# Supplementary material for: Predicting the effect of statins on cancer risk using genetic variants from a Mendelian randomization study in the UK Biobank
Source: eLife. 2020 Oct 13;9:e57191. doi: 10.7554/eLife.57191 (PMC7553780; doi:10.7554/eLife.57191)
Supplement: Source code 1. [file elife-57191-code1.zip]

Archive with 9 entries (9 files):
- figure1_sourcedata1.R
- figure2_sourcedata1.R
- figure2_sourcedata2.R
- figure2_sourcedata3.R
- figure2_sourcedata4.R
- figure3_sourcedata1.R
- figure3_sourcedata2.R
- figure4_sourcedata1.R
- figure4_sourcedata2.R
