# Supplementary material for: Predicting the effect of statins on cancer risk using genetic variants from a Mendelian randomization study in the UK Biobank
Source: eLife. 2020 Oct 13;9:e57191. doi: 10.7554/eLife.57191 (PMC7553780; doi:10.7554/eLife.57191)
Supplement: Source data 1. [file elife-57191-data1.zip]

Archive with 132 entries (132 files):
- lipid_snps_CANCER_outcomes_any_cancer.out
- lipid_snps_CANCER_outcomes_ca_all.out
- lipid_snps_CANCER_outcomes_ca_all_nSR.out
- lipid_snps_CANCER_outcomes_ca_bil.out
- lipid_snps_CANCER_outcomes_ca_bil_nSR.out
- lipid_snps_CANCER_outcomes_ca_blad.out
- lipid_snps_CANCER_outcomes_ca_blad_nSR.out
- lipid_snps_CANCER_outcomes_ca_bowel.out
- lipid_snps_CANCER_outcomes_ca_bowel_nSR.out
- lipid_snps_CANCER_outcomes_ca_brain.out
- lipid_snps_CANCER_outcomes_ca_brain_nSR.out
- lipid_snps_CANCER_outcomes_ca_breast.out
- lipid_snps_CANCER_outcomes_ca_breast_nSR.out
- lipid_snps_CANCER_outcomes_ca_cerv.out
- lipid_snps_CANCER_outcomes_ca_cerv_nSR.out
- lipid_snps_CANCER_outcomes_ca_gastric.out
- lipid_snps_CANCER_outcomes_ca_gastric_nSR.out
- lipid_snps_CANCER_outcomes_ca_GI.out
- lipid_snps_CANCER_outcomes_ca_headneck.out
- lipid_snps_CANCER_outcomes_ca_headneck_nSR.out
- lipid_snps_CANCER_outcomes_ca_hep.out
- lipid_snps_CANCER_outcomes_ca_hep_nSR.out
- lipid_snps_CANCER_outcomes_ca_kid.out
- lipid_snps_CANCER_outcomes_ca_kid_nSR.out
- lipid_snps_CANCER_outcomes_ca_leuk.out
- lipid_snps_CANCER_outcomes_ca_leuk_nSR.out
- lipid_snps_CANCER_outcomes_ca_lung.out
- lipid_snps_CANCER_outcomes_ca_lung_nSR.out
- lipid_snps_CANCER_outcomes_ca_mel.out
- lipid_snps_CANCER_outcomes_ca_mel_nSR.out
- lipid_snps_CANCER_outcomes_ca_myeloma.out
- lipid_snps_CANCER_outcomes_ca_myeloma_nSR.out
- lipid_snps_CANCER_outcomes_ca_nhl.out
- lipid_snps_CANCER_outcomes_ca_nhl_nSR.out
- lipid_snps_CANCER_outcomes_ca_oeso.out
- lipid_snps_CANCER_outcomes_ca_oeso_nSR.out
- lipid_snps_CANCER_outcomes_ca_ov.out
- lipid_snps_CANCER_outcomes_ca_ov_nSR.out
- lipid_snps_CANCER_outcomes_ca_panc.out
- lipid_snps_CANCER_outcomes_ca_panc_nSR.out
- lipid_snps_CANCER_outcomes_ca_prost.out
- lipid_snps_CANCER_outcomes_ca_prost_nSR.out
- lipid_snps_CANCER_outcomes_ca_test.out
- lipid_snps_CANCER_outcomes_ca_test_nSR.out
- lipid_snps_CANCER_outcomes_ca_thyroid.out
- lipid_snps_CANCER_outcomes_ca_thyroid_nSR.out
- lipid_snps_CANCER_outcomes_ca_uter.out
- lipid_snps_CANCER_outcomes_ca_uter_nSR.out
- lipid_snps_CANCER_outcomes_head_lar.out
- lipid_snps_CANCER_outcomes_head_oral.out
- lipid_snps_CANCER_outcomes_leuk_aml.out
- lipid_snps_CANCER_outcomes_leuk_cll.out
- lipid_snps_CANCER_outcomes_lung_adeno.out
- lipid_snps_CANCER_outcomes_lung_NSC.out
- lipid_snps_CANCER_outcomes_lung_squa.out
- lipid_snps_CANCER_outcomes_NHL_DLBC.out
- lipid_snps_CANCER_outcomes_NHL_fol.out
- May_urgent_ca_bil.out
- May_urgent_ca_blad.out
- May_urgent_ca_bowel.out
- May_urgent_ca_brain.out
- May_urgent_ca_breast.out
- May_urgent_ca_breast_Female.out
- May_urgent_ca_cerv.out
- May_urgent_ca_cerv_Female.out
- May_urgent_ca_gastric.out
- May_urgent_ca_headneck.out
- May_urgent_ca_hep.out
- May_urgent_ca_kid.out
- May_urgent_ca_leuk.out
- May_urgent_ca_lung.out
- May_urgent_ca_mel.out
- May_urgent_ca_myeloma.out
- May_urgent_ca_nhl.out
- May_urgent_ca_oeso.out
- May_urgent_ca_ov.out
- May_urgent_ca_ov_Female.out
- May_urgent_ca_panc.out
- May_urgent_ca_prost.out
- May_urgent_ca_prost_Male.out
- May_urgent_ca_thyroid.out
- May_urgent_ca_uter.out
- May_urgent_ca_uter_Female.out
- npc1l1_ca_all.out
- npc1l1_ca_bil.out
- npc1l1_ca_blad.out
- npc1l1_ca_bowel.out
- npc1l1_ca_brain.out
- npc1l1_ca_breast.out
- npc1l1_ca_cerv.out
- npc1l1_ca_gastric.out
- npc1l1_ca_headneck.out
- npc1l1_ca_hep.out
- npc1l1_ca_kid.out
- npc1l1_ca_leuk.out
- npc1l1_ca_lung.out
- npc1l1_ca_mel.out
- npc1l1_ca_myeloma.out
- npc1l1_ca_nhl.out
- npc1l1_ca_oeso.out
- npc1l1_ca_ov.out
- npc1l1_ca_panc.out
- npc1l1_ca_prost.out
- npc1l1_ca_test.out
- npc1l1_ca_thyroid.out
- npc1l1_ca_uter.out
- Steve_April_ca_bil.out
- Steve_April_ca_blad.out
- Steve_April_ca_bowel.out
- Steve_April_ca_brain.out
- Steve_April_ca_breast.out
- Steve_April_ca_breast_Female.out
- Steve_April_ca_cerv.out
- Steve_April_ca_cerv_Female.out
- Steve_April_ca_gastric.out
- Steve_April_ca_headneck.out
- Steve_April_ca_hep.out
- Steve_April_ca_kid.out
- Steve_April_ca_leuk.out
- Steve_April_ca_lung.out
- Steve_April_ca_mel.out
- Steve_April_ca_myeloma.out
- Steve_April_ca_nhl.out
- Steve_April_ca_oeso.out
- Steve_April_ca_ov.out
- Steve_April_ca_ov_Female.out
- Steve_April_ca_panc.out
- Steve_April_ca_prost.out
- Steve_April_ca_prost_Male.out
- Steve_April_ca_thyroid.out
- Steve_April_ca_uter.out
- Steve_April_ca_uter_Female.out
