# Supplementary material for: Predicting the effect of statins on cancer risk using genetic variants from a Mendelian randomization study in the UK Biobank
Source: eLife. 2020 Oct 13;9:e57191. doi: 10.7554/eLife.57191 (PMC7553780; doi:10.7554/eLife.57191)
Supplement: Source data 1. [file elife-57191-data1.zip › lipid_snps_CANCER_outcomes_any_cancer.out]

# Analysis: "SNPTEST 2.5.4-beta1 analysis, started 2019-10-14 10:35:02"
#  started: 2019-10-14 12:28:37
# 
# Analysis properties:
#   -cov_names PC1 PC2 PC3 PC4 PC5 PC6 PC7 PC8 PC9 PC10 ages sex (user-supplied)
#   -data /rds/project/jmmh2/rds-jmmh2-projects/zz_mr/Association_Tests_August/bgen/lipid_snps.bgen /rds/project/jmmh2/rds-jmmh2-projects/zz_mr/Association_Tests_August/input/cancer_v3point2.sample (user-supplied)
#   -exclude_samples /rds/project/jmmh2/rds-jmmh2-projects/zz_mr/Amy_GWAS/input_all/exclusion_list.txt (user-supplied)
#   -frequentist 1 (user-supplied)
#   -method score (user-supplied)
#   -o /rds/project/jmmh2/rds-jmmh2-projects/zz_mr/Association_Tests_August/output/lipid_snps_CANCER_outcomes_any_cancer.out (user-supplied)
#   -pheno any_cancer (user-supplied)
# 
alternate_ids rsid chromosome position alleleA alleleB index average_maximum_posterior_call info cohort_1_AA cohort_1_AB cohort_1_BB cohort_1_NULL all_AA all_AB all_BB all_NULL all_total cases_AA cases_AB cases_BB cases_NULL cases_total controls_AA controls_AB controls_BB controls_NULL controls_total all_maf cases_maf controls_maf missing_data_proportion het_OR het_OR_lower het_OR_upper hom_OR hom_OR_lower hom_OR_upper all_OR all_OR_lower all_OR_upper frequentist_add_pvalue frequentist_add_info frequentist_add_beta_1 frequentist_add_se_1 comment
rs10903129 rs10903129 01 25768937 A G 1 1 1 72158 181055 114373 0 72158 181055 114373 0 367586 9416 24023 15235 0 48674 62742 157032 99138 0 318912 0.442578 0.440225 0.442937 0 1.01937 0.993638 1.04576 1.02399 0.99614 1.05261 1.01106 0.997419 1.02489 0.253673 1 0.00801832 0.00702454 NA
rs4660293 rs4660293 01 40028180 A G 2 1 1 215504 132022 20060 0 215504 132022 20060 0 367586 28245 17704 2725 0 48674 187259 114318 17335 0 318912 0.234152 0.237848 0.233588 0 1.02673 1.00622 1.04766 1.04218 0.999034 1.08719 1.02393 1.00782 1.04029 0.000450614 1 0.0290002 0.00826567 NA
rs2479394 rs2479394 01 55486064 G A 3 1 1 28474 148012 191100 0 28474 148012 191100 0 367586 3796 19468 25410 0 48674 24678 128544 165690 0 318912 0.278792 0.277972 0.278917 0 0.984585 0.948491 1.02205 0.996993 0.96113 1.03419 1.00472 0.989706 1.01995 0.649148 1 0.00354657 0.00779559 NA
rs11206510 rs11206510 01 55496039 T C 4 1 1 242622 111961 13003 0 242622 111961 13003 0 367586 32104 14865 1705 0 48674 210518 97096 11298 0 318912 0.187666 0.187729 0.187657 0 1.00391 0.983165 1.02509 0.989585 0.939197 1.04268 1.00047 0.98334 1.0179 0.780155 1 -0.00249592 0.00894222 NA
1:55502137_C_G rs2149041 01 55502137 C G 5 0.996853 0.992299 242350 112197 13039.4 0 242350 112197 13039.4 0 367586 32104.1 14816.9 1752.95 0 48674 210246 97379.7 11286.4 0 318912 0.188086 0.18822 0.188065 1.58351e-16 0.996454 0.975848 1.0175 1.01714 0.965915 1.07107 1.00101 0.98389 1.01844 0.998191 0.992453 -2.03337e-05 0.00896871 NA
rs2479409 rs2479409 01 55504650 G A 6 1 1 44711 166817 156058 0 44711 166817 156058 0 367586 6019 21974 20681 0 48674 38692 144843 135377 0 318912 0.348543 0.349386 0.348414 0 0.975233 0.945804 1.00558 0.982027 0.952195 1.01279 0.995733 0.981746 1.00992 0.63269 1 -0.0035001 0.00732323 NA
rs10888897 rs10888897 01 55513061 T C 7 1 1 56449 175511 135626 0 56449 175511 135626 0 367586 7433 23389 17852 0 48674 49016 152122 117774 0 318912 0.392301 0.392972 0.392199 0 1.0139 0.985888 1.0427 0.999565 0.970961 1.02901 0.996766 0.983096 1.01063 0.646373 1 -0.00328458 0.00715895 NA
1:55518752_C_T rs7552841 01 55518752 C T 8 0.958373 0.933846 142943 172732 51911 0 142943 172732 51911 0 367586 19111.2 22751.9 6810.92 0 48674 123831 149980 45100.1 0 318912 0.376177 0.373647 0.376563 3.00867e-15 0.982941 0.96285 1.00345 0.978525 0.949903 1.00801 0.987637 0.973967 1.0015 0.0507247 0.934209 -0.0145781 0.00746139 NA
rs562556 rs562556 01 55524237 G A 9 1 1 11874 108124 247588 0 11874 108124 247588 0 367586 1582 14479 32613 0 48674 10292 93645 214975 0 318912 0.179376 0.181236 0.179092 0 1.00588 0.95134 1.06355 0.986952 0.934887 1.04192 0.985585 0.968469 1.003 0.0708204 1 -0.0164468 0.00910358 NA
1:55958030_C_T rs1998013 01 55958030 C T 10 0.99938 0.924791 365156 2424.64 5.47451 0 365156 2424.64 5.47451 0 367586 48348.8 325.204 0 0 48674 316807 2099.44 5.47451 0 318912 0.00331296 0.00334063 0.00330873 -2.53362e-15 1.01499 0.902745 1.14119 NA NA NA 1.00967 0.89823 1.13494 0.995604 0.923955 -0.000346935 0.0629636 NA
1:62953373_G_A rs10493326 01 62953373 G A 11 0.993589 0.986538 204883 139060 23643.3 0 204883 139060 23643.3 0 367586 27238.4 18289.3 3146.36 0 48674 177645 120770 20496.9 0 318912 0.253473 0.252517 0.253619 1.02928e-15 0.987658 0.967992 1.00772 1.00113 0.962226 1.04161 0.994185 0.978874 1.00974 0.562456 0.987064 -0.00468062 0.00808122 NA
1:63133930_G_A rs4587594 01 63133930 G A 12 0.999555 0.999167 154549 167721 45316.3 0 154549 167721 45316.3 0 367586 20499.8 22220.8 5953.46 0 48674 134049 145500 39362.8 0 318912 0.351419 0.350574 0.351548 7.91756e-17 0.998643 0.978496 1.0192 0.989003 0.958847 1.02011 0.995734 0.98176 1.00991 0.439843 0.999182 -0.0056583 0.00732505 NA
1:92993807_C_T rs6603981 01 92993807 C T 13 0.998715 0.997191 16184.9 118957 232444 0 16184.9 118957 232444 0 367586 2147.01 15725.9 30801.1 0 48674 14037.9 103231 201643 0 318912 0.205838 0.205653 0.205867 -1.90021e-15 0.996031 0.948953 1.04544 0.998736 0.952905 1.04677 1.00131 0.98474 1.01816 0.636272 0.99734 0.00406846 0.00860289 NA
rs12133576 rs12133576 01 93816400 A G 14 1 1 50170 170896 146520 0 50170 170896 146520 0 367586 6660 22659 19355 0 48674 43510 148237 127165 0 318912 0.368942 0.369592 0.368843 0 0.998617 0.969748 1.02835 0.994353 0.965065 1.02453 0.996792 0.98296 1.01082 0.987709 1 -0.000111387 0.00723035 NA
rs646776 rs646776 01 109818530 C T 15 1 1 18197 127002 222387 0 18197 127002 222387 0 367586 2385 16901 29388 0 48674 15812 110101 192999 0 318912 0.222255 0.222614 0.222201 0 1.0177 0.971947 1.06561 1.00952 0.965318 1.05574 0.997615 0.981571 1.01392 0.845915 1 -0.00163227 0.00839931 NA
1:110198727_C_G rs1010167 01 110198727 C G 16 0.996247 0.993891 137991 174531 55063.9 0 137991 174531 55063.9 0 367586 18269.4 23041.5 7363.15 0 48674 119722 151490 47700.7 0 318912 0.3872 0.387967 0.387083 1.82104e-15 0.996728 0.976168 1.01772 1.01155 0.982576 1.04138 1.00373 0.989931 1.01772 0.433462 0.994018 0.00563849 0.00719856 NA
rs267733 rs267733 01 150958836 A G 17 1 1 258958 99130 9498 0 258958 99130 9498 0 367586 34133 13275 1266 0 48674 224825 85855 8232 0 318912 0.160678 0.162376 0.160419 0 1.01845 0.99675 1.04062 1.01297 0.95374 1.07589 1.01457 0.99617 1.0333 0.19117 1 0.0124276 0.0095076 NA
rs12145743 rs12145743 01 156700651 T G 18 1 1 161167 164513 41906 0 161167 164513 41906 0 367586 21494 21754 5426 0 48674 139673 142759 36480 0 318912 0.337778 0.334943 0.338211 0 0.990218 0.970376 1.01047 0.966541 0.936166 0.997901 0.98547 0.971493 0.999649 0.0507268 1 -0.0144415 0.00739156 NA
rs4650994 rs4650994 01 178515312 G A 19 1 1 81139 181896 104551 0 81139 181896 104551 0 367586 10756 24023 13895 0 48674 70383 157873 90656 0 318912 0.468154 0.467755 0.468215 0 0.995718 0.971704 1.02033 1.00295 0.976203 1.03043 1.00185 0.988401 1.01548 0.943787 1 -0.00049209 0.0069789 NA
1:182150978_C_A rs1689797 01 182150978 C A 20 0.998404 0.997402 163413 163299 40874.1 0 163413 163299 40874.1 0 367586 21697.7 21577.9 5398.34 0 48674 141716 141721 35475.7 0 318912 0.333319 0.332566 0.333434 1.58351e-15 0.994446 0.974529 1.01477 0.993877 0.962575 1.0262 0.9961 0.981944 1.01046 0.81205 0.997509 -0.0017644 0.00742022 NA
rs2642438 rs2642438 01 220970028 A G 21 1 1 32481 153245 181860 0 32481 153245 181860 0 367586 4413 20120 24141 0 48674 28068 133125 157719 0 318912 0.296811 0.297346 0.296729 0 0.961271 0.92818 0.995542 0.973529 0.940506 1.00771 0.997052 0.982448 1.01187 0.91512 1 -0.000814108 0.00763831 NA
1:220985811_T_C rs903319 01 220985811 T C 22 0.997348 0.994976 198690 143077 25818.5 0 198690 143077 25818.5 0 367586 26153.9 19100.9 3419.16 0 48674 172536 123976 22399.3 0 318912 0.264856 0.266459 0.264611 5.54229e-16 1.01639 0.99623 1.03695 1.00699 0.96919 1.04627 1.00952 0.994234 1.02504 0.332143 0.994684 0.00769796 0.00793763 NA
rs4846914 rs4846914 01 230295691 G A 23 1 1 56753 176014 134819 0 56753 176014 134819 0 367586 7529 23501 17644 0 48674 49224 152513 117175 0 318912 0.393813 0.396094 0.393464 0 1.00744 0.979747 1.03592 0.984468 0.956365 1.0134 0.989053 0.975505 1.00279 0.0610473 1 -0.013409 0.00715852 NA
1:230419344_G_A rs6680658 01 230419344 G A 24 0.993148 0.986 216214 131472 19900 0 216214 131472 19900 0 367586 28680.2 17363.4 2630.42 0 48674 187534 114109 17269.6 0 318912 0.232969 0.232406 0.233055 -2.61279e-15 0.994978 0.97505 1.01531 0.995956 0.954168 1.03958 0.996373 0.980591 1.01241 0.532399 0.986002 -0.00519499 0.00832068 NA
1:234849339_G_A rs2587534 01 234849339 G A 25 0.99591 0.992501 85062.7 183708 98815.1 0 85062.7 183708 98815.1 0 367586 11191.5 24289.3 13193.2 0 48674 73871.1 159419 85621.9 0 318912 0.481294 0.479438 0.481577 1.50434e-15 1.00568 0.981799 1.03014 1.01707 0.989937 1.04495 1.00861 0.995082 1.02231 0.375784 0.992669 0.0062176 0.00702005 NA
rs1367117 rs1367117 02 21263900 G A 26 1 1 161856 163987 41743 0 161856 163987 41743 0 367586 21406 21862 5406 0 48674 140450 142125 36337 0 318912 0.336619 0.335641 0.336768 0 1.00927 0.989046 1.0299 0.976142 0.945413 1.00787 0.994962 0.980854 1.00927 0.319604 1 -0.00735467 0.00738961 NA
rs515135 rs515135 02 21286057 T C 27 1 1 11882 108434 247270 0 11882 108434 247270 0 367586 1586 14369 32719 0 48674 10296 94065 214551 0 318912 0.179819 0.180189 0.179763 0 0.991662 0.937928 1.04847 0.989999 0.93783 1.04507 0.997119 0.979772 1.01477 0.603913 1 -0.00472051 0.00909923 NA
rs1260326 rs1260326 02 27730940 T C 28 1 1 57437 175526 134623 0 57437 175526 134623 0 367586 7569 23298 17807 0 48674 49868 152228 116816 0 318912 0.39501 0.394831 0.395037 0 1.00834 0.980663 1.0368 1.00432 0.975744 1.03373 1.00086 0.987148 1.01477 0.792061 1 -0.00188388 0.0071458 NA
2:27731212_T_C rs3817588 02 27731212 T C 29 0.991982 0.980657 237957 115439 14189.4 0 237957 115439 14189.4 0 367586 31473.6 15323.6 1876.82 0 48674 206484 100116 12312.5 0 318912 0.195625 0.19597 0.195573 -1.74186e-15 1.00415 0.983548 1.02518 1.00004 0.951269 1.0513 1.00253 0.985635 1.01971 0.936174 0.981172 0.000710966 0.00887825 NA
rs6544713 rs6544713 02 44073881 T C 30 1 1 38467 160718 168401 0 38467 160718 168401 0 367586 5091 21425 22158 0 48674 33376 139293 146243 0 318912 0.32326 0.324681 0.323044 0 1.00838 0.975827 1.04201 0.993314 0.961358 1.02633 0.992553 0.978357 1.00695 0.308748 1 -0.00760082 0.00746751 NA
rs4148218 rs4148218 02 44099582 G A 31 1 1 245276 109927 12383 0 245276 109927 12383 0 367586 32363 14641 1670 0 48674 212913 95286 10713 0 318912 0.183213 0.184708 0.182985 0 1.01087 0.989899 1.03228 1.02555 0.972738 1.08124 1.01155 0.994118 1.0293 0.15796 1 0.0127493 0.0090295 NA
rs2710642 rs2710642 02 63149557 G A 32 1 1 39456 161626 166504 0 39456 161626 166504 0 367586 5216 21392 22066 0 48674 34240 140234 144438 0 318912 0.327186 0.32691 0.327228 0 1.00137 0.969356 1.03444 1.00286 0.970889 1.03587 1.00145 0.987153 1.01595 0.78124 1 -0.00206893 0.00745015 NA
2:118576719_T_C rs17508045 02 118576719 T C 33 0.999611 0.997929 305977 58744.1 2864.9 0 305977 58744.1 2864.9 0 367586 40551.7 7763.55 358.8 0 48674 265425 50980.5 2506.1 0 318912 0.087699 0.0871219 0.0877871 -1.58351e-15 0.996758 0.971113 1.02308 0.937103 0.838545 1.04725 0.991699 0.968275 1.01569 0.571011 0.997977 -0.00700122 0.0123573 NA
rs2030746 rs2030746 02 121309488 C T 34 1 1 125469 178592 63525 0 125469 178592 63525 0 367586 16566 23662 8446 0 48674 108903 154930 55079 0 318912 0.415742 0.416588 0.415613 0 1.00401 0.982836 1.02564 1.00806 0.980092 1.03683 1.00402 0.990378 1.01785 0.717336 1 0.00256626 0.00708867 NA
2:135762344_C_T rs16831243 02 135762344 C T 35 0.999529 0.998031 297933 65518.4 4134.64 0 297933 65518.4 4134.64 0 367586 39610.8 8507.91 555.263 0 48674 258322 57010.5 3579.38 0 318912 0.100368 0.0988047 0.100606 8.70931e-16 0.973231 0.949093 0.997984 1.01167 0.924577 1.10696 0.980127 0.958246 1.00251 0.875184 0.997975 -0.00184965 0.0117755 NA
2:165551201_T_C rs7607980 02 165551201 T C 36 0.999288 0.997628 284300 77910.9 5375.6 0 284300 77910.9 5375.6 0 367586 37597.1 10361.8 715.122 0 48674 246702 67549.1 4660.48 0 318912 0.1206 0.121133 0.120519 -2.53362e-15 1.00655 0.983313 1.03033 1.00686 0.929949 1.09013 1.00579 0.98521 1.0268 0.371054 0.997413 0.00960995 0.0107434 NA
2:165619163_T_G rs355838 02 165619163 T G 37 0.994557 0.992059 56385.1 175396 135805 0 56385.1 175396 135805 0 367586 7501.6 23296.1 17876.3 0 48674 48883.5 152100 117929 0 318912 0.391971 0.393427 0.391749 3.16702e-16 0.998076 0.970572 1.02636 0.98779 0.959603 1.01681 0.992986 0.97937 1.00679 0.240351 0.991983 -0.00844 0.00718842 NA
rs2287623 rs2287623 02 169830155 G A 38 1 1 57757 176298 133531 0 57757 176298 133531 0 367586 7651 23281 17742 0 48674 50106 153017 115789 0 318912 0.39693 0.396341 0.39702 0 0.996399 0.96915 1.02442 1.00348 0.975004 1.03278 1.00284 0.98911 1.01676 0.736938 1 0.00239991 0.00714447 NA
rs1047891 rs1047891 02 211540507 C A 39 1 1 172154 158700 36732 0 172154 158700 36732 0 367586 22789 21175 4710 0 48674 149365 137525 32022 0 318912 0.315795 0.314285 0.316026 0 1.00917 0.989099 1.02965 0.964042 0.932176 0.996998 0.991965 0.977661 1.00648 0.393 1 -0.00641801 0.00751356 NA
rs1250229 rs1250229 02 216304384 T C 40 1 1 24471 143779 199336 0 24471 143779 199336 0 367586 3140 18858 26676 0 48674 21331 124921 172660 0 318912 0.262144 0.258228 0.262742 0 1.02551 0.984838 1.06787 1.04957 1.0088 1.09199 1.02371 1.00807 1.03959 0.00159277 1 0.0252197 0.00798792 NA
2:227122216_G_T rs1515110 02 227122216 G T 41 0.999003 0.998217 48609.5 170037 148940 0 48609.5 170037 148940 0 367586 6347.24 22666.3 19660.4 0 48674 42262.2 147370 129280 0 318912 0.363528 0.363241 0.363572 5.54229e-16 1.02409 0.993965 1.05514 1.01258 0.98231 1.04379 1.00143 0.987483 1.01557 0.9893 0.998236 9.74932e-05 0.00726954 NA
rs11563251 rs11563251 02 234679384 C T 42 1 1 290875 72172 4539 0 290875 72172 4539 0 367586 38396 9678 600 0 48674 252479 62494 3939 0 318912 0.110518 0.111743 0.110331 0 1.01833 0.994225 1.04301 1.00162 0.918566 1.09219 1.01441 0.992908 1.03637 0.227525 1 0.0134322 0.0111308 NA
3:12296469_G_A rs9875338 03 12296469 G A 43 0.999063 0.998416 132583 176123 58880 0 132583 176123 58880 0 367586 17653.6 23409.2 7611.2 0 48674 114930 152714 51268.8 0 318912 0.399747 0.39684 0.40019 -3.16702e-16 0.997948 0.977226 1.01911 0.966493 0.939035 0.994755 0.98612 0.972622 0.999805 0.0802252 0.99833 -0.0124879 0.00713845 NA
rs7640978 rs7640978 03 32533010 C T 44 1 1 305112 59557 2917 0 305112 59557 2917 0 367586 40561 7744 369 0 48674 264551 51813 2548 0 318912 0.0889465 0.0871307 0.0892237 0 0.974827 0.949745 1.00057 0.944556 0.846444 1.05404 0.974304 0.951313 0.99785 0.0438785 1 -0.0247351 0.012274 NA
Affx-22382690 rs2290547 03 47061183 G A 45 1 1 250117 105993 11476 0 250117 105993 11476 0 367586 33223 13989 1462 0 48674 216894 92004 10014 0 318912 0.175394 0.173738 0.175647 0 0.992633 0.971804 1.01391 0.953122 0.901145 1.0081 0.986842 0.969441 1.00455 0.0783251 1 -0.0161521 0.0091748 NA
3:50113034_A_G rs2240327 03 50113034 A G 46 0.99989 0.999813 100622 183347 83617 0 100622 183347 83617 0 367586 13290.3 24299.3 11084.4 0 48674 87331.6 159048 72532.6 0 318912 0.47687 0.47734 0.476798 -3.16702e-16 1.00393 0.981396 1.02698 1.00419 0.977376 1.03174 1.00218 0.988736 1.0158 0.475917 0.999803 0.00507331 0.00711659 NA
rs13326165 rs13326165 03 52532118 A G 47 1 1 15455 119214 232917 0 15455 119214 232917 0 367586 1976 15770 30928 0 48674 13479 103444 201989 0 318912 0.204203 0.202593 0.204448 0 1.03991 0.989099 1.09334 1.04447 0.994814 1.0966 1.01151 0.994689 1.02862 0.195674 1 0.0112446 0.00869 NA
rs6805251 rs6805251 03 119560606 T C 48 1 1 53874 173703 140009 0 53874 173703 140009 0 367586 7056 22969 18649 0 48674 46818 150734 121360 0 318912 0.382837 0.380912 0.383131 0 1.01108 0.98255 1.04044 1.01961 0.990074 1.05003 1.00944 0.995523 1.02356 0.185994 1 0.00950354 0.00718591 NA
rs17345563 rs17345563 03 132209203 A G 49 1 1 289295 73612 4679 0 289295 73612 4679 0 367586 38174 9877 623 0 48674 251121 63735 4056 0 318912 0.112858 0.11426 0.112644 0 1.01944 0.995492 1.04397 1.01043 0.928067 1.1001 1.0162 0.994865 1.03799 0.114475 1 0.0174314 0.0110437 NA
3:135932359_C_T rs687339 03 135932359 C T 50 0.998803 0.997227 19123.1 129452 219011 0 19123.1 129452 219011 0 367586 2462.46 17157.8 29053.7 0 48674 16660.6 112294 189958 0 318912 0.228107 0.226843 0.2283 -9.50107e-16 1.03378 0.988031 1.08165 1.03482 0.9902 1.08146 1.00832 0.992216 1.02468 0.187902 0.997356 0.0109713 0.00833169 NA
3:156798294_A_G rs1482852 03 156798294 A G 51 0.998128 0.996845 131815 177009 58762 0 131815 177009 58762 0 367586 17328.5 23542.7 7802.79 0 48674 114487 153466 50959.2 0 318912 0.400631 0.402148 0.4004 8.70931e-16 1.01353 0.992414 1.0351 1.01163 0.983021 1.04107 1.0073 0.993542 1.02126 0.173747 0.99697 0.00973657 0.00715786 NA
3:170727218_G_A rs10513688 03 170727218 G A 52 0.999974 0.999859 299612 64506.6 3467.13 0 299612 64506.6 3467.13 0 367586 39656.1 8554.89 463.043 0 48674 259956 55951.7 3004.08 0 318912 0.0971756 0.0973926 0.0971425 -9.50107e-16 1.00229 0.977455 1.02775 1.01042 0.915706 1.11492 1.00285 0.980294 1.02593 0.588587 0.999875 0.00638608 0.0118067 NA
rs6831256 rs6831256 04 3473139 A G 53 1 1 122328 179565 65693 0 122328 179565 65693 0 367586 16262 23691 8721 0 48674 106066 155874 56972 0 318912 0.422964 0.422536 0.423029 0 0.991316 0.970298 1.01279 0.998406 0.970901 1.02669 0.997981 0.984448 1.0117 0.852267 1 0.00131799 0.00707732 NA
4:26062990_A_G rs10019888 04 26062990 A G 54 0.996652 0.990717 256221 101227 10138.8 0 256221 101227 10138.8 0 367586 34106 13202.8 1365.19 0 48674 222115 88023.7 8773.61 0 318912 0.165273 0.163673 0.165517 -5.38394e-15 0.976817 0.955989 0.998099 1.01336 0.956107 1.07403 0.986673 0.968861 1.00481 0.109431 0.990632 -0.0150942 0.00942942 NA
rs442177 rs442177 04 88030261 G T 55 1 1 60675 177384 129527 0 60675 177384 129527 0 367586 7929 23388 17357 0 48674 52746 153996 112170 0 318912 0.406346 0.403152 0.406833 0 1.01031 0.983079 1.0383 1.02936 1.00043 1.05914 1.0154 1.00153 1.02945 0.0239516 1 0.0160577 0.00711175 NA
4:88160140_C_T rs10029254 04 88160140 C T 56 0.999897 0.999771 217251 130571 19763.7 0 217251 130571 19763.7 0 367586 28859.1 17139.8 2675.16 0 48674 188392 113431 17088.5 0 318912 0.231372 0.231028 0.231425 3.16702e-16 0.986396 0.966588 1.00661 1.02194 0.979327 1.06641 0.997768 0.981931 1.01386 0.697398 0.999816 -0.00321832 0.00827683 NA
rs3822072 rs3822072 04 89741269 G A 57 1 1 110787 182105 74694 0 110787 182105 74694 0 367586 14676 24074 9924 0 48674 96111 158031 64770 0 318912 0.450905 0.451185 0.450863 0 0.997634 0.97589 1.01986 1.00341 0.976336 1.03123 1.0013 0.987825 1.01497 0.683883 1 0.00286059 0.00702555 NA
rs2602836 rs2602836 04 100014805 A G 58 1 1 64735 179575 123276 0 64735 179575 123276 0 367586 8550 23834 16290 0 48674 56185 155741 106986 0 318912 0.420371 0.420491 0.420353 0 1.00565 0.97933 1.03268 1.00057 0.972851 1.02908 0.999431 0.985869 1.01318 0.894768 1 -0.000937045 0.00708414 NA
rs13107325 rs13107325 04 103188709 C T 59 1 1 314539 51078 1969 0 314539 51078 1969 0 367586 41556 6851 267 0 48674 272983 44227 1702 0 318912 0.0748342 0.0758619 0.0746773 0 1.01758 0.990016 1.04591 1.03051 0.905407 1.17291 1.01716 0.991558 1.04343 0.384606 1 0.011545 0.0132786 NA
rs6450176 rs6450176 05 53298025 G A 60 1 1 205147 139012 23427 0 205147 139012 23427 0 367586 27052 18505 3117 0 48674 178095 120507 20310 0 318912 0.25282 0.25413 0.25262 0 1.01095 0.990855 1.03145 1.01037 0.97093 1.05141 1.00801 0.992513 1.02375 0.316176 1 0.00805735 0.00803849 NA
5:55861786_C_T rs9686661 05 55861786 C T 61 0.999884 0.999703 235332 117442 14811.2 0 235332 117442 14811.2 0 367586 31164.2 15525 1984.83 0 48674 204168 101917 12826.4 0 318912 0.200041 0.200257 0.200008 -2.37527e-16 0.997962 0.977546 1.0188 1.0138 0.965554 1.06445 1.00155 0.984815 1.01858 0.809183 0.999752 0.00210757 0.00872772 NA
5:67714246_A_G rs4976033 05 67714246 A G 62 0.983128 0.97252 131248 176794 59543.3 0 131248 176794 59543.3 0 367586 17294.7 23339 8040.29 0 48674 113954 153455 51503 0 318912 0.402465 0.404935 0.402088 0 1.00211 0.98118 1.02348 1.02862 0.999788 1.05828 1.0119 0.998088 1.0259 0.0682293 0.973065 0.01317 0.00722244 NA
5:74560579_G_A rs10066707 05 74560579 G A 63 0.993838 0.99098 146622 170694 50270.3 0 146622 170694 50270.3 0 367586 19232.3 22674.4 6767.35 0 48674 127390 148019 43503 0 318912 0.36894 0.371955 0.36848 3.95878e-16 1.01466 0.993948 1.0358 1.03039 1.00018 1.06152 1.01502 1.00095 1.02928 0.0311236 0.991088 0.0156585 0.00726449 NA
5:74562029_C_G rs2006760 05 74562029 C G 64 0.989448 0.974963 232555 119577 15454 0 232555 119577 15454 0 367586 30541.6 16009.5 2122.91 0 48674 202014 103567 13331.1 0 318912 0.204693 0.208072 0.204178 -7.99673e-15 1.02246 1.00167 1.04367 1.05331 1.00459 1.10439 1.02408 1.00719 1.04125 0.00253548 0.97506 0.0264862 0.00877296 NA
rs7703051 rs7703051 05 74625487 C A 65 1 1 143724 172086 51776 0 143724 172086 51776 0 367586 18841 22795 7038 0 48674 124883 149291 44738 0 318912 0.37493 0.378755 0.374346 0 1.01206 0.991313 1.03324 1.04273 1.01249 1.07388 1.01896 1.00488 1.03323 0.0166588 1 0.0172638 0.00721082 NA
5:74641707_G_A rs2303152 05 74641707 G A 66 0.999561 0.998347 297281 66549.7 3754.97 0 297281 66549.7 3754.97 0 367586 39313.8 8846.2 513.98 0 48674 257967 57703.5 3240.99 0 318912 0.100738 0.101432 0.100632 9.50107e-16 1.00594 0.981335 1.03117 1.04061 0.947574 1.14279 1.00884 0.986545 1.03164 0.551527 0.998407 0.00690902 0.0116026 NA
5:74648496_G_T rs17238484 05 74648496 G T 67 0.99975 0.999474 220665 127957 18963.4 0 220665 127957 18963.4 0 367586 29149.9 16890.9 2633.2 0 48674 191515 111066 16330.2 0 318912 0.22564 0.227609 0.225339 3.95878e-16 0.999162 0.97904 1.0197 1.0594 1.01485 1.10591 1.01304 0.996869 1.02948 0.191125 0.999532 0.0108999 0.00833797 NA
rs5909 rs5909 05 74656175 G A 68 1 1 301812 62562 3212 0 301812 62562 3212 0 367586 39824 8415 435 0 48674 261988 54147 2777 0 318912 0.0938365 0.0953795 0.0936011 0 1.02239 0.996877 1.04855 1.0305 0.930934 1.14073 1.021 0.997802 1.04474 0.0885724 1 0.0203951 0.0119762 NA
rs12916 rs12916 05 74656539 T C 69 1 1 132156 176603 58827 0 132156 176603 58827 0 367586 17370 23321 7983 0 48674 114786 153282 50844 0 318912 0.400256 0.403573 0.39975 0 1.00541 0.984441 1.02683 1.03757 1.00843 1.06755 1.01603 1.00216 1.0301 0.0514247 1 0.0138902 0.00713078 NA
rs4530754 rs4530754 05 122855416 G A 70 1 1 76377 182312 108897 0 76377 182312 108897 0 367586 10244 24070 14360 0 48674 66133 158242 94537 0 318912 0.455765 0.457719 0.455467 0 0.981981 0.95789 1.00668 0.980621 0.954283 1.00769 0.990967 0.977642 1.00447 0.262963 1 -0.00785092 0.00701342 NA
rs6882076 rs6882076 05 156390297 T C 71 1 1 49173 170253 148160 0 49173 170253 148160 0 367586 6369 22506 19799 0 48674 42804 147747 128361 0 318912 0.365355 0.362041 0.365861 0 1.02375 0.993663 1.05474 1.03663 1.00571 1.0685 1.01664 1.00247 1.031 0.0226159 1 0.0165262 0.00724877 NA
6:16109163_A_C rs2294261 06 16109163 A C 72 0.99645 0.994416 95752.4 183259 88575.1 0 95752.4 183259 88575.1 0 367586 12753.2 24435.6 11485.2 0 48674 82999.2 158823 77089.9 0 318912 0.490237 0.486974 0.490735 3.95878e-16 1.0013 0.978532 1.02459 0.969601 0.943722 0.996189 0.985059 0.971857 0.998441 0.0421652 0.994258 -0.0142298 0.00700326 NA
6:26093141_G_A rs1800562 06 26093141 G A 73 0.99952 0.997285 313425 51906.4 2254.63 0 313425 51906.4 2254.63 0 367586 41482.5 6870.92 320.533 0 48674 271942 45035.4 1934.1 0 318912 0.076738 0.0771663 0.0766726 1.66269e-15 1.00017 0.973126 1.02796 1.08644 0.964888 1.22331 1.00698 0.981837 1.03276 0.906027 0.997457 0.00155045 0.0131336 NA
rs2247056 rs2247056 06 31265490 T C 74 1 1 32591 153678 181317 0 32591 153678 181317 0 367586 4319 20460 23895 0 48674 28272 133218 157422 0 318912 0.297699 0.298907 0.297515 0 1.00535 0.970535 1.04141 0.993608 0.959632 1.02879 0.993369 0.978839 1.00812 0.790943 1 -0.0020329 0.0076688 NA
6:34563164_A_G rs205262 06 34563164 A G 75 0.999283 0.998621 196621 144317 26647.4 0 196621 144317 26647.4 0 367586 26074.5 19062.8 3536.73 0 48674 170547 125254 23110.6 0 318912 0.268797 0.268482 0.268845 0 0.995453 0.975692 1.01561 1.00096 0.963916 1.03943 0.998157 0.983083 1.01346 0.924965 0.998589 0.000742431 0.00788301 NA
6:43757896_C_A rs998584 06 43757896 C A 76 0.996387 0.994693 98504 183562 85520.5 0 98504 183562 85520.5 0 367586 13127.8 24209.6 11336.6 0 48674 85376.2 159352 74183.9 0 318912 0.482339 0.4816 0.482452 3.16702e-16 0.988039 0.965755 1.01084 0.993845 0.967383 1.02103 0.996593 0.983231 1.01014 0.61627 0.99484 -0.00351279 0.00700956 NA
rs17789218 rs17789218 06 100600097 T C 77 1 1 209829 135864 21893 0 209829 135864 21893 0 367586 27827 17913 2934 0 48674 182002 117951 18959 0 318912 0.244365 0.244289 0.244376 0 0.993291 0.973472 1.01351 1.01217 0.97163 1.05441 0.999525 0.983959 1.01534 0.837232 1 -0.00167063 0.00813214 NA
6:116337503_G_A rs868943 06 116337503 G A 78 0.999615 0.999376 122639 178859 66087.8 0 122639 178859 66087.8 0 367586 16287.2 23464.7 8922.11 0 48674 106352 155394 57165.7 0 318912 0.423077 0.424343 0.422884 3.95878e-16 0.986001 0.965069 1.00739 1.01913 0.991245 1.0478 1.00599 0.992355 1.01981 0.577953 0.999373 0.00393124 0.00706579 NA
rs9491696 rs9491696 06 127452639 C G 79 1 1 94100 183991 89495 0 94100 183991 89495 0 367586 12571 24332 11771 0 48674 81529 159659 77724 0 318912 0.493736 0.491782 0.494034 0 0.988386 0.965794 1.01151 0.982201 0.956046 1.00907 0.991029 0.97775 1.00449 0.127439 1 -0.0106575 0.00699184 NA
6:139831757_T_C rs634869 06 139831757 T C 80 0.999776 0.999687 61831.2 177550 128204 0 61831.2 177550 128204 0 367586 8184.81 23658.5 16830.7 0 48674 53646.4 153892 111374 0 318912 0.409717 0.411185 0.409493 -1.58351e-16 1.00763 0.980804 1.0352 0.990495 0.962809 1.01898 0.993031 0.979512 1.00674 0.313285 0.99958 -0.00715866 0.00709935 NA
6:152040291_T_C rs12525163 06 152040291 T C 81 0.999285 0.998573 193858 146362 27365.9 0 193858 146362 27365.9 0 367586 25631.4 19263.8 3778.75 0 48674 168227 127098 23587.1 0 318912 0.273533 0.27552 0.273229 7.1258e-16 0.994779 0.975024 1.01493 1.05147 1.01351 1.09085 1.01157 0.996412 1.02696 0.246571 0.998527 0.00909231 0.00784687 NA
6:160575985_C_T rs2297374 06 160575985 C T 82 0.998105 0.996826 143986 171881 51719.5 0 143986 171881 51719.5 0 367586 19034.6 22784.6 6854.82 0 48674 124951 149096 44864.6 0 318912 0.374497 0.374885 0.374438 7.91756e-16 1.00317 0.982653 1.02411 1.00297 0.973681 1.03315 1.00191 0.988047 1.01597 0.559314 0.996838 0.00421688 0.0072224 NA
rs1564348 rs1564348 06 160578860 T C 83 1 1 253279 103766 10541 0 253279 103766 10541 0 367586 33612 13706 1356 0 48674 219667 90060 9185 0 318912 0.169821 0.168653 0.17 0 0.994602 0.973617 1.01604 0.96483 0.910313 1.02261 0.990468 0.972795 1.00846 0.218671 1 -0.0114522 0.00931018 NA
rs702485 rs702485 07 6449272 A G 84 1 1 109061 182158 76367 0 109061 182158 76367 0 367586 14467 24074 10133 0 48674 94594 158084 66234 0 318912 0.455529 0.455479 0.455536 0 0.995739 0.973939 1.01803 1.00033 0.973424 1.02797 0.99977 0.986322 1.0134 0.823178 1 -0.00156722 0.00701344 NA
7:16152174_T_A rs17286602 07 16152174 T A 85 0.997749 0.99646 120185 180187 67214.2 0 120185 180187 67214.2 0 367586 15948.9 23773 8952.12 0 48674 104236 156414 58262.1 0 318912 0.427948 0.428126 0.427921 -5.54229e-16 0.99333 0.972165 1.01496 1.00421 0.976681 1.03252 1.00084 0.987288 1.01457 0.953257 0.996431 0.000415089 0.00708136 NA
rs10282707 rs10282707 07 17911038 C T 86 1 1 133659 176056 57871 0 133659 176056 57871 0 367586 17791 23397 7486 0 48674 115868 152659 50385 0 318912 0.396911 0.394143 0.397334 0 0.998162 0.977479 1.01928 0.967635 0.940017 0.996065 0.986744 0.973222 1.00045 0.0646518 1 -0.0131982 0.00714318 NA
rs12670798 rs12670798 07 21607352 T C 87 1 1 208500 136805 22281 0 208500 136805 22281 0 367586 27487 18221 2966 0 48674 181013 118584 19315 0 318912 0.2467 0.24811 0.246485 0 1.01188 0.991738 1.03243 1.01125 0.970936 1.05324 1.00877 0.993134 1.02465 0.278968 1 0.00877482 0.00810502 NA
rs4722551 rs4722551 07 25991826 T C 88 1 1 260182 98070 9334 0 260182 98070 9334 0 367586 34359 13061 1254 0 48674 225823 85009 8080 0 318912 0.15879 0.159931 0.158616 0 1.00981 0.988195 1.0319 1.02003 0.96009 1.08372 1.00987 0.991453 1.02863 0.368834 1 0.00857464 0.0095416 NA
rs2073547 rs2073547 07 44582331 A G 89 1 1 245422 109039 13125 0 245422 109039 13125 0 367586 32607 14344 1723 0 48674 212815 94695 11402 0 318912 0.184024 0.182746 0.184219 0 0.988632 0.968012 1.00969 0.98627 0.936309 1.0389 0.990222 0.973098 1.00765 0.299422 1 -0.00930086 0.00896318 NA
rs217386 rs217386 07 44600695 G A 90 1 1 121990 179168 66428 0 121990 179168 66428 0 367586 16040 23754 8880 0 48674 105950 155414 57548 0 318912 0.424423 0.426449 0.424114 0 1.00959 0.988112 1.03153 1.01925 0.991261 1.04802 1.0096 0.995926 1.02347 0.154393 1 0.0100506 0.0070571 NA
rs4917014 rs4917014 07 50305863 T G 91 1 1 170006 160266 37314 0 170006 160266 37314 0 367586 22512 21142 5020 0 48674 147494 139124 32294 0 318912 0.319509 0.320315 0.319386 0 0.995644 0.975783 1.01591 1.01846 0.985516 1.0525 1.00428 0.989866 1.0189 0.515287 1 0.00487796 0.00749732 NA
rs17145738 rs17145738 07 72982874 C T 92 1 1 283413 78558 5615 0 283413 78558 5615 0 367586 37539 10346 789 0 48674 245874 68212 4826 0 318912 0.122132 0.122488 0.122078 0 0.99344 0.970504 1.01692 1.07083 0.992415 1.15544 1.00384 0.983392 1.0247 0.92618 1 0.000986073 0.0106428 NA
rs799160 rs799160 07 73060006 C T 93 1 1 96049 183953 87584 0 96049 183953 87584 0 367586 12831 24114 11729 0 48674 83218 159839 75855 0 318912 0.488486 0.48868 0.488456 0 0.97846 0.956215 1.00122 1.00284 0.976225 1.03019 1.0009 0.987482 1.01449 0.576581 1 0.00390796 0.00699866 NA
7:116358044_A_G rs38855 07 116358044 A G 94 0.993016 0.989758 102992 183261 81332.4 0 102992 183261 81332.4 0 367586 13641.8 24280.8 10751.4 0 48674 89350.6 158980 70581 0 318912 0.470538 0.470309 0.470572 1.97939e-15 1.00034 0.978064 1.02312 0.997706 0.970997 1.02515 0.998941 0.985534 1.01253 0.959756 0.990023 -0.00035471 0.00702952 NA
7:130444934_A_G rs3996352 07 130444934 A G 95 0.997482 0.996091 94810.4 183476 89299.7 0 94810.4 183476 89299.7 0 367586 12526.8 24231.1 11916.1 0 48674 82283.6 159245 77383.5 0 318912 0.492504 0.493727 0.492318 -4.75053e-16 0.999494 0.976619 1.0229 1.01149 0.984608 1.0391 1.00566 0.99218 1.01931 0.432247 0.996131 0.00549561 0.00699763 NA
rs17173637 rs17173637 07 150529449 T C 96 1 1 308034 56880 2672 0 308034 56880 2672 0 367586 40786 7524 364 0 48674 267248 49356 2308 0 318912 0.0846387 0.084768 0.084619 0 0.998877 0.972852 1.0256 1.0334 0.924806 1.15475 1.00193 0.977954 1.02648 0.761958 1 0.00380423 0.012559 NA
8:9184231_G_A rs4240624 08 9184231 G A 97 0.999841 0.999322 3037.28 61083.2 303465 0 3037.28 61083.2 303465 0 367586 435.031 7949.92 40289.1 0 48674 2602.25 53133.3 263176 0 318912 0.0913498 0.0906026 0.0914638 1.58351e-16 0.895001 0.806418 0.993315 0.915731 0.82688 1.01413 1.01046 0.98701 1.03447 0.321729 0.999435 0.0120121 0.0121223 NA
8:9267117_C_T rs9693857 08 9267117 C T 98 0.996631 0.995289 112952 181929 72705.1 0 112952 181929 72705.1 0 367586 15024.7 24097.5 9551.82 0 48674 97927.2 157831 63153.3 0 318912 0.445255 0.44378 0.44548 1.74186e-15 0.995122 0.973586 1.01713 0.985798 0.959028 1.01331 0.993139 0.979749 1.00671 0.495107 0.995252 -0.00481055 0.00705143 NA
8:15799853_G_C rs4332136 08 15799853 G C 99 0.999557 0.97821 361744 5820.84 21 0 361744 5820.84 21 0 367586 47913.8 759.153 1.05098 0 48674 313830 5061.68 19.949 0 318912 0.00797478 0.00781993 0.00799841 -4.67136e-15 0.982356 0.909655 1.06087 0.34507 0.0485278 2.45372 0.97751 0.90556 1.05518 0.935173 0.978603 -0.00325458 0.0400131 NA
rs4921914 rs4921914 08 18272438 C T 100 1 1 17860 128015 221711 0 17860 128015 221711 0 367586 2340 17062 29272 0 48674 15520 110953 192439 0 318912 0.222717 0.223343 0.222621 0 1.01992 0.97372 1.06832 1.00887 0.964312 1.05549 0.995841 0.979843 1.0121 0.884011 1 -0.00122774 0.00841569 NA
rs1801177 rs1801177 08 19805708 G A 101 1 1 355064 12417 105 0 355064 12417 105 0 367586 46998 1666 10 0 48674 308066 10751 95 0 318912 0.0171756 0.0173193 0.0171536 0 1.01576 0.963796 1.07052 0.689987 0.359599 1.32393 1.00983 0.958919 1.06344 0.803115 1 0.00669333 0.0268466 NA
rs268 rs268 08 19813529 A G 102 1 1 354297 13161 128 0 354297 13161 128 0 367586 46891 1767 16 0 48674 307406 11394 112 0 318912 0.0182502 0.0184801 0.0182151 0 1.01668 0.966083 1.06992 0.936537 0.554611 1.58147 1.01482 0.965211 1.06699 0.884426 1 0.00377622 0.0259783 NA
rs301 rs301 08 19816934 T C 103 1 1 215031 132363 20192 0 215031 132363 20192 0 367586 28390 17580 2704 0 48674 186641 114783 17488 0 318912 0.234975 0.236142 0.234797 0 1.00689 0.986761 1.02743 1.0165 0.97432 1.06051 1.0075 0.991627 1.02363 0.531165 1 0.00516226 0.00824342 NA
rs326 rs326 08 19819439 A G 104 1 1 183581 152452 31553 0 183581 152452 31553 0 367586 24156 20271 4247 0 48674 159425 132181 27306 0 318912 0.293208 0.295486 0.29286 0 1.01213 0.992049 1.03262 1.02649 0.991139 1.06311 1.01273 0.997865 1.02782 0.148458 1 0.0110955 0.00767852 NA
rs328 rs328 08 19819724 C G 105 1 1 297126 66721 3739 0 297126 66721 3739 0 367586 39408 8766 500 0 48674 257718 57955 3239 0 318912 0.100927 0.10032 0.10102 0 0.98917 0.964904 1.01405 1.00953 0.918249 1.10989 0.992303 0.970284 1.01482 0.368844 1 -0.0104206 0.011596 NA
rs12678919 rs12678919 08 19844222 A G 106 1 1 299527 64583 3476 0 299527 64583 3476 0 367586 39732 8486 456 0 48674 259795 56097 3020 0 318912 0.0973038 0.0965402 0.0974203 0 0.989131 0.964562 1.01433 0.987298 0.894206 1.09008 0.990001 0.967661 1.01286 0.268816 1 -0.0130305 0.0117839 NA
8:19865843_G_A rs894210 08 19865843 G A 107 0.995362 0.992945 77450.3 182762 107374 0 77450.3 182762 107374 0 367586 10165.2 24275.5 14233.4 0 48674 67285.2 158486 93140.6 0 318912 0.459297 0.45821 0.459463 1.10846e-15 1.01387 0.988984 1.03938 1.01152 0.984262 1.03953 1.00506 0.991549 1.01876 0.681827 0.993148 0.00288504 0.00703717 NA
rs10102164 rs10102164 08 55421614 G A 108 1 1 228370 122682 16534 0 228370 122682 16534 0 367586 30228 16220 2226 0 48674 198142 106462 14308 0 318912 0.211855 0.212352 0.211779 0 0.998673 0.978429 1.01934 1.0198 0.973687 1.06809 1.00343 0.987016 1.02012 0.885846 1 -0.00122637 0.00854245 NA
8:59385919_C_T rs2326077 08 59385919 C T 109 0.999418 0.998927 41715.8 164193 161677 0 41715.8 164193 161677 0 367586 5542.41 21737.5 21394.1 0 48674 36173.4 142455 140283 0 318912 0.336825 0.337165 0.336773 -1.58351e-16 0.995912 0.964865 1.02796 0.995358 0.964279 1.02744 0.998251 0.98411 1.0126 0.905734 0.998929 -0.000875813 0.00739571 NA
rs2293889 rs2293889 08 116599199 T G 110 1 1 68113 181339 118134 0 68113 181339 118134 0 367586 8938 24254 15482 0 48674 59175 157085 102652 0 318912 0.43196 0.432777 0.431835 0 1.02223 0.99596 1.04918 0.998522 0.971016 1.02681 0.99617 0.982701 1.00982 0.61205 1 -0.00358502 0.00706896 NA
8:116663898_G_A rs2737252 08 116663898 G A 111 0.99825 0.996606 189806 148612 29168.6 0 189806 148612 29168.6 0 367586 25213.7 19600 3860.35 0 48674 164592 129012 25308.3 0 318912 0.281497 0.280649 0.281627 3.16702e-16 0.991739 0.972065 1.01181 0.995717 0.960155 1.0326 0.995175 0.980351 1.01022 0.199357 0.99663 -0.00998637 0.00778127 NA
8:121868551_G_T rs4871137 08 121868551 G T 112 0.998591 0.99772 37337.3 159046 171203 0 37337.3 159046 171203 0 367586 4941.64 21060.3 22672 0 48674 32395.7 137985 148531 0 318912 0.317912 0.317866 0.317919 -1.26681e-15 1.00057 0.96784 1.03441 1.00067 0.96815 1.03428 1.00025 0.985865 1.01484 0.988169 0.997816 0.000111357 0.00750944 NA
8:126474306_G_A rs2980885 08 126474306 G A 113 0.990879 0.979759 18546.6 128636 220403 0 18546.6 128636 220403 0 367586 2424.83 16836.2 29413 0 48674 16121.8 111800 190990 0 318912 0.225429 0.222767 0.225836 -8.63014e-15 1.00124 0.956544 1.04801 1.02391 0.979417 1.07041 1.0178 1.00144 1.03442 0.0536446 0.980335 0.0163219 0.00845825 NA
8:126482621_C_A rs2954022 08 126482621 C A 114 0.999791 0.999672 104997 183080 79509.4 0 104997 183080 79509.4 0 367586 13892.9 24231.7 10549.5 0 48674 91104.2 158848 68960 0 318912 0.465331 0.465655 0.465282 0 1.00034 0.978191 1.02299 1.00318 0.976289 1.03082 1.0015 0.988054 1.01514 0.90011 0.999682 -0.000879961 0.0070104 NA
8:126482621_C_T rs2954022 08 126482621 C T 115 0.999641 0.694303 367242 343.439 0.113725 0 367242 343.439 0.113725 0 367586 48632.9 40.9882 0.101961 0 48674 318610 302.451 0.0117647 0 318912 0.000467464 0.000423143 0.000474229 -6.17569e-15 0.887836 0.640608 1.23048 56.7781 2.92376e-07 1.1026e+10 0.892231 0.644283 1.2356 0.493202 0.68939 -0.134469 0.196241 NA
rs4075205 rs4075205 08 144284709 T C 116 1 1 105965 182871 78750 0 105965 182871 78750 0 367586 14099 24169 10406 0 48674 91866 158702 68344 0 318912 0.462981 0.462064 0.463121 0 0.9923 0.970413 1.01468 0.992087 0.965469 1.01944 0.995755 0.982376 1.00932 0.638148 1 -0.00329528 0.00700692 NA
8:145022657_G_T rs7832643 08 145022657 G T 117 0.993906 0.99187 130814 177083 59689.2 0 130814 177083 59689.2 0 367586 17285 23403.5 7985.55 0 48674 113529 153680 51703.6 0 318912 0.403255 0.404472 0.403069 0 1.00023 0.979347 1.02156 1.01443 0.985937 1.04374 1.00585 0.992118 1.01977 0.561962 0.991632 0.0041486 0.00715362 NA
9:2640759_A_G rs3780181 09 2640759 A G 118 0.997345 0.983965 319716 46170.5 1699.8 0 319716 46170.5 1699.8 0 367586 42406 6051.62 216.345 0 48674 277310 40118.9 1483.45 0 318912 0.0674265 0.0666096 0.0675512 -6.72992e-15 0.986417 0.958321 1.01534 0.953696 0.826615 1.10032 0.985066 0.958801 1.01205 0.32807 0.983768 -0.0137385 0.0140474 NA
9:15304782_C_A rs686030 09 15304782 C A 119 0.999323 0.997839 7307.74 89253 271025 0 7307.74 89253 271025 0 367586 971.188 11713.6 35989.2 0 48674 6336.55 77539.4 235036 0 318912 0.141285 0.14028 0.141438 -7.91756e-16 0.985642 0.918749 1.05741 0.999049 0.932955 1.06982 1.00961 0.990201 1.0294 0.294795 0.997715 0.0105125 0.0100342 NA
9:16904846_C_T rs7033354 09 16904846 C T 120 0.998694 0.997789 38090 160212 169284 0 38090 160212 169284 0 367586 5094.36 21235.1 22344.5 0 48674 32995.7 138977 146939 0 318912 0.321547 0.322799 0.321356 -1.82104e-15 0.989639 0.957659 1.02269 0.984921 0.953245 1.01765 0.993415 0.979185 1.00785 0.388565 0.997793 -0.00645778 0.00748968 NA
rs1883025 rs1883025 09 107664301 C T 121 1 1 204187 139469 23930 0 204187 139469 23930 0 367586 26982 18447 3245 0 48674 177205 121022 20685 0 318912 0.25481 0.256163 0.254603 0 1.00107 0.981146 1.02139 1.03029 0.990726 1.07144 1.00824 0.992777 1.02394 0.225728 1 0.00970977 0.00801508 NA
9:107684230_T_G rs2472509 09 107684230 T G 122 0.989664 0.982561 166611 161750 39224.9 0 166611 161750 39224.9 0 367586 22000.4 21509.9 5163.65 0 48674 144611 140240 34061.2 0 318912 0.326726 0.327046 0.326677 1.66269e-15 1.00818 0.988037 1.02873 0.996474 0.964584 1.02942 1.00168 0.987378 1.01618 0.888861 0.982897 -0.00104947 0.00750984 NA
rs8176720 rs8176720 09 136132873 T C 123 1 1 165305 162038 40243 0 165305 162038 40243 0 367586 22094 21316 5264 0 48674 143211 140722 34979 0 318912 0.329887 0.327115 0.330311 0 0.981851 0.962213 1.00189 0.975462 0.944502 1.00744 0.985623 0.97156 0.999889 0.0736711 1 -0.0132839 0.0074268 NA
rs579459 rs579459 09 136154168 T C 124 1 1 230644 121108 15834 0 230644 121108 15834 0 367586 30406 16175 2093 0 48674 200238 104933 13741 0 318912 0.20781 0.209157 0.207604 0 1.01512 0.994541 1.03613 1.00309 0.95651 1.05193 1.00946 0.992849 1.02634 0.141767 1 0.012689 0.00863645 NA
10:5196273_A_G rs1781930 10 5196273 A G 125 0.999819 0.999538 11602.8 107606 248377 0 11602.8 107606 248377 0 367586 1588.78 14200.3 32884.9 0 48674 10014 93405.9 215492 0 318912 0.177933 0.178513 0.177845 1.58351e-16 0.958225 0.906224 1.01321 0.961855 0.911122 1.01541 0.995451 0.978069 1.01314 0.858275 0.999556 -0.00163055 0.00913114 NA
rs970548 rs970548 10 46013277 A C 126 1 1 208563 136635 22388 0 208563 136635 22388 0 367586 27713 18034 2927 0 48674 180850 118601 19461 0 318912 0.24676 0.245388 0.246969 0 0.99229 0.972514 1.01247 0.981505 0.942207 1.02244 0.991513 0.976099 1.00717 0.24464 1 -0.00942374 0.0080997 NA
10:65301725_T_C rs7897379 10 65301725 T C 127 0.999433 0.9991 99861.9 183712 84012.2 0 99861.9 183712 84012.2 0 367586 13368.8 24297.6 11007.6 0 48674 86493.1 159414 73004.6 0 318912 0.478441 0.475746 0.478852 -3.95878e-16 0.986113 0.964009 1.00873 0.975517 0.949454 1.0023 0.987625 0.974378 1.00105 0.0719446 0.999046 -0.012603 0.00700372 NA
rs2068888 rs2068888 10 94839642 G A 128 1 1 111288 181910 74388 0 111288 181910 74388 0 367586 14716 24014 9944 0 48674 96572 157896 64444 0 318912 0.449808 0.45098 0.449629 0 0.998056 0.976313 1.02028 1.01261 0.985308 1.04066 1.00547 0.991937 1.0192 0.369561 1 0.00629922 0.00702023 NA
rs2255141 rs2255141 10 113933886 A G 129 1 1 27842 146621 193123 0 27842 146621 193123 0 367586 3639 19363 25672 0 48674 24203 127258 167451 0 318912 0.275181 0.273668 0.275411 0 1.01199 0.974265 1.05117 1.01967 0.982392 1.05836 1.00879 0.993652 1.02417 0.419371 1 0.00632488 0.00783255 NA
rs2923084 rs2923084 11 10388782 A G 130 1 1 248174 107712 11700 0 248174 107712 11700 0 367586 32908 14216 1550 0 48674 215266 93496 10150 0 318912 0.178342 0.177877 0.178413 0 0.994623 0.97384 1.01585 0.99894 0.945771 1.0551 0.996349 0.978934 1.01407 0.722281 1 -0.00324192 0.00912158 NA
11:14276999_G_A rs2303975 11 14276999 G A 131 0.998944 0.99593 290402 72711.9 4472.22 0 290402 72711.9 4472.22 0 367586 38484.8 9606.98 582.247 0 48674 251917 63104.9 3889.97 0 318912 0.111071 0.110649 0.111136 7.91756e-17 0.996534 0.972906 1.02074 0.979782 0.897468 1.06965 0.995079 0.973919 1.0167 0.912193 0.996008 -0.00123006 0.0111547 NA
11:18656271_C_T rs10832962 11 18656271 C T 132 0.998752 0.997178 24573.6 141017 201996 0 24573.6 141017 201996 0 367586 3181.43 18656.2 26836.4 0 48674 21392.2 122360 175159 0 318912 0.258666 0.257006 0.258919 -1.58351e-15 1.02522 0.984718 1.06738 1.03021 0.990408 1.0716 1.01004 0.994579 1.02575 0.262199 0.997067 0.00896088 0.00799216 NA
rs326214 rs326214 11 47298360 G A 133 1 1 38532 160473 168581 0 38532 160473 168581 0 367586 5158 21400 22116 0 48674 33374 139073 146465 0 318912 0.323104 0.3258 0.322692 0 0.99563 0.963633 1.02869 0.977011 0.945717 1.00934 0.985917 0.971826 1.00021 0.0683095 1 -0.0136071 0.00746428 NA
rs17788930 rs17788930 11 47752775 A G 134 1 1 156964 166067 44555 0 156964 166067 44555 0 367586 20776 22064 5834 0 48674 136188 144003 38721 0 318912 0.347098 0.346509 0.347188 0 1.00436 0.984134 1.025 0.987636 0.957338 1.01889 0.997008 0.982978 1.01124 0.44092 1 -0.00564565 0.00732591 NA
11:51512090_T_C rs11246602 11 51512090 T C 135 0.999692 0.998718 276600 84505.1 6481.33 0 276600 84505.1 6481.33 0 367586 36589.2 11209.9 874.922 0 48674 240010 73295.3 5606.41 0 318912 0.132578 0.133128 0.132494 -7.99673e-15 1.00323 0.980699 1.02629 1.02367 0.952474 1.1002 1.00552 0.985744 1.02568 0.965028 0.99865 0.000451288 0.0102928 NA
11:55324308_A_G rs12226802 11 55324308 A G 136 0.999928 0.999736 279095 82405 6085.81 0 279095 82405 6085.81 0 367586 36917.7 10924.5 831.733 0 48674 242177 71480.5 5254.07 0 318912 0.128646 0.129309 0.128544 7.91756e-17 1.00257 0.97985 1.02581 1.03845 0.964421 1.11817 1.00683 0.986793 1.02728 0.86604 0.999722 0.00175792 0.010421 NA
rs174532 rs174532 11 61548874 G A 137 1 1 182042 153298 32246 0 182042 153298 32246 0 367586 24072 20297 4305 0 48674 157970 133001 27941 0 318912 0.296244 0.296945 0.296137 0 1.00147 0.981592 1.02176 1.0111 0.97648 1.04695 1.00388 0.989172 1.01881 0.656125 1 0.00340809 0.00765398 NA
rs1535 rs1535 11 61597972 A G 138 1 1 157003 166490 44093 0 157003 166490 44093 0 367586 20807 22084 5783 0 48674 136196 144406 38310 0 318912 0.346417 0.345667 0.346531 0 1.00103 0.980883 1.02159 0.988089 0.957675 1.01947 0.996189 0.982162 1.01042 0.308419 1 -0.00747147 0.00733544 NA
rs12801636 rs12801636 11 65391317 G A 139 1 1 220966 127917 18703 0 220966 127917 18703 0 367586 29147 17061 2466 0 48674 191819 110856 16237 0 318912 0.224877 0.225921 0.224717 0 1.01285 0.992502 1.0336 0.999505 0.956369 1.04459 1.00692 0.99081 1.0233 0.610652 1 0.00425316 0.00835358 NA
rs499974 rs499974 11 75455021 C A 140 1 1 261490 97062 9034 0 261490 97062 9034 0 367586 34496 12959 1219 0 48674 226994 84103 7815 0 318912 0.156603 0.158165 0.156364 0 1.01392 0.99217 1.03616 1.02641 0.965273 1.09142 1.01367 0.9951 1.0326 0.0756573 1 0.0170768 0.00961285 NA
11:116639104_A_G rs10790162 11 116639104 A G 141 0.999743 0.998467 1651.59 46442.9 319492 0 1651.59 46442.9 319492 0 367586 232.745 6127.99 42313.3 0 48674 1418.85 40314.9 277178 0 318912 0.0676659 0.067731 0.0676559 -1.58351e-16 0.926633 0.804616 1.06715 0.93062 0.809861 1.06939 0.998811 0.972358 1.02598 0.878894 0.998462 -0.00212207 0.0139269 NA
rs603446 rs603446 11 116654435 C T 142 1 1 109735 182269 75582 0 109735 182269 75582 0 367586 14635 24152 9887 0 48674 95100 158117 65695 0 318912 0.453544 0.451227 0.453898 0 0.992573 0.970925 1.0147 0.977958 0.95154 1.00511 0.989275 0.975959 1.00277 0.0450005 1 -0.0140736 0.0070205 NA
11:122534504_T_C rs7117842 11 122534504 T C 143 0.993245 0.988903 146344 171063 50178.2 0 146344 171063 50178.2 0 367586 19335.5 22772.4 6566.03 0 48674 127009 148291 43612.2 0 318912 0.369192 0.368826 0.369248 1.82104e-15 1.00873 0.988178 1.0297 0.988947 0.959686 1.0191 0.99819 0.984335 1.01224 0.817325 0.988984 -0.0016815 0.00727964 NA
rs11220462 rs11220462 11 126243952 G A 144 1 1 276605 84420 6561 0 276605 84420 6561 0 367586 36628 11176 870 0 48674 239977 73244 5691 0 318912 0.132679 0.132679 0.132679 0 0.999702 0.977226 1.0227 1.00158 0.931826 1.07656 0.999995 0.98031 1.02008 0.898817 1 0.00130852 0.0102906 NA
12:20463526_A_G rs11045163 12 20463526 A G 145 0.996867 0.995059 119302 180158 68125.7 0 119302 180158 68125.7 0 367586 15878 23866.1 8929.95 0 48674 103424 156292 59195.7 0 318912 0.430389 0.428627 0.430658 -3.95878e-16 0.994645 0.973434 1.01632 0.982615 0.955652 1.01034 0.991746 0.978323 1.00535 0.370126 0.995185 -0.00633837 0.0070722 NA
12:57844049_C_T rs3741414 12 57844049 C T 146 0.999661 0.999183 211838 134087 21660.2 0 211838 134087 21660.2 0 367586 28025.5 17761.4 2887.17 0 48674 183813 116326 18773 0 318912 0.241315 0.241769 0.241246 7.1258e-16 1.00143 0.981426 1.02185 1.0087 0.968032 1.05107 1.00286 0.987185 1.01878 0.941114 0.999231 -0.000602476 0.00815596 NA
rs10861661 rs10861661 12 107174646 A C 147 1 1 208429 136995 22162 0 208429 136995 22162 0 367586 27761 17996 2917 0 48674 180668 118999 19245 0 318912 0.246635 0.244792 0.246916 0 0.98419 0.964572 1.00421 0.986426 0.946856 1.02765 0.988609 0.973228 1.00423 0.216782 1 -0.0100264 0.00811772 NA
12:109950144_A_G rs2241210 12 109950144 A G 148 0.999873 0.999793 83585.8 183041 100959 0 83585.8 183041 100959 0 367586 11037.4 24300.9 13335.7 0 48674 72548.4 158740 87623.3 0 318912 0.476369 0.476391 0.476365 3.16702e-16 1.00623 0.982219 1.03083 1.00036 0.973643 1.02781 0.999897 0.986485 1.01349 0.728645 0.999778 0.00242424 0.00698771 NA
rs653178 rs653178 12 112007756 C T 149 1 1 85723 183395 98468 0 85723 183395 98468 0 367586 11017 24232 13425 0 48674 74706 159163 85043 0 318912 0.482664 0.475264 0.483793 0 1.03238 1.00775 1.05761 1.07045 1.04189 1.0998 1.03477 1.02089 1.04883 2.38272e-08 1 0.0390034 0.00698782 NA
12:112310580_G_A rs6489818 12 112310580 G A 150 0.999913 0.999793 249772 106362 11452.5 0 249772 106362 11452.5 0 367586 32823.7 14318.1 1532.24 0 48674 216948 92043.7 9920.25 0 318912 0.175832 0.178561 0.175416 -1.58351e-16 1.02816 1.0067 1.05007 1.02087 0.966206 1.07864 1.02183 1.00398 1.04 0.00432499 0.999825 0.0261944 0.00917995 NA
12:121376416_C_T rs1186380 12 121376416 C T 151 0.996029 0.991403 206291 138369 22926.1 0 206291 138369 22926.1 0 367586 27234.9 18337.6 3101.55 0 48674 179056 120032 19824.6 0 318912 0.250583 0.252092 0.250353 -3.64208e-15 1.00441 0.984419 1.0248 1.02858 0.988313 1.07049 1.00929 0.993732 1.0251 0.166698 0.991139 0.011208 0.00810473 NA
12:121416650_A_C rs1169288 12 121416650 A C 152 0.993936 0.989163 172179 158854 36552.3 0 172179 158854 36552.3 0 367586 22875.6 20984.3 4814.15 0 48674 149304 137870 31738.1 0 318912 0.315516 0.314465 0.315677 -5.14641e-15 0.993397 0.973614 1.01358 0.990004 0.957525 1.02358 0.994401 0.980063 1.00895 0.566307 0.989372 -0.0043368 0.007562 NA
12:125259888_A_G rs838876 12 125259888 A G 153 0.987459 0.977169 36940.4 159435 171211 0 36940.4 159435 171211 0 367586 4867.7 21046.2 22760.1 0 48674 32072.7 138388 148451 0 318912 0.317361 0.316202 0.317538 -7.60085e-15 1.00204 0.969074 1.03613 1.01019 0.977177 1.04431 1.00619 0.991706 1.02089 0.540455 0.976867 0.00464881 0.00759453 NA
12:125283766_C_T rs10773105 12 125283766 C T 154 0.998305 0.997077 89399.3 183992 94194.8 0 89399.3 183992 94194.8 0 367586 11862 24313.4 12498.6 0 48674 77537.3 159678 81696.2 0 318912 0.493477 0.493461 0.49348 -3.16702e-16 0.995292 0.972109 1.01903 1.00003 0.97341 1.02737 1.00008 0.986676 1.01366 0.982709 0.997121 0.000151712 0.00700013 NA
rs4942486 rs4942486 13 32953388 T C 155 1 1 83345 183365 100876 0 83345 183365 100876 0 367586 11149 24339 13186 0 48674 72196 159026 87690 0 318912 0.476154 0.479075 0.475708 0 0.991087 0.967508 1.01524 0.973734 0.947726 1.00046 0.986595 0.973364 1.00001 0.0409473 1 -0.0143032 0.00699743 NA
rs1341267 rs1341267 13 95284980 C A 156 1 1 59044 176274 132268 0 59044 176274 132268 0 367586 8001 23313 17360 0 48674 51043 152961 114908 0 318912 0.400399 0.40386 0.39987 0 0.97232 0.946135 0.999231 0.96381 0.936764 0.991637 0.983538 0.970109 0.997153 0.014657 1 -0.0173801 0.00712082 NA
rs8017377 rs8017377 14 24883887 G A 157 1 1 101683 183219 82684 0 101683 183219 82684 0 367586 13470 24132 11072 0 48674 88213 159087 71612 0 318912 0.474157 0.475367 0.473972 0 0.993399 0.971171 1.01613 1.01252 0.985545 1.04024 1.00561 0.992117 1.01928 0.561386 1 0.00406109 0.00699243 NA
rs4983559 rs4983559 14 105277209 G A 158 1 1 54855 174746 137985 0 54855 174746 137985 0 367586 7247 23119 18308 0 48674 47608 151627 119677 0 318912 0.386924 0.386377 0.387008 0 1.00165 0.973673 1.03042 1.00497 0.976045 1.03475 1.00267 0.988874 1.01665 0.506594 1 0.00476861 0.00718001 NA
rs2412710 rs2412710 15 42683787 G A 159 1 1 354444 13030 112 0 354444 13030 112 0 367586 46928 1739 7 0 48674 307516 11291 105 0 318912 0.0180284 0.0180076 0.0180316 0 1.00926 0.958678 1.06251 0.436862 0.203253 0.938971 0.998641 0.94926 1.05059 0.880666 1 0.00394935 0.0263071 NA
15:44211273_T_C rs492571 15 44211273 T C 160 0.999756 0.997857 337416 29521.7 648.675 0 337416 29521.7 648.675 0 367586 44654.3 3949.68 70.0431 0 48674 292761 25572 578.631 0 318912 0.0419208 0.0420118 0.0419069 -1.26681e-15 1.01262 0.977837 1.04865 0.793623 0.619211 1.01716 1.00261 0.969462 1.0369 0.714084 0.997885 0.0064044 0.0174803 NA
rs1532085 rs1532085 15 58683366 A G 161 1 1 55024 174195 138367 0 55024 174195 138367 0 367586 7306 23021 18347 0 48674 47718 151174 120020 0 318912 0.386635 0.386582 0.386643 0 0.994603 0.966889 1.02311 0.998422 0.969771 1.02792 1.00026 0.986498 1.0142 0.867731 1 0.00119383 0.00716841 NA
15:58731153_G_C rs261342 15 58731153 G C 162 0.994844 0.988361 17975.2 126316 223295 0 17975.2 126316 223295 0 367586 2347.56 16665.5 29661 0 48674 15627.6 109651 193634 0 318912 0.220719 0.219425 0.220917 -7.75921e-15 1.01177 0.965954 1.05977 1.01972 0.97478 1.06674 1.00873 0.992426 1.02529 0.296493 0.988493 0.00883629 0.00846401 NA
rs2652834 rs2652834 15 63396867 A G 163 1 1 12886 111853 242847 0 12886 111853 242847 0 367586 1777 14713 32184 0 48674 11109 97140 210663 0 318912 0.187201 0.187646 0.187133 0 0.946871 0.897999 0.998402 0.955079 0.907199 1.00549 0.996635 0.979565 1.014 0.587886 1 -0.00485105 0.00895189 NA
15:72566615_C_T rs1035744 15 72566615 C T 164 0.997742 0.99523 26414.8 145250 195922 0 26414.8 145250 195922 0 367586 3557.15 19205.3 25911.6 0 48674 22857.6 126044 170010 0 318912 0.269432 0.270366 0.26929 -1.42516e-15 0.979099 0.942166 1.01748 0.979371 0.943167 1.01697 0.994552 0.979562 1.00977 0.345117 0.995433 -0.00746436 0.00790631 NA
rs3198697 rs3198697 16 15129940 C T 165 1 1 129009 177245 61332 0 129009 177245 61332 0 367586 16991 23436 8247 0 48674 112018 153809 53085 0 318912 0.407944 0.410178 0.407603 0 1.00455 0.983479 1.02607 1.02422 0.995681 1.05358 1.01071 0.996945 1.02467 0.0898352 1 0.0120457 0.00710132 NA
rs749671 rs749671 16 31088347 G A 166 1 1 144921 171587 51078 0 144921 171587 51078 0 367586 19321 22741 6612 0 48674 125600 148846 44466 0 318912 0.372352 0.369448 0.372796 0 0.99319 0.972945 1.01386 0.96664 0.938121 0.996026 0.985758 0.972083 0.999625 0.0417138 1 -0.0147146 0.00722592 NA
16:53799977_T_G rs9930333 16 53799977 T G 167 0.999912 0.999843 122301 179563 65721.5 0 122301 179563 65721.5 0 367586 16432.6 23782.3 8459.13 0 48674 105869 155781 57262.4 0 318912 0.423039 0.418093 0.423793 -7.91756e-17 0.983564 0.962777 1.0048 0.95174 0.925341 0.978892 0.976886 0.963623 0.990332 0.00125398 0.999804 -0.0228228 0.00707397 NA
rs9989419 rs9989419 16 56985139 A G 168 1 1 57303 175482 134801 0 57303 175482 134801 0 367586 7604 23212 17858 0 48674 49699 152270 116943 0 318912 0.394585 0.394667 0.394573 0 0.996331 0.969008 1.02443 0.998077 0.969725 1.02726 0.999608 0.985909 1.0135 0.90415 1 -0.000860572 0.00714642 NA
rs5880 rs5880 16 57015091 G C 169 1 1 327936 38434 1216 0 327936 38434 1216 0 367586 43479 5038 157 0 48674 284457 33396 1059 0 318912 0.055587 0.054978 0.0556799 0 0.986963 0.956554 1.01834 0.969931 0.819998 1.14728 0.98666 0.957917 1.01627 0.246051 1 -0.0176266 0.0151954 NA
rs16942887 rs16942887 16 67928042 G A 170 1 1 287913 74698 4975 0 287913 74698 4975 0 367586 38171 9830 673 0 48674 249742 64868 4302 0 318912 0.11514 0.114805 0.115192 0 0.991473 0.968163 1.01535 1.02354 0.942993 1.11096 0.996204 0.975354 1.0175 0.864734 1 -0.00186368 0.0109402 NA
16:72057282_A_G rs2288002 16 72057282 A G 171 0.996483 0.994849 69243.7 180680 117662 0 69243.7 180680 117662 0 367586 9274.08 23937.6 15462.3 0 48674 59969.7 156743 102200 0 318912 0.43414 0.436432 0.433791 5.54229e-16 0.987537 0.962429 1.0133 0.978333 0.951656 1.00576 0.989312 0.975949 1.00286 0.175353 0.995189 -0.00958019 0.0070692 NA
rs2000999 rs2000999 16 72108093 G A 172 1 1 241537 112695 13354 0 241537 112695 13354 0 367586 32026 14928 1720 0 48674 209511 97767 11634 0 318912 0.18962 0.188684 0.189762 0 0.99888 0.978265 1.01993 0.967172 0.918182 1.01878 0.992995 0.97603 1.01026 0.631851 1 -0.0042682 0.00890835 NA
rs2925979 rs2925979 16 81534790 T C 173 1 1 33095 154517 179974 0 33095 154517 179974 0 367586 4432 20444 23798 0 48674 28663 134073 156176 0 318912 0.300211 0.301064 0.300081 0 0.986158 0.952343 1.02117 0.985481 0.952108 1.02002 0.995335 0.980806 1.01008 0.638017 1 -0.00358632 0.00762279 NA
rs314253 rs314253 17 7091650 T C 174 1 1 155733 167003 44850 0 155733 167003 44850 0 367586 20563 22220 5891 0 48674 135170 144783 38959 0 318912 0.349174 0.349283 0.349157 0 1.00884 0.9885 1.02959 0.993974 0.963557 1.02535 1.00055 0.986498 1.01481 0.988934 1 0.000101656 0.00732922 NA
rs4791641 rs4791641 17 8161149 C T 175 1 1 90802 183497 93287 0 90802 183497 93287 0 367586 11998 24282 12394 0 48674 78804 159215 80893 0 318912 0.49662 0.495932 0.496725 0 1.00171 0.97846 1.0255 1.00633 0.979569 1.03382 1.00318 0.989735 1.0168 0.704079 1 0.002654 0.00698752 NA
17:37821435_G_T rs931992 17 37821435 G T 176 0.998944 0.998045 40717.2 163133 163736 0 40717.2 163133 163736 0 367586 5452.76 21617.7 21603.5 0 48674 35264.4 141515 142133 0 318912 0.332666 0.334093 0.332449 -7.91756e-17 0.987936 0.956908 1.01997 0.982992 0.952119 1.01487 0.992627 0.978533 1.00692 0.15065 0.9979 -0.0106727 0.00742582 NA
rs8077889 rs8077889 17 41878166 A C 177 1 1 227074 123834 16678 0 227074 123834 16678 0 367586 30082 16335 2257 0 48674 196992 107499 14421 0 318912 0.213814 0.21417 0.21376 0 0.995077 0.974936 1.01563 1.02489 0.978818 1.07313 1.00244 0.986095 1.01906 0.725608 1 0.00299308 0.00852793 NA
17:45391804_T_C rs7225700 17 45391804 T C 178 0.999707 0.999518 46234.7 168484 152868 0 46234.7 168484 152868 0 367586 6207.82 22361.5 20104.6 0 48674 40026.9 146122 132763 0 318912 0.354955 0.357246 0.354606 -1.58351e-16 0.986732 0.957364 1.017 0.976411 0.947009 1.00673 0.988548 0.974729 1.00256 0.172335 0.99952 -0.00997255 0.00730729 NA
17:66882466_T_G rs4148005 17 66882466 T G 179 0.999123 0.998376 171388 159411 36787.2 0 171388 159411 36787.2 0 367586 22625.1 21188.7 4860.15 0 48674 148763 138222 31927 0 318912 0.316912 0.317511 0.316821 2.05856e-15 1.00793 0.987857 1.02841 1.00091 0.968164 1.03476 1.00319 0.988758 1.01783 0.76387 0.998467 0.00225958 0.00752185 NA
17:76388202_A_G rs4969178 17 76388202 A G 180 0.986996 0.976306 55545.7 174852 137189 0 55545.7 174852 137189 0 367586 7372.4 23079.3 18222.3 0 48674 48173.3 151773 118966 0 318912 0.388947 0.388545 0.389009 -2.37527e-16 0.993633 0.96605 1.022 1.00087 0.972214 1.03037 1.00195 0.988187 1.01591 0.460004 0.976399 0.00535578 0.00724891 NA
rs4939883 rs4939883 18 47167214 T C 181 1 1 11820 108377 247389 0 11820 108377 247389 0 367586 1559 14271 32844 0 48674 10261 94106 214545 0 318912 0.179573 0.178627 0.179717 0 0.998115 0.943651 1.05572 1.00758 0.954113 1.06405 1.00744 0.989862 1.02533 0.282049 1 0.00979371 0.00910426 NA
18:47209143_C_T rs11660468 18 47209143 C T 182 0.998554 0.997576 136025 174672 56888.6 0 136025 174672 56888.6 0 367586 17885.9 23182.3 7605.79 0 48674 118139 151490 49282.8 0 318912 0.392357 0.394398 0.392045 0 1.01077 0.989829 1.03216 1.01937 0.990412 1.04917 1.00991 0.996067 1.02394 0.115921 0.997632 0.0112388 0.00714881 NA
18:57798110_C_T rs952044 18 57798110 C T 183 0.993776 0.990504 165280 162582 39723.3 0 165280 162582 39723.3 0 367586 21870.3 21582.1 5221.6 0 48674 143410 141000 34501.7 0 318912 0.329214 0.328978 0.32925 -6.33405e-16 1.00369 0.983629 1.02416 0.992404 0.960769 1.02508 0.998767 0.984533 1.01321 0.624481 0.99081 -0.00365609 0.00746888 NA
19:8431581_G_A rs2278236 19 8431581 G A 184 0.998561 0.99757 86114.3 183792 97680 0 86114.3 183792 97680 0 367586 11347.9 24274.2 13051.9 0 48674 74766.4 159517 84628.1 0 318912 0.484268 0.482496 0.484539 1.02928e-15 1.0026 0.978902 1.02687 1.01613 0.989051 1.04395 1.00821 0.994697 1.02191 0.188799 0.997587 0.00919936 0.00700029 NA
rs6511720 rs6511720 19 11202306 G T 185 1 1 285447 77059 5080 0 285447 77059 5080 0 367586 37779 10262 633 0 48674 247668 66797 4447 0 318912 0.118638 0.118421 0.118671 0 1.00715 0.983826 1.03103 0.93316 0.858007 1.01489 0.997609 0.977004 1.01865 0.97861 1 0.000290044 0.0108179 NA
19:11227602_C_T rs688 19 11227602 C T 186 0.999561 0.9993 110653 182452 74481.8 0 110653 182452 74481.8 0 367586 14721 24143.9 9809.16 0 48674 95931.6 158308 64672.6 0 318912 0.4508 0.449544 0.450991 0 0.993872 0.972237 1.01599 0.988409 0.961672 1.01589 0.99417 0.980783 1.00774 0.277774 0.999307 -0.00762809 0.00702835 NA
19:19407718_T_C rs10401969 19 19407718 T C 187 0.999493 0.997443 313362 52106.4 2117.37 0 313362 52106.4 2117.37 0 367586 41475.4 6892.55 306.071 0 48674 271887 45213.8 1811.3 0 318912 0.0766366 0.0770914 0.0765672 -1.26681e-15 0.999325 0.972345 1.02705 1.10772 0.980918 1.25091 1.00742 0.982255 1.03323 0.662443 0.997248 0.00573957 0.0131478 NA
rs731839 rs731839 19 33899065 G A 188 1 1 41265 163822 162499 0 41265 163822 162499 0 367586 5529 21738 21407 0 48674 35736 142084 141092 0 318912 0.335094 0.336894 0.33482 0 0.988858 0.957985 1.02073 0.980647 0.949987 1.0123 0.990741 0.976702 1.00498 0.167709 1 -0.0102171 0.00740584 NA
19:35556744_T_C rs1688030 19 35556744 T C 189 0.99969 0.998271 1691.18 45797.9 320097 0 1691.18 45797.9 320097 0 367586 212.447 6147.04 42314.5 0 48674 1478.74 39650.9 277782 0 318912 0.0668963 0.0675097 0.0668027 4.75053e-16 1.07908 0.932219 1.24908 1.06029 0.917936 1.22472 0.988778 0.962537 1.01573 0.353274 0.998039 -0.0129921 0.0139962 NA
rs6859 rs6859 19 45382034 A G 190 1 1 65619 179010 122957 0 65619 179010 122957 0 367586 8707 23688 16279 0 48674 56912 155322 106678 0 318912 0.422007 0.422217 0.421975 0 0.996852 0.970904 1.02349 0.997443 0.969959 1.02571 0.999009 0.98546 1.01274 0.724979 1 -0.00248517 0.00706392 NA
rs7254892 rs7254892 19 45389596 G A 191 1 1 344881 22366 339 0 344881 22366 339 0 367586 45676 2952 46 0 48674 299205 19414 293 0 318912 0.031345 0.0312693 0.0313566 0 0.996052 0.957042 1.03665 1.02842 0.753538 1.40358 0.997124 0.959231 1.03651 0.887958 1 -0.00282849 0.0200761 NA
rs492602 rs492602 19 49206417 A G 192 1 1 89552 183204 94830 0 89552 183204 94830 0 367586 11846 24088 12740 0 48674 77706 159116 82090 0 318912 0.492821 0.490816 0.493127 0 0.993047 0.969877 1.01677 1.01803 0.991042 1.04576 1.00929 0.995761 1.02299 0.402186 1 0.00587649 0.00701483 NA
rs17695224 rs17695224 19 52324216 G A 193 1 1 197505 144049 26032 0 197505 144049 26032 0 367586 26172 19066 3436 0 48674 171333 124983 22596 0 318912 0.266758 0.266446 0.266806 0 0.998649 0.978839 1.01886 0.995464 0.95818 1.0342 0.998164 0.983053 1.01351 0.90375 1 -0.000956146 0.00790686 NA
rs103294 rs103294 19 54797848 C T 194 1 1 221245 127588 18753 0 221245 127588 18753 0 367586 29048 17114 2512 0 48674 192197 110474 16241 0 318912 0.224565 0.227411 0.224131 0 1.025 1.00441 1.046 1.02338 0.979528 1.0692 1.01894 1.00267 1.03548 0.0811988 1 0.0145983 0.00837167 NA
rs364585 rs364585 20 12962718 A G 195 1 1 56348 175283 135955 0 56348 175283 135955 0 367586 7437 23162 18075 0 48674 48911 152121 117880 0 318912 0.391716 0.390722 0.391868 0 1.00137 0.973685 1.02985 1.00843 0.979621 1.03809 1.00482 0.991032 1.01881 0.681291 1 0.00294052 0.00715973 NA
rs2328223 rs2328223 20 17845921 A C 196 1 1 242960 111732 12894 0 242960 111732 12894 0 367586 32081 14885 1708 0 48674 210879 96847 11186 0 318912 0.187058 0.187996 0.186915 0 1.01029 0.989425 1.03161 1.00369 0.952587 1.05753 1.00712 0.989878 1.02466 0.340594 1 0.00853945 0.00896066 NA
20:34154741_C_T rs7264396 20 34154741 C T 197 0.999888 0.999709 229265 122192 16129.7 0 229265 122192 16129.7 0 367586 30307.3 16291.7 2075.03 0 48674 198957 105900 14054.7 0 318912 0.210088 0.209987 0.210104 1.58351e-16 1.00991 0.989471 1.03078 0.969209 0.924107 1.01651 0.999293 0.982883 1.01598 0.629357 0.999734 0.00415258 0.00860403 NA
20:39180436_T_C rs6016381 20 39180436 T C 198 0.985662 0.976158 134743 175256 57587.4 0 134743 175256 57587.4 0 367586 17906.7 23135.6 7631.62 0 48674 116836 152120 49955.8 0 318912 0.395051 0.39445 0.395143 1.90021e-15 0.992327 0.971758 1.01333 0.996761 0.968493 1.02585 0.997101 0.983437 1.01096 0.578366 0.976465 -0.00401796 0.00722951 NA
20:39724338_T_C rs6065311 20 39724338 T C 199 0.999669 0.999483 99688.9 183946 83951.3 0 99688.9 183946 83951.3 0 367586 13096.3 24507.9 11069.8 0 48674 86592.6 159438 72881.5 0 318912 0.478593 0.479182 0.478503 -3.95878e-16 1.01635 0.993471 1.03976 1.00428 0.97737 1.03192 1.00272 0.989279 1.01635 0.595337 0.999472 0.00372043 0.0070049 NA
rs1800961 rs1800961 20 43042364 C T 200 1 1 345047 22185 354 0 345047 22185 354 0 367586 45659 2974 41 0 48674 299388 19211 313 0 318912 0.0311397 0.0313925 0.0311011 0 1.01508 0.975414 1.05635 0.85891 0.620163 1.18957 1.00968 0.971348 1.04952 0.663665 1 0.00874272 0.0201047 NA
20:44585420_A_G rs4465830 20 44585420 A G 201 0.999851 0.999604 243276 111557 12752.9 0 243276 111557 12752.9 0 367586 32216.4 14750.9 1706.69 0 48674 211059 96806.3 11046.3 0 318912 0.186437 0.186591 0.186413 -6.33405e-16 0.998258 0.977593 1.01936 1.0122 0.960615 1.06656 1.00117 0.98399 1.01866 0.984914 0.999487 0.00016959 0.0089691 NA
rs181362 rs181362 22 21932068 C T 202 1 1 239937 113956 13693 0 239937 113956 13693 0 367586 31769 15064 1841 0 48674 208168 98892 11852 0 318912 0.192257 0.192567 0.19221 0 0.998136 0.977575 1.01913 1.01782 0.9677 1.07054 1.0023 0.985302 1.01959 0.753246 1 0.00278726 0.0088664 NA
rs5763662 rs5763662 22 30378703 C T 203 1 1 351124 16288 174 0 351124 16288 174 0 367586 46560 2092 22 0 48674 304564 14196 152 0 318912 0.0226287 0.0219419 0.0227335 0 0.963965 0.919775 1.01028 0.94677 0.605381 1.48068 0.964396 0.921099 1.00973 0.158539 1 -0.0332234 0.0235627 NA
22:38595411_G_A rs3761445 22 38595411 G A 204 0.998847 0.998255 59201 176652 131733 0 59201 176652 131733 0 367586 7730.1 23262.4 17681.5 0 48674 51470.9 153390 114052 0 318912 0.40134 0.397775 0.401884 -7.91756e-17 1.0098 0.982309 1.03806 1.03227 1.00309 1.06231 1.01727 1.00335 1.03138 0.0182352 0.998311 0.016832 0.00712978 NA
# Completed successfully at 2019-10-14 12:28:37
