# Supplementary material for: Predicting the effect of statins on cancer risk using genetic variants from a Mendelian randomization study in the UK Biobank
Source: eLife. 2020 Oct 13;9:e57191. doi: 10.7554/eLife.57191 (PMC7553780; doi:10.7554/eLife.57191)
Supplement: Source data 1. [file elife-57191-data1.zip › lipid_snps_CANCER_outcomes_ca_all.out]

# Analysis: "SNPTEST 2.5.4-beta1 analysis, started 2020-01-10 17:47:43"
#  started: 2020-01-10 19:41:40
# 
# Analysis properties:
#   -cov_names PC1 PC2 PC3 PC4 PC5 PC6 PC7 PC8 PC9 PC10 ages sex (user-supplied)
#   -data /rds/project/jmmh2/rds-jmmh2-projects/zz_mr/Association_Tests_August/bgen/lipid_snps.bgen /rds/project/jmmh2/rds-jmmh2-projects/zz_mr/Association_Tests_August/input/cancer_v3point3.sample (user-supplied)
#   -exclude_samples /rds/project/jmmh2/rds-jmmh2-projects/zz_mr/Amy_GWAS/input_all/exclusion_list.txt (user-supplied)
#   -frequentist 1 (user-supplied)
#   -method score (user-supplied)
#   -o /rds/project/jmmh2/rds-jmmh2-projects/zz_mr/Association_Tests_August/output/lipid_snps_CANCER_outcomes_ca_all.out (user-supplied)
#   -pheno ca_all (user-supplied)
# 
alternate_ids rsid chromosome position alleleA alleleB index average_maximum_posterior_call info cohort_1_AA cohort_1_AB cohort_1_BB cohort_1_NULL all_AA all_AB all_BB all_NULL all_total cases_AA cases_AB cases_BB cases_NULL cases_total controls_AA controls_AB controls_BB controls_NULL controls_total all_maf cases_maf controls_maf missing_data_proportion het_OR het_OR_lower het_OR_upper hom_OR hom_OR_lower hom_OR_upper all_OR all_OR_lower all_OR_upper frequentist_add_pvalue frequentist_add_info frequentist_add_beta_1 frequentist_add_se_1 comment
rs10903129 rs10903129 01 25768937 A G 1 1 1 72158 181055 114373 0 72158 181055 114373 0 367586 14599 36922 23516 0 75037 57559 144133 90857 0 292549 0.442578 0.440583 0.44309 0 1.00998 0.988534 1.03189 1.02046 0.997114 1.04435 1.01022 0.998745 1.02182 0.268172 1 0.00657336 0.00593648 NA
rs4660293 rs4660293 01 40028180 A G 2 1 1 215504 132022 20060 0 215504 132022 20060 0 367586 43631 27209 4197 0 75037 171873 104813 15863 0 292549 0.234152 0.237236 0.233361 0 1.02261 1.00539 1.04012 1.04224 1.00578 1.08002 1.02177 1.00822 1.0355 0.000116398 1 0.0269086 0.00698272 NA
rs2479394 rs2479394 01 55486064 G A 3 1 1 28474 148012 191100 0 28474 148012 191100 0 367586 5874 30082 39081 0 75037 22600 117930 152019 0 292549 0.278792 0.278729 0.278808 0 0.981425 0.951112 1.0127 0.989105 0.959122 1.02003 1.00039 0.987819 1.01313 0.892489 1 -0.000890314 0.00658735 NA
rs11206510 rs11206510 01 55496039 T C 4 1 1 242622 111961 13003 0 242622 111961 13003 0 367586 49435 22954 2648 0 75037 193187 89007 10355 0 292549 0.187666 0.18824 0.187519 0 1.00781 0.990272 1.02565 0.999335 0.956499 1.04409 1.00474 0.990263 1.01943 0.764435 1 0.0022644 0.00755654 NA
1:55502137_C_G rs2149041 01 55502137 C G 5 0.996853 0.992299 242350 112197 13039.4 0 242350 112197 13039.4 0 367586 49551.3 22824.4 2661.29 0 75037 192799 89372.2 10378.1 0 292549 0.188086 0.187554 0.188222 3.95878e-16 0.993677 0.97637 1.01129 0.997754 0.955075 1.04234 0.99563 0.981273 1.0102 0.47426 0.992406 -0.00542315 0.00757884 NA
rs2479409 rs2479409 01 55504650 G A 6 1 1 44711 166817 156058 0 44711 166817 156058 0 367586 9179 33974 31884 0 75037 35532 132843 124174 0 292549 0.348543 0.348708 0.348501 0 0.989993 0.964722 1.01593 0.993954 0.968406 1.02018 0.999087 0.987268 1.01105 0.989806 1 7.90678e-05 0.0061882 NA
rs10888897 rs10888897 01 55513061 T C 7 1 1 56449 175511 135626 0 56449 175511 135626 0 367586 11425 36069 27543 0 75037 45024 139442 108083 0 292549 0.392301 0.3926 0.392225 0 1.01936 0.995615 1.04368 1.00425 0.980018 1.02908 0.998429 0.986901 1.01009 0.783907 1 -0.00165883 0.00604905 NA
1:55518752_C_T rs7552841 01 55518752 C T 8 0.958373 0.933846 142943 172732 51911 0 142943 172732 51911 0 367586 29369 35064.8 10603.3 0 75037 113574 137668 41307.8 0 292549 0.376177 0.374957 0.376489 9.50107e-16 0.984981 0.968009 1.00225 0.992651 0.96824 1.01768 0.993488 0.981919 1.00519 0.213875 0.934149 -0.00783752 0.00630542 NA
rs562556 rs562556 01 55524237 G A 9 1 1 11874 108124 247588 0 11874 108124 247588 0 367586 2428 22225 50384 0 75037 9446 85899 197204 0 292549 0.179376 0.180451 0.1791 0 1.00659 0.960401 1.055 0.993977 0.949614 1.04041 0.990879 0.976365 1.00561 0.183971 1 -0.0102187 0.00769116 NA
1:55958030_C_T rs1998013 01 55958030 C T 10 0.99938 0.924791 365156 2424.64 5.47451 0 365156 2424.64 5.47451 0 367586 74536.3 500.698 0.0352941 0 75037 290620 1923.95 5.43922 0 292549 0.00331296 0.00333681 0.00330684 -2.61279e-15 1.01471 0.919375 1.11992 0.0253002 7.20271e-07 888.691 1.00909 0.914498 1.11348 0.962636 0.922036 -0.00249555 0.0532709 NA
1:62953373_G_A rs10493326 01 62953373 G A 11 0.993589 0.986538 204883 139060 23643.3 0 204883 139060 23643.3 0 367586 41928.6 28294.5 4813.88 0 75037 162954 110765 18829.4 0 292549 0.253473 0.25269 0.253674 -1.58351e-16 0.992784 0.976146 1.00971 0.993604 0.960942 1.02738 0.994813 0.981918 1.00788 0.542706 0.986886 -0.00415683 0.00682873 NA
1:63133930_G_A rs4587594 01 63133930 G A 12 0.999555 0.999167 154549 167721 45316.3 0 154549 167721 45316.3 0 367586 31472.5 34326.3 9238.11 0 75037 123076 133395 36078.2 0 292549 0.351419 0.351843 0.35131 -1.58351e-16 1.00631 0.989204 1.02371 1.00134 0.975646 1.02771 1.00234 0.990508 1.01432 0.911326 0.999157 0.000689356 0.00619002 NA
1:92993807_C_T rs6603981 01 92993807 C T 13 0.998715 0.997191 16184.9 118957 232444 0 16184.9 118957 232444 0 367586 3316.64 24311.3 47409 0 75037 12868.3 94645.4 185035 0 292549 0.205838 0.206196 0.205747 -1.58351e-15 0.996624 0.956888 1.03801 0.994096 0.955614 1.03413 0.997258 0.983373 1.01134 0.973956 0.997145 0.000237362 0.00727048 NA
rs12133576 rs12133576 01 93816400 A G 14 1 1 50170 170896 146520 0 50170 170896 146520 0 367586 10318 34832 29887 0 75037 39852 136064 116633 0 292549 0.368942 0.369604 0.368772 0 0.988757 0.96469 1.01343 0.989727 0.965191 1.01489 0.996434 0.984794 1.00821 0.95124 1 -0.000373615 0.0061098 NA
rs646776 rs646776 01 109818530 C T 15 1 1 18197 127002 222387 0 18197 127002 222387 0 367586 3706 25976 45355 0 75037 14491 101026 177032 0 292549 0.222255 0.222477 0.222199 0 1.00538 0.967345 1.04492 1.00177 0.964872 1.04007 0.998392 0.984869 1.0121 0.926894 1 -0.000651194 0.00709718 NA
1:110198727_C_G rs1010167 01 110198727 C G 16 0.996247 0.993891 137991 174531 55063.9 0 137991 174531 55063.9 0 367586 28133.8 35554.2 11349 0 75037 109857 138977 43714.9 0 292549 0.3872 0.388156 0.386955 2.37527e-15 0.998961 0.981605 1.01662 1.01374 0.989255 1.03884 1.00507 0.993443 1.01684 0.221243 0.994005 0.00743969 0.00608201 NA
rs267733 rs267733 01 150958836 A G 17 1 1 258958 99130 9498 0 258958 99130 9498 0 367586 52690 20391 1956 0 75037 206268 78739 7542 0 292549 0.160678 0.16194 0.160354 0 1.0138 0.995585 1.03235 1.01528 0.965142 1.06802 1.0118 0.996331 1.02751 0.240829 1 0.0094235 0.00803423 NA
rs12145743 rs12145743 01 156700651 T G 18 1 1 161167 164513 41906 0 161167 164513 41906 0 367586 33131 33529 8377 0 75037 128036 130984 33529 0 292549 0.337778 0.335055 0.338477 0 0.989236 0.972537 1.00622 0.965529 0.939981 0.991772 0.984796 0.97304 0.996694 0.015781 1 -0.0150771 0.00624585 NA
rs4650994 rs4650994 01 178515312 G A 19 1 1 81139 181896 104551 0 81139 181896 104551 0 367586 16554 36999 21484 0 75037 64585 144897 83067 0 292549 0.468154 0.46715 0.468412 0 0.996229 0.975976 1.0169 1.00906 0.98638 1.03225 1.00508 0.993724 1.01657 0.687881 1 0.00236909 0.00589719 NA
1:182150978_C_A rs1689797 01 182150978 C A 20 0.998404 0.997402 163413 163299 40874.1 0 163413 163299 40874.1 0 367586 33373.4 33281.1 8382.47 0 75037 130040 130017 32491.6 0 292549 0.333319 0.333476 0.333279 1.34598e-15 0.997409 0.980578 1.01453 1.00526 0.978621 1.03262 1.00089 0.98892 1.013 0.602511 0.997496 0.00326525 0.00626978 NA
rs2642438 rs2642438 01 220970028 A G 21 1 1 32481 153245 181860 0 32481 153245 181860 0 367586 6729 31206 37102 0 75037 25752 122039 144758 0 292549 0.296811 0.297613 0.296605 0 0.978588 0.95007 1.00796 0.980878 0.952691 1.0099 0.995184 0.982913 1.00761 0.665233 1 -0.00279286 0.0064545 NA
1:220985811_T_C rs903319 01 220985811 T C 22 0.997348 0.994976 198690 143077 25818.5 0 198690 143077 25818.5 0 367586 40483.1 29342.3 5211.64 0 75037 158207 113735 20606.9 0 292549 0.264856 0.264973 0.264825 8.70931e-16 1.00821 0.991365 1.02534 0.988359 0.956953 1.0208 1.00076 0.987978 1.0137 0.783534 0.994877 -0.00184218 0.00670575 NA
rs4846914 rs4846914 01 230295691 G A 23 1 1 56753 176014 134819 0 56753 176014 134819 0 367586 11606 36075 27356 0 75037 45147 139939 107463 0 292549 0.393813 0.395052 0.393495 0 1.0028 0.979554 1.0266 0.990239 0.966431 1.01463 0.993502 0.982041 1.0051 0.124442 1 -0.00929399 0.00604922 NA
1:230419344_G_A rs6680658 01 230419344 G A 24 0.993148 0.986 216214 131472 19900 0 216214 131472 19900 0 367586 44105.5 26841.5 4089.99 0 75037 172108 104631 15810.1 0 292549 0.232969 0.233362 0.232868 -2.45444e-15 1.00105 0.984172 1.01822 1.00948 0.973844 1.04642 1.00276 0.989405 1.0163 0.84003 0.986231 0.00141913 0.00703043 NA
1:234849339_G_A rs2587534 01 234849339 G A 25 0.99591 0.992501 85062.7 183708 98815.1 0 85062.7 183708 98815.1 0 367586 17247.2 37405.2 20384.6 0 75037 67815.5 146303 78430.5 0 292549 0.481294 0.479094 0.481858 5.54229e-16 1.00529 0.985175 1.02581 1.02194 0.998973 1.04544 1.01113 0.999718 1.02268 0.106267 0.992514 0.00958172 0.00593221 NA
rs1367117 rs1367117 02 21263900 G A 26 1 1 161856 163987 41743 0 161856 163987 41743 0 367586 32946 33711 8380 0 75037 128910 130276 33363 0 292549 0.336619 0.336307 0.336699 0 1.01249 0.995399 1.02988 0.982795 0.956775 1.00952 0.998247 0.986336 1.0103 0.417414 1 -0.0050633 0.00624393 NA
rs515135 rs515135 02 21286057 T C 27 1 1 11882 108434 247270 0 11882 108434 247270 0 367586 2423 22134 50480 0 75037 9459 86300 196790 0 292549 0.179819 0.179778 0.17983 0 1.00125 0.95527 1.04944 1.0014 0.95668 1.04821 1.00035 0.985686 1.01523 0.805145 1 -0.00189673 0.00768857 NA
rs1260326 rs1260326 02 27730940 T C 28 1 1 57437 175526 134623 0 57437 175526 134623 0 367586 11632 35814 27591 0 75037 45805 139712 107032 0 292549 0.39501 0.393659 0.395356 0 1.00943 0.986059 1.03336 1.01511 0.990763 1.04005 1.00713 0.995507 1.01889 0.483057 1 0.00423524 0.00603831 NA
2:27731212_T_C rs3817588 02 27731212 T C 29 0.991982 0.980657 237957 115439 14189.4 0 237957 115439 14189.4 0 367586 48457.2 23656.4 2923.38 0 75037 189500 91783 11266 0 292549 0.195625 0.196591 0.195377 -3.08785e-15 1.00795 0.990532 1.02567 1.01477 0.973142 1.05818 1.00773 0.993446 1.02222 0.449149 0.980739 0.0056788 0.00750335 NA
rs6544713 rs6544713 02 44073881 T C 30 1 1 38467 160718 168401 0 38467 160718 168401 0 367586 7763 32930 34344 0 75037 30704 127788 134057 0 292549 0.32326 0.322881 0.323358 0 1.01922 0.991384 1.04783 1.01327 0.985712 1.04161 1.00218 0.990102 1.01441 0.643792 1 0.00291735 0.0063091 NA
rs4148218 rs4148218 02 44099582 G A 31 1 1 245276 109927 12383 0 245276 109927 12383 0 367586 49909 22579 2549 0 75037 195367 87348 9834 0 292549 0.183213 0.184422 0.182903 0 1.01187 0.994187 1.02986 1.01464 0.970325 1.06098 1.01019 0.995513 1.02508 0.134958 1 0.0114039 0.00762886 NA
rs2710642 rs2710642 02 63149557 G A 32 1 1 39456 161626 166504 0 39456 161626 166504 0 367586 8050 32928 34059 0 75037 31406 128698 132445 0 292549 0.327186 0.326692 0.327313 0 0.998183 0.971288 1.02582 1.00326 0.976311 1.03095 1.00282 0.990771 1.01502 0.814291 1 -0.00147866 0.00629501 NA
2:118576719_T_C rs17508045 02 118576719 T C 33 0.999611 0.997929 305977 58744.1 2864.9 0 305977 58744.1 2864.9 0 367586 62549.5 11920.5 567.02 0 75037 243428 46823.6 2297.88 0 292549 0.087699 0.0869872 0.0878816 -1.50434e-15 0.990775 0.969271 1.01276 0.96032 0.875628 1.0532 0.988853 0.969171 1.00894 0.299956 0.997985 -0.0108208 0.0104395 NA
rs2030746 rs2030746 02 121309488 C T 34 1 1 125469 178592 63525 0 125469 178592 63525 0 367586 25585 36406 13046 0 75037 99884 142186 50479 0 292549 0.415742 0.416448 0.415561 0 0.999601 0.981847 1.01768 1.00897 0.985388 1.03311 1.00366 0.992176 1.01527 0.719983 1 0.00214721 0.00598972 NA
2:135762344_C_T rs16831243 02 135762344 C T 35 0.999529 0.998031 297933 65518.4 4134.64 0 297933 65518.4 4134.64 0 367586 61060.3 13138.7 838.059 0 75037 236873 52379.7 3296.58 0 292549 0.100368 0.0987166 0.100791 8.70931e-16 0.973072 0.952763 0.993814 0.986204 0.913715 1.06444 0.97716 0.95879 0.995881 0.89485 0.997915 0.00131571 0.00995477 NA
2:165551201_T_C rs7607980 02 165551201 T C 36 0.999288 0.997628 284300 77910.9 5375.6 0 284300 77910.9 5375.6 0 367586 57998.9 15938 1100.05 0 75037 226301 61972.8 4275.55 0 292549 0.1206 0.120861 0.120534 -2.61279e-15 1.00346 0.983928 1.02337 1.00389 0.93894 1.07334 1.00309 0.985786 1.0207 0.42821 0.997648 0.00719098 0.00907655 NA
2:165619163_T_G rs355838 02 165619163 T G 37 0.994557 0.992059 56385.1 175396 135805 0 56385.1 175396 135805 0 367586 11493 35913.1 27630.8 0 75037 44892.1 139483 108174 0 292549 0.391971 0.392468 0.391843 -7.91756e-17 1.0057 0.982296 1.02966 0.997711 0.973681 1.02233 0.997384 0.985866 1.00904 0.553183 0.991959 -0.00360207 0.00607434 NA
rs2287623 rs2287623 02 169830155 G A 38 1 1 57757 176298 133531 0 57757 176298 133531 0 367586 11825 35893 27319 0 75037 45932 140405 106212 0 292549 0.39693 0.396758 0.396975 0 0.992982 0.970113 1.01639 0.999092 0.975211 1.02356 1.00091 0.989371 1.01258 0.92421 1 0.000574313 0.00603699 NA
rs1047891 rs1047891 02 211540507 C A 39 1 1 172154 158700 36732 0 172154 158700 36732 0 367586 35058 32630 7349 0 75037 137096 126070 29383 0 292549 0.315795 0.315364 0.315906 0 1.01215 0.995178 1.0294 0.97807 0.950944 1.00597 0.997496 0.985396 1.00974 0.900365 1 -0.000794782 0.00634811 NA
rs1250229 rs1250229 02 216304384 T C 40 1 1 24471 143779 199336 0 24471 143779 199336 0 367586 4880 29114 41043 0 75037 19591 114665 158293 0 292549 0.262144 0.259032 0.262942 0 1.01931 0.985345 1.05445 1.04091 1.00694 1.07603 1.02048 1.00737 1.03376 0.001172 1 0.0219055 0.00674927 NA
2:227122216_G_T rs1515110 02 227122216 G T 41 0.999003 0.998217 48609.5 170037 148940 0 48609.5 170037 148940 0 367586 9798.52 34848 30390.5 0 75037 38811 135189 118550 0 292549 0.363528 0.362788 0.363718 3.16702e-16 1.02102 0.995714 1.04696 1.01539 0.989829 1.0416 1.00403 0.992255 1.01594 0.643534 0.998246 0.00284232 0.00614207 NA
rs11563251 rs11563251 02 234679384 C T 42 1 1 290875 72172 4539 0 290875 72172 4539 0 367586 59273 14816 948 0 75037 231602 57356 3591 0 292549 0.110518 0.111358 0.110303 0 1.00934 0.989165 1.02993 1.03152 0.959733 1.10868 1.01077 0.992694 1.02917 0.293403 1 0.00988227 0.00940554 NA
3:12296469_G_A rs9875338 03 12296469 G A 43 0.999063 0.998416 132583 176123 58880 0 132583 176123 58880 0 367586 27027.2 36183.1 11826.7 0 75037 105556 139940 47053.2 0 292549 0.399747 0.398714 0.400012 -1.58351e-16 1.00983 0.992143 1.02783 0.981653 0.958195 1.00569 0.994603 0.98315 1.00619 0.498336 0.998409 -0.00408328 0.00603046 NA
rs7640978 rs7640978 03 32533010 C T 44 1 1 305112 59557 2917 0 305112 59557 2917 0 367586 62398 12084 555 0 75037 242714 47473 2362 0 292549 0.0889465 0.0879166 0.0892107 0 0.990121 0.968748 1.01197 0.913981 0.832918 1.00293 0.984096 0.964609 1.00398 0.142228 1 -0.0152164 0.0103686 NA
Affx-22382690 rs2290547 03 47061183 G A 45 1 1 250117 105993 11476 0 250117 105993 11476 0 367586 51018 21721 2298 0 75037 199099 84272 9178 0 292549 0.175394 0.17536 0.175403 0 1.00587 0.988119 1.02394 0.977119 0.932497 1.02388 0.999703 0.984905 1.01472 0.671864 1 -0.0032838 0.00775227 NA
3:50113034_A_G rs2240327 03 50113034 A G 46 0.99989 0.999813 100622 183347 83617 0 100622 183347 83617 0 367586 20511.4 37353.5 17172 0 75037 80110.4 145994 66445 0 292549 0.47687 0.477748 0.476644 -3.95878e-16 0.999289 0.980395 1.01855 1.00938 0.986689 1.03258 1.00444 0.993096 1.01591 0.158313 0.999814 0.00848233 0.00601256 NA
rs13326165 rs13326165 03 52532118 A G 47 1 1 15455 119214 232917 0 15455 119214 232917 0 367586 3060 24331 47646 0 75037 12395 94883 185271 0 292549 0.204203 0.202907 0.204535 0 1.03872 0.995996 1.08327 1.0417 1.00003 1.08511 1.01009 0.995953 1.02443 0.148168 1 0.0106164 0.00734172 NA
rs6805251 rs6805251 03 119560606 T C 48 1 1 53874 173703 140009 0 53874 173703 140009 0 367586 10923 35341 28773 0 75037 42951 138362 111236 0 292549 0.382837 0.381059 0.383293 0 1.00437 0.980518 1.0288 1.01712 0.992321 1.04253 1.00951 0.99779 1.02136 0.139051 1 0.0089829 0.00607226 NA
rs17345563 rs17345563 03 132209203 A G 49 1 1 289295 73612 4679 0 289295 73612 4679 0 367586 58985 15090 962 0 75037 230310 58522 3717 0 292549 0.112858 0.113371 0.112726 0 1.0068 0.98681 1.02719 1.01054 0.940833 1.08541 1.00645 0.988594 1.02462 0.441829 1 0.00717658 0.00933103 NA
3:135932359_C_T rs687339 03 135932359 C T 50 0.998803 0.997227 19123.1 129452 219011 0 19123.1 129452 219011 0 367586 3811.85 26520.3 44704.9 0 75037 15311.2 102931 174306 0 292549 0.228107 0.227514 0.228259 -6.33405e-16 1.03491 0.996363 1.07495 1.03018 0.992795 1.06898 1.00424 0.99075 1.01792 0.319529 0.997285 0.00700877 0.00704098 NA
3:156798294_A_G rs1482852 03 156798294 A G 51 0.998128 0.996845 131815 177009 58762 0 131815 177009 58762 0 367586 26865.7 36113.8 12057.5 0 75037 104949 140895 46704.5 0 292549 0.400631 0.401327 0.400453 0 1.00129 0.98372 1.01916 1.00851 0.9845 1.0331 1.00365 0.9921 1.01533 0.225331 0.996935 0.00733363 0.00604848 NA
3:170727218_G_A rs10513688 03 170727218 G A 52 0.999974 0.999859 299612 64506.6 3467.13 0 299612 64506.6 3467.13 0 367586 61164.7 13157.1 715.137 0 75037 238448 51349.4 2751.99 0 292549 0.0971756 0.0972013 0.097169 -7.91756e-16 0.998888 0.978021 1.0202 1.01306 0.932608 1.10045 1.00037 0.981398 1.01971 0.645953 0.999882 0.00458318 0.00997663 NA
rs6831256 rs6831256 04 3473139 A G 53 1 1 122328 179565 65693 0 122328 179565 65693 0 367586 25055 36510 13472 0 75037 97273 143055 52221 0 292549 0.422964 0.422818 0.423001 0 0.990847 0.973147 1.00887 1.00158 0.97833 1.02538 0.999251 0.987845 1.01079 0.625353 1 0.00291986 0.00597991 NA
4:26062990_A_G rs10019888 04 26062990 A G 54 0.996652 0.990717 256221 101227 10138.8 0 256221 101227 10138.8 0 367586 52453.6 20545.2 2038.21 0 75037 203767 80681.4 8100.6 0 292549 0.165273 0.164063 0.165583 -4.98806e-15 0.989226 0.971507 1.00727 0.97744 0.930227 1.02705 0.989016 0.973997 1.00427 0.111229 0.990604 -0.0126937 0.00796993 NA
rs442177 rs442177 04 88030261 G T 55 1 1 60675 177384 129527 0 60675 177384 129527 0 367586 12270 35996 26771 0 75037 48405 141388 102756 0 292549 0.406346 0.403374 0.407108 0 1.00436 0.981575 1.02766 1.02779 1.00347 1.05269 1.01561 1.00394 1.02742 0.0063848 1 0.0163912 0.00600995 NA
4:88160140_C_T rs10029254 04 88160140 C T 56 0.999897 0.999771 217251 130571 19763.7 0 217251 130571 19763.7 0 367586 44506.3 26447.5 4083.25 0 75037 172745 104124 15680.4 0 292549 0.231372 0.230646 0.231559 2.37527e-16 0.985866 0.969199 1.00282 1.01072 0.975007 1.04775 0.994876 0.981575 1.00836 0.357677 0.999785 -0.00643392 0.00699491 NA
rs3822072 rs3822072 04 89741269 G A 57 1 1 110787 182105 74694 0 110787 182105 74694 0 367586 22528 37173 15336 0 75037 88259 144932 59358 0 292549 0.450905 0.452077 0.450605 0 1.00485 0.986384 1.02365 1.01221 0.989186 1.03576 1.00596 0.994564 1.01749 0.179655 1 0.00796547 0.00593633 NA
rs2602836 rs2602836 04 100014805 A G 58 1 1 64735 179575 123276 0 64735 179575 123276 0 367586 13188 36700 25149 0 75037 51547 142875 98127 0 292549 0.420371 0.420299 0.420389 0 1.004 0.981858 1.02664 1.00174 0.978364 1.02568 1.00037 0.988942 1.01193 0.980998 1 0.000142577 0.0059861 NA
rs13107325 rs13107325 04 103188709 C T 59 1 1 314539 51078 1969 0 314539 51078 1969 0 367586 63992 10631 414 0 75037 250547 40447 1555 0 292549 0.0748342 0.0763557 0.0744439 0 1.02909 1.00563 1.05309 1.0424 0.93499 1.16214 1.0278 1.00603 1.05004 0.0457579 1 0.0224235 0.0112251 NA
rs6450176 rs6450176 05 53298025 G A 60 1 1 205147 139012 23427 0 205147 139012 23427 0 367586 41786 28416 4835 0 75037 163361 110596 18592 0 292549 0.25282 0.253781 0.252573 0 1.00448 0.987653 1.02159 1.01669 0.983276 1.05124 1.00641 0.993377 1.01962 0.320683 1 0.00674573 0.0067929 NA
5:55861786_C_T rs9686661 05 55861786 C T 61 0.999884 0.999703 235332 117442 14811.2 0 235332 117442 14811.2 0 367586 48016.9 23985.7 3034.49 0 75037 187316 93456.7 11776.7 0 292549 0.200041 0.200265 0.199984 -2.37527e-16 1.0012 0.983958 1.01875 1.00518 0.96466 1.04739 1.00176 0.987663 1.01606 0.768277 0.999703 0.00217273 0.00737443 NA
5:67714246_A_G rs4976033 05 67714246 A G 62 0.983128 0.97252 131248 176794 59543.3 0 131248 176794 59543.3 0 367586 26670 36135 12232 0 75037 104578 140659 47311.3 0 292549 0.402465 0.403794 0.402124 -1.66269e-15 1.00735 0.989642 1.02537 1.0138 0.989758 1.03843 1.00697 0.995394 1.01868 0.161306 0.972846 0.00854972 0.00610392 NA
5:74560579_G_A rs10066707 05 74560579 G A 63 0.993838 0.99098 146622 170694 50270.3 0 146622 170694 50270.3 0 367586 29564.5 34920.6 10552 0 75037 117057 135773 39718.4 0 292549 0.36894 0.373312 0.367819 6.33405e-16 1.01835 1.00083 1.03617 1.05189 1.02595 1.07849 1.02383 1.01189 1.03592 2.93526e-05 0.991035 0.0256513 0.00613899 NA
5:74562029_C_G rs2006760 05 74562029 C G 64 0.989448 0.974963 232555 119577 15454 0 232555 119577 15454 0 367586 47070.3 24723.9 3242.8 0 75037 185485 94853 12211.2 0 292549 0.204693 0.207961 0.203855 -7.83838e-15 1.02714 1.00955 1.04503 1.04646 1.00541 1.08919 1.02543 1.01118 1.03988 8.36916e-05 0.975066 0.0291621 0.00741364 NA
rs7703051 rs7703051 05 74625487 C A 65 1 1 143724 172086 51776 0 143724 172086 51776 0 367586 29021 35221 10795 0 75037 114703 136865 40981 0 292549 0.37493 0.378553 0.374001 0 1.01712 0.999567 1.03498 1.04112 1.01561 1.06728 1.01959 1.00773 1.03159 0.00181466 1 0.0190063 0.00609372 NA
5:74641707_G_A rs2303152 05 74641707 G A 66 0.999561 0.998347 297281 66549.7 3754.97 0 297281 66549.7 3754.97 0 367586 60535.4 13733.7 767.914 0 75037 236746 52816 2987.05 0 292549 0.100738 0.101747 0.100479 9.50107e-16 1.01694 0.99602 1.0383 1.00541 0.928293 1.08893 1.01405 0.995179 1.03327 0.15818 0.998416 0.0138418 0.00980836 NA
5:74648496_G_T rs17238484 05 74648496 G T 67 0.99975 0.999474 220665 127957 18963.4 0 220665 127957 18963.4 0 367586 44787.6 26270.1 3979.32 0 75037 175878 101687 14984.1 0 292549 0.22564 0.228079 0.225014 3.16702e-16 1.01449 0.997315 1.03197 1.04288 1.00554 1.0816 1.01765 1.00397 1.03151 0.0182502 0.99949 0.0166343 0.00704695 NA
rs5909 rs5909 05 74656175 G A 68 1 1 301812 62562 3212 0 301812 62562 3212 0 367586 61425 12923 689 0 75037 240387 49639 2523 0 292549 0.0938365 0.095293 0.093463 0 1.01884 0.99738 1.04076 1.06873 0.98192 1.16321 1.02164 1.00206 1.0416 0.0295623 1 0.0220285 0.0101238 NA
rs12916 rs12916 05 74656539 T C 69 1 1 132156 176603 58827 0 132156 176603 58827 0 367586 26773 36027 12237 0 75037 105383 140576 46590 0 292549 0.400256 0.403141 0.399516 0 1.00877 0.991051 1.0268 1.03385 1.00932 1.05897 1.0152 1.00353 1.02701 0.0199778 1 0.0140214 0.00602613 NA
rs4530754 rs4530754 05 122855416 G A 70 1 1 76377 182312 108897 0 76377 182312 108897 0 367586 15790 37099 22148 0 75037 60587 145213 86749 0 292549 0.455765 0.457634 0.455286 0 0.980289 0.960016 1.00099 0.979642 0.957463 1.00234 0.99058 0.979367 1.00192 0.169815 1 -0.00813564 0.00592631 NA
rs6882076 rs6882076 05 156390297 T C 71 1 1 49173 170253 148160 0 49173 170253 148160 0 367586 9926 34634 30477 0 75037 39247 135619 117683 0 292549 0.365355 0.363061 0.365944 0 1.00975 0.984837 1.0353 1.02398 0.998327 1.05029 1.01252 1.00066 1.02453 0.043056 1 0.0123921 0.00612509 NA
6:16109163_A_C rs2294261 06 16109163 A C 72 0.99645 0.994416 95752.4 183259 88575.1 0 95752.4 183259 88575.1 0 367586 19590.1 37662.5 17784.4 0 75037 76162.3 145596 70790.7 0 292549 0.490237 0.487968 0.490819 -2.37527e-16 1.00569 0.9864 1.02535 0.976708 0.954754 0.999166 0.988652 0.977499 0.999933 0.117434 0.994297 -0.00926438 0.00591733 NA
6:26093141_G_A rs1800562 06 26093141 G A 73 0.99952 0.997285 313425 51906.4 2254.63 0 313425 51906.4 2254.63 0 367586 63947 10611.5 478.51 0 75037 249478 41294.9 1776.12 0 292549 0.076738 0.0770854 0.0766489 1.90021e-15 1.00252 0.979692 1.02588 1.05107 0.949786 1.16315 1.00617 0.984992 1.02781 0.841018 0.997328 -0.0022256 0.0110952 NA
rs2247056 rs2247056 06 31265490 T C 74 1 1 32591 153678 181317 0 32591 153678 181317 0 367586 6842 31455 36740 0 75037 25749 122223 144577 0 292549 0.297699 0.300778 0.296909 0 0.968532 0.940474 0.997427 0.956351 0.929002 0.984505 0.981704 0.96963 0.99393 0.0642094 1 -0.0119919 0.0064796 NA
6:34563164_A_G rs205262 06 34563164 A G 75 0.999283 0.998621 196621 144317 26647.4 0 196621 144317 26647.4 0 367586 40144.9 29456.3 5435.86 0 75037 156477 114861 21211.5 0 292549 0.268797 0.268721 0.268816 0 0.999597 0.98289 1.01659 0.998887 0.967671 1.03111 0.999514 0.986808 1.01238 0.692809 0.998646 0.00263122 0.00666055 NA
6:43757896_C_A rs998584 06 43757896 C A 76 0.996387 0.994693 98504 183562 85520.5 0 98504 183562 85520.5 0 367586 20172 37461.3 17403.7 0 75037 78332 146100 68116.8 0 292549 0.482339 0.481553 0.482541 7.91756e-16 0.995685 0.976758 1.01498 0.992146 0.96985 1.01496 0.996051 0.98481 1.00742 0.503244 0.994831 -0.00396452 0.00592254 NA
rs17789218 rs17789218 06 100600097 T C 77 1 1 209829 135864 21893 0 209829 135864 21893 0 367586 42990 27599 4448 0 75037 166839 108265 17445 0 292549 0.244365 0.24318 0.244668 0 0.989317 0.972696 1.00622 0.989519 0.955879 1.02434 0.991962 0.97894 1.00516 0.176741 1 -0.00928404 0.0068727 NA
6:116337503_G_A rs868943 06 116337503 G A 78 0.999615 0.999376 122639 178859 66087.8 0 122639 178859 66087.8 0 367586 25080.8 36192.8 13763.4 0 75037 97558.3 142666 52324.4 0 292549 0.423077 0.424588 0.42269 2.37527e-16 0.98679 0.969143 1.00476 1.02316 0.999554 1.04733 1.0078 0.996306 1.01944 0.38883 0.999372 0.00514538 0.00597091 NA
rs9491696 rs9491696 06 127452639 C G 79 1 1 94100 183991 89495 0 94100 183991 89495 0 367586 19435 37423 18179 0 75037 74665 146568 71316 0 292549 0.493736 0.491631 0.494276 0 0.980916 0.96203 1.00017 0.9793 0.957341 1.00176 0.989472 0.978311 1.00076 0.0343029 1 -0.0125051 0.00590842 NA
6:139831757_T_C rs634869 06 139831757 T C 80 0.999776 0.999687 61831.2 177550 128204 0 61831.2 177550 128204 0 367586 12597.9 36349.5 26089.7 0 75037 49233.3 141201 102115 0 292549 0.409717 0.410099 0.409619 -7.91756e-17 1.00605 0.983462 1.02917 0.998483 0.974971 1.02256 0.998018 0.986576 1.00959 0.717007 0.999632 -0.00217436 0.00599886 NA
6:152040291_T_C rs12525163 06 152040291 T C 81 0.999285 0.998573 193858 146362 27365.9 0 193858 146362 27365.9 0 367586 39429.7 29940.4 5666.86 0 75037 154429 116421 21699 0 292549 0.273533 0.275025 0.27315 -1.58351e-16 1.00723 0.99041 1.02434 1.02284 0.991358 1.05532 1.00947 0.996725 1.02238 0.311689 0.998511 0.00670811 0.00663064 NA
6:160575985_C_T rs2297374 06 160575985 C T 82 0.998105 0.996826 143986 171881 51719.5 0 143986 171881 51719.5 0 367586 29319.6 35245.3 10472.1 0 75037 114666 136635 41247.4 0 292549 0.374497 0.374412 0.374519 8.70931e-16 1.00883 0.991456 1.0265 0.992917 0.968411 1.01804 0.999543 0.987898 1.01132 0.714054 0.996809 0.0022363 0.00610315 NA
rs1564348 rs1564348 06 160578860 T C 83 1 1 253279 103766 10541 0 253279 103766 10541 0 367586 51528 21368 2141 0 75037 201751 82398 8400 0 292549 0.169821 0.170916 0.169541 0 1.01536 0.997357 1.03369 0.997952 0.950775 1.04747 1.00978 0.994672 1.02512 0.309323 1 0.00799696 0.00786605 NA
rs702485 rs702485 07 6449272 A G 84 1 1 109061 182158 76367 0 109061 182158 76367 0 367586 22160 37230 15647 0 75037 86901 144928 60720 0 292549 0.455529 0.456601 0.455254 0 1.00739 0.988787 1.02633 1.01054 0.987622 1.03399 1.00545 0.994065 1.01696 0.524664 1 0.00377057 0.00592696 NA
7:16152174_T_A rs17286602 07 16152174 T A 85 0.997749 0.99646 120185 180187 67214.2 0 120185 180187 67214.2 0 367586 24526 36713.1 13797.9 0 75037 95658.5 143474 53416.3 0 292549 0.427948 0.428515 0.427803 -7.91756e-17 0.998033 0.980115 1.01628 1.00748 0.984186 1.03132 1.00291 0.991481 1.01447 0.701746 0.996468 0.00229101 0.00598232 NA
rs10282707 rs10282707 07 17911038 C T 86 1 1 133659 176056 57871 0 133659 176056 57871 0 367586 27412 36007 11618 0 75037 106247 140049 46253 0 292549 0.396911 0.394759 0.397463 0 0.996513 0.979109 1.01423 0.973571 0.950207 0.997508 0.988757 0.977353 1.00029 0.0841448 1 -0.0104252 0.00603614 NA
rs12670798 rs12670798 07 21607352 T C 87 1 1 208500 136805 22281 0 208500 136805 22281 0 367586 42399 28051 4587 0 75037 166101 108754 17694 0 292549 0.2467 0.248044 0.246355 0 1.01046 0.993516 1.0277 1.01559 0.981465 1.05091 1.00912 0.995946 1.02246 0.209768 1 0.00858939 0.00684848 NA
rs4722551 rs4722551 07 25991826 T C 88 1 1 260182 98070 9334 0 260182 98070 9334 0 367586 53183 19961 1893 0 75037 206999 78109 7441 0 292549 0.15879 0.158235 0.158932 0 0.994665 0.976693 1.01297 0.990181 0.940622 1.04235 0.99479 0.979456 1.01036 0.375252 1 -0.00714977 0.00806355 NA
rs2073547 rs2073547 07 44582331 A G 89 1 1 245422 109039 13125 0 245422 109039 13125 0 367586 50223 22156 2658 0 75037 195199 86883 10467 0 292549 0.184024 0.183056 0.184272 0 0.991132 0.97373 1.00885 0.986978 0.944789 1.03105 0.991927 0.977493 1.00657 0.325974 1 -0.00743875 0.00757314 NA
rs217386 rs217386 07 44600695 G A 90 1 1 121990 179168 66428 0 121990 179168 66428 0 367586 24728 36640 13669 0 75037 97262 142528 52759 0 292549 0.424423 0.42631 0.423939 0 1.01114 0.993025 1.02958 1.01905 0.995454 1.0432 1.00975 0.998231 1.02139 0.0723662 1 0.0107151 0.00596342 NA
rs4917014 rs4917014 07 50305863 T G 91 1 1 170006 160266 37314 0 170006 160266 37314 0 367586 34474 32728 7835 0 75037 135532 127538 29479 0 292549 0.319509 0.322494 0.318743 0 1.00886 0.991903 1.0261 1.0449 1.01648 1.07412 1.01737 1.00509 1.0298 0.00321692 1 0.0186678 0.00633622 NA
rs17145738 rs17145738 07 72982874 C T 92 1 1 283413 78558 5615 0 283413 78558 5615 0 367586 57859 15981 1197 0 75037 225554 62577 4418 0 292549 0.122132 0.12244 0.122053 0 0.995563 0.976214 1.0153 1.0562 0.990214 1.12659 1.00361 0.986389 1.02113 0.998895 1 -1.24569e-05 0.0089928 NA
rs799160 rs799160 07 73060006 C T 93 1 1 96049 183953 87584 0 96049 183953 87584 0 367586 19796 37248 17993 0 75037 76253 146705 69591 0 292549 0.488486 0.487986 0.488614 0 0.977997 0.959271 0.997088 0.995933 0.973626 1.01875 0.99749 0.986237 1.00887 0.822937 1 0.00132332 0.00591377 NA
7:116358044_A_G rs38855 07 116358044 A G 94 0.993016 0.989758 102992 183261 81332.4 0 102992 183261 81332.4 0 367586 21019.1 37422.6 16595.3 0 75037 81973.3 145839 64737 0 292549 0.470538 0.470523 0.470541 3.32537e-15 1.00074 0.981963 1.01987 0.99975 0.977201 1.02282 0.999926 0.988629 1.01135 0.876253 0.989954 0.000925087 0.00594068 NA
7:130444934_A_G rs3996352 07 130444934 A G 95 0.997482 0.996091 94810.4 183476 89299.7 0 94810.4 183476 89299.7 0 367586 19231.2 37413.4 18392.4 0 75037 75579.2 146063 70907.2 0 292549 0.492504 0.494411 0.492015 -9.50107e-16 1.00666 0.98724 1.02647 1.0194 0.996556 1.04277 1.00963 0.998243 1.02115 0.134564 0.996133 0.00884774 0.00591291 NA
rs17173637 rs17173637 07 150529449 T C 96 1 1 308034 56880 2672 0 308034 56880 2672 0 367586 62855 11617 565 0 75037 245179 45263 2107 0 292549 0.0846387 0.0849381 0.0845619 0 1.00114 0.979169 1.0236 1.04599 0.952841 1.14824 1.00486 0.984618 1.02552 0.459396 1 0.00785165 0.0106126 NA
8:9184231_G_A rs4240624 08 9184231 G A 97 0.999841 0.999322 3037.28 61083.2 303465 0 3037.28 61083.2 303465 0 367586 666.016 12379.3 61991.7 0 75037 2371.26 48704 241474 0 292549 0.0913498 0.0913636 0.0913462 7.91756e-17 0.904953 0.828564 0.988385 0.914027 0.838365 0.996516 0.99979 0.980303 1.01966 0.897937 0.999371 0.00131413 0.0102452 NA
8:9267117_C_T rs9693857 08 9267117 C T 98 0.996631 0.995289 112952 181929 72705.1 0 112952 181929 72705.1 0 367586 23066.1 37227.2 14743.7 0 75037 89885.8 144702 57961.4 0 292549 0.445255 0.444544 0.445438 1.58351e-15 1.00254 0.98425 1.02117 0.991251 0.968563 1.01447 0.99639 0.985083 1.00783 0.867444 0.995222 -0.000994554 0.00595877 NA
8:15799853_G_C rs4332136 08 15799853 G C 99 0.999557 0.97821 361744 5820.84 21 0 361744 5820.84 21 0 367586 73876 1157.11 3.90196 0 75037 287868 4663.73 17.098 0 292549 0.00797478 0.00776224 0.0080293 -4.51301e-15 0.966785 0.906054 1.03159 0.889256 0.296105 2.6706 0.966479 0.906196 1.03077 0.728639 0.978371 -0.0117292 0.033808 NA
rs4921914 rs4921914 08 18272438 C T 100 1 1 17860 128015 221711 0 17860 128015 221711 0 367586 3621 26126 45290 0 75037 14239 101889 176421 0 292549 0.222717 0.222344 0.222812 0 1.00832 0.969817 1.04834 1.00949 0.971937 1.0485 1.00271 0.989131 1.01648 0.451743 1 0.00535237 0.00711267 NA
rs1801177 rs1801177 08 19805708 G A 101 1 1 355064 12417 105 0 355064 12417 105 0 367586 72496 2527 14 0 75037 282568 9890 91 0 292549 0.0171756 0.0170249 0.0172142 0 0.995905 0.952612 1.04116 0.599647 0.341585 1.05267 0.988814 0.946447 1.03308 0.507924 1 -0.0150242 0.0226926 NA
rs268 rs268 08 19813529 A G 102 1 1 354297 13161 128 0 354297 13161 128 0 367586 72246 2765 26 0 75037 282051 10396 102 0 292549 0.0182502 0.0187707 0.0181166 0 1.03835 0.994915 1.08368 0.995146 0.646913 1.53083 1.0368 0.994213 1.0812 0.21401 1 0.0273058 0.0219744 NA
rs301 rs301 08 19816934 T C 103 1 1 215031 132363 20192 0 215031 132363 20192 0 367586 43799 27103 4135 0 75037 171232 105260 16057 0 292549 0.234975 0.235704 0.234788 0 1.00664 0.989691 1.02388 1.00677 0.971412 1.04342 1.0051 0.991758 1.01863 0.653918 1 0.0031232 0.00696636 NA
rs326 rs326 08 19819439 A G 104 1 1 183581 152452 31553 0 183581 152452 31553 0 367586 37342 31207 6488 0 75037 146239 121245 25065 0 292549 0.293208 0.294408 0.2929 0 1.00798 0.991142 1.02511 1.0137 0.98416 1.04412 1.0073 0.994839 1.01992 0.334016 1 0.00626832 0.00648856 NA
rs328 rs328 08 19819724 C G 105 1 1 297126 66721 3739 0 297126 66721 3739 0 367586 60723 13569 745 0 75037 236403 53152 2994 0 292549 0.100927 0.100344 0.101077 0 0.993866 0.973355 1.01481 0.968733 0.893591 1.05019 0.991936 0.973401 1.01083 0.284149 1 -0.0104955 0.00979935 NA
rs12678919 rs12678919 08 19844222 A G 106 1 1 299527 64583 3476 0 299527 64583 3476 0 367586 61202 13148 687 0 75037 238325 51435 2789 0 292549 0.0973038 0.0967656 0.0974418 0 0.995417 0.974621 1.01666 0.959207 0.881966 1.04321 0.992317 0.973474 1.01152 0.302157 1 -0.0102755 0.00995865 NA
8:19865843_G_A rs894210 08 19865843 G A 107 0.995362 0.992945 77450.3 182762 107374 0 77450.3 182762 107374 0 367586 15656.9 37333.9 22046.3 0 75037 61793.4 145428 85327.7 0 292549 0.459297 0.457425 0.459777 3.95878e-16 1.0132 0.992238 1.03459 1.01972 0.996584 1.0434 1.00952 0.998092 1.02108 0.184752 0.99313 0.00788693 0.00594672 NA
rs10102164 rs10102164 08 55421614 G A 108 1 1 228370 122682 16534 0 228370 122682 16534 0 367586 46595 25043 3399 0 75037 181775 97639 13135 0 292549 0.211855 0.212169 0.211775 0 1.00059 0.983517 1.01797 1.00952 0.970843 1.04974 1.00236 0.988551 1.01636 0.671784 1 -0.00305847 0.00721847 NA
8:59385919_C_T rs2326077 08 59385919 C T 109 0.999418 0.998927 41715.8 164193 161677 0 41715.8 164193 161677 0 367586 8515.48 33571.3 32950.2 0 75037 33200.3 130621 128727 0 292549 0.336825 0.337182 0.336734 -4.75053e-16 1.00205 0.975685 1.02912 0.997979 0.971679 1.02499 0.997994 0.986093 1.01004 0.783557 0.998932 -0.00171657 0.00624918 NA
rs2293889 rs2293889 08 116599199 T G 110 1 1 68113 181339 118134 0 68113 181339 118134 0 367586 13965 37192 23880 0 75037 54148 144147 94254 0 292549 0.43196 0.433933 0.431454 0 1.00043 0.978837 1.02249 0.982372 0.959649 1.00563 0.989954 0.978689 1.00135 0.107384 1 -0.0096174 0.0059733 NA
8:116663898_G_A rs2737252 08 116663898 G A 111 0.99825 0.996606 189806 148612 29168.6 0 189806 148612 29168.6 0 367586 38754.1 30343.1 5939.79 0 75037 151051 118269 23228.8 0 292549 0.281497 0.281346 0.281536 1.58351e-16 0.999992 0.983291 1.01698 0.996669 0.966628 1.02764 0.999057 0.986536 1.01174 0.31096 0.996656 -0.00666181 0.00657496 NA
8:121868551_G_T rs4871137 08 121868551 G T 112 0.998591 0.99772 37337.3 159046 171203 0 37337.3 159046 171203 0 367586 7675.51 32461.8 34899.7 0 75037 29661.8 126584 136303 0 292549 0.317912 0.318595 0.317737 -1.10846e-15 0.991026 0.963753 1.01907 0.989475 0.962426 1.01728 0.996053 0.984001 1.00825 0.380998 0.99779 -0.00555957 0.00634611 NA
8:126474306_G_A rs2980885 08 126474306 G A 113 0.990879 0.979759 18546.6 128636 220403 0 18546.6 128636 220403 0 367586 3766.36 26117.5 45153.1 0 75037 14780.3 102518 175250 0 292549 0.225429 0.224224 0.225738 -7.4425e-15 0.999748 0.962212 1.03875 1.01109 0.974127 1.04945 1.00872 0.995103 1.02252 0.33171 0.979881 0.00693817 0.00714777 NA
8:126482621_C_A rs2954022 08 126482621 C A 114 0.999791 0.999672 104997 183080 79509.4 0 104997 183080 79509.4 0 367586 21423 37308.3 16305.7 0 75037 83574.1 145771 63203.7 0 292549 0.465331 0.465902 0.465185 1.58351e-16 0.998449 0.979823 1.01743 1.00645 0.983719 1.0297 1.00289 0.99155 1.01435 0.981244 0.999688 0.000139248 0.0059232 NA
8:126482621_C_T rs2954022 08 126482621 C T 115 0.999641 0.694303 367242 343.439 0.113725 0 367242 343.439 0.113725 0 367586 74975.1 61.8353 0.101961 0 75037 292267 281.604 0.0117647 0 292549 0.000467464 0.000413391 0.000481334 -5.77982e-15 0.855975 0.64993 1.12734 33.7844 1.73971e-07 6.56075e+09 0.858786 0.652345 1.13056 0.314021 0.693988 -0.166998 0.165867 NA
rs4075205 rs4075205 08 144284709 T C 116 1 1 105965 182871 78750 0 105965 182871 78750 0 367586 21634 37318 16085 0 75037 84331 145553 62665 0 292549 0.462981 0.463025 0.46297 0 0.999419 0.980831 1.01836 1.00057 0.97794 1.02372 1.00022 0.988908 1.01166 0.91818 1 0.000608225 0.00592082 NA
8:145022657_G_T rs7832643 08 145022657 G T 117 0.993906 0.99187 130814 177083 59689.2 0 130814 177083 59689.2 0 367586 26641.9 36097.6 12297.5 0 75037 104172 140986 47391.7 0 292549 0.403255 0.404418 0.402956 6.33405e-16 1.00113 0.983522 1.01905 1.01462 0.990585 1.03923 1.00609 0.994531 1.01779 0.459503 0.991651 0.00447098 0.0060446 NA
9:2640759_A_G rs3780181 09 2640759 A G 118 0.997345 0.983965 319716 46170.5 1699.8 0 319716 46170.5 1699.8 0 367586 65369.2 9337.06 330.725 0 75037 254347 36833.4 1369.07 0 292549 0.0674265 0.0666239 0.0676324 -6.33405e-15 0.986327 0.962665 1.01057 0.939925 0.833307 1.06018 0.984024 0.961929 1.00663 0.194021 0.983915 -0.0154124 0.0118668 NA
9:15304782_C_A rs686030 09 15304782 C A 119 0.999323 0.997839 7307.74 89253 271025 0 7307.74 89253 271025 0 367586 1484.47 18110.9 55441.6 0 75037 5823.27 71142.1 215584 0 292549 0.141285 0.140463 0.141495 -3.95878e-16 0.998642 0.941166 1.05963 1.00882 0.952217 1.06879 1.00856 0.99224 1.02514 0.250978 0.99776 0.00973472 0.00847989 NA
9:16904846_C_T rs7033354 09 16904846 C T 120 0.998694 0.997789 38090 160212 169284 0 38090 160212 169284 0 367586 7637.58 32487.4 34912 0 75037 30452.5 127725 134372 0 292549 0.321547 0.31826 0.32239 -1.42516e-15 1.01416 0.986272 1.04283 1.03594 1.00763 1.06505 1.01915 1.00683 1.03163 0.00294868 0.997829 0.0188157 0.00632878 NA
rs1883025 rs1883025 09 107664301 C T 121 1 1 204187 139469 23930 0 204187 139469 23930 0 367586 41626 28480 4931 0 75037 162561 110989 18999 0 292549 0.25481 0.255487 0.254636 0 1.0021 0.985314 1.01918 1.01358 0.980552 1.04771 1.00449 0.99151 1.01764 0.39172 1 0.00580042 0.00677221 NA
9:107684230_T_G rs2472509 09 107684230 T G 122 0.989664 0.982561 166611 161750 39224.9 0 166611 161750 39224.9 0 367586 33980.2 33074.8 7982.04 0 75037 132631 128675 31242.8 0 292549 0.326726 0.326764 0.326716 7.91756e-16 1.00328 0.986393 1.02045 0.997201 0.970328 1.02482 1.00022 0.988199 1.01239 0.70943 0.98257 -0.00236539 0.00634795 NA
rs8176720 rs8176720 09 136132873 T C 123 1 1 165305 162038 40243 0 165305 162038 40243 0 367586 33795 33120 8122 0 75037 131510 128918 32121 0 292549 0.329887 0.328931 0.330133 0 0.999731 0.982888 1.01686 0.983966 0.95764 1.01102 0.994576 0.982645 1.00665 0.534226 1 -0.00390072 0.00627561 NA
rs579459 rs579459 09 136154168 T C 124 1 1 230644 121108 15834 0 230644 121108 15834 0 367586 47032 24790 3215 0 75037 183612 96318 12619 0 292549 0.20781 0.208031 0.207753 0 1.00479 0.987612 1.02227 0.994635 0.955612 1.03525 1.00169 0.987787 1.01578 0.4676 1 0.00530105 0.00729781 NA
10:5196273_A_G rs1781930 10 5196273 A G 125 0.999819 0.999538 11602.8 107606 248377 0 11602.8 107606 248377 0 367586 2401.7 21891.8 50743.5 0 75037 9201.06 85714.4 197634 0 292549 0.177933 0.177881 0.177947 0 0.978469 0.933265 1.02586 0.983644 0.93946 1.02991 1.00046 0.985728 1.0154 0.574357 0.999567 0.00433374 0.00771614 NA
rs970548 rs970548 10 46013277 A C 126 1 1 208563 136635 22388 0 208563 136635 22388 0 367586 42669 27890 4478 0 75037 165894 108745 17910 0 292549 0.24676 0.245519 0.247078 0 0.997143 0.980414 1.01416 0.972091 0.939189 1.00614 0.991635 0.978659 1.00478 0.15953 1 -0.00962702 0.00684392 NA
10:65301725_T_C rs7897379 10 65301725 T C 127 0.999433 0.9991 99861.9 183712 84012.2 0 99861.9 183712 84012.2 0 367586 20554.5 37394.9 17087.7 0 75037 79307.4 146317 66924.6 0 292549 0.478441 0.4769 0.478836 -7.91756e-17 0.986109 0.967466 1.00511 0.985158 0.962999 1.00783 0.992268 0.981066 1.0036 0.222927 0.999074 -0.00721289 0.00591812 NA
rs2068888 rs2068888 10 94839642 G A 128 1 1 111288 181910 74388 0 111288 181910 74388 0 367586 22688 37031 15318 0 75037 88600 144879 59070 0 292549 0.449808 0.450891 0.44953 0 0.998154 0.97984 1.01681 1.01268 0.989666 1.03623 1.00551 0.994118 1.01704 0.252998 1 0.00678096 0.00593209 NA
rs2255141 rs2255141 10 113933886 A G 129 1 1 27842 146621 193123 0 27842 146621 193123 0 367586 5572 29889 39576 0 75037 22270 116732 153547 0 292549 0.275181 0.273418 0.275632 0 1.02337 0.991145 1.05663 1.03015 0.998335 1.06298 1.01118 0.9984 1.02412 0.216088 1 0.00818593 0.00661758 NA
rs2923084 rs2923084 11 10388782 A G 130 1 1 248174 107712 11700 0 248174 107712 11700 0 367586 50868 21774 2395 0 75037 197306 85938 9305 0 292549 0.178342 0.177006 0.178685 0 0.982763 0.965444 1.00039 0.998354 0.953513 1.0453 0.988585 0.974015 1.00337 0.148246 1 -0.0111442 0.00770825 NA
11:14276999_G_A rs2303975 11 14276999 G A 131 0.998944 0.99593 290402 72711.9 4472.22 0 290402 72711.9 4472.22 0 367586 59294.8 14846 896.227 0 75037 231107 57865.9 3575.99 0 292549 0.111071 0.110868 0.111123 -2.37527e-16 0.999963 0.980002 1.02033 0.976829 0.907362 1.05161 0.997422 0.979571 1.0156 0.934748 0.996003 0.00077156 0.0094239 NA
11:18656271_C_T rs10832962 11 18656271 C T 132 0.998752 0.997178 24573.6 141017 201996 0 24573.6 141017 201996 0 367586 4973.92 28752.8 41310.3 0 75037 19599.7 112264 160685 0 292549 0.258666 0.257877 0.258868 -1.58351e-15 1.00923 0.975781 1.04383 1.01306 0.980226 1.04699 1.00519 0.992244 1.0183 0.582113 0.997087 0.0037164 0.00675339 NA
rs326214 rs326214 11 47298360 G A 133 1 1 38532 160473 168581 0 38532 160473 168581 0 367586 7914 32840 34283 0 75037 30618 127633 134298 0 292549 0.323104 0.324293 0.322799 0 0.995453 0.968421 1.02324 0.98762 0.960913 1.01507 0.993195 0.981232 1.0053 0.339768 1 -0.0060213 0.00630751 NA
rs17788930 rs17788930 11 47752775 A G 134 1 1 156964 166067 44555 0 156964 166067 44555 0 367586 32029 33951 9057 0 75037 124935 132116 35498 0 292549 0.347098 0.346929 0.347142 0 1.00239 0.985383 1.0197 0.995225 0.969551 1.02158 0.99906 0.987228 1.01103 0.556984 1 -0.00363593 0.00619065 NA
11:51512090_T_C rs11246602 11 51512090 T C 135 0.999692 0.998718 276600 84505.1 6481.33 0 276600 84505.1 6481.33 0 367586 56360.6 17337.7 1338.65 0 75037 220239 67167.4 5142.68 0 292549 0.132578 0.133368 0.132376 -9.65942e-15 1.00868 0.989604 1.02811 1.01717 0.957126 1.08099 1.00865 0.991949 1.02562 0.708631 0.998697 0.00325047 0.0086982 NA
11:55324308_A_G rs12226802 11 55324308 A G 136 0.999928 0.999736 279095 82405 6085.81 0 279095 82405 6085.81 0 367586 56866.7 16900.6 1269.68 0 75037 222228 65504.4 4816.13 0 292549 0.128646 0.129536 0.128417 2.37527e-16 1.00826 0.989029 1.02786 1.03024 0.967807 1.0967 1.01 0.993077 1.02722 0.60844 0.999724 0.00451162 0.00880657 NA
rs174532 rs174532 11 61548874 G A 137 1 1 182042 153298 32246 0 182042 153298 32246 0 367586 37052 31305 6680 0 75037 144990 121993 25566 0 292549 0.296244 0.29762 0.295891 0 1.00417 0.987373 1.02124 1.02245 0.992972 1.05279 1.00832 0.995886 1.02091 0.229231 1 0.00777622 0.00646756 NA
rs1535 rs1535 11 61597972 A G 138 1 1 157003 166490 44093 0 157003 166490 44093 0 367586 32217 33885 8935 0 75037 124786 132605 35158 0 292549 0.346417 0.344863 0.346815 0 0.989756 0.972977 1.00683 0.984354 0.958847 1.01054 0.991408 0.979652 1.0033 0.0388455 1 -0.0128068 0.0061994 NA
rs12801636 rs12801636 11 65391317 G A 139 1 1 220966 127917 18703 0 220966 127917 18703 0 367586 44958 26224 3855 0 75037 176008 101693 14848 0 292549 0.224877 0.226115 0.224559 0 1.00956 0.992471 1.02695 1.01644 0.979605 1.05466 1.00895 0.995361 1.02273 0.383626 1 0.00615034 0.00705934 NA
rs499974 rs499974 11 75455021 C A 140 1 1 261490 97062 9034 0 261490 97062 9034 0 367586 53206 19941 1890 0 75037 208284 77121 7144 0 292549 0.156603 0.158062 0.156229 0 1.01221 0.993901 1.03085 1.03566 0.983587 1.09048 1.01394 0.998283 1.02984 0.0255656 1 0.0181378 0.00812352 NA
11:116639104_A_G rs10790162 11 116639104 A G 141 0.999743 0.998467 1651.59 46442.9 319492 0 1651.59 46442.9 319492 0 367586 364.949 9506.89 65165.2 0 75037 1286.64 36936 254326 0 292549 0.0676659 0.0682116 0.0675259 0 0.907434 0.806105 1.0215 0.903337 0.803949 1.01501 0.989219 0.967193 1.01175 0.26292 0.99835 -0.0131778 0.011771 NA
rs603446 rs603446 11 116654435 C T 142 1 1 109735 182269 75582 0 109735 182269 75582 0 367586 22503 37240 15294 0 75037 87232 145029 60288 0 292549 0.453544 0.451964 0.45395 0 0.995383 0.977081 1.01403 0.98339 0.961016 1.00628 0.992017 0.980778 1.00339 0.0380774 1 -0.0123031 0.005932 NA
11:122534504_T_C rs7117842 11 122534504 T C 143 0.993245 0.988903 146344 171063 50178.2 0 146344 171063 50178.2 0 367586 29951.7 34990.3 10095.1 0 75037 116393 136073 40083.1 0 292549 0.369192 0.367688 0.369578 1.97939e-15 0.999263 0.982124 1.0167 0.978705 0.9543 1.00373 0.991911 0.980315 1.00364 0.147767 0.988984 -0.00890267 0.00615052 NA
rs11220462 rs11220462 11 126243952 G A 144 1 1 276605 84420 6561 0 276605 84420 6561 0 367586 56476 17198 1363 0 75037 220129 67222 5198 0 292549 0.132679 0.132761 0.132658 0 0.997194 0.978298 1.01646 1.02205 0.962188 1.08564 1.0009 0.984305 1.01777 0.790776 1 0.00230657 0.00869408 NA
12:20463526_A_G rs11045163 12 20463526 A G 145 0.996867 0.995059 119302 180158 68125.7 0 119302 180158 68125.7 0 367586 24285.2 36869.7 13882.2 0 75037 95016.7 143289 54243.5 0 292549 0.430389 0.430681 0.430314 -1.10846e-15 1.00674 0.988624 1.02518 1.00131 0.978181 1.02499 1.0015 0.990093 1.01303 0.576535 0.995096 0.0033373 0.00597597 NA
12:57844049_C_T rs3741414 12 57844049 C T 146 0.999661 0.999183 211838 134087 21660.2 0 211838 134087 21660.2 0 367586 43025.3 27534.4 4477.31 0 75037 168813 106553 17182.9 0 292549 0.241315 0.24314 0.240847 9.50107e-16 1.01389 0.996843 1.03123 1.02236 0.987641 1.0583 1.01258 0.999275 1.02607 0.200657 0.9992 0.00881958 0.00689201 NA
rs10861661 rs10861661 12 107174646 A C 147 1 1 208429 136995 22162 0 208429 136995 22162 0 367586 42684 27827 4526 0 75037 165745 109168 17636 0 292549 0.246635 0.245739 0.246865 0 0.989798 0.973187 1.00669 0.996529 0.962881 1.03135 0.993954 0.98095 1.00713 0.431721 1 -0.00539259 0.00685863 NA
12:109950144_A_G rs2241210 12 109950144 A G 148 0.999873 0.999793 83585.8 183041 100959 0 83585.8 183041 100959 0 367586 17109.4 37420.3 20507.3 0 75037 66476.4 145621 80451.7 0 292549 0.476369 0.477358 0.476115 2.37527e-16 0.998426 0.97838 1.01888 0.990392 0.968118 1.01318 0.995027 0.983793 1.00639 0.696282 0.999774 -0.00230477 0.00590445 NA
rs653178 rs653178 12 112007756 C T 149 1 1 85723 183395 98468 0 85723 183395 98468 0 367586 17204 37392 20441 0 75037 68519 146003 78027 0 292549 0.482664 0.478431 0.48375 0 1.02 0.99959 1.04082 1.04337 1.01993 1.06736 1.02154 1.01 1.0332 1.11023e-05 1 0.0259494 0.00590495 NA
12:112310580_G_A rs6489818 12 112310580 G A 150 0.999913 0.999793 249772 106362 11452.5 0 249772 106362 11452.5 0 367586 50954.4 21746.2 2336.38 0 75037 198817 84615.6 9116.11 0 292549 0.175832 0.17604 0.175779 -3.16702e-16 1.00278 0.985091 1.02079 1.00001 0.954596 1.04759 1.0018 0.986992 1.01683 0.415737 0.999835 0.00631224 0.00775613 NA
12:121376416_C_T rs1186380 12 121376416 C T 151 0.996029 0.991403 206291 138369 22926.1 0 206291 138369 22926.1 0 367586 41974.7 28260.2 4802.14 0 75037 164316 110109 18124 0 292549 0.250583 0.252305 0.250141 -3.08785e-15 1.00471 0.987874 1.02184 1.03723 1.00299 1.07263 1.01157 0.998439 1.02487 0.0431695 0.991464 0.0138462 0.00684754 NA
12:121416650_A_C rs1169288 12 121416650 A C 152 0.993936 0.989163 172179 158854 36552.3 0 172179 158854 36552.3 0 367586 35267.9 32350.7 7418.38 0 75037 136912 126504 29133.9 0 292549 0.315516 0.314428 0.315796 -4.51301e-15 0.992754 0.976103 1.00969 0.988488 0.961148 1.01661 0.993684 0.981623 1.00589 0.509345 0.989197 -0.00421699 0.00639075 NA
12:125259888_A_G rs838876 12 125259888 A G 153 0.987459 0.977169 36940.4 159435 171211 0 36940.4 159435 171211 0 367586 7459.49 32447.9 35129.6 0 75037 29480.9 126987 136081 0 292549 0.317361 0.315623 0.317807 -6.8091e-15 1.00986 0.981798 1.03872 1.02025 0.992097 1.0492 1.01014 0.997896 1.02254 0.189123 0.977016 0.00842714 0.00641736 NA
12:125283766_C_T rs10773105 12 125283766 C T 154 0.998305 0.997077 89399.3 183992 94194.8 0 89399.3 183992 94194.8 0 367586 18318.2 37376 19342.8 0 75037 71081.1 146616 74852 0 292549 0.493477 0.493173 0.493555 -3.16702e-16 0.989196 0.969785 1.009 1.00274 0.980267 1.02572 1.00153 0.990234 1.01296 0.744987 0.997138 0.00192395 0.00591519 NA
rs4942486 rs4942486 13 32953388 T C 155 1 1 83345 183365 100876 0 83345 183365 100876 0 367586 17324 37528 20185 0 75037 66021 145837 80691 0 292549 0.476154 0.480936 0.474927 0 0.980667 0.961042 1.00069 0.953318 0.931868 0.975261 0.976205 0.965186 0.98735 1.21133e-05 1 -0.0258675 0.00591185 NA
rs1341267 rs1341267 13 95284980 C A 156 1 1 59044 176274 132268 0 59044 176274 132268 0 367586 12278 36022 26737 0 75037 46766 140252 105531 0 292549 0.400399 0.403654 0.399564 0 0.978276 0.956031 1.00104 0.965018 0.94215 0.98844 0.983123 0.971821 0.994557 0.00299591 1 -0.0178602 0.00601728 NA
rs8017377 rs8017377 14 24883887 G A 157 1 1 101683 183219 82684 0 101683 183219 82684 0 367586 20816 37205 17016 0 75037 80867 146014 65668 0 292549 0.474157 0.474679 0.474023 0 0.989876 0.97123 1.00888 1.00665 0.984032 1.02978 1.00263 0.991312 1.01409 0.933374 1 0.000493965 0.00590865 NA
rs4983559 rs4983559 14 105277209 G A 158 1 1 54855 174746 137985 0 54855 174746 137985 0 367586 11166 35839 28032 0 75037 43689 138907 109953 0 292549 0.386924 0.387615 0.386747 0 1.0095 0.985749 1.03382 0.99752 0.973304 1.02234 0.996347 0.984816 1.00801 0.718731 1 -0.00218512 0.00606714 NA
rs2412710 rs2412710 15 42683787 G A 159 1 1 354444 13030 112 0 354444 13030 112 0 367586 72319 2703 15 0 75037 282125 10327 97 0 292549 0.0180284 0.018211 0.0179816 0 1.02108 0.977982 1.06608 0.603266 0.3502 1.03921 1.01299 0.970876 1.05694 0.357909 1 0.0204412 0.0222342 NA
15:44211273_T_C rs492571 15 44211273 T C 160 0.999756 0.997857 337416 29521.7 648.675 0 337416 29521.7 648.675 0 367586 68959.4 5965.86 111.714 0 75037 268456 23555.8 536.961 0 292549 0.0419208 0.0412416 0.042095 -1.50434e-15 0.985951 0.957181 1.01559 0.809923 0.660468 0.993198 0.978854 0.951385 1.00712 0.253564 0.997885 -0.0168669 0.014773 NA
rs1532085 rs1532085 15 58683366 A G 161 1 1 55024 174195 138367 0 55024 174195 138367 0 367586 11225 35479 28333 0 75037 43799 138716 110034 0 292549 0.386635 0.386003 0.386797 0 0.997982 0.974521 1.02201 1.00472 0.980396 1.02964 1.00335 0.991734 1.01511 0.488505 1 0.00419617 0.00605781 NA
15:58731153_G_C rs261342 15 58731153 G C 162 0.994844 0.988361 17975.2 126316 223295 0 17975.2 126316 223295 0 367586 3585.5 25791.6 45659.9 0 75037 14389.7 100525 177635 0 292549 0.220719 0.219642 0.220996 -6.8091e-15 1.02969 0.99025 1.07071 1.0316 0.993129 1.07155 1.00791 0.994203 1.02181 0.275469 0.98848 0.00780065 0.00715292 NA
rs2652834 rs2652834 15 63396867 A G 163 1 1 12886 111853 242847 0 12886 111853 242847 0 367586 2697 22688 49652 0 75037 10189 89165 193195 0 292549 0.187201 0.187121 0.187222 0 0.961286 0.919101 1.00541 0.970938 0.929539 1.01418 1.00066 0.986216 1.01532 0.863712 1 -0.00129863 0.00756556 NA
15:72566615_C_T rs1035744 15 72566615 C T 164 0.997742 0.99523 26414.8 145250 195922 0 26414.8 145250 195922 0 367586 5501.73 29573.7 39961.6 0 75037 20913.1 115676 155960 0 292549 0.269432 0.270381 0.269189 -1.18763e-15 0.971811 0.940897 1.00374 0.973974 0.943615 1.00531 0.993967 0.981352 1.00674 0.224928 0.995417 -0.00810658 0.00668018 NA
rs3198697 rs3198697 16 15129940 C T 165 1 1 129009 177245 61332 0 129009 177245 61332 0 367586 26193 36184 12660 0 75037 102816 141061 48672 0 292549 0.407944 0.409824 0.407462 0 1.0069 0.989116 1.025 1.02101 0.996998 1.0456 1.00983 0.998245 1.02154 0.0759818 1 0.0106473 0.00600018 NA
rs749671 rs749671 16 31088347 G A 166 1 1 144921 171587 51078 0 144921 171587 51078 0 367586 29834 34956 10247 0 75037 115087 136631 40831 0 292549 0.372352 0.369484 0.373088 0 0.986932 0.969981 1.00418 0.968103 0.944085 0.992732 0.984681 0.973184 0.996315 0.0120565 1 -0.0153282 0.00610568 NA
16:53799977_T_G rs9930333 16 53799977 T G 167 0.999912 0.999843 122301 179563 65721.5 0 122301 179563 65721.5 0 367586 25192.8 36546 13298.2 0 75037 97108.6 143017 52423.3 0 292549 0.423039 0.420742 0.423628 -1.58351e-16 0.984993 0.967421 1.00288 0.977801 0.955051 1.00109 0.98824 0.976954 0.999656 0.0843495 0.999837 -0.0103174 0.00597766 NA
rs9989419 rs9989419 16 56985139 A G 168 1 1 57303 175482 134801 0 57303 175482 134801 0 367586 11744 35782 27511 0 75037 45559 139700 107290 0 292549 0.394585 0.394938 0.394495 0 0.993634 0.970679 1.01713 0.99473 0.970922 1.01912 0.998144 0.98663 1.00979 0.686821 1 -0.00243419 0.00603759 NA
rs5880 rs5880 16 57015091 G C 169 1 1 327936 38434 1216 0 327936 38434 1216 0 367586 66980 7826 231 0 75037 260956 30608 985 0 292549 0.055587 0.0552261 0.0556796 0 0.996155 0.970358 1.02264 0.913688 0.791519 1.05471 0.99138 0.967087 1.01628 0.278506 1 -0.0139143 0.0128398 NA
rs16942887 rs16942887 16 67928042 G A 170 1 1 287913 74698 4975 0 287913 74698 4975 0 367586 58953 15076 1008 0 75037 228960 59622 3967 0 292549 0.11514 0.11389 0.115461 0 0.982049 0.962575 1.00192 0.986852 0.920389 1.05811 0.98465 0.967248 1.00236 0.16895 1 -0.0127171 0.00924488 NA
16:72057282_A_G rs2288002 16 72057282 A G 171 0.996483 0.994849 69243.7 180680 117662 0 69243.7 180680 117662 0 367586 14226.8 36931.1 23879.2 0 75037 55017 143749 93782.7 0 292549 0.43414 0.435682 0.433745 4.75053e-16 0.993519 0.972199 1.01531 0.984662 0.96201 1.00785 0.992147 0.980863 1.00356 0.314944 0.99512 -0.00600269 0.0059734 NA
rs2000999 rs2000999 16 72108093 G A 172 1 1 241537 112695 13354 0 241537 112695 13354 0 367586 49359 23003 2675 0 75037 192178 89692 10679 0 292549 0.18962 0.188927 0.189797 0 0.998546 0.981184 1.01622 0.975283 0.933752 1.01866 0.994345 0.980048 1.00885 0.824865 1 -0.00166598 0.00752845 NA
rs2925979 rs2925979 16 81534790 T C 173 1 1 33095 154517 179974 0 33095 154517 179974 0 367586 6838 31471 36728 0 75037 26257 123046 143246 0 292549 0.300211 0.300832 0.300052 0 0.982108 0.953702 1.01136 0.984534 0.956417 1.01348 0.996299 0.984053 1.0087 0.679493 1 -0.00266112 0.00644098 NA
rs314253 rs314253 17 7091650 T C 174 1 1 155733 167003 44850 0 155733 167003 44850 0 367586 31723 34158 9156 0 75037 124010 132845 35694 0 292549 0.349174 0.349628 0.349058 0 1.00515 0.988075 1.02251 1.00275 0.976954 1.02923 1.00251 0.990656 1.0145 0.804203 1 0.00153511 0.00619217 NA
rs4791641 rs4791641 17 8161149 C T 175 1 1 90802 183497 93287 0 90802 183497 93287 0 367586 18490 37531 19016 0 75037 72312 145966 74271 0 292549 0.49662 0.496495 0.496652 0 1.00557 0.985916 1.02561 1.00132 0.978861 1.0243 1.00063 0.989341 1.01204 0.911662 1 -0.000655009 0.00590404 NA
17:37821435_G_T rs931992 17 37821435 G T 176 0.998944 0.998045 40717.2 163133 163736 0 40717.2 163133 163736 0 367586 8409.91 33224.3 33402.8 0 75037 32307.3 129908 130333 0 292549 0.332666 0.333463 0.332462 -2.37527e-16 0.98249 0.956461 1.00923 0.984548 0.958478 1.01133 0.995505 0.983599 1.00755 0.190527 0.997949 -0.00821334 0.00627441 NA
rs8077889 rs8077889 17 41878166 A C 177 1 1 227074 123834 16678 0 227074 123834 16678 0 367586 46302 25275 3460 0 75037 180772 98559 13218 0 292549 0.213814 0.214527 0.213631 0 1.00121 0.984158 1.01856 1.02198 0.983089 1.06241 1.00534 0.991545 1.01933 0.388298 1 0.00621665 0.00720597 NA
17:45391804_T_C rs7225700 17 45391804 T C 178 0.999707 0.999518 46234.7 168484 152868 0 46234.7 168484 152868 0 367586 9603.47 34471.4 30962.1 0 75037 36631.3 134012 121906 0 292549 0.354955 0.357679 0.354256 0 0.981156 0.956551 1.00639 0.968793 0.944213 0.994014 0.985181 0.973588 0.996912 0.0257058 0.999552 -0.0137732 0.00617458 NA
17:66882466_T_G rs4148005 17 66882466 T G 179 0.999123 0.998376 171388 159411 36787.2 0 171388 159411 36787.2 0 367586 34765.8 32729.5 7541.65 0 75037 136622 126681 29245.5 0 292549 0.316912 0.318595 0.316481 1.42516e-15 1.0153 0.998268 1.03263 1.01339 0.98549 1.04208 1.0098 0.997582 1.02217 0.160212 0.998441 0.00892566 0.00635569 NA
17:76388202_A_G rs4969178 17 76388202 A G 180 0.986996 0.976306 55545.7 174852 137189 0 55545.7 174852 137189 0 367586 11394.7 35739.9 27902.4 0 75037 44151 139112 109286 0 292549 0.388947 0.390003 0.388677 -3.16702e-16 0.995467 0.972202 1.01929 0.989271 0.965393 1.01374 0.994439 0.982941 1.00607 0.661205 0.976349 -0.00268471 0.00612598 NA
rs4939883 rs4939883 18 47167214 T C 181 1 1 11820 108377 247389 0 11820 108377 247389 0 367586 2413 22105 50519 0 75037 9407 86272 196870 0 292549 0.179573 0.179451 0.179604 0 0.998883 0.952923 1.04706 1.00039 0.955622 1.04725 1.00104 0.986352 1.01594 0.588013 1 0.00416709 0.00769237 NA
18:47209143_C_T rs11660468 18 47209143 C T 182 0.998554 0.997576 136025 174672 56888.6 0 136025 174672 56888.6 0 367586 27532.2 35801.5 11703.3 0 75037 108493 138871 45185.3 0 292549 0.392357 0.394526 0.3918 1.58351e-16 1.0159 0.99817 1.03394 1.02063 0.996176 1.04569 1.01149 0.999816 1.0233 0.0274284 0.997591 0.013322 0.00604073 NA
18:57798110_C_T rs952044 18 57798110 C T 183 0.993776 0.990504 165280 162582 39723.3 0 165280 162582 39723.3 0 367586 33717.9 33213.3 8105.78 0 75037 131563 129369 31617.5 0 292549 0.329214 0.329337 0.329182 7.91756e-17 1.00174 0.984867 1.0189 1.00032 0.973501 1.02788 1.0007 0.988696 1.01285 0.779271 0.990732 -0.00176901 0.00631184 NA
19:8431581_G_A rs2278236 19 8431581 G A 184 0.998561 0.99757 86114.3 183792 97680 0 86114.3 183792 97680 0 367586 17529.4 37523.8 19983.8 0 75037 68584.9 146268 77696.1 0 292549 0.484268 0.483645 0.484428 1.34598e-15 1.00374 0.983767 1.02411 1.00633 0.983712 1.02947 1.00314 0.991819 1.01459 0.466826 0.997609 0.00430416 0.00591513 NA
rs6511720 rs6511720 19 11202306 G T 185 1 1 285447 77059 5080 0 285447 77059 5080 0 367586 58248 15777 1012 0 75037 227199 61282 4068 0 292549 0.118638 0.118615 0.118643 0 1.00419 0.98458 1.0242 0.970342 0.905239 1.04013 0.999727 0.982345 1.01742 0.810223 1 0.00219492 0.00914023 NA
19:11227602_C_T rs688 19 11227602 C T 186 0.999561 0.9993 110653 182452 74481.8 0 110653 182452 74481.8 0 367586 22565.9 37209.1 15262.1 0 75037 88086.7 145243 59219.7 0 292549 0.4508 0.451332 0.450663 0 1.00003 0.981665 1.01874 1.00602 0.983112 1.02946 1.00271 0.991343 1.0142 0.912903 0.999294 0.000649628 0.0059393 NA
19:19407718_T_C rs10401969 19 19407718 T C 187 0.999493 0.997443 313362 52106.4 2117.37 0 313362 52106.4 2117.37 0 367586 63892.4 10689.4 455.129 0 75037 249470 41416.9 1662.24 0 292549 0.0766366 0.0772931 0.0764683 -1.34598e-15 1.00773 0.984847 1.03115 1.06908 0.963429 1.18632 1.01169 0.990411 1.03343 0.343808 0.997406 0.0105189 0.0111115 NA
rs731839 rs731839 19 33899065 G A 188 1 1 41265 163822 162499 0 41265 163822 162499 0 367586 8463 33539 33035 0 75037 32802 130283 129464 0 292549 0.335094 0.336267 0.334793 0 0.997788 0.97146 1.02483 0.989011 0.96288 1.01585 0.993411 0.981554 1.00541 0.21718 1 -0.00772205 0.00625743 NA
19:35556744_T_C rs1688030 19 35556744 T C 189 0.99969 0.998271 1691.18 45797.9 320097 0 1691.18 45797.9 320097 0 367586 325.286 9454.72 65257 0 75037 1365.9 36343.2 254840 0 292549 0.0668963 0.0673354 0.0667837 1.58351e-16 1.09239 0.96594 1.23539 1.07526 0.952496 1.21384 0.991221 0.969023 1.01393 0.316629 0.998211 -0.0118447 0.011828 NA
rs6859 rs6859 19 45382034 A G 190 1 1 65619 179010 122957 0 65619 179010 122957 0 367586 13373 36542 25122 0 75037 52246 142468 97835 0 292549 0.422007 0.421712 0.422083 0 1.00207 0.980071 1.02457 1.00319 0.979877 1.02706 1.00152 0.990087 1.01309 0.989223 1 8.06303e-05 0.00596962 NA
rs7254892 rs7254892 19 45389596 G A 191 1 1 344881 22366 339 0 344881 22366 339 0 367586 70410 4550 77 0 75037 274471 17816 262 0 292549 0.031345 0.0313445 0.0313452 0 0.995551 0.962662 1.02956 1.14565 0.888485 1.47725 0.999979 0.967956 1.03306 0.849889 1 0.00321314 0.0169773 NA
rs492602 rs492602 19 49206417 A G 192 1 1 89552 183204 94830 0 89552 183204 94830 0 367586 18295 37339 19403 0 75037 71257 145865 75427 0 292549 0.492821 0.492617 0.492873 0 0.997027 0.977453 1.01699 1.00193 0.979495 1.02488 1.00102 0.989733 1.01244 0.437612 1 -0.0046012 0.00592761 NA
rs17695224 rs17695224 19 52324216 G A 193 1 1 197505 144049 26032 0 197505 144049 26032 0 367586 40224 29500 5313 0 75037 157281 114549 20719 0 292549 0.266758 0.267375 0.2666 0 1.00698 0.990163 1.02409 1.00268 0.971035 1.03536 1.00397 0.991183 1.01692 0.440902 1 0.00514834 0.00668033 NA
rs103294 rs103294 19 54797848 C T 194 1 1 221245 127588 18753 0 221245 127588 18753 0 367586 45022 26233 3782 0 75037 176223 101355 14971 0 292549 0.224565 0.225202 0.224402 0 1.01307 0.995924 1.03052 0.9888 0.952748 1.02622 1.0046 0.991053 1.01834 0.76552 1 -0.00210945 0.007073 NA
rs364585 rs364585 20 12962718 A G 195 1 1 56348 175283 135955 0 56348 175283 135955 0 367586 11508 35699 27830 0 75037 44840 139584 108125 0 292549 0.391716 0.39124 0.391839 0 0.99652 0.973326 1.02027 1.00289 0.978761 1.02761 1.00251 0.990933 1.01423 0.794907 1 0.00157254 0.00604953 NA
rs2328223 rs2328223 20 17845921 A C 196 1 1 242960 111732 12894 0 242960 111732 12894 0 367586 49677 22731 2629 0 75037 193283 89001 10265 0 292549 0.187058 0.186501 0.187201 0 0.993715 0.97639 1.01135 0.996483 0.953624 1.04127 0.995405 0.981021 1.01 0.729224 1 -0.0026212 0.00757226 NA
20:34154741_C_T rs7264396 20 34154741 C T 197 0.999888 0.999709 229265 122192 16129.7 0 229265 122192 16129.7 0 367586 46914.3 24909.5 3213.19 0 75037 182350 97282.2 12916.5 0 292549 0.210088 0.208803 0.210418 -7.91756e-17 0.995254 0.978259 1.01255 0.966926 0.929059 1.00634 0.9903 0.976586 1.00421 0.613044 0.99973 -0.00367692 0.00727049 NA
20:39180436_T_C rs6016381 20 39180436 T C 198 0.985662 0.976158 134743 175256 57587.4 0 134743 175256 57587.4 0 367586 27617.5 35610.9 11808.6 0 75037 107125 139645 45778.8 0 292549 0.395051 0.394659 0.395152 0 0.989156 0.971882 1.00674 1.00056 0.976662 1.02503 0.99794 0.986429 1.00959 0.489668 0.976254 -0.00422065 0.00610947 NA
20:39724338_T_C rs6065311 20 39724338 T C 199 0.999669 0.999483 99688.9 183946 83951.3 0 99688.9 183946 83951.3 0 367586 20511.9 37587.4 16937.7 0 75037 79177 146358 67013.7 0 292549 0.478593 0.476183 0.479211 -4.75053e-16 0.991331 0.97259 1.01043 0.975626 0.953631 0.998128 0.987937 0.976783 0.999219 0.0540566 0.999459 -0.0114025 0.00591914 NA
rs1800961 rs1800961 20 43042364 C T 200 1 1 345047 22185 354 0 345047 22185 354 0 367586 70437 4541 59 0 75037 274610 17644 295 0 292549 0.0311397 0.0310447 0.031164 0 1.00339 0.970189 1.03773 0.779732 0.589517 1.03132 0.996048 0.964017 1.02914 0.736502 1 -0.0057155 0.0169857 NA
20:44585420_A_G rs4465830 20 44585420 A G 201 0.999851 0.999604 243276 111557 12752.9 0 243276 111557 12752.9 0 367586 49589.5 22827.8 2619.7 0 75037 193686 88729.3 10133.2 0 292549 0.186437 0.187023 0.186286 -5.54229e-16 1.00487 0.987359 1.02268 1.00975 0.966209 1.05525 1.00486 0.990348 1.01959 0.622283 0.99954 0.0037333 0.0075785 NA
rs181362 rs181362 22 21932068 C T 202 1 1 239937 113956 13693 0 239937 113956 13693 0 367586 49018 23192 2827 0 75037 190919 90764 10866 0 292549 0.192257 0.192212 0.192269 0 0.995218 0.977947 1.01279 1.01333 0.97111 1.05738 0.999634 0.98535 1.01413 0.882966 1 0.00110309 0.00749329 NA
rs5763662 rs5763662 22 30378703 C T 203 1 1 351124 16288 174 0 351124 16288 174 0 367586 71725 3277 35 0 75037 279399 13011 139 0 292549 0.0226287 0.0223023 0.0227124 0 0.981115 0.943421 1.02032 0.980861 0.676998 1.42111 0.981532 0.944615 1.01989 0.502612 1 -0.0133528 0.0199181 NA
22:38595411_G_A rs3761445 22 38595411 G A 204 0.998847 0.998255 59201 176652 131733 0 59201 176652 131733 0 367586 11984.8 35848.4 27203.8 0 75037 47216.2 140804 104529 0 292549 0.40134 0.39859 0.402045 -3.95878e-16 1.00303 0.980071 1.02653 1.0253 1.00091 1.05029 1.0145 1.00282 1.02631 0.0204126 0.998299 0.0139713 0.00602554 NA
# Completed successfully at 2020-01-10 19:41:40
