# Supplementary material for: Predicting the effect of statins on cancer risk using genetic variants from a Mendelian randomization study in the UK Biobank
Source: eLife. 2020 Oct 13;9:e57191. doi: 10.7554/eLife.57191 (PMC7553780; doi:10.7554/eLife.57191)
Supplement: Source data 1. [file elife-57191-data1.zip › lipid_snps_CANCER_outcomes_ca_all_nSR.out]

# Analysis: "SNPTEST 2.5.4-beta1 analysis, started 2020-01-17 23:05:34"
#  started: 2020-01-18 01:17:06
# 
# Analysis properties:
#   -cov_names PC1 PC2 PC3 PC4 PC5 PC6 PC7 PC8 PC9 PC10 ages sex (user-supplied)
#   -data /rds/project/jmmh2/rds-jmmh2-projects/zz_mr/Association_Tests_August/bgen/lipid_snps.bgen /rds/project/jmmh2/rds-jmmh2-projects/zz_mr/Association_Tests_August/input/cancer_v3point3.sample (user-supplied)
#   -exclude_samples /rds/project/jmmh2/rds-jmmh2-projects/zz_mr/Amy_GWAS/input_all/exclusion_list.txt (user-supplied)
#   -frequentist 1 (user-supplied)
#   -method score (user-supplied)
#   -o /rds/project/jmmh2/rds-jmmh2-projects/zz_mr/Association_Tests_August/output/lipid_snps_CANCER_outcomes_ca_all_nSR.out (user-supplied)
#   -pheno ca_all_nSR (user-supplied)
# 
alternate_ids rsid chromosome position alleleA alleleB index average_maximum_posterior_call info cohort_1_AA cohort_1_AB cohort_1_BB cohort_1_NULL all_AA all_AB all_BB all_NULL all_total cases_AA cases_AB cases_BB cases_NULL cases_total controls_AA controls_AB controls_BB controls_NULL controls_total all_maf cases_maf controls_maf missing_data_proportion het_OR het_OR_lower het_OR_upper hom_OR hom_OR_lower hom_OR_upper all_OR all_OR_lower all_OR_upper frequentist_add_pvalue frequentist_add_info frequentist_add_beta_1 frequentist_add_se_1 comment
rs10903129 rs10903129 01 25768937 A G 1 1 1 72158 181055 114373 0 72158 181055 114373 0 367586 13748 34853 22133 0 70734 58410 146202 92240 0 296852 0.442578 0.440729 0.443019 0 1.01283 0.990838 1.0353 1.01946 0.995606 1.04388 1.00933 0.99761 1.02119 0.373082 1 0.00540702 0.00607042 NA
rs4660293 rs4660293 01 40028180 A G 2 1 1 215504 132022 20060 0 215504 132022 20060 0 367586 41123 25638 3973 0 70734 174381 106384 16087 0 296852 0.234152 0.237396 0.233379 0 1.02193 1.00434 1.03983 1.04727 1.00989 1.08603 1.02257 1.00872 1.03662 9.71126e-05 1 0.0278332 0.00714093 NA
rs2479394 rs2479394 01 55486064 G A 3 1 1 28474 148012 191100 0 28474 148012 191100 0 367586 5545 28322 36867 0 70734 22929 119690 154233 0 296852 0.278792 0.278593 0.278839 0 0.978475 0.947599 1.01036 0.988426 0.957818 1.02001 1.00123 0.988359 1.01426 0.965745 1 -0.000289287 0.00673621 NA
rs11206510 rs11206510 01 55496039 T C 4 1 1 242622 111961 13003 0 242622 111961 13003 0 367586 46596 21649 2489 0 70734 196026 90312 10514 0 296852 0.187666 0.188219 0.187535 0 1.00846 0.990522 1.02672 0.995914 0.952241 1.04159 1.0045 0.989702 1.01951 0.830382 1 0.00165516 0.00772676 NA
1:55502137_C_G rs2149041 01 55502137 C G 5 0.996853 0.992299 242350 112197 13039.4 0 242350 112197 13039.4 0 367586 46690.1 21524.4 2519.48 0 70734 195660 90672.2 10519.9 0 296852 0.188086 0.187769 0.188161 3.16702e-16 0.994796 0.977084 1.01283 1.00364 0.959831 1.04945 0.997438 0.982739 1.01236 0.660137 0.992418 -0.00340792 0.00775012 NA
rs2479409 rs2479409 01 55504650 G A 6 1 1 44711 166817 156058 0 44711 166817 156058 0 367586 8689 32002 30043 0 70734 36022 134815 126015 0 296852 0.348543 0.349054 0.348421 0 0.984095 0.958448 1.01043 0.988369 0.962433 1.015 0.997216 0.985158 1.00942 0.753762 1 -0.00198499 0.00632804 NA
rs10888897 rs10888897 01 55513061 T C 7 1 1 56449 175511 135626 0 56449 175511 135626 0 367586 10768 34016 25950 0 70734 45681 141495 109676 0 296852 0.392301 0.392682 0.392211 0 1.01987 0.995577 1.04475 1.00375 0.97899 1.02914 0.998023 0.986242 1.00994 0.736004 1 -0.0020855 0.00618566 NA
1:55518752_C_T rs7552841 01 55518752 C T 8 0.958373 0.933846 142943 172732 51911 0 142943 172732 51911 0 367586 27676.4 33050.6 10007 0 70734 115266 139682 41904.1 0 296852 0.376177 0.375099 0.376433 1.90021e-15 0.985444 0.968085 1.00311 0.994578 0.969585 1.02021 0.99433 0.982493 1.00631 0.276678 0.934339 -0.00701322 0.00644708 NA
rs562556 rs562556 01 55524237 G A 9 1 1 11874 108124 247588 0 11874 108124 247588 0 367586 2287 20928 47519 0 70734 9587 87196 200069 0 296852 0.179376 0.180267 0.179163 0 1.00612 0.958922 1.05563 0.995644 0.95022 1.04324 0.992542 0.977675 1.00763 0.296029 1 -0.00821831 0.0078645 NA
1:55958030_C_T rs1998013 01 55958030 C T 10 0.99938 0.924791 365156 2424.64 5.47451 0 365156 2424.64 5.47451 0 367586 70263.4 470.565 0.0352941 0 70734 294892 1954.08 5.43922 0 296852 0.00331296 0.0033268 0.00330966 -2.77114e-15 1.01068 0.913599 1.11807 0.0272333 7.75306e-07 956.595 1.0052 0.908853 1.11175 0.920187 0.922633 -0.00545728 0.0544649 NA
1:62953373_G_A rs10493326 01 62953373 G A 11 0.993589 0.986538 204883 139060 23643.3 0 204883 139060 23643.3 0 367586 39554.3 26645.1 4534.64 0 70734 165329 112415 19108.7 0 296852 0.253473 0.252455 0.253716 -1.58351e-16 0.990717 0.973741 1.00799 0.991897 0.958563 1.02639 0.993356 0.980189 1.0067 0.41951 0.986957 -0.00563713 0.00698293 NA
1:63133930_G_A rs4587594 01 63133930 G A 12 0.999555 0.999167 154549 167721 45316.3 0 154549 167721 45316.3 0 367586 29684.3 32337.3 8712.39 0 70734 124865 135384 36603.9 0 296852 0.351419 0.351755 0.351339 -1.58351e-16 1.00473 0.987269 1.0225 1.0012 0.974948 1.02816 1.00183 0.989733 1.01407 0.99309 0.999162 -5.48165e-05 0.00632949 NA
1:92993807_C_T rs6603981 01 92993807 C T 13 0.998715 0.997191 16184.9 118957 232444 0 16184.9 118957 232444 0 367586 3150.42 22868.2 44715.4 0 70734 13034.5 96088.6 187729 0 296852 0.205838 0.206188 0.205755 -1.74186e-15 0.98466 0.944635 1.02638 0.985487 0.946604 1.02597 0.997353 0.983158 1.01175 0.936828 0.997165 0.000589203 0.0074341 NA
rs12133576 rs12133576 01 93816400 A G 14 1 1 50170 170896 146520 0 50170 170896 146520 0 367586 9733 32832 28169 0 70734 40437 138064 118351 0 296852 0.368942 0.369681 0.368766 0 0.987982 0.963406 1.01319 0.988853 0.9638 1.01456 0.996081 0.984186 1.00812 0.944035 1 -0.00043857 0.00624752 NA
rs646776 rs646776 01 109818530 C T 15 1 1 18197 127002 222387 0 18197 127002 222387 0 367586 3486 24492 42756 0 70734 14711 102510 179631 0 296852 0.222255 0.222411 0.222218 0 1.00826 0.969245 1.04885 1.00446 0.966618 1.04377 0.998889 0.985056 1.01292 0.99687 1 2.84722e-05 0.00725719 NA
1:110198727_C_G rs1010167 01 110198727 C G 16 0.996247 0.993891 137991 174531 55063.9 0 137991 174531 55063.9 0 367586 26504.2 33524 10705.8 0 70734 111487 141007 44358 0 296852 0.3872 0.388326 0.386932 2.13774e-15 1.00005 0.98229 1.01814 1.01521 0.990152 1.04091 1.00589 0.993989 1.01793 0.177857 0.994047 0.00838001 0.00621947 NA
rs267733 rs267733 01 150958836 A G 17 1 1 258958 99130 9498 0 258958 99130 9498 0 367586 49610 19276 1848 0 70734 209348 79854 7650 0 296852 0.160678 0.162383 0.160272 0 1.01864 0.999941 1.03768 1.01939 0.96799 1.07352 1.01573 0.999865 1.03184 0.115144 1 0.0129423 0.0082148 NA
rs12145743 rs12145743 01 156700651 T G 18 1 1 161167 164513 41906 0 161167 164513 41906 0 367586 31207 31633 7894 0 70734 129960 132880 34012 0 296852 0.337778 0.335207 0.338391 0 0.991376 0.974268 1.00878 0.966546 0.940397 0.993423 0.985845 0.973814 0.998024 0.0294571 1 -0.0139065 0.00638701 NA
rs4650994 rs4650994 01 178515312 G A 19 1 1 81139 181896 104551 0 81139 181896 104551 0 367586 15618 34825 20291 0 70734 65521 147071 84260 0 296852 0.468154 0.466968 0.468437 0 0.993389 0.972744 1.01447 1.01027 0.987073 1.03401 1.00592 0.994296 1.01768 0.631676 1 0.00289079 0.0060304 NA
1:182150978_C_A rs1689797 01 182150978 C A 20 0.998404 0.997402 163413 163299 40874.1 0 163413 163299 40874.1 0 367586 31502.6 31330.9 7900.55 0 70734 131911 131968 32973.5 0 296852 0.333319 0.333163 0.333356 1.34598e-15 0.994121 0.976972 1.01157 1.00329 0.976118 1.03122 0.999135 0.986918 1.0115 0.763559 0.997483 0.0019287 0.00641169 NA
rs2642438 rs2642438 01 220970028 A G 21 1 1 32481 153245 181860 0 32481 153245 181860 0 367586 6356 29436 34942 0 70734 26125 123809 146918 0 296852 0.296811 0.297933 0.296543 0 0.977235 0.948149 1.00721 0.977564 0.94887 1.00713 0.993369 0.98085 1.00605 0.49057 1 -0.00455015 0.00660014 NA
1:220985811_T_C rs903319 01 220985811 T C 22 0.997348 0.994976 198690 143077 25818.5 0 198690 143077 25818.5 0 367586 38198.3 27632.8 4902.9 0 70734 160492 115445 20915.6 0 296852 0.264856 0.264643 0.264906 9.50107e-16 1.00568 0.988502 1.02316 0.984897 0.952887 1.01798 0.998652 0.985611 1.01186 0.5256 0.994871 -0.00435245 0.00685709 NA
rs4846914 rs4846914 01 230295691 G A 23 1 1 56753 176014 134819 0 56753 176014 134819 0 367586 10935 33990 25809 0 70734 45818 142024 109010 0 296852 0.393813 0.39486 0.393563 0 1.00278 0.979018 1.02712 0.992024 0.967642 1.01702 0.994586 0.982856 1.00646 0.177903 1 -0.00833385 0.00618586 NA
1:230419344_G_A rs6680658 01 230419344 G A 24 0.993148 0.986 216214 131472 19900 0 216214 131472 19900 0 367586 41611.7 25273.2 3849.06 0 70734 174602 106199 16051 0 296852 0.232969 0.233066 0.232946 -2.61279e-15 0.998558 0.981341 1.01608 1.0062 0.969882 1.04389 1.00067 0.987038 1.01449 0.885502 0.986354 -0.0010351 0.00718829 NA
1:234849339_G_A rs2587534 01 234849339 G A 25 0.99591 0.992501 85062.7 183708 98815.1 0 85062.7 183708 98815.1 0 367586 16272.9 35243.5 19217.6 0 70734 68789.8 148465 79597.4 0 296852 0.481294 0.479185 0.481796 6.33405e-16 1.00349 0.982973 1.02444 1.02061 0.997164 1.04461 1.01052 0.998856 1.02232 0.14467 0.992502 0.00884844 0.00606632 NA
rs1367117 rs1367117 02 21263900 G A 26 1 1 161856 163987 41743 0 161856 163987 41743 0 367586 31092 31770 7872 0 70734 130764 132217 33871 0 296852 0.336619 0.335864 0.336799 0 1.01058 0.993141 1.02832 0.977455 0.950974 1.00467 0.995819 0.983669 1.00812 0.223699 1 -0.00776873 0.00638482 NA
rs515135 rs515135 02 21286057 T C 27 1 1 11882 108434 247270 0 11882 108434 247270 0 367586 2289 20864 47581 0 70734 9593 87570 199689 0 296852 0.179819 0.179843 0.179814 0 0.998506 0.951683 1.04763 0.998592 0.953052 1.04631 0.999801 0.984819 1.01501 0.740029 1 -0.00260899 0.00786278 NA
rs1260326 rs1260326 02 27730940 T C 28 1 1 57437 175526 134623 0 57437 175526 134623 0 367586 10946 33772 26016 0 70734 46491 141754 108607 0 296852 0.39501 0.393474 0.395375 0 1.01189 0.987929 1.03644 1.01741 0.992457 1.04299 1.00799 0.9961 1.02003 0.43895 1 0.00477902 0.00617471 NA
2:27731212_T_C rs3817588 02 27731212 T C 29 0.991982 0.980657 237957 115439 14189.4 0 237957 115439 14189.4 0 367586 45665.5 22294.1 2774.4 0 70734 192292 93145.3 11415 0 296852 0.195625 0.196814 0.195342 -2.69197e-15 1.00786 0.990055 1.02598 1.02345 0.980644 1.06812 1.00938 0.994759 1.02422 0.335198 0.980921 0.00739349 0.00767201 NA
rs6544713 rs6544713 02 44073881 T C 30 1 1 38467 160718 168401 0 38467 160718 168401 0 367586 7308 31044 32382 0 70734 31159 129674 136019 0 296852 0.32326 0.322759 0.32338 0 1.02073 0.99222 1.05005 1.01505 0.986819 1.0441 1.00285 0.990486 1.01536 0.567307 1 0.00369041 0.00645152 NA
rs4148218 rs4148218 02 44099582 G A 31 1 1 245276 109927 12383 0 245276 109927 12383 0 367586 47019 21314 2401 0 70734 198257 88613 9982 0 296852 0.183213 0.184607 0.182881 0 1.0142 0.996087 1.03264 1.01421 0.968935 1.06161 1.01158 0.99656 1.02682 0.10116 1 0.0127884 0.00780134 NA
rs2710642 rs2710642 02 63149557 G A 32 1 1 39456 161626 166504 0 39456 161626 166504 0 367586 7572 31048 32114 0 70734 31884 130578 134390 0 296852 0.327186 0.326519 0.327345 0 1.00121 0.973619 1.02959 1.00621 0.978569 1.03464 1.00376 0.991426 1.01625 0.906504 1 -0.000756074 0.00643745 NA
2:118576719_T_C rs17508045 02 118576719 T C 33 0.999611 0.997929 305977 58744.1 2864.9 0 305977 58744.1 2864.9 0 367586 58958.9 11241.3 533.843 0 70734 247018 47502.8 2331.06 0 296852 0.087699 0.0870086 0.0878636 -1.50434e-15 0.991459 0.969463 1.01395 0.959489 0.872994 1.05455 0.989343 0.969213 1.00989 0.323273 0.998004 -0.0105441 0.0106748 NA
rs2030746 rs2030746 02 121309488 C T 34 1 1 125469 178592 63525 0 125469 178592 63525 0 367586 24153 34306 12275 0 70734 101316 144286 51250 0 296852 0.415742 0.416038 0.415672 0 0.997362 0.979258 1.0158 1.0047 0.980689 1.02929 1.00151 0.989793 1.01336 0.968222 1 -0.000244011 0.00612504 NA
2:135762344_C_T rs16831243 02 135762344 C T 35 0.999529 0.998031 297933 65518.4 4134.64 0 297933 65518.4 4134.64 0 367586 57558.1 12378.9 797.043 0 70734 240375 53139.5 3337.6 0 296852 0.100368 0.0987712 0.100748 7.91756e-16 0.972851 0.952089 0.994065 0.99731 0.922657 1.078 0.978224 0.959426 0.99739 0.649393 0.997916 0.00463057 0.0101859 NA
2:165551201_T_C rs7607980 02 165551201 T C 36 0.999288 0.997628 284300 77910.9 5375.6 0 284300 77910.9 5375.6 0 367586 54644.6 15058.4 1031.03 0 70734 229655 62852.5 4344.57 0 296852 0.1206 0.12102 0.1205 -2.53362e-15 1.0069 0.986879 1.02732 0.997365 0.931299 1.06812 1.00491 0.98719 1.02294 0.333463 0.997637 0.0089766 0.00928137 NA
2:165619163_T_G rs355838 02 165619163 T G 37 0.994557 0.992059 56385.1 175396 135805 0 56385.1 175396 135805 0 367586 10834.5 33880.2 26019.3 0 70734 45550.6 141516 109786 0 296852 0.391971 0.392663 0.391806 0 1.00653 0.982589 1.03105 0.9964 0.971866 1.02155 0.996412 0.984649 1.00832 0.437626 0.991932 -0.00482165 0.0062118 NA
rs2287623 rs2287623 02 169830155 G A 38 1 1 57757 176298 133531 0 57757 176298 133531 0 367586 11116 33804 25814 0 70734 46641 142494 107717 0 296852 0.39693 0.396104 0.397127 0 0.995384 0.971931 1.0194 1.00552 0.98094 1.03071 1.00429 0.99245 1.01626 0.501679 1 0.00414756 0.00617334 NA
rs1047891 rs1047891 02 211540507 C A 39 1 1 172154 158700 36732 0 172154 158700 36732 0 367586 33110 30746 6878 0 70734 139044 127954 29854 0 296852 0.315795 0.314573 0.316087 0 1.00909 0.991797 1.02667 0.967504 0.940014 0.995798 0.993012 0.980692 1.00549 0.398829 1 -0.00547724 0.00649182 NA
rs1250229 rs1250229 02 216304384 T C 40 1 1 24471 143779 199336 0 24471 143779 199336 0 367586 4608 27419 38707 0 70734 19863 116360 160629 0 296852 0.262144 0.258963 0.262902 0 1.01573 0.981148 1.05154 1.03872 1.00408 1.07455 1.02064 1.00723 1.03422 0.00122981 1 0.0223049 0.00690154 NA
2:227122216_G_T rs1515110 02 227122216 G T 41 0.999003 0.998217 48609.5 170037 148940 0 48609.5 170037 148940 0 367586 9222.17 32809.1 28702.7 0 70734 39387.3 137227 120237 0 296852 0.363528 0.362297 0.363821 3.16702e-16 1.02112 0.995236 1.04768 1.01955 0.993306 1.04648 1.00661 0.994544 1.01883 0.377112 0.998263 0.00554748 0.00628091 NA
rs11563251 rs11563251 02 234679384 C T 42 1 1 290875 72172 4539 0 290875 72172 4539 0 367586 55884 13958 892 0 70734 234991 58214 3647 0 296852 0.110518 0.111276 0.110338 0 1.00823 0.987626 1.02926 1.02847 0.955313 1.10724 1.00957 0.991109 1.02837 0.368667 1 0.00864632 0.00961799 NA
3:12296469_G_A rs9875338 03 12296469 G A 43 0.999063 0.998416 132583 176123 58880 0 132583 176123 58880 0 367586 25512.6 34088.2 11133.1 0 70734 107071 142034 47746.8 0 296852 0.399747 0.398355 0.400078 -7.91756e-17 1.00722 0.989195 1.02558 0.978561 0.95465 1.00307 0.99284 0.981151 1.00467 0.3238 0.998407 -0.00608478 0.00616693 NA
rs7640978 rs7640978 03 32533010 C T 44 1 1 305112 59557 2917 0 305112 59557 2917 0 367586 58850 11361 523 0 70734 246262 48196 2394 0 296852 0.0889465 0.0877018 0.0892431 0 0.986408 0.964623 1.00868 0.914173 0.831299 1.00531 0.981069 0.961191 1.00136 0.0876566 1 -0.01811 0.0106037 NA
Affx-22382690 rs2290547 03 47061183 G A 45 1 1 250117 105993 11476 0 250117 105993 11476 0 367586 48128 20434 2172 0 70734 201989 85559 9304 0 296852 0.175394 0.175149 0.175453 0 1.00235 0.984255 1.02077 0.979761 0.934073 1.02768 0.997902 0.982796 1.01324 0.50808 1 -0.00524648 0.00792723 NA
3:50113034_A_G rs2240327 03 50113034 A G 46 0.99989 0.999813 100622 183347 83617 0 100622 183347 83617 0 367586 19316.6 35200.9 16216.5 0 70734 81305.2 148146 67400.6 0 296852 0.47687 0.478086 0.47658 -3.95878e-16 1.00012 0.980782 1.01984 1.0127 0.989438 1.03651 1.00606 0.994444 1.0178 0.0746784 0.999817 0.0109598 0.0061488 NA
rs13326165 rs13326165 03 52532118 A G 47 1 1 15455 119214 232917 0 15455 119214 232917 0 367586 2903 22958 44873 0 70734 12552 96256 188044 0 296852 0.204203 0.203325 0.204412 0 1.03127 0.988007 1.07643 1.03179 0.989691 1.07568 1.00672 0.992321 1.02132 0.333054 1 0.007267 0.00750738 NA
rs6805251 rs6805251 03 119560606 T C 48 1 1 53874 173703 140009 0 53874 173703 140009 0 367586 10291 33302 27141 0 70734 43583 140401 112868 0 296852 0.382837 0.380892 0.3833 0 1.00452 0.980133 1.02952 1.01839 0.993009 1.04442 1.01025 0.998265 1.02239 0.123512 1 0.00956381 0.00620947 NA
rs17345563 rs17345563 03 132209203 A G 49 1 1 289295 73612 4679 0 289295 73612 4679 0 367586 55569 14251 914 0 70734 233726 59361 3765 0 296852 0.112858 0.113658 0.112667 0 1.00976 0.989281 1.03066 1.02107 0.949318 1.09825 1.00992 0.991626 1.02856 0.246029 1 0.0110696 0.00954234 NA
3:135932359_C_T rs687339 03 135932359 C T 50 0.998803 0.997227 19123.1 129452 219011 0 19123.1 129452 219011 0 367586 3601.13 25028.5 42104.4 0 70734 15521.9 104423 176907 0 296852 0.228107 0.227831 0.228173 -4.75053e-16 1.03311 0.993803 1.07397 1.02586 0.987831 1.06536 1.00194 0.988189 1.01589 0.520404 0.997326 0.00462736 0.00719963 NA
3:156798294_A_G rs1482852 03 156798294 A G 51 0.998128 0.996845 131815 177009 58762 0 131815 177009 58762 0 367586 25283 34073.6 11377.4 0 70734 106532 142935 47384.6 0 296852 0.400631 0.401705 0.400376 -3.16702e-16 1.00446 0.986438 1.0228 1.01171 0.987097 1.03694 1.00555 0.993725 1.01752 0.117972 0.996948 0.00966955 0.00618518 NA
3:170727218_G_A rs10513688 03 170727218 G A 52 0.999974 0.999859 299612 64506.6 3467.13 0 299612 64506.6 3467.13 0 367586 57682.8 12374.1 677.137 0 70734 241930 52132.5 2789.99 0 296852 0.0971756 0.097042 0.0972075 -7.91756e-16 0.995511 0.974237 1.01725 1.01793 0.935488 1.10763 0.998114 0.978755 1.01786 0.79341 0.999881 0.00267211 0.0102034 NA
rs6831256 rs6831256 04 3473139 A G 53 1 1 122328 179565 65693 0 122328 179565 65693 0 367586 23626 34377 12731 0 70734 98702 145188 52962 0 296852 0.422964 0.422986 0.422958 0 0.989175 0.971109 1.00758 1.00423 0.980421 1.02862 1.00011 0.988444 1.01192 0.48819 1 0.00423896 0.00611515 NA
4:26062990_A_G rs10019888 04 26062990 A G 54 0.996652 0.990717 256221 101227 10138.8 0 256221 101227 10138.8 0 367586 49474.2 19329.9 1929.89 0 70734 206746 81896.7 8208.91 0 296852 0.165273 0.163922 0.165595 -4.98806e-15 0.986329 0.968259 1.00474 0.98244 0.934016 1.03337 0.987912 0.97257 1.0035 0.0882681 0.990623 -0.0138914 0.00814932 NA
rs442177 rs442177 04 88030261 G T 55 1 1 60675 177384 129527 0 60675 177384 129527 0 367586 11567 33899 25268 0 70734 49108 143485 104259 0 296852 0.406346 0.403151 0.407107 0 1.00303 0.979767 1.02684 1.02894 1.00406 1.05444 1.01655 1.00461 1.02863 0.00490935 1 0.0172873 0.00614567 NA
4:88160140_C_T rs10029254 04 88160140 C T 56 0.999897 0.999771 217251 130571 19763.7 0 217251 130571 19763.7 0 367586 41964.8 24944.9 3824.32 0 70734 175286 105626 15939.3 0 296852 0.231372 0.230395 0.231605 3.16702e-16 0.986447 0.969401 1.00379 1.00218 0.965912 1.03982 0.993212 0.979633 1.00698 0.24675 0.999789 -0.00828441 0.00715235 NA
rs3822072 rs3822072 04 89741269 G A 57 1 1 110787 182105 74694 0 110787 182105 74694 0 367586 21247 35058 14429 0 70734 89540 147047 60265 0 296852 0.450905 0.451805 0.450691 0 1.00473 0.985864 1.02396 1.009 0.985533 1.03302 1.00451 0.992874 1.01628 0.255161 1 0.0069076 0.00607046 NA
rs2602836 rs2602836 04 100014805 A G 58 1 1 64735 179575 123276 0 64735 179575 123276 0 367586 12453 34618 23663 0 70734 52282 144957 99613 0 296852 0.420371 0.420759 0.420278 0 1.00263 0.980038 1.02574 0.997314 0.973524 1.02169 0.998028 0.986373 1.00982 0.696735 1 -0.00238562 0.00612117 NA
rs13107325 rs13107325 04 103188709 C T 59 1 1 314539 51078 1969 0 314539 51078 1969 0 367586 60290 10051 393 0 70734 254249 41027 1576 0 296852 0.0748342 0.0766039 0.0744125 0 1.03313 1.00908 1.05775 1.0516 0.941242 1.1749 1.03189 1.00958 1.0547 0.0202872 1 0.0266393 0.0114775 NA
rs6450176 rs6450176 05 53298025 G A 60 1 1 205147 139012 23427 0 205147 139012 23427 0 367586 39341 26841 4552 0 70734 165806 112171 18875 0 296852 0.25282 0.254086 0.252518 0 1.00849 0.991228 1.02606 1.01641 0.982259 1.05175 1.00832 0.994976 1.02185 0.206284 1 0.00877911 0.00694632 NA
5:55861786_C_T rs9686661 05 55861786 C T 61 0.999884 0.999703 235332 117442 14811.2 0 235332 117442 14811.2 0 367586 45241.9 22614.2 2877.92 0 70734 190091 94828.2 11933.3 0 296852 0.200041 0.20054 0.199922 -2.37527e-16 1.00199 0.984347 1.01994 1.0133 0.971648 1.05674 1.00386 0.989427 1.01851 0.571064 0.999719 0.00427174 0.00754078 NA
5:67714246_A_G rs4976033 05 67714246 A G 62 0.983128 0.97252 131248 176794 59543.3 0 131248 176794 59543.3 0 367586 25139.4 34041.6 11553 0 70734 106109 142753 47990.3 0 296852 0.402465 0.403962 0.402108 -1.74186e-15 1.00652 0.988438 1.02494 1.01611 0.99149 1.04134 1.00773 0.995893 1.01972 0.121814 0.972809 0.00965752 0.00624192 NA
5:74560579_G_A rs10066707 05 74560579 G A 63 0.993838 0.99098 146622 170694 50270.3 0 146622 170694 50270.3 0 367586 27928 32892.1 9913.87 0 70734 118694 137802 40356.5 0 296852 0.36894 0.372663 0.368053 8.70931e-16 1.01444 0.996605 1.03259 1.04404 1.01771 1.07106 1.01996 1.0078 1.03228 0.000482001 0.991077 0.0219123 0.00627757 NA
5:74562029_C_G rs2006760 05 74562029 C G 64 0.989448 0.974963 232555 119577 15454 0 232555 119577 15454 0 367586 44363.3 23331.1 3039.61 0 70734 188192 96245.8 12414.4 0 296852 0.204693 0.207894 0.203931 -7.83838e-15 1.02833 1.01034 1.04664 1.03865 0.996937 1.08211 1.02454 1.00998 1.0393 0.000154894 0.975045 0.0286831 0.00758191 NA
rs7703051 rs7703051 05 74625487 C A 65 1 1 143724 172086 51776 0 143724 172086 51776 0 367586 27359 33184 10191 0 70734 116365 138902 41585 0 296852 0.37493 0.378644 0.374045 0 1.01611 0.998187 1.03436 1.04232 1.01623 1.06909 1.01979 1.00766 1.03206 0.00188914 1 0.0193616 0.00623134 NA
5:74641707_G_A rs2303152 05 74641707 G A 66 0.999561 0.998347 297281 66549.7 3754.97 0 297281 66549.7 3754.97 0 367586 57030.9 12977.2 725.918 0 70734 240250 53572.5 3029.05 0 296852 0.100738 0.101995 0.100438 9.50107e-16 1.02046 0.999011 1.04236 1.00957 0.930543 1.0953 1.01726 0.997931 1.03697 0.0903811 0.998371 0.0169843 0.0100298 NA
5:74648496_G_T rs17238484 05 74648496 G T 67 0.99975 0.999474 220665 127957 18963.4 0 220665 127957 18963.4 0 367586 42212.7 24772 3749.36 0 70734 178453 103185 15214 0 296852 0.22564 0.228113 0.22505 3.95878e-16 1.0149 0.997333 1.03277 1.04182 1.0037 1.08139 1.01763 1.00365 1.0318 0.0210576 0.999472 0.0166245 0.00720629 NA
rs5909 rs5909 05 74656175 G A 68 1 1 301812 62562 3212 0 301812 62562 3212 0 367586 57906 12180 648 0 70734 243906 50382 2564 0 296852 0.0938365 0.0952583 0.0934978 0 1.01829 0.996364 1.0407 1.06453 0.976164 1.16088 1.02081 1.00081 1.04121 0.0358277 1 0.0217304 0.0103534 NA
rs12916 rs12916 05 74656539 T C 69 1 1 132156 176603 58827 0 132156 176603 58827 0 367586 25249 33932 11553 0 70734 106907 142671 47274 0 296852 0.400256 0.403187 0.399558 0 1.00701 0.988935 1.02542 1.03475 1.00967 1.06045 1.01522 1.00328 1.02729 0.0216311 1 0.0141532 0.00616219 NA
rs4530754 rs4530754 05 122855416 G A 70 1 1 76377 182312 108897 0 76377 182312 108897 0 367586 14849 34954 20931 0 70734 61528 147358 87966 0 296852 0.455765 0.457008 0.455469 0 0.982876 0.962085 1.00412 0.985941 0.963121 1.0093 0.993817 0.982315 1.00545 0.45126 1 -0.00456522 0.00606018 NA
rs6882076 rs6882076 05 156390297 T C 71 1 1 49173 170253 148160 0 49173 170253 148160 0 367586 9354 32658 28722 0 70734 39819 137595 119438 0 296852 0.365355 0.363093 0.365894 0 1.01037 0.984882 1.03651 1.02368 0.997465 1.05059 1.01217 1.00004 1.02444 0.0559496 1 0.0119723 0.00626355 NA
6:16109163_A_C rs2294261 06 16109163 A C 72 0.99645 0.994416 95752.4 183259 88575.1 0 95752.4 183259 88575.1 0 367586 18476.5 35522.9 16734.6 0 70734 77275.9 147736 71840.5 0 296852 0.490237 0.487687 0.490845 -3.16702e-16 1.00565 0.985941 1.02575 0.974246 0.951854 0.997165 0.98744 0.976051 0.998962 0.0903415 0.994287 -0.010248 0.00605103 NA
6:26093141_G_A rs1800562 06 26093141 G A 73 0.99952 0.997285 313425 51906.4 2254.63 0 313425 51906.4 2254.63 0 367586 60246.8 10022.1 465.145 0 70734 253178 41884.3 1789.49 0 296852 0.076738 0.0774195 0.0765756 1.82104e-15 1.00554 0.982152 1.02949 1.09233 0.986015 1.2101 1.01195 0.990205 1.03416 0.824713 0.997384 0.00251183 0.0113408 NA
rs2247056 rs2247056 06 31265490 T C 74 1 1 32591 153678 181317 0 32591 153678 181317 0 367586 6463 29652 34619 0 70734 26128 124026 146698 0 296852 0.297699 0.300973 0.296919 0 0.966525 0.93793 0.995993 0.954031 0.926167 0.982732 0.980844 0.968512 0.993332 0.0687204 1 -0.0120585 0.00662464 NA
6:34563164_A_G rs205262 06 34563164 A G 75 0.999283 0.998621 196621 144317 26647.4 0 196621 144317 26647.4 0 367586 37877.1 27723.4 5133.57 0 70734 158744 116594 21513.8 0 296852 0.268797 0.268545 0.268857 1.58351e-16 0.996535 0.979504 1.01386 1.00006 0.968133 1.03303 0.998413 0.985436 1.01156 0.799165 0.998663 0.00173297 0.00681125 NA
6:43757896_C_A rs998584 06 43757896 C A 76 0.996387 0.994693 98504 183562 85520.5 0 98504 183562 85520.5 0 367586 19076.1 35248.6 16409.3 0 70734 79427.9 148313 69111.1 0 296852 0.482339 0.48115 0.482623 7.91756e-16 0.98957 0.970352 1.00917 0.988616 0.965919 1.01185 0.994116 0.982646 1.00572 0.322293 0.9948 -0.00599437 0.00605641 NA
rs17789218 rs17789218 06 100600097 T C 77 1 1 209829 135864 21893 0 209829 135864 21893 0 367586 40536 26008 4190 0 70734 169293 109856 17703 0 296852 0.244365 0.24308 0.244671 0 0.988738 0.971756 1.00602 0.988474 0.954119 1.02407 0.991409 0.978102 1.0049 0.168422 1 -0.0096795 0.00702793 NA
6:116337503_G_A rs868943 06 116337503 G A 78 0.999615 0.999376 122639 178859 66087.8 0 122639 178859 66087.8 0 367586 23610.5 34128 12995.5 0 70734 99028.6 144731 53092.3 0 296852 0.423077 0.424965 0.422628 2.37527e-16 0.989019 0.970933 1.00744 1.02663 1.00242 1.05143 1.00962 0.997841 1.02153 0.265697 0.99938 0.00679557 0.00610549 NA
rs9491696 rs9491696 06 127452639 C G 79 1 1 94100 183991 89495 0 94100 183991 89495 0 367586 18304 35256 17174 0 70734 75796 148735 72321 0 296852 0.493736 0.492012 0.494147 0 0.981567 0.962243 1.00128 0.983348 0.960815 1.00641 0.991496 0.980063 1.00306 0.0735672 1 -0.0108105 0.00604175 NA
6:139831757_T_C rs634869 06 139831757 T C 80 0.999776 0.999687 61831.2 177550 128204 0 61831.2 177550 128204 0 367586 11902.4 34268.1 24563.5 0 70734 49928.8 143282 103641 0 296852 0.409717 0.410502 0.40953 -1.58351e-16 1.00326 0.980244 1.02682 0.994206 0.970285 1.01872 0.995993 0.984321 1.0078 0.49018 0.999625 -0.00423281 0.0061343 NA
6:152040291_T_C rs12525163 06 152040291 T C 81 0.999285 0.998573 193858 146362 27365.9 0 193858 146362 27365.9 0 367586 37150.5 28234.7 5348.81 0 70734 156708 118127 22017 0 296852 0.273533 0.275202 0.273135 0 1.00823 0.991018 1.02574 1.02477 0.992545 1.05803 1.01044 0.997404 1.02366 0.2624 0.998509 0.00759891 0.00678028 NA
6:160575985_C_T rs2297374 06 160575985 C T 82 0.998105 0.996826 143986 171881 51719.5 0 143986 171881 51719.5 0 367586 27633.4 33202.7 9897.89 0 70734 116352 138678 41821.6 0 296852 0.374497 0.374632 0.374465 1.10846e-15 1.00811 0.990361 1.02617 0.996513 0.97139 1.02229 1.00072 0.988798 1.01278 0.564304 0.996805 0.00359773 0.00624108 NA
rs1564348 rs1564348 06 160578860 T C 83 1 1 253279 103766 10541 0 253279 103766 10541 0 367586 48651 20088 1995 0 70734 204628 83678 8546 0 296852 0.169821 0.170201 0.169731 0 1.00971 0.991405 1.02836 0.981868 0.934236 1.03193 1.00334 0.987971 1.01894 0.901971 1 0.000990704 0.00804328 NA
rs702485 rs702485 07 6449272 A G 84 1 1 109061 182158 76367 0 109061 182158 76367 0 367586 20893 35104 14737 0 70734 88168 147054 61630 0 296852 0.455529 0.456485 0.455301 0 1.00737 0.988361 1.02675 1.00908 0.985684 1.03304 1.00478 0.993154 1.01655 0.634772 1 0.00287892 0.00606061 NA
7:16152174_T_A rs17286602 07 16152174 T A 85 0.997749 0.99646 120185 180187 67214.2 0 120185 180187 67214.2 0 367586 23072.9 34663.3 12997.8 0 70734 97111.6 145524 54216.4 0 296852 0.427948 0.428781 0.42775 0 1.00254 0.984139 1.02129 1.00904 0.985179 1.03347 1.00422 0.992523 1.01606 0.542168 0.996456 0.00372903 0.0061178 NA
rs10282707 rs10282707 07 17911038 C T 86 1 1 133659 176056 57871 0 133659 176056 57871 0 367586 25839 33991 10904 0 70734 107820 142065 46967 0 296852 0.396911 0.394428 0.397503 0 0.998391 0.98057 1.01653 0.968761 0.944967 0.993154 0.987228 0.975587 0.999008 0.0550654 1 -0.0118413 0.0061726 NA
rs12670798 rs12670798 07 21607352 T C 87 1 1 208500 136805 22281 0 208500 136805 22281 0 367586 39980 26440 4314 0 70734 168520 110365 17967 0 296852 0.2467 0.247886 0.246417 0 1.00981 0.992497 1.02742 1.01208 0.977292 1.0481 1.00793 0.994476 1.02156 0.284637 1 0.00749307 0.00700312 NA
rs4722551 rs4722551 07 25991826 T C 88 1 1 260182 98070 9334 0 260182 98070 9334 0 367586 50176 18775 1783 0 70734 210006 79295 7551 0 296852 0.15879 0.157923 0.158997 0 0.990991 0.972678 1.00965 0.988286 0.937722 1.04158 0.991978 0.976337 1.00787 0.220049 1 -0.0101119 0.00824516 NA
rs2073547 rs2073547 07 44582331 A G 89 1 1 245422 109039 13125 0 245422 109039 13125 0 367586 47380 20872 2482 0 70734 198042 88167 10643 0 296852 0.184024 0.182628 0.184356 0 0.98951 0.971748 1.0076 0.974765 0.932037 1.01945 0.988531 0.973815 1.00347 0.158172 1 -0.0109292 0.0077444 NA
rs217386 rs217386 07 44600695 G A 90 1 1 121990 179168 66428 0 121990 179168 66428 0 367586 23296 34546 12892 0 70734 98694 144622 53536 0 296852 0.424423 0.426457 0.423939 0 1.01198 0.99345 1.03086 1.0202 0.996054 1.04492 1.01036 0.998578 1.02228 0.0633338 1 0.0113231 0.00609804 NA
rs4917014 rs4917014 07 50305863 T G 91 1 1 170006 160266 37314 0 170006 160266 37314 0 367586 32515 30834 7385 0 70734 137491 129432 29929 0 296852 0.319509 0.322363 0.318829 0 1.00735 0.990038 1.02496 1.0434 1.01439 1.07323 1.01636 1.00382 1.02905 0.00558276 1 0.0179563 0.0064793 NA
rs17145738 rs17145738 07 72982874 C T 92 1 1 283413 78558 5615 0 283413 78558 5615 0 367586 54520 15080 1134 0 70734 228893 63478 4481 0 296852 0.122132 0.122628 0.122014 0 0.997366 0.977556 1.01758 1.06247 0.994786 1.13475 1.00574 0.988112 1.02369 0.829508 1 0.00198003 0.00919522 NA
rs799160 rs799160 07 73060006 C T 93 1 1 96049 183953 87584 0 96049 183953 87584 0 367586 18611 35165 16958 0 70734 77438 148788 70626 0 296852 0.488486 0.488315 0.488526 0 0.983393 0.964137 1.00303 0.999067 0.976182 1.02249 0.999156 0.987632 1.01081 0.581065 1 0.00333714 0.00604741 NA
7:116358044_A_G rs38855 07 116358044 A G 94 0.993016 0.989758 102992 183261 81332.4 0 102992 183261 81332.4 0 367586 19767.8 35296.4 15669.8 0 70734 83224.6 147965 65662.5 0 296852 0.470538 0.471033 0.470419 2.53362e-15 1.00431 0.985037 1.02395 1.00471 0.981545 1.02842 1.00246 0.990886 1.01418 0.57066 0.989961 0.00344484 0.0060747 NA
7:130444934_A_G rs3996352 07 130444934 A G 95 0.997482 0.996091 94810.4 183476 89299.7 0 94810.4 183476 89299.7 0 367586 18108.4 35288.5 17337.1 0 70734 76702 148187 71962.6 0 296852 0.492504 0.494548 0.492017 -9.50107e-16 1.00867 0.988773 1.02897 1.02046 0.997083 1.04439 1.01018 0.998528 1.02196 0.137444 0.996113 0.00898132 0.00604649 NA
rs17173637 rs17173637 07 150529449 T C 96 1 1 308034 56880 2672 0 308034 56880 2672 0 367586 59236 10962 536 0 70734 248798 45918 2136 0 296852 0.0846387 0.0850652 0.0845371 0 1.00269 0.980207 1.02569 1.05396 0.958338 1.15913 1.00683 0.986105 1.02799 0.353092 1 0.0100782 0.0108531 NA
8:9184231_G_A rs4240624 08 9184231 G A 97 0.999841 0.999322 3037.28 61083.2 303465 0 3037.28 61083.2 303465 0 367586 624.016 11633.7 58476.3 0 70734 2413.26 49449.5 244989 0 296852 0.0913498 0.0910574 0.0914194 1.58351e-16 0.909837 0.83127 0.99583 0.923086 0.844917 1.00849 1.00438 0.984341 1.02482 0.553223 0.999378 0.00621148 0.0104758 NA
8:9267117_C_T rs9693857 08 9267117 C T 98 0.996631 0.995289 112952 181929 72705.1 0 112952 181929 72705.1 0 367586 21728.9 35080.5 13924.5 0 70734 91223 146848 58780.6 0 296852 0.445255 0.444833 0.445356 1.58351e-15 1.00291 0.984204 1.02198 0.994518 0.971257 1.01834 0.997884 0.986308 1.0096 0.910725 0.995186 0.000683212 0.00609336 NA
8:15799853_G_C rs4332136 08 15799853 G C 99 0.999557 0.97821 361744 5820.84 21 0 361744 5820.84 21 0 367586 69638.3 1092.8 2.90196 0 70734 292106 4728.04 18.098 0 296852 0.00797478 0.00776574 0.00802459 -4.51301e-15 0.96951 0.907312 1.03597 0.672593 0.194753 2.32284 0.967491 0.905828 1.03335 0.770834 0.978067 -0.010076 0.0345918 NA
rs4921914 rs4921914 08 18272438 C T 100 1 1 17860 128015 221711 0 17860 128015 221711 0 367586 3413 24618 42703 0 70734 14447 103397 179008 0 296852 0.222717 0.222269 0.222823 0 1.00783 0.968496 1.04876 1.00978 0.971384 1.0497 1.00321 0.989314 1.01729 0.407395 1 0.00602558 0.00727299 NA
rs1801177 rs1801177 08 19805708 G A 101 1 1 355064 12417 105 0 355064 12417 105 0 367586 68355 2365 14 0 70734 286709 10052 91 0 296852 0.0171756 0.0169155 0.0172375 0 0.986847 0.942891 1.03285 0.645294 0.367586 1.13281 0.980995 0.937934 1.02603 0.305358 1 -0.0237803 0.0232001 NA
rs268 rs268 08 19813529 A G 102 1 1 354297 13161 128 0 354297 13161 128 0 367586 68122 2588 24 0 70734 286175 10573 104 0 296852 0.0182502 0.0186332 0.0181589 0 1.02828 0.984221 1.07431 0.969443 0.621907 1.51119 1.02662 0.983419 1.07171 0.475251 1 0.0160374 0.0224625 NA
rs301 rs301 08 19816934 T C 103 1 1 215031 132363 20192 0 215031 132363 20192 0 367586 41276 25540 3918 0 70734 173755 106823 16274 0 296852 0.234975 0.235926 0.234748 0 1.00646 0.989132 1.02409 1.01347 0.97715 1.05114 1.00657 0.992908 1.02041 0.511239 1 0.0046796 0.00712366 NA
rs326 rs326 08 19819439 A G 104 1 1 183581 152452 31553 0 183581 152452 31553 0 367586 35188 29408 6138 0 70734 148393 123044 25415 0 296852 0.293208 0.294653 0.292863 0 1.00791 0.990696 1.02543 1.01849 0.988188 1.04972 1.00867 0.995913 1.02158 0.236932 1 0.00784752 0.00663531 NA
rs328 rs328 08 19819724 C G 105 1 1 297126 66721 3739 0 297126 66721 3739 0 367586 57236 12789 709 0 70734 239890 53932 3030 0 296852 0.100927 0.100426 0.101047 0 0.993878 0.972908 1.0153 0.980723 0.903264 1.06483 0.993163 0.974196 1.0125 0.355749 1 -0.00925394 0.0100206 NA
rs12678919 rs12678919 08 19844222 A G 106 1 1 299527 64583 3476 0 299527 64583 3476 0 367586 57682 12397 655 0 70734 241845 52186 2821 0 296852 0.0973038 0.0968912 0.0974021 0 0.996 0.97473 1.01773 0.973498 0.893728 1.06039 0.994192 0.974901 1.01386 0.412237 1 -0.00835003 0.0101834 NA
8:19865843_G_A rs894210 08 19865843 G A 107 0.995362 0.992945 77450.3 182762 107374 0 77450.3 182762 107374 0 367586 14712.1 35161.7 20860.3 0 70734 62738.3 147600 86513.7 0 296852 0.459297 0.45654 0.459954 6.33405e-16 1.01588 0.994379 1.03785 1.02824 1.00439 1.05266 1.01385 1.00211 1.02572 0.0437316 0.993176 0.0122628 0.00608079 NA
rs10102164 rs10102164 08 55421614 G A 108 1 1 228370 122682 16534 0 228370 122682 16534 0 367586 43939 23596 3199 0 70734 184431 99086 13335 0 296852 0.211855 0.21202 0.211816 0 0.999562 0.982122 1.01731 1.00694 0.967494 1.048 1.00122 0.987115 1.01553 0.529736 1 -0.00463823 0.00738091 NA
8:59385919_C_T rs2326077 08 59385919 C T 109 0.999418 0.998927 41715.8 164193 161677 0 41715.8 164193 161677 0 367586 8021.89 31649.5 31062.6 0 70734 33693.9 132543 130615 0 296852 0.336825 0.337131 0.336752 -4.75053e-16 1.00296 0.975987 1.03068 0.998896 0.971982 1.02655 0.998304 0.986133 1.01063 0.842405 0.998926 -0.00127051 0.00639032 NA
rs2293889 rs2293889 08 116599199 T G 110 1 1 68113 181339 118134 0 68113 181339 118134 0 367586 13143 35080 22511 0 70734 54970 146259 95623 0 296852 0.43196 0.43378 0.431526 0 1.00316 0.981018 1.02579 0.984609 0.961319 1.00846 0.990861 0.979334 1.00252 0.169748 1 -0.0083864 0.00610802 NA
8:116663898_G_A rs2737252 08 116663898 G A 111 0.99825 0.996606 189806 148612 29168.6 0 189806 148612 29168.6 0 367586 36513.1 28641.7 5579.13 0 70734 153292 119970 23589.5 0 296852 0.281497 0.281336 0.281536 1.58351e-16 1.0023 0.985192 1.01971 0.992934 0.962305 1.02454 0.99901 0.98621 1.01198 0.291058 0.996624 -0.00709821 0.00672304 NA
8:121868551_G_T rs4871137 08 121868551 G T 112 0.998591 0.99772 37337.3 159046 171203 0 37337.3 159046 171203 0 367586 7225.89 30643 32865.1 0 70734 30111.4 128403 138338 0 296852 0.317912 0.318763 0.31771 -1.10846e-15 0.99448 0.966499 1.02327 0.989996 0.962321 1.01847 0.995157 0.982848 1.00762 0.298635 0.997791 -0.00674509 0.00648963 NA
8:126474306_G_A rs2980885 08 126474306 G A 113 0.990879 0.979759 18546.6 128636 220403 0 18546.6 128636 220403 0 367586 3514.34 24610.5 42609.2 0 70734 15032.3 104026 177794 0 296852 0.225429 0.223649 0.225853 -7.91756e-15 1.01196 0.972992 1.05248 1.0251 0.986667 1.06504 1.01273 0.998748 1.02692 0.124174 0.979908 0.0112378 0.00730918 NA
8:126482621_C_A rs2954022 08 126482621 C A 114 0.999791 0.999672 104997 183080 79509.4 0 104997 183080 79509.4 0 367586 20147.8 35218.2 15368 0 70734 84849.2 147861 64141.5 0 296852 0.465331 0.466213 0.465121 7.91756e-17 1.00308 0.98394 1.02258 1.00902 0.985718 1.03287 1.0044 0.99279 1.01614 0.770563 0.999689 0.00176648 0.00605708 NA
8:126482621_C_T rs2954022 08 126482621 C T 115 0.999641 0.694303 367242 343.439 0.113725 0 367242 343.439 0.113725 0 367586 70676.7 57.2039 0.101961 0 70734 296566 286.235 0.0117647 0 296852 0.000467464 0.000405801 0.000482157 -5.85899e-15 0.838586 0.631272 1.11398 36.3661 1.87266e-07 7.06212e+09 0.841571 0.633825 1.11741 0.268457 0.693056 -0.188179 0.170048 NA
rs4075205 rs4075205 08 144284709 T C 116 1 1 105965 182871 78750 0 105965 182871 78750 0 367586 20396 35189 15149 0 70734 85569 147682 63601 0 296852 0.462981 0.46291 0.462998 0 0.999657 0.980652 1.01903 0.99929 0.976185 1.02294 0.999646 0.988088 1.01134 0.965063 1 0.000265193 0.00605458 NA
8:145022657_G_T rs7832643 08 145022657 G T 117 0.993906 0.99187 130814 177083 59689.2 0 130814 177083 59689.2 0 367586 25138.8 33997.2 11598 0 70734 105675 143086 48091.2 0 296852 0.403255 0.404283 0.40301 7.1258e-16 0.998786 0.980832 1.01707 1.01378 0.989243 1.03892 1.00531 0.993496 1.01726 0.544521 0.99166 0.00374574 0.00618118 NA
9:2640759_A_G rs3780181 09 2640759 A G 118 0.997345 0.983965 319716 46170.5 1699.8 0 319716 46170.5 1699.8 0 367586 61605.6 8815.15 313.247 0 70734 258110 37355.3 1386.55 0 296852 0.0674265 0.0667405 0.06759 -6.33405e-15 0.988694 0.96446 1.01354 0.946532 0.837043 1.07034 0.986533 0.963901 1.0097 0.296159 0.98389 -0.0126782 0.0121356 NA
9:15304782_C_A rs686030 09 15304782 C A 119 0.999323 0.997839 7307.74 89253 271025 0 7307.74 89253 271025 0 367586 1392.84 17061.6 52279.6 0 70734 5914.9 72191.4 218746 0 296852 0.141285 0.140295 0.14152 -6.33405e-16 1.00364 0.944523 1.06646 1.01494 0.956645 1.07678 1.01017 0.993459 1.02717 0.17779 0.997733 0.0116847 0.00867081 NA
9:16904846_C_T rs7033354 09 16904846 C T 120 0.998694 0.997789 38090 160212 169284 0 38090 160212 169284 0 367586 7202.42 30668.4 32863.2 0 70734 30887.6 129544 136420 0 296852 0.321547 0.318611 0.322247 -1.58351e-15 1.01526 0.986731 1.04462 1.03309 1.00422 1.06277 1.01684 1.00427 1.02956 0.012002 0.997839 0.016258 0.00647191 NA
rs1883025 rs1883025 09 107664301 C T 121 1 1 204187 139469 23930 0 204187 139469 23930 0 367586 39171 26909 4654 0 70734 165016 112560 19276 0 296852 0.25481 0.256008 0.254524 0 1.00711 0.989862 1.02465 1.01712 0.98326 1.05214 1.00784 0.994531 1.02132 0.186988 1 0.00913801 0.00692514 NA
9:107684230_T_G rs2472509 09 107684230 T G 122 0.989664 0.982561 166611 161750 39224.9 0 166611 161750 39224.9 0 367586 32020.9 31165.4 7547.6 0 70734 134590 130585 31677.3 0 296852 0.326726 0.327004 0.32666 1.02928e-15 1.00314 0.985879 1.0207 1.00148 0.973915 1.02982 1.00157 0.989264 1.01403 0.882241 0.982507 -0.000961536 0.00649122 NA
rs8176720 rs8176720 09 136132873 T C 123 1 1 165305 162038 40243 0 165305 162038 40243 0 367586 31907 31230 7597 0 70734 133398 130808 32646 0 296852 0.329887 0.328159 0.330299 0 0.998162 0.980978 1.01565 0.972916 0.946247 1.00034 0.990355 0.978204 1.00266 0.193279 1 -0.00834865 0.0064174 NA
rs579459 rs579459 09 136154168 T C 124 1 1 230644 121108 15834 0 230644 121108 15834 0 367586 44336 23364 3034 0 70734 186308 97744 12800 0 296852 0.20781 0.208047 0.207753 0 1.00446 0.9869 1.02233 0.996049 0.956123 1.03764 1.00179 0.987574 1.0162 0.409297 1 0.00615838 0.00746351 NA
10:5196273_A_G rs1781930 10 5196273 A G 125 0.999819 0.999538 11602.8 107606 248377 0 11602.8 107606 248377 0 367586 2265.69 20649.8 47818.5 0 70734 9337.07 86956.4 200559 0 296852 0.177933 0.177999 0.177918 7.91756e-17 0.978646 0.932459 1.02712 0.982576 0.937488 1.02983 0.999445 0.984407 1.01471 0.663235 0.999554 0.00343567 0.00788993 NA
rs970548 rs970548 10 46013277 A C 126 1 1 208563 136635 22388 0 208563 136635 22388 0 367586 40236 26288 4210 0 70734 168327 110347 18178 0 296852 0.24676 0.245342 0.247098 0 0.996635 0.979542 1.01403 0.968891 0.935338 1.00365 0.990582 0.977328 1.00402 0.131783 1 -0.0105479 0.00699874 NA
10:65301725_T_C rs7897379 10 65301725 T C 127 0.999433 0.9991 99861.9 183712 84012.2 0 99861.9 183712 84012.2 0 367586 19363 35258 16113.1 0 70734 80498.9 148454 67899.2 0 296852 0.478441 0.477027 0.478778 -7.91756e-17 0.98738 0.968295 1.00684 0.986578 0.963894 1.0098 0.993009 0.981547 1.0046 0.294535 0.999066 -0.00634373 0.00605188 NA
rs2068888 rs2068888 10 94839642 G A 128 1 1 111288 181910 74388 0 111288 181910 74388 0 367586 21408 34881 14445 0 70734 89880 147029 59943 0 296852 0.449808 0.45078 0.449576 0 0.996031 0.977351 1.01507 1.01173 0.988235 1.03579 1.00488 0.993235 1.01666 0.303751 1 0.00623851 0.0060661 NA
rs2255141 rs2255141 10 113933886 A G 129 1 1 27842 146621 193123 0 27842 146621 193123 0 367586 5227 28195 37312 0 70734 22615 118426 155811 0 296852 0.275181 0.2732 0.275653 0 1.03008 0.996873 1.06438 1.03608 1.00332 1.06991 1.0124 0.999313 1.02565 0.179267 1 0.00908913 0.0067677 NA
rs2923084 rs2923084 11 10388782 A G 130 1 1 248174 107712 11700 0 248174 107712 11700 0 367586 47925 20563 2246 0 70734 200249 87149 9454 0 296852 0.178342 0.177107 0.178636 0 0.985899 0.968144 1.00398 0.992664 0.947017 1.04051 0.989599 0.97469 1.00474 0.214849 1 -0.00977725 0.0078827 NA
11:14276999_G_A rs2303975 11 14276999 G A 131 0.998944 0.99593 290402 72711.9 4472.22 0 290402 72711.9 4472.22 0 367586 55893.3 13994.2 846.494 0 70734 234509 58717.7 3625.73 0 296852 0.111071 0.110888 0.111115 -1.58351e-16 0.999946 0.979542 1.02078 0.979552 0.908424 1.05625 0.99771 0.979457 1.0163 0.890688 0.995995 0.00132451 0.00963746 NA
11:18656271_C_T rs10832962 11 18656271 C T 132 0.998752 0.997178 24573.6 141017 201996 0 24573.6 141017 201996 0 367586 4679.8 27095.6 38958.6 0 70734 19893.8 113921 163037 0 296852 0.258666 0.257692 0.258898 -1.34598e-15 1.01108 0.976807 1.04656 1.0158 0.98213 1.05062 1.00631 0.993061 1.01974 0.484993 0.997098 0.00482247 0.00690608 NA
rs326214 rs326214 11 47298360 G A 133 1 1 38532 160473 168581 0 38532 160473 168581 0 367586 7465 30935 32334 0 70734 31067 129538 136247 0 296852 0.323104 0.324208 0.322841 0 0.993854 0.966272 1.02222 0.987648 0.960355 1.01572 0.993775 0.981537 1.00617 0.412544 1 -0.00528513 0.00644981 NA
rs17788930 rs17788930 11 47752775 A G 134 1 1 156964 166067 44555 0 156964 166067 44555 0 367586 30278 31941 8515 0 70734 126686 134126 36040 0 296852 0.347098 0.346163 0.347321 0 0.996407 0.979126 1.01399 0.988556 0.962474 1.01535 0.9949 0.982849 1.0071 0.19405 1 -0.00822111 0.00633031 NA
11:51512090_T_C rs11246602 11 51512090 T C 135 0.999692 0.998718 276600 84505.1 6481.33 0 276600 84505.1 6481.33 0 367586 53161.1 16307.4 1265.5 0 70734 223438 68197.7 5215.83 0 296852 0.132578 0.133164 0.132439 -9.18437e-15 1.00503 0.985592 1.02485 1.01977 0.958331 1.08515 1.00631 0.989277 1.02365 0.961154 0.998698 0.000433156 0.00889334 NA
11:55324308_A_G rs12226802 11 55324308 A G 136 0.999928 0.999736 279095 82405 6085.81 0 279095 82405 6085.81 0 367586 53641.8 15890.5 1201.67 0 70734 225453 66514.5 4884.14 0 296852 0.128646 0.129315 0.128486 2.37527e-16 1.0041 0.984509 1.02408 1.03407 0.970147 1.10221 1.00741 0.990137 1.02498 0.87043 0.999721 0.00146872 0.00900431 NA
rs174532 rs174532 11 61548874 G A 137 1 1 182042 153298 32246 0 182042 153298 32246 0 367586 34932 29521 6281 0 70734 147110 123777 25965 0 296852 0.296244 0.297474 0.295951 0 1.00441 0.987239 1.02187 1.01873 0.988694 1.04968 1.00733 0.994625 1.02019 0.293936 1 0.00694123 0.00661368 NA
rs1535 rs1535 11 61597972 A G 138 1 1 157003 166490 44093 0 157003 166490 44093 0 367586 30350 31957 8427 0 70734 126653 134533 35666 0 296852 0.346417 0.345032 0.346747 0 0.991275 0.974094 1.00876 0.985997 0.959883 1.01282 0.99245 0.98042 1.00463 0.0536001 1 -0.0122343 0.00633884 NA
rs12801636 rs12801636 11 65391317 G A 139 1 1 220966 127917 18703 0 220966 127917 18703 0 367586 42404 24708 3622 0 70734 178562 103209 15081 0 296852 0.224877 0.22586 0.224642 0 1.0081 0.990649 1.02585 1.01135 0.97385 1.05029 1.007 0.99313 1.02107 0.558586 1 0.00422249 0.00721864 NA
rs499974 rs499974 11 75455021 C A 140 1 1 261490 97062 9034 0 261490 97062 9034 0 367586 50202 18738 1794 0 70734 211288 78324 7240 0 296852 0.156603 0.157817 0.156314 0 1.00689 0.988261 1.02587 1.04289 0.989451 1.09921 1.01142 0.995445 1.02765 0.0571273 1 0.0158037 0.0083075 NA
11:116639104_A_G rs10790162 11 116639104 A G 141 0.999743 0.998467 1651.59 46442.9 319492 0 1651.59 46442.9 319492 0 367586 338.941 8958.26 61436.8 0 70734 1312.65 37484.6 258055 0 296852 0.0676659 0.0681154 0.0675588 7.91756e-17 0.925541 0.819551 1.04524 0.922023 0.817972 1.03931 0.991236 0.968666 1.01433 0.347326 0.998375 -0.011313 0.0120378 NA
rs603446 rs603446 11 116654435 C T 142 1 1 109735 182269 75582 0 109735 182269 75582 0 367586 21228 35120 14386 0 70734 88507 147149 61196 0 296852 0.453544 0.451636 0.453999 0 0.995098 0.976399 1.01416 0.980134 0.95733 1.00348 0.990507 0.979034 1.00212 0.0201712 1 -0.0140919 0.00606588 NA
11:122534504_T_C rs7117842 11 122534504 T C 143 0.993245 0.988903 146344 171063 50178.2 0 146344 171063 50178.2 0 367586 28211.6 33014.3 9508.07 0 70734 118133 138049 40670.1 0 296852 0.369192 0.36779 0.369526 1.90021e-15 1.00141 0.983851 1.01928 0.978948 0.953986 1.00456 0.992566 0.980703 1.00457 0.192899 0.98898 -0.00818904 0.00628933 NA
rs11220462 rs11220462 11 126243952 G A 144 1 1 276605 84420 6561 0 276605 84420 6561 0 367586 53200 16247 1287 0 70734 223405 68173 5274 0 296852 0.132679 0.133041 0.132593 0 1.00079 0.981412 1.02055 1.02475 0.96347 1.08994 1.00389 0.986894 1.02119 0.534949 1 0.00551658 0.00889098 NA
12:20463526_A_G rs11045163 12 20463526 A G 145 0.996867 0.995059 119302 180158 68125.7 0 119302 180158 68125.7 0 367586 22875.5 34717.5 13141 0 70734 96426.4 145441 54984.7 0 296852 0.430389 0.431189 0.430198 -9.50107e-16 1.00621 0.987694 1.02507 1.00742 0.983654 1.03176 1.00405 0.992362 1.01588 0.326348 0.995109 0.00599794 0.00611101 NA
12:57844049_C_T rs3741414 12 57844049 C T 146 0.999661 0.999183 211838 134087 21660.2 0 211838 134087 21660.2 0 367586 40525.4 25989.2 4219.4 0 70734 171313 108098 17440.8 0 296852 0.241315 0.243363 0.240827 8.70931e-16 1.01634 0.99887 1.03411 1.0227 0.987201 1.05947 1.01392 1.0003 1.02772 0.162644 0.999196 0.00983921 0.00704696 NA
rs10861661 rs10861661 12 107174646 A C 147 1 1 208429 136995 22162 0 208429 136995 22162 0 367586 40242 26193 4299 0 70734 168187 110802 17863 0 296852 0.246635 0.245928 0.246803 0 0.987985 0.97103 1.00524 1.00583 0.971211 1.04169 0.9953 0.981991 1.00879 0.58226 1 -0.003858 0.00701344 NA
12:109950144_A_G rs2241210 12 109950144 A G 148 0.999873 0.999793 83585.8 183041 100959 0 83585.8 183041 100959 0 367586 16129.2 35271.7 19333.1 0 70734 67456.6 147769 81625.9 0 296852 0.476369 0.477352 0.476134 2.37527e-16 0.998285 0.977796 1.0192 0.990575 0.967803 1.01388 0.99513 0.983644 1.00675 0.732574 0.999776 -0.00206314 0.00603781 NA
rs653178 rs653178 12 112007756 C T 149 1 1 85723 183395 98468 0 85723 183395 98468 0 367586 16213 35293 19228 0 70734 69510 148102 79240 0 296852 0.482664 0.478688 0.483611 0 1.02167 1.00078 1.043 1.04034 1.01643 1.06481 1.01992 1.00815 1.03183 4.43304e-05 1 0.0246583 0.00603828 NA
12:112310580_G_A rs6489818 12 112310580 G A 150 0.999913 0.999793 249772 106362 11452.5 0 249772 106362 11452.5 0 367586 48036.9 20500.8 2196.29 0 70734 201735 85861 9256.2 0 296852 0.175832 0.175965 0.1758 -2.37527e-16 1.00273 0.984643 1.02114 0.996465 0.95017 1.04502 1.00114 0.986005 1.0165 0.449588 0.999848 0.0059975 0.00793213 NA
12:121376416_C_T rs1186380 12 121376416 C T 151 0.996029 0.991403 206291 138369 22926.1 0 206291 138369 22926.1 0 367586 39586.9 26612.6 4534.54 0 70734 166704 111757 18391.6 0 296852 0.250583 0.252224 0.250192 -3.00867e-15 1.00278 0.9856 1.02027 1.03827 1.00326 1.07449 1.01086 0.99745 1.02446 0.0574244 0.991394 0.0133055 0.00700263 NA
12:121416650_A_C rs1169288 12 121416650 A C 152 0.993936 0.989163 172179 158854 36552.3 0 172179 158854 36552.3 0 367586 33237.3 30456.9 7039.78 0 70734 138942 128397 29512.5 0 296852 0.315516 0.314816 0.315683 -4.59218e-15 0.991601 0.974594 1.0089 0.997151 0.969017 1.0261 0.995993 0.983636 1.0085 0.811137 0.989229 -0.00156163 0.00653513 NA
12:125259888_A_G rs838876 12 125259888 A G 153 0.987459 0.977169 36940.4 159435 171211 0 36940.4 159435 171211 0 367586 7013.07 30582.7 33138.2 0 70734 29927.3 128852 138073 0 296852 0.317361 0.315328 0.317846 -6.8091e-15 1.01285 0.984059 1.04248 1.02419 0.995278 1.05394 1.0117 0.999162 1.0244 0.130676 0.97706 0.00991828 0.00656213 NA
12:125283766_C_T rs10773105 12 125283766 C T 154 0.998305 0.997077 89399.3 183992 94194.8 0 89399.3 183992 94194.8 0 367586 17239.6 35206.7 18287.7 0 70734 72159.8 148785 75907.1 0 296852 0.493477 0.492591 0.493688 -3.16702e-16 0.990456 0.970578 1.01074 1.00843 0.985336 1.03207 1.0044 0.992817 1.01612 0.420856 0.997155 0.00486881 0.00604869 NA
rs4942486 rs4942486 13 32953388 T C 155 1 1 83345 183365 100876 0 83345 183365 100876 0 367586 16385 35331 19018 0 70734 66960 148034 81858 0 296852 0.476154 0.481388 0.474907 0 0.975357 0.95542 0.995709 0.949451 0.927627 0.971789 0.974359 0.963115 0.985734 3.64306e-06 1 -0.0279955 0.00604553 NA
rs1341267 rs1341267 13 95284980 C A 156 1 1 59044 176274 132268 0 59044 176274 132268 0 367586 11568 33923 25243 0 70734 47476 142351 107025 0 296852 0.400399 0.403335 0.399699 0 0.978024 0.955288 1.0013 0.967992 0.944548 0.992017 0.984983 0.973406 0.996699 0.0101399 1 -0.0158198 0.00615311 NA
rs8017377 rs8017377 14 24883887 G A 157 1 1 101683 183219 82684 0 101683 183219 82684 0 367586 19628 35070 16036 0 70734 82055 148149 66648 0 296852 0.474157 0.474609 0.474049 0 0.989614 0.97056 1.00904 1.00586 0.982762 1.0295 1.00225 0.990676 1.01395 0.977172 1 0.00017289 0.00604202 NA
rs4983559 rs4983559 14 105277209 G A 158 1 1 54855 174746 137985 0 54855 174746 137985 0 367586 10544 33801 26389 0 70734 44311 140945 111596 0 296852 0.386924 0.387996 0.386669 0 1.00783 0.983603 1.03265 0.993758 0.969105 1.01904 0.994425 0.98266 1.00633 0.484251 1 -0.00433978 0.00620428 NA
rs2412710 rs2412710 15 42683787 G A 159 1 1 354444 13030 112 0 354444 13030 112 0 367586 68173 2546 15 0 70734 286271 10484 97 0 296852 0.0180284 0.0182091 0.0179854 0 1.01976 0.975759 1.06574 0.649358 0.376956 1.11861 1.01267 0.969638 1.05761 0.363357 1 0.0206709 0.0227406 NA
15:44211273_T_C rs492571 15 44211273 T C 160 0.999756 0.997857 337416 29521.7 648.675 0 337416 29521.7 648.675 0 367586 65016.3 5611.96 105.71 0 70734 272399 23909.7 542.965 0 296852 0.0419208 0.0411639 0.0421012 -1.34598e-15 0.983386 0.954031 1.01364 0.815694 0.662154 1.00484 0.976783 0.948741 1.00565 0.22605 0.997829 -0.0182938 0.0151114 NA
rs1532085 rs1532085 15 58683366 A G 161 1 1 55024 174195 138367 0 55024 174195 138367 0 367586 10595 33457 26682 0 70734 44429 140738 111685 0 296852 0.386635 0.386285 0.386718 0 0.996876 0.97293 1.02141 1.00182 0.977036 1.02723 1.00183 0.989966 1.01383 0.654375 1 0.00277322 0.00619446 NA
15:58731153_G_C rs261342 15 58731153 G C 162 0.994844 0.988361 17975.2 126316 223295 0 17975.2 126316 223295 0 367586 3379.24 24320.7 43034 0 70734 14596 101996 180261 0 296852 0.220719 0.219691 0.220964 -6.96745e-15 1.02993 0.989602 1.07191 1.03116 0.991849 1.07202 1.00744 0.993437 1.02165 0.307414 0.98855 0.00746506 0.00731393 NA
rs2652834 rs2652834 15 63396867 A G 163 1 1 12886 111853 242847 0 12886 111853 242847 0 367586 2513 21416 46805 0 70734 10373 90437 196042 0 296852 0.187201 0.186912 0.18727 0 0.977471 0.933477 1.02354 0.985496 0.942387 1.03058 1.00236 0.987563 1.01738 0.981653 1 0.000177921 0.00773681 NA
15:72566615_C_T rs1035744 15 72566615 C T 164 0.997742 0.99523 26414.8 145250 195922 0 26414.8 145250 195922 0 367586 5182.15 27902.4 37649.5 0 70734 21232.6 117347 158272 0 296852 0.269432 0.270497 0.269179 -1.26681e-15 0.974233 0.942555 1.00697 0.974649 0.943594 1.00673 0.993331 0.980444 1.00639 0.191654 0.995419 -0.00891969 0.00683134 NA
rs3198697 rs3198697 16 15129940 C T 165 1 1 129009 177245 61332 0 129009 177245 61332 0 367586 24707 34073 11954 0 70734 104302 143172 49378 0 296852 0.407944 0.409852 0.407489 0 1.00467 0.986536 1.02314 1.022 0.997448 1.04716 1.00983 0.997988 1.02181 0.0811565 1 0.0107009 0.00613577 NA
rs749671 rs749671 16 31088347 G A 166 1 1 144921 171587 51078 0 144921 171587 51078 0 367586 28110 32964 9660 0 70734 116811 138623 41418 0 296852 0.372352 0.369582 0.373012 0 0.988161 0.97081 1.00582 0.969194 0.944613 0.994416 0.985411 0.973648 0.997316 0.0203208 1 -0.0144879 0.00624378 NA
16:53799977_T_G rs9930333 16 53799977 T G 167 0.999912 0.999843 122301 179563 65721.5 0 122301 179563 65721.5 0 367586 23756.6 34440.2 12537.3 0 70734 98544.8 145123 53184.3 0 296852 0.423039 0.420694 0.423597 0 0.984417 0.966466 1.0027 0.977842 0.954587 1.00166 0.988166 0.976629 0.99984 0.0867983 0.999834 -0.010468 0.00611256 NA
rs9989419 rs9989419 16 56985139 A G 168 1 1 57303 175482 134801 0 57303 175482 134801 0 367586 11086 33699 25949 0 70734 46217 141783 108852 0 296852 0.394585 0.394937 0.394501 0 0.990877 0.967485 1.01483 0.993828 0.969524 1.01874 0.998176 0.986405 1.01009 0.695723 1 -0.00241478 0.00617433 NA
rs5880 rs5880 16 57015091 G C 169 1 1 327936 38434 1216 0 327936 38434 1216 0 367586 63122 7400 212 0 70734 264814 31034 1004 0 296852 0.055587 0.0553058 0.055654 0 1.00036 0.973901 1.02753 0.885854 0.763683 1.02757 0.993377 0.968507 1.01889 0.352806 1 -0.0121981 0.0131281 NA
rs16942887 rs16942887 16 67928042 G A 170 1 1 287913 74698 4975 0 287913 74698 4975 0 367586 55567 14214 953 0 70734 232346 60484 4022 0 296852 0.11514 0.113948 0.115425 0 0.982639 0.962719 1.00297 0.990761 0.922656 1.06389 0.985563 0.967759 1.00369 0.21111 1 -0.0118224 0.00945398 NA
16:72057282_A_G rs2288002 16 72057282 A G 171 0.996483 0.994849 69243.7 180680 117662 0 69243.7 180680 117662 0 367586 13386.7 34840.3 22507 0 70734 55857.1 145840 95154.8 0 296852 0.43414 0.435531 0.433809 6.33405e-16 0.996805 0.97493 1.01917 0.986945 0.963725 1.01072 0.993019 0.981472 1.0047 0.428499 0.995092 -0.00483635 0.00610833 NA
rs2000999 rs2000999 16 72108093 G A 172 1 1 241537 112695 13354 0 241537 112695 13354 0 367586 46553 21664 2517 0 70734 194984 91031 10837 0 296852 0.18962 0.188721 0.189834 0 0.996783 0.979063 1.01482 0.972804 0.930435 1.0171 0.992776 0.978178 1.00759 0.708033 1 -0.00288337 0.00769926 NA
rs2925979 rs2925979 16 81534790 T C 173 1 1 33095 154517 179974 0 33095 154517 179974 0 367586 6470 29617 34647 0 70734 26625 124900 145327 0 296852 0.300211 0.300824 0.300065 0 0.975807 0.946991 1.0055 0.981081 0.952479 1.01054 0.996396 0.983875 1.00908 0.699967 1 -0.0025382 0.00658649 NA
rs314253 rs314253 17 7091650 T C 174 1 1 155733 167003 44850 0 155733 167003 44850 0 367586 29906 32204 8624 0 70734 125827 134799 36226 0 296852 0.349174 0.349563 0.349081 0 1.00517 0.987716 1.02293 1.00162 0.975277 1.02868 1.00212 0.990008 1.01438 0.877006 1 0.000979984 0.00633202 NA
rs4791641 rs4791641 17 8161149 C T 175 1 1 90802 183497 93287 0 90802 183497 93287 0 367586 17440 35399 17895 0 70734 73362 148098 75392 0 296852 0.49662 0.496784 0.496581 0 1.00546 0.98538 1.02596 0.998461 0.975563 1.0219 0.999189 0.987667 1.01084 0.70342 1 -0.00229851 0.00603747 NA
17:37821435_G_T rs931992 17 37821435 G T 176 0.998944 0.998045 40717.2 163133 163736 0 40717.2 163133 163736 0 367586 7955.09 31263.8 31515.1 0 70734 32762.1 131869 132221 0 296852 0.332666 0.333461 0.332477 -2.37527e-16 0.976398 0.949983 1.00355 0.981621 0.955084 1.0089 0.995581 0.983409 1.0079 0.20378 0.997961 -0.00815417 0.00641628 NA
rs8077889 rs8077889 17 41878166 A C 177 1 1 227074 123834 16678 0 227074 123834 16678 0 367586 43646 23827 3261 0 70734 183428 100007 13417 0 296852 0.213814 0.214529 0.213643 0 1.00129 0.983854 1.01904 1.02145 0.981726 1.06278 1.00528 0.991172 1.01958 0.406735 1 0.00611351 0.00736875 NA
17:45391804_T_C rs7225700 17 45391804 T C 178 0.999707 0.999518 46234.7 168484 152868 0 46234.7 168484 152868 0 367586 9027.73 32487.7 29218.5 0 70734 37207 135996 123649 0 296852 0.354955 0.357276 0.354402 0 0.984555 0.9593 1.01047 0.973899 0.948626 0.999845 0.987538 0.975656 0.999565 0.0705016 0.999556 -0.0114203 0.0063142 NA
17:66882466_T_G rs4148005 17 66882466 T G 179 0.999123 0.998376 171388 159411 36787.2 0 171388 159411 36787.2 0 367586 32764.2 30859 7110.8 0 70734 138624 128552 29676.4 0 296852 0.316912 0.318663 0.316495 1.50434e-15 1.01564 0.998223 1.03337 1.01379 0.985259 1.04314 1.01005 0.997555 1.0227 0.155181 0.998427 0.00923869 0.0064994 NA
17:76388202_A_G rs4969178 17 76388202 A G 180 0.986996 0.976306 55545.7 174852 137189 0 55545.7 174852 137189 0 367586 10702.8 33641.5 26389.7 0 70734 44842.9 141210 110799 0 296852 0.388947 0.389113 0.388908 -1.10846e-15 0.998174 0.974301 1.02263 0.997924 0.973289 1.02318 0.999137 0.987324 1.01109 0.696222 0.976339 0.00244569 0.00626417 NA
rs4939883 rs4939883 18 47167214 T C 181 1 1 11820 108377 247389 0 11820 108377 247389 0 367586 2263 20847 47624 0 70734 9557 87530 199765 0 296852 0.179573 0.179355 0.179625 0 1.00583 0.958452 1.05555 1.0068 0.960674 1.05514 1.00183 0.986807 1.01709 0.489478 1 0.0054361 0.00786542 NA
18:47209143_C_T rs11660468 18 47209143 C T 182 0.998554 0.997576 136025 174672 56888.6 0 136025 174672 56888.6 0 367586 25939.8 33743.4 11050.8 0 70734 110085 140929 45837.8 0 296852 0.392357 0.394754 0.391786 1.58351e-16 1.01613 0.998003 1.03459 1.02313 0.998084 1.04881 1.01252 1.00057 1.0246 0.0185696 0.997588 0.0145419 0.00617737 NA
18:57798110_C_T rs952044 18 57798110 C T 183 0.993776 0.990504 165280 162582 39723.3 0 165280 162582 39723.3 0 367586 31781.4 31290.1 7662.5 0 70734 133499 131292 32060.8 0 296852 0.329214 0.32951 0.329143 -7.91756e-17 1.00109 0.983855 1.01863 1.00393 0.976436 1.03219 1.00166 0.989379 1.0141 0.885655 0.990705 -0.000928157 0.00645432 NA
19:8431581_G_A rs2278236 19 8431581 G A 184 0.998561 0.99757 86114.3 183792 97680 0 86114.3 183792 97680 0 367586 16537.9 35402.4 18793.7 0 70734 69576.4 148389 78886.2 0 296852 0.484268 0.484054 0.484319 1.10846e-15 1.00372 0.98331 1.02455 1.00229 0.979254 1.02587 1.00106 0.989512 1.01274 0.71336 0.997588 0.00222201 0.00604879 NA
rs6511720 rs6511720 19 11202306 G T 185 1 1 285447 77059 5080 0 285447 77059 5080 0 367586 54929 14856 949 0 70734 230518 62203 4131 0 296852 0.118638 0.11843 0.118687 0 1.00229 0.982274 1.02272 0.964082 0.897857 1.03519 0.997539 0.9798 1.0156 0.992459 1 8.83343e-05 0.00934678 NA
19:11227602_C_T rs688 19 11227602 C T 186 0.999561 0.9993 110653 182452 74481.8 0 110653 182452 74481.8 0 367586 21241.3 35090.1 14402.7 0 70734 89411.3 147362 60079.1 0 296852 0.4508 0.45166 0.450595 -7.91756e-17 1.00233 0.98351 1.02151 1.0091 0.985611 1.03314 1.00431 0.992677 1.01608 0.716797 0.999311 0.00220303 0.00607325 NA
19:19407718_T_C rs10401969 19 19407718 T C 187 0.999493 0.997443 313362 52106.4 2117.37 0 313362 52106.4 2117.37 0 367586 60252.7 10047 434.227 0 70734 253110 42059.3 1683.14 0 296852 0.0766366 0.0771588 0.0765122 -1.26681e-15 1.00348 0.980162 1.02735 1.08375 0.974877 1.20478 1.00916 0.987447 1.03134 0.479056 0.997446 0.00804238 0.0113621 NA
rs731839 rs731839 19 33899065 G A 188 1 1 41265 163822 162499 0 41265 163822 162499 0 367586 7988 31597 31149 0 70734 33277 132225 131350 0 296852 0.335094 0.336281 0.334812 0 0.995493 0.968654 1.02308 0.987916 0.961247 1.01533 0.993431 0.98131 1.0057 0.228149 1 -0.00771164 0.00639896 NA
19:35556744_T_C rs1688030 19 35556744 T C 189 0.99969 0.998271 1691.18 45797.9 320097 0 1691.18 45797.9 320097 0 367586 308.29 8899.99 61525.7 0 70734 1382.89 36897.9 258571 0 296852 0.0668963 0.0672701 0.0668072 7.91756e-17 1.08197 0.954268 1.22677 1.06735 0.943101 1.20796 0.992627 0.969898 1.01589 0.405383 0.998223 -0.0100633 0.0120947 NA
rs6859 rs6859 19 45382034 A G 190 1 1 65619 179010 122957 0 65619 179010 122957 0 367586 12545 34513 23676 0 70734 53074 144497 99281 0 296852 0.422007 0.421318 0.422172 0 1.0105 0.987791 1.03373 1.00891 0.984914 1.0335 1.00351 0.991791 1.01536 0.718285 1 0.00220208 0.00610415 NA
rs7254892 rs7254892 19 45389596 G A 191 1 1 344881 22366 339 0 344881 22366 339 0 367586 66402 4263 69 0 70734 278479 18103 270 0 296852 0.031345 0.0311095 0.0314012 0 0.987589 0.95417 1.02218 1.07176 0.822647 1.3963 0.990414 0.957907 1.02402 0.700227 1 -0.00668477 0.0173624 NA
rs492602 rs492602 19 49206417 A G 192 1 1 89552 183204 94830 0 89552 183204 94830 0 367586 17245 35197 18292 0 70734 72307 148007 76538 0 296852 0.492821 0.492599 0.492874 0 0.997104 0.977093 1.01752 1.00208 0.979142 1.02555 1.0011 0.989554 1.01278 0.389092 1 -0.00522059 0.00606154 NA
rs17695224 rs17695224 19 52324216 G A 193 1 1 197505 144049 26032 0 197505 144049 26032 0 367586 37945 27796 4993 0 70734 159560 116253 21039 0 296852 0.266758 0.267071 0.266683 0 1.00542 0.988254 1.02288 0.997943 0.96572 1.03124 1.00198 0.988935 1.0152 0.647149 1 0.00312698 0.00683155 NA
rs103294 rs103294 19 54797848 C T 194 1 1 221245 127588 18753 0 221245 127588 18753 0 367586 42377 24761 3596 0 70734 178868 102827 15157 0 296852 0.224565 0.225867 0.224255 0 1.0164 0.998811 1.03429 1.0014 0.964192 1.04005 1.00929 0.995382 1.02339 0.780554 1 0.00201467 0.00723149 NA
rs364585 rs364585 20 12962718 A G 195 1 1 56348 175283 135955 0 56348 175283 135955 0 367586 10880 33625 26229 0 70734 45468 141658 109726 0 296852 0.391716 0.391502 0.391768 0 0.991969 0.968386 1.01613 0.998962 0.974414 1.02413 1.00112 0.989292 1.01308 0.980263 1 0.000153036 0.00618605 NA
rs2328223 rs2328223 20 17845921 A C 196 1 1 242960 111732 12894 0 242960 111732 12894 0 367586 46823 21440 2471 0 70734 196137 90292 10423 0 296852 0.187058 0.186487 0.187194 0 0.994663 0.976936 1.01271 0.993071 0.949375 1.03878 0.995358 0.980653 1.01028 0.753806 1 -0.00242863 0.00774372 NA
20:34154741_C_T rs7264396 20 34154741 C T 197 0.999888 0.999709 229265 122192 16129.7 0 229265 122192 16129.7 0 367586 44256.3 23476.4 3001.29 0 70734 185008 98715.3 13128.4 0 296852 0.210088 0.208379 0.210496 0 0.994177 0.976822 1.01184 0.955679 0.917298 0.995666 0.987299 0.973313 1.00149 0.396036 0.999735 -0.00631067 0.00743549 NA
20:39180436_T_C rs6016381 20 39180436 T C 198 0.985662 0.976158 134743 175256 57587.4 0 134743 175256 57587.4 0 367586 26015.2 33589.7 11129 0 70734 108728 141666 46458.4 0 296852 0.395051 0.394773 0.395118 -3.16702e-16 0.990951 0.97326 1.00896 1.00116 0.976723 1.02622 0.998561 0.986785 1.01048 0.519042 0.976383 -0.00402815 0.00624692 NA
20:39724338_T_C rs6065311 20 39724338 T C 199 0.999669 0.999483 99688.9 183946 83951.3 0 99688.9 183946 83951.3 0 367586 19331.3 35451.1 15951.6 0 70734 80357.6 148495 67999.8 0 296852 0.478593 0.47611 0.479185 -3.16702e-16 0.992395 0.973218 1.01195 0.97513 0.952652 0.998138 0.987749 0.976347 0.999284 0.0584421 0.999454 -0.0114546 0.00605305 NA
rs1800961 rs1800961 20 43042364 C T 200 1 1 345047 22185 354 0 345047 22185 354 0 367586 66382 4297 55 0 70734 278665 17888 299 0 296852 0.0311397 0.0311519 0.0311367 0 1.00841 0.974349 1.04365 0.772189 0.579136 1.0296 1.0005 0.967658 1.03446 0.928671 1 -0.00155465 0.0173671 NA
20:44585420_A_G rs4465830 20 44585420 A G 201 0.999851 0.999604 243276 111557 12752.9 0 243276 111557 12752.9 0 367586 46797.6 21476.8 2459.6 0 70734 196478 90080.4 10293.3 0 296852 0.186437 0.186586 0.186401 -6.33405e-16 1.00099 0.983155 1.01915 1.00322 0.958954 1.04954 1.00122 0.986426 1.01624 0.957692 0.999538 -0.000411092 0.00774918 NA
rs181362 rs181362 22 21932068 C T 202 1 1 239937 113956 13693 0 239937 113956 13693 0 367586 46235 21854 2645 0 70734 193702 92102 11048 0 296852 0.192257 0.191874 0.192348 0 0.994089 0.976453 1.01204 1.00301 0.960195 1.04773 0.996947 0.982376 1.01173 0.847282 1 -0.00147574 0.00766268 NA
rs5763662 rs5763662 22 30378703 C T 203 1 1 351124 16288 174 0 351124 16288 174 0 367586 67598 3105 31 0 70734 283526 13183 143 0 296852 0.0226287 0.0223867 0.0226864 0 0.987885 0.949161 1.02819 0.909253 0.6166 1.34081 0.986487 0.948613 1.02587 0.730439 1 -0.00702016 0.0203754 NA
22:38595411_G_A rs3761445 22 38595411 G A 204 0.998847 0.998255 59201 176652 131733 0 59201 176652 131733 0 367586 11273.2 33801.6 25659.2 0 70734 47927.8 142850 106074 0 296852 0.40134 0.39831 0.402062 -1.58351e-16 1.00599 0.982438 1.03012 1.02843 1.0034 1.05407 1.01576 1.0038 1.02786 0.0138348 0.998291 0.0151661 0.00616127 NA
# Completed successfully at 2020-01-18 01:17:06
