# Supplementary material for: Predicting the effect of statins on cancer risk using genetic variants from a Mendelian randomization study in the UK Biobank
Source: eLife. 2020 Oct 13;9:e57191. doi: 10.7554/eLife.57191 (PMC7553780; doi:10.7554/eLife.57191)
Supplement: Source data 1. [file elife-57191-data1.zip › lipid_snps_CANCER_outcomes_ca_bil.out]

# Analysis: "SNPTEST 2.5.4-beta1 analysis, started 2019-08-07 20:11:34"
#  started: 2019-08-07 22:47:26
# 
# Analysis properties:
#   -cov_names PC1 PC2 PC3 PC4 PC5 PC6 PC7 PC8 PC9 PC10 ages sex (user-supplied)
#   -data /rds/project/jmmh2/rds-jmmh2-projects/zz_mr/Association_Tests_August/bgen/lipid_snps.bgen /rds/project/jmmh2/rds-jmmh2-projects/zz_mr/Association_Tests_August/input/cancer_v3.sample (user-supplied)
#   -exclude_samples /rds/project/jmmh2/rds-jmmh2-projects/zz_mr/Amy_GWAS/input_all/exclusion_list.txt (user-supplied)
#   -frequentist 1 (user-supplied)
#   -method score (user-supplied)
#   -o /rds/project/jmmh2/rds-jmmh2-projects/zz_mr/Association_Tests_August/output/lipid_snps_CANCER_outcomes_ca_bil.out (user-supplied)
#   -pheno ca_bil (user-supplied)
# 
alternate_ids rsid chromosome position alleleA alleleB index average_maximum_posterior_call info cohort_1_AA cohort_1_AB cohort_1_BB cohort_1_NULL all_AA all_AB all_BB all_NULL all_total cases_AA cases_AB cases_BB cases_NULL cases_total controls_AA controls_AB controls_BB controls_NULL controls_total all_maf cases_maf controls_maf missing_data_proportion het_OR het_OR_lower het_OR_upper hom_OR hom_OR_lower hom_OR_upper all_OR all_OR_lower all_OR_upper frequentist_add_pvalue frequentist_add_info frequentist_add_beta_1 frequentist_add_se_1 comment
rs10903129 rs10903129 01 25768937 A G 1 1 1 72158 181055 114373 0 72158 181055 114373 0 367586 75 192 120 0 387 72083 180863 114253 0 367199 0.442578 0.44186 0.442579 0 1.02029 0.781185 1.33258 1.00945 0.756352 1.34724 1.00292 0.870205 1.15587 0.993835 1 -0.000558861 0.0723255 NA
rs4660293 rs4660293 01 40028180 A G 2 1 1 215504 132022 20060 0 215504 132022 20060 0 367586 223 143 21 0 387 215281 131879 20039 0 367199 0.234152 0.239018 0.234147 0 1.04679 0.848438 1.29152 1.01168 0.64661 1.58287 1.02734 0.870832 1.21197 0.696848 1 0.0332022 0.0852261 NA
rs2479394 rs2479394 01 55486064 G A 3 1 1 28474 148012 191100 0 28474 148012 191100 0 367586 28 151 208 0 387 28446 147861 190892 0 367199 0.278792 0.267442 0.278804 0 1.0375 0.693033 1.55317 1.10698 0.745938 1.64276 1.05891 0.903021 1.24171 0.499159 1 0.0542665 0.0802981 NA
rs11206510 rs11206510 01 55496039 T C 4 1 1 242622 111961 13003 0 242622 111961 13003 0 367586 256 122 9 0 387 242366 111839 12994 0 367199 0.187666 0.180879 0.187673 0 1.03276 0.832343 1.28143 0.65574 0.337245 1.27502 0.955799 0.795862 1.14788 0.619684 1 -0.0457457 0.0921739 NA
1:55502137_C_G rs2149041 01 55502137 C G 5 0.996853 0.992299 242350 112197 13039.4 0 242350 112197 13039.4 0 367586 257.835 117.012 12.1529 0 387 242092 112080 13027.2 0 367199 0.188086 0.182581 0.188092 -3.16702e-16 0.98026 0.787789 1.21976 0.875928 0.492593 1.55757 0.964159 0.803357 1.15715 0.676917 0.992497 -0.0384851 0.0923628 NA
rs2479409 rs2479409 01 55504650 G A 6 1 1 44711 166817 156058 0 44711 166817 156058 0 367586 41 168 178 0 387 44670 166649 155880 0 367199 0.348543 0.322997 0.34857 0 1.09834 0.780539 1.54555 1.24412 0.8858 1.74738 1.12154 0.964607 1.304 0.130172 1 0.114137 0.0754163 NA
rs10888897 rs10888897 01 55513061 T C 7 1 1 56449 175511 135626 0 56449 175511 135626 0 367586 54 189 144 0 387 56395 175322 135482 0 367199 0.392301 0.383721 0.39231 0 1.12583 0.831882 1.52364 1.11001 0.811766 1.51783 1.03684 0.896932 1.19856 0.613095 1 0.0372828 0.073731 NA
1:55518752_C_T rs7552841 01 55518752 C T 8 0.958373 0.933846 142943 172732 51911 0 142943 172732 51911 0 367586 165.82 174.776 46.4039 0 387 142777 172558 51864.6 0 367199 0.376177 0.345716 0.376209 4.59218e-15 0.872109 0.705085 1.0787 0.77038 0.556253 1.06693 0.876121 0.755439 1.01608 0.0654866 0.924103 -0.142345 0.0772808 NA
rs562556 rs562556 01 55524237 G A 9 1 1 11874 108124 247588 0 11874 108124 247588 0 367586 14 123 250 0 387 11860 108001 247338 0 367199 0.179376 0.19509 0.179359 0 0.964793 0.554878 1.67753 0.85626 0.499676 1.46731 0.90174 0.754792 1.0773 0.252041 1 -0.107411 0.0937754 NA
1:55958030_C_T rs1998013 01 55958030 C T 10 0.99938 0.924791 365156 2424.64 5.47451 0 365156 2424.64 5.47451 0 367586 384.925 2.07451 0 0 387 364771 2422.57 5.47451 0 367199 0.00331296 0.00268025 0.00331362 -2.13774e-15 0.81149 0.207226 3.17776 NA NA NA 0.808343 0.206803 3.15962 0.751053 0.969856 -0.201247 0.634344 NA
1:62953373_G_A rs10493326 01 62953373 G A 11 0.993589 0.986538 204883 139060 23643.3 0 204883 139060 23643.3 0 367586 225.925 140.961 20.1137 0 387 204657 138919 23623.2 0 367199 0.253473 0.234093 0.253493 7.91756e-16 0.919177 0.744711 1.13452 0.771286 0.488721 1.21722 0.900078 0.762054 1.0631 0.22136 0.984259 -0.101958 0.0833724 NA
1:63133930_G_A rs4587594 01 63133930 G A 12 0.999555 0.999167 154549 167721 45316.3 0 154549 167721 45316.3 0 367586 166 168.949 52.051 0 387 154383 167552 45264.3 0 367199 0.351419 0.352779 0.351418 7.91756e-17 0.937772 0.756875 1.1619 1.06946 0.783186 1.46037 1.00599 0.868014 1.16589 0.951258 0.998721 0.00461158 0.0754422 NA
1:92993807_C_T rs6603981 01 92993807 C T 13 0.998715 0.997191 16184.9 118957 232444 0 16184.9 118957 232444 0 367586 13.5765 124.424 249 0 387 16171.3 118832 232195 0 367199 0.205838 0.195835 0.205849 -2.21692e-15 1.24717 0.712074 2.18437 1.27733 0.739554 2.20617 1.06439 0.891171 1.27127 0.48197 0.998084 0.0622999 0.0886027 NA
rs12133576 rs12133576 01 93816400 A G 14 1 1 50170 170896 146520 0 50170 170896 146520 0 367586 40 181 166 0 387 50130 170715 146354 0 367199 0.368942 0.337209 0.368976 0 1.32875 0.943327 1.87166 1.42148 1.00634 2.00787 1.14929 0.990095 1.33408 0.0560463 1 0.142248 0.0744491 NA
rs646776 rs646776 01 109818530 C T 15 1 1 18197 127002 222387 0 18197 127002 222387 0 367586 16 140 231 0 387 18181 126862 222156 0 367199 0.222255 0.222222 0.222256 0 1.25399 0.747407 2.10393 1.18155 0.71171 1.96155 1.00019 0.844209 1.185 0.997074 1 0.000317415 0.0865524 NA
1:110198727_C_G rs1010167 01 110198727 C G 16 0.996247 0.993891 137991 174531 55063.9 0 137991 174531 55063.9 0 367586 141.467 181.655 63.8784 0 387 137850 174349 55000 0 367199 0.3872 0.399757 0.387187 1.26681e-15 1.01526 0.814854 1.26496 1.13173 0.842085 1.521 1.05409 0.912813 1.21722 0.478611 0.996245 0.0524814 0.0740699 NA
rs267733 rs267733 01 150958836 A G 17 1 1 258958 99130 9498 0 258958 99130 9498 0 367586 262 115 10 0 387 258696 99015 9488 0 367199 0.160678 0.174419 0.160664 0 1.14679 0.920907 1.42809 1.04067 0.553225 1.95761 1.1037 0.916594 1.329 0.318956 1 0.0975363 0.0978685 NA
rs12145743 rs12145743 01 156700651 T G 18 1 1 161167 164513 41906 0 161167 164513 41906 0 367586 173 177 37 0 387 160994 164336 41869 0 367199 0.337778 0.324289 0.337792 0 1.00231 0.812738 1.23611 0.82238 0.576531 1.17307 0.940842 0.809322 1.09373 0.455574 1 -0.0568559 0.0761984 NA
rs4650994 rs4650994 01 178515312 G A 19 1 1 81139 181896 104551 0 81139 181896 104551 0 367586 92 179 116 0 387 81047 181717 104435 0 367199 0.468154 0.468992 0.468154 0 0.867774 0.674764 1.11599 0.9785 0.744146 1.28666 0.996637 0.865355 1.14784 0.928815 1 -0.00642428 0.0719113 NA
1:182150978_C_A rs1689797 01 182150978 C A 20 0.998404 0.997402 163413 163299 40874.1 0 163413 163299 40874.1 0 367586 169.545 177.804 39.651 0 387 163244 163121 40834.4 0 367199 0.333319 0.332178 0.33332 1.58351e-15 1.0495 0.850284 1.2954 0.93493 0.661527 1.32133 0.99487 0.856586 1.15548 0.967013 0.997081 -0.00316193 0.0764588 NA
rs2642438 rs2642438 01 220970028 A G 21 1 1 32481 153245 181860 0 32481 153245 181860 0 367586 27 150 210 0 387 32454 153095 181650 0 367199 0.296811 0.263566 0.296846 0 1.1777 0.781642 1.77444 1.3896 0.930643 2.07488 1.17957 1.00518 1.38423 0.0378501 1 0.163312 0.0786486 NA
1:220985811_T_C rs903319 01 220985811 T C 22 0.997348 0.994976 198690 143077 25818.5 0 198690 143077 25818.5 0 367586 206.396 152.204 28.4 0 387 198484 142925 25790.1 0 367199 0.264856 0.270031 0.26485 7.1258e-16 1.0241 0.830514 1.2628 1.05898 0.715208 1.568 1.0268 0.876059 1.20347 0.734499 0.995123 0.0277432 0.081803 NA
rs4846914 rs4846914 01 230295691 G A 23 1 1 56753 176014 134819 0 56753 176014 134819 0 367586 53 190 144 0 387 56700 175824 134675 0 367199 0.393813 0.382429 0.393825 0 1.15607 0.85249 1.56775 1.14389 0.834753 1.5675 1.04916 0.907507 1.21292 0.542085 1 0.044963 0.0737504 NA
1:230419344_G_A rs6680658 01 230419344 G A 24 0.993148 0.986 216214 131472 19900 0 216214 131472 19900 0 367586 208.976 156.039 21.9843 0 387 216005 131316 19878.1 0 367199 0.232969 0.258408 0.232942 -1.58351e-15 1.22824 0.998097 1.51144 1.14315 0.736453 1.77445 1.14742 0.976761 1.34789 0.097796 0.981311 0.142172 0.0858717 NA
1:234849339_G_A rs2587534 01 234849339 G A 25 0.99591 0.992501 85062.7 183708 98815.1 0 85062.7 183708 98815.1 0 367586 84.8431 200.059 102.098 0 387 84977.8 183508 98713 0 367199 0.481294 0.477707 0.481297 4.51301e-15 1.09192 0.846942 1.40776 1.03593 0.776642 1.38179 1.01449 0.880972 1.16824 0.864521 0.993428 0.0123321 0.0722772 NA
rs1367117 rs1367117 02 21263900 G A 26 1 1 161856 163987 41743 0 161856 163987 41743 0 367586 161 181 45 0 387 161695 163806 41698 0 367199 0.336619 0.350129 0.336605 0 1.10974 0.897338 1.37241 1.08385 0.778678 1.50861 1.06183 0.91596 1.23092 0.438482 1 0.0589795 0.0761262 NA
rs515135 rs515135 02 21286057 T C 27 1 1 11882 108434 247270 0 11882 108434 247270 0 367586 10 130 247 0 387 11872 108304 247023 0 367199 0.179819 0.193798 0.179804 0 1.42503 0.748793 2.71196 1.18709 0.630658 2.23446 0.911961 0.763005 1.09 0.314261 1 -0.0942694 0.0936772 NA
rs1260326 rs1260326 02 27730940 T C 28 1 1 57437 175526 134623 0 57437 175526 134623 0 367586 48 181 158 0 387 57389 175345 134465 0 367199 0.39501 0.357881 0.395049 0 1.23416 0.897667 1.6968 1.40487 1.01691 1.94084 1.17167 1.01146 1.35726 0.0350106 1 0.155172 0.0736027 NA
2:27731212_T_C rs3817588 02 27731212 T C 29 0.991982 0.980657 237957 115439 14189.4 0 237957 115439 14189.4 0 367586 227.071 146.941 12.9882 0 387 237730 115292 14176.4 0 367199 0.195625 0.223408 0.195596 -3.95878e-15 1.33434 1.08416 1.64225 0.959199 0.548206 1.67831 1.1831 0.9989 1.40126 0.0507772 0.979995 0.178758 0.0915132 NA
rs6544713 rs6544713 02 44073881 T C 30 1 1 38467 160718 168401 0 38467 160718 168401 0 367586 38 164 185 0 387 38429 160554 168216 0 367199 0.32326 0.310078 0.323274 0 1.03299 0.725724 1.47036 1.11219 0.784328 1.57711 1.06289 0.912649 1.23787 0.42147 1 0.061819 0.0769014 NA
rs4148218 rs4148218 02 44099582 G A 31 1 1 245276 109927 12383 0 245276 109927 12383 0 367586 245 126 16 0 387 245031 109801 12367 0 367199 0.183213 0.204134 0.183191 0 1.14768 0.92566 1.42294 1.29393 0.780059 2.14632 1.14365 0.960154 1.36221 0.136796 1 0.138313 0.092963 NA
rs2710642 rs2710642 02 63149557 G A 32 1 1 39456 161626 166504 0 39456 161626 166504 0 367586 43 156 188 0 387 39413 161470 166316 0 367199 0.327186 0.312661 0.327201 0 0.885531 0.631704 1.24135 1.03608 0.743747 1.44333 1.06912 0.918315 1.24469 0.396564 1 0.0650691 0.0767529 NA
2:118576719_T_C rs17508045 02 118576719 T C 33 0.999611 0.997929 305977 58744.1 2864.9 0 305977 58744.1 2864.9 0 367586 310.063 73.8863 3.05098 0 387 305667 58670.2 2861.85 0 367199 0.087699 0.103344 0.0876826 -1.58351e-15 1.2415 0.963122 1.60033 1.05097 0.340104 3.24766 1.1992 0.951305 1.5117 0.128531 0.994793 0.193433 0.127265 NA
rs2030746 rs2030746 02 121309488 C T 34 1 1 125469 178592 63525 0 125469 178592 63525 0 367586 135 191 61 0 387 125334 178401 63464 0 367199 0.415742 0.404393 0.415754 0 0.993965 0.797275 1.23918 0.892355 0.659402 1.2076 0.954119 0.82647 1.10148 0.489124 1 -0.0505147 0.0730294 NA
2:135762344_C_T rs16831243 02 135762344 C T 35 0.999529 0.998031 297933 65518.4 4134.64 0 297933 65518.4 4134.64 0 367586 317.004 66.9961 3 0 387 297616 65451.4 4131.64 0 367199 0.100368 0.0943102 0.100374 3.95878e-16 0.960997 0.738251 1.25095 0.681695 0.218595 2.12589 0.933294 0.733293 1.18784 0.673453 0.99994 -0.0511788 0.121445 NA
2:165551201_T_C rs7607980 02 165551201 T C 36 0.999288 0.997628 284300 77910.9 5375.6 0 284300 77910.9 5375.6 0 367586 311.016 70.9843 5 0 387 283989 77839.9 5370.6 0 367199 0.1206 0.104631 0.120617 -2.77114e-15 0.832681 0.643363 1.07771 0.850092 0.351207 2.05764 0.851974 0.676732 1.07259 0.177673 0.998152 -0.149064 0.110586 NA
2:165619163_T_G rs355838 02 165619163 T G 37 0.994557 0.992059 56385.1 175396 135805 0 56385.1 175396 135805 0 367586 53.5098 216.059 117.431 0 387 56331.6 175180 135688 0 367199 0.391971 0.417414 0.391944 1.02928e-15 1.29839 0.962415 1.75166 0.911093 0.659328 1.25899 0.89965 0.779822 1.03789 0.152546 0.994191 -0.105816 0.0739664 NA
rs2287623 rs2287623 02 169830155 G A 38 1 1 57757 176298 133531 0 57757 176298 133531 0 367586 50 190 147 0 387 57707 176108 133384 0 367199 0.39693 0.374677 0.396954 0 1.24518 0.91175 1.70055 1.27196 0.922678 1.75345 1.09859 0.949715 1.27081 0.201745 1 0.093938 0.0735847 NA
rs1047891 rs1047891 02 211540507 C A 39 1 1 172154 158700 36732 0 172154 158700 36732 0 367586 187 172 28 0 387 171967 158528 36704 0 367199 0.315795 0.294574 0.315818 0 0.99776 0.81105 1.22745 0.701533 0.471509 1.04377 0.904643 0.77504 1.05592 0.206268 1 -0.0978398 0.0774115 NA
rs1250229 rs1250229 02 216304384 T C 40 1 1 24471 143779 199336 0 24471 143779 199336 0 367586 31 155 201 0 387 24440 143624 199135 0 367199 0.262144 0.280362 0.262125 0 0.850833 0.57845 1.25148 0.795771 0.54505 1.16182 0.911845 0.779411 1.06678 0.251633 1 -0.0943336 0.0822873 NA
2:227122216_G_T rs1515110 02 227122216 G T 41 0.999003 0.998217 48609.5 170037 148940 0 48609.5 170037 148940 0 367586 42.1961 202.639 142.165 0 387 48567.3 169834 148798 0 367199 0.363528 0.370842 0.36352 0 1.37332 0.98552 1.91371 1.09968 0.779786 1.55081 0.968981 0.837412 1.12122 0.661388 0.998231 -0.032799 0.0748841 NA
rs11563251 rs11563251 02 234679384 C T 42 1 1 290875 72172 4539 0 290875 72172 4539 0 367586 308 79 0 0 387 290567 72093 4539 0 367199 0.110518 0.102067 0.110527 0 1.03378 0.807272 1.32385 NA NA NA 0.914757 0.724753 1.15457 0.447864 1 -0.0870309 0.114668 NA
3:12296469_G_A rs9875338 03 12296469 G A 43 0.999063 0.998416 132583 176123 58880 0 132583 176123 58880 0 367586 146.792 179.988 60.2196 0 387 132437 175943 58819.8 0 367199 0.399747 0.388149 0.399759 -7.91756e-16 0.922949 0.742097 1.14787 0.923676 0.68421 1.24695 0.952534 0.824259 1.10077 0.513352 0.995725 -0.0481399 0.0736504 NA
rs7640978 rs7640978 03 32533010 C T 44 1 1 305112 59557 2917 0 305112 59557 2917 0 367586 326 57 4 0 387 304786 59500 2913 0 367199 0.0889465 0.0839793 0.0889518 0 0.895644 0.67588 1.18686 1.2838 0.478621 3.44351 0.938975 0.728257 1.21066 0.621869 1 -0.0623192 0.126356 NA
Affx-22382690 rs2290547 03 47061183 G A 45 1 1 250117 105993 11476 0 250117 105993 11476 0 367586 277 99 11 0 387 249840 105894 11465 0 367199 0.175394 0.156331 0.175414 0 0.84323 0.670231 1.06088 0.865368 0.473562 1.58134 0.871049 0.717387 1.05762 0.174949 1 -0.128515 0.0947418 NA
3:50113034_A_G rs2240327 03 50113034 A G 46 0.99989 0.999813 100622 183347 83617 0 100622 183347 83617 0 367586 101.973 191.027 94 0 387 100520 183156 83523 0 367199 0.47687 0.4897 0.476856 -2.37527e-16 1.02812 0.808339 1.30765 1.10941 0.838134 1.46848 1.05278 0.914323 1.2122 0.56668 0.999855 0.0418795 0.0730947 NA
rs13326165 rs13326165 03 52532118 A G 47 1 1 15455 119214 232917 0 15455 119214 232917 0 367586 21 121 245 0 387 15434 119093 232672 0 367199 0.204203 0.210594 0.204196 0 0.746721 0.469679 1.18718 0.773893 0.495455 1.20881 0.961821 0.80912 1.14334 0.740787 1 -0.0295113 0.0892089 NA
rs6805251 rs6805251 03 119560606 T C 48 1 1 53874 173703 140009 0 53874 173703 140009 0 367586 54 179 154 0 387 53820 173524 139855 0 367199 0.382837 0.370801 0.38285 0 1.02812 0.75826 1.39402 1.09747 0.804826 1.49652 1.05265 0.909719 1.21804 0.477041 1 0.0526243 0.0740072 NA
rs17345563 rs17345563 03 132209203 A G 49 1 1 289295 73612 4679 0 289295 73612 4679 0 367586 315 65 7 0 387 288980 73547 4672 0 367199 0.112858 0.102067 0.112869 0 0.810785 0.620711 1.05906 1.37452 0.649569 2.90857 0.893417 0.707847 1.12764 0.345052 1 -0.107426 0.113771 NA
3:135932359_C_T rs687339 03 135932359 C T 50 0.998803 0.997227 19123.1 129452 219011 0 19123.1 129452 219011 0 367586 21.2941 152.251 213.455 0 387 19101.8 129299 218798 0 367199 0.228107 0.25173 0.228082 -1.50434e-15 1.05628 0.671005 1.66276 0.875139 0.560434 1.36656 0.878299 0.74663 1.03319 0.125786 0.993744 -0.131591 0.0859551 NA
3:156798294_A_G rs1482852 03 156798294 A G 51 0.998128 0.996845 131815 177009 58762 0 131815 177009 58762 0 367586 147.157 190.851 48.9922 0 387 131668 176818 58713 0 367199 0.400631 0.373172 0.40066 1.26681e-15 0.965756 0.778813 1.19757 0.746606 0.540286 1.03171 0.890549 0.769775 1.03027 0.125087 0.998279 -0.113048 0.0737059 NA
3:170727218_G_A rs10513688 03 170727218 G A 52 0.999974 0.999859 299612 64506.6 3467.13 0 299612 64506.6 3467.13 0 367586 315 69 3 0 387 299297 64437.6 3464.13 0 367199 0.0971756 0.0968992 0.0971759 -1.10846e-15 1.01742 0.78397 1.3204 0.822849 0.263828 2.56637 0.996847 0.785498 1.26506 0.993494 1 0.000992387 0.121694 NA
rs6831256 rs6831256 04 3473139 A G 53 1 1 122328 179565 65693 0 122328 179565 65693 0 367586 118 200 69 0 387 122210 179365 65624 0 367199 0.422964 0.436693 0.422949 0 1.15483 0.919723 1.45003 1.08896 0.808991 1.46581 1.05768 0.917559 1.21921 0.407833 1 0.060359 0.0729226 NA
4:26062990_A_G rs10019888 04 26062990 A G 54 0.996652 0.990717 256221 101227 10138.8 0 256221 101227 10138.8 0 367586 266.663 110.239 10.098 0 387 255954 101116 10128.7 0 367199 0.165273 0.168521 0.16527 -6.65075e-15 1.04644 0.838067 1.30662 0.956935 0.510332 1.79437 1.02366 0.84796 1.23577 0.834215 0.992309 0.0202873 0.0969297 NA
rs442177 rs442177 04 88030261 G T 55 1 1 60675 177384 129527 0 60675 177384 129527 0 367586 63 187 137 0 387 60612 177197 129390 0 367199 0.406346 0.404393 0.406348 0 1.01532 0.763026 1.35104 1.01868 0.755778 1.37304 1.00814 0.873266 1.16385 0.945447 1 0.00501303 0.0732627 NA
4:88160140_C_T rs10029254 04 88160140 C T 56 0.999897 0.999771 217251 130571 19763.7 0 217251 130571 19763.7 0 367586 241 134.984 11.0157 0 387 217010 130436 19752.7 0 367199 0.231372 0.202863 0.231402 3.16702e-16 0.931854 0.754724 1.15056 0.502168 0.274478 0.918735 0.845279 0.709378 1.00721 0.0616867 0.999888 -0.159336 0.0852727 NA
rs3822072 rs3822072 04 89741269 G A 57 1 1 110787 182105 74694 0 110787 182105 74694 0 367586 113 205 69 0 387 110674 181900 74625 0 367199 0.450905 0.443152 0.450914 0 1.10379 0.877208 1.38891 0.905591 0.671149 1.22193 0.96909 0.840891 1.11683 0.681988 1 -0.0296592 0.0723835 NA
rs2602836 rs2602836 04 100014805 A G 58 1 1 64735 179575 123276 0 64735 179575 123276 0 367586 68 177 142 0 387 64667 179398 123134 0 367199 0.420371 0.404393 0.420388 0 0.938274 0.709285 1.24119 1.09669 0.821268 1.46448 1.06824 0.925324 1.23323 0.370265 1 0.0653656 0.0729545 NA
rs13107325 rs13107325 04 103188709 C T 59 1 1 314539 51078 1969 0 314539 51078 1969 0 367586 322 64 1 0 387 314217 51014 1968 0 367199 0.0748342 0.0852713 0.0748232 0 1.22423 0.936044 1.60115 0.495848 0.0695975 3.53268 1.15265 0.895533 1.4836 0.323117 1 0.134529 0.136153 NA
rs6450176 rs6450176 05 53298025 G A 60 1 1 205147 139012 23427 0 205147 139012 23427 0 367586 210 147 30 0 387 204937 138865 23397 0 367199 0.25282 0.267442 0.252804 0 1.03306 0.83664 1.27559 1.2513 0.853331 1.83488 1.07904 0.920184 1.26532 0.338036 1 0.0793546 0.082829 NA
5:55861786_C_T rs9686661 05 55861786 C T 61 0.999884 0.999703 235332 117442 14811.2 0 235332 117442 14811.2 0 367586 259.992 113.008 14 0 387 235072 117329 14797.2 0 367199 0.200041 0.182181 0.20006 -3.95878e-16 0.87085 0.69821 1.08618 0.85544 0.499501 1.46502 0.890721 0.742055 1.06917 0.218761 0.999937 -0.110609 0.0899383 NA
5:67714246_A_G rs4976033 05 67714246 A G 62 0.983128 0.97252 131248 176794 59543.3 0 131248 176794 59543.3 0 367586 149.635 181.69 55.6745 0 387 131099 176613 59487.6 0 367199 0.402465 0.378604 0.40249 8.70931e-16 0.901311 0.725862 1.11917 0.819964 0.602698 1.11555 0.904495 0.782156 1.04597 0.17581 0.96979 -0.100888 0.0745235 NA
5:74560579_G_A rs10066707 05 74560579 G A 63 0.993838 0.99098 146622 170694 50270.3 0 146622 170694 50270.3 0 367586 154.706 180.855 51.4392 0 387 146467 170513 50218.9 0 367199 0.36894 0.366581 0.368943 1.82104e-15 1.00417 0.810098 1.24473 0.969752 0.707275 1.32964 0.989893 0.855184 1.14582 0.897929 0.987082 -0.00961711 0.0749712 NA
5:74562029_C_G rs2006760 05 74562029 C G 64 0.989448 0.974963 232555 119577 15454 0 232555 119577 15454 0 367586 234.376 133.612 19.0118 0 387 232321 119443 15435 0 367199 0.204693 0.221751 0.204675 -8.70931e-15 1.10881 0.896465 1.37145 1.22093 0.764859 1.94894 1.1072 0.934402 1.31195 0.22132 0.964803 0.11116 0.0908891 NA
rs7703051 rs7703051 05 74625487 C A 65 1 1 143724 172086 51776 0 143724 172086 51776 0 367586 145 172 70 0 387 143579 171914 51706 0 367199 0.37493 0.403101 0.3749 0 0.990695 0.794191 1.23582 1.34054 1.00766 1.78338 1.12602 0.975298 1.30004 0.104527 1 0.120614 0.074302 NA
5:74641707_G_A rs2303152 05 74641707 G A 66 0.999561 0.998347 297281 66549.7 3754.97 0 297281 66549.7 3754.97 0 367586 304 73.0118 9.98824 0 387 296977 66476.7 3744.98 0 367199 0.100738 0.12014 0.100717 1.10846e-15 1.07293 0.830948 1.38539 2.60549 1.38613 4.89748 1.21917 0.981523 1.51436 0.0796726 0.999832 0.209122 0.119322 NA
5:74648496_G_T rs17238484 05 74648496 G T 67 0.99975 0.999474 220665 127957 18963.4 0 220665 127957 18963.4 0 367586 238.031 117.976 30.9922 0 387 220427 127839 18932.4 0 367199 0.22564 0.232507 0.225633 7.91756e-16 0.854599 0.685289 1.06574 1.51592 1.04231 2.20474 1.0397 0.879913 1.2285 0.664342 0.999719 0.0372771 0.0859066 NA
rs5909 rs5909 05 74656175 G A 68 1 1 301812 62562 3212 0 301812 62562 3212 0 367586 313 69 5 0 387 301499 62493 3207 0 367199 0.0938365 0.102067 0.0938279 0 1.06355 0.819389 1.38048 1.5018 0.620313 3.63592 1.09779 0.869757 1.38562 0.424931 1 0.0985015 0.123452 NA
rs12916 rs12916 05 74656539 T C 69 1 1 132156 176603 58827 0 132156 176603 58827 0 367586 130 178 79 0 387 132026 176425 58748 0 367199 0.400256 0.434109 0.40022 0 1.02465 0.817188 1.28478 1.36568 1.0324 1.80657 1.14963 0.997226 1.32532 0.0548742 1 0.141031 0.0734588 NA
rs4530754 rs4530754 05 122855416 G A 70 1 1 76377 182312 108897 0 76377 182312 108897 0 367586 79 194 114 0 387 76298 182118 108783 0 367199 0.455765 0.45478 0.455766 0 1.02881 0.791896 1.3366 1.01212 0.759548 1.34867 1.00398 0.871465 1.15665 0.930767 1 0.00627817 0.0722623 NA
rs6882076 rs6882076 05 156390297 T C 71 1 1 49173 170253 148160 0 49173 170253 148160 0 367586 51 197 139 0 387 49122 170056 148021 0 367199 0.365355 0.386305 0.365333 0 1.11578 0.819923 1.5184 0.904477 0.656102 1.24688 0.914462 0.791212 1.05691 0.235115 1 -0.0886536 0.0746691 NA
6:16109163_A_C rs2294261 06 16109163 A C 72 0.99645 0.994416 95752.4 183259 88575.1 0 95752.4 183259 88575.1 0 367586 102.945 189.29 94.7647 0 387 95649.5 183069 88480.3 0 367199 0.490237 0.489431 0.490238 1.02928e-15 0.960704 0.755602 1.22148 0.995123 0.752718 1.31559 0.996776 0.865683 1.14772 0.988068 0.997021 -0.00107754 0.0720517 NA
6:26093141_G_A rs1800562 06 26093141 G A 73 0.99952 0.997285 313425 51906.4 2254.63 0 313425 51906.4 2254.63 0 367586 323.996 55.0039 8 0 387 313101 51851.4 2246.63 0 367199 0.076738 0.0917363 0.0767222 7.91756e-16 1.02513 0.770155 1.36452 3.44114 1.70422 6.94831 1.21546 0.952091 1.55168 0.14235 0.999233 0.197574 0.13467 NA
rs2247056 rs2247056 06 31265490 T C 74 1 1 32591 153678 181317 0 32591 153678 181317 0 367586 33 156 198 0 387 32558 153522 181119 0 367199 0.297699 0.286822 0.297711 0 1.00253 0.688519 1.45975 1.07856 0.745955 1.55947 1.05406 0.901944 1.23182 0.447489 1 0.0599784 0.0789597 NA
6:34563164_A_G rs205262 06 34563164 A G 75 0.999283 0.998621 196621 144317 26647.4 0 196621 144317 26647.4 0 367586 187.008 161.439 38.5529 0 387 196434 144156 26608.8 0 367199 0.268797 0.308198 0.268755 -2.37527e-16 1.17635 0.952882 1.45221 1.52191 1.07579 2.15305 1.21214 1.04053 1.41206 0.0123961 0.998193 0.203121 0.0812271 NA
6:43757896_C_A rs998584 06 43757896 C A 76 0.996387 0.994693 98504 183562 85520.5 0 98504 183562 85520.5 0 367586 121.243 181.835 83.9216 0 387 98382.7 183380 85436.5 0 367199 0.482339 0.451781 0.482372 4.75053e-16 0.804616 0.639334 1.01263 0.797061 0.603329 1.053 0.884321 0.767536 1.01888 0.0888906 0.998484 -0.122634 0.0720835 NA
rs17789218 rs17789218 06 100600097 T C 77 1 1 209829 135864 21893 0 209829 135864 21893 0 367586 218 151 18 0 387 209611 135713 21875 0 367199 0.244365 0.241602 0.244367 0 1.06983 0.869243 1.31669 0.791192 0.48915 1.27974 0.985078 0.835518 1.16141 0.860798 1 -0.014693 0.0837884 NA
6:116337503_G_A rs868943 06 116337503 G A 78 0.999615 0.999376 122639 178859 66087.8 0 122639 178859 66087.8 0 367586 125.043 175.957 86 0 387 122514 178683 66001.8 0 367199 0.423077 0.449557 0.42305 6.33405e-16 0.964825 0.767074 1.21356 1.27664 0.969954 1.6803 1.11383 0.966673 1.28339 0.160731 0.99978 0.10201 0.0727287 NA
rs9491696 rs9491696 06 127452639 C G 79 1 1 94100 183991 89495 0 94100 183991 89495 0 367586 103 175 109 0 387 93997 183816 89386 0 367199 0.493736 0.507752 0.493721 0 0.868823 0.681027 1.10841 1.11284 0.849954 1.45704 1.05773 0.918635 1.21789 0.423061 1 0.0576969 0.07202 NA
6:139831757_T_C rs634869 06 139831757 T C 80 0.999776 0.999687 61831.2 177550 128204 0 61831.2 177550 128204 0 367586 72.0039 196.996 118 0 387 61759.2 177353 128086 0 367199 0.409717 0.440574 0.409685 0 0.952716 0.727234 1.24811 0.790177 0.589337 1.05946 0.881233 0.764589 1.01567 0.0776883 0.999979 -0.129032 0.0731367 NA
6:152040291_T_C rs12525163 06 152040291 T C 81 0.999285 0.998573 193858 146362 27365.9 0 193858 146362 27365.9 0 367586 193.106 161.796 32.098 0 387 193665 146200 27333.8 0 367199 0.273533 0.29198 0.273513 1.34598e-15 1.10988 0.900548 1.36788 1.1777 0.810382 1.71152 1.09536 0.93805 1.27905 0.252132 0.998708 0.0926065 0.0808659 NA
6:160575985_C_T rs2297374 06 160575985 C T 82 0.998105 0.996826 143986 171881 51719.5 0 143986 171881 51719.5 0 367586 153.165 191.078 42.7569 0 387 143833 171690 51676.7 0 367199 0.374497 0.357354 0.374515 2.61279e-15 1.04512 0.844886 1.29281 0.77698 0.553496 1.0907 0.928699 0.801671 1.07586 0.332105 0.996634 -0.072171 0.074412 NA
rs1564348 rs1564348 06 160578860 T C 83 1 1 253279 103766 10541 0 253279 103766 10541 0 367586 274 102 11 0 387 253005 103664 10530 0 367199 0.169821 0.160207 0.169832 0 0.908554 0.723717 1.1406 0.96459 0.52778 1.76292 0.932515 0.769483 1.13009 0.465794 1 -0.0699711 0.0959377 NA
rs702485 rs702485 07 6449272 A G 84 1 1 109061 182158 76367 0 109061 182158 76367 0 367586 132 182 73 0 387 108929 181976 76294 0 367199 0.455529 0.423773 0.455562 0 0.825329 0.659564 1.03275 0.789591 0.593172 1.05105 0.8789 0.762063 1.01365 0.070316 1 -0.130753 0.0722445 NA
7:16152174_T_A rs17286602 07 16152174 T A 85 0.997749 0.99646 120185 180187 67214.2 0 120185 180187 67214.2 0 367586 125.137 188 73.8627 0 387 120059 179999 67140.4 0 367199 0.427948 0.433754 0.427942 -7.1258e-16 1.00207 0.799172 1.25647 1.05548 0.791561 1.4074 1.02398 0.888225 1.18049 0.740368 0.996235 0.0241886 0.0729966 NA
rs10282707 rs10282707 07 17911038 C T 86 1 1 133659 176056 57871 0 133659 176056 57871 0 367586 144 178 65 0 387 133515 175878 57806 0 367199 0.396911 0.397933 0.39691 0 0.938374 0.753216 1.16905 1.04258 0.777751 1.39758 1.00428 0.869586 1.15984 0.964543 1 0.00327013 0.0735636 NA
rs12670798 rs12670798 07 21607352 T C 87 1 1 208500 136805 22281 0 208500 136805 22281 0 367586 216 145 26 0 387 208284 136660 22255 0 367199 0.2467 0.254522 0.246692 0 1.02313 0.828884 1.26288 1.12654 0.749802 1.69258 1.04258 0.886808 1.22571 0.600009 1 0.0437983 0.0835228 NA
rs4722551 rs4722551 07 25991826 T C 88 1 1 260182 98070 9334 0 260182 98070 9334 0 367586 274 100 13 0 387 259908 97970 9321 0 367199 0.15879 0.162791 0.158786 0 0.968224 0.769973 1.21752 1.32297 0.758163 2.30854 1.03013 0.851075 1.24685 0.789108 1 0.026263 0.0981907 NA
rs2073547 rs2073547 07 44582331 A G 89 1 1 245422 109039 13125 0 245422 109039 13125 0 367586 258 116 13 0 387 245164 108923 13112 0 367199 0.184024 0.183463 0.184024 0 1.01199 0.812772 1.26003 0.942131 0.539549 1.6451 0.996262 0.830388 1.19527 0.975157 1 -0.00287698 0.0923867 NA
rs217386 rs217386 07 44600695 G A 90 1 1 121990 179168 66428 0 121990 179168 66428 0 367586 139 164 84 0 387 121851 179004 66344 0 367199 0.424423 0.428941 0.424418 0 0.803148 0.64063 1.00689 1.10992 0.846414 1.45546 1.01866 0.883437 1.17458 0.811598 1 0.017326 0.0726871 NA
rs4917014 rs4917014 07 50305863 T G 91 1 1 170006 160266 37314 0 170006 160266 37314 0 367586 190 168 29 0 387 169816 160098 37285 0 367199 0.319509 0.29199 0.319538 0 0.937882 0.761996 1.15437 0.695167 0.470237 1.02769 0.878232 0.752113 1.0255 0.104608 1 -0.125325 0.0772225 NA
rs17145738 rs17145738 07 72982874 C T 92 1 1 283413 78558 5615 0 283413 78558 5615 0 367586 287 93 7 0 387 283126 78465 5608 0 367199 0.122132 0.138243 0.122115 0 1.16924 0.925296 1.47751 1.23137 0.581508 2.60747 1.15326 0.94022 1.41457 0.180982 1 0.146611 0.109597 NA
rs799160 rs799160 07 73060006 C T 93 1 1 96049 183953 87584 0 96049 183953 87584 0 367586 101 186 100 0 387 95948 183767 87484 0 367199 0.488486 0.498708 0.488475 0 0.961524 0.75456 1.22525 1.08589 0.823452 1.43197 1.04179 0.904805 1.19951 0.527489 1 0.0455409 0.0720761 NA
7:116358044_A_G rs38855 07 116358044 A G 94 0.993016 0.989758 102992 183261 81332.4 0 102992 183261 81332.4 0 367586 108.608 202.467 75.9255 0 387 102884 183059 81256.4 0 367199 0.470538 0.457775 0.470551 9.50107e-16 1.04773 0.829757 1.32296 0.885147 0.66011 1.1869 0.949925 0.824604 1.09429 0.47606 0.990273 -0.0515862 0.0723861 NA
7:130444934_A_G rs3996352 07 130444934 A G 95 0.997482 0.996091 94810.4 183476 89299.7 0 94810.4 183476 89299.7 0 367586 86.9765 199.067 100.957 0 387 94723.4 183277 89198.7 0 367199 0.492504 0.518063 0.492477 -3.16702e-16 1.1829 0.919355 1.52198 1.23263 0.925209 1.6422 1.1078 0.962046 1.27563 0.158408 0.999176 0.101498 0.0719619 NA
rs17173637 rs17173637 07 150529449 T C 96 1 1 308034 56880 2672 0 308034 56880 2672 0 367586 317 66 4 0 387 307717 56814 2668 0 367199 0.0846387 0.0956072 0.0846271 0 1.12767 0.864859 1.47033 1.45535 0.542452 3.90455 1.14346 0.899725 1.45323 0.249819 1 0.149241 0.129686 NA
8:9184231_G_A rs4240624 08 9184231 G A 97 0.999841 0.999322 3037.28 61083.2 303465 0 3037.28 61083.2 303465 0 367586 3 68.3608 315.639 0 387 3034.28 61014.9 303150 0 367199 0.0913498 0.0960734 0.0913448 1.58351e-16 1.1332 0.3564 3.60308 1.0531 0.337632 3.28467 0.945834 0.744616 1.20143 0.639835 0.996415 -0.0585573 0.125141 NA
8:9267117_C_T rs9693857 08 9267117 C T 98 0.996631 0.995289 112952 181929 72705.1 0 112952 181929 72705.1 0 367586 96.8118 219.494 70.6941 0 387 112855 181709 72634.4 0 367199 0.445255 0.466256 0.445233 1.10846e-15 1.40812 1.1085 1.78872 1.13458 0.834842 1.54193 1.08847 0.945039 1.25366 0.236641 0.993543 0.0860224 0.0726894 NA
8:15799853_G_C rs4332136 08 15799853 G C 99 0.999557 0.97821 361744 5820.84 21 0 361744 5820.84 21 0 367586 378.98 8.01961 0 0 387 361365 5812.82 21 0 367199 0.00797478 0.0103613 0.00797227 -6.25487e-15 1.31552 0.653343 2.64881 NA NA NA 1.3028 0.64941 2.61358 0.402831 0.994097 0.344676 0.412008 NA
rs4921914 rs4921914 08 18272438 C T 100 1 1 17860 128015 221711 0 17860 128015 221711 0 367586 20 116 251 0 387 17840 127899 221460 0 367199 0.222717 0.20155 0.222739 0 0.809013 0.50321 1.30066 1.01098 0.640998 1.59452 1.13525 0.952326 1.35332 0.147735 1 0.125456 0.086666 NA
rs1801177 rs1801177 08 19805708 G A 101 1 1 355064 12417 105 0 355064 12417 105 0 367586 377 10 0 0 387 354687 12407 105 0 367199 0.0171756 0.0129199 0.0171801 0 0.758293 0.404577 1.42126 NA NA NA 0.748783 0.401156 1.39765 0.348486 1 -0.258457 0.275679 NA
rs268 rs268 08 19813529 A G 102 1 1 354297 13161 128 0 354297 13161 128 0 367586 373 14 0 0 387 353924 13147 128 0 367199 0.0182502 0.0180879 0.0182503 0 1.01042 0.59245 1.72327 NA NA NA 0.990934 0.583904 1.6817 0.965405 1 -0.0116385 0.268342 NA
rs301 rs301 08 19816934 T C 103 1 1 215031 132363 20192 0 215031 132363 20192 0 367586 220 150 17 0 387 214811 132213 20175 0 367199 0.234975 0.237726 0.234972 0 1.10777 0.900054 1.36343 0.822753 0.502226 1.34784 1.01538 0.860427 1.19823 0.863998 1 0.014546 0.0849219 NA
rs326 rs326 08 19819439 A G 104 1 1 183581 152452 31553 0 183581 152452 31553 0 367586 188 176 23 0 387 183393 152276 31530 0 367199 0.293208 0.286822 0.293214 0 1.12747 0.917861 1.38495 0.711588 0.461447 1.09733 0.96943 0.829529 1.13293 0.680938 1 -0.0325241 0.0790989 NA
rs328 rs328 08 19819724 C G 105 1 1 297126 66721 3739 0 297126 66721 3739 0 367586 312 71 4 0 387 296814 66650 3735 0 367199 0.100927 0.102067 0.100926 0 1.01342 0.783072 1.31152 1.01882 0.379788 2.73311 1.01259 0.802258 1.27807 0.900574 1 0.0149526 0.119682 NA
rs12678919 rs12678919 08 19844222 A G 106 1 1 299527 64583 3476 0 299527 64583 3476 0 367586 316 67 4 0 387 299211 64516 3472 0 367199 0.0973038 0.0968992 0.0973042 0 0.983327 0.755354 1.2801 1.09086 0.406659 2.92625 0.995392 0.784352 1.26321 0.982787 1 -0.0026237 0.121608 NA
8:19865843_G_A rs894210 08 19865843 G A 107 0.995362 0.992945 77450.3 182762 107374 0 77450.3 182762 107374 0 367586 87.9137 194.38 104.706 0 387 77362.4 182567 107269 0 367199 0.459297 0.478305 0.459277 3.95878e-16 0.93692 0.728177 1.2055 0.858952 0.6468 1.14069 0.926429 0.804506 1.06683 0.282686 0.996768 -0.0777115 0.0723365 NA
rs10102164 rs10102164 08 55421614 G A 108 1 1 228370 122682 16534 0 228370 122682 16534 0 367586 241 133 13 0 387 228129 122549 16521 0 367199 0.211855 0.205426 0.211862 0 1.02732 0.831205 1.2697 0.744853 0.426191 1.30178 0.96177 0.807795 1.14509 0.615427 1 -0.0441774 0.0879429 NA
8:59385919_C_T rs2326077 08 59385919 C T 109 0.999418 0.998927 41715.8 164193 161677 0 41715.8 164193 161677 0 367586 45.0039 183.031 158.965 0 387 41670.8 164010 161518 0 367199 0.336825 0.352764 0.336808 -1.58351e-16 1.03333 0.745643 1.432 0.911298 0.654417 1.26901 0.9318 0.804 1.07991 0.359099 0.999313 -0.0698535 0.0761692 NA
rs2293889 rs2293889 08 116599199 T G 110 1 1 68113 181339 118134 0 68113 181339 118134 0 367586 62 209 116 0 387 68051 181130 118018 0 367199 0.43196 0.430233 0.431962 0 1.26648 0.953762 1.68174 1.07883 0.792458 1.46869 1.00708 0.873439 1.16116 0.899971 1 0.00915077 0.0727999 NA
8:116663898_G_A rs2737252 08 116663898 G A 111 0.99825 0.996606 189806 148612 29168.6 0 189806 148612 29168.6 0 367586 187.757 166.165 33.0784 0 387 189618 148446 29135.5 0 367199 0.281497 0.300157 0.281478 1.82104e-15 1.13046 0.917369 1.39304 1.14658 0.792146 1.65961 1.09482 0.938752 1.27684 0.248925 0.994746 0.0925627 0.0802824 NA
8:121868551_G_T rs4871137 08 121868551 G T 112 0.998591 0.99772 37337.3 159046 171203 0 37337.3 159046 171203 0 367586 36.0431 159.965 190.992 0 387 37301.2 158886 171012 0 367199 0.317912 0.299807 0.317931 -1.10846e-15 1.04193 0.725799 1.49577 1.15582 0.80952 1.65026 1.08863 0.933399 1.26968 0.283474 0.999703 0.082899 0.0772917 NA
8:126474306_G_A rs2980885 08 126474306 G A 113 0.990879 0.979759 18546.6 128636 220403 0 18546.6 128636 220403 0 367586 15.0353 132.973 238.992 0 387 18531.6 128503 220164 0 367199 0.225429 0.21065 0.225445 -1.02928e-14 1.27541 0.748082 2.17445 1.33794 0.794362 2.25349 1.09068 0.91754 1.29648 0.314807 0.976169 0.0877451 0.0872924 NA
8:126482621_C_A rs2954022 08 126482621 C A 114 0.999791 0.999672 104997 183080 79509.4 0 104997 183080 79509.4 0 367586 97 211 79 0 387 104900 182869 79430.4 0 367199 0.465331 0.476744 0.465319 -4.75053e-16 1.24781 0.981011 1.58716 1.07558 0.79906 1.4478 1.04692 0.909125 1.20561 0.532119 1 0.0451155 0.0722108 NA
8:126482621_C_T rs2954022 08 126482621 C T 115 0.999641 0.694303 367242 343.439 0.113725 0 367242 343.439 0.113725 0 367586 385.106 1.89412 0 0 387 366857 341.545 0.113725 0 367199 0.000467464 0.00244718 0.000465378 -7.83838e-15 5.28294 1.26227 22.1106 NA NA NA 5.26893 1.26112 22.0134 0.00013765 0.454337 9.46241 2.48204 NA
rs4075205 rs4075205 08 144284709 T C 116 1 1 105965 182871 78750 0 105965 182871 78750 0 367586 107 186 94 0 387 105858 182685 78656 0 367199 0.462981 0.483204 0.46296 0 1.00728 0.793991 1.27786 1.18232 0.896059 1.56004 1.08461 0.941922 1.24892 0.23913 1 0.0849844 0.0721942 NA
8:145022657_G_T rs7832643 08 145022657 G T 117 0.993906 0.99187 130814 177083 59689.2 0 130814 177083 59689.2 0 367586 137.431 192.651 56.9176 0 387 130676 176891 59632.3 0 367199 0.403255 0.395977 0.403262 2.37527e-16 1.03556 0.831922 1.28906 0.907562 0.66625 1.23628 0.970091 0.839881 1.12049 0.646293 0.989936 -0.0338466 0.073753 NA
9:2640759_A_G rs3780181 09 2640759 A G 118 0.997345 0.983965 319716 46170.5 1699.8 0 319716 46170.5 1699.8 0 367586 349.404 36.5686 1.02745 0 387 319366 46133.9 1698.77 0 367199 0.0674265 0.0499012 0.067445 -8.15508e-15 0.724519 0.515281 1.01872 0.552824 0.0796764 3.8357 0.726218 0.525405 1.00378 0.0524141 0.990305 -0.279847 0.144272 NA
9:15304782_C_A rs686030 09 15304782 C A 119 0.999323 0.997839 7307.74 89253 271025 0 7307.74 89253 271025 0 367586 4.34118 89.5765 293.082 0 387 7303.4 89163.4 270732 0 367199 0.141285 0.126949 0.1413 -1.02928e-15 1.69015 0.64487 4.42973 1.82124 0.705809 4.69945 1.13164 0.915715 1.39848 0.247432 0.994025 0.119724 0.103513 NA
9:16904846_C_T rs7033354 09 16904846 C T 120 0.998694 0.997789 38090 160212 169284 0 38090 160212 169284 0 367586 46.6902 157.173 183.137 0 387 38043.3 160055 169100 0 367199 0.321547 0.323712 0.321545 -1.90021e-15 0.800129 0.577033 1.10948 0.88244 0.639806 1.21709 0.990134 0.851662 1.15112 0.881075 0.997466 -0.0115504 0.077205 NA
rs1883025 rs1883025 09 107664301 C T 121 1 1 204187 139469 23930 0 204187 139469 23930 0 367586 203 156 28 0 387 203984 139313 23902 0 367199 0.25481 0.273902 0.25479 0 1.12521 0.913174 1.38648 1.17713 0.792728 1.74793 1.10331 0.942 1.29224 0.226334 1 0.0998652 0.0825431 NA
9:107684230_T_G rs2472509 09 107684230 T G 122 0.989664 0.982561 166611 161750 39224.9 0 166611 161750 39224.9 0 367586 170.271 174.522 42.2078 0 387 166441 161575 39182.7 0 367199 0.326726 0.334544 0.326718 1.97939e-15 1.05583 0.854782 1.30417 1.05298 0.751586 1.47523 1.036 0.892233 1.20293 0.676657 0.980681 0.0322739 0.0773901 NA
rs8176720 rs8176720 09 136132873 T C 123 1 1 165305 162038 40243 0 165305 162038 40243 0 367586 175 171 41 0 387 165130 161867 40202 0 367199 0.329887 0.326873 0.329891 0 0.996841 0.807324 1.23085 0.96233 0.684789 1.35236 0.986412 0.848783 1.14636 0.859471 1 -0.0135425 0.0764906 NA
rs579459 rs579459 09 136154168 T C 124 1 1 230644 121108 15834 0 230644 121108 15834 0 367586 238 134 15 0 387 230406 120974 15819 0 367199 0.20781 0.211886 0.207806 0 1.07233 0.867655 1.32529 0.917971 0.54465 1.54718 1.02492 0.862533 1.21787 0.709595 1 0.0331878 0.0891187 NA
10:5196273_A_G rs1781930 10 5196273 A G 125 0.999819 0.999538 11602.8 107606 248377 0 11602.8 107606 248377 0 367586 15 116 256 0 387 11587.8 107490 248121 0 367199 0.177933 0.18863 0.177922 1.58351e-16 0.833676 0.486729 1.42793 0.797048 0.473379 1.34202 0.930945 0.77745 1.11475 0.447526 0.999999 -0.0714252 0.0940367 NA
rs970548 rs970548 10 46013277 A C 126 1 1 208563 136635 22388 0 208563 136635 22388 0 367586 229 135 23 0 387 208334 136500 22365 0 367199 0.24676 0.23385 0.246774 0 0.899758 0.7273 1.11311 0.935586 0.609251 1.43672 0.931646 0.788733 1.10045 0.404663 1 -0.0695277 0.0834344 NA
10:65301725_T_C rs7897379 10 65301725 T C 127 0.999433 0.9991 99861.9 183712 84012.2 0 99861.9 183712 84012.2 0 367586 103.808 192.2 90.9922 0 387 99758.1 183520 83921.3 0 367199 0.478441 0.483442 0.478436 -4.75053e-16 1.00644 0.792599 1.27798 1.04196 0.786219 1.38088 1.02026 0.886036 1.17481 0.758976 0.999152 0.022134 0.0721387 NA
rs2068888 rs2068888 10 94839642 G A 128 1 1 111288 181910 74388 0 111288 181910 74388 0 367586 120 187 80 0 387 111168 181723 74308 0 367199 0.449808 0.44832 0.449809 0 0.953301 0.757904 1.19907 0.997362 0.751492 1.32368 0.994 0.862645 1.14536 0.934216 1 -0.00596972 0.0723243 NA
rs2255141 rs2255141 10 113933886 A G 129 1 1 27842 146621 193123 0 27842 146621 193123 0 367586 27 136 224 0 387 27815 146485 192899 0 367199 0.275181 0.245478 0.275212 0 0.956447 0.63275 1.44574 1.19628 0.802303 1.78373 1.16712 0.990803 1.37481 0.0709964 1 0.145823 0.080766 NA
rs2923084 rs2923084 11 10388782 A G 130 1 1 248174 107712 11700 0 248174 107712 11700 0 367586 272 99 16 0 387 247902 107613 11684 0 367199 0.178342 0.169251 0.178352 0 0.838459 0.666069 1.05546 1.24807 0.753559 2.0671 0.938576 0.777736 1.13268 0.516656 1 -0.0609483 0.0939823 NA
11:14276999_G_A rs2303975 11 14276999 G A 131 0.998944 0.99593 290402 72711.9 4472.22 0 290402 72711.9 4472.22 0 367586 310.408 75.5922 1 0 387 290091 72636.3 4471.22 0 367199 0.111071 0.100248 0.111083 -7.91756e-17 0.972579 0.756295 1.25072 0.209014 0.0293422 1.48888 0.8916 0.705091 1.12744 0.34011 0.993124 -0.109678 0.114973 NA
11:18656271_C_T rs10832962 11 18656271 C T 132 0.998752 0.997178 24573.6 141017 201996 0 24573.6 141017 201996 0 367586 26.1137 135.898 224.988 0 387 24547.5 140881 201771 0 367199 0.258666 0.243056 0.258682 -2.21692e-15 0.906777 0.59639 1.3787 1.04819 0.69883 1.57221 1.08672 0.922043 1.28082 0.323815 0.996596 0.0812382 0.0823375 NA
rs326214 rs326214 11 47298360 G A 133 1 1 38532 160473 168581 0 38532 160473 168581 0 367586 41 168 178 0 387 38491 160305 168403 0 367199 0.323104 0.322997 0.323104 0 0.98387 0.699172 1.38449 0.992306 0.706499 1.39373 1.00049 0.860494 1.16326 0.996738 1 -0.000314445 0.0769109 NA
rs17788930 rs17788930 11 47752775 A G 134 1 1 156964 166067 44555 0 156964 166067 44555 0 367586 173 172 42 0 387 156791 165895 44513 0 367199 0.347098 0.330749 0.347116 0 0.939659 0.76079 1.16058 0.85514 0.610298 1.19821 0.929549 0.800216 1.07979 0.319147 1 -0.0751593 0.0754451 NA
11:51512090_T_C rs11246602 11 51512090 T C 135 0.999692 0.998718 276600 84505.1 6481.33 0 276600 84505.1 6481.33 0 367586 289.031 90.9686 7 0 387 276311 84414.2 6474.33 0 367199 0.132578 0.135618 0.132575 -9.26354e-15 1.03022 0.813845 1.30412 1.03361 0.488177 2.18844 1.02656 0.83555 1.26123 0.833221 0.999139 0.0223225 0.106008 NA
11:55324308_A_G rs12226802 11 55324308 A G 136 0.999928 0.999736 279095 82405 6085.81 0 279095 82405 6085.81 0 367586 293.004 86.9961 7 0 387 278802 82318 6078.81 0 367199 0.128646 0.130486 0.128644 1.58351e-16 1.00561 0.791483 1.27765 1.09573 0.517565 2.31974 1.01647 0.82454 1.25308 0.910113 0.999955 0.0121184 0.107341 NA
rs174532 rs174532 11 61548874 G A 137 1 1 182042 153298 32246 0 182042 153298 32246 0 367586 202 154 31 0 387 181840 153144 32215 0 367199 0.296244 0.27907 0.296262 0 0.90523 0.733923 1.11652 0.866247 0.593424 1.2645 0.919507 0.785792 1.07598 0.304829 1 -0.0809233 0.0788624 NA
rs1535 rs1535 11 61597972 A G 138 1 1 157003 166490 44093 0 157003 166490 44093 0 367586 168 178 41 0 387 156835 166312 44052 0 367199 0.346417 0.335917 0.346428 0 0.999149 0.809132 1.23379 0.868864 0.617456 1.22264 0.954313 0.82201 1.10791 0.49676 1 -0.0513268 0.0755254 NA
rs12801636 rs12801636 11 65391317 G A 139 1 1 220966 127917 18703 0 220966 127917 18703 0 367586 236 130 21 0 387 220730 127787 18682 0 367199 0.224877 0.222222 0.224879 0 0.951494 0.768043 1.17876 1.05135 0.672663 1.64321 0.984808 0.831224 1.16677 0.828432 1 -0.0186357 0.0859923 NA
rs499974 rs499974 11 75455021 C A 140 1 1 261490 97062 9034 0 261490 97062 9034 0 367586 272 109 6 0 387 261218 96953 9028 0 367199 0.156603 0.156331 0.156603 0 1.07969 0.864473 1.34849 0.638255 0.284155 1.43361 0.997939 0.821885 1.2117 0.963691 1 0.00451383 0.0991571 NA
11:116639104_A_G rs10790162 11 116639104 A G 141 0.999743 0.998467 1651.59 46442.9 319492 0 1651.59 46442.9 319492 0 367586 2 45 340 0 387 1649.59 46397.9 319152 0 367199 0.0676659 0.0633075 0.0676705 3.95878e-16 0.799947 0.193892 3.30037 0.878676 0.218672 3.53072 1.07392 0.804016 1.43443 0.625436 0.999998 0.0699294 0.14325 NA
rs603446 rs603446 11 116654435 C T 142 1 1 109735 182269 75582 0 109735 182269 75582 0 367586 122 192 73 0 387 109613 182077 75509 0 367199 0.453544 0.436693 0.453562 0 0.947433 0.754989 1.18893 0.868613 0.649841 1.16104 0.933973 0.810239 1.0766 0.331386 1 -0.0702373 0.0723108 NA
11:122534504_T_C rs7117842 11 122534504 T C 143 0.993245 0.988903 146344 171063 50178.2 0 146344 171063 50178.2 0 367586 159.373 173.788 53.8392 0 387 146185 170890 50124.4 0 367199 0.369192 0.363652 0.369198 5.30476e-15 0.932813 0.752294 1.15665 0.985234 0.723247 1.34212 0.976394 0.843313 1.13048 0.746592 0.993184 -0.0241852 0.0748452 NA
rs11220462 rs11220462 11 126243952 G A 144 1 1 276605 84420 6561 0 276605 84420 6561 0 367586 291 89 7 0 387 276314 84331 6554 0 367199 0.132679 0.133075 0.132679 0 1.0021 0.790225 1.27079 1.01415 0.479017 2.1471 1.00344 0.81539 1.23487 0.939569 1 0.00804919 0.106174 NA
12:20463526_A_G rs11045163 12 20463526 A G 145 0.996867 0.995059 119302 180158 68125.7 0 119302 180158 68125.7 0 367586 113.518 205.161 68.3216 0 387 119188 179953 68057.3 0 367199 0.430389 0.441607 0.430377 -1.58351e-16 1.19703 0.951661 1.50566 1.05403 0.780639 1.42317 1.04673 0.908213 1.20637 0.534429 0.995697 0.0452296 0.072803 NA
12:57844049_C_T rs3741414 12 57844049 C T 146 0.999661 0.999183 211838 134087 21660.2 0 211838 134087 21660.2 0 367586 217.216 140.78 29.0039 0 387 211621 133947 21631.2 0 367199 0.241315 0.256832 0.241298 8.70931e-16 1.02395 0.828189 1.26598 1.3063 0.886453 1.925 1.08662 0.924715 1.27688 0.315894 0.998348 0.0843603 0.0841137 NA
rs10861661 rs10861661 12 107174646 A C 147 1 1 208429 136995 22162 0 208429 136995 22162 0 367586 223 134 30 0 387 208206 136861 22132 0 367199 0.246635 0.250646 0.246631 0 0.914142 0.737779 1.13266 1.26558 0.864262 1.85324 1.02173 0.868358 1.20218 0.79538 1 0.0216688 0.0835567 NA
12:109950144_A_G rs2241210 12 109950144 A G 148 0.999873 0.999793 83585.8 183041 100959 0 83585.8 183041 100959 0 367586 84.9922 196.004 106.004 0 387 83500.8 182845 100853 0 367199 0.476369 0.472853 0.476372 1.58351e-16 1.05316 0.816363 1.35863 1.03263 0.776146 1.37387 1.01421 0.880671 1.168 0.831698 0.999939 0.0152993 0.0719884 NA
rs653178 rs653178 12 112007756 C T 149 1 1 85723 183395 98468 0 85723 183395 98468 0 367586 78 205 104 0 387 85645 183190 98364 0 367199 0.482664 0.466408 0.482681 0 1.22874 0.946591 1.59499 1.16093 0.86545 1.55728 1.06744 0.92679 1.22944 0.33129 1 0.0699261 0.0719761 NA
12:112310580_G_A rs6489818 12 112310580 G A 150 0.999913 0.999793 249772 106362 11452.5 0 249772 106362 11452.5 0 367586 257 117 13 0 387 249515 106245 11439.5 0 367199 0.175832 0.184755 0.175823 0 1.06916 0.859126 1.33053 1.10332 0.631801 1.92672 1.06231 0.885876 1.27389 0.464749 1 0.0692444 0.0947191 NA
12:121376416_C_T rs1186380 12 121376416 C T 151 0.996029 0.991403 206291 138369 22926.1 0 206291 138369 22926.1 0 367586 226.259 134.176 26.5647 0 387 206064 138235 22899.5 0 367199 0.250583 0.241997 0.250592 -4.51301e-15 0.884005 0.713934 1.09459 1.05651 0.706635 1.57963 0.954752 0.809871 1.12555 0.595625 0.989752 -0.0443586 0.0835847 NA
12:121416650_A_C rs1169288 12 121416650 A C 152 0.993936 0.989163 172179 158854 36552.3 0 172179 158854 36552.3 0 367586 190.055 169.714 27.2314 0 387 171989 158685 36525 0 367199 0.315516 0.289634 0.315544 -5.06724e-15 0.967843 0.786787 1.19056 0.674685 0.451459 1.00829 0.884408 0.757121 1.03309 0.118494 0.993385 -0.121326 0.077717 NA
12:125259888_A_G rs838876 12 125259888 A G 153 0.987459 0.977169 36940.4 159435 171211 0 36940.4 159435 171211 0 367586 37.9765 150.227 198.796 0 387 36902.4 159284 171012 0 367199 0.317361 0.292223 0.317388 -1.09262e-14 0.916466 0.64185 1.30858 1.12959 0.79817 1.59862 1.12616 0.96447 1.31495 0.135586 0.979699 0.116587 0.078119 NA
12:125283766_C_T rs10773105 12 125283766 C T 154 0.998305 0.997077 89399.3 183992 94194.8 0 89399.3 183992 94194.8 0 367586 82.0353 198.039 106.925 0 387 89317.3 183794 94087.9 0 367199 0.493477 0.467842 0.493504 -1.34598e-15 1.17315 0.906854 1.51765 1.23732 0.927863 1.64999 1.1083 0.962286 1.27646 0.144934 0.997775 0.105061 0.0720754 NA
rs4942486 rs4942486 13 32953388 T C 155 1 1 83345 183365 100876 0 83345 183365 100876 0 367586 89 201 97 0 387 83256 183164 100779 0 367199 0.476154 0.489664 0.47614 0 1.02655 0.799731 1.31771 0.900383 0.67518 1.2007 0.947276 0.822694 1.09072 0.440561 1 -0.0555882 0.0720758 NA
rs1341267 rs1341267 13 95284980 C A 156 1 1 59044 176274 132268 0 59044 176274 132268 0 367586 67 186 134 0 387 58977 176088 132134 0 367199 0.400399 0.413437 0.400385 0 0.929803 0.703135 1.22954 0.892685 0.665677 1.19711 0.947352 0.821008 1.09314 0.455192 1 -0.0547696 0.0733403 NA
rs8017377 rs8017377 14 24883887 G A 157 1 1 101683 183219 82684 0 101683 183219 82684 0 367586 103 192 92 0 387 101580 183027 82592 0 367199 0.474157 0.485788 0.474145 0 1.03456 0.814217 1.31454 1.09855 0.829177 1.45544 1.04776 0.909935 1.20645 0.542016 1 0.0439186 0.0720252 NA
rs4983559 rs4983559 14 105277209 G A 158 1 1 54855 174746 137985 0 54855 174746 137985 0 367586 66 188 133 0 387 54789 174558 137852 0 367199 0.386924 0.413437 0.386896 0 0.894062 0.675317 1.18366 0.800918 0.596144 1.07603 0.895296 0.775894 1.03307 0.136696 1 -0.11009 0.0739752 NA
rs2412710 rs2412710 15 42683787 G A 159 1 1 354444 13030 112 0 354444 13030 112 0 367586 368 19 0 0 387 354076 13011 112 0 367199 0.0180284 0.0245478 0.0180216 0 1.40505 0.885701 2.22893 NA NA NA 1.37125 0.869462 2.16263 0.169188 1 0.372132 0.270677 NA
15:44211273_T_C rs492571 15 44211273 T C 160 0.999756 0.997857 337416 29521.7 648.675 0 337416 29521.7 648.675 0 367586 346.984 39.0157 1 0 387 337069 29482.6 647.675 0 367199 0.0419208 0.0529918 0.0419091 -9.50107e-16 1.28553 0.923112 1.79023 1.49986 0.210354 10.6943 1.27924 0.933863 1.75236 0.123195 0.999501 0.277107 0.179765 NA
rs1532085 rs1532085 15 58683366 A G 161 1 1 55024 174195 138367 0 55024 174195 138367 0 367586 42 204 141 0 387 54982 173991 138226 0 367199 0.386635 0.372093 0.38665 0 1.53488 1.10098 2.13978 1.33537 0.946029 1.88494 1.06378 0.919436 1.23079 0.387192 1 0.0638353 0.0738219 NA
15:58731153_G_C rs261342 15 58731153 G C 162 0.994844 0.988361 17975.2 126316 223295 0 17975.2 126316 223295 0 367586 19.2941 124.576 243.129 0 387 17955.9 126192 223051 0 367199 0.220719 0.210807 0.22073 -8.23426e-15 0.918729 0.568619 1.48441 1.01441 0.637934 1.61307 1.0604 0.892112 1.26044 0.510825 0.990534 0.0572688 0.0870938 NA
rs2652834 rs2652834 15 63396867 A G 163 1 1 12886 111853 242847 0 12886 111853 242847 0 367586 13 128 246 0 387 12873 111725 242601 0 367199 0.187201 0.198966 0.187189 0 1.13448 0.64104 2.00774 1.0041 0.574664 1.75446 0.927173 0.777103 1.10622 0.395981 1 -0.0782566 0.0921946 NA
15:72566615_C_T rs1035744 15 72566615 C T 164 0.997742 0.99523 26414.8 145250 195922 0 26414.8 145250 195922 0 367586 26.9608 145.569 214.471 0 387 26387.8 145104 195707 0 367199 0.269432 0.257739 0.269445 -1.42516e-15 0.981883 0.650873 1.48123 1.07259 0.718468 1.60124 1.06217 0.904075 1.2479 0.488154 0.996014 0.0564668 0.0814526 NA
rs3198697 rs3198697 16 15129940 C T 165 1 1 129009 177245 61332 0 129009 177245 61332 0 367586 135 197 55 0 387 128874 177048 61277 0 367199 0.407944 0.396641 0.407956 0 1.0622 0.853197 1.3224 0.856834 0.626133 1.17254 0.954031 0.826011 1.10189 0.521901 1 -0.0468506 0.0731563 NA
rs749671 rs749671 16 31088347 G A 166 1 1 144921 171587 51078 0 144921 171587 51078 0 367586 145 195 47 0 387 144776 171392 51031 0 367199 0.372352 0.373385 0.372351 0 1.13599 0.91618 1.40852 0.919586 0.661682 1.27801 1.00443 0.868225 1.162 0.941935 1 0.00542373 0.0744624 NA
16:53799977_T_G rs9930333 16 53799977 T G 167 0.999912 0.999843 122301 179563 65721.5 0 122301 179563 65721.5 0 367586 127.62 198.376 61.0039 0 387 122174 179365 65660.5 0 367199 0.423039 0.413933 0.423048 0 1.0588 0.847559 1.32269 0.889434 0.655473 1.20691 0.963236 0.834796 1.11144 0.623705 0.998704 -0.0357732 0.0729164 NA
rs9989419 rs9989419 16 56985139 A G 168 1 1 57303 175482 134801 0 57303 175482 134801 0 367586 52 189 146 0 387 57251 175293 134655 0 367199 0.394585 0.378553 0.394602 0 1.18707 0.873209 1.61375 1.19374 0.869718 1.63848 1.07003 0.925297 1.2374 0.366702 1 0.0664952 0.0736651 NA
rs5880 rs5880 16 57015091 G C 169 1 1 327936 38434 1216 0 327936 38434 1216 0 367586 348 38 1 0 387 327588 38396 1215 0 367199 0.055587 0.0516796 0.0555911 0 0.931636 0.666414 1.30241 0.774769 0.108738 5.5203 0.925803 0.673353 1.2729 0.626103 1 -0.0762971 0.156597 NA
rs16942887 rs16942887 16 67928042 G A 170 1 1 287913 74698 4975 0 287913 74698 4975 0 367586 314 65 8 0 387 287599 74633 4967 0 367199 0.11514 0.104651 0.115151 0 0.797701 0.61065 1.04205 1.47521 0.730886 2.97754 0.898155 0.713425 1.13072 0.387062 1 -0.097679 0.112929 NA
16:72057282_A_G rs2288002 16 72057282 A G 171 0.996483 0.994849 69243.7 180680 117662 0 69243.7 180680 117662 0 367586 72.7333 186.482 127.784 0 387 69171 180494 117534 0 367199 0.43414 0.428875 0.434146 1.58351e-15 0.982575 0.749254 1.28855 1.03396 0.775191 1.37911 1.02172 0.886091 1.17811 0.765618 0.994945 0.0217116 0.0728304 NA
rs2000999 rs2000999 16 72108093 G A 172 1 1 241537 112695 13354 0 241537 112695 13354 0 367586 263 118 6 0 387 241274 112577 13348 0 367199 0.18962 0.167959 0.189642 0 0.961584 0.773787 1.19496 0.412373 0.183552 0.926448 0.862579 0.714354 1.04156 0.133984 1 -0.137572 0.0918016 NA
rs2925979 rs2925979 16 81534790 T C 173 1 1 33095 154517 179974 0 33095 154517 179974 0 367586 35 162 190 0 387 33060 154355 179784 0 367199 0.300211 0.299742 0.300212 0 0.991355 0.687828 1.42882 0.998246 0.695953 1.43184 1.00224 0.859319 1.16894 0.982742 1 0.00169918 0.0785509 NA
rs314253 rs314253 17 7091650 T C 174 1 1 155733 167003 44850 0 155733 167003 44850 0 367586 172 164 51 0 387 155561 166839 44799 0 367199 0.349174 0.343669 0.34918 0 0.889034 0.717742 1.10121 1.02961 0.753143 1.40757 0.975955 0.841344 1.1321 0.752515 1 -0.0238121 0.0755163 NA
rs4791641 rs4791641 17 8161149 C T 175 1 1 90802 183497 93287 0 90802 183497 93287 0 367586 99 181 107 0 387 90703 183316 93180 0 367199 0.49662 0.489664 0.496627 0 0.904617 0.707951 1.15591 1.05208 0.800345 1.38299 1.02825 0.893019 1.18396 0.682525 1 0.0294448 0.0719887 NA
17:37821435_G_T rs931992 17 37821435 G T 176 0.998944 0.998045 40717.2 163133 163736 0 40717.2 163133 163736 0 367586 38 172.024 176.976 0 387 40679.2 162961 163559 0 367199 0.332666 0.320444 0.332679 0 1.13004 0.795142 1.60599 1.15832 0.815767 1.64472 1.05722 0.909 1.2296 0.517489 0.999511 0.0495029 0.0764854 NA
rs8077889 rs8077889 17 41878166 A C 177 1 1 227074 123834 16678 0 227074 123834 16678 0 367586 228 136 23 0 387 226846 123698 16655 0 367199 0.213814 0.235142 0.213791 0 1.09389 0.884499 1.35284 1.37398 0.894594 2.11025 1.13057 0.957437 1.33501 0.147746 1 0.127158 0.0878442 NA
17:45391804_T_C rs7225700 17 45391804 T C 178 0.999707 0.999518 46234.7 168484 152868 0 46234.7 168484 152868 0 367586 50 188 149 0 387 46184.7 168296 152719 0 367199 0.354955 0.372093 0.354937 0 1.03184 0.755256 1.40972 0.901203 0.654078 1.2417 0.928524 0.802528 1.0743 0.316972 0.999955 -0.0753574 0.0753048 NA
17:66882466_T_G rs4148005 17 66882466 T G 179 0.999123 0.998376 171388 159411 36787.2 0 171388 159411 36787.2 0 367586 184.055 168.957 33.9882 0 387 171204 159242 36753.2 0 367199 0.316912 0.306115 0.316924 2.45444e-15 0.986928 0.800837 1.21626 0.860202 0.596495 1.24049 0.950851 0.816002 1.10798 0.498052 0.999281 -0.0524856 0.0774629 NA
17:76388202_A_G rs4969178 17 76388202 A G 180 0.986996 0.976306 55545.7 174852 137189 0 55545.7 174852 137189 0 367586 65.1922 195.49 126.318 0 387 55480.5 174656 137062 0 367199 0.388947 0.421026 0.388913 -1.02928e-15 0.952546 0.719572 1.26095 0.784317 0.581582 1.05772 0.875184 0.758744 1.00949 0.0679413 0.97027 -0.136723 0.0749007 NA
rs4939883 rs4939883 18 47167214 T C 181 1 1 11820 108377 247389 0 11820 108377 247389 0 367586 10 105 272 0 387 11810 108272 247117 0 367199 0.179573 0.161499 0.179592 0 1.14531 0.598546 2.19154 1.29992 0.69138 2.44408 1.13656 0.938441 1.3765 0.178202 1 0.126198 0.0937364 NA
18:47209143_C_T rs11660468 18 47209143 C T 182 0.998554 0.997576 136025 174672 56888.6 0 136025 174672 56888.6 0 367586 126.082 191.529 69.3882 0 387 135899 174481 56819.2 0 367199 0.392357 0.426752 0.392321 -6.33405e-16 1.18317 0.944885 1.48156 1.31629 0.981849 1.76465 1.1531 0.999937 1.32972 0.0462313 0.99728 0.146856 0.0736755 NA
18:57798110_C_T rs952044 18 57798110 C T 183 0.993776 0.990504 165280 162582 39723.3 0 165280 162582 39723.3 0 367586 189.412 166.733 30.8549 0 387 165091 162415 39692.4 0 367199 0.329214 0.295146 0.32925 -8.70931e-16 0.89477 0.726555 1.10193 0.677537 0.463033 0.991413 0.853048 0.730901 0.995607 0.0423014 0.990958 -0.156261 0.0769554 NA
19:8431581_G_A rs2278236 19 8431581 G A 184 0.998561 0.99757 86114.3 183792 97680 0 86114.3 183792 97680 0 367586 87.7804 194.275 104.945 0 387 86026.6 183597 97575 0 367199 0.484268 0.477823 0.484275 1.26681e-15 1.03701 0.805854 1.33448 1.05404 0.793732 1.39973 1.02618 0.891125 1.1817 0.720105 0.997997 0.0258298 0.0720859 NA
rs6511720 rs6511720 19 11202306 G T 185 1 1 285447 77059 5080 0 285447 77059 5080 0 367586 296 84 7 0 387 285151 76975 5073 0 367199 0.118638 0.126615 0.118629 0 1.05127 0.824944 1.33968 1.32928 0.627887 2.81418 1.07708 0.87134 1.33139 0.476559 1 0.0793179 0.111425 NA
19:11227602_C_T rs688 19 11227602 C T 186 0.999561 0.9993 110653 182452 74481.8 0 110653 182452 74481.8 0 367586 116.004 194.012 76.9843 0 387 110537 182258 74404.8 0 367199 0.4508 0.449587 0.450801 1.58351e-16 1.01432 0.805784 1.27683 0.985903 0.738988 1.31532 0.995108 0.863638 1.14659 0.914176 0.999857 -0.00779886 0.0723641 NA
19:19407718_T_C rs10401969 19 19407718 T C 187 0.999493 0.997443 313362 52106.4 2117.37 0 313362 52106.4 2117.37 0 367586 332 54 1 0 387 313030 52052.4 2116.37 0 367199 0.0766366 0.0723514 0.0766411 -5.54229e-16 0.978141 0.733559 1.30427 0.445509 0.0625398 3.17364 0.939663 0.715833 1.23348 0.66613 0.999996 -0.0584456 0.135458 NA
rs731839 rs731839 19 33899065 G A 188 1 1 41265 163822 162499 0 41265 163822 162499 0 367586 48 175 164 0 387 41217 163647 162335 0 367199 0.335094 0.350129 0.335079 0 0.918259 0.667104 1.26397 0.867495 0.628779 1.19684 0.935352 0.806861 1.0843 0.37508 1 -0.0676737 0.0762952 NA
19:35556744_T_C rs1688030 19 35556744 T C 189 0.99969 0.998271 1691.18 45797.9 320097 0 1691.18 45797.9 320097 0 367586 2 56.0039 328.996 0 387 1689.18 45741.9 319768 0 367199 0.0668963 0.0775244 0.0668851 5.54229e-16 1.03407 0.252135 4.241 0.868966 0.216231 3.49211 0.852924 0.655283 1.11018 0.235742 0.999917 -0.17073 0.143992 NA
rs6859 rs6859 19 45382034 A G 190 1 1 65619 179010 122957 0 65619 179010 122957 0 367586 71 188 128 0 387 65548 178822 122829 0 367199 0.422007 0.426357 0.422003 0 0.970595 0.738588 1.27548 0.962078 0.719752 1.28599 0.982333 0.851841 1.13281 0.791244 1 -0.0192548 0.0727432 NA
rs7254892 rs7254892 19 45389596 G A 191 1 1 344881 22366 339 0 344881 22366 339 0 367586 360 27 0 0 387 344521 22339 339 0 367199 0.031345 0.0348837 0.0313413 0 1.15668 0.782101 1.71066 NA NA NA 1.11711 0.760761 1.64038 0.555829 1 0.122099 0.207282 NA
rs492602 rs492602 19 49206417 A G 192 1 1 89552 183204 94830 0 89552 183204 94830 0 367586 89 187 111 0 387 89463 183017 94719 0 367199 0.492821 0.471576 0.492843 0 1.02708 0.797869 1.32214 1.17798 0.891167 1.55711 1.08892 0.945524 1.25407 0.275771 1 0.0787731 0.0722777 NA
rs17695224 rs17695224 19 52324216 G A 193 1 1 197505 144049 26032 0 197505 144049 26032 0 367586 209 150 28 0 387 197296 143899 26004 0 367199 0.266758 0.26615 0.266759 0 0.984024 0.797752 1.21379 1.01646 0.685008 1.50829 0.99689 0.849923 1.16927 0.987032 1 -0.0013246 0.0814963 NA
rs103294 rs103294 19 54797848 C T 194 1 1 221245 127588 18753 0 221245 127588 18753 0 367586 228 138 21 0 387 221017 127450 18732 0 367199 0.224565 0.232558 0.224557 0 1.04962 0.849522 1.29684 1.08674 0.694866 1.69962 1.04643 0.885619 1.23644 0.634664 1 0.0409623 0.0862051 NA
rs364585 rs364585 20 12962718 A G 195 1 1 56348 175283 135955 0 56348 175283 135955 0 367586 50 201 136 0 387 56298 175082 135819 0 367199 0.391716 0.388889 0.391719 0 1.29264 0.948183 1.76223 1.12746 0.815185 1.55936 1.01197 0.875731 1.16939 0.893545 1 0.00986819 0.073742 NA
rs2328223 rs2328223 20 17845921 A C 196 1 1 242960 111732 12894 0 242960 111732 12894 0 367586 264 115 8 0 387 242696 111617 12886 0 367199 0.187058 0.169251 0.187077 0 0.947166 0.760799 1.17919 0.57073 0.282395 1.15346 0.885298 0.73359 1.06838 0.20974 1 -0.115833 0.0923501 NA
20:34154741_C_T rs7264396 20 34154741 C T 197 0.999888 0.999709 229265 122192 16129.7 0 229265 122192 16129.7 0 367586 248.992 118.043 19.9647 0 387 229016 122074 16109.7 0 367199 0.210088 0.204099 0.210095 3.16702e-16 0.889402 0.714379 1.10731 1.13987 0.72233 1.79875 0.964143 0.809448 1.1484 0.730047 0.999671 -0.0306111 0.0887117 NA
20:39180436_T_C rs6016381 20 39180436 T C 198 0.985662 0.976158 134743 175256 57587.4 0 134743 175256 57587.4 0 367586 142.78 187.125 57.0941 0 387 134600 175069 57530.3 0 367199 0.395051 0.389294 0.395057 3.95878e-15 1.00763 0.810332 1.25297 0.935558 0.688202 1.27182 0.976113 0.844728 1.12793 0.721418 0.981056 -0.0264836 0.0742745 NA
20:39724338_T_C rs6065311 20 39724338 T C 199 0.999669 0.999483 99688.9 183946 83951.3 0 99688.9 183946 83951.3 0 367586 104.2 189.584 93.2157 0 387 99584.7 183756 83858.1 0 367199 0.478593 0.485808 0.478586 -3.16702e-16 0.98602 0.776294 1.25241 1.06235 0.803248 1.40504 1.02935 0.893951 1.18526 0.657392 0.998165 0.0320368 0.0722335 NA
rs1800961 rs1800961 20 43042364 C T 200 1 1 345047 22185 354 0 345047 22185 354 0 367586 366 21 0 0 387 344681 22164 354 0 367199 0.0311397 0.0271318 0.0311439 0 0.892293 0.57466 1.38549 NA NA NA 0.867583 0.562213 1.33882 0.520342 1 -0.133207 0.207224 NA
20:44585420_A_G rs4465830 20 44585420 A G 201 0.999851 0.999604 243276 111557 12752.9 0 243276 111557 12752.9 0 367586 251.078 121.055 14.8667 0 387 243025 111436 12738.1 0 367199 0.186437 0.194817 0.186428 -6.33405e-16 1.05147 0.846369 1.30628 1.12967 0.669284 1.90674 1.05589 0.883737 1.26157 0.565074 0.996606 0.0532239 0.0925116 NA
rs181362 rs181362 22 21932068 C T 202 1 1 239937 113956 13693 0 239937 113956 13693 0 367586 265 107 15 0 387 239672 113849 13678 0 367199 0.192257 0.177003 0.192273 0 0.850014 0.679015 1.06408 0.991836 0.589384 1.6691 0.903498 0.751144 1.08675 0.301968 1 -0.0943981 0.0914512 NA
rs5763662 rs5763662 22 30378703 C T 203 1 1 351124 16288 174 0 351124 16288 174 0 367586 366 20 1 0 387 350758 16268 173 0 367199 0.0226287 0.0284238 0.0226226 0 1.17821 0.75099 1.84846 5.53963 0.773832 39.6565 1.26393 0.826966 1.9318 0.268539 1 0.268624 0.242784 NA
22:38595411_G_A rs3761445 22 38595411 G A 204 0.998847 0.998255 59201 176652 131733 0 59201 176652 131733 0 367586 62.498 186.518 137.984 0 387 59138.5 176465 131595 0 367199 0.40134 0.402473 0.401339 -3.16702e-16 1.00015 0.750908 1.33211 0.992187 0.735764 1.33798 0.995294 0.86204 1.14915 0.943284 0.998556 -0.00522156 0.0733956 NA
# Completed successfully at 2019-08-07 22:47:26
