# Supplementary material for: Predicting the effect of statins on cancer risk using genetic variants from a Mendelian randomization study in the UK Biobank
Source: eLife. 2020 Oct 13;9:e57191. doi: 10.7554/eLife.57191 (PMC7553780; doi:10.7554/eLife.57191)
Supplement: Source data 1. [file elife-57191-data1.zip › lipid_snps_CANCER_outcomes_ca_bil_nSR.out]

# Analysis: "SNPTEST 2.5.4-beta1 analysis, started 2020-06-10 01:43:21"
#  started: 2020-06-10 04:12:11
# 
# Analysis properties:
#   -cov_names PC1 PC2 PC3 PC4 PC5 PC6 PC7 PC8 PC9 PC10 ages sex (user-supplied)
#   -data /rds/project/jmmh2/rds-jmmh2-projects/zz_mr/Association_Tests_August/bgen/lipid_snps.bgen /rds/project/jmmh2/rds-jmmh2-projects/zz_mr/September/input/cancer_Jul19_nSR_corr.sample (user-supplied)
#   -exclude_samples /rds/project/jmmh2/rds-jmmh2-projects/zz_mr/Amy_GWAS/input_all/exclusion_list.txt (user-supplied)
#   -frequentist 1 (user-supplied)
#   -method score (user-supplied)
#   -o /rds/project/jmmh2/rds-jmmh2-projects/zz_mr/Association_Tests_August/output/lipid_snps_CANCER_outcomes_ca_bil_nSR.out (user-supplied)
#   -pheno ca_bil_nSR (user-supplied)
# 
alternate_ids rsid chromosome position alleleA alleleB index average_maximum_posterior_call info cohort_1_AA cohort_1_AB cohort_1_BB cohort_1_NULL all_AA all_AB all_BB all_NULL all_total cases_AA cases_AB cases_BB cases_NULL cases_total controls_AA controls_AB controls_BB controls_NULL controls_total all_maf cases_maf controls_maf missing_data_proportion het_OR het_OR_lower het_OR_upper hom_OR hom_OR_lower hom_OR_upper all_OR all_OR_lower all_OR_upper frequentist_add_pvalue frequentist_add_info frequentist_add_beta_1 frequentist_add_se_1 comment
rs10903129 rs10903129 01 25768937 A G 1 1 1 72158 181055 114373 0 72158 181055 114373 0 367586 74 191 117 0 382 72084 180864 114256 0 367204 0.442578 0.443717 0.442577 0 1.0287 0.786454 1.34556 0.997503 0.745452 1.33478 0.995389 0.862929 1.14818 0.912685 1 -0.00798243 0.0727973 NA
rs4660293 rs4660293 01 40028180 A G 2 1 1 215504 132022 20060 0 215504 132022 20060 0 367586 221 141 20 0 382 215283 131881 20040 0 367204 0.234152 0.236911 0.234149 0 1.04149 0.843062 1.28662 0.972187 0.615016 1.53679 1.01546 0.859398 1.19986 0.809496 1 0.0206758 0.0857643 NA
rs2479394 rs2479394 01 55486064 G A 3 1 1 28474 148012 191100 0 28474 148012 191100 0 367586 27 151 204 0 382 28447 147861 190896 0 367204 0.278792 0.268325 0.278803 0 1.07596 0.71425 1.62085 1.12592 0.753531 1.68233 1.05415 0.898178 1.2372 0.537029 1 0.0498917 0.080821 NA
rs11206510 rs11206510 01 55496039 T C 4 1 1 242622 111961 13003 0 242622 111961 13003 0 367586 253 120 9 0 382 242369 111841 12994 0 367204 0.187666 0.180628 0.187674 0 1.02787 0.827058 1.27743 0.663523 0.341203 1.29033 0.954184 0.793491 1.14742 0.606693 1 -0.0477541 0.0927624 NA
1:55502137_C_G rs2149041 01 55502137 C G 5 0.996853 0.992299 242350 112197 13039.4 0 242350 112197 13039.4 0 367586 253.835 116.012 12.1529 0 382 242096 112081 13027.2 0 367204 0.188086 0.183662 0.18809 -3.16702e-16 0.987206 0.792434 1.22985 0.889745 0.500262 1.58246 0.971159 0.808567 1.16644 0.735673 0.992399 -0.0313845 0.0929666 NA
rs2479409 rs2479409 01 55504650 G A 6 1 1 44711 166817 156058 0 44711 166817 156058 0 367586 41 166 175 0 382 44670 166651 155883 0 367204 0.348543 0.324607 0.348568 0 1.08526 0.770927 1.52775 1.22313 0.87038 1.71883 1.11331 0.956779 1.29545 0.158565 1 0.107027 0.0759102 NA
rs10888897 rs10888897 01 55513061 T C 7 1 1 56449 175511 135626 0 56449 175511 135626 0 367586 53 188 141 0 382 56396 175323 135485 0 367204 0.392301 0.384817 0.392309 0 1.14102 0.841094 1.54788 1.10739 0.807392 1.51885 1.03204 0.892009 1.19405 0.659602 1 0.0326861 0.0742087 NA
1:55518752_C_T rs7552841 01 55518752 C T 8 0.958373 0.933846 142943 172732 51911 0 142943 172732 51911 0 367586 163.565 173.031 45.4039 0 382 142779 172559 51865.6 0 367204 0.376177 0.345339 0.376209 4.59218e-15 0.875309 0.706775 1.08403 0.764167 0.549964 1.0618 0.874662 0.753424 1.01541 0.0638363 0.924199 -0.144156 0.0777825 NA
rs562556 rs562556 01 55524237 G A 9 1 1 11874 108124 247588 0 11874 108124 247588 0 367586 14 122 246 0 382 11860 108002 247342 0 367204 0.179376 0.196335 0.179358 0 0.95694 0.550234 1.66426 0.842547 0.491559 1.44415 0.894632 0.748296 1.06959 0.217474 1 -0.11642 0.0943992 NA
1:55958030_C_T rs1998013 01 55958030 C T 10 0.99938 0.924791 365156 2424.64 5.47451 0 365156 2424.64 5.47451 0 367586 379.996 2.00392 0 0 382 364776 2422.64 5.47451 0 367204 0.00331296 0.00262293 0.00331367 -2.13774e-15 0.794034 0.198013 3.18408 NA NA NA 0.791001 0.197618 3.16612 0.734042 0.995288 -0.214056 0.630034 NA
1:62953373_G_A rs10493326 01 62953373 G A 11 0.993589 0.986538 204883 139060 23643.3 0 204883 139060 23643.3 0 367586 222.925 138.961 20.1137 0 382 204660 138921 23623.2 0 367204 0.253473 0.23454 0.253493 7.91756e-16 0.91833 0.742931 1.13514 0.781677 0.495181 1.23393 0.902323 0.763211 1.06679 0.23472 0.984054 -0.0997248 0.0839231 NA
1:63133930_G_A rs4587594 01 63133930 G A 12 0.999555 0.999167 154549 167721 45316.3 0 154549 167721 45316.3 0 367586 166 163.949 52.051 0 382 154383 167557 45264.3 0 367204 0.351419 0.350852 0.35142 7.91756e-17 0.909992 0.733271 1.1293 1.06946 0.783186 1.46037 0.997512 0.859716 1.15739 0.960224 0.998704 -0.00378698 0.0759341 NA
1:92993807_C_T rs6603981 01 92993807 C T 13 0.998715 0.997191 16184.9 118957 232444 0 16184.9 118957 232444 0 367586 13.5765 122.424 246 0 382 16171.3 118834 232198 0 367204 0.205838 0.195781 0.205849 -2.21692e-15 1.2271 0.700301 2.15019 1.26193 0.730509 2.17993 1.06475 0.890431 1.27321 0.479389 0.99806 0.0630669 0.0891675 NA
rs12133576 rs12133576 01 93816400 A G 14 1 1 50170 170896 146520 0 50170 170896 146520 0 367586 39 179 164 0 382 50131 170717 146356 0 367204 0.368942 0.336387 0.368976 0 1.34778 0.953091 1.90591 1.44037 1.0157 2.04261 1.15353 0.992692 1.34042 0.052171 1 0.145509 0.0749383 NA
rs646776 rs646776 01 109818530 C T 15 1 1 18197 127002 222387 0 18197 127002 222387 0 367586 16 139 227 0 382 18181 126863 222160 0 367204 0.222255 0.223822 0.222254 0 1.24502 0.741921 2.08928 1.16107 0.699171 1.92811 0.990992 0.835883 1.17488 0.912248 1 -0.00960207 0.0871307 NA
1:110198727_C_G rs1010167 01 110198727 C G 16 0.996247 0.993891 137991 174531 55063.9 0 137991 174531 55063.9 0 367586 140.467 179.655 61.8784 0 382 137851 174351 55002 0 367204 0.3872 0.397136 0.38719 1.26681e-15 1.01123 0.810827 1.26116 1.10407 0.818557 1.48917 1.04261 0.901883 1.20529 0.578266 0.996196 0.0414458 0.0745536 NA
rs267733 rs267733 01 150958836 A G 17 1 1 258958 99130 9498 0 258958 99130 9498 0 367586 259 113 10 0 382 258699 99017 9488 0 367204 0.160678 0.174084 0.160664 0 1.13989 0.913784 1.42195 1.05274 0.559565 1.98057 1.10113 0.913224 1.3277 0.332749 1 0.095427 0.0985214 NA
rs12145743 rs12145743 01 156700651 T G 18 1 1 161167 164513 41906 0 161167 164513 41906 0 367586 172 174 36 0 382 160995 164339 41870 0 367204 0.337778 0.32199 0.337795 0 0.991043 0.802637 1.22368 0.804792 0.561826 1.15283 0.930991 0.799837 1.08365 0.378218 1 -0.0675767 0.0766885 NA
rs4650994 rs4650994 01 178515312 G A 19 1 1 81139 181896 104551 0 81139 181896 104551 0 367586 92 177 113 0 382 81047 181719 104438 0 367204 0.468154 0.472513 0.46815 0 0.858069 0.666896 1.10404 0.953167 0.72372 1.25536 0.982638 0.852464 1.13269 0.780547 1 -0.020165 0.0723783 NA
1:182150978_C_A rs1689797 01 182150978 C A 20 0.998404 0.997402 163413 163299 40874.1 0 163413 163299 40874.1 0 367586 167.545 175.804 38.651 0 382 163246 163123 40835.4 0 367204 0.333319 0.33129 0.333321 1.58351e-15 1.05009 0.849716 1.2977 0.922219 0.649934 1.30858 0.99089 0.852241 1.1521 0.920599 0.997043 -0.0076704 0.0769513 NA
rs2642438 rs2642438 01 220970028 A G 21 1 1 32481 153245 181860 0 32481 153245 181860 0 367586 27 148 207 0 382 32454 153097 181653 0 367204 0.296811 0.264398 0.296845 0 1.16198 0.770885 1.7515 1.36972 0.91703 2.04588 1.17453 0.999997 1.37952 0.0443582 1 0.159171 0.0791623 NA
1:220985811_T_C rs903319 01 220985811 T C 22 0.997348 0.994976 198690 143077 25818.5 0 198690 143077 25818.5 0 367586 202.396 151.204 28.4 0 382 198488 142926 25790.1 0 367204 0.264856 0.272256 0.264848 7.1258e-16 1.03749 0.840304 1.28094 1.07993 0.729016 1.59977 1.03844 0.885438 1.21787 0.630516 0.995059 0.0396078 0.0823447 NA
rs4846914 rs4846914 01 230295691 G A 23 1 1 56753 176014 134819 0 56753 176014 134819 0 367586 51 189 142 0 382 56702 175825 134677 0 367204 0.393813 0.38089 0.393826 0 1.19511 0.877061 1.6285 1.17226 0.851134 1.61454 1.05603 0.912484 1.22215 0.486694 1 0.0516316 0.0742285 NA
1:230419344_G_A rs6680658 01 230419344 G A 24 0.993148 0.986 216214 131472 19900 0 216214 131472 19900 0 367586 206.976 153.573 21.451 0 382 216007 131319 19878.6 0 367204 0.232969 0.257166 0.232944 -1.66269e-15 1.22049 0.990437 1.50397 1.12618 0.721818 1.75707 1.13998 0.969165 1.3409 0.117572 0.982882 0.135169 0.0863671 NA
1:234849339_G_A rs2587534 01 234849339 G A 25 0.99591 0.992501 85062.7 183708 98815.1 0 85062.7 183708 98815.1 0 367586 84.8431 196.059 101.098 0 382 84977.8 183512 98714 0 367204 0.481294 0.478724 0.481296 4.51301e-15 1.07007 0.829351 1.38065 1.02578 0.768531 1.36913 1.01036 0.876589 1.16454 0.908816 0.993343 0.00833237 0.0727514 NA
rs1367117 rs1367117 02 21263900 G A 26 1 1 161856 163987 41743 0 161856 163987 41743 0 367586 158 180 44 0 382 161698 163807 41699 0 367204 0.336619 0.350785 0.336604 0 1.12457 0.908119 1.39262 1.07988 0.773039 1.50851 1.06489 0.917781 1.23558 0.417779 1 0.0620874 0.0766245 NA
rs515135 rs515135 02 21286057 T C 27 1 1 11882 108434 247270 0 11882 108434 247270 0 367586 10 128 244 0 382 11872 108306 247026 0 367204 0.179819 0.193717 0.179805 0 1.40308 0.736995 2.67115 1.17266 0.622896 2.20763 0.912437 0.762495 1.09186 0.320997 1 -0.0935696 0.0942852 NA
rs1260326 rs1260326 02 27730940 T C 28 1 1 57437 175526 134623 0 57437 175526 134623 0 367586 47 180 155 0 382 57390 175346 134468 0 367204 0.39501 0.358639 0.395047 0 1.25347 0.90912 1.72826 1.40751 1.01542 1.951 1.16781 1.00723 1.354 0.0398416 1 0.152265 0.074081 NA
2:27731212_T_C rs3817588 02 27731212 T C 29 0.991982 0.980657 237957 115439 14189.4 0 237957 115439 14189.4 0 367586 225.071 144.922 12.0078 0 382 237732 115294 14177.3 0 367204 0.195625 0.221122 0.195599 -3.95878e-15 1.32768 1.07742 1.63608 0.894621 0.500517 1.59904 1.16753 0.984058 1.38522 0.0744625 0.979889 0.164327 0.0921241 NA
rs6544713 rs6544713 02 44073881 T C 30 1 1 38467 160718 168401 0 38467 160718 168401 0 367586 38 162 182 0 382 38429 160556 168219 0 367204 0.32326 0.311518 0.323273 0 1.02038 0.716571 1.45301 1.09414 0.771218 1.55227 1.05576 0.9058 1.23054 0.476629 1 0.0550908 0.0774034 NA
rs4148218 rs4148218 02 44099582 G A 31 1 1 245276 109927 12383 0 245276 109927 12383 0 367586 242 124 16 0 382 245034 109803 12367 0 367204 0.183213 0.204188 0.183191 0 1.14345 0.920789 1.41996 1.30999 0.789587 2.17337 1.14403 0.959395 1.3642 0.13637 1 0.139398 0.0935908 NA
rs2710642 rs2710642 02 63149557 G A 32 1 1 39456 161626 166504 0 39456 161626 166504 0 367586 43 154 185 0 382 39413 161472 166319 0 367204 0.327186 0.314136 0.3272 0 0.874167 0.623302 1.226 1.01953 0.7315 1.42098 1.06181 0.911311 1.23716 0.451068 1 0.0582224 0.0772554 NA
2:118576719_T_C rs17508045 02 118576719 T C 33 0.999611 0.997929 305977 58744.1 2864.9 0 305977 58744.1 2864.9 0 367586 306.063 72.8863 3.05098 0 382 305671 58671.2 2861.85 0 367204 0.087699 0.103388 0.0876827 -1.58351e-15 1.24069 0.960848 1.60204 1.06472 0.344528 3.29039 1.19977 0.950358 1.51462 0.12868 0.994722 0.194672 0.12813 NA
rs2030746 rs2030746 02 121309488 C T 34 1 1 125469 178592 63525 0 125469 178592 63525 0 367586 135 186 61 0 382 125334 178406 63464 0 367204 0.415742 0.403141 0.415755 0 0.967918 0.775433 1.20818 0.892355 0.659402 1.2076 0.949168 0.821352 1.09687 0.451981 1 -0.0552854 0.0735063 NA
2:135762344_C_T rs16831243 02 135762344 C T 35 0.999529 0.998031 297933 65518.4 4134.64 0 297933 65518.4 4134.64 0 367586 312.004 66.9961 3 0 382 297621 65451.4 4131.64 0 367204 0.100368 0.0955446 0.100373 3.95878e-16 0.976414 0.749819 1.27149 0.692631 0.222083 2.16018 0.946815 0.743794 1.20525 0.751484 0.999939 -0.0386859 0.12216 NA
2:165551201_T_C rs7607980 02 165551201 T C 36 0.999288 0.997628 284300 77910.9 5375.6 0 284300 77910.9 5375.6 0 367586 307.016 69.9843 5 0 382 283993 77840.9 5370.6 0 367204 0.1206 0.104692 0.120617 -2.77114e-15 0.831648 0.641406 1.07831 0.861179 0.355755 2.08466 0.852528 0.676197 1.07484 0.182599 0.998128 -0.148359 0.111314 NA
2:165619163_T_G rs355838 02 165619163 T G 37 0.994557 0.992059 56385.1 175396 135805 0 56385.1 175396 135805 0 367586 52.5098 213.059 116.431 0 382 56332.6 175183 135689 0 367204 0.391971 0.416333 0.391946 1.10846e-15 1.30475 0.964529 1.76498 0.920547 0.664481 1.27529 0.903665 0.782531 1.04355 0.172738 0.994115 -0.101512 0.0744522 NA
rs2287623 rs2287623 02 169830155 G A 38 1 1 57757 176298 133531 0 57757 176298 133531 0 367586 50 188 144 0 382 57707 176110 133387 0 367204 0.39693 0.376963 0.396951 0 1.23206 0.901831 1.68321 1.24597 0.903063 1.71908 1.08792 0.939768 1.25944 0.257016 1 0.0839539 0.0740678 NA
rs1047891 rs1047891 02 211540507 C A 39 1 1 172154 158700 36732 0 172154 158700 36732 0 367586 185 171 26 0 382 171969 158529 36706 0 367204 0.315795 0.291885 0.31582 0 1.00269 0.814364 1.23456 0.658438 0.436682 0.992806 0.892972 0.763951 1.04378 0.156873 1 -0.110303 0.0779159 NA
rs1250229 rs1250229 02 216304384 T C 40 1 1 24471 143779 199336 0 24471 143779 199336 0 367586 30 151 201 0 382 24441 143628 199135 0 367204 0.262144 0.276178 0.262129 0 0.856516 0.578741 1.26761 0.82233 0.560198 1.20712 0.931062 0.794443 1.09117 0.381848 1 -0.0724272 0.0828217 NA
2:227122216_G_T rs1515110 02 227122216 G T 41 0.999003 0.998217 48609.5 170037 148940 0 48609.5 170037 148940 0 367586 42.1961 199.639 140.165 0 382 48567.3 169837 148800 0 367204 0.363528 0.371769 0.363519 0 1.35296 0.970496 1.88615 1.0842 0.768375 1.52983 0.965137 0.833359 1.11775 0.623936 0.998208 -0.0369542 0.0753736 NA
rs11563251 rs11563251 02 234679384 C T 42 1 1 290875 72172 4539 0 290875 72172 4539 0 367586 303 79 0 0 382 290572 72093 4539 0 367204 0.110518 0.103403 0.110526 0 1.05086 0.820266 1.34628 NA NA NA 0.928125 0.735217 1.17165 0.522925 1 -0.0737253 0.115404 NA
3:12296469_G_A rs9875338 03 12296469 G A 43 0.999063 0.998416 132583 176123 58880 0 132583 176123 58880 0 367586 144.792 176.988 60.2196 0 382 132439 175946 58819.8 0 367204 0.399747 0.389303 0.399758 -7.91756e-16 0.9201 0.738585 1.14622 0.936449 0.693254 1.26496 0.957176 0.827561 1.10709 0.561386 0.995669 -0.0430552 0.0741329 NA
rs7640978 rs7640978 03 32533010 C T 44 1 1 305112 59557 2917 0 305112 59557 2917 0 367586 322 56 4 0 382 304790 59501 2913 0 367204 0.0889465 0.0837696 0.0889519 0 0.890858 0.670666 1.18334 1.29976 0.484537 3.48659 0.936414 0.724859 1.20971 0.608206 1 -0.0651869 0.12716 NA
Affx-22382690 rs2290547 03 47061183 G A 45 1 1 250117 105993 11476 0 250117 105993 11476 0 367586 274 97 11 0 382 249843 105896 11465 0 367204 0.175394 0.155759 0.175415 0 0.835235 0.662508 1.053 0.874853 0.478692 1.59887 0.867275 0.713168 1.05468 0.165301 1 -0.132315 0.0953647 NA
3:50113034_A_G rs2240327 03 50113034 A G 46 0.99989 0.999813 100622 183347 83617 0 100622 183347 83617 0 367586 100.973 190.027 91 0 382 100521 183157 83526 0 367204 0.47687 0.486947 0.476859 -2.37527e-16 1.03287 0.811268 1.315 1.08461 0.816903 1.44004 1.04123 0.903447 1.20003 0.688813 0.999853 0.0294579 0.0735591 NA
rs13326165 rs13326165 03 52532118 A G 47 1 1 15455 119214 232917 0 15455 119214 232917 0 367586 21 119 242 0 382 15434 119095 232675 0 367204 0.204203 0.210733 0.204196 0 0.734366 0.461643 1.16821 0.764407 0.489275 1.19425 0.961019 0.807569 1.14363 0.736394 1 -0.0302248 0.0897857 NA
rs6805251 rs6805251 03 119560606 T C 48 1 1 53874 173703 140009 0 53874 173703 140009 0 367586 53 175 154 0 382 53821 173528 139855 0 367204 0.382837 0.367801 0.382853 0 1.0241 0.753041 1.39274 1.1182 0.81826 1.52808 1.06631 0.92042 1.23532 0.380242 1 0.0653606 0.0744893 NA
rs17345563 rs17345563 03 132209203 A G 49 1 1 289295 73612 4679 0 289295 73612 4679 0 367586 310 65 7 0 382 288985 73547 4672 0 367204 0.112858 0.103403 0.112868 0 0.823876 0.630501 1.07656 1.39672 0.659971 2.95592 0.906473 0.718067 1.14431 0.412742 1 -0.0938039 0.114524 NA
3:135932359_C_T rs687339 03 135932359 C T 50 0.998803 0.997227 19123.1 129452 219011 0 19123.1 129452 219011 0 367586 21.2941 151.251 209.455 0 382 19101.8 129300 218802 0 367204 0.228107 0.253716 0.22808 -1.50434e-15 1.04933 0.66647 1.65213 0.858724 0.54971 1.34145 0.869103 0.738344 1.02302 0.0986608 0.993662 -0.142872 0.0865169 NA
3:156798294_A_G rs1482852 03 156798294 A G 51 0.998128 0.996845 131815 177009 58762 0 131815 177009 58762 0 367586 145.157 188.851 47.9922 0 382 131670 176820 58714 0 367204 0.400631 0.372821 0.40066 1.26681e-15 0.968806 0.780237 1.20295 0.741442 0.534906 1.02773 0.889213 0.767869 1.02973 0.120546 0.998257 -0.115163 0.0741798 NA
3:170727218_G_A rs10513688 03 170727218 G A 52 0.999974 0.999859 299612 64506.6 3467.13 0 299612 64506.6 3467.13 0 367586 312 67 3 0 382 299300 64439.6 3464.13 0 367204 0.0971756 0.0955497 0.0971773 -1.10846e-15 0.997413 0.765948 1.29882 0.830769 0.266354 2.59121 0.981482 0.771029 1.24938 0.900156 1 -0.0153619 0.122441 NA
rs6831256 rs6831256 04 3473139 A G 53 1 1 122328 179565 65693 0 122328 179565 65693 0 367586 117 197 68 0 382 122211 179368 65625 0 367204 0.422964 0.435864 0.42295 0 1.14722 0.912521 1.44228 1.08234 0.802597 1.45959 1.05412 0.913595 1.21627 0.438493 1 0.0568634 0.0733968 NA
4:26062990_A_G rs10019888 04 26062990 A G 54 0.996652 0.990717 256221 101227 10138.8 0 256221 101227 10138.8 0 367586 261.663 110.239 10.098 0 382 255959 101116 10128.7 0 367204 0.165273 0.170727 0.165267 -6.65075e-15 1.06646 0.853569 1.33244 0.97524 0.51998 1.82909 1.03983 0.861143 1.25561 0.709119 0.992209 0.0363964 0.0975671 NA
rs442177 rs442177 04 88030261 G T 55 1 1 60675 177384 129527 0 60675 177384 129527 0 367586 62 187 133 0 382 60613 177197 129394 0 367204 0.406346 0.407068 0.406345 0 1.03171 0.774016 1.37521 1.00487 0.743268 1.35856 0.997008 0.862942 1.1519 0.935377 1 -0.00597911 0.0737416 NA
4:88160140_C_T rs10029254 04 88160140 C T 56 0.999897 0.999771 217251 130571 19763.7 0 217251 130571 19763.7 0 367586 239 131.984 11.0157 0 382 217012 130439 19752.7 0 367204 0.231372 0.201591 0.231403 3.16702e-16 0.918756 0.742746 1.13648 0.506375 0.276747 0.926534 0.838639 0.702711 1.00086 0.0517188 0.999886 -0.166954 0.0858167 NA
rs3822072 rs3822072 04 89741269 G A 57 1 1 110787 182105 74694 0 110787 182105 74694 0 367586 113 201 68 0 382 110674 181904 74626 0 367204 0.450905 0.441099 0.450916 0 1.08223 0.859377 1.36288 0.892454 0.660512 1.20584 0.96105 0.833086 1.10867 0.603494 1 -0.0378399 0.0728555 NA
rs2602836 rs2602836 04 100014805 A G 58 1 1 64735 179575 123276 0 64735 179575 123276 0 367586 68 175 139 0 382 64667 179400 123137 0 367204 0.420371 0.407068 0.420385 0 0.927661 0.700952 1.22769 1.0735 0.803088 1.43495 1.05644 0.914384 1.22057 0.457083 1 0.0546049 0.0734274 NA
rs13107325 rs13107325 04 103188709 C T 59 1 1 314539 51078 1969 0 314539 51078 1969 0 367586 318 64 0 0 382 314221 51014 1969 0 367204 0.0748342 0.0837696 0.0748249 0 1.23965 0.947565 1.62177 NA NA NA 1.13047 0.875056 1.46044 0.409864 1 0.112939 0.13704 NA
rs6450176 rs6450176 05 53298025 G A 60 1 1 205147 139012 23427 0 205147 139012 23427 0 367586 205 147 30 0 382 204942 138865 23397 0 367204 0.25282 0.270942 0.252801 0 1.05828 0.856163 1.30812 1.28185 0.873657 1.88077 1.09843 0.936364 1.28855 0.24209 1 0.0975121 0.0833595 NA
5:55861786_C_T rs9686661 05 55861786 C T 61 0.999884 0.999703 235332 117442 14811.2 0 235332 117442 14811.2 0 367586 255.992 112.008 14 0 382 235076 117330 14797.2 0 367204 0.200041 0.183256 0.200059 -3.95878e-16 0.876638 0.702003 1.09472 0.868822 0.507206 1.48826 0.897168 0.74685 1.07774 0.250773 0.999936 -0.10396 0.0905201 NA
5:67714246_A_G rs4976033 05 67714246 A G 62 0.983128 0.97252 131248 176794 59543.3 0 131248 176794 59543.3 0 367586 147.922 178.404 55.6745 0 382 131101 176616 59487.6 0 367204 0.402465 0.379258 0.402489 9.50107e-16 0.895257 0.719848 1.11341 0.829474 0.609394 1.12904 0.907017 0.783633 1.04983 0.18888 0.970509 -0.0985148 0.074979 NA
5:74560579_G_A rs10066707 05 74560579 G A 63 0.993838 0.99098 146622 170694 50270.3 0 146622 170694 50270.3 0 367586 152.706 178.855 50.4392 0 382 146469 170515 50219.9 0 367204 0.36894 0.366143 0.368943 1.82104e-15 1.00607 0.810574 1.24872 0.963348 0.700606 1.32462 0.988027 0.852728 1.14479 0.878124 0.986913 -0.0115723 0.0754646 NA
5:74562029_C_G rs2006760 05 74562029 C G 64 0.989448 0.974963 232555 119577 15454 0 232555 119577 15454 0 367586 231.22 131.769 19.0118 0 382 232324 119445 15435 0 367204 0.204693 0.222241 0.204675 -8.70931e-15 1.10844 0.894854 1.37301 1.23761 0.775126 1.97605 1.11035 0.936149 1.31696 0.212839 0.965411 0.113923 0.091446 NA
rs7703051 rs7703051 05 74625487 C A 65 1 1 143724 172086 51776 0 143724 172086 51776 0 367586 144 169 69 0 382 143580 171917 51707 0 367204 0.37493 0.401832 0.374902 0 0.980165 0.784722 1.22429 1.33055 0.998445 1.77312 1.12009 0.96918 1.2945 0.124407 1 0.114909 0.0747842 NA
5:74641707_G_A rs2303152 05 74641707 G A 66 0.999561 0.998347 297281 66549.7 3754.97 0 297281 66549.7 3754.97 0 367586 299 73.0118 9.98824 0 382 296982 66476.7 3744.98 0 367204 0.100738 0.121712 0.100716 1.10846e-15 1.09089 0.844508 1.40916 2.6491 1.4091 4.98029 1.23736 0.995973 1.53725 0.0595002 0.99983 0.226314 0.120094 NA
5:74648496_G_T rs17238484 05 74648496 G T 67 0.99975 0.999474 220665 127957 18963.4 0 220665 127957 18963.4 0 367586 236.031 114.976 30.9922 0 382 220429 127842 18932.4 0 367204 0.22564 0.231624 0.225634 7.91756e-16 0.839913 0.672017 1.04975 1.52878 1.05096 2.22385 1.03455 0.874411 1.22402 0.710441 0.999715 0.0321006 0.0864631 NA
rs5909 rs5909 05 74656175 G A 68 1 1 301812 62562 3212 0 301812 62562 3212 0 367586 309 68 5 0 382 301503 62494 3207 0 367204 0.0938365 0.102094 0.093828 0 1.0617 0.816438 1.38065 1.52126 0.628295 3.68337 1.09812 0.868718 1.3881 0.428084 1 0.0984579 0.124241 NA
rs12916 rs12916 05 74656539 T C 69 1 1 132156 176603 58827 0 132156 176603 58827 0 367586 129 175 78 0 382 132027 176428 58749 0 367204 0.400256 0.433246 0.400222 0 1.01518 0.808568 1.27459 1.35884 1.02566 1.80024 1.14559 0.992771 1.32194 0.0635822 1 0.137159 0.0739361 NA
rs4530754 rs4530754 05 122855416 G A 70 1 1 76377 182312 108897 0 76377 182312 108897 0 367586 79 191 112 0 382 76298 182121 108785 0 367204 0.455765 0.456806 0.455764 0 1.01288 0.779175 1.31669 0.99434 0.745428 1.32637 0.995809 0.863616 1.14824 0.975108 1 -0.00226951 0.0727349 NA
rs6882076 rs6882076 05 156390297 T C 71 1 1 49173 170253 148160 0 49173 170253 148160 0 367586 50 195 137 0 382 49123 170058 148023 0 367204 0.365355 0.386126 0.365334 0 1.12656 0.825559 1.53729 0.909298 0.657649 1.25724 0.915156 0.791056 1.05872 0.241969 1 -0.0879369 0.0751547 NA
6:16109163_A_C rs2294261 06 16109163 A C 72 0.99645 0.994416 95752.4 183259 88575.1 0 95752.4 183259 88575.1 0 367586 102.945 187.29 91.7647 0 382 95649.5 183071 88483.3 0 367204 0.490237 0.485366 0.490242 1.02928e-15 0.950543 0.747273 1.20911 0.963587 0.727144 1.27691 0.980672 0.85089 1.13025 0.808084 0.996982 -0.0176157 0.0725227 NA
6:26093141_G_A rs1800562 06 26093141 G A 73 0.99952 0.997285 313425 51906.4 2254.63 0 313425 51906.4 2254.63 0 367586 319.996 55.0039 7 0 382 313105 51851.4 2247.63 0 367204 0.076738 0.0903193 0.0767239 7.91756e-16 1.03796 0.77959 1.38195 3.04732 1.43943 6.45129 1.19479 0.932802 1.53037 0.184032 0.999222 0.180236 0.135675 NA
rs2247056 rs2247056 06 31265490 T C 74 1 1 32591 153678 181317 0 32591 153678 181317 0 367586 32 152 198 0 382 32559 153526 181119 0 367204 0.297699 0.282723 0.297715 0 1.00736 0.687927 1.47511 1.1123 0.765529 1.61615 1.07551 0.91874 1.25902 0.323581 1 0.0784704 0.0794938 NA
6:34563164_A_G rs205262 06 34563164 A G 75 0.999283 0.998621 196621 144317 26647.4 0 196621 144317 26647.4 0 367586 187.008 156.439 38.5529 0 382 196434 144161 26608.8 0 367204 0.268797 0.305687 0.268759 -2.37527e-16 1.13987 0.92168 1.40972 1.52191 1.07579 2.15305 1.1979 1.02692 1.39735 0.0203504 0.99817 0.189639 0.0817472 NA
6:43757896_C_A rs998584 06 43757896 C A 76 0.996387 0.994693 98504 183562 85520.5 0 98504 183562 85520.5 0 367586 120.243 177.835 83.9216 0 382 98383.7 183384 85436.5 0 367204 0.482339 0.452459 0.482371 4.75053e-16 0.793451 0.629454 1.00018 0.803698 0.608065 1.06227 0.886748 0.768946 1.0226 0.0990814 0.998464 -0.119665 0.0725542 NA
rs17789218 rs17789218 06 100600097 T C 77 1 1 209829 135864 21893 0 209829 135864 21893 0 367586 214 150 18 0 382 209615 135714 21875 0 367204 0.244365 0.243455 0.244366 0 1.08262 0.878583 1.33404 0.805996 0.498132 1.30413 0.995078 0.843456 1.17396 0.949252 1 -0.00536639 0.0843154 NA
6:116337503_G_A rs868943 06 116337503 G A 78 0.999615 0.999376 122639 178859 66087.8 0 122639 178859 66087.8 0 367586 124.043 173.957 84 0 382 122515 178685 66003.8 0 367204 0.423077 0.447588 0.423052 6.33405e-16 0.961545 0.763638 1.21074 1.25698 0.952747 1.65835 1.10499 0.958058 1.27445 0.197074 0.999777 0.0944261 0.0732024 NA
rs9491696 rs9491696 06 127452639 C G 79 1 1 94100 183991 89495 0 94100 183991 89495 0 367586 101 173 108 0 382 93999 183818 89387 0 367204 0.493736 0.509162 0.49372 0 0.875911 0.685191 1.11972 1.12448 0.857153 1.47518 1.06372 0.922983 1.22592 0.381806 1 0.0633968 0.0724888 NA
6:139831757_T_C rs634869 06 139831757 T C 80 0.999776 0.999687 61831.2 177550 128204 0 61831.2 177550 128204 0 367586 71.0039 193.996 117 0 382 61760.2 177356 128087 0 367204 0.409717 0.439796 0.409686 0 0.95142 0.724835 1.24884 0.794521 0.591541 1.06715 0.884023 0.76628 1.01986 0.0878269 0.999978 -0.125655 0.0736128 NA
6:152040291_T_C rs12525163 06 152040291 T C 81 0.999285 0.998573 193858 146362 27365.9 0 193858 146362 27365.9 0 367586 189.106 160.796 32.098 0 382 193669 146201 27333.8 0 367204 0.273533 0.294492 0.273511 1.34598e-15 1.12637 0.912687 1.39008 1.20264 0.827075 1.74874 1.10873 0.948916 1.29547 0.195517 0.998691 0.105359 0.0813944 NA
6:160575985_C_T rs2297374 06 160575985 C T 82 0.998105 0.996826 143986 171881 51719.5 0 143986 171881 51719.5 0 367586 152.165 187.078 42.7569 0 382 143834 171694 51676.7 0 367204 0.374497 0.356796 0.374515 2.61279e-15 1.02995 0.831463 1.27582 0.782092 0.557002 1.09814 0.926443 0.798915 1.07433 0.317976 0.99659 -0.0747948 0.0748976 NA
rs1564348 rs1564348 06 160578860 T C 83 1 1 253279 103766 10541 0 253279 103766 10541 0 367586 270 102 10 0 382 253009 103664 10531 0 367204 0.169821 0.159686 0.169832 0 0.922029 0.734115 1.15804 0.889821 0.47321 1.67321 0.928905 0.76535 1.12741 0.448295 1 -0.0732304 0.0965769 NA
rs702485 rs702485 07 6449272 A G 84 1 1 109061 182158 76367 0 109061 182158 76367 0 367586 131 178 73 0 382 108930 181980 76294 0 367204 0.455529 0.424084 0.455561 0 0.813341 0.648978 1.01933 0.795625 0.597474 1.05949 0.880023 0.762339 1.01588 0.0767314 1 -0.128705 0.0727158 NA
7:16152174_T_A rs17286602 07 16152174 T A 85 0.997749 0.99646 120185 180187 67214.2 0 120185 180187 67214.2 0 367586 125.137 183.996 72.8667 0 382 120059 180003 67141.4 0 367204 0.427948 0.431583 0.427945 -7.1258e-16 0.980704 0.781367 1.23089 1.04123 0.779913 1.39011 1.01496 0.879506 1.17127 0.83653 0.996207 0.0151601 0.0734738 NA
rs10282707 rs10282707 07 17911038 C T 86 1 1 133659 176056 57871 0 133659 176056 57871 0 367586 144 174 64 0 382 133515 175882 57807 0 367204 0.396911 0.395288 0.396913 0 0.917266 0.735445 1.14404 1.02652 0.76457 1.37821 0.99323 0.85907 1.14834 0.914502 1 -0.00794925 0.0740415 NA
rs12670798 rs12670798 07 21607352 T C 87 1 1 208500 136805 22281 0 208500 136805 22281 0 367586 212 144 26 0 382 208288 136661 22255 0 367204 0.2467 0.256545 0.24669 0 1.03525 0.837678 1.27943 1.14782 0.76365 1.72526 1.05373 0.89573 1.23961 0.516085 1 0.0545905 0.084064 NA
rs4722551 rs4722551 07 25991826 T C 88 1 1 260182 98070 9334 0 260182 98070 9334 0 367586 269 100 13 0 382 259913 97970 9321 0 367204 0.15879 0.164921 0.158784 0 0.98624 0.783855 1.24088 1.34759 0.772089 2.35204 1.04629 0.864219 1.26672 0.667468 1 0.0424643 0.0988403 NA
rs2073547 rs2073547 07 44582331 A G 89 1 1 245422 109039 13125 0 245422 109039 13125 0 367586 256 113 13 0 382 245166 108926 13112 0 367204 0.184024 0.181937 0.184026 0 0.993498 0.796122 1.23981 0.949499 0.543712 1.65814 0.986126 0.820477 1.18522 0.892511 1 -0.0125672 0.0930032 NA
rs217386 rs217386 07 44600695 G A 90 1 1 121990 179168 66428 0 121990 179168 66428 0 367586 137 161 84 0 382 121853 179007 66344 0 367204 0.424423 0.430628 0.424417 0 0.799966 0.636913 1.00476 1.12614 0.858146 1.47783 1.0257 0.888785 1.18372 0.743831 1 0.0239079 0.073161 NA
rs4917014 rs4917014 07 50305863 T G 91 1 1 170006 160266 37314 0 170006 160266 37314 0 367586 188 165 29 0 382 169818 160101 37285 0 367204 0.319509 0.291885 0.319538 0 0.930927 0.755202 1.14754 0.70257 0.475115 1.03892 0.877788 0.750961 1.02603 0.103529 1 -0.12652 0.0777162 NA
rs17145738 rs17145738 07 72982874 C T 92 1 1 283413 78558 5615 0 283413 78558 5615 0 367586 283 92 7 0 382 283130 78466 5608 0 367204 0.122132 0.138743 0.122115 0 1.17302 0.927024 1.4843 1.24879 0.589661 2.6447 1.15811 0.943213 1.42197 0.168561 1 0.151915 0.110335 NA
rs799160 rs799160 07 73060006 C T 93 1 1 96049 183953 87584 0 96049 183953 87584 0 367586 100 183 99 0 382 95949 183770 87485 0 367204 0.488486 0.498691 0.488475 0 0.95547 0.748701 1.21934 1.08578 0.822229 1.43381 1.04172 0.903913 1.20053 0.536502 1 0.0448407 0.0725448 NA
7:116358044_A_G rs38855 07 116358044 A G 94 0.993016 0.989758 102992 183261 81332.4 0 102992 183261 81332.4 0 367586 107.608 199.467 74.9255 0 382 102885 183062 81257.4 0 367204 0.470538 0.457222 0.470551 9.50107e-16 1.04179 0.823972 1.31719 0.881604 0.656346 1.18417 0.947811 0.821999 1.09288 0.460602 0.990146 -0.0537621 0.0728626 NA
7:130444934_A_G rs3996352 07 130444934 A G 95 0.997482 0.996091 94810.4 183476 89299.7 0 94810.4 183476 89299.7 0 367586 85.9765 198.067 97.9569 0 382 94724.4 183278 89201.7 0 367204 0.492504 0.515681 0.49248 -3.16702e-16 1.19065 0.924263 1.53381 1.20988 0.905495 1.6166 1.09727 0.952051 1.26464 0.201481 0.999165 0.0925222 0.0724332 NA
rs17173637 rs17173637 07 150529449 T C 96 1 1 308034 56880 2672 0 308034 56880 2672 0 367586 314 64 4 0 382 307720 56816 2668 0 367204 0.0846387 0.0942408 0.0846287 0 1.10391 0.843582 1.44459 1.46927 0.547608 3.94213 1.1254 0.882753 1.43474 0.318534 1 0.130136 0.130465 NA
8:9184231_G_A rs4240624 08 9184231 G A 97 0.999841 0.999322 3037.28 61083.2 303465 0 3037.28 61083.2 303465 0 367586 3 67.3608 311.639 0 382 3034.28 61015.9 303154 0 367204 0.0913498 0.096022 0.0913449 1.58351e-16 1.1166 0.351054 3.55159 1.03974 0.333326 3.24323 0.946395 0.743855 1.20408 0.64674 0.996369 -0.057722 0.125949 NA
8:9267117_C_T rs9693857 08 9267117 C T 98 0.996631 0.995289 112952 181929 72705.1 0 112952 181929 72705.1 0 367586 94.8118 216.494 70.6941 0 382 112857 181712 72634.4 0 367204 0.445255 0.468432 0.445231 1.10846e-15 1.41817 1.11391 1.80554 1.15853 0.851308 1.57662 1.09803 0.952506 1.26579 0.194528 0.993458 0.0949188 0.0731664 NA
8:15799853_G_C rs4332136 08 15799853 G C 99 0.999557 0.97821 361744 5820.84 21 0 361744 5820.84 21 0 367586 373.98 8.01961 0 0 382 361370 5812.82 21 0 367204 0.00797478 0.0104969 0.00797216 -6.25487e-15 1.33312 0.662023 2.68452 NA NA NA 1.32005 0.657978 2.64832 0.382384 0.994021 0.362216 0.414666 NA
rs4921914 rs4921914 08 18272438 C T 100 1 1 17860 128015 221711 0 17860 128015 221711 0 367586 20 116 246 0 382 17840 127899 221465 0 367204 0.222717 0.204188 0.222736 0 0.809013 0.50321 1.30066 0.99082 0.628 1.56325 1.11686 0.936627 1.33179 0.205574 1 0.11041 0.0872232 NA
rs1801177 rs1801177 08 19805708 G A 101 1 1 355064 12417 105 0 355064 12417 105 0 367586 372 10 0 0 382 354692 12407 105 0 367204 0.0171756 0.013089 0.0171798 0 0.768496 0.409976 1.44054 NA NA NA 0.758724 0.406461 1.41628 0.370738 1 -0.248386 0.277497 NA
rs268 rs268 08 19813529 A G 102 1 1 354297 13161 128 0 354297 13161 128 0 367586 368 14 0 0 382 353929 13147 128 0 367204 0.0182502 0.0183246 0.0182501 0 1.02416 0.60043 1.74694 NA NA NA 1.00416 0.59166 1.70425 0.998442 1 0.000527151 0.269958 NA
rs301 rs301 08 19816934 T C 103 1 1 215031 132363 20192 0 215031 132363 20192 0 367586 218 147 17 0 382 214813 132216 20175 0 367204 0.234975 0.236911 0.234973 0 1.09556 0.888677 1.35061 0.830308 0.506756 1.36044 1.01081 0.855464 1.19436 0.907506 1 0.00993081 0.0854738 NA
rs326 rs326 08 19819439 A G 104 1 1 183581 152452 31553 0 183581 152452 31553 0 367586 186 173 23 0 382 183395 152279 31530 0 367204 0.293208 0.286649 0.293214 0 1.12016 0.910589 1.37797 0.719248 0.466296 1.10942 0.968612 0.827965 1.13315 0.671809 1 -0.0337275 0.0796085 NA
rs328 rs328 08 19819724 C G 105 1 1 297126 66721 3739 0 297126 66721 3739 0 367586 308 70 4 0 382 296818 66651 3735 0 367204 0.100927 0.102094 0.100926 0 1.01212 0.78066 1.3122 1.03207 0.384695 2.76886 1.01289 0.8013 1.28035 0.903335 1 0.0146258 0.120427 NA
rs12678919 rs12678919 08 19844222 A G 106 1 1 299527 64583 3476 0 299527 64583 3476 0 367586 311 67 4 0 382 299216 64516 3472 0 367204 0.0973038 0.0981675 0.0973029 0 0.999153 0.767227 1.30119 1.10842 0.413163 2.97364 1.00985 0.795615 1.28178 0.926455 1 0.0112952 0.122368 NA
8:19865843_G_A rs894210 08 19865843 G A 107 0.995362 0.992945 77450.3 182762 107374 0 77450.3 182762 107374 0 367586 86.9137 190.38 104.706 0 382 77363.4 182571 107269 0 367204 0.459297 0.476712 0.459279 3.95878e-16 0.92819 0.720084 1.19644 0.868846 0.653671 1.15485 0.93237 0.808904 1.07468 0.324563 0.996726 -0.0717301 0.0728133 NA
rs10102164 rs10102164 08 55421614 G A 108 1 1 228370 122682 16534 0 228370 122682 16534 0 367586 239 130 13 0 382 228131 122552 16521 0 367204 0.211855 0.204188 0.211863 0 1.01253 0.817703 1.25378 0.751092 0.42971 1.31284 0.954481 0.800446 1.13816 0.562966 1 -0.0512072 0.0885262 NA
8:59385919_C_T rs2326077 08 59385919 C T 109 0.999418 0.998927 41715.8 164193 161677 0 41715.8 164193 161677 0 367586 44.0039 182.031 155.965 0 382 41671.8 164011 161521 0 367204 0.336825 0.353454 0.336808 -1.58351e-16 1.05105 0.756062 1.46114 0.914423 0.654294 1.27797 0.928985 0.800854 1.07762 0.342005 0.999304 -0.0728471 0.0766642 NA
rs2293889 rs2293889 08 116599199 T G 110 1 1 68113 181339 118134 0 68113 181339 118134 0 367586 60 207 115 0 382 68053 181132 118019 0 367204 0.43196 0.42801 0.431964 0 1.2962 0.972314 1.72797 1.1052 0.808759 1.51031 1.01626 0.880508 1.17295 0.806081 1 0.017989 0.0732793 NA
8:116663898_G_A rs2737252 08 116663898 G A 111 0.99825 0.996606 189806 148612 29168.6 0 189806 148612 29168.6 0 367586 185.757 163.165 33.0784 0 382 189620 148449 29135.5 0 367204 0.281497 0.300159 0.281478 1.82104e-15 1.12199 0.909096 1.38474 1.15894 0.800445 1.67799 1.09483 0.93782 1.27813 0.253525 0.994678 0.0922643 0.0808039 NA
8:121868551_G_T rs4871137 08 121868551 G T 112 0.998591 0.99772 37337.3 159046 171203 0 37337.3 159046 171203 0 367586 36.0431 156.965 188.992 0 382 37301.2 158889 171014 0 367204 0.317912 0.299805 0.317931 -1.10846e-15 1.02237 0.711722 1.46862 1.1437 0.800795 1.63344 1.08864 0.932473 1.27097 0.282516 0.999699 0.0835921 0.0777829 NA
8:126474306_G_A rs2980885 08 126474306 G A 113 0.990879 0.979759 18546.6 128636 220403 0 18546.6 128636 220403 0 367586 15.0353 130.973 235.992 0 382 18531.6 128505 220167 0 367204 0.225429 0.210789 0.225444 -1.02928e-14 1.25621 0.736514 2.1426 1.32113 0.784226 2.22561 1.08976 0.915776 1.2968 0.322988 0.975856 0.0868534 0.0878784 NA
8:126482621_C_A rs2954022 08 126482621 C A 114 0.999791 0.999672 104997 183080 79509.4 0 104997 183080 79509.4 0 367586 95 209 78 0 382 104902 182871 79431.4 0 367204 0.465331 0.477749 0.465318 -4.75053e-16 1.26201 0.99011 1.60858 1.08433 0.803596 1.46314 1.05115 0.911969 1.21158 0.498821 1 0.0491572 0.0726805 NA
8:126482621_C_T rs2954022 08 126482621 C T 115 0.999641 0.694303 367242 343.439 0.113725 0 367242 343.439 0.113725 0 367586 380.137 1.86275 0 0 382 366862 341.576 0.113725 0 367204 0.000467464 0.00243815 0.000465414 -7.91756e-15 5.26294 1.24258 22.2912 NA NA NA 5.24902 1.24148 22.1931 0.000525038 0.534597 7.97335 2.29935 NA
rs4075205 rs4075205 08 144284709 T C 116 1 1 105965 182871 78750 0 105965 182871 78750 0 367586 106 182 94 0 382 105859 182689 78656 0 367204 0.462981 0.484293 0.462959 0 0.994903 0.782935 1.26426 1.19349 0.90397 1.57573 1.08936 0.945182 1.25552 0.221324 1 0.0888715 0.0726659 NA
8:145022657_G_T rs7832643 08 145022657 G T 117 0.993906 0.99187 130814 177083 59689.2 0 130814 177083 59689.2 0 367586 134.431 190.651 56.9176 0 382 130679 176893 59632.3 0 367204 0.403255 0.398542 0.40326 2.37527e-16 1.0477 0.840076 1.30663 0.927836 0.680448 1.26517 0.98055 0.848275 1.13345 0.755154 0.989805 -0.0231509 0.0742369 NA
9:2640759_A_G rs3780181 09 2640759 A G 118 0.997345 0.983965 319716 46170.5 1699.8 0 319716 46170.5 1699.8 0 367586 345.404 35.5686 1.02745 0 382 319370 46134.9 1698.77 0 367204 0.0674265 0.0492455 0.0674454 -8.15508e-15 0.712861 0.504718 1.00684 0.559233 0.0805974 3.8803 0.716176 0.51599 0.994027 0.0460455 0.990171 -0.289817 0.145274 NA
9:15304782_C_A rs686030 09 15304782 C A 119 0.999323 0.997839 7307.74 89253 271025 0 7307.74 89253 271025 0 367586 4.34118 89.5765 288.082 0 382 7303.4 89163.4 270737 0 367204 0.141285 0.128611 0.141298 -9.50107e-16 1.69015 0.64487 4.42973 1.79014 0.693671 4.61975 1.11488 0.901967 1.37804 0.309794 0.993946 0.105825 0.104194 NA
9:16904846_C_T rs7033354 09 16904846 C T 120 0.998694 0.997789 38090 160212 169284 0 38090 160212 169284 0 367586 45.6902 153.173 183.137 0 382 38044.3 160059 169100 0 367204 0.321547 0.320095 0.321549 -1.90021e-15 0.796833 0.572529 1.10901 0.901777 0.652006 1.24723 1.00669 0.864667 1.17204 0.943602 0.997434 0.00549691 0.0777025 NA
rs1883025 rs1883025 09 107664301 C T 121 1 1 204187 139469 23930 0 204187 139469 23930 0 367586 200 155 27 0 382 203987 139314 23903 0 367204 0.25481 0.27356 0.25479 0 1.13477 0.919964 1.39974 1.15208 0.770659 1.72229 1.10141 0.939353 1.29142 0.235628 1 0.0985458 0.083092 NA
9:107684230_T_G rs2472509 09 107684230 T G 122 0.989664 0.982561 166611 161750 39224.9 0 166611 161750 39224.9 0 367586 167.227 173.561 41.2118 0 382 166444 161576 39183.7 0 367204 0.326726 0.335058 0.326717 1.97939e-15 1.06914 0.864469 1.32226 1.04683 0.744327 1.47228 1.03839 0.893477 1.20681 0.652631 0.980694 0.0350629 0.0778985 NA
rs8176720 rs8176720 09 136132873 T C 123 1 1 165305 162038 40243 0 165305 162038 40243 0 367586 172 169 41 0 382 165133 161869 40202 0 367204 0.329887 0.328534 0.329889 0 1.00237 0.810559 1.23957 0.979133 0.696354 1.37674 0.993884 0.854542 1.15595 0.947616 1 -0.00505908 0.0770011 NA
rs579459 rs579459 09 136154168 T C 124 1 1 230644 121108 15834 0 230644 121108 15834 0 367586 233 134 15 0 382 230411 120974 15819 0 367204 0.20781 0.21466 0.207803 0 1.09537 0.88557 1.35487 0.937691 0.556165 1.58094 1.04202 0.876657 1.23857 0.587698 1 0.0486096 0.0896567 NA
10:5196273_A_G rs1781930 10 5196273 A G 125 0.999819 0.999538 11602.8 107606 248377 0 11602.8 107606 248377 0 367586 15 114 253 0 382 11587.8 107492 248124 0 367204 0.177933 0.188482 0.177923 1.58351e-16 0.819287 0.478071 1.40404 0.787698 0.467746 1.32651 0.931853 0.777252 1.1172 0.456568 0.999999 -0.0704678 0.09465 NA
rs970548 rs970548 10 46013277 A C 126 1 1 208563 136635 22388 0 208563 136635 22388 0 367586 228 132 22 0 382 208335 136503 22366 0 367204 0.24676 0.230366 0.246777 0 0.883607 0.713041 1.09497 0.898797 0.580141 1.39248 0.913596 0.771934 1.08126 0.291241 1 -0.0886222 0.08397 NA
10:65301725_T_C rs7897379 10 65301725 T C 127 0.999433 0.9991 99861.9 183712 84012.2 0 99861.9 183712 84012.2 0 367586 102.808 189.2 89.9922 0 382 99759.1 183523 83922.3 0 367204 0.478441 0.483226 0.478436 -4.75053e-16 1.00036 0.786699 1.27206 1.04053 0.783989 1.38101 1.01937 0.884452 1.17487 0.771855 0.999141 0.0210531 0.0726095 NA
rs2068888 rs2068888 10 94839642 G A 128 1 1 111288 181910 74388 0 111288 181910 74388 0 367586 120 183 79 0 382 111168 181727 74309 0 367204 0.449808 0.446335 0.449811 0 0.932889 0.740952 1.17455 0.984882 0.741293 1.30851 0.986042 0.854896 1.13731 0.850912 1 -0.0136824 0.0727966 NA
rs2255141 rs2255141 10 113933886 A G 129 1 1 27842 146621 193123 0 27842 146621 193123 0 367586 27 134 221 0 382 27815 146487 192902 0 367204 0.275181 0.246073 0.275211 0 0.942369 0.623119 1.42518 1.18024 0.791315 1.76032 1.16337 0.9867 1.37168 0.0777692 1 0.143363 0.0812815 NA
rs2923084 rs2923084 11 10388782 A G 130 1 1 248174 107712 11700 0 248174 107712 11700 0 367586 269 97 16 0 382 247905 107615 11684 0 367204 0.178342 0.168848 0.178352 0 0.830677 0.658522 1.04784 1.26201 0.761854 2.09051 0.935889 0.774421 1.13102 0.498952 1 -0.0639523 0.0945844 NA
11:14276999_G_A rs2303975 11 14276999 G A 131 0.998944 0.99593 290402 72711.9 4472.22 0 290402 72711.9 4472.22 0 367586 305.408 75.5922 1 0 382 290096 72636.3 4471.22 0 367204 0.111071 0.10156 0.111081 -7.91756e-17 0.988519 0.768381 1.27173 0.21244 0.0298215 1.51336 0.904603 0.715252 1.14408 0.407558 0.993032 -0.0958597 0.115745 NA
11:18656271_C_T rs10832962 11 18656271 C T 132 0.998752 0.997178 24573.6 141017 201996 0 24573.6 141017 201996 0 367586 26.1137 133.898 221.988 0 382 24547.5 140883 201774 0 367204 0.258666 0.24362 0.258682 -2.21692e-15 0.89342 0.587309 1.35908 1.0342 0.689305 1.55166 1.0834 0.918357 1.2781 0.347204 0.996551 0.0779095 0.0828801 NA
rs326214 rs326214 11 47298360 G A 133 1 1 38532 160473 168581 0 38532 160473 168581 0 367586 41 165 176 0 382 38491 160308 168405 0 367204 0.323104 0.323298 0.323104 0 0.966282 0.686257 1.36057 0.981145 0.698301 1.37855 0.999111 0.858497 1.16276 0.981718 1 -0.00177396 0.0774143 NA
rs17788930 rs17788930 11 47752775 A G 134 1 1 156964 166067 44555 0 156964 166067 44555 0 367586 171 169 42 0 382 156793 165898 44513 0 367204 0.347098 0.331152 0.347115 0 0.934063 0.755089 1.15546 0.865153 0.617207 1.21271 0.931243 0.800929 1.08276 0.337126 1 -0.0728961 0.0759444 NA
11:51512090_T_C rs11246602 11 51512090 T C 135 0.999692 0.998718 276600 84505.1 6481.33 0 276600 84505.1 6481.33 0 367586 286.031 88.9686 7 0 382 276314 84416.2 6474.33 0 367204 0.132578 0.134776 0.132576 -9.26354e-15 1.01812 0.802444 1.29177 1.04446 0.493257 2.21162 1.01918 0.827979 1.25453 0.887776 0.999128 0.0150579 0.106704 NA
11:55324308_A_G rs12226802 11 55324308 A G 136 0.999928 0.999736 279095 82405 6085.81 0 279095 82405 6085.81 0 367586 290.004 84.9961 7 0 382 278805 82320 6078.81 0 367204 0.128646 0.129576 0.128645 1.58351e-16 0.992637 0.779372 1.26426 1.10707 0.522878 2.34398 1.00832 0.816301 1.2455 0.969294 0.999954 0.0041591 0.108047 NA
rs174532 rs174532 11 61548874 G A 137 1 1 182042 153298 32246 0 182042 153298 32246 0 367586 200 151 31 0 382 181842 153147 32215 0 367204 0.296244 0.278796 0.296262 0 0.896464 0.725634 1.10751 0.874919 0.599214 1.27748 0.918256 0.783882 1.07566 0.296791 1 -0.0828047 0.0793651 NA
rs1535 rs1535 11 61597972 A G 138 1 1 157003 166490 44093 0 157003 166490 44093 0 367586 165 176 41 0 382 156838 166314 44052 0 367204 0.346417 0.337696 0.346426 0 1.00589 0.813322 1.24406 0.884679 0.628313 1.24565 0.961952 0.827946 1.11765 0.57002 1 -0.0431823 0.0760222 NA
rs12801636 rs12801636 11 65391317 G A 139 1 1 220966 127917 18703 0 220966 127917 18703 0 367586 234 127 21 0 382 220732 127790 18682 0 367204 0.224877 0.221204 0.22488 0 0.937468 0.75525 1.16365 1.06034 0.678313 1.65753 0.979009 0.825186 1.16151 0.778418 1 -0.0243543 0.0865527 NA
rs499974 rs499974 11 75455021 C A 140 1 1 261490 97062 9034 0 261490 97062 9034 0 367586 268 108 6 0 382 261222 96954 9028 0 367204 0.156603 0.157068 0.156602 0 1.08576 0.868284 1.3577 0.647791 0.288363 1.45522 1.00353 0.825752 1.21958 0.920565 1 0.00995205 0.0997977 NA
11:116639104_A_G rs10790162 11 116639104 A G 141 0.999743 0.998467 1651.59 46442.9 319492 0 1651.59 46442.9 319492 0 367586 2 45 335 0 382 1649.59 46397.9 319157 0 367204 0.0676659 0.0641361 0.0676695 3.95878e-16 0.799947 0.193892 3.30037 0.86574 0.21544 3.47895 1.05909 0.792813 1.4148 0.693741 0.999998 0.0567747 0.144177 NA
rs603446 rs603446 11 116654435 C T 142 1 1 109735 182269 75582 0 109735 182269 75582 0 367586 122 187 73 0 382 109613 182082 75509 0 367204 0.453544 0.435864 0.453563 0 0.922735 0.734444 1.1593 0.868613 0.649841 1.16104 0.93083 0.806739 1.07401 0.311769 1 -0.073619 0.0727809 NA
11:122534504_T_C rs7117842 11 122534504 T C 143 0.993245 0.988903 146344 171063 50178.2 0 146344 171063 50178.2 0 367586 157.373 171.788 52.8392 0 382 146187 170892 50125.4 0 367204 0.369192 0.363176 0.369198 5.22559e-15 0.933798 0.752105 1.15938 0.979217 0.716914 1.33749 0.974386 0.840741 1.12928 0.732783 0.993094 -0.0257227 0.075339 NA
rs11220462 rs11220462 11 126243952 G A 144 1 1 276605 84420 6561 0 276605 84420 6561 0 367586 286 89 7 0 382 276319 84331 6554 0 367204 0.132679 0.134817 0.132677 0 1.01964 0.803664 1.29366 1.0319 0.487326 2.18501 1.01864 0.827566 1.25383 0.827258 1 0.0233211 0.10687 NA
12:20463526_A_G rs11045163 12 20463526 A G 145 0.996867 0.995059 119302 180158 68125.7 0 119302 180158 68125.7 0 367586 112.518 202.161 67.3216 0 382 119189 179956 68058.3 0 367204 0.430389 0.440843 0.430378 -1.58351e-16 1.19 0.944882 1.4987 1.04783 0.774583 1.41746 1.04349 0.904538 1.20378 0.562697 0.99564 0.0424185 0.073282 NA
12:57844049_C_T rs3741414 12 57844049 C T 146 0.999661 0.999183 211838 134087 21660.2 0 211838 134087 21660.2 0 367586 214.216 138.78 29.0039 0 382 211624 133949 21631.2 0 367204 0.241315 0.257576 0.241298 8.70931e-16 1.02354 0.826611 1.26738 1.32462 0.898594 1.95261 1.09087 0.927493 1.28302 0.298256 0.998327 0.0880555 0.0846541 NA
rs10861661 rs10861661 12 107174646 A C 147 1 1 208429 136995 22162 0 208429 136995 22162 0 367586 220 133 29 0 382 208209 136862 22133 0 367204 0.246635 0.25 0.246631 0 0.919699 0.741486 1.14074 1.24004 0.841713 1.82686 1.01821 0.864332 1.19949 0.825745 1 0.0185171 0.0841069 NA
12:109950144_A_G rs2241210 12 109950144 A G 148 0.999873 0.999793 83585.8 183041 100959 0 83585.8 183041 100959 0 367586 83.9922 193.004 105.004 0 382 83501.8 182848 100854 0 367204 0.476369 0.472498 0.476373 1.58351e-16 1.04938 0.812095 1.356 1.03507 0.77678 1.37924 1.01566 0.881113 1.17076 0.818575 0.999939 0.0166199 0.0724562 NA
rs653178 rs653178 12 112007756 C T 149 1 1 85723 183395 98468 0 85723 183395 98468 0 367586 77 202 103 0 382 85646 183193 98365 0 367204 0.482664 0.465969 0.482681 0 1.22648 0.943192 1.59484 1.1647 0.866791 1.56499 1.06933 0.927567 1.23276 0.322504 1 0.0716739 0.0724473 NA
12:112310580_G_A rs6489818 12 112310580 G A 150 0.999913 0.999793 249772 106362 11452.5 0 249772 106362 11452.5 0 367586 254 115 13 0 382 249518 106247 11439.5 0 367204 0.175832 0.184555 0.175823 0 1.06328 0.852955 1.32548 1.11636 0.63917 1.94981 1.0609 0.883586 1.27381 0.477784 1 0.0676697 0.0953267 NA
12:121376416_C_T rs1186380 12 121376416 C T 151 0.996029 0.991403 206291 138369 22926.1 0 206291 138369 22926.1 0 367586 223.259 132.176 26.5647 0 382 206067 138237 22899.5 0 367204 0.250583 0.242547 0.250591 -4.51301e-15 0.88253 0.711644 1.09445 1.07073 0.715938 1.60134 0.957619 0.811536 1.13 0.624222 0.989617 -0.0412176 0.084139 NA
12:121416650_A_C rs1169288 12 121416650 A C 152 0.993936 0.989163 172179 158854 36552.3 0 172179 158854 36552.3 0 367586 187.055 167.714 27.2314 0 382 171992 158687 36525 0 367204 0.315516 0.290807 0.315542 -5.06724e-15 0.971781 0.78886 1.19712 0.685518 0.458522 1.02489 0.889466 0.760823 1.03986 0.138604 0.993299 -0.115854 0.0782266 NA
12:125259888_A_G rs838876 12 125259888 A G 153 0.987459 0.977169 36940.4 159435 171211 0 36940.4 159435 171211 0 367586 37.9451 149.259 194.796 0 382 36902.4 159285 171016 0 367204 0.317361 0.294698 0.317385 -1.08471e-14 0.911304 0.638011 1.30166 1.10775 0.782198 1.5688 1.11278 0.952416 1.30014 0.18157 0.979617 0.105046 0.0786309 NA
12:125283766_C_T rs10773105 12 125283766 C T 154 0.998305 0.997077 89399.3 183992 94194.8 0 89399.3 183992 94194.8 0 367586 82.0353 195.039 104.925 0 382 89317.3 183797 94089.9 0 367204 0.493477 0.470039 0.493501 -1.34598e-15 1.15536 0.892585 1.49551 1.21415 0.909408 1.62102 1.09855 0.952984 1.26635 0.184424 0.997745 0.0962885 0.072547 NA
rs4942486 rs4942486 13 32953388 T C 155 1 1 83345 183365 100876 0 83345 183365 100876 0 367586 89 198 95 0 382 83256 183167 100781 0 367204 0.476154 0.492147 0.476137 0 1.01121 0.787325 1.29877 0.881801 0.660291 1.17762 0.937904 0.813817 1.08091 0.366937 1 -0.0654515 0.0725446 NA
rs1341267 rs1341267 13 95284980 C A 156 1 1 59044 176274 132268 0 59044 176274 132268 0 367586 67 184 131 0 382 58977 176090 132137 0 367204 0.400399 0.41623 0.400382 0 0.919795 0.695287 1.2168 0.872679 0.650033 1.17159 0.936501 0.810962 1.08147 0.366619 1 -0.0666451 0.0738185 NA
rs8017377 rs8017377 14 24883887 G A 157 1 1 101683 183219 82684 0 101683 183219 82684 0 367586 103 189 90 0 382 101580 183030 82594 0 367204 0.474157 0.482984 0.474148 0 1.01838 0.800951 1.29484 1.07464 0.809799 1.42611 1.03605 0.898917 1.19409 0.65165 1 0.0327292 0.0724945 NA
rs4983559 rs4983559 14 105277209 G A 158 1 1 54855 174746 137985 0 54855 174746 137985 0 367586 66 186 130 0 382 54789 174560 137855 0 367204 0.386924 0.41623 0.386894 0 0.88454 0.667864 1.17151 0.782835 0.582028 1.05292 0.885042 0.766401 1.02205 0.10107 1 -0.122091 0.07446 NA
rs2412710 rs2412710 15 42683787 G A 159 1 1 354444 13030 112 0 354444 13030 112 0 367586 363 19 0 0 382 354081 13011 112 0 367204 0.0180284 0.0248691 0.0180213 0 1.42442 0.897773 2.26001 NA NA NA 1.38967 0.881079 2.19185 0.153795 1 0.388291 0.272246 NA
15:44211273_T_C rs492571 15 44211273 T C 160 0.999756 0.997857 337416 29521.7 648.675 0 337416 29521.7 648.675 0 367586 341.984 39.0157 1 0 382 337074 29482.6 647.675 0 367204 0.0419208 0.0536855 0.0419086 -9.50107e-16 1.30434 0.936394 1.81687 1.52182 0.213424 10.8513 1.29696 0.946684 1.77683 0.104682 0.999495 0.293478 0.180873 NA
rs1532085 rs1532085 15 58683366 A G 161 1 1 55024 174195 138367 0 55024 174195 138367 0 367586 42 201 139 0 382 54982 173994 138228 0 367204 0.386635 0.373037 0.386649 0 1.51228 1.08431 2.10917 1.31641 0.932067 1.85923 1.05949 0.914927 1.2269 0.419511 1 0.0599816 0.0743017 NA
15:58731153_G_C rs261342 15 58731153 G C 162 0.994844 0.988361 17975.2 126316 223295 0 17975.2 126316 223295 0 367586 19.2667 120.604 242.129 0 382 17955.9 126196 223052 0 367204 0.220719 0.208295 0.220732 -8.23426e-15 0.890673 0.55051 1.44102 1.01168 0.635974 1.60933 1.07662 0.904046 1.28215 0.414276 0.990613 0.0715713 0.0876679 NA
rs2652834 rs2652834 15 63396867 A G 163 1 1 12886 111853 242847 0 12886 111853 242847 0 367586 13 127 242 0 382 12873 111726 242605 0 367204 0.187201 0.200262 0.187188 0 1.1256 0.635895 1.99245 0.987761 0.56518 1.72631 0.919679 0.770268 1.09807 0.351015 1 -0.0865384 0.0927905 NA
15:72566615_C_T rs1035744 15 72566615 C T 164 0.997742 0.99523 26414.8 145250 195922 0 26414.8 145250 195922 0 367586 25.9608 143.569 212.471 0 382 26388.8 145106 195709 0 367204 0.269432 0.255877 0.269446 -1.42516e-15 1.00572 0.661982 1.52794 1.10354 0.734051 1.65903 1.07259 0.911637 1.26196 0.420793 0.995962 0.0660022 0.0819857 NA
rs3198697 rs3198697 16 15129940 C T 165 1 1 129009 177245 61332 0 129009 177245 61332 0 367586 134 194 54 0 382 128875 177051 61278 0 367204 0.407944 0.395288 0.407957 0 1.05382 0.845477 1.31351 0.847526 0.617852 1.16258 0.948645 0.820507 1.09679 0.476615 1 -0.0524103 0.0736351 NA
rs749671 rs749671 16 31088347 G A 166 1 1 144921 171587 51078 0 144921 171587 51078 0 367586 143 192 47 0 382 144778 171395 51031 0 367204 0.372352 0.374346 0.37235 0 1.13415 0.913262 1.40846 0.93246 0.670569 1.29663 1.00856 0.871037 1.16781 0.904126 1 0.00902694 0.0749427 NA
16:53799977_T_G rs9930333 16 53799977 T G 167 0.999912 0.999843 122301 179563 65721.5 0 122301 179563 65721.5 0 367586 125.62 195.376 61.0039 0 382 122176 179368 65660.5 0 367204 0.423039 0.415424 0.423047 0 1.05939 0.846558 1.32573 0.90361 0.665397 1.2271 0.969179 0.839227 1.11925 0.683024 0.998688 -0.0299672 0.0733878 NA
rs9989419 rs9989419 16 56985139 A G 168 1 1 57303 175482 134801 0 57303 175482 134801 0 367586 51 188 143 0 382 57252 175294 134658 0 367204 0.394585 0.379581 0.394601 0 1.20396 0.883398 1.64084 1.19213 0.865821 1.64142 1.06536 0.920458 1.23307 0.401023 1 0.0622655 0.0741436 NA
rs5880 rs5880 16 57015091 G C 169 1 1 327936 38434 1216 0 327936 38434 1216 0 367586 343 38 1 0 382 327593 38396 1215 0 367204 0.055587 0.052356 0.0555904 0 0.945231 0.675977 1.32173 0.786075 0.11032 5.60109 0.938604 0.682586 1.29065 0.688563 1 -0.0631827 0.157639 NA
rs16942887 rs16942887 16 67928042 G A 170 1 1 287913 74698 4975 0 287913 74698 4975 0 367586 309 65 8 0 382 287604 74633 4967 0 367204 0.11514 0.106021 0.11515 0 0.810623 0.620313 1.05932 1.49911 0.742621 3.0262 0.911319 0.723754 1.14749 0.456695 1 -0.0845863 0.113645 NA
16:72057282_A_G rs2288002 16 72057282 A G 171 0.996483 0.994849 69243.7 180680 117662 0 69243.7 180680 117662 0 367586 71.7333 184.482 125.784 0 382 69172 180496 117536 0 367204 0.43414 0.429253 0.434146 1.58351e-15 0.985591 0.750229 1.29479 1.03196 0.772071 1.37934 1.02014 0.883917 1.17737 0.784358 0.994878 0.0200601 0.0733072 NA
rs2000999 rs2000999 16 72108093 G A 172 1 1 241537 112695 13354 0 241537 112695 13354 0 367586 259 117 6 0 382 241278 112578 13348 0 367204 0.18962 0.168848 0.189641 0 0.968167 0.778184 1.20453 0.418748 0.186364 0.940902 0.868082 0.718316 1.04907 0.151954 1 -0.132353 0.0923824 NA
rs2925979 rs2925979 16 81534790 T C 173 1 1 33095 154517 179974 0 33095 154517 179974 0 367586 34 159 189 0 382 33061 154358 179785 0 367204 0.300211 0.29712 0.300215 0 1.00162 0.691492 1.45085 1.02222 0.709403 1.47298 1.01488 0.868944 1.18533 0.853763 1 0.0145713 0.0790547 NA
rs314253 rs314253 17 7091650 T C 174 1 1 155733 167003 44850 0 155733 167003 44850 0 367586 169 163 50 0 382 155564 166840 44800 0 367204 0.349174 0.344241 0.349179 0 0.899311 0.725126 1.11534 1.02734 0.749208 1.40872 0.978433 0.842714 1.13601 0.780892 1 -0.0211422 0.0760085 NA
rs4791641 rs4791641 17 8161149 C T 175 1 1 90802 183497 93287 0 90802 183497 93287 0 367586 99 178 105 0 382 90703 183319 93182 0 367204 0.49662 0.492147 0.496624 0 0.889609 0.695699 1.13757 1.03239 0.78439 1.3588 1.01808 0.883382 1.17331 0.782599 1 0.0199935 0.0724576 NA
17:37821435_G_T rs931992 17 37821435 G T 176 0.998944 0.998045 40717.2 163133 163736 0 40717.2 163133 163736 0 367586 38 169.024 174.976 0 382 40679.2 162964 163561 0 367204 0.332666 0.320711 0.332679 0 1.11031 0.78082 1.57885 1.14522 0.806253 1.62669 1.05592 0.90702 1.22926 0.524954 0.999505 0.0489351 0.076975 NA
rs8077889 rs8077889 17 41878166 A C 177 1 1 227074 123834 16678 0 227074 123834 16678 0 367586 223 136 23 0 382 226851 123698 16655 0 367204 0.213814 0.23822 0.213789 0 1.11844 0.903549 1.38444 1.40481 0.914269 2.15856 1.15001 0.973578 1.35843 0.100133 1 0.145366 0.0884106 NA
17:45391804_T_C rs7225700 17 45391804 T C 178 0.999707 0.999518 46234.7 168484 152868 0 46234.7 168484 152868 0 367586 50 186 146 0 382 46184.7 168298 152722 0 367204 0.354955 0.374346 0.354935 0 1.02085 0.746949 1.3952 0.88304 0.640367 1.21768 0.919617 0.794217 1.06482 0.264146 0.999955 -0.0846298 0.0757893 NA
17:66882466_T_G rs4148005 17 66882466 T G 179 0.999123 0.998376 171388 159411 36787.2 0 171388 159411 36787.2 0 367586 180.055 167.957 33.9882 0 382 171208 159243 36753.2 0 367204 0.316912 0.308813 0.316921 2.45444e-15 1.0029 0.812635 1.23771 0.879332 0.609375 1.26888 0.962988 0.825904 1.12283 0.608717 0.999272 -0.0399128 0.077969 NA
17:76388202_A_G rs4969178 17 76388202 A G 180 0.986996 0.976306 55545.7 174852 137189 0 55545.7 174852 137189 0 367586 62.2 193.482 126.318 0 382 55483.5 174658 137062 0 367204 0.388947 0.416076 0.388919 -1.02928e-15 0.988156 0.742479 1.31513 0.822091 0.606733 1.11389 0.893189 0.77345 1.03147 0.127133 0.969927 -0.115021 0.0753983 NA
rs4939883 rs4939883 18 47167214 T C 181 1 1 11820 108377 247389 0 11820 108377 247389 0 367586 10 103 269 0 382 11810 108274 247120 0 367204 0.179573 0.160995 0.179592 0 1.12347 0.586813 2.15093 1.28557 0.683661 2.4174 1.1408 0.940542 1.3837 0.17267 1 0.128704 0.0943802 NA
18:47209143_C_T rs11660468 18 47209143 C T 182 0.998554 0.997576 136025 174672 56888.6 0 136025 174672 56888.6 0 367586 124.082 188.529 69.3882 0 382 135901 174484 56819.2 0 367204 0.392357 0.428411 0.392319 -6.33405e-16 1.18341 0.94338 1.48451 1.33753 0.996855 1.79462 1.16095 1.00588 1.33992 0.0383957 0.997244 0.153543 0.0741536 NA
18:57798110_C_T rs952044 18 57798110 C T 183 0.993776 0.990504 165280 162582 39723.3 0 165280 162582 39723.3 0 367586 185.412 165.733 30.8549 0 382 165095 162416 39692.4 0 367204 0.329214 0.2977 0.329247 -8.70931e-16 0.908608 0.736774 1.12052 0.692171 0.472762 1.01341 0.863572 0.73946 1.00852 0.0619635 0.99084 -0.144587 0.077462 NA
19:8431581_G_A rs2278236 19 8431581 G A 184 0.998561 0.99757 86114.3 183792 97680 0 86114.3 183792 97680 0 367586 87.7804 192.275 101.945 0 382 86026.6 183599 97578 0 367204 0.484268 0.48146 0.484271 1.26681e-15 1.02633 0.797224 1.32127 1.02388 0.76956 1.36225 1.01132 0.877451 1.16562 0.880366 0.997971 0.0109203 0.0725571 NA
rs6511720 rs6511720 19 11202306 G T 185 1 1 285447 77059 5080 0 285447 77059 5080 0 367586 292 83 7 0 382 285155 76976 5073 0 367204 0.118638 0.126963 0.118629 0 1.05298 0.825053 1.34388 1.34751 0.636421 2.85311 1.08047 0.8731 1.3371 0.463817 1 0.0821463 0.112133 NA
19:11227602_C_T rs688 19 11227602 C T 186 0.999561 0.9993 110653 182452 74481.8 0 110653 182452 74481.8 0 367586 113.004 192.012 76.9843 0 382 110540 182260 74404.8 0 367204 0.4508 0.452854 0.450797 1.58351e-16 1.03053 0.816744 1.30028 1.0121 0.757474 1.35233 1.00834 0.874392 1.1628 0.938514 0.999855 0.0056185 0.0728374 NA
19:19407718_T_C rs10401969 19 19407718 T C 187 0.999493 0.997443 313362 52106.4 2117.37 0 313362 52106.4 2117.37 0 367586 327 54 1 0 382 313035 52052.4 2116.37 0 367204 0.0766366 0.0732984 0.0766401 -5.54229e-16 0.993113 0.744558 1.32464 0.452329 0.0634942 3.22236 0.952949 0.725854 1.25109 0.736887 0.999996 -0.045791 0.136291 NA
rs731839 rs731839 19 33899065 G A 188 1 1 41265 163822 162499 0 41265 163822 162499 0 367586 45 174 163 0 382 41220 163648 162336 0 367204 0.335094 0.34555 0.335083 0 0.973944 0.701615 1.35198 0.919747 0.661074 1.27964 0.954447 0.822165 1.10801 0.537072 1 -0.0474029 0.0767973 NA
19:35556744_T_C rs1688030 19 35556744 T C 189 0.99969 0.998271 1691.18 45797.9 320097 0 1691.18 45797.9 320097 0 367586 2 56.0039 323.996 0 382 1689.18 45741.9 319773 0 367204 0.0668963 0.0785392 0.0668842 5.54229e-16 1.03407 0.252135 4.241 0.855747 0.212928 3.43921 0.840966 0.646003 1.09477 0.196697 0.999916 -0.187112 0.144933 NA
rs6859 rs6859 19 45382034 A G 190 1 1 65619 179010 122957 0 65619 179010 122957 0 367586 70 186 126 0 382 65549 178824 122831 0 367204 0.422007 0.426702 0.422002 0 0.973992 0.739832 1.28226 0.960573 0.717087 1.28674 0.980947 0.849862 1.13225 0.777305 1 -0.0207081 0.073217 NA
rs7254892 rs7254892 19 45389596 G A 191 1 1 344881 22366 339 0 344881 22366 339 0 367586 355 27 0 0 382 344526 22339 339 0 367204 0.031345 0.0353403 0.0313409 0 1.17299 0.792975 1.73511 NA NA NA 1.13229 0.771024 1.66281 0.516797 1 0.135135 0.208448 NA
rs492602 rs492602 19 49206417 A G 192 1 1 89552 183204 94830 0 89552 183204 94830 0 367586 86 185 111 0 382 89466 183019 94719 0 367204 0.492821 0.467277 0.492847 0 1.05156 0.814117 1.35826 1.21912 0.919812 1.61582 1.1079 0.961045 1.27719 0.17902 1 0.0977537 0.0727454 NA
rs17695224 rs17695224 19 52324216 G A 193 1 1 197505 144049 26032 0 197505 144049 26032 0 367586 205 149 28 0 382 197300 143900 26004 0 367204 0.266758 0.268325 0.266756 0 0.996549 0.806889 1.23079 1.03631 0.698071 1.53845 1.00803 0.858887 1.18308 0.906109 1 0.00967434 0.0820223 NA
rs103294 rs103294 19 54797848 C T 194 1 1 221245 127588 18753 0 221245 127588 18753 0 367586 224 137 21 0 382 221021 127451 18732 0 367204 0.224565 0.234293 0.224555 0 1.06063 0.857416 1.312 1.10617 0.70705 1.73058 1.05664 0.893672 1.24932 0.546361 1 0.0523595 0.0867998 NA
rs364585 rs364585 20 12962718 A G 195 1 1 56348 175283 135955 0 56348 175283 135955 0 367586 50 197 135 0 382 56298 175086 135820 0 367204 0.391716 0.388743 0.39172 0 1.26689 0.928711 1.7282 1.11916 0.808924 1.54838 1.01259 0.875434 1.17123 0.889892 1 0.0102757 0.0742241 NA
rs2328223 rs2328223 20 17845921 A C 196 1 1 242960 111732 12894 0 242960 111732 12894 0 367586 261 113 8 0 382 242699 111619 12886 0 367204 0.187058 0.168848 0.187077 0 0.941386 0.754854 1.17401 0.577297 0.285611 1.16688 0.882764 0.730464 1.06682 0.200608 1 -0.118945 0.0929388 NA
20:34154741_C_T rs7264396 20 34154741 C T 197 0.999888 0.999709 229265 122192 16129.7 0 229265 122192 16129.7 0 367586 244.992 117.043 19.9647 0 382 229020 122075 16109.7 0 367204 0.210088 0.205461 0.210093 3.16702e-16 0.896274 0.719031 1.11721 1.1585 0.733934 1.82866 0.972253 0.81568 1.15888 0.800277 0.999667 -0.0225878 0.0892838 NA
20:39180436_T_C rs6016381 20 39180436 T C 198 0.985662 0.976158 134743 175256 57587.4 0 134743 175256 57587.4 0 367586 139.784 186.055 56.1608 0 382 134603 175070 57531.3 0 367204 0.395051 0.390545 0.395056 4.11713e-15 1.02336 0.821672 1.27454 0.939995 0.689568 1.28137 0.981265 0.848458 1.13486 0.786845 0.981168 -0.0202152 0.0747577 NA
20:39724338_T_C rs6065311 20 39724338 T C 199 0.999669 0.999483 99688.9 183946 83951.3 0 99688.9 183946 83951.3 0 367586 104.2 185.584 92.2157 0 382 99584.7 183760 83859.1 0 367204 0.478593 0.484314 0.478587 -3.16702e-16 0.965195 0.759207 1.22707 1.05094 0.793988 1.39106 1.0232 0.887784 1.17928 0.726271 0.998141 0.0254532 0.0727047 NA
rs1800961 rs1800961 20 43042364 C T 200 1 1 345047 22185 354 0 345047 22185 354 0 367586 362 20 0 0 382 344685 22165 354 0 367204 0.0311397 0.026178 0.0311448 0 0.859164 0.547598 1.348 NA NA NA 0.836239 0.536249 1.30405 0.429476 1 -0.164796 0.20858 NA
20:44585420_A_G rs4465830 20 44585420 A G 201 0.999851 0.999604 243276 111557 12752.9 0 243276 111557 12752.9 0 367586 248.078 119.055 14.8667 0 382 243028 111438 12738.1 0 367204 0.186437 0.194749 0.186428 -6.33405e-16 1.0466 0.841059 1.30237 1.14334 0.677267 1.93016 1.05543 0.882309 1.26252 0.568519 0.996561 0.0531042 0.0931269 NA
rs181362 rs181362 22 21932068 C T 202 1 1 239937 113956 13693 0 239937 113956 13693 0 367586 261 106 15 0 382 239676 113850 13678 0 367204 0.192257 0.17801 0.192272 0 0.854982 0.682134 1.07163 1.00705 0.598299 1.69507 0.909764 0.755756 1.09516 0.336084 1 -0.0885228 0.0920261 NA
rs5763662 rs5763662 22 30378703 C T 203 1 1 351124 16288 174 0 351124 16288 174 0 367586 362 19 1 0 382 350762 16269 173 0 367204 0.0226287 0.0274869 0.0226237 0 1.13161 0.713245 1.79537 5.6009 0.782368 40.0963 1.22104 0.79114 1.88454 0.352612 1 0.227266 0.244494 NA
22:38595411_G_A rs3761445 22 38595411 G A 204 0.998847 0.998255 59201 176652 131733 0 59201 176652 131733 0 367586 62.498 185.518 133.984 0 382 59138.5 176466 131599 0 367204 0.40134 0.406432 0.401335 -3.16702e-16 0.99478 0.746733 1.32522 0.963396 0.713423 1.30095 0.979052 0.847371 1.1312 0.76887 0.998538 -0.0217072 0.0738706 NA
# Completed successfully at 2020-06-10 04:12:11
