# Supplementary material for: Predicting the effect of statins on cancer risk using genetic variants from a Mendelian randomization study in the UK Biobank
Source: eLife. 2020 Oct 13;9:e57191. doi: 10.7554/eLife.57191 (PMC7553780; doi:10.7554/eLife.57191)
Supplement: Source data 1. [file elife-57191-data1.zip › lipid_snps_CANCER_outcomes_ca_blad.out]

# Analysis: "SNPTEST 2.5.4-beta1 analysis, started 2019-08-07 20:11:29"
#  started: 2019-08-07 22:38:38
# 
# Analysis properties:
#   -cov_names PC1 PC2 PC3 PC4 PC5 PC6 PC7 PC8 PC9 PC10 ages sex (user-supplied)
#   -data /rds/project/jmmh2/rds-jmmh2-projects/zz_mr/Association_Tests_August/bgen/lipid_snps.bgen /rds/project/jmmh2/rds-jmmh2-projects/zz_mr/Association_Tests_August/input/cancer_v3.sample (user-supplied)
#   -exclude_samples /rds/project/jmmh2/rds-jmmh2-projects/zz_mr/Amy_GWAS/input_all/exclusion_list.txt (user-supplied)
#   -frequentist 1 (user-supplied)
#   -method score (user-supplied)
#   -o /rds/project/jmmh2/rds-jmmh2-projects/zz_mr/Association_Tests_August/output/lipid_snps_CANCER_outcomes_ca_blad.out (user-supplied)
#   -pheno ca_blad (user-supplied)
# 
alternate_ids rsid chromosome position alleleA alleleB index average_maximum_posterior_call info cohort_1_AA cohort_1_AB cohort_1_BB cohort_1_NULL all_AA all_AB all_BB all_NULL all_total cases_AA cases_AB cases_BB cases_NULL cases_total controls_AA controls_AB controls_BB controls_NULL controls_total all_maf cases_maf controls_maf missing_data_proportion het_OR het_OR_lower het_OR_upper hom_OR hom_OR_lower hom_OR_upper all_OR all_OR_lower all_OR_upper frequentist_add_pvalue frequentist_add_info frequentist_add_beta_1 frequentist_add_se_1 comment
rs10903129 rs10903129 01 25768937 A G 1 1 1 72158 181055 114373 0 72158 181055 114373 0 367586 539 1238 811 0 2588 71619 179817 113562 0 364998 0.442578 0.44745 0.442544 0 0.914807 0.826498 1.01255 0.948915 0.850646 1.05854 0.98033 0.927883 1.03574 0.393354 1 -0.0240349 0.0281587 NA
rs4660293 rs4660293 01 40028180 A G 2 1 1 215504 132022 20060 0 215504 132022 20060 0 367586 1476 976 136 0 2588 214028 131046 19924 0 364998 0.234152 0.241113 0.234103 0 1.07997 0.995785 1.17127 0.989798 0.829863 1.18056 1.03946 0.975097 1.10807 0.243686 1 0.0386386 0.0331427 NA
rs2479394 rs2479394 01 55486064 G A 3 1 1 28474 148012 191100 0 28474 148012 191100 0 367586 170 1063 1355 0 2588 28304 146949 189745 0 364998 0.278792 0.271059 0.278847 0 1.20439 1.02385 1.41675 1.18896 1.0132 1.39521 1.03984 0.977816 1.1058 0.313604 1 0.0315083 0.0312679 NA
rs11206510 rs11206510 01 55496039 T C 4 1 1 242622 111961 13003 0 242622 111961 13003 0 367586 1692 792 104 0 2588 240930 111169 12899 0 364998 0.187666 0.193199 0.187627 0 1.01445 0.932082 1.1041 1.14807 0.941085 1.40058 1.03681 0.967438 1.11116 0.484455 1 0.0250017 0.0357599 NA
1:55502137_C_G rs2149041 01 55502137 C G 5 0.996853 0.992299 242350 112197 13039.4 0 242350 112197 13039.4 0 367586 1710.21 781.69 96.098 0 2588 240640 111415 12943.3 0 364998 0.188086 0.188154 0.188085 -3.16702e-16 0.987209 0.906837 1.0747 1.04469 0.850001 1.28398 1.00045 0.93286 1.07294 0.94061 0.992469 0.00268257 0.0360064 NA
rs2479409 rs2479409 01 55504650 G A 6 1 1 44711 166817 156058 0 44711 166817 156058 0 367586 340 1114 1134 0 2588 44371 165703 154924 0 364998 0.348543 0.3466 0.348557 0 0.877355 0.776675 0.991085 0.955245 0.845832 1.07881 1.00867 0.952353 1.06831 0.823631 1 0.0065522 0.0293983 NA
rs10888897 rs10888897 01 55513061 T C 7 1 1 56449 175511 135626 0 56449 175511 135626 0 367586 421 1236 931 0 2588 56028 174275 134695 0 364998 0.392301 0.401468 0.392236 0 0.943857 0.844685 1.05467 0.919859 0.819493 1.03252 0.962164 0.909969 1.01735 0.206094 1 -0.0362737 0.0286889 NA
1:55518752_C_T rs7552841 01 55518752 C T 8 0.958373 0.933846 142943 172732 51911 0 142943 172732 51911 0 367586 1086.13 1186.85 315.024 0 2588 141856 171546 51596 0 364998 0.376177 0.351023 0.376355 4.82971e-15 0.903614 0.831972 0.981425 0.797433 0.703149 0.90436 0.896284 0.846392 0.949118 5.87581e-05 0.935776 -0.120136 0.0299013 NA
rs562556 rs562556 01 55524237 G A 9 1 1 11874 108124 247588 0 11874 108124 247588 0 367586 98 769 1721 0 2588 11776 107355 245867 0 364998 0.179376 0.186437 0.179326 0 0.860748 0.696951 1.06304 0.841109 0.685627 1.03185 0.953519 0.888872 1.02287 0.172147 1 -0.049845 0.0365075 NA
1:55958030_C_T rs1998013 01 55958030 C T 10 0.99938 0.924791 365156 2424.64 5.47451 0 365156 2424.64 5.47451 0 367586 2570.66 17.3412 0 0 2588 362585 2407.3 5.47451 0 364998 0.00331296 0.0033503 0.00331269 -2.05856e-15 1.01605 0.632526 1.63211 NA NA NA 1.01139 0.630136 1.62332 0.918437 0.920302 0.0261513 0.255375 NA
1:62953373_G_A rs10493326 01 62953373 G A 11 0.993589 0.986538 204883 139060 23643.3 0 204883 139060 23643.3 0 367586 1482.58 951.898 153.518 0 2588 203400 138108 23489.8 0 364998 0.253473 0.243225 0.253546 7.1258e-16 0.945594 0.871418 1.02608 0.896626 0.758933 1.0593 0.946213 0.887802 1.00847 0.08211 0.985497 -0.0563721 0.0324244 NA
1:63133930_G_A rs4587594 01 63133930 G A 12 0.999555 0.999167 154549 167721 45316.3 0 154549 167721 45316.3 0 367586 1085.73 1185.4 316.875 0 2588 153463 166535 44999.4 0 364998 0.351419 0.351458 0.351419 7.91756e-17 1.0061 0.926307 1.09276 0.99532 0.877851 1.12851 1.00017 0.944505 1.05912 0.992749 0.999659 0.000266704 0.0293464 NA
1:92993807_C_T rs6603981 01 92993807 C T 13 0.998715 0.997191 16184.9 118957 232444 0 16184.9 118957 232444 0 367586 122.953 825.812 1639.24 0 2588 16061.9 118131 230805 0 364998 0.205838 0.207055 0.20583 -2.21692e-15 0.913222 0.755062 1.10451 0.927801 0.771896 1.11519 0.992547 0.927786 1.06183 0.977799 0.998191 0.000958173 0.0344314 NA
rs12133576 rs12133576 01 93816400 A G 14 1 1 50170 170896 146520 0 50170 170896 146520 0 367586 367 1155 1066 0 2588 49803 169741 145454 0 364998 0.368942 0.364954 0.368971 0 0.923389 0.820719 1.0389 0.994537 0.882906 1.12028 1.01744 0.961273 1.07689 0.410703 1 0.0238395 0.0289787 NA
rs646776 rs646776 01 109818530 C T 15 1 1 18197 127002 222387 0 18197 127002 222387 0 367586 123 911 1554 0 2588 18074 126091 220833 0 364998 0.222255 0.223532 0.222246 0 1.06166 0.87889 1.28243 1.03404 0.860069 1.24319 0.992607 0.929559 1.05993 0.747267 1 -0.0108659 0.0337195 NA
1:110198727_C_G rs1010167 01 110198727 C G 16 0.996247 0.993891 137991 174531 55063.9 0 137991 174531 55063.9 0 367586 968.612 1205.89 413.498 0 2588 137023 173325 54650.4 0 364998 0.3872 0.392752 0.387161 1.26681e-15 0.984212 0.904133 1.07138 1.07034 0.953529 1.20146 1.02378 0.968043 1.08273 0.40505 0.994206 0.0240257 0.0288549 NA
rs267733 rs267733 01 150958836 A G 17 1 1 258958 99130 9498 0 258958 99130 9498 0 367586 1806 710 72 0 2588 257152 98420 9426 0 364998 0.160678 0.164992 0.160647 0 1.02718 0.94147 1.1207 1.08762 0.858601 1.37773 1.03239 0.959074 1.11131 0.487888 1 0.026434 0.0381073 NA
rs12145743 rs12145743 01 156700651 T G 18 1 1 161167 164513 41906 0 161167 164513 41906 0 367586 1104 1167 317 0 2588 160063 163346 41589 0 364998 0.337778 0.347952 0.337706 0 1.03582 0.953721 1.12499 1.1051 0.9749 1.25269 1.04653 0.988151 1.10836 0.132905 1 0.0445359 0.0296363 NA
rs4650994 rs4650994 01 178515312 G A 19 1 1 81139 181896 104551 0 81139 181896 104551 0 367586 582 1264 742 0 2588 80557 180632 103809 0 364998 0.468154 0.469088 0.468148 0 0.968574 0.877688 1.06887 0.989348 0.887253 1.10319 0.996231 0.943121 1.05233 0.8152 1 -0.00654109 0.0279865 NA
1:182150978_C_A rs1689797 01 182150978 C A 20 0.998404 0.997402 163413 163299 40874.1 0 163413 163299 40874.1 0 367586 1143.58 1170.66 273.761 0 2588 162270 162128 40600.3 0 364998 0.333319 0.331951 0.333329 1.50434e-15 1.02457 0.944118 1.11189 0.956782 0.838194 1.09215 0.993816 0.937761 1.05322 0.950308 0.996197 -0.00185652 0.0297902 NA
rs2642438 rs2642438 01 220970028 A G 21 1 1 32481 153245 181860 0 32481 153245 181860 0 367586 253 1066 1269 0 2588 32228 152179 180591 0 364998 0.296811 0.303709 0.296762 0 0.892309 0.777604 1.02393 0.895114 0.781708 1.02497 0.967471 0.911627 1.02674 0.321079 1 -0.0303701 0.0306076 NA
1:220985811_T_C rs903319 01 220985811 T C 22 0.997348 0.994976 198690 143077 25818.5 0 198690 143077 25818.5 0 367586 1407.83 973.337 206.831 0 2588 197282 142104 25611.7 0 364998 0.264856 0.267968 0.264834 7.1258e-16 0.95983 0.884275 1.04184 1.13166 0.977412 1.31025 1.01617 0.955335 1.08087 0.627228 0.993593 0.0154694 0.0318542 NA
rs4846914 rs4846914 01 230295691 G A 23 1 1 56753 176014 134819 0 56753 176014 134819 0 367586 373 1268 947 0 2588 56380 174746 133872 0 364998 0.393813 0.389104 0.393846 0 1.0968 0.976831 1.23151 1.06924 0.948126 1.20583 1.02011 0.964479 1.07894 0.530424 1 0.0179984 0.0286891 NA
1:230419344_G_A rs6680658 01 230419344 G A 24 0.993148 0.986 216214 131472 19900 0 216214 131472 19900 0 367586 1504.66 951.318 132.02 0 2588 214709 130521 19768 0 364998 0.232969 0.234806 0.232956 -1.50434e-15 1.04006 0.958675 1.12835 0.952986 0.797191 1.13923 1.01038 0.947267 1.0777 0.822976 0.986117 0.0074598 0.0333444 NA
1:234849339_G_A rs2587534 01 234849339 G A 25 0.99591 0.992501 85062.7 183708 98815.1 0 85062.7 183708 98815.1 0 367586 591.855 1297.57 698.573 0 2588 84470.8 182411 98116.5 0 364998 0.481294 0.479382 0.481307 3.95878e-15 1.01525 0.92088 1.11929 1.01616 0.910413 1.13418 1.00774 0.954074 1.06443 0.854585 0.992705 0.00516102 0.0281604 NA
rs1367117 rs1367117 02 21263900 G A 26 1 1 161856 163987 41743 0 161856 163987 41743 0 367586 1105 1198 285 0 2588 160751 162789 41458 0 364998 0.336619 0.341577 0.336584 0 1.07059 0.986264 1.16213 1.00006 0.877571 1.13966 1.02253 0.965245 1.08321 0.413736 1 0.0242519 0.0296718 NA
rs515135 rs515135 02 21286057 T C 27 1 1 11882 108434 247270 0 11882 108434 247270 0 367586 79 770 1739 0 2588 11803 107664 245531 0 364998 0.179819 0.179289 0.179823 0 1.06853 0.847003 1.34799 1.05818 0.843937 1.32681 1.00363 0.93459 1.07777 0.874559 1 0.00575622 0.0364617 NA
rs1260326 rs1260326 02 27730940 T C 28 1 1 57437 175526 134623 0 57437 175526 134623 0 367586 409 1243 936 0 2588 57028 174283 133687 0 364998 0.39501 0.398184 0.394987 0 0.994445 0.888965 1.11244 0.976229 0.868795 1.09695 0.98673 0.933132 1.04341 0.634652 1 -0.0136162 0.0286544 NA
2:27731212_T_C rs3817588 02 27731212 T C 29 0.991982 0.980657 237957 115439 14189.4 0 237957 115439 14189.4 0 367586 1687.67 806.545 93.7843 0 2588 236270 114633 14095.6 0 364998 0.195625 0.192062 0.19565 -4.27548e-15 0.985008 0.905469 1.07153 0.931467 0.756067 1.14756 0.9773 0.911775 1.04753 0.581243 0.983097 -0.0196548 0.0356343 NA
rs6544713 rs6544713 02 44073881 T C 30 1 1 38467 160718 168401 0 38467 160718 168401 0 367586 276 1145 1167 0 2588 38191 159573 167234 0 364998 0.32326 0.327859 0.323228 0 0.992883 0.870188 1.13288 0.965602 0.846485 1.10148 0.979126 0.92373 1.03785 0.429567 1 -0.0236676 0.0299615 NA
rs4148218 rs4148218 02 44099582 G A 31 1 1 245276 109927 12383 0 245276 109927 12383 0 367586 1740 767 81 0 2588 243536 109160 12302 0 364998 0.183213 0.179482 0.183239 0 0.983435 0.903072 1.07095 0.921559 0.736967 1.15239 0.975011 0.907969 1.047 0.530333 1 -0.022748 0.0362519 NA
rs2710642 rs2710642 02 63149557 G A 32 1 1 39456 161626 166504 0 39456 161626 166504 0 367586 289 1149 1150 0 2588 39167 160477 165354 0 364998 0.327186 0.333655 0.32714 0 0.970353 0.852528 1.10446 0.942553 0.828115 1.0728 0.97098 0.916279 1.02895 0.265124 1 -0.0333164 0.0298973 NA
2:118576719_T_C rs17508045 02 118576719 T C 33 0.999611 0.997929 305977 58744.1 2864.9 0 305977 58744.1 2864.9 0 367586 2166.02 406.094 15.8863 0 2588 303811 58338 2849.02 0 364998 0.087699 0.0845956 0.087721 -1.42516e-15 0.976374 0.877861 1.08594 0.782111 0.476787 1.28296 0.961078 0.871156 1.06028 0.437447 0.997555 -0.0384773 0.0495515 NA
rs2030746 rs2030746 02 121309488 C T 34 1 1 125469 178592 63525 0 125469 178592 63525 0 367586 916 1240 432 0 2588 124553 177352 63093 0 364998 0.415742 0.406491 0.415808 0 0.950702 0.87262 1.03577 0.931025 0.830053 1.04428 0.96225 0.910154 1.01733 0.166066 1 -0.0393894 0.0284409 NA
2:135762344_C_T rs16831243 02 135762344 C T 35 0.999529 0.998031 297933 65518.4 4134.64 0 297933 65518.4 4134.64 0 367586 2101.47 456.525 30 0 2588 295831 65061.9 4104.64 0 364998 0.100368 0.0997924 0.100372 3.95878e-16 0.987777 0.892382 1.09337 1.02888 0.716605 1.47724 0.993585 0.906966 1.08848 0.976074 0.998261 0.00141225 0.0470892 NA
2:165551201_T_C rs7607980 02 165551201 T C 36 0.999288 0.997628 284300 77910.9 5375.6 0 284300 77910.9 5375.6 0 367586 2017.62 526.373 44.0118 0 2588 282282 77384.5 5331.59 0 364998 0.1206 0.118701 0.120614 -2.85032e-15 0.951665 0.86433 1.04782 1.15493 0.855704 1.5588 0.982004 0.902411 1.06862 0.694755 0.997901 -0.0168818 0.0430207 NA
2:165619163_T_G rs355838 02 165619163 T G 37 0.994557 0.992059 56385.1 175396 135805 0 56385.1 175396 135805 0 367586 384.655 1296.64 906.71 0 2588 56000.4 174099 134898 0 364998 0.391971 0.399139 0.39192 8.70931e-16 1.08428 0.967268 1.21545 0.978548 0.86818 1.10295 0.970256 0.917572 1.02596 0.233175 0.992317 -0.0344133 0.0288649 NA
rs2287623 rs2287623 02 169830155 G A 38 1 1 57757 176298 133531 0 57757 176298 133531 0 367586 429 1196 963 0 2588 57328 175102 132568 0 364998 0.39693 0.396832 0.396931 0 0.912745 0.817091 1.0196 0.970727 0.865972 1.08815 1.00042 0.946044 1.05791 0.949396 1 -0.00181785 0.0286432 NA
rs1047891 rs1047891 02 211540507 C A 39 1 1 172154 158700 36732 0 172154 158700 36732 0 367586 1213 1136 239 0 2588 170941 157564 36493 0 364998 0.315795 0.311824 0.315824 0 1.01603 0.936777 1.10199 0.922941 0.803032 1.06075 0.981597 0.925342 1.04127 0.530688 1 -0.0189142 0.0301683 NA
rs1250229 rs1250229 02 216304384 T C 40 1 1 24471 143779 199336 0 24471 143779 199336 0 367586 197 979 1412 0 2588 24274 142800 197924 0 364998 0.262144 0.265263 0.262122 0 0.844753 0.724433 0.985056 0.879046 0.756857 1.02096 0.983954 0.924866 1.04682 0.685983 1 -0.0129447 0.0320165 NA
2:227122216_G_T rs1515110 02 227122216 G T 41 0.999003 0.998217 48609.5 170037 148940 0 48609.5 170037 148940 0 367586 325.867 1194.98 1067.15 0 2588 48283.6 168842 147873 0 364998 0.363528 0.356785 0.363576 1.58351e-16 1.04868 0.927396 1.18582 1.06929 0.944142 1.21103 1.02991 0.972777 1.09039 0.329891 0.998202 0.0284198 0.0291684 NA
rs11563251 rs11563251 02 234679384 C T 42 1 1 290875 72172 4539 0 290875 72172 4539 0 367586 2057 507 24 0 2588 288818 71665 4515 0 364998 0.110518 0.107226 0.110542 0 0.993324 0.901022 1.09508 0.746352 0.498555 1.11731 0.966399 0.884676 1.05567 0.401472 1 -0.0374177 0.0445982 NA
3:12296469_G_A rs9875338 03 12296469 G A 43 0.999063 0.998416 132583 176123 58880 0 132583 176123 58880 0 367586 919.31 1236.74 431.953 0 2588 131664 174886 58448 0 364998 0.399747 0.405843 0.399704 -7.91756e-16 1.01281 0.929672 1.10338 1.05845 0.943707 1.18715 1.02585 0.970297 1.08459 0.373738 0.998344 0.0254721 0.0286367 NA
rs7640978 rs7640978 03 32533010 C T 44 1 1 305112 59557 2917 0 305112 59557 2917 0 367586 2125 440 23 0 2588 302987 59117 2894 0 364998 0.0889465 0.0938949 0.0889114 0 1.06122 0.957321 1.1764 1.13317 0.750133 1.71179 1.06186 0.966835 1.16622 0.173514 1 0.0671216 0.0493179 NA
Affx-22382690 rs2290547 03 47061183 G A 45 1 1 250117 105993 11476 0 250117 105993 11476 0 367586 1786 725 77 0 2588 248331 105268 11399 0 364998 0.175394 0.169822 0.175434 0 0.957615 0.878165 1.04425 0.939233 0.747075 1.18082 0.96147 0.893956 1.03408 0.256665 1 -0.0417378 0.0367958 NA
3:50113034_A_G rs2240327 03 50113034 A G 46 0.99989 0.999813 100622 183347 83617 0 100622 183347 83617 0 367586 679.125 1303.84 605.031 0 2588 99942.7 182043 83012 0 364998 0.47687 0.485685 0.476807 -2.37527e-16 1.05403 0.960353 1.15684 1.0726 0.960912 1.19727 1.0362 0.981043 1.09446 0.174608 0.999743 0.0387072 0.0285127 NA
rs13326165 rs13326165 03 52532118 A G 47 1 1 15455 119214 232917 0 15455 119214 232917 0 367586 139 807 1642 0 2588 15316 118407 231275 0 364998 0.204203 0.209621 0.204164 0 0.750977 0.62678 0.899783 0.782303 0.657426 0.9309 0.967288 0.904447 1.03449 0.351565 1 -0.032443 0.0348266 NA
rs6805251 rs6805251 03 119560606 T C 48 1 1 53874 173703 140009 0 53874 173703 140009 0 367586 361 1246 981 0 2588 53513 172457 139028 0 364998 0.382837 0.380216 0.382856 0 1.071 0.952218 1.2046 1.04597 0.926703 1.18058 1.01125 0.955869 1.06983 0.684488 1 0.0117095 0.0288164 NA
rs17345563 rs17345563 03 132209203 A G 49 1 1 289295 73612 4679 0 289295 73612 4679 0 367586 2056 503 29 0 2588 287239 73109 4650 0 364998 0.112858 0.108385 0.11289 0 0.961208 0.871622 1.06 0.871295 0.603241 1.25846 0.955245 0.874832 1.04305 0.396553 1 -0.037645 0.0444035 NA
3:135932359_C_T rs687339 03 135932359 C T 50 0.998803 0.997227 19123.1 129452 219011 0 19123.1 129452 219011 0 367586 145.824 944.282 1497.89 0 2588 18977.2 128507 217513 0 364998 0.228107 0.238781 0.228031 -1.42516e-15 0.956267 0.8027 1.13921 0.896191 0.755577 1.06297 0.941683 0.883185 1.00406 0.078138 0.997304 -0.0588398 0.0334015 NA
3:156798294_A_G rs1482852 03 156798294 A G 51 0.998128 0.996845 131815 177009 58762 0 131815 177009 58762 0 367586 852.275 1306.01 429.714 0 2588 130963 175703 58332.3 0 364998 0.400631 0.418362 0.400506 1.42516e-15 1.14219 1.04743 1.24551 1.13198 1.00762 1.27168 1.07665 1.0186 1.13801 0.0135019 0.996844 0.0708357 0.0286755 NA
3:170727218_G_A rs10513688 03 170727218 G A 52 0.999974 0.999859 299612 64506.6 3467.13 0 299612 64506.6 3467.13 0 367586 2130.92 433.078 24 0 2588 297481 64073.5 3443.13 0 364998 0.0971756 0.0929441 0.0972056 -9.50107e-16 0.943584 0.850668 1.04665 0.973085 0.64985 1.4571 0.951667 0.866159 1.04562 0.304027 0.999813 -0.048614 0.0472974 NA
rs6831256 rs6831256 04 3473139 A G 53 1 1 122328 179565 65693 0 122328 179565 65693 0 367586 851 1270 467 0 2588 121477 178295 65226 0 364998 0.422964 0.425811 0.422943 0 1.01678 0.931939 1.10936 1.02202 0.912571 1.1446 1.01181 0.957384 1.06933 0.495093 1 0.0193678 0.0283889 NA
4:26062990_A_G rs10019888 04 26062990 A G 54 0.996652 0.990717 256221 101227 10138.8 0 256221 101227 10138.8 0 367586 1788.94 742.243 56.8196 0 2588 254432 100484 10082 0 364998 0.165273 0.165356 0.165273 -6.65075e-15 1.05057 0.964105 1.14478 0.801546 0.615033 1.04462 1.0006 0.929612 1.07702 0.94765 0.988184 -0.00248084 0.0377841 NA
rs442177 rs442177 04 88030261 G T 55 1 1 60675 177384 129527 0 60675 177384 129527 0 367586 402 1216 970 0 2588 60273 176168 128557 0 364998 0.406346 0.390263 0.40646 0 1.03491 0.924201 1.15888 1.13129 1.00672 1.27127 1.06992 1.01161 1.1316 0.0216957 1 0.0655 0.0285322 NA
4:88160140_C_T rs10029254 04 88160140 C T 56 0.999897 0.999771 217251 130571 19763.7 0 217251 130571 19763.7 0 367586 1510.03 924.984 152.988 0 2588 215741 129646 19610.7 0 364998 0.231372 0.237821 0.231327 3.16702e-16 1.01935 0.938979 1.1066 1.11459 0.943221 1.31708 1.03683 0.972341 1.1056 0.334995 0.999906 0.0319245 0.0331132 NA
rs3822072 rs3822072 04 89741269 G A 57 1 1 110787 182105 74694 0 110787 182105 74694 0 367586 785 1286 517 0 2588 110002 180819 74177 0 364998 0.450905 0.448223 0.450924 0 0.996616 0.911667 1.08948 0.97668 0.873715 1.09178 0.989141 0.936231 1.04504 0.857107 1 -0.00507588 0.0281903 NA
rs2602836 rs2602836 04 100014805 A G 58 1 1 64735 179575 123276 0 64735 179575 123276 0 367586 488 1269 831 0 2588 64247 178306 122445 0 364998 0.420371 0.433733 0.420276 0 0.936976 0.843761 1.04049 0.893497 0.798675 0.999576 0.946484 0.895683 1.00017 0.0587892 1 -0.053626 0.028377 NA
rs13107325 rs13107325 04 103188709 C T 59 1 1 314539 51078 1969 0 314539 51078 1969 0 367586 2215 354 19 0 2588 312324 50724 1950 0 364998 0.0748342 0.0757342 0.0748278 0 0.98406 0.879282 1.10132 1.37389 0.872733 2.16282 1.0131 0.913639 1.1234 0.99882 1 7.85182e-05 0.0530737 NA
rs6450176 rs6450176 05 53298025 G A 60 1 1 205147 139012 23427 0 205147 139012 23427 0 367586 1439 985 164 0 2588 203708 138027 23263 0 364998 0.25282 0.253671 0.252814 0 1.01023 0.931308 1.09584 0.997988 0.848641 1.17362 1.00454 0.943365 1.06969 0.92428 1 0.00306101 0.0322061 NA
5:55861786_C_T rs9686661 05 55861786 C T 61 0.999884 0.999703 235332 117442 14811.2 0 235332 117442 14811.2 0 367586 1652.92 823.051 112.031 0 2588 233680 116619 14699.2 0 364998 0.200041 0.202302 0.200025 -3.95878e-16 0.997759 0.917453 1.08509 1.0775 0.8892 1.30567 1.01427 0.947533 1.0857 0.674817 0.999839 0.0146824 0.0349958 NA
5:67714246_A_G rs4976033 05 67714246 A G 62 0.983128 0.97252 131248 176794 59543.3 0 131248 176794 59543.3 0 367586 914.106 1224.82 449.071 0 2588 130334 175569 59094.2 0 364998 0.402465 0.410155 0.40241 1.18763e-15 0.994688 0.91275 1.08398 1.08351 0.967383 1.21357 1.03263 0.976798 1.09166 0.273934 0.97186 0.0316916 0.0289672 NA
5:74560579_G_A rs10066707 05 74560579 G A 63 0.993838 0.99098 146622 170694 50270.3 0 146622 170694 50270.3 0 367586 978.114 1222.03 387.859 0 2588 145644 169472 49882.5 0 364998 0.36894 0.385963 0.368819 1.74186e-15 1.07371 0.986825 1.16824 1.15779 1.02887 1.30286 1.0757 1.01695 1.13784 0.00899983 0.991295 0.076016 0.0291019 NA
5:74562029_C_G rs2006760 05 74562029 C G 64 0.989448 0.974963 232555 119577 15454 0 232555 119577 15454 0 367586 1627.99 848.38 111.631 0 2588 230927 118729 15342.4 0 364998 0.204693 0.207041 0.204677 -8.70931e-15 1.01358 0.932583 1.10162 1.03209 0.851401 1.25113 1.01457 0.948365 1.08539 0.633901 0.977916 0.0167506 0.0351724 NA
rs7703051 rs7703051 05 74625487 C A 65 1 1 143724 172086 51776 0 143724 172086 51776 0 367586 969 1238 381 0 2588 142755 170848 51395 0 364998 0.37493 0.386399 0.374849 0 1.06753 0.981161 1.16149 1.09212 0.969644 1.23007 1.05022 0.992872 1.11087 0.10552 1 0.0468033 0.0289148 NA
5:74641707_G_A rs2303152 05 74641707 G A 66 0.999561 0.998347 297281 66549.7 3754.97 0 297281 66549.7 3754.97 0 367586 2063.19 504.529 20.2784 0 2588 295218 66045.2 3734.69 0 364998 0.100738 0.10531 0.100705 1.10846e-15 1.09307 0.991319 1.20527 0.776932 0.501087 1.20463 1.05111 0.961524 1.14904 0.402926 0.998019 0.0388025 0.046392 NA
5:74648496_G_T rs17238484 05 74648496 G T 67 0.99975 0.999474 220665 127957 18963.4 0 220665 127957 18963.4 0 367586 1509.64 927.373 150.992 0 2588 219156 127030 18812.4 0 364998 0.22564 0.237511 0.225556 7.1258e-16 1.05981 0.97631 1.15046 1.16517 0.985029 1.37827 1.06951 1.00296 1.14049 0.0578768 0.999252 0.0634101 0.033433 NA
rs5909 rs5909 05 74656175 G A 68 1 1 301812 62562 3212 0 301812 62562 3212 0 367586 2138 418 32 0 2588 299674 62144 3180 0 364998 0.0938365 0.0931221 0.0938416 0 0.942798 0.848675 1.04736 1.41047 0.993137 2.00318 0.991545 0.902518 1.08936 0.884726 1 -0.00696836 0.0480638 NA
rs12916 rs12916 05 74656539 T C 69 1 1 132156 176603 58827 0 132156 176603 58827 0 367586 877 1279 432 0 2588 131279 175324 58395 0 364998 0.400256 0.414026 0.400158 0 1.09201 1.00179 1.19035 1.1074 0.986485 1.24313 1.05914 1.00195 1.1196 0.0574045 1 0.0543071 0.0285794 NA
rs4530754 rs4530754 05 122855416 G A 70 1 1 76377 182312 108897 0 76377 182312 108897 0 367586 548 1254 786 0 2588 75829 181058 108111 0 364998 0.455765 0.454019 0.455778 0 0.958373 0.866543 1.05993 1.00602 0.901705 1.12241 1.00712 0.953308 1.06397 0.803095 1 0.00702175 0.0281609 NA
rs6882076 rs6882076 05 156390297 T C 71 1 1 49173 170253 148160 0 49173 170253 148160 0 367586 347 1172 1069 0 2588 48826 169081 147091 0 364998 0.365355 0.36051 0.36539 0 0.975336 0.864865 1.09992 1.02262 0.905595 1.15476 1.02133 0.9648 1.08117 0.431688 1 0.0228615 0.0290746 NA
6:16109163_A_C rs2294261 06 16109163 A C 72 0.99645 0.994416 95752.4 183259 88575.1 0 95752.4 183259 88575.1 0 367586 676.808 1287.87 623.318 0 2588 95075.6 181971 87951.8 0 364998 0.490237 0.489666 0.490241 1.26681e-15 0.994205 0.905566 1.09152 0.995563 0.892578 1.11043 0.9977 0.9446 1.05378 0.965145 0.993681 -0.00122821 0.0281063 NA
6:26093141_G_A rs1800562 06 26093141 G A 73 0.99952 0.997285 313425 51906.4 2254.63 0 313425 51906.4 2254.63 0 367586 2199.34 372.706 15.9529 0 2588 311226 51533.7 2238.68 0 364998 0.076738 0.0781707 0.0767278 1.02928e-15 1.02343 0.916653 1.14264 1.0084 0.615151 1.65303 1.0204 0.921587 1.12981 0.703132 0.996502 0.0201296 0.0528203 NA
rs2247056 rs2247056 06 31265490 T C 74 1 1 32591 153678 181317 0 32591 153678 181317 0 367586 216 1098 1274 0 2588 32375 152580 180043 0 364998 0.297699 0.295595 0.297714 0 1.0786 0.931725 1.24863 1.06059 0.917705 1.22573 1.01021 0.951459 1.07258 0.742898 1 0.0100956 0.0307775 NA
6:34563164_A_G rs205262 06 34563164 A G 75 0.999283 0.998621 196621 144317 26647.4 0 196621 144317 26647.4 0 367586 1386.56 986.027 215.416 0 2588 195235 143331 26432 0 364998 0.268797 0.273736 0.268762 -1.58351e-16 0.968652 0.892452 1.05136 1.14754 0.993527 1.32543 1.02548 0.964492 1.09033 0.472742 0.998992 0.0226775 0.0315831 NA
6:43757896_C_A rs998584 06 43757896 C A 76 0.996387 0.994693 98504 183562 85520.5 0 98504 183562 85520.5 0 367586 696.035 1297.95 594.02 0 2588 97808 182264 84926.4 0 364998 0.482339 0.480291 0.482354 3.95878e-16 1.00069 0.912361 1.09757 0.982881 0.880615 1.09702 0.991769 0.938956 1.04755 0.857557 0.995446 -0.00504516 0.0281092 NA
rs17789218 rs17789218 06 100600097 T C 77 1 1 209829 135864 21893 0 209829 135864 21893 0 367586 1480 941 167 0 2588 208349 134923 21726 0 364998 0.244365 0.246329 0.244351 0 0.981823 0.90452 1.06573 1.0821 0.921543 1.27062 1.01074 0.948601 1.07696 0.881863 1 0.00483765 0.0325531 NA
6:116337503_G_A rs868943 06 116337503 G A 78 0.999615 0.999376 122639 178859 66087.8 0 122639 178859 66087.8 0 367586 868.027 1255.53 464.439 0 2588 121771 177604 65623.4 0 364998 0.423077 0.422027 0.423085 6.33405e-16 0.991716 0.909242 1.08167 0.992844 0.886688 1.11171 0.995674 0.942055 1.05234 0.83973 0.999207 -0.00572823 0.0283241 NA
rs9491696 rs9491696 06 127452639 C G 79 1 1 94100 183991 89495 0 94100 183991 89495 0 367586 639 1311 638 0 2588 93461 182680 88857 0 364998 0.493736 0.499807 0.493693 0 1.04964 0.95462 1.15412 1.05017 0.940701 1.17237 1.02476 0.970229 1.08235 0.448439 1 0.0212516 0.0280357 NA
6:139831757_T_C rs634869 06 139831757 T C 80 0.999776 0.999687 61831.2 177550 128204 0 61831.2 177550 128204 0 367586 458.004 1256.4 873.6 0 2588 61373.2 176294 127331 0 364998 0.409717 0.419707 0.409647 -1.58351e-16 0.954989 0.857759 1.06324 0.919366 0.820737 1.02985 0.959396 0.907692 1.01405 0.157111 0.999751 -0.0402912 0.0284773 NA
6:152040291_T_C rs12525163 06 152040291 T C 81 0.999285 0.998573 193858 146362 27365.9 0 193858 146362 27365.9 0 367586 1333.58 1044.45 209.973 0 2588 192525 145317 27155.9 0 364998 0.273533 0.28292 0.273466 1.18763e-15 1.03762 0.956622 1.12547 1.11626 0.964554 1.29183 1.04821 0.986472 1.11381 0.138206 0.998847 0.0466584 0.0314727 NA
6:160575985_C_T rs2297374 06 160575985 C T 82 0.998105 0.996826 143986 171881 51719.5 0 143986 171881 51719.5 0 367586 1048.02 1162.02 377.957 0 2588 142938 170719 51341.5 0 364998 0.374497 0.370544 0.374525 2.69197e-15 0.92835 0.853733 1.00949 1.00404 0.892259 1.12983 0.983115 0.929008 1.04037 0.488708 0.996857 -0.0200495 0.0289581 NA
rs1564348 rs1564348 06 160578860 T C 83 1 1 253279 103766 10541 0 253279 103766 10541 0 367586 1769 740 79 0 2588 251510 103026 10462 0 364998 0.169821 0.173493 0.169795 0 1.0212 0.936944 1.11304 1.07359 0.856224 1.34615 1.02635 0.954855 1.10319 0.417949 1 0.0303192 0.0374319 NA
rs702485 rs702485 07 6449272 A G 84 1 1 109061 182158 76367 0 109061 182158 76367 0 367586 814 1246 528 0 2588 108247 180912 75839 0 364998 0.455529 0.444745 0.455605 0 0.915887 0.838187 1.00079 0.925833 0.829464 1.0334 0.95707 0.905839 1.0112 0.162008 1 -0.0393344 0.0281292 NA
7:16152174_T_A rs17286602 07 16152174 T A 85 0.997749 0.99646 120185 180187 67214.2 0 120185 180187 67214.2 0 367586 854.329 1265.61 468.063 0 2588 119330 178922 66746.2 0 364998 0.427948 0.425374 0.427967 -9.50107e-16 0.98801 0.9056 1.07792 0.979496 0.874742 1.0968 0.989455 0.936225 1.04571 0.766311 0.99618 -0.00845491 0.0284482 NA
rs10282707 rs10282707 07 17911038 C T 86 1 1 133659 176056 57871 0 133659 176056 57871 0 367586 944 1244 400 0 2588 132715 174812 57471 0 364998 0.396911 0.3949 0.396925 0 1.00045 0.919019 1.08911 0.978496 0.870158 1.10032 0.991565 0.93763 1.0486 0.671948 1 -0.0121185 0.0286167 NA
rs12670798 rs12670798 07 21607352 T C 87 1 1 208500 136805 22281 0 208500 136805 22281 0 367586 1487 934 167 0 2588 207013 135871 22114 0 364998 0.2467 0.244977 0.246712 0 0.956989 0.881543 1.03889 1.05132 0.895377 1.23443 0.990683 0.929667 1.0557 0.880416 1 -0.00489359 0.0325281 NA
rs4722551 rs4722551 07 25991826 T C 88 1 1 260182 98070 9334 0 260182 98070 9334 0 367586 1855 662 71 0 2588 258327 97408 9263 0 364998 0.15879 0.155332 0.158815 0 0.946432 0.865803 1.03457 1.06741 0.841402 1.35413 0.974041 0.903233 1.0504 0.485912 1 -0.0266427 0.0382343 NA
rs2073547 rs2073547 07 44582331 A G 89 1 1 245422 109039 13125 0 245422 109039 13125 0 367586 1771 728 89 0 2588 243651 108311 13036 0 364998 0.184024 0.175039 0.184087 0 0.924716 0.848016 1.00835 0.93928 0.758597 1.163 0.940416 0.875142 1.01056 0.114001 1 -0.0569299 0.0360211 NA
rs217386 rs217386 07 44600695 G A 90 1 1 121990 179168 66428 0 121990 179168 66428 0 367586 840 1249 499 0 2588 121150 177919 65929 0 364998 0.424423 0.434119 0.424354 0 1.01247 0.927404 1.10535 1.09161 0.976746 1.21999 1.04066 0.984813 1.09968 0.211001 1 0.0353875 0.0282916 NA
rs4917014 rs4917014 07 50305863 T G 91 1 1 170006 160266 37314 0 170006 160266 37314 0 367586 1162 1151 275 0 2588 168844 159115 37039 0 364998 0.319509 0.328632 0.319444 0 1.0511 0.968546 1.14069 1.07883 0.945502 1.23096 1.04284 0.983873 1.10534 0.185171 1 0.0397835 0.0300253 NA
rs17145738 rs17145738 07 72982874 C T 92 1 1 283413 78558 5615 0 283413 78558 5615 0 367586 2009 542 37 0 2588 281404 78016 5578 0 364998 0.122132 0.119011 0.122154 0 0.973119 0.884752 1.07031 0.929124 0.670476 1.28755 0.970792 0.892195 1.05631 0.549317 1 -0.0256172 0.042782 NA
rs799160 rs799160 07 73060006 C T 93 1 1 96049 183953 87584 0 96049 183953 87584 0 367586 649 1285 654 0 2588 95400 182668 86930 0 364998 0.488486 0.500966 0.488397 0 1.03406 0.940615 1.13678 1.10589 0.9917 1.23323 1.05157 0.995614 1.11067 0.0712854 1 0.0506056 0.0280573 NA
7:116358044_A_G rs38855 07 116358044 A G 94 0.993016 0.989758 102992 183261 81332.4 0 102992 183261 81332.4 0 367586 719.859 1318.46 549.682 0 2588 102272 181943 80782.7 0 364998 0.470538 0.467122 0.470562 8.70931e-16 1.02954 0.939844 1.1278 0.96673 0.864816 1.08065 0.986282 0.93369 1.04184 0.61676 0.990613 -0.0140988 0.0281723 NA
7:130444934_A_G rs3996352 07 130444934 A G 95 0.997482 0.996091 94810.4 183476 89299.7 0 94810.4 183476 89299.7 0 367586 657.545 1283.46 646.996 0 2588 94152.8 182193 88652.7 0 364998 0.492504 0.497962 0.492465 -5.54229e-16 1.00869 0.917897 1.10847 1.045 0.937159 1.16526 1.02223 0.967837 1.07968 0.431229 0.996105 0.0220891 0.0280643 NA
rs17173637 rs17173637 07 150529449 T C 96 1 1 308034 56880 2672 0 308034 56880 2672 0 367586 2174 390 24 0 2588 305860 56490 2648 0 364998 0.0846387 0.0846213 0.0846388 0 0.971306 0.871735 1.08225 1.27514 0.851251 1.91009 0.999774 0.906234 1.10297 0.923783 1 -0.00480736 0.0502499 NA
8:9184231_G_A rs4240624 08 9184231 G A 97 0.999841 0.999322 3037.28 61083.2 303465 0 3037.28 61083.2 303465 0 367586 27.9922 424.969 2135.04 0 2588 3009.29 60658.3 301330 0 364998 0.0913498 0.0929198 0.0913386 1.58351e-16 0.753172 0.512901 1.106 0.761711 0.523724 1.10784 0.981273 0.893079 1.07818 0.691213 0.999793 -0.0193243 0.04865 NA
8:9267117_C_T rs9693857 08 9267117 C T 98 0.996631 0.995289 112952 181929 72705.1 0 112952 181929 72705.1 0 367586 795.851 1279.32 512.827 0 2588 112156 180650 72192.3 0 364998 0.445255 0.44532 0.445255 1.10846e-15 0.998007 0.913205 1.09068 1.00109 0.89557 1.11903 1.00026 0.946726 1.05683 0.972975 0.996068 -0.000956611 0.0282371 NA
8:15799853_G_C rs4332136 08 15799853 G C 99 0.999557 0.97821 361744 5820.84 21 0 361744 5820.84 21 0 367586 2543.24 44.7647 0 0 2588 359201 5776.07 21 0 364998 0.00797478 0.00864851 0.00797 -6.17569e-15 1.0946 0.813615 1.47262 NA NA NA 1.08588 0.808185 1.45898 0.461102 0.966482 0.119635 0.162319 NA
rs4921914 rs4921914 08 18272438 C T 100 1 1 17860 128015 221711 0 17860 128015 221711 0 367586 113 836 1639 0 2588 17747 127179 220072 0 364998 0.222717 0.205178 0.222841 0 1.03237 0.847713 1.25726 1.16966 0.966061 1.41617 1.11077 1.03808 1.18856 0.00114837 1 0.109573 0.0337001 NA
rs1801177 rs1801177 08 19805708 G A 101 1 1 355064 12417 105 0 355064 12417 105 0 367586 2497 90 1 0 2588 352567 12327 104 0 364998 0.0171756 0.0177743 0.0171713 0 1.03088 0.834732 1.27312 1.35766 0.189373 9.73331 1.03575 0.842139 1.27388 0.821288 1 0.0241992 0.107129 NA
rs268 rs268 08 19813529 A G 102 1 1 354297 13161 128 0 354297 13161 128 0 367586 2485 103 0 0 2588 351812 13058 128 0 364998 0.0182502 0.0198995 0.0182385 0 1.11672 0.916254 1.36105 NA NA NA 1.09292 0.898553 1.32934 0.515805 1 0.067251 0.103491 NA
rs301 rs301 08 19816934 T C 103 1 1 215031 132363 20192 0 215031 132363 20192 0 367586 1511 933 144 0 2588 213520 131430 20048 0 364998 0.234975 0.235896 0.234968 0 1.00314 0.924259 1.08875 1.015 0.854992 1.20495 1.00517 0.94248 1.07203 0.923943 1 0.00315461 0.0330437 NA
rs326 rs326 08 19819439 A G 104 1 1 183581 152452 31553 0 183581 152452 31553 0 367586 1286 1068 234 0 2588 182295 151384 31319 0 364998 0.293208 0.296754 0.293182 0 1.00006 0.921851 1.0849 1.05911 0.920918 1.21804 1.01732 0.958225 1.08007 0.672177 1 0.0130276 0.0307864 NA
rs328 rs328 08 19819724 C G 105 1 1 297126 66721 3739 0 297126 66721 3739 0 367586 2072 490 26 0 2588 295054 66231 3713 0 364998 0.100927 0.104714 0.100901 0 1.05353 0.9544 1.16295 0.997149 0.676381 1.47004 1.04222 0.953178 1.13957 0.426074 1 0.0369455 0.0464182 NA
rs12678919 rs12678919 08 19844222 A G 106 1 1 299527 64583 3476 0 299527 64583 3476 0 367586 2091 472 25 0 2588 297436 64111 3451 0 364998 0.0973038 0.10085 0.0972786 0 1.04725 0.947356 1.15767 1.03047 0.693677 1.53078 1.04083 0.950487 1.13976 0.447511 1 0.0358356 0.0471788 NA
8:19865843_G_A rs894210 08 19865843 G A 107 0.995362 0.992945 77450.3 182762 107374 0 77450.3 182762 107374 0 367586 552.541 1307.09 728.373 0 2588 76897.8 181455 106646 0 364998 0.459297 0.466029 0.459249 4.75053e-16 1.0025 0.90727 1.10773 0.950516 0.850685 1.06206 0.973095 0.921198 1.02792 0.215584 0.993099 -0.034952 0.0282245 NA
rs10102164 rs10102164 08 55421614 G A 108 1 1 228370 122682 16534 0 228370 122682 16534 0 367586 1613 852 123 0 2588 226757 121830 16411 0 364998 0.211855 0.212133 0.211853 0 0.983132 0.904554 1.06854 1.05365 0.876547 1.26654 1.00168 0.936879 1.07095 0.893376 1 -0.00458983 0.034244 NA
8:59385919_C_T rs2326077 08 59385919 C T 109 0.999418 0.998927 41715.8 164193 161677 0 41715.8 164193 161677 0 367586 284.451 1155.55 1148 0 2588 41431.4 163037 160529 0 364998 0.336825 0.333162 0.336851 -1.58351e-16 1.03234 0.906331 1.17586 1.04162 0.914405 1.18654 1.0167 0.959404 1.07741 0.44535 0.998455 0.0226093 0.0296247 NA
rs2293889 rs2293889 08 116599199 T G 110 1 1 68113 181339 118134 0 68113 181339 118134 0 367586 488 1306 794 0 2588 67625 180033 117340 0 364998 0.43196 0.440881 0.431897 0 1.00526 0.905637 1.11584 0.937696 0.837389 1.05002 0.96413 0.912474 1.01871 0.215427 1 -0.035103 0.0283368 NA
8:116663898_G_A rs2737252 08 116663898 G A 111 0.99825 0.996606 189806 148612 29168.6 0 189806 148612 29168.6 0 367586 1350.94 1042.56 194.506 0 2588 188455 147569 28974.1 0 364998 0.281497 0.276578 0.281532 1.74186e-15 0.985542 0.908783 1.06878 0.936471 0.805366 1.08892 0.975675 0.917829 1.03717 0.298536 0.996706 -0.0324031 0.0311695 NA
8:121868551_G_T rs4871137 08 121868551 G T 112 0.998591 0.99772 37337.3 159046 171203 0 37337.3 159046 171203 0 367586 266.6 1131.16 1190.24 0 2588 37070.7 157914 170013 0 364998 0.317912 0.321554 0.317886 -1.10846e-15 0.996034 0.871194 1.13876 0.973468 0.851999 1.11225 0.983278 0.927374 1.04255 0.668848 0.997617 -0.0128641 0.0300753 NA
8:126474306_G_A rs2980885 08 126474306 G A 113 0.990879 0.979759 18546.6 128636 220403 0 18546.6 128636 220403 0 367586 120.729 885.055 1582.22 0 2588 18425.9 127751 218821 0 364998 0.225429 0.217642 0.225484 -1.01345e-14 1.05736 0.873705 1.27961 1.10355 0.916549 1.3287 1.04653 0.979441 1.11821 0.155525 0.979358 0.0481968 0.0339346 NA
8:126482621_C_A rs2954022 08 126482621 C A 114 0.999791 0.999672 104997 183080 79509.4 0 104997 183080 79509.4 0 367586 719.784 1278.14 590.078 0 2588 104277 181801 78919.4 0 364998 0.465331 0.474941 0.465263 -4.75053e-16 1.01851 0.929313 1.11628 1.08321 0.971117 1.20824 1.03962 0.984229 1.09812 0.161063 0.999765 0.0394196 0.0281267 NA
8:126482621_C_T rs2954022 08 126482621 C T 115 0.999641 0.694303 367242 343.439 0.113725 0 367242 343.439 0.113725 0 367586 2585.38 2.61569 0 0 2588 364657 340.824 0.113725 0 364998 0.000467464 0.000505349 0.000467196 -7.83838e-15 1.08247 0.320491 3.65608 NA NA NA 1.08171 0.320364 3.65237 0.834191 0.639613 0.171608 0.819797 NA
rs4075205 rs4075205 08 144284709 T C 116 1 1 105965 182871 78750 0 105965 182871 78750 0 367586 716 1310 562 0 2588 105249 181561 78188 0 364998 0.462981 0.470247 0.46293 0 1.06061 0.967956 1.16212 1.05658 0.945718 1.18043 1.02984 0.974944 1.08782 0.230239 1 0.0337451 0.0281269 NA
8:145022657_G_T rs7832643 08 145022657 G T 117 0.993906 0.99187 130814 177083 59689.2 0 130814 177083 59689.2 0 367586 935.067 1228.76 424.169 0 2588 129879 175854 59265 0 364998 0.403255 0.401295 0.403269 3.16702e-16 0.970533 0.891126 1.05702 0.994111 0.885984 1.11543 0.991825 0.938019 1.04872 0.708414 0.992957 -0.0107238 0.0286742 NA
9:2640759_A_G rs3780181 09 2640759 A G 118 0.997345 0.983965 319716 46170.5 1699.8 0 319716 46170.5 1699.8 0 367586 2259.83 317.149 11.0196 0 2588 317456 45853.3 1688.78 0 364998 0.0674265 0.065531 0.06744 -8.23426e-15 0.971628 0.863537 1.09325 0.916643 0.506192 1.65991 0.969708 0.868289 1.08297 0.739339 0.984436 -0.0188245 0.0565761 NA
9:15304782_C_A rs686030 09 15304782 C A 119 0.999323 0.997839 7307.74 89253 271025 0 7307.74 89253 271025 0 367586 60.102 632.659 1895.24 0 2588 7247.64 88620.3 269130 0 364998 0.141285 0.145453 0.141255 -1.18763e-15 0.860882 0.660053 1.12282 0.849199 0.656182 1.09899 0.966394 0.894279 1.04432 0.454882 0.997041 -0.0300519 0.040214 NA
9:16904846_C_T rs7033354 09 16904846 C T 120 0.998694 0.997789 38090 160212 169284 0 38090 160212 169284 0 367586 250.063 1176.2 1161.74 0 2588 37840 159036 168122 0 364998 0.321547 0.323865 0.321531 -2.05856e-15 1.11915 0.975915 1.2834 1.04565 0.911692 1.19929 0.989377 0.933228 1.0489 0.814154 0.99783 -0.00706168 0.0300406 NA
rs1883025 rs1883025 09 107664301 C T 121 1 1 204187 139469 23930 0 204187 139469 23930 0 367586 1485 936 167 0 2588 202702 138533 23763 0 364998 0.25481 0.245363 0.254877 0 0.922262 0.849582 1.00116 0.959283 0.817011 1.12633 0.950538 0.892028 1.01289 0.141601 1 -0.0472933 0.0321755 NA
9:107684230_T_G rs2472509 09 107684230 T G 122 0.989664 0.982561 166611 161750 39224.9 0 166611 161750 39224.9 0 367586 1174.49 1128.65 284.867 0 2588 165437 160621 38940 0 364998 0.326726 0.328126 0.326716 1.66269e-15 0.98978 0.911869 1.07435 1.03046 0.904914 1.17341 1.00642 0.949495 1.06677 0.820936 0.983774 0.00680746 0.0300761 NA
rs8176720 rs8176720 09 136132873 T C 123 1 1 165305 162038 40243 0 165305 162038 40243 0 367586 1178 1149 261 0 2588 164127 160889 39982 0 364998 0.329887 0.322836 0.329937 0 0.995012 0.917081 1.07957 0.909517 0.79503 1.04049 0.968216 0.913227 1.02652 0.441536 1 -0.0229465 0.0298161 NA
rs579459 rs579459 09 136154168 T C 124 1 1 230644 121108 15834 0 230644 121108 15834 0 367586 1610 868 110 0 2588 229034 120240 15724 0 364998 0.20781 0.210201 0.207793 0 1.02694 0.945307 1.11562 0.995185 0.81983 1.20805 1.01467 0.948821 1.08509 0.713637 1 0.0126835 0.0345622 NA
10:5196273_A_G rs1781930 10 5196273 A G 125 0.999819 0.999538 11602.8 107606 248377 0 11602.8 107606 248377 0 367586 93.9922 811.537 1682.47 0 2588 11508.8 106795 246695 0 364998 0.177933 0.193107 0.177826 7.91756e-17 0.930457 0.750889 1.15297 0.835074 0.677862 1.02875 0.903752 0.843263 0.968581 0.00451682 0.999413 -0.103997 0.0366238 NA
rs970548 rs970548 10 46013277 A C 126 1 1 208563 136635 22388 0 208563 136635 22388 0 367586 1538 919 131 0 2588 207025 135716 22257 0 364998 0.24676 0.228168 0.246892 0 0.911488 0.839724 0.989385 0.792266 0.662468 0.947496 0.901745 0.844881 0.962437 0.0017243 1 -0.101852 0.0324987 NA
10:65301725_T_C rs7897379 10 65301725 T C 127 0.999433 0.9991 99861.9 183712 84012.2 0 99861.9 183712 84012.2 0 367586 707.063 1326.32 554.62 0 2588 99154.8 182386 83457.6 0 364998 0.478441 0.470548 0.478497 -3.95878e-16 1.0198 0.930538 1.11761 0.931934 0.833561 1.04192 0.968624 0.916995 1.02316 0.209647 0.999243 -0.0352485 0.0280968 NA
rs2068888 rs2068888 10 94839642 G A 128 1 1 111288 181910 74388 0 111288 181910 74388 0 367586 787 1279 522 0 2588 110501 180631 73866 0 364998 0.449808 0.448802 0.449815 0 0.994191 0.909429 1.08685 0.992242 0.887969 1.10876 0.995916 0.942649 1.05219 0.984593 1 -0.000544016 0.028172 NA
rs2255141 rs2255141 10 113933886 A G 129 1 1 27842 146621 193123 0 27842 146621 193123 0 367586 206 951 1431 0 2588 27636 145670 191692 0 364998 0.275181 0.263331 0.275265 0 0.875827 0.752947 1.01876 1.00148 0.864918 1.15961 1.06253 0.998587 1.13057 0.057427 1 0.0597141 0.0314277 NA
rs2923084 rs2923084 11 10388782 A G 130 1 1 248174 107712 11700 0 248174 107712 11700 0 367586 1762 753 73 0 2588 246412 106959 11627 0 364998 0.178342 0.173686 0.178375 0 0.984541 0.903738 1.07257 0.878034 0.694257 1.11046 0.968189 0.900784 1.04064 0.439653 1 -0.0282942 0.0366136 NA
11:14276999_G_A rs2303975 11 14276999 G A 131 0.998944 0.99593 290402 72711.9 4472.22 0 290402 72711.9 4472.22 0 367586 2057 489.671 41.3333 0 2588 288345 72222.3 4430.89 0 364998 0.111071 0.110575 0.111075 -7.91756e-17 0.950412 0.860922 1.0492 1.30764 0.959721 1.78169 0.994945 0.911881 1.08557 0.929454 0.994752 0.00397323 0.0448793 NA
11:18656271_C_T rs10832962 11 18656271 C T 132 0.998752 0.997178 24573.6 141017 201996 0 24573.6 141017 201996 0 367586 172.98 1002.32 1412.7 0 2588 24400.7 140014 200583 0 364998 0.258666 0.260487 0.258653 -2.13774e-15 1.00981 0.858832 1.18733 0.993482 0.847908 1.16405 0.990501 0.930683 1.05416 0.670954 0.997657 -0.0136138 0.0320445 NA
rs326214 rs326214 11 47298360 G A 133 1 1 38532 160473 168581 0 38532 160473 168581 0 367586 260 1168 1160 0 2588 38272 159305 167421 0 364998 0.323104 0.326121 0.323083 0 1.07925 0.943082 1.23507 1.0199 0.891147 1.16725 0.986238 0.930366 1.04547 0.661137 1 -0.0131237 0.0299393 NA
rs17788930 rs17788930 11 47752775 A G 134 1 1 156964 166067 44555 0 156964 166067 44555 0 367586 1092 1187 309 0 2588 155872 164880 44246 0 364998 0.347098 0.348725 0.347087 0 1.02761 0.946258 1.11596 0.99685 0.878192 1.13154 1.00725 0.951089 1.06672 0.794746 1 0.00764569 0.0293892 NA
11:51512090_T_C rs11246602 11 51512090 T C 135 0.999692 0.998718 276600 84505.1 6481.33 0 276600 84505.1 6481.33 0 367586 1936.56 603.361 48.0745 0 2588 274663 83901.8 6433.25 0 364998 0.132578 0.135145 0.13256 -9.34272e-15 1.01994 0.930562 1.1179 1.05987 0.795257 1.41253 1.02255 0.943954 1.10768 0.712936 0.998783 0.0151796 0.0412584 NA
11:55324308_A_G rs12226802 11 55324308 A G 136 0.999928 0.999736 279095 82405 6085.81 0 279095 82405 6085.81 0 367586 1962.78 580.22 44.9961 0 2588 277132 81824.8 6040.81 0 364998 0.128646 0.129484 0.12864 1.58351e-16 1.0012 0.912339 1.09872 1.05171 0.78176 1.41486 1.00754 0.928748 1.09303 0.974546 0.999596 0.00133378 0.0418018 NA
rs174532 rs174532 11 61548874 G A 137 1 1 182042 153298 32246 0 182042 153298 32246 0 367586 1300 1069 219 0 2588 180742 152229 32027 0 364998 0.296244 0.291151 0.29628 0 0.976329 0.900174 1.05893 0.9507 0.823481 1.09757 0.975582 0.918604 1.03609 0.439701 1 -0.0237048 0.030678 NA
rs1535 rs1535 11 61597972 A G 138 1 1 157003 166490 44093 0 157003 166490 44093 0 367586 1066 1207 315 0 2588 155937 165283 43778 0 364998 0.346417 0.354907 0.346357 0 1.06825 0.983485 1.16031 1.05256 0.927821 1.19407 1.03827 0.980605 1.09932 0.326684 1 0.0288154 0.029379 NA
rs12801636 rs12801636 11 65391317 G A 139 1 1 220966 127917 18703 0 220966 127917 18703 0 367586 1579 875 134 0 2588 219387 127042 18569 0 364998 0.224877 0.220827 0.224905 0 0.956951 0.880826 1.03965 1.00264 0.839999 1.19677 0.976727 0.914429 1.04327 0.49884 1 -0.0226545 0.0334969 NA
rs499974 rs499974 11 75455021 C A 140 1 1 261490 97062 9034 0 261490 97062 9034 0 367586 1832 691 65 0 2588 259658 96371 8969 0 364998 0.156603 0.158617 0.156589 0 1.01627 0.930832 1.10954 1.02718 0.801346 1.31665 1.01539 0.942175 1.0943 0.577121 1 0.0215293 0.0386111 NA
11:116639104_A_G rs10790162 11 116639104 A G 141 0.999743 0.998467 1651.59 46442.9 319492 0 1651.59 46442.9 319492 0 367586 16 342.125 2229.87 0 2588 1635.59 46100.7 317262 0 364998 0.0676659 0.0722808 0.0676331 3.16702e-16 0.758634 0.458414 1.25547 0.718485 0.43834 1.17767 0.931036 0.83773 1.03473 0.195416 0.999345 -0.0721963 0.0557619 NA
rs603446 rs603446 11 116654435 C T 142 1 1 109735 182269 75582 0 109735 182269 75582 0 367586 802 1261 525 0 2588 108933 181008 75057 0 364998 0.453544 0.446484 0.453594 0 0.946242 0.865802 1.03416 0.950065 0.850738 1.06099 0.971679 0.919685 1.02661 0.264202 1 -0.0314301 0.0281502 NA
11:122534504_T_C rs7117842 11 122534504 T C 143 0.993245 0.988903 146344 171063 50178.2 0 146344 171063 50178.2 0 367586 1012.7 1211.27 364.031 0 2588 145332 169852 49814.2 0 364998 0.369192 0.374677 0.369153 4.82971e-15 1.02341 0.941187 1.11281 1.04873 0.929949 1.18269 1.02393 0.967698 1.08343 0.312121 0.98985 0.0294945 0.0291799 NA
rs11220462 rs11220462 11 126243952 G A 144 1 1 276605 84420 6561 0 276605 84420 6561 0 367586 1927 601 60 0 2588 274678 83819 6501 0 364998 0.132679 0.139297 0.132632 0 1.02205 0.932316 1.12043 1.31557 1.01628 1.70299 1.05838 0.978015 1.14535 0.133969 1 0.0619411 0.0413318 NA
12:20463526_A_G rs11045163 12 20463526 A G 145 0.996867 0.995059 119302 180158 68125.7 0 119302 180158 68125.7 0 367586 849.016 1271.29 467.69 0 2588 118453 178887 67658 0 364998 0.430389 0.426328 0.430418 -2.37527e-16 0.991509 0.908729 1.08183 0.964426 0.861154 1.08008 0.983438 0.930547 1.03934 0.669898 0.994918 -0.0120925 0.0283669 NA
12:57844049_C_T rs3741414 12 57844049 C T 146 0.999661 0.999183 211838 134087 21660.2 0 211838 134087 21660.2 0 367586 1495.06 938.98 153.961 0 2588 210343 133148 21506.3 0 364998 0.241315 0.240901 0.241318 7.91756e-16 0.992181 0.914158 1.07686 1.0072 0.852729 1.18965 0.997723 0.935933 1.06359 0.827121 0.999611 -0.00714217 0.032703 NA
rs10861661 rs10861661 12 107174646 A C 147 1 1 208429 136995 22162 0 208429 136995 22162 0 367586 1457 953 178 0 2588 206972 136042 21984 0 364998 0.246635 0.252898 0.24659 0 0.995112 0.916822 1.08009 1.15018 0.983807 1.34469 1.03424 0.971187 1.10138 0.23728 1 0.03844 0.0325263 NA
12:109950144_A_G rs2241210 12 109950144 A G 148 0.999873 0.999793 83585.8 183041 100959 0 83585.8 183041 100959 0 367586 553.761 1324.22 710.02 0 2588 83032 181717 100249 0 364998 0.476369 0.469811 0.476415 1.58351e-16 1.09267 0.989154 1.20701 1.06197 0.949926 1.18724 1.02685 0.972111 1.08467 0.359009 0.999827 0.0257003 0.0280187 NA
rs653178 rs653178 12 112007756 C T 149 1 1 85723 183395 98468 0 85723 183395 98468 0 367586 616 1304 668 0 2588 85107 182091 97800 0 364998 0.482664 0.489954 0.482612 0 0.989404 0.898685 1.08928 0.943674 0.845485 1.05327 0.971039 0.919359 1.02563 0.474553 1 -0.0200528 0.0280424 NA
12:112310580_G_A rs6489818 12 112310580 G A 150 0.999913 0.999793 249772 106362 11452.5 0 249772 106362 11452.5 0 367586 1759.9 740.082 88.0157 0 2588 248012 105622 11364.5 0 364998 0.175832 0.176993 0.175824 0 0.98744 0.905914 1.0763 1.09143 0.880367 1.35309 1.00808 0.93839 1.08294 0.62835 0.999855 0.0178571 0.036891 NA
12:121376416_C_T rs1186380 12 121376416 C T 151 0.996029 0.991403 206291 138369 22926.1 0 206291 138369 22926.1 0 367586 1444.02 966.902 177.082 0 2588 204847 137402 22749 0 364998 0.250583 0.255229 0.25055 -4.51301e-15 0.998262 0.919917 1.08328 1.10425 0.944133 1.29153 1.02508 0.962768 1.09142 0.313029 0.991908 0.0328316 0.0325424 NA
12:121416650_A_C rs1169288 12 121416650 A C 152 0.993936 0.989163 172179 158854 36552.3 0 172179 158854 36552.3 0 367586 1230.3 1107.31 250.388 0 2588 170949 157747 36301.9 0 364998 0.315516 0.310681 0.315551 -4.90889e-15 0.975356 0.899038 1.05815 0.958385 0.83622 1.0984 0.977613 0.921532 1.03711 0.455061 0.990301 -0.0226215 0.0302829 NA
12:125259888_A_G rs838876 12 125259888 A G 153 0.987459 0.977169 36940.4 159435 171211 0 36940.4 159435 171211 0 367586 236.808 1121.24 1229.95 0 2588 36703.6 158313 169981 0 364998 0.317361 0.308126 0.317427 -1.12429e-14 1.09773 0.953715 1.26349 1.1215 0.975426 1.28944 1.04422 0.984191 1.10792 0.170822 0.976568 0.0417238 0.030465 NA
12:125283766_C_T rs10773105 12 125283766 C T 154 0.998305 0.997077 89399.3 183992 94194.8 0 89399.3 183992 94194.8 0 367586 621.671 1296.64 669.694 0 2588 88777.7 182695 93525.1 0 364998 0.493477 0.490722 0.493497 -1.34598e-15 1.01352 0.920796 1.11559 1.02257 0.916467 1.14095 1.01116 0.957349 1.068 0.655616 0.99636 0.0125218 0.0280775 NA
rs4942486 rs4942486 13 32953388 T C 155 1 1 83345 183365 100876 0 83345 183365 100876 0 367586 619 1287 682 0 2588 82726 182078 100194 0 364998 0.476154 0.487828 0.476071 0 0.944653 0.857993 1.04007 0.909691 0.815588 1.01465 0.953999 0.90322 1.00763 0.0792453 1 -0.0492126 0.02804 NA
rs1341267 rs1341267 13 95284980 C A 156 1 1 59044 176274 132268 0 59044 176274 132268 0 367586 409 1244 935 0 2588 58635 175030 131333 0 364998 0.400399 0.398377 0.400413 0 1.01892 0.910864 1.1398 1.02064 0.908305 1.14686 1.00852 0.953747 1.06645 0.810751 1 0.00683742 0.0285538 NA
rs8017377 rs8017377 14 24883887 G A 157 1 1 101683 183219 82684 0 101683 183219 82684 0 367586 705 1291 592 0 2588 100978 181928 82092 0 364998 0.474157 0.478168 0.474129 0 1.0164 0.926963 1.11446 1.0329 0.925632 1.1526 1.01633 0.962198 1.0735 0.577298 1 0.0156298 0.0280437 NA
rs4983559 rs4983559 14 105277209 G A 158 1 1 54855 174746 137985 0 54855 174746 137985 0 367586 389 1215 984 0 2588 54466 173531 137001 0 364998 0.386924 0.385046 0.386938 0 0.980336 0.8742 1.09936 1.00565 0.893892 1.13138 1.00801 0.95294 1.06627 0.781943 1 0.00797693 0.0288196 NA
rs2412710 rs2412710 15 42683787 G A 159 1 1 354444 13030 112 0 354444 13030 112 0 367586 2497 90 1 0 2588 351947 12940 111 0 364998 0.0180284 0.0177743 0.0180302 0 0.980318 0.793818 1.21063 1.2698 0.177224 9.09808 0.985551 0.801349 1.21209 0.836959 1 -0.0215765 0.10485 NA
15:44211273_T_C rs492571 15 44211273 T C 160 0.999756 0.997857 337416 29521.7 648.675 0 337416 29521.7 648.675 0 367586 2382.34 205.659 0 0 2588 335033 29316 648.675 0 364998 0.0419208 0.0397332 0.0419363 -9.50107e-16 0.986568 0.855155 1.13817 NA NA NA 0.94529 0.821845 1.08728 0.429314 0.998195 -0.0553839 0.0700736 NA
rs1532085 rs1532085 15 58683366 A G 161 1 1 55024 174195 138367 0 55024 174195 138367 0 367586 384 1238 966 0 2588 54640 172957 137401 0 364998 0.386635 0.387558 0.386628 0 1.0185 0.907958 1.14251 1.00038 0.888454 1.12641 0.996089 0.941731 1.05358 0.994621 1 0.0001938 0.0287476 NA
15:58731153_G_C rs261342 15 58731153 G C 162 0.994844 0.988361 17975.2 126316 223295 0 17975.2 126316 223295 0 367586 127.553 920.973 1539.47 0 2588 17847.6 125395 221755 0 364998 0.220719 0.227218 0.220673 -8.23426e-15 1.02768 0.853392 1.23755 0.97138 0.810365 1.16439 0.963042 0.90221 1.02798 0.210459 0.991271 -0.0424697 0.0339132 NA
rs2652834 rs2652834 15 63396867 A G 163 1 1 12886 111853 242847 0 12886 111853 242847 0 367586 94 806 1688 0 2588 12792 111047 241159 0 364998 0.187201 0.19204 0.187167 0 0.987731 0.797121 1.22392 0.952532 0.773289 1.17332 0.96878 0.903816 1.03841 0.370615 1 -0.0321311 0.0358877 NA
15:72566615_C_T rs1035744 15 72566615 C T 164 0.997742 0.99523 26414.8 145250 195922 0 26414.8 145250 195922 0 367586 159.51 1000.66 1427.83 0 2588 26255.3 144249 194494 0 364998 0.269432 0.254962 0.269535 -1.26681e-15 1.14184 0.965626 1.35021 1.20837 1.02545 1.42391 1.07825 1.0127 1.14804 0.0267915 0.995212 0.0702708 0.0317315 NA
rs3198697 rs3198697 16 15129940 C T 165 1 1 129009 177245 61332 0 129009 177245 61332 0 367586 947 1240 401 0 2588 128062 176005 60931 0 364998 0.407944 0.394513 0.408039 0 0.952724 0.875184 1.03713 0.889972 0.791568 1.00061 0.945252 0.89383 0.999633 0.0625695 1 -0.0530955 0.0285117 NA
rs749671 rs749671 16 31088347 G A 166 1 1 144921 171587 51078 0 144921 171587 51078 0 367586 995 1209 384 0 2588 143926 170378 50694 0 364998 0.372352 0.381955 0.372284 0 1.02643 0.943553 1.11658 1.0957 0.973563 1.23315 1.04203 0.985014 1.10235 0.213407 1 0.0360335 0.0289599 NA
16:53799977_T_G rs9930333 16 53799977 T G 167 0.999912 0.999843 122301 179563 65721.5 0 122301 179563 65721.5 0 367586 827.953 1308.06 451.988 0 2588 121473 178255 65269.6 0 364998 0.423039 0.427364 0.423008 0 1.07662 0.986565 1.17489 1.016 0.905606 1.13984 1.01798 0.963249 1.07583 0.646083 0.999883 0.0130168 0.0283461 NA
rs9989419 rs9989419 16 56985139 A G 168 1 1 57303 175482 134801 0 57303 175482 134801 0 367586 387 1292 909 0 2588 56916 174190 133892 0 364998 0.394585 0.39915 0.394553 0 1.09084 0.973342 1.22253 0.998465 0.886117 1.12506 0.980977 0.927713 1.0373 0.507713 1 -0.0190104 0.0286992 NA
rs5880 rs5880 16 57015091 G C 169 1 1 327936 38434 1216 0 327936 38434 1216 0 367586 2307 270 11 0 2588 325629 38164 1205 0 364998 0.055587 0.0564142 0.0555811 0 0.998586 0.879916 1.13326 1.28849 0.710637 2.33622 1.01588 0.902359 1.14369 0.789301 1 0.0163106 0.0610384 NA
rs16942887 rs16942887 16 67928042 G A 170 1 1 287913 74698 4975 0 287913 74698 4975 0 367586 1997 551 40 0 2588 285916 74147 4935 0 364998 0.11514 0.121909 0.115092 0 1.06394 0.967848 1.16958 1.16047 0.847529 1.58896 1.06745 0.981861 1.1605 0.135976 1 0.0653765 0.0438491 NA
16:72057282_A_G rs2288002 16 72057282 A G 171 0.996483 0.994849 69243.7 180680 117662 0 69243.7 180680 117662 0 367586 532.749 1242.29 812.957 0 2588 68711 179438 116849 0 364998 0.43414 0.445864 0.434057 1.34598e-15 0.892922 0.806427 0.988693 0.897318 0.804122 1.00132 0.95321 0.902196 1.00711 0.0811302 0.994417 -0.0494503 0.0283518 NA
rs2000999 rs2000999 16 72108093 G A 172 1 1 241537 112695 13354 0 241537 112695 13354 0 367586 1721 770 97 0 2588 239816 111925 13257 0 364998 0.18962 0.186244 0.189644 0 0.958652 0.880292 1.04399 1.01959 0.830366 1.25192 0.977973 0.911652 1.04912 0.523815 1 -0.0227575 0.0356994 NA
rs2925979 rs2925979 16 81534790 T C 173 1 1 33095 154517 179974 0 33095 154517 179974 0 367586 234 1075 1279 0 2588 32861 153442 178695 0 364998 0.300211 0.298107 0.300226 0 0.983851 0.853704 1.13384 1.00513 0.873947 1.15601 1.01016 0.951555 1.07238 0.710767 1 0.0113283 0.0305487 NA
rs314253 rs314253 17 7091650 T C 174 1 1 155733 167003 44850 0 155733 167003 44850 0 367586 1085 1176 327 0 2588 154648 165827 44523 0 364998 0.349174 0.353555 0.349143 0 1.0108 0.930483 1.09806 1.04683 0.924664 1.18515 1.01955 0.962877 1.07955 0.482081 1 0.0206585 0.0293878 NA
rs4791641 rs4791641 17 8161149 C T 175 1 1 90802 183497 93287 0 90802 183497 93287 0 367586 666 1276 646 0 2588 90136 182221 92641 0 364998 0.49662 0.503864 0.496568 0 0.947712 0.862656 1.04115 0.943742 0.846601 1.05203 0.971239 0.919557 1.02583 0.360964 1 -0.0256141 0.0280386 NA
17:37821435_G_T rs931992 17 37821435 G T 176 0.998944 0.998045 40717.2 163133 163736 0 40717.2 163133 163736 0 367586 298.827 1138.91 1150.26 0 2588 40418.4 161994 162586 0 364998 0.332666 0.335503 0.332646 1.58351e-16 0.950933 0.836801 1.08063 0.956913 0.842173 1.08728 0.98724 0.931698 1.04609 0.733285 0.998071 -0.010136 0.0297453 NA
rs8077889 rs8077889 17 41878166 A C 177 1 1 227074 123834 16678 0 227074 123834 16678 0 367586 1591 857 140 0 2588 225483 122977 16538 0 364998 0.213814 0.219668 0.213772 0 0.987644 0.908671 1.07348 1.19974 1.00864 1.42706 1.03534 0.969176 1.10602 0.341682 1 0.0325037 0.0341839 NA
17:45391804_T_C rs7225700 17 45391804 T C 178 0.999707 0.999518 46234.7 168484 152868 0 46234.7 168484 152868 0 367586 317.012 1208.1 1062.89 0 2588 45917.7 167276 151805 0 364998 0.354955 0.355897 0.354948 -7.91756e-17 1.0461 0.924 1.18434 1.01416 0.894224 1.15019 0.995869 0.940596 1.05439 0.99236 0.999546 -0.000280643 0.0293091 NA
17:66882466_T_G rs4148005 17 66882466 T G 179 0.999123 0.998376 171388 159411 36787.2 0 171388 159411 36787.2 0 367586 1201.73 1127.33 258.945 0 2588 170186 158283 36528.2 0 364998 0.316912 0.317855 0.316906 2.45444e-15 1.00864 0.929642 1.09434 1.00392 0.877351 1.14875 1.00439 0.947119 1.06513 0.874461 0.997671 0.00477357 0.0302136 NA
17:76388202_A_G rs4969178 17 76388202 A G 180 0.986996 0.976306 55545.7 174852 137189 0 55545.7 174852 137189 0 367586 365.188 1228.91 993.906 0 2588 55180.5 173623 136195 0 364998 0.388947 0.378532 0.389021 -7.1258e-16 1.0695 0.951215 1.20249 1.10269 0.977664 1.24371 1.04535 0.988061 1.10597 0.0864428 0.973374 0.0499099 0.029111 NA
rs4939883 rs4939883 18 47167214 T C 181 1 1 11820 108377 247389 0 11820 108377 247389 0 367586 70 765 1753 0 2588 11750 107612 245636 0 364998 0.179573 0.174845 0.179606 0 1.19328 0.933526 1.5253 1.19793 0.942687 1.52227 1.03319 0.961443 1.11029 0.423103 1 0.0293243 0.0366074 NA
18:47209143_C_T rs11660468 18 47209143 C T 182 0.998554 0.997576 136025 174672 56888.6 0 136025 174672 56888.6 0 367586 930.918 1258.65 398.431 0 2588 135094 173414 56490.2 0 364998 0.392357 0.397124 0.392323 -7.1258e-16 1.05329 0.967431 1.14676 1.02354 0.909845 1.15145 1.0203 0.964852 1.07893 0.524231 0.997905 0.0182632 0.0286779 NA
18:57798110_C_T rs952044 18 57798110 C T 183 0.993776 0.990504 165280 162582 39723.3 0 165280 162582 39723.3 0 367586 1179.87 1133.36 274.765 0 2588 164101 161449 39448.5 0 364998 0.329214 0.325134 0.329243 -5.54229e-16 0.976361 0.899666 1.05959 0.968737 0.849156 1.10516 0.981509 0.925864 1.0405 0.514338 0.99044 -0.019545 0.0299725 NA
19:8431581_G_A rs2278236 19 8431581 G A 184 0.998561 0.99757 86114.3 183792 97680 0 86114.3 183792 97680 0 367586 600.086 1301.89 686.02 0 2588 85514.2 182490 96994 0 364998 0.484268 0.483398 0.484274 1.18763e-15 1.01663 0.922601 1.12024 1.0079 0.902967 1.12502 1.00352 0.950089 1.05995 0.956153 0.997566 0.00154375 0.0280776 NA
rs6511720 rs6511720 19 11202306 G T 185 1 1 285447 77059 5080 0 285447 77059 5080 0 367586 2052 506 30 0 2588 283395 76553 5050 0 364998 0.118638 0.109351 0.118703 0 0.912858 0.827963 1.00646 0.820436 0.571527 1.17775 0.911537 0.835098 0.994974 0.0422501 1 -0.0880774 0.0433655 NA
19:11227602_C_T rs688 19 11227602 C T 186 0.999561 0.9993 110653 182452 74481.8 0 110653 182452 74481.8 0 367586 789.086 1315.58 483.329 0 2588 109863 181136 73998.5 0 364998 0.4508 0.440928 0.45087 7.91756e-17 1.01121 0.925501 1.10486 0.909388 0.811739 1.01878 0.96056 0.909097 1.01494 0.137999 0.999364 -0.0417902 0.0281741 NA
19:19407718_T_C rs10401969 19 19407718 T C 187 0.999493 0.997443 313362 52106.4 2117.37 0 313362 52106.4 2117.37 0 367586 2210.59 364.384 13.0235 0 2588 311152 51742 2104.35 0 364998 0.0766366 0.0754311 0.0766452 -5.54229e-16 0.991243 0.886918 1.10784 0.871115 0.504404 1.50443 0.982867 0.88621 1.09007 0.666412 0.9963 -0.0226919 0.05264 NA
rs731839 rs731839 19 33899065 G A 188 1 1 41265 163822 162499 0 41265 163822 162499 0 367586 272 1129 1187 0 2588 40993 162693 161312 0 364998 0.335094 0.323223 0.335179 0 1.04584 0.915754 1.19441 1.10898 0.971651 1.26573 1.05564 0.995705 1.11918 0.0903763 1 0.0503515 0.0297337 NA
19:35556744_T_C rs1688030 19 35556744 T C 189 0.99969 0.998271 1691.18 45797.9 320097 0 1691.18 45797.9 320097 0 367586 7.00392 320.384 2260.61 0 2588 1684.18 45477.5 317836 0 364998 0.0668963 0.0646044 0.0669126 6.33405e-16 1.69403 0.800018 3.5871 1.71029 0.81332 3.59648 1.03829 0.929018 1.16042 0.473764 0.997923 0.0401498 0.0560464 NA
rs6859 rs6859 19 45382034 A G 190 1 1 65619 179010 122957 0 65619 179010 122957 0 367586 440 1271 877 0 2588 65179 177739 122080 0 364998 0.422007 0.415572 0.422053 0 1.0593 0.950109 1.18103 1.06417 0.948659 1.19374 1.02698 0.971564 1.08557 0.363043 1 0.0257357 0.028294 NA
rs7254892 rs7254892 19 45389596 G A 191 1 1 344881 22366 339 0 344881 22366 339 0 367586 2413 171 4 0 2588 342468 22195 335 0 364998 0.031345 0.0345827 0.0313221 0 1.09346 0.935804 1.27768 1.69464 0.631805 4.54541 1.10783 0.953823 1.2867 0.289707 1 0.0844666 0.0797784 NA
rs492602 rs492602 19 49206417 A G 192 1 1 89552 183204 94830 0 89552 183204 94830 0 367586 645 1264 679 0 2588 88907 181940 94151 0 364998 0.492821 0.493431 0.492816 0 0.957624 0.870679 1.05325 0.994079 0.892174 1.10762 0.997543 0.944458 1.05361 0.931961 1 0.00240113 0.0281236 NA
rs17695224 rs17695224 19 52324216 G A 193 1 1 197505 144049 26032 0 197505 144049 26032 0 367586 1381 1024 183 0 2588 196124 143025 25849 0 364998 0.266758 0.268547 0.266745 0 1.01678 0.937555 1.10269 1.00541 0.861281 1.17366 1.00923 0.948859 1.07345 0.75608 1 0.00985721 0.0317326 NA
rs103294 rs103294 19 54797848 C T 194 1 1 221245 127588 18753 0 221245 127588 18753 0 367586 1523 915 150 0 2588 219722 126673 18603 0 364998 0.224565 0.234737 0.224493 0 1.0421 0.959799 1.13146 1.16327 0.982989 1.37662 1.05963 0.993429 1.13024 0.0614268 1 0.0629159 0.0336375 NA
rs364585 rs364585 20 12962718 A G 195 1 1 56348 175283 135955 0 56348 175283 135955 0 367586 369 1249 970 0 2588 55979 174034 134985 0 364998 0.391716 0.383887 0.391772 0 1.08875 0.968997 1.2233 1.09015 0.966599 1.22949 1.03377 0.97726 1.09355 0.318284 1 0.0286521 0.0287098 NA
rs2328223 rs2328223 20 17845921 A C 196 1 1 242960 111732 12894 0 242960 111732 12894 0 367586 1701 802 85 0 2588 241259 110930 12809 0 364998 0.187058 0.18779 0.187053 0 1.02543 0.942568 1.11557 0.941202 0.756419 1.17113 1.00485 0.936911 1.07771 0.873853 1 0.00571071 0.0359694 NA
20:34154741_C_T rs7264396 20 34154741 C T 197 0.999888 0.999709 229265 122192 16129.7 0 229265 122192 16129.7 0 367586 1620.03 845.035 122.933 0 2588 227645 121347 16006.8 0 364998 0.210088 0.210762 0.210084 3.95878e-16 0.978545 0.900189 1.06372 1.07919 0.897768 1.29729 1.00409 0.938987 1.0737 0.753186 0.999736 0.0108625 0.0345454 NA
20:39180436_T_C rs6016381 20 39180436 T C 198 0.985662 0.976158 134743 175256 57587.4 0 134743 175256 57587.4 0 367586 1019.98 1183.07 384.949 0 2588 133723 174073 57202.5 0 364998 0.395051 0.377312 0.395177 3.64208e-15 0.891033 0.819203 0.969161 0.882271 0.784344 0.992424 0.9274 0.876542 0.981209 0.0112849 0.975029 -0.0735481 0.0290274 NA
20:39724338_T_C rs6065311 20 39724338 T C 199 0.999669 0.999483 99688.9 183946 83951.3 0 99688.9 183946 83951.3 0 367586 673.69 1334.21 580.098 0 2588 99015.3 182611 83371.2 0 364998 0.478593 0.481918 0.47857 -3.95878e-16 1.07384 0.978513 1.17845 1.02265 0.914845 1.14316 1.0135 0.95954 1.0705 0.671077 0.999581 0.0119463 0.0281309 NA
rs1800961 rs1800961 20 43042364 C T 200 1 1 345047 22185 354 0 345047 22185 354 0 367586 2433 155 0 0 2588 342614 22030 354 0 364998 0.0311397 0.0299459 0.0311481 0 0.990787 0.841815 1.16612 NA NA NA 0.960212 0.817922 1.12726 0.584906 1 -0.0439821 0.0805189 NA
20:44585420_A_G rs4465830 20 44585420 A G 201 0.999851 0.999604 243276 111557 12752.9 0 243276 111557 12752.9 0 367586 1710.23 788.769 89 0 2588 241566 110768 12663.9 0 364998 0.186437 0.186779 0.186434 -6.33405e-16 1.00581 0.92416 1.09466 0.992662 0.801549 1.22934 1.00227 0.934374 1.07511 0.975681 0.999546 -0.00109648 0.0359691 NA
rs181362 rs181362 22 21932068 C T 202 1 1 239937 113956 13693 0 239937 113956 13693 0 367586 1707 786 95 0 2588 238230 113170 13598 0 364998 0.192257 0.188563 0.192283 0 0.969291 0.890499 1.05505 0.975015 0.792443 1.19965 0.976154 0.91026 1.04682 0.52733 1 -0.022477 0.0355599 NA
rs5763662 rs5763662 22 30378703 C T 203 1 1 351124 16288 174 0 351124 16288 174 0 367586 2479 109 0 0 2588 348645 16179 174 0 364998 0.0226287 0.0210587 0.0226399 0 0.947505 0.781621 1.1486 NA NA NA 0.92866 0.767681 1.1234 0.632541 1 -0.045708 0.0955929 NA
22:38595411_G_A rs3761445 22 38595411 G A 204 0.998847 0.998255 59201 176652 131733 0 59201 176652 131733 0 367586 412.443 1218.41 957.145 0 2588 58788.5 175434 130776 0 364998 0.40134 0.394764 0.401387 -3.16702e-16 0.989943 0.885011 1.10732 1.04323 0.929101 1.17137 1.02802 0.972105 1.08716 0.354761 0.998576 0.0264022 0.0285307 NA
# Completed successfully at 2019-08-07 22:38:38
