# Supplementary material for: Predicting the effect of statins on cancer risk using genetic variants from a Mendelian randomization study in the UK Biobank
Source: eLife. 2020 Oct 13;9:e57191. doi: 10.7554/eLife.57191 (PMC7553780; doi:10.7554/eLife.57191)
Supplement: Source data 1. [file elife-57191-data1.zip › lipid_snps_CANCER_outcomes_ca_blad_nSR.out]

# Analysis: "SNPTEST 2.5.4-beta1 analysis, started 2020-06-10 06:03:19"
#  started: 2020-06-10 08:24:38
# 
# Analysis properties:
#   -cov_names PC1 PC2 PC3 PC4 PC5 PC6 PC7 PC8 PC9 PC10 ages sex (user-supplied)
#   -data /rds/project/jmmh2/rds-jmmh2-projects/zz_mr/Association_Tests_August/bgen/lipid_snps.bgen /rds/project/jmmh2/rds-jmmh2-projects/zz_mr/September/input/cancer_Jul19_nSR_corr.sample (user-supplied)
#   -exclude_samples /rds/project/jmmh2/rds-jmmh2-projects/zz_mr/Amy_GWAS/input_all/exclusion_list.txt (user-supplied)
#   -frequentist 1 (user-supplied)
#   -method score (user-supplied)
#   -o /rds/project/jmmh2/rds-jmmh2-projects/zz_mr/Association_Tests_August/output/lipid_snps_CANCER_outcomes_ca_blad_nSR.out (user-supplied)
#   -pheno ca_blad_nSR (user-supplied)
# 
alternate_ids rsid chromosome position alleleA alleleB index average_maximum_posterior_call info cohort_1_AA cohort_1_AB cohort_1_BB cohort_1_NULL all_AA all_AB all_BB all_NULL all_total cases_AA cases_AB cases_BB cases_NULL cases_total controls_AA controls_AB controls_BB controls_NULL controls_total all_maf cases_maf controls_maf missing_data_proportion het_OR het_OR_lower het_OR_upper hom_OR hom_OR_lower hom_OR_upper all_OR all_OR_lower all_OR_upper frequentist_add_pvalue frequentist_add_info frequentist_add_beta_1 frequentist_add_se_1 comment
rs10903129 rs10903129 01 25768937 A G 1 1 1 72158 181055 114373 0 72158 181055 114373 0 367586 510 1180 771 0 2461 71648 179875 113602 0 365125 0.442578 0.446973 0.442548 0 0.921606 0.830386 1.02285 0.95346 0.852212 1.06674 0.982243 0.928396 1.03921 0.444057 1 -0.0220947 0.0288684 NA
rs4660293 rs4660293 01 40028180 A G 2 1 1 215504 132022 20060 0 215504 132022 20060 0 367586 1405 930 126 0 2461 214099 131092 19934 0 365125 0.234152 0.240146 0.234112 0 1.08105 0.994805 1.17477 0.963195 0.80224 1.15644 1.03392 0.968251 1.10405 0.329652 1 0.0331228 0.0339786 NA
rs2479394 rs2479394 01 55486064 G A 3 1 1 28474 148012 191100 0 28474 148012 191100 0 367586 161 1013 1287 0 2461 28313 146999 189813 0 365125 0.278792 0.271231 0.278843 0 1.21187 1.02571 1.43181 1.19237 1.01169 1.40532 1.03891 0.975437 1.10652 0.342348 1 0.0304386 0.0320562 NA
rs11206510 rs11206510 01 55496039 T C 4 1 1 242622 111961 13003 0 242622 111961 13003 0 367586 1610 752 99 0 2461 241012 111209 12904 0 365125 0.187666 0.193011 0.18763 0 1.01226 0.92804 1.10412 1.14848 0.9368 1.40799 1.03554 0.964532 1.11177 0.516356 1 0.0237926 0.0366618 NA
1:55502137_C_G rs2149041 01 55502137 C G 5 0.996853 0.992299 242350 112197 13039.4 0 242350 112197 13039.4 0 367586 1627.48 740.431 93.0863 0 2461 240723 111456 12946.3 0 365125 0.188086 0.188258 0.188085 -3.16702e-16 0.98261 0.90058 1.07211 1.06351 0.862387 1.31153 1.00113 0.931859 1.07556 0.927096 0.992781 0.00337717 0.0369093 NA
rs2479409 rs2479409 01 55504650 G A 6 1 1 44711 166817 156058 0 44711 166817 156058 0 367586 321 1060 1080 0 2461 44390 165757 154978 0 365125 0.348543 0.345794 0.348561 0 0.884329 0.78018 1.00238 0.963682 0.850409 1.09204 1.01228 0.954349 1.07374 0.73616 1 0.0101553 0.0301395 NA
rs10888897 rs10888897 01 55513061 T C 7 1 1 56449 175511 135626 0 56449 175511 135626 0 367586 398 1177 886 0 2461 56051 174334 134740 0 365125 0.392301 0.400853 0.392244 0 0.950812 0.84833 1.06567 0.926056 0.822422 1.04275 0.96466 0.91103 1.02145 0.252858 1 -0.0336311 0.0294124 NA
1:55518752_C_T rs7552841 01 55518752 C T 8 0.958373 0.933846 142943 172732 51911 0 142943 172732 51911 0 367586 1033.2 1131.21 296.596 0 2461 141909 171601 51614.5 0 365125 0.376177 0.350345 0.376351 4.82971e-15 0.905421 0.831941 0.985391 0.789264 0.693391 0.898393 0.893638 0.842649 0.947713 5.8342e-05 0.93425 -0.123321 0.0306813 NA
rs562556 rs562556 01 55524237 G A 9 1 1 11874 108124 247588 0 11874 108124 247588 0 367586 92 731 1638 0 2461 11782 107393 245950 0 365125 0.179376 0.1859 0.179332 0 0.871711 0.701207 1.08367 0.8529 0.690783 1.05306 0.956947 0.890413 1.02845 0.219676 1 -0.0459368 0.0374264 NA
1:55958030_C_T rs1998013 01 55958030 C T 10 0.99938 0.924791 365156 2424.64 5.47451 0 365156 2424.64 5.47451 0 367586 2446.26 14.7412 0 0 2461 362710 2409.9 5.47451 0 365125 0.00331296 0.00299496 0.0033151 -2.05856e-15 0.906963 0.542673 1.51579 NA NA NA 0.903139 0.540807 1.50823 0.721422 0.931158 -0.0928017 0.26027 NA
1:62953373_G_A rs10493326 01 62953373 G A 11 0.993589 0.986538 204883 139060 23643.3 0 204883 139060 23643.3 0 367586 1411.76 899.706 149.537 0 2461 203471 138160 23493.8 0 365125 0.253473 0.243556 0.25354 6.33405e-16 0.938559 0.863035 1.02069 0.91736 0.774644 1.08637 0.947941 0.888018 1.01191 0.101394 0.985444 -0.0544564 0.0332429 NA
1:63133930_G_A rs4587594 01 63133930 G A 12 0.999555 0.999167 154549 167721 45316.3 0 154549 167721 45316.3 0 367586 1032.73 1124.4 303.875 0 2461 153516 166596 45012.4 0 365125 0.351419 0.351919 0.351416 7.91756e-17 1.00328 0.921742 1.09202 1.00353 0.882653 1.14095 1.00221 0.945077 1.0628 0.933225 0.999642 0.002521 0.0300879 NA
1:92993807_C_T rs6603981 01 92993807 C T 13 0.998715 0.997191 16184.9 118957 232444 0 16184.9 118957 232444 0 367586 119.953 784.812 1556.24 0 2461 16064.9 118172 230888 0 365125 0.205838 0.208191 0.205822 -2.21692e-15 0.889445 0.733439 1.07863 0.902697 0.749175 1.08768 0.985673 0.919916 1.05613 0.864442 0.9981 -0.00602678 0.0353015 NA
rs12133576 rs12133576 01 93816400 A G 14 1 1 50170 170896 146520 0 50170 170896 146520 0 367586 343 1105 1013 0 2461 49827 169791 145507 0 365125 0.368942 0.363876 0.368976 0 0.945406 0.837195 1.0676 1.01134 0.89441 1.14355 1.02221 0.964356 1.08354 0.336041 1 0.0285806 0.029709 NA
rs646776 rs646776 01 109818530 C T 15 1 1 18197 127002 222387 0 18197 127002 222387 0 367586 116 867 1478 0 2461 18081 126135 220909 0 365125 0.222255 0.223283 0.222249 0 1.07139 0.882107 1.30129 1.04286 0.862751 1.26057 0.994042 0.929334 1.06326 0.785182 1 -0.00942282 0.0345701 NA
1:110198727_C_G rs1010167 01 110198727 C G 16 0.996247 0.993891 137991 174531 55063.9 0 137991 174531 55063.9 0 367586 921.722 1160.5 378.78 0 2461 137069 173371 54685.1 0 365125 0.3872 0.389691 0.387183 1.10846e-15 0.995428 0.9127 1.08566 1.03005 0.913543 1.16142 1.01061 0.95416 1.0704 0.716019 0.994319 0.0107611 0.0295809 NA
rs267733 rs267733 01 150958836 A G 17 1 1 258958 99130 9498 0 258958 99130 9498 0 367586 1713 678 70 0 2461 257245 98452 9428 0 365125 0.160678 0.166193 0.160641 0 1.03418 0.945891 1.1307 1.11498 0.877177 1.41726 1.04145 0.965899 1.12291 0.362201 1 0.0356003 0.0390706 NA
rs12145743 rs12145743 01 156700651 T G 18 1 1 161167 164513 41906 0 161167 164513 41906 0 367586 1061 1099 301 0 2461 160106 163414 41605 0 365125 0.337778 0.345591 0.337725 0 1.01485 0.932486 1.10448 1.09172 0.960124 1.24136 1.03559 0.976311 1.09847 0.265548 1 0.0338288 0.0303841 NA
rs4650994 rs4650994 01 178515312 G A 19 1 1 81139 181896 104551 0 81139 181896 104551 0 367586 552 1204 705 0 2461 80587 180692 103846 0 365125 0.468154 0.468915 0.468149 0 0.972777 0.879247 1.07626 0.991118 0.886304 1.10833 0.996929 0.942474 1.05453 0.840477 1 -0.00577527 0.0286922 NA
1:182150978_C_A rs1689797 01 182150978 C A 20 0.998404 0.997402 163413 163299 40874.1 0 163413 163299 40874.1 0 367586 1084.8 1116.11 260.09 0 2461 162329 162182 40614 0 365125 0.333319 0.332445 0.333325 1.58351e-15 1.0298 0.946971 1.11987 0.958287 0.836637 1.09762 0.996046 0.938507 1.05711 0.991351 0.996401 0.00033103 0.0305383 NA
rs2642438 rs2642438 01 220970028 A G 21 1 1 32481 153245 181860 0 32481 153245 181860 0 367586 238 1007 1216 0 2461 32243 152238 180644 0 365125 0.296811 0.3013 0.296781 0 0.896117 0.777665 1.03261 0.911945 0.793258 1.04839 0.978668 0.920666 1.04033 0.555955 1 -0.018477 0.0313775 NA
1:220985811_T_C rs903319 01 220985811 T C 22 0.997348 0.994976 198690 143077 25818.5 0 198690 143077 25818.5 0 367586 1334.95 932.204 193.847 0 2461 197355 142145 25624.7 0 365125 0.264856 0.268163 0.264833 7.1258e-16 0.969533 0.891476 1.05442 1.11837 0.961424 1.30093 1.01718 0.954809 1.08362 0.612821 0.993404 0.0165278 0.0326604 NA
rs4846914 rs4846914 01 230295691 G A 23 1 1 56753 176014 134819 0 56753 176014 134819 0 367586 354 1212 895 0 2461 56399 174802 133924 0 365125 0.393813 0.390085 0.393838 0 1.10465 0.980919 1.24399 1.06471 0.941059 1.20462 1.01587 0.959135 1.07596 0.640735 1 0.0137262 0.0294129 NA
1:230419344_G_A rs6680658 01 230419344 G A 24 0.993148 0.986 216214 131472 19900 0 216214 131472 19900 0 367586 1426.74 909.443 124.816 0 2461 214787 130563 19775.2 0 365125 0.232969 0.235489 0.232952 -1.58351e-15 1.04862 0.964666 1.13989 0.95019 0.790869 1.14161 1.01424 0.949401 1.08351 0.738958 0.985921 0.0113929 0.0341891 NA
1:234849339_G_A rs2587534 01 234849339 G A 25 0.99591 0.992501 85062.7 183708 98815.1 0 85062.7 183708 98815.1 0 367586 555.8 1236.78 668.424 0 2461 84506.9 182471 98146.7 0 365125 0.481294 0.477118 0.481322 4.11713e-15 1.03055 0.932089 1.13942 1.0355 0.92496 1.15925 1.01699 0.961483 1.07569 0.615834 0.992714 0.0144861 0.0288704 NA
rs1367117 rs1367117 02 21263900 G A 26 1 1 161856 163987 41743 0 161856 163987 41743 0 367586 1050 1141 270 0 2461 160806 162846 41473 0 365125 0.336619 0.341528 0.336586 0 1.07305 0.986499 1.1672 0.997037 0.871845 1.14021 1.0223 0.963619 1.08455 0.428851 1 0.0240676 0.0304207 NA
rs515135 rs515135 02 21286057 T C 27 1 1 11882 108434 247270 0 11882 108434 247270 0 367586 76 738 1647 0 2461 11806 107696 245623 0 365125 0.179819 0.180821 0.179812 0 1.0645 0.83998 1.34904 1.04163 0.827034 1.31191 0.993201 0.923433 1.06824 0.901593 1 -0.00462189 0.0373789 NA
rs1260326 rs1260326 02 27730940 T C 28 1 1 57437 175526 134623 0 57437 175526 134623 0 367586 389 1183 889 0 2461 57048 174343 133734 0 365125 0.39501 0.398415 0.394987 0 0.99511 0.887056 1.11633 0.974879 0.865027 1.09868 0.985776 0.930919 1.04387 0.624173 1 -0.0143928 0.0293765 NA
2:27731212_T_C rs3817588 02 27731212 T C 29 0.991982 0.980657 237957 115439 14189.4 0 237957 115439 14189.4 0 367586 1602.5 767.573 90.9294 0 2461 236355 114672 14098.4 0 365125 0.195625 0.192895 0.195644 -4.19631e-15 0.987255 0.905606 1.07627 0.951263 0.769556 1.17587 0.982597 0.915215 1.05494 0.699473 0.983523 -0.0140999 0.0365253 NA
rs6544713 rs6544713 02 44073881 T C 30 1 1 38467 160718 168401 0 38467 160718 168401 0 367586 263 1084 1114 0 2461 38204 159634 167287 0 365125 0.32326 0.327103 0.323235 0 0.986409 0.86168 1.12919 0.967333 0.845319 1.10696 0.982526 0.925539 1.04302 0.513033 1 -0.0200928 0.0307172 NA
rs4148218 rs4148218 02 44099582 G A 31 1 1 245276 109927 12383 0 245276 109927 12383 0 367586 1653 733 75 0 2461 243623 109194 12308 0 365125 0.183213 0.179399 0.183239 0 0.989352 0.906672 1.07957 0.898089 0.71206 1.13272 0.974462 0.905812 1.04832 0.528993 1 -0.0233972 0.0371653 NA
rs2710642 rs2710642 02 63149557 G A 32 1 1 39456 161626 166504 0 39456 161626 166504 0 367586 278 1091 1092 0 2461 39178 160535 165412 0 365125 0.327186 0.33462 0.327136 0 0.957751 0.839196 1.09305 0.930364 0.815212 1.06178 0.96676 0.910999 1.02593 0.217476 1 -0.0378022 0.030652 NA
2:118576719_T_C rs17508045 02 118576719 T C 33 0.999611 0.997929 305977 58744.1 2864.9 0 305977 58744.1 2864.9 0 367586 2061.02 386.098 13.8824 0 2461 303916 58358 2851.02 0 365125 0.087699 0.0840843 0.0877234 -1.42516e-15 0.975593 0.874799 1.088 0.718016 0.423007 1.21877 0.954707 0.862995 1.05617 0.373027 0.997439 -0.0452503 0.0507963 NA
rs2030746 rs2030746 02 121309488 C T 34 1 1 125469 178592 63525 0 125469 178592 63525 0 367586 867 1183 411 0 2461 124602 177409 63114 0 365125 0.415742 0.407355 0.415799 0 0.95833 0.877667 1.04641 0.935884 0.831908 1.05285 0.965734 0.912181 1.02243 0.220566 1 -0.0357196 0.0291583 NA
2:135762344_C_T rs16831243 02 135762344 C T 35 0.999529 0.998031 297933 65518.4 4134.64 0 297933 65518.4 4134.64 0 367586 2002.15 428.855 30 0 2461 295931 65089.5 4104.64 0 365125 0.100368 0.0993204 0.100375 3.16702e-16 0.973854 0.877104 1.08128 1.08029 0.752315 1.55125 0.988335 0.899917 1.08544 0.931912 0.998858 -0.00412344 0.0482612 NA
2:165551201_T_C rs7607980 02 165551201 T C 36 0.999288 0.997628 284300 77910.9 5375.6 0 284300 77910.9 5375.6 0 367586 1918.62 499.365 43.0118 0 2461 282381 77411.5 5332.59 0 365125 0.1206 0.118933 0.120612 -2.77114e-15 0.949419 0.860114 1.048 1.18712 0.876456 1.6079 0.984203 0.902566 1.07322 0.738569 0.997808 -0.0147202 0.0441057 NA
2:165619163_T_G rs355838 02 165619163 T G 37 0.994557 0.992059 56385.1 175396 135805 0 56385.1 175396 135805 0 367586 362.278 1237.4 861.322 0 2461 56022.8 174158 134944 0 365125 0.391971 0.39861 0.391926 9.50107e-16 1.09872 0.976948 1.23568 0.987041 0.87269 1.11638 0.972426 0.918315 1.02973 0.278996 0.992349 -0.032036 0.0295924 NA
rs2287623 rs2287623 02 169830155 G A 38 1 1 57757 176298 133531 0 57757 176298 133531 0 367586 411 1139 911 0 2461 57346 175159 132620 0 365125 0.39693 0.398415 0.39692 0 0.907303 0.810217 1.01602 0.958453 0.852732 1.07728 0.993778 0.938475 1.05234 0.773123 1 -0.00846571 0.029365 NA
rs1047891 rs1047891 02 211540507 C A 39 1 1 172154 158700 36732 0 172154 158700 36732 0 367586 1150 1081 230 0 2461 171004 157619 36502 0 365125 0.315795 0.313084 0.315814 0 1.01982 0.938303 1.10843 0.936957 0.812904 1.07994 0.987417 0.929502 1.04894 0.674227 1 -0.0130013 0.0309293 NA
rs1250229 rs1250229 02 216304384 T C 40 1 1 24471 143779 199336 0 24471 143779 199336 0 367586 190 929 1342 0 2461 24281 142850 197994 0 365125 0.262144 0.265949 0.262118 0 0.831091 0.710585 0.972032 0.866191 0.743669 1.0089 0.980481 0.920207 1.0447 0.610211 1 -0.016733 0.0328245 NA
2:227122216_G_T rs1515110 02 227122216 G T 41 0.999003 0.998217 48609.5 170037 148940 0 48609.5 170037 148940 0 367586 314.867 1126.98 1019.15 0 2461 48294.6 168910 147921 0 365125 0.363528 0.356911 0.363572 2.37527e-16 1.02337 0.902811 1.16004 1.05677 0.930932 1.19963 1.02933 0.970832 1.09135 0.351537 0.998113 0.0278598 0.0299049 NA
rs11563251 rs11563251 02 234679384 C T 42 1 1 290875 72172 4539 0 290875 72172 4539 0 367586 1957 481 23 0 2461 288918 71691 4516 0 365125 0.110518 0.10707 0.110542 0 0.990522 0.896187 1.09479 0.751896 0.497933 1.13539 0.964832 0.881218 1.05638 0.392495 1 -0.0390963 0.0457212 NA
3:12296469_G_A rs9875338 03 12296469 G A 43 0.999063 0.998416 132583 176123 58880 0 132583 176123 58880 0 367586 878.298 1173.64 409.059 0 2461 131705 174949 58470.9 0 365125 0.399747 0.404665 0.399714 -7.91756e-16 1.00597 0.921467 1.09822 1.04907 0.932561 1.18014 1.02081 0.964141 1.0808 0.48878 0.998383 0.0203231 0.029358 NA
rs7640978 rs7640978 03 32533010 C T 44 1 1 305112 59557 2917 0 305112 59557 2917 0 367586 2025 414 22 0 2461 303087 59143 2895 0 365125 0.0889465 0.0930516 0.0889189 0 1.04771 0.942253 1.16496 1.13741 0.74604 1.73409 1.05125 0.954537 1.15775 0.264226 1 0.0564497 0.0505615 NA
Affx-22382690 rs2290547 03 47061183 G A 45 1 1 250117 105993 11476 0 250117 105993 11476 0 367586 1695 694 72 0 2461 248422 105299 11404 0 365125 0.175394 0.170256 0.175429 0 0.965952 0.884031 1.05546 0.925328 0.730376 1.17232 0.964462 0.895155 1.03914 0.303442 1 -0.0388187 0.0377217 NA
3:50113034_A_G rs2240327 03 50113034 A G 46 0.99989 0.999813 100622 183347 83617 0 100622 183347 83617 0 367586 647.141 1234.83 579.031 0 2461 99974.7 182112 83038 0 365125 0.47687 0.486162 0.476807 -2.37527e-16 1.04751 0.952168 1.1524 1.07725 0.962631 1.20552 1.03818 0.981561 1.09807 0.158278 0.999742 0.0412439 0.0292326 NA
rs13326165 rs13326165 03 52532118 A G 47 1 1 15455 119214 232917 0 15455 119214 232917 0 367586 130 776 1555 0 2461 15325 118438 231362 0 365125 0.204203 0.210484 0.20416 0 0.772374 0.640958 0.930735 0.792311 0.661999 0.948274 0.962251 0.898303 1.03075 0.287302 1 -0.0379941 0.0357067 NA
rs6805251 rs6805251 03 119560606 T C 48 1 1 53874 173703 140009 0 53874 173703 140009 0 367586 343 1191 927 0 2461 53531 172512 139082 0 365125 0.382837 0.381349 0.382847 0 1.07747 0.955152 1.21544 1.04021 0.918649 1.17785 1.00636 0.949931 1.06615 0.812424 1 0.00701047 0.0295426 NA
rs17345563 rs17345563 03 132209203 A G 49 1 1 289295 73612 4679 0 289295 73612 4679 0 367586 1953 481 27 0 2461 287342 73131 4652 0 365125 0.112858 0.108696 0.112886 0 0.967699 0.875525 1.06958 0.853927 0.58344 1.24981 0.958353 0.875826 1.04866 0.446034 1 -0.0346881 0.0455198 NA
3:135932359_C_T rs687339 03 135932359 C T 50 0.998803 0.997227 19123.1 129452 219011 0 19123.1 129452 219011 0 367586 142.827 884.278 1433.89 0 2461 18980.2 128567 217577 0 365125 0.228107 0.237695 0.228042 -1.34598e-15 0.914004 0.765422 1.09143 0.875776 0.736932 1.04078 0.947395 0.887012 1.01189 0.126679 0.997171 -0.0523033 0.0342449 NA
3:156798294_A_G rs1482852 03 156798294 A G 51 0.998128 0.996845 131815 177009 58762 0 131815 177009 58762 0 367586 817.11 1235.16 408.729 0 2461 130998 175774 58353.3 0 365125 0.400631 0.41703 0.400521 1.42516e-15 1.12656 1.03096 1.23102 1.12294 0.996806 1.26502 1.0707 1.01153 1.13334 0.026827 0.996941 0.0650846 0.0293965 NA
3:170727218_G_A rs10513688 03 170727218 G A 52 0.999974 0.999859 299612 64506.6 3467.13 0 299612 64506.6 3467.13 0 367586 2021.96 415.043 24 0 2461 297590 64091.5 3443.13 0 365125 0.0971756 0.0940762 0.0971965 -9.50107e-16 0.953103 0.857274 1.05964 1.0259 0.685039 1.53637 0.964563 0.876262 1.06176 0.464252 0.999883 -0.0354863 0.0484875 NA
rs6831256 rs6831256 04 3473139 A G 53 1 1 122328 179565 65693 0 122328 179565 65693 0 367586 816 1202 443 0 2461 121512 178363 65250 0 365125 0.422964 0.424218 0.422955 0 1.00353 0.917886 1.09716 1.011 0.900218 1.13542 1.00518 0.949759 1.06384 0.662127 1 0.0127183 0.0291051 NA
4:26062990_A_G rs10019888 04 26062990 A G 54 0.996652 0.990717 256221 101227 10138.8 0 256221 101227 10138.8 0 367586 1707.25 698.753 55 0 2461 254513 100528 10083.8 0 365125 0.165273 0.164314 0.16528 -6.65075e-15 1.03622 0.948621 1.13191 0.813116 0.621184 1.06435 0.993008 0.920663 1.07104 0.789513 0.988646 -0.0103374 0.0387251 NA
rs442177 rs442177 04 88030261 G T 55 1 1 60675 177384 129527 0 60675 177384 129527 0 367586 377 1156 928 0 2461 60298 176228 128599 0 365125 0.406346 0.388054 0.406469 0 1.04917 0.933684 1.17893 1.15418 1.02356 1.30146 1.07995 1.01959 1.1439 0.0106264 1 0.0747298 0.0292513 NA
4:88160140_C_T rs10029254 04 88160140 C T 56 0.999897 0.999771 217251 130571 19763.7 0 217251 130571 19763.7 0 367586 1436.03 879.984 144.988 0 2461 215815 129691 19618.7 0 365125 0.231372 0.2377 0.23133 3.16702e-16 1.01973 0.937389 1.1093 1.11066 0.935698 1.31834 1.03613 0.970089 1.10666 0.353838 0.999901 0.0314775 0.0339501 NA
rs3822072 rs3822072 04 89741269 G A 57 1 1 110787 182105 74694 0 110787 182105 74694 0 367586 752 1219 490 0 2461 110035 180886 74204 0 365125 0.450905 0.44677 0.450933 0 0.986079 0.900134 1.08023 0.966233 0.861981 1.08309 0.98331 0.929402 1.04034 0.696424 1 -0.0112758 0.028901 NA
rs2602836 rs2602836 04 100014805 A G 58 1 1 64735 179575 123276 0 64735 179575 123276 0 367586 467 1208 786 0 2461 64268 178367 122490 0 365125 0.420371 0.435189 0.420271 0 0.932031 0.837303 1.03748 0.88308 0.787216 0.990616 0.940871 0.889149 0.995602 0.0404889 1 -0.0596003 0.0290914 NA
rs13107325 rs13107325 04 103188709 C T 59 1 1 314539 51078 1969 0 314539 51078 1969 0 367586 2112 331 18 0 2461 312427 50747 1951 0 365125 0.0748342 0.0745632 0.074836 0 0.964878 0.858989 1.08382 1.3648 0.856363 2.17511 0.996061 0.895246 1.10823 0.739418 1 -0.0180905 0.0543874 NA
rs6450176 rs6450176 05 53298025 G A 60 1 1 205147 139012 23427 0 205147 139012 23427 0 367586 1361 948 152 0 2461 203786 138064 23275 0 365125 0.25282 0.254368 0.252809 0 1.02812 0.946046 1.11732 0.977845 0.826487 1.15692 1.00827 0.945416 1.0753 0.835101 1 0.0068733 0.0330187 NA
5:55861786_C_T rs9686661 05 55861786 C T 61 0.999884 0.999703 235332 117442 14811.2 0 235332 117442 14811.2 0 367586 1570.95 785.016 105.031 0 2461 233761 116657 14706.2 0 365125 0.200041 0.20217 0.200027 -3.95878e-16 1.00133 0.918853 1.0912 1.06274 0.871635 1.29576 1.01343 0.945103 1.08669 0.701607 0.999873 0.0137464 0.0358771 NA
5:67714246_A_G rs4976033 05 67714246 A G 62 0.983128 0.97252 131248 176794 59543.3 0 131248 176794 59543.3 0 367586 868.651 1164.64 427.706 0 2461 130380 175630 59115.6 0 365125 0.402465 0.410413 0.402411 1.34598e-15 0.995314 0.911323 1.08705 1.08595 0.96683 1.21974 1.03373 0.976467 1.09435 0.268954 0.971943 0.0328286 0.0296964 NA
5:74560579_G_A rs10066707 05 74560579 G A 63 0.993838 0.99098 146622 170694 50270.3 0 146622 170694 50270.3 0 367586 930.784 1166.66 363.553 0 2461 145691 169527 49906.8 0 365125 0.36894 0.384756 0.368833 1.74186e-15 1.07719 0.988 1.17442 1.14023 1.00963 1.28772 1.07017 1.01025 1.13364 0.0180182 0.991541 0.0705566 0.0298306 NA
5:74562029_C_G rs2006760 05 74562029 C G 64 0.989448 0.974963 232555 119577 15454 0 232555 119577 15454 0 367586 1550.39 806.996 103.612 0 2461 231005 118770 15350.4 0 365125 0.204693 0.206058 0.204684 -8.70931e-15 1.01238 0.929546 1.1026 1.0057 0.823766 1.22782 1.00846 0.940932 1.08083 0.777029 0.978354 0.0102089 0.0360493 NA
rs7703051 rs7703051 05 74625487 C A 65 1 1 143724 172086 51776 0 143724 172086 51776 0 367586 927 1178 356 0 2461 142797 170908 51420 0 365125 0.37493 0.38399 0.374869 0 1.06175 0.973924 1.1575 1.06649 0.943414 1.20563 1.0395 0.98128 1.10117 0.220829 1 0.0362935 0.0296436 NA
5:74641707_G_A rs2303152 05 74641707 G A 66 0.999561 0.998347 297281 66549.7 3754.97 0 297281 66549.7 3754.97 0 367586 1966.23 476.49 18.2784 0 2461 295315 66073.3 3736.69 0 365125 0.100738 0.104235 0.100714 1.18763e-15 1.08313 0.979627 1.19756 0.734688 0.463009 1.16578 1.03903 0.947946 1.13887 0.576183 0.998375 0.0265787 0.0475495 NA
5:74648496_G_T rs17238484 05 74648496 G T 67 0.99975 0.999474 220665 127957 18963.4 0 220665 127957 18963.4 0 367586 1436.71 883.298 140.992 0 2461 219229 127074 18822.4 0 365125 0.22564 0.23675 0.225565 7.1258e-16 1.06067 0.975124 1.15371 1.14301 0.960833 1.35972 1.06497 0.996998 1.13757 0.0855923 0.999294 0.058923 0.0342751 NA
rs5909 rs5909 05 74656175 G A 68 1 1 301812 62562 3212 0 301812 62562 3212 0 367586 2038 395 28 0 2461 299774 62167 3184 0 365125 0.0938365 0.0916294 0.0938514 0 0.934603 0.838843 1.04129 1.29352 0.889406 1.88126 0.973936 0.883765 1.07331 0.609127 1 -0.0251917 0.049268 NA
rs12916 rs12916 05 74656539 T C 69 1 1 132156 176603 58827 0 132156 176603 58827 0 367586 838 1224 399 0 2461 131318 175379 58428 0 365125 0.400256 0.410809 0.400185 0 1.09366 1.00136 1.19447 1.07012 0.949478 1.20609 1.04506 0.987176 1.10633 0.165848 1 0.0405993 0.0292994 NA
rs4530754 rs4530754 05 122855416 G A 70 1 1 76377 182312 108897 0 76377 182312 108897 0 367586 523 1196 742 0 2461 75854 181116 108155 0 365125 0.455765 0.455506 0.455767 0 0.957748 0.863925 1.06176 0.995025 0.889339 1.11327 1.00105 0.946265 1.05902 0.973902 1 0.000944528 0.0288719 NA
rs6882076 rs6882076 05 156390297 T C 71 1 1 49173 170253 148160 0 49173 170253 148160 0 367586 336 1116 1009 0 2461 48837 169137 147151 0 365125 0.365355 0.363267 0.365369 0 0.959037 0.848567 1.08389 0.996638 0.880519 1.12807 1.00912 0.951985 1.06968 0.714089 1 0.0109209 0.0298084 NA
6:16109163_A_C rs2294261 06 16109163 A C 72 0.99645 0.994416 95752.4 183259 88575.1 0 95752.4 183259 88575.1 0 367586 647.439 1218.55 595.012 0 2461 95105 182040 87980.1 0 365125 0.490237 0.489348 0.490243 1.34598e-15 0.983287 0.8936 1.08198 0.993449 0.888465 1.11084 0.996425 0.942088 1.0539 0.929814 0.99377 -0.0025379 0.028814 NA
6:26093141_G_A rs1800562 06 26093141 G A 73 0.99952 0.997285 313425 51906.4 2254.63 0 313425 51906.4 2254.63 0 367586 2098.34 347.71 14.9529 0 2461 311327 51558.6 2239.68 0 365125 0.076738 0.07672 0.0767381 9.50107e-16 1.00059 0.892903 1.12127 0.990563 0.594612 1.65018 0.999744 0.899803 1.11078 0.984171 0.996334 -0.00107441 0.0541535 NA
rs2247056 rs2247056 06 31265490 T C 74 1 1 32591 153678 181317 0 32591 153678 181317 0 367586 203 1050 1208 0 2461 32388 152628 180109 0 365125 0.297699 0.295815 0.297712 0 1.0976 0.944 1.27619 1.07009 0.921821 1.2422 1.00913 0.949019 1.07305 0.771318 1 0.00917107 0.0315535 NA
6:34563164_A_G rs205262 06 34563164 A G 75 0.999283 0.998621 196621 144317 26647.4 0 196621 144317 26647.4 0 367586 1312.58 942.008 206.416 0 2461 195309 143375 26441 0 365125 0.268797 0.275262 0.268753 -1.58351e-16 0.977637 0.898895 1.06328 1.16162 1.0025 1.34599 1.03342 0.970549 1.10035 0.346835 0.998961 0.030461 0.0323796 NA
6:43757896_C_A rs998584 06 43757896 C A 76 0.996387 0.994693 98504 183562 85520.5 0 98504 183562 85520.5 0 367586 664.039 1230.03 566.933 0 2461 97840 182332 84953.5 0 365125 0.482339 0.480271 0.482353 4.75053e-16 0.993975 0.904162 1.09271 0.983271 0.878689 1.1003 0.991694 0.937585 1.04892 0.858731 0.995304 -0.00512988 0.0288213 NA
rs17789218 rs17789218 06 100600097 T C 77 1 1 209829 135864 21893 0 209829 135864 21893 0 367586 1401 900 160 0 2461 208428 134964 21733 0 365125 0.244365 0.247867 0.244341 0 0.99207 0.912133 1.07901 1.09526 0.92945 1.29066 1.01918 0.955118 1.08755 0.693613 1 0.0131473 0.0333725 NA
6:116337503_G_A rs868943 06 116337503 G A 78 0.999615 0.999376 122639 178859 66087.8 0 122639 178859 66087.8 0 367586 832.027 1188.53 440.439 0 2461 121807 177671 65647.4 0 365125 0.423077 0.420441 0.423095 6.33405e-16 0.979334 0.896032 1.07038 0.982208 0.874732 1.10289 0.989177 0.934571 1.04697 0.666837 0.999166 -0.0125008 0.0290384 NA
rs9491696 rs9491696 06 127452639 C G 79 1 1 94100 183991 89495 0 94100 183991 89495 0 367586 600 1246 615 0 2461 93500 182745 88880 0 365125 0.493736 0.503048 0.493673 0 1.06251 0.963599 1.17157 1.07828 0.963218 1.20709 1.03821 0.981606 1.09808 0.228106 1 0.0346416 0.0287422 NA
6:139831757_T_C rs634869 06 139831757 T C 80 0.999776 0.999687 61831.2 177550 128204 0 61831.2 177550 128204 0 367586 432.004 1200.4 828.6 0 2461 61399.2 176350 127376 0 365125 0.409717 0.419424 0.409652 -1.58351e-16 0.96744 0.866362 1.08031 0.924555 0.822708 1.03901 0.960535 0.907491 1.01668 0.180183 0.999739 -0.0391292 0.0291968 NA
6:152040291_T_C rs12525163 06 152040291 T C 81 0.999285 0.998573 193858 146362 27365.9 0 193858 146362 27365.9 0 367586 1270.59 987.451 202.961 0 2461 192588 145374 27162.9 0 365125 0.273533 0.283091 0.273468 1.26681e-15 1.02956 0.947151 1.11914 1.13256 0.976066 1.31414 1.04908 0.98579 1.11644 0.140493 0.998808 0.047561 0.0322676 NA
6:160575985_C_T rs2297374 06 160575985 C T 82 0.998105 0.996826 143986 171881 51719.5 0 143986 171881 51719.5 0 367586 997.055 1109.92 354.024 0 2461 142989 170771 51365.4 0 365125 0.374497 0.369356 0.374531 2.69197e-15 0.932099 0.85545 1.01561 0.988426 0.875184 1.11632 0.978087 0.922898 1.03658 0.39248 0.996826 -0.0253872 0.0296881 NA
rs1564348 rs1564348 06 160578860 T C 83 1 1 253279 103766 10541 0 253279 103766 10541 0 367586 1678 707 76 0 2461 251601 103059 10465 0 365125 0.169821 0.174523 0.16979 0 1.02862 0.941799 1.12344 1.08892 0.864582 1.37146 1.03377 0.960167 1.11301 0.324861 1 0.0377827 0.0383769 NA
rs702485 rs702485 07 6449272 A G 84 1 1 109061 182158 76367 0 109061 182158 76367 0 367586 777 1187 497 0 2461 108284 180971 75870 0 365125 0.455529 0.443113 0.455612 0 0.914082 0.834774 1.00092 0.912913 0.815402 1.02209 0.950734 0.898572 1.00593 0.110588 1 -0.0460132 0.0288384 NA
7:16152174_T_A rs17286602 07 16152174 T A 85 0.997749 0.99646 120185 180187 67214.2 0 120185 180187 67214.2 0 367586 819.333 1203.84 437.827 0 2461 119365 178983 66776.4 0 365125 0.427948 0.42249 0.427985 -8.70931e-16 0.97988 0.896376 1.07116 0.955206 0.850234 1.07314 0.977766 0.923825 1.03486 0.482557 0.996154 -0.0204806 0.0291666 NA
rs10282707 rs10282707 07 17911038 C T 86 1 1 133659 176056 57871 0 133659 176056 57871 0 367586 902 1179 380 0 2461 132757 174877 57491 0 365125 0.396911 0.393946 0.396931 0 0.992275 0.9096 1.08246 0.972825 0.862588 1.09715 0.987589 0.932528 1.0459 0.578569 1 -0.0162964 0.0293376 NA
rs12670798 rs12670798 07 21607352 T C 87 1 1 208500 136805 22281 0 208500 136805 22281 0 367586 1415 885 161 0 2461 207085 135920 22120 0 365125 0.2467 0.245226 0.24671 0 0.95291 0.875894 1.0367 1.0652 0.904437 1.25455 0.992028 0.929453 1.05882 0.916675 1 -0.00348911 0.0333493 NA
rs4722551 rs4722551 07 25991826 T C 88 1 1 260182 98070 9334 0 260182 98070 9334 0 367586 1773 622 66 0 2461 258409 97448 9268 0 365125 0.15879 0.15319 0.158828 0 0.930286 0.848827 1.01956 1.0379 0.811088 1.32815 0.958081 0.88635 1.03562 0.273041 1 -0.0429621 0.0391958 NA
rs2073547 rs2073547 07 44582331 A G 89 1 1 245422 109039 13125 0 245422 109039 13125 0 367586 1678 698 85 0 2461 243744 108341 13040 0 365125 0.184024 0.176351 0.184075 0 0.935846 0.856525 1.02251 0.946855 0.760917 1.17823 0.949053 0.881762 1.02148 0.194729 1 -0.0478914 0.0369328 NA
rs217386 rs217386 07 44600695 G A 90 1 1 121990 179168 66428 0 121990 179168 66428 0 367586 803 1188 470 0 2461 121187 177980 65958 0 365125 0.424423 0.432345 0.42437 0 1.00736 0.920808 1.10205 1.0754 0.959319 1.20553 1.0331 0.976271 1.09325 0.336476 1 0.0278772 0.0290039 NA
rs4917014 rs4917014 07 50305863 T G 91 1 1 170006 160266 37314 0 170006 160266 37314 0 367586 1096 1103 262 0 2461 168910 159163 37052 0 365125 0.319509 0.330557 0.319434 0 1.06802 0.982092 1.16146 1.08977 0.951905 1.2476 1.05201 0.991151 1.11661 0.113632 1 0.048699 0.0307817 NA
rs17145738 rs17145738 07 72982874 C T 92 1 1 283413 78558 5615 0 283413 78558 5615 0 367586 1910 518 33 0 2461 281503 78040 5582 0 365125 0.122132 0.118651 0.122155 0 0.978278 0.88747 1.07838 0.871312 0.616991 1.23046 0.967449 0.887126 1.05505 0.506369 1 -0.0291439 0.0438582 NA
rs799160 rs799160 07 73060006 C T 93 1 1 96049 183953 87584 0 96049 183953 87584 0 367586 624 1215 622 0 2461 95425 182738 86962 0 365125 0.488486 0.499594 0.488411 0 1.01678 0.922921 1.12017 1.0938 0.978463 1.22274 1.04576 0.988741 1.10606 0.115842 1 0.0452311 0.0287644 NA
7:116358044_A_G rs38855 07 116358044 A G 94 0.993016 0.989758 102992 183261 81332.4 0 102992 183261 81332.4 0 367586 688.341 1247.98 524.678 0 2461 102304 182013 80807.7 0 365125 0.470538 0.466749 0.470563 8.70931e-16 1.01905 0.928205 1.11878 0.965005 0.861064 1.08149 0.984799 0.930992 1.04172 0.588419 0.990441 -0.0156302 0.0288845 NA
7:130444934_A_G rs3996352 07 130444934 A G 95 0.997482 0.996091 94810.4 183476 89299.7 0 94810.4 183476 89299.7 0 367586 621.545 1215.46 623.992 0 2461 94188.8 182261 88675.7 0 365125 0.492504 0.500497 0.49245 -4.75053e-16 1.01059 0.917196 1.1135 1.06635 0.953891 1.19208 1.03271 0.97641 1.09226 0.261777 0.99605 0.0322891 0.028773 NA
rs17173637 rs17173637 07 150529449 T C 96 1 1 308034 56880 2672 0 308034 56880 2672 0 367586 2070 368 23 0 2461 305964 56512 2649 0 365125 0.0846387 0.0841121 0.0846422 0 0.962514 0.86118 1.07577 1.28335 0.849376 1.93906 0.993162 0.89776 1.0987 0.825942 1 -0.0113298 0.0515205 NA
8:9184231_G_A rs4240624 08 9184231 G A 97 0.999841 0.999322 3037.28 61083.2 303465 0 3037.28 61083.2 303465 0 367586 24.9922 404.969 2031.04 0 2461 3012.29 60678.3 301434 0 365125 0.0913498 0.0924325 0.0913425 1.58351e-16 0.804416 0.536188 1.20683 0.812116 0.546507 1.20681 0.987021 0.89597 1.08733 0.78566 0.999783 -0.0135651 0.0498809 NA
8:9267117_C_T rs9693857 08 9267117 C T 98 0.996631 0.995289 112952 181929 72705.1 0 112952 181929 72705.1 0 367586 746.855 1221.35 492.796 0 2461 112205 180708 72212.3 0 365125 0.445255 0.448383 0.445234 1.10846e-15 1.01541 0.92676 1.11253 1.02526 0.91467 1.14921 1.01282 0.957313 1.07155 0.691745 0.995922 0.0114785 0.0289505 NA
8:15799853_G_C rs4332136 08 15799853 G C 99 0.999557 0.97821 361744 5820.84 21 0 361744 5820.84 21 0 367586 2418.24 42.7608 0 0 2461 359326 5778.07 21 0 365125 0.00797478 0.00868768 0.00796998 -6.17569e-15 1.09964 0.811801 1.48955 NA NA NA 1.09084 0.806383 1.47564 0.447958 0.964814 0.126452 0.166642 NA
rs4921914 rs4921914 08 18272438 C T 100 1 1 17860 128015 221711 0 17860 128015 221711 0 367586 111 788 1562 0 2461 17749 127227 220149 0 365125 0.222717 0.205201 0.222835 0 0.990371 0.811394 1.20883 1.13453 0.935269 1.37624 1.11057 1.03612 1.19038 0.00156595 1 0.109257 0.0345511 NA
rs1801177 rs1801177 08 19805708 G A 101 1 1 355064 12417 105 0 355064 12417 105 0 367586 2375 85 1 0 2461 352689 12332 104 0 365125 0.0171756 0.0176757 0.0171722 0 1.02356 0.823807 1.27175 1.42789 0.199166 10.237 1.02985 0.832488 1.274 0.865923 1 0.0185453 0.10984 NA
rs268 rs268 08 19813529 A G 102 1 1 354297 13161 128 0 354297 13161 128 0 367586 2364 97 0 0 2461 351933 13064 128 0 365125 0.0182502 0.0197074 0.0182403 0 1.10537 0.901569 1.35524 NA NA NA 1.08205 0.884378 1.3239 0.59238 1 0.0568121 0.106114 NA
rs301 rs301 08 19816934 T C 103 1 1 215031 132363 20192 0 215031 132363 20192 0 367586 1436 885 140 0 2461 213595 131478 20052 0 365125 0.234975 0.236692 0.234963 0 1.00121 0.920508 1.089 1.0385 0.872527 1.23605 1.00964 0.945204 1.07847 0.820539 1 0.00768512 0.0338773 NA
rs326 rs326 08 19819439 A G 104 1 1 183581 152452 31553 0 183581 152452 31553 0 367586 1219 1018 224 0 2461 182362 151434 31329 0 365125 0.293208 0.297846 0.293176 0 1.00567 0.92511 1.09324 1.06963 0.927116 1.23404 1.02269 0.961881 1.08734 0.561126 1 0.0183434 0.0315629 NA
rs328 rs328 08 19819724 C G 105 1 1 297126 66721 3739 0 297126 66721 3739 0 367586 1975 460 26 0 2461 295151 66261 3713 0 365125 0.100927 0.104023 0.100907 0 1.03747 0.937037 1.14867 1.04647 0.709751 1.54293 1.03447 0.943706 1.13396 0.538054 1 0.0293044 0.0475908 NA
rs12678919 rs12678919 08 19844222 A G 106 1 1 299527 64583 3476 0 299527 64583 3476 0 367586 1994 442 25 0 2461 297533 64141 3451 0 365125 0.0973038 0.0999594 0.0972859 0 1.02824 0.92724 1.14025 1.08095 0.727577 1.60595 1.03053 0.938581 1.13149 0.595611 1 0.0256717 0.0483712 NA
8:19865843_G_A rs894210 08 19865843 G A 107 0.995362 0.992945 77450.3 182762 107374 0 77450.3 182762 107374 0 367586 521.42 1246.21 693.369 0 2461 76928.9 181515 106681 0 365125 0.459297 0.465065 0.459258 4.75053e-16 1.01293 0.914183 1.12235 0.958916 0.855608 1.0747 0.976909 0.92352 1.03338 0.284066 0.992912 -0.0310007 0.0289394 NA
rs10102164 rs10102164 08 55421614 G A 108 1 1 228370 122682 16534 0 228370 122682 16534 0 367586 1532 811 118 0 2461 226838 121871 16416 0 365125 0.211855 0.212718 0.211849 0 0.985321 0.904668 1.07316 1.06432 0.881979 1.28435 1.00521 0.93866 1.07648 0.974963 1 -0.0011018 0.035107 NA
8:59385919_C_T rs2326077 08 59385919 C T 109 0.999418 0.998927 41715.8 164193 161677 0 41715.8 164193 161677 0 367586 267.451 1092.62 1100.93 0 2461 41448.4 163100 160576 0 365125 0.336825 0.330663 0.336867 -1.58351e-16 1.0382 0.907861 1.18724 1.06253 0.929226 1.21495 1.02829 0.968812 1.09142 0.262876 0.998442 0.0340039 0.0303709 NA
rs2293889 rs2293889 08 116599199 T G 110 1 1 68113 181339 118134 0 68113 181339 118134 0 367586 474 1245 742 0 2461 67639 180094 117392 0 365125 0.43196 0.445551 0.431869 0 0.986481 0.88713 1.09696 0.901954 0.80346 1.01252 0.945949 0.894074 1.00083 0.0613117 1 -0.0543616 0.0290511 NA
8:116663898_G_A rs2737252 08 116663898 G A 111 0.99825 0.996606 189806 148612 29168.6 0 189806 148612 29168.6 0 367586 1286.31 993.184 181.506 0 2461 188519 147619 28987.1 0 365125 0.281497 0.275538 0.281538 1.74186e-15 0.986049 0.907446 1.07146 0.91769 0.785217 1.07251 0.970583 0.911562 1.03343 0.2408 0.996778 -0.0374832 0.0319553 NA
8:121868551_G_T rs4871137 08 121868551 G T 112 0.998591 0.99772 37337.3 159046 171203 0 37337.3 159046 171203 0 367586 255.6 1075.89 1129.51 0 2461 37081.7 157970 170074 0 365125 0.317912 0.322449 0.317882 -1.10846e-15 0.988085 0.861709 1.13299 0.963497 0.840793 1.10411 0.979235 0.922234 1.03976 0.576944 0.997682 -0.0172004 0.0308331 NA
8:126474306_G_A rs2980885 08 126474306 G A 113 0.990879 0.979759 18546.6 128636 220403 0 18546.6 128636 220403 0 367586 113.031 848.231 1499.74 0 2461 18433.6 127788 218904 0 365125 0.225429 0.218264 0.225478 -1.01345e-14 1.08252 0.889079 1.31805 1.11731 0.922338 1.35349 1.04267 0.974268 1.11588 0.199292 0.97925 0.0446571 0.0347913 NA
8:126482621_C_A rs2954022 08 126482621 C A 114 0.999791 0.999672 104997 183080 79509.4 0 104997 183080 79509.4 0 367586 684.784 1219.22 557 0 2461 104312 181860 78952.4 0 365125 0.465331 0.474038 0.465272 -4.75053e-16 1.02123 0.929694 1.12178 1.07466 0.960586 1.20228 1.03582 0.979272 1.09563 0.216523 0.999812 0.0356354 0.0288353 NA
8:126482621_C_T rs2954022 08 126482621 C T 115 0.999641 0.694303 367242 343.439 0.113725 0 367242 343.439 0.113725 0 367586 2458.45 2.54902 0 0 2461 364784 340.89 0.113725 0 365125 0.000467464 0.000517883 0.000467124 -7.83838e-15 1.10951 0.323378 3.80676 NA NA NA 1.10872 0.32325 3.8028 0.800906 0.649564 0.210228 0.833659 NA
rs4075205 rs4075205 08 144284709 T C 116 1 1 105965 182871 78750 0 105965 182871 78750 0 367586 684 1245 532 0 2461 105281 181626 78218 0 365125 0.462981 0.469118 0.46294 0 1.05508 0.960812 1.1586 1.04688 0.934391 1.17292 1.02514 0.969143 1.08437 0.313314 1 0.0290754 0.0288363 NA
8:145022657_G_T rs7832643 08 145022657 G T 117 0.993906 0.99187 130814 177083 59689.2 0 130814 177083 59689.2 0 367586 882.537 1168.75 409.714 0 2461 129931 175914 59279.5 0 365125 0.403255 0.403937 0.40325 2.37527e-16 0.978137 0.896009 1.06779 1.01755 0.904679 1.14451 1.00286 0.947172 1.06181 0.986468 0.99304 0.000498583 0.029396 NA
9:2640759_A_G rs3780181 09 2640759 A G 118 0.997345 0.983965 319716 46170.5 1699.8 0 319716 46170.5 1699.8 0 367586 2153.64 298.341 9.01961 0 2461 317562 45872.1 1690.78 0 365125 0.0674265 0.0642788 0.0674477 -8.23426e-15 0.959003 0.849306 1.08287 0.786604 0.408296 1.51543 0.94979 0.847219 1.06478 0.494562 0.984479 -0.0396175 0.0579991 NA
9:15304782_C_A rs686030 09 15304782 C A 119 0.999323 0.997839 7307.74 89253 271025 0 7307.74 89253 271025 0 367586 58.102 601.184 1801.71 0 2461 7249.64 88651.8 269224 0 365125 0.141285 0.145751 0.141254 -1.10846e-15 0.846146 0.645714 1.10879 0.835022 0.642374 1.08545 0.964072 0.890442 1.04379 0.431836 0.9973 -0.0324014 0.0412204 NA
9:16904846_C_T rs7033354 09 16904846 C T 120 0.998694 0.997789 38090 160212 169284 0 38090 160212 169284 0 367586 239.063 1114.2 1107.74 0 2461 37851 159098 168176 0 365125 0.321547 0.323512 0.321534 -2.05856e-15 1.10882 0.963818 1.27565 1.04289 0.906445 1.19987 0.990988 0.933352 1.05218 0.861378 0.997719 -0.00537834 0.0308003 NA
rs1883025 rs1883025 09 107664301 C T 121 1 1 204187 139469 23930 0 204187 139469 23930 0 367586 1413 891 157 0 2461 202774 138578 23773 0 365125 0.25481 0.244819 0.254877 0 0.922685 0.84824 1.00366 0.947732 0.803229 1.11823 0.947745 0.887936 1.01158 0.128259 1 -0.0501727 0.0329866 NA
9:107684230_T_G rs2472509 09 107684230 T G 122 0.989664 0.982561 166611 161750 39224.9 0 166611 161750 39224.9 0 367586 1114.41 1077.06 269.529 0 2461 165497 160673 38955.3 0 365125 0.326726 0.328346 0.326715 1.66269e-15 0.995498 0.915264 1.08277 1.0275 0.899094 1.17425 1.00743 0.949056 1.0694 0.801322 0.983621 0.00775936 0.0308356 NA
rs8176720 rs8176720 09 136132873 T C 123 1 1 165305 162038 40243 0 165305 162038 40243 0 367586 1117 1089 255 0 2461 164188 160949 39988 0 365125 0.329887 0.324868 0.329921 0 0.994553 0.914651 1.08143 0.937343 0.81777 1.0744 0.977313 0.920534 1.03759 0.655273 1 -0.0136468 0.0305675 NA
rs579459 rs579459 09 136154168 T C 124 1 1 230644 121108 15834 0 230644 121108 15834 0 367586 1534 824 103 0 2461 229110 120284 15731 0 365125 0.20781 0.209265 0.2078 0 1.02315 0.939828 1.11385 0.977912 0.800521 1.19461 1.00891 0.941729 1.08089 0.846972 1 0.00683793 0.0354327 NA
10:5196273_A_G rs1781930 10 5196273 A G 125 0.999819 0.999538 11602.8 107606 248377 0 11602.8 107606 248377 0 367586 81.9961 777.533 1601.47 0 2461 11520.8 106829 246776 0 365125 0.177933 0.191289 0.177843 7.91756e-17 1.02263 0.813826 1.28501 0.911811 0.729767 1.13927 0.914505 0.851586 0.982074 0.0150791 0.999388 -0.0912546 0.037546 NA
rs970548 rs970548 10 46013277 A C 126 1 1 208563 136635 22388 0 208563 136635 22388 0 367586 1465 873 123 0 2461 207098 135762 22265 0 365125 0.24676 0.227347 0.246891 0 0.909022 0.835716 0.988758 0.780945 0.649362 0.939193 0.897546 0.839491 0.959617 0.00142326 1 -0.106282 0.0333183 NA
10:65301725_T_C rs7897379 10 65301725 T C 127 0.999433 0.9991 99861.9 183712 84012.2 0 99861.9 183712 84012.2 0 367586 669.063 1263.32 528.62 0 2461 99192.8 182449 83483.6 0 365125 0.478441 0.471466 0.478488 -4.75053e-16 1.02656 0.93443 1.12778 0.938762 0.837259 1.05257 0.972235 0.919145 1.02839 0.276332 0.999204 -0.0313585 0.0288063 NA
rs2068888 rs2068888 10 94839642 G A 128 1 1 111288 181910 74388 0 111288 181910 74388 0 367586 748 1222 491 0 2461 110540 180688 73897 0 365125 0.449808 0.447785 0.449821 0 0.999447 0.91224 1.09499 0.981912 0.875925 1.10072 0.991804 0.937442 1.04932 0.870217 1 -0.0047189 0.0288825 NA
rs2255141 rs2255141 10 113933886 A G 129 1 1 27842 146621 193123 0 27842 146621 193123 0 367586 192 909 1360 0 2461 27650 145712 191763 0 365125 0.275181 0.262698 0.275265 0 0.898385 0.768464 1.05027 1.02133 0.877638 1.18856 1.06601 1.00023 1.1361 0.0512261 1 0.0628186 0.0322216 NA
rs2923084 rs2923084 11 10388782 A G 130 1 1 248174 107712 11700 0 248174 107712 11700 0 367586 1670 722 69 0 2461 246504 106990 11631 0 365125 0.178342 0.174726 0.178366 0 0.996097 0.912557 1.08728 0.875668 0.687793 1.11486 0.975268 0.905872 1.04998 0.576521 1 -0.0209637 0.0375375 NA
11:14276999_G_A rs2303975 11 14276999 G A 131 0.998944 0.99593 290402 72711.9 4472.22 0 290402 72711.9 4472.22 0 367586 1950.99 469.678 40.3333 0 2461 288451 72242.2 4431.89 0 365125 0.111071 0.111813 0.111066 -7.91756e-17 0.961228 0.868827 1.06346 1.34553 0.983718 1.84041 1.00757 0.92182 1.10131 0.715026 0.994528 0.0168006 0.0460148 NA
11:18656271_C_T rs10832962 11 18656271 C T 132 0.998752 0.997178 24573.6 141017 201996 0 24573.6 141017 201996 0 367586 164.016 957.392 1339.59 0 2461 24409.6 140059 200656 0 365125 0.258666 0.261159 0.258649 -2.13774e-15 1.01731 0.861545 1.20124 0.993564 0.844389 1.16909 0.987037 0.926017 1.05208 0.60119 0.99777 -0.0171706 0.0328505 NA
rs326214 rs326214 11 47298360 G A 133 1 1 38532 160473 168581 0 38532 160473 168581 0 367586 246 1105 1110 0 2461 38286 159368 167471 0 365125 0.323104 0.324462 0.323095 0 1.07911 0.939423 1.23957 1.03155 0.89807 1.18486 0.993777 0.936022 1.0551 0.852285 1 -0.00571569 0.0306959 NA
rs17788930 rs17788930 11 47752775 A G 134 1 1 156964 166067 44555 0 156964 166067 44555 0 367586 1035 1131 295 0 2461 155929 164936 44260 0 365125 0.347098 0.349655 0.347081 0 1.03308 0.949281 1.12428 1.00415 0.881922 1.14331 1.0114 0.953661 1.07264 0.698024 1 0.0116902 0.0301302 NA
11:51512090_T_C rs11246602 11 51512090 T C 135 0.999692 0.998718 276600 84505.1 6481.33 0 276600 84505.1 6481.33 0 367586 1842.58 570.341 48.0745 0 2461 274757 83934.8 6433.25 0 365125 0.132578 0.13541 0.132559 -9.34272e-15 1.01324 0.922122 1.11337 1.11431 0.835958 1.48534 1.02488 0.944259 1.11238 0.67204 0.998754 0.0179104 0.0423063 NA
11:55324308_A_G rs12226802 11 55324308 A G 136 0.999928 0.999736 279095 82405 6085.81 0 279095 82405 6085.81 0 367586 1865.79 550.212 44.9961 0 2461 277229 81854.8 6040.81 0 365125 0.128646 0.13007 0.128636 1.58351e-16 0.998761 0.90788 1.09874 1.10676 0.822547 1.48919 1.01281 0.931832 1.10083 0.870305 0.999589 0.0069982 0.0428625 NA
rs174532 rs174532 11 61548874 G A 137 1 1 182042 153298 32246 0 182042 153298 32246 0 367586 1233 1018 210 0 2461 180809 152280 32036 0 365125 0.296244 0.292158 0.296271 0 0.980306 0.901972 1.06544 0.961254 0.830011 1.11325 0.980385 0.92178 1.04272 0.550107 1 -0.0187951 0.0314509 NA
rs1535 rs1535 11 61597972 A G 138 1 1 157003 166490 44093 0 157003 166490 44093 0 367586 1018 1151 292 0 2461 155985 165339 43801 0 365125 0.346417 0.352499 0.346376 0 1.06668 0.980141 1.16086 1.02149 0.896476 1.16394 1.0273 0.968758 1.08938 0.550796 1 0.0179679 0.0301188 NA
rs12801636 rs12801636 11 65391317 G A 139 1 1 220966 127917 18703 0 220966 127917 18703 0 367586 1502 829 130 0 2461 219464 127088 18573 0 365125 0.224877 0.221252 0.224901 0 0.953111 0.87537 1.03776 1.02272 0.854403 1.22418 0.979162 0.915224 1.04757 0.556311 1 -0.0202032 0.0343399 NA
rs499974 rs499974 11 75455021 C A 140 1 1 261490 97062 9034 0 261490 97062 9034 0 367586 1739 659 63 0 2461 259751 96403 8971 0 365125 0.156603 0.159488 0.156583 0 1.02106 0.933217 1.11718 1.04896 0.815092 1.34992 1.02207 0.946736 1.1034 0.472865 1 0.0284171 0.0395877 NA
11:116639104_A_G rs10790162 11 116639104 A G 141 0.999743 0.998467 1651.59 46442.9 319492 0 1651.59 46442.9 319492 0 367586 16 323.125 2121.87 0 2461 1635.59 46119.7 317370 0 365125 0.0676659 0.0721506 0.0676356 3.16702e-16 0.716208 0.432494 1.18604 0.683454 0.416931 1.12035 0.932883 0.837079 1.03965 0.220762 0.999313 -0.0699996 0.0571657 NA
rs603446 rs603446 11 116654435 C T 142 1 1 109735 182269 75582 0 109735 182269 75582 0 367586 760 1197 504 0 2461 108975 181072 75078 0 365125 0.453544 0.447989 0.453582 0 0.947886 0.865249 1.03842 0.962567 0.859739 1.07769 0.977662 0.924078 1.03435 0.379964 1 -0.0253381 0.0288601 NA
11:122534504_T_C rs7117842 11 122534504 T C 143 0.993245 0.988903 146344 171063 50178.2 0 146344 171063 50178.2 0 367586 957.831 1153.47 349.698 0 2461 145387 169910 49828.5 0 365125 0.369192 0.376446 0.369143 4.82971e-15 1.03044 0.945559 1.12294 1.06525 0.942073 1.20453 1.03173 0.973726 1.09318 0.212057 0.989693 0.0373361 0.0299184 NA
rs11220462 rs11220462 11 126243952 G A 144 1 1 276605 84420 6561 0 276605 84420 6561 0 367586 1835 570 56 0 2461 274770 83850 6505 0 365125 0.132679 0.138562 0.13264 0 1.0179 0.926296 1.11856 1.28906 0.986984 1.6836 1.05183 0.969849 1.14074 0.190069 1 0.0555294 0.0423768 NA
12:20463526_A_G rs11045163 12 20463526 A G 145 0.996867 0.995059 119302 180158 68125.7 0 119302 180158 68125.7 0 367586 804.012 1205.35 451.639 0 2461 118498 178953 67674 0 365125 0.430389 0.428409 0.430402 -2.37527e-16 0.992708 0.907676 1.08571 0.983598 0.876183 1.10418 0.991897 0.937271 1.04971 0.905462 0.994752 -0.00345413 0.0290839 NA
12:57844049_C_T rs3741414 12 57844049 C T 146 0.999661 0.999183 211838 134087 21660.2 0 211838 134087 21660.2 0 367586 1426.05 886.976 147.969 0 2461 210412 133200 21512.2 0 365125 0.241315 0.240332 0.241321 7.91756e-16 0.98252 0.903273 1.06872 1.01489 0.856345 1.20279 0.994603 0.931448 1.06204 0.766188 0.999604 -0.00997098 0.0335311 NA
rs10861661 rs10861661 12 107174646 A C 147 1 1 208429 136995 22162 0 208429 136995 22162 0 367586 1387 905 169 0 2461 207042 136090 21993 0 365125 0.246635 0.25254 0.246595 0 0.992669 0.912662 1.07969 1.14705 0.977168 1.34648 1.03225 0.967752 1.10105 0.275205 1 0.0363841 0.0333446 NA
12:109950144_A_G rs2241210 12 109950144 A G 148 0.999873 0.999793 83585.8 183041 100959 0 83585.8 183041 100959 0 367586 520.761 1263.22 677.02 0 2461 83065 181778 100282 0 365125 0.476369 0.468253 0.476423 1.58351e-16 1.10845 1.00057 1.22797 1.07686 0.960248 1.20763 1.03333 0.976878 1.09303 0.266276 0.999818 0.031933 0.028725 NA
rs653178 rs653178 12 112007756 C T 149 1 1 85723 183395 98468 0 85723 183395 98468 0 367586 588 1233 640 0 2461 85135 182162 97828 0 365125 0.482664 0.489435 0.482618 0 0.980023 0.888034 1.08154 0.947213 0.846563 1.05983 0.97308 0.920016 1.0292 0.538513 1 -0.0176828 0.0287495 NA
12:112310580_G_A rs6489818 12 112310580 G A 150 0.999913 0.999793 249772 106362 11452.5 0 249772 106362 11452.5 0 367586 1668.9 707.082 85.0157 0 2461 248103 105655 11367.5 0 365125 0.175832 0.178203 0.175816 0 0.994906 0.910875 1.08669 1.11182 0.893394 1.38366 1.01652 0.944718 1.09378 0.478381 0.999848 0.026816 0.0378272 NA
12:121376416_C_T rs1186380 12 121376416 C T 151 0.996029 0.991403 206291 138369 22926.1 0 206291 138369 22926.1 0 367586 1371.19 922.757 167.055 0 2461 204919 137447 22759 0 365125 0.250583 0.255357 0.250551 -4.51301e-15 1.00332 0.922728 1.09095 1.09696 0.933648 1.28884 1.02576 0.961893 1.09387 0.312259 0.991744 0.0337174 0.0333673 NA
12:121416650_A_C rs1169288 12 121416650 A C 152 0.993936 0.989163 172179 158854 36552.3 0 172179 158854 36552.3 0 367586 1176.37 1049.25 235.373 0 2461 171003 157805 36316.9 0 365125 0.315516 0.308818 0.315562 -4.82971e-15 0.966538 0.889102 1.05072 0.942119 0.818703 1.08414 0.96908 0.912033 1.02969 0.311254 0.989986 -0.0314419 0.0310508 NA
12:125259888_A_G rs838876 12 125259888 A G 153 0.987459 0.977169 36940.4 159435 171211 0 36940.4 159435 171211 0 367586 222.741 1063.21 1175.05 0 2461 36717.6 158371 170036 0 365125 0.317361 0.306521 0.317435 -1.10846e-14 1.10667 0.957411 1.27919 1.13917 0.98671 1.31519 1.05217 0.990104 1.11812 0.113898 0.976558 0.0493776 0.0312336 NA
12:125283766_C_T rs10773105 12 125283766 C T 154 0.998305 0.997077 89399.3 183992 94194.8 0 89399.3 183992 94194.8 0 367586 591.831 1227.48 641.69 0 2461 88807.5 182764 93553.1 0 365125 0.493477 0.48987 0.493501 -1.42516e-15 1.0078 0.913343 1.11202 1.02925 0.920117 1.15132 1.01463 0.959306 1.07316 0.578351 0.996385 0.0159985 0.0287849 NA
rs4942486 rs4942486 13 32953388 T C 155 1 1 83345 183365 100876 0 83345 183365 100876 0 367586 589 1217 655 0 2461 82756 182148 100221 0 365125 0.476154 0.486591 0.476084 0 0.938751 0.850502 1.03616 0.918262 0.821231 1.02676 0.958784 0.906493 1.01409 0.125107 1 -0.0440882 0.0287466 NA
rs1341267 rs1341267 13 95284980 C A 156 1 1 59044 176274 132268 0 59044 176274 132268 0 367586 393 1187 881 0 2461 58651 175087 131387 0 365125 0.400399 0.400853 0.400396 0 1.01177 0.902349 1.13445 1.00071 0.888176 1.12749 0.998096 0.942609 1.05685 0.900766 1 -0.00365025 0.0292737 NA
rs8017377 rs8017377 14 24883887 G A 157 1 1 101683 183219 82684 0 101683 183219 82684 0 367586 670 1232 559 0 2461 101013 181987 82125 0 365125 0.474157 0.477448 0.474135 0 1.02064 0.928701 1.12168 1.02622 0.916883 1.14859 1.01337 0.958069 1.07187 0.664248 1 0.0124794 0.0287508 NA
rs4983559 rs4983559 14 105277209 G A 158 1 1 54855 174746 137985 0 54855 174746 137985 0 367586 371 1149 941 0 2461 54484 173597 137044 0 365125 0.386924 0.384193 0.386943 0 0.972015 0.864315 1.09314 1.00838 0.893849 1.13759 1.01167 0.955019 1.07169 0.694853 1 0.0115909 0.0295476 NA
rs2412710 rs2412710 15 42683787 G A 159 1 1 354444 13030 112 0 354444 13030 112 0 367586 2373 87 1 0 2461 352071 12943 111 0 365125 0.0180284 0.0180821 0.0180281 0 0.997279 0.804613 1.23608 1.33662 0.186546 9.57706 1.00305 0.812755 1.2379 0.968733 1 -0.00421309 0.107485 NA
15:44211273_T_C rs492571 15 44211273 T C 160 0.999756 0.997857 337416 29521.7 648.675 0 337416 29521.7 648.675 0 367586 2262.35 198.651 0 0 2461 335153 29323 648.675 0 365125 0.0419208 0.0403598 0.0419313 -9.50107e-16 1.00361 0.867688 1.16083 NA NA NA 0.960945 0.833389 1.10803 0.58382 0.998143 -0.0393586 0.0718467 NA
rs1532085 rs1532085 15 58683366 A G 161 1 1 55024 174195 138367 0 55024 174195 138367 0 367586 362 1179 920 0 2461 54662 173016 137447 0 365125 0.386635 0.386631 0.386635 0 1.02897 0.914294 1.15804 1.01072 0.894627 1.14187 1.00001 0.944077 1.05927 0.889721 1 0.00408668 0.0294731 NA
15:58731153_G_C rs261342 15 58731153 G C 162 0.994844 0.988361 17975.2 126316 223295 0 17975.2 126316 223295 0 367586 122.545 873.882 1464.57 0 2461 17852.7 125442 221830 0 365125 0.220719 0.227341 0.220675 -8.23426e-15 1.01488 0.839508 1.22689 0.961828 0.799425 1.15722 0.962374 0.900109 1.02895 0.212637 0.99145 -0.043331 0.0347665 NA
rs2652834 rs2652834 15 63396867 A G 163 1 1 12886 111853 242847 0 12886 111853 242847 0 367586 94 760 1607 0 2461 12792 111093 241240 0 365125 0.187201 0.192605 0.187165 0 0.930974 0.750812 1.15437 0.90652 0.735733 1.11695 0.965252 0.899016 1.03637 0.330477 1 -0.0358039 0.0367916 NA
15:72566615_C_T rs1035744 15 72566615 C T 164 0.997742 0.99523 26414.8 145250 195922 0 26414.8 145250 195922 0 367586 153.169 944.541 1363.29 0 2461 26261.6 144305 194558 0 365125 0.269432 0.25414 0.269535 -1.26681e-15 1.12225 0.945639 1.33186 1.20141 1.0161 1.42051 1.08293 1.01541 1.15494 0.022385 0.995617 0.0742834 0.0325266 NA
rs3198697 rs3198697 16 15129940 C T 165 1 1 129009 177245 61332 0 129009 177245 61332 0 367586 911 1168 382 0 2461 128098 176077 60950 0 365125 0.407944 0.392523 0.408048 0 0.932748 0.855084 1.01747 0.881279 0.781734 0.993501 0.937371 0.885079 0.992752 0.0351132 1 -0.0615912 0.029231 NA
rs749671 rs749671 16 31088347 G A 166 1 1 144921 171587 51078 0 144921 171587 51078 0 367586 946 1149 366 0 2461 143975 170438 50712 0 365125 0.372352 0.382162 0.372286 0 1.02601 0.941142 1.11852 1.09841 0.973158 1.23979 1.04293 0.984471 1.10487 0.214525 1 0.0368519 0.0296901 NA
16:53799977_T_G rs9930333 16 53799977 T G 167 0.999912 0.999843 122301 179563 65721.5 0 122301 179563 65721.5 0 367586 791.953 1243.06 425.988 0 2461 121509 178320 65295.6 0 365125 0.423039 0.425647 0.423021 0 1.06955 0.978073 1.16959 1.00098 0.889432 1.12651 1.01081 0.955097 1.06977 0.842397 0.999877 0.00577809 0.0290608 NA
rs9989419 rs9989419 16 56985139 A G 168 1 1 57303 175482 134801 0 57303 175482 134801 0 367586 365 1224 872 0 2461 56938 174258 133929 0 365125 0.394585 0.396993 0.394569 0 1.09572 0.974467 1.23205 1.01567 0.898492 1.14812 0.989914 0.934794 1.04828 0.738118 1 -0.00983777 0.0294238 NA
rs5880 rs5880 16 57015091 G C 169 1 1 327936 38434 1216 0 327936 38434 1216 0 367586 2198 254 9 0 2461 325738 38180 1207 0 365125 0.055587 0.0552621 0.0555892 0 0.985913 0.865444 1.12315 1.10503 0.572795 2.13183 0.993772 0.879039 1.12348 0.922393 1 -0.0060959 0.0625733 NA
rs16942887 rs16942887 16 67928042 G A 170 1 1 287913 74698 4975 0 287913 74698 4975 0 367586 1905 517 39 0 2461 286008 74181 4936 0 365125 0.11514 0.120886 0.115102 0 1.04636 0.949126 1.15356 1.18624 0.862858 1.63082 1.05716 0.970047 1.1521 0.216316 1 0.055591 0.0449625 NA
16:72057282_A_G rs2288002 16 72057282 A G 171 0.996483 0.994849 69243.7 180680 117662 0 69243.7 180680 117662 0 367586 502.796 1182.23 775.973 0 2461 68741 179498 116886 0 365125 0.43414 0.444499 0.434071 1.26681e-15 0.900463 0.810933 0.999879 0.907628 0.810969 1.01581 0.958545 0.905968 1.01417 0.130933 0.994191 -0.0439085 0.0290702 NA
rs2000999 rs2000999 16 72108093 G A 172 1 1 241537 112695 13354 0 241537 112695 13354 0 367586 1632 736 93 0 2461 239905 111959 13261 0 365125 0.18962 0.187322 0.189635 0 0.966358 0.88556 1.05453 1.03092 0.835914 1.27142 0.984993 0.916711 1.05836 0.667997 1 -0.0156971 0.0365987 NA
rs2925979 rs2925979 16 81534790 T C 173 1 1 33095 154517 179974 0 33095 154517 179974 0 367586 226 1021 1214 0 2461 32869 153496 178760 0 365125 0.300211 0.299269 0.300218 0 0.967401 0.837177 1.11788 0.987703 0.85654 1.13895 1.00453 0.944887 1.06794 0.859071 1 0.005561 0.0313196 NA
rs314253 rs314253 17 7091650 T C 174 1 1 155733 167003 44850 0 155733 167003 44850 0 367586 1031 1115 315 0 2461 154702 165888 44535 0 365125 0.349174 0.354531 0.349138 0 1.00855 0.926395 1.09799 1.06132 0.935095 1.20458 1.02393 0.965653 1.08572 0.406287 1 0.0250203 0.0301287 NA
rs4791641 rs4791641 17 8161149 C T 175 1 1 90802 183497 93287 0 90802 183497 93287 0 367586 628 1216 617 0 2461 90174 182281 92670 0 365125 0.49662 0.502235 0.496582 0 0.957886 0.869645 1.05508 0.956022 0.855171 1.06877 0.977642 0.92434 1.03402 0.507479 1 -0.0190519 0.028746 NA
17:37821435_G_T rs931992 17 37821435 G T 176 0.998944 0.998045 40717.2 163133 163736 0 40717.2 163133 163736 0 367586 283.91 1080.83 1096.26 0 2461 40433.3 162052 162640 0 365125 0.332666 0.334955 0.332651 7.91756e-17 0.949864 0.833101 1.08299 0.959944 0.842103 1.09428 0.989693 0.932625 1.05025 0.801579 0.998048 -0.00766364 0.0304956 NA
rs8077889 rs8077889 17 41878166 A C 177 1 1 227074 123834 16678 0 227074 123834 16678 0 367586 1515 815 131 0 2461 225559 123019 16547 0 365125 0.213814 0.218813 0.21378 0 0.986354 0.905593 1.07432 1.17869 0.985319 1.41001 1.03014 0.962607 1.10241 0.435788 1 0.0273125 0.0350463 NA
17:45391804_T_C rs7225700 17 45391804 T C 178 0.999707 0.999518 46234.7 168484 152868 0 46234.7 168484 152868 0 367586 301.012 1155.1 1004.89 0 2461 45933.7 167329 151863 0 365125 0.354955 0.356993 0.354941 0 1.05341 0.927533 1.19637 1.00975 0.887364 1.14902 0.991089 0.934767 1.0508 0.860818 0.999522 -0.00526863 0.0300494 NA
17:66882466_T_G rs4148005 17 66882466 T G 179 0.999123 0.998376 171388 159411 36787.2 0 171388 159411 36787.2 0 367586 1129.35 1081.7 249.945 0 2461 170259 158329 36537.2 0 365125 0.316912 0.321331 0.316883 2.45444e-15 1.02997 0.947308 1.11986 1.03131 0.898845 1.1833 1.02069 0.961219 1.08383 0.498507 0.997784 0.0209639 0.0309732 NA
17:76388202_A_G rs4969178 17 76388202 A G 180 0.986996 0.976306 55545.7 174852 137189 0 55545.7 174852 137189 0 367586 343.369 1171.34 946.29 0 2461 55202.3 173680 136242 0 365125 0.388947 0.377505 0.389024 -7.91756e-16 1.08425 0.961007 1.2233 1.11663 0.98653 1.26389 1.04995 0.990956 1.11245 0.0687348 0.973941 0.0543075 0.0298367 NA
rs4939883 rs4939883 18 47167214 T C 181 1 1 11820 108377 247389 0 11820 108377 247389 0 367586 65 720 1676 0 2461 11755 107657 245713 0 365125 0.179573 0.172694 0.179619 0 1.20948 0.937662 1.5601 1.23355 0.96216 1.58148 1.04888 0.973918 1.12962 0.238884 1 0.0442032 0.037531 NA
18:47209143_C_T rs11660468 18 47209143 C T 182 0.998554 0.997576 136025 174672 56888.6 0 136025 174672 56888.6 0 367586 888.839 1188.73 383.431 0 2461 135136 173484 56505.2 0 365125 0.392357 0.397317 0.392323 -7.91756e-16 1.04177 0.954774 1.13669 1.03169 0.91488 1.1634 1.02112 0.964267 1.08132 0.518327 0.997907 0.0189908 0.0294009 NA
18:57798110_C_T rs952044 18 57798110 C T 183 0.993776 0.990504 165280 162582 39723.3 0 165280 162582 39723.3 0 367586 1123.14 1079.55 258.31 0 2461 164157 161503 39465 0 365125 0.329214 0.324293 0.329247 -6.33405e-16 0.976994 0.898438 1.06242 0.956657 0.835266 1.09569 0.977734 0.920906 1.03807 0.4484 0.990499 -0.0232944 0.030728 NA
19:8431581_G_A rs2278236 19 8431581 G A 184 0.998561 0.99757 86114.3 183792 97680 0 86114.3 183792 97680 0 367586 572.051 1238.15 650.796 0 2461 85542.3 182554 97029.2 0 365125 0.484268 0.484001 0.48427 1.18763e-15 1.01422 0.918233 1.12023 1.00297 0.896067 1.12263 1.00108 0.94647 1.05883 0.971621 0.997715 -0.00102399 0.0287833 NA
rs6511720 rs6511720 19 11202306 G T 185 1 1 285447 77059 5080 0 285447 77059 5080 0 367586 1956 475 30 0 2461 283491 76584 5050 0 365125 0.118638 0.108696 0.118705 0 0.89893 0.812918 0.994043 0.860994 0.599704 1.23613 0.9054 0.827443 0.990701 0.0339207 1 -0.0943008 0.0444603 NA
19:11227602_C_T rs688 19 11227602 C T 186 0.999561 0.9993 110653 182452 74481.8 0 110653 182452 74481.8 0 367586 741.251 1256.41 463.341 0 2461 109911 181195 74018.4 0 365125 0.4508 0.443537 0.450849 1.58351e-16 1.02816 0.938649 1.12621 0.928192 0.826161 1.04282 0.970857 0.917595 1.02721 0.280617 0.999483 -0.0311621 0.0288823 NA
19:19407718_T_C rs10401969 19 19407718 T C 187 0.999493 0.997443 313362 52106.4 2117.37 0 313362 52106.4 2117.37 0 367586 2103.59 345.384 12.0235 0 2461 311259 51761 2105.35 0 365125 0.0766366 0.0750572 0.0766473 -5.54229e-16 0.987325 0.880796 1.10674 0.845023 0.478609 1.49196 0.977571 0.878917 1.0873 0.605869 0.996111 -0.0278505 0.0539759 NA
rs731839 rs731839 19 33899065 G A 188 1 1 41265 163822 162499 0 41265 163822 162499 0 367586 262 1072 1127 0 2461 41003 162750 161372 0 365125 0.335094 0.324258 0.335167 0 1.03083 0.900194 1.18043 1.09297 0.955077 1.25078 1.0506 0.98954 1.11544 0.133988 1 0.045681 0.0304833 NA
19:35556744_T_C rs1688030 19 35556744 T C 189 0.99969 0.998271 1691.18 45797.9 320097 0 1691.18 45797.9 320097 0 367586 7.00392 307.447 2146.55 0 2461 1684.18 45490.5 317950 0 365125 0.0668963 0.0653098 0.066907 6.33405e-16 1.62516 0.767237 3.44243 1.62341 0.771959 3.414 1.02621 0.916151 1.14949 0.624297 0.997996 0.0281467 0.0574691 NA
rs6859 rs6859 19 45382034 A G 190 1 1 65619 179010 122957 0 65619 179010 122957 0 367586 420 1214 827 0 2461 65199 177796 122130 0 365125 0.422007 0.41731 0.422039 0 1.05996 0.948296 1.18477 1.05117 0.93434 1.18262 1.01961 0.963264 1.07925 0.527681 1 0.0183193 0.0290069 NA
rs7254892 rs7254892 19 45389596 G A 191 1 1 344881 22366 339 0 344881 22366 339 0 367586 2302 156 3 0 2461 342579 22210 336 0 365125 0.031345 0.0329134 0.0313345 0 1.04528 0.888305 1.22999 1.32873 0.426066 4.14379 1.05211 0.899111 1.23114 0.715947 1 0.0297658 0.0818009 NA
rs492602 rs492602 19 49206417 A G 192 1 1 89552 183204 94830 0 89552 183204 94830 0 367586 613 1202 646 0 2461 88939 182002 94184 0 365125 0.492821 0.493295 0.492818 0 0.958209 0.8691 1.05645 0.995147 0.890689 1.11185 0.99809 0.943669 1.05565 0.922189 1 0.00281631 0.0288329 NA
rs17695224 rs17695224 19 52324216 G A 193 1 1 197505 144049 26032 0 197505 144049 26032 0 367586 1302 985 174 0 2461 196203 143064 25858 0 365125 0.266758 0.270825 0.266731 0 1.03753 0.954845 1.12737 1.01403 0.865189 1.18847 1.02105 0.958632 1.08753 0.503239 1 0.0217781 0.0325337 NA
rs103294 rs103294 19 54797848 C T 194 1 1 221245 127588 18753 0 221245 127588 18753 0 367586 1452 869 140 0 2461 219793 126719 18613 0 365125 0.224565 0.233442 0.224505 0 1.03807 0.954101 1.12942 1.13857 0.956643 1.35509 1.05193 0.984474 1.124 0.108676 1 0.0553215 0.034486 NA
rs364585 rs364585 20 12962718 A G 195 1 1 56348 175283 135955 0 56348 175283 135955 0 367586 357 1179 925 0 2461 55991 174104 135030 0 365125 0.391716 0.3846 0.391764 0 1.06207 0.943121 1.19603 1.07439 0.9505 1.21443 1.03063 0.972925 1.09175 0.387222 1 0.0254507 0.0294341 NA
rs2328223 rs2328223 20 17845921 A C 196 1 1 242960 111732 12894 0 242960 111732 12894 0 367586 1613 765 83 0 2461 241347 110967 12811 0 365125 0.187058 0.189151 0.187044 0 1.03151 0.946193 1.12453 0.969399 0.776936 1.20954 1.01389 0.943854 1.08912 0.68171 1 0.0151259 0.0368805 NA
20:34154741_C_T rs7264396 20 34154741 C T 197 0.999888 0.999709 229265 122192 16129.7 0 229265 122192 16129.7 0 367586 1533.03 809.035 118.933 0 2461 227732 121383 16010.8 0 365125 0.210088 0.212698 0.210071 3.95878e-16 0.990109 0.909013 1.07844 1.10348 0.915043 1.33072 1.01589 0.948627 1.08792 0.518247 0.999723 0.0228821 0.0354185 NA
20:39180436_T_C rs6016381 20 39180436 T C 198 0.985662 0.976158 134743 175256 57587.4 0 134743 175256 57587.4 0 367586 979.396 1115.54 366.063 0 2461 133763 174140 57221.4 0 365125 0.395051 0.375389 0.395184 3.64208e-15 0.874914 0.802719 0.953603 0.873728 0.774564 0.985587 0.919807 0.868076 0.974622 0.00588171 0.975233 -0.0819563 0.0297557 NA
20:39724338_T_C rs6065311 20 39724338 T C 199 0.999669 0.999483 99688.9 183946 83951.3 0 99688.9 183946 83951.3 0 367586 635.69 1274.24 551.067 0 2461 99053.3 182671 83400.3 0 365125 0.478593 0.482807 0.478565 -3.16702e-16 1.08694 0.987951 1.19584 1.02958 0.918235 1.15443 1.01714 0.961653 1.07583 0.587341 0.999584 0.0156519 0.0288411 NA
rs1800961 rs1800961 20 43042364 C T 200 1 1 345047 22185 354 0 345047 22185 354 0 367586 2318 143 0 0 2461 342729 22042 354 0 365125 0.0311397 0.0290532 0.0311537 0 0.959229 0.809728 1.13633 NA NA NA 0.930559 0.787549 1.09954 0.371283 1 -0.0738084 0.0825531 NA
20:44585420_A_G rs4465830 20 44585420 A G 201 0.999851 0.999604 243276 111557 12752.9 0 243276 111557 12752.9 0 367586 1627.27 747.725 86 0 2461 241649 110809 12666.9 0 365125 0.186437 0.18686 0.186434 -6.33405e-16 1.00205 0.918661 1.09301 1.00821 0.81105 1.25329 1.00281 0.933229 1.07758 0.987078 0.999577 -0.000597249 0.0368757 NA
rs181362 rs181362 22 21932068 C T 202 1 1 239937 113956 13693 0 239937 113956 13693 0 367586 1621 748 92 0 2461 238316 113208 13601 0 365125 0.192257 0.189354 0.192277 0 0.971392 0.890521 1.05961 0.99446 0.805471 1.22779 0.981249 0.913499 1.05402 0.646252 1 -0.0167356 0.036463 NA
rs5763662 rs5763662 22 30378703 C T 203 1 1 351124 16288 174 0 351124 16288 174 0 367586 2359 102 0 0 2461 348765 16186 174 0 365125 0.0226287 0.0207233 0.0226416 0 0.931677 0.763674 1.13664 NA NA NA 0.913483 0.750356 1.11207 0.532048 1 -0.0612472 0.098014 NA
22:38595411_G_A rs3761445 22 38595411 G A 204 0.998847 0.998255 59201 176652 131733 0 59201 176652 131733 0 367586 398.443 1156.4 906.157 0 2461 58802.5 175496 130827 0 365125 0.40134 0.396848 0.40137 -3.16702e-16 0.97246 0.867477 1.09015 1.0222 0.908226 1.15048 1.01904 0.962291 1.07913 0.546299 0.998514 0.0176469 0.0292499 NA
# Completed successfully at 2020-06-10 08:24:38
