# Supplementary material for: Predicting the effect of statins on cancer risk using genetic variants from a Mendelian randomization study in the UK Biobank
Source: eLife. 2020 Oct 13;9:e57191. doi: 10.7554/eLife.57191 (PMC7553780; doi:10.7554/eLife.57191)
Supplement: Source data 1. [file elife-57191-data1.zip › lipid_snps_CANCER_outcomes_ca_bowel.out]

# Analysis: "SNPTEST 2.5.4-beta1 analysis, started 2019-08-07 20:11:25"
#  started: 2019-08-07 22:29:32
# 
# Analysis properties:
#   -cov_names PC1 PC2 PC3 PC4 PC5 PC6 PC7 PC8 PC9 PC10 ages sex (user-supplied)
#   -data /rds/project/jmmh2/rds-jmmh2-projects/zz_mr/Association_Tests_August/bgen/lipid_snps.bgen /rds/project/jmmh2/rds-jmmh2-projects/zz_mr/Association_Tests_August/input/cancer_v3.sample (user-supplied)
#   -exclude_samples /rds/project/jmmh2/rds-jmmh2-projects/zz_mr/Amy_GWAS/input_all/exclusion_list.txt (user-supplied)
#   -frequentist 1 (user-supplied)
#   -method score (user-supplied)
#   -o /rds/project/jmmh2/rds-jmmh2-projects/zz_mr/Association_Tests_August/output/lipid_snps_CANCER_outcomes_ca_bowel.out (user-supplied)
#   -pheno ca_bowel (user-supplied)
# 
alternate_ids rsid chromosome position alleleA alleleB index average_maximum_posterior_call info cohort_1_AA cohort_1_AB cohort_1_BB cohort_1_NULL all_AA all_AB all_BB all_NULL all_total cases_AA cases_AB cases_BB cases_NULL cases_total controls_AA controls_AB controls_BB controls_NULL controls_total all_maf cases_maf controls_maf missing_data_proportion het_OR het_OR_lower het_OR_upper hom_OR hom_OR_lower hom_OR_upper all_OR all_OR_lower all_OR_upper frequentist_add_pvalue frequentist_add_info frequentist_add_beta_1 frequentist_add_se_1 comment
rs10903129 rs10903129 01 25768937 A G 1 1 1 72158 181055 114373 0 72158 181055 114373 0 367586 1080 2690 1716 0 5486 71078 178365 112657 0 362100 0.442578 0.442034 0.442586 0 0.992554 0.924398 1.06574 1.00247 0.928448 1.08239 1.00224 0.964907 1.04102 0.900948 1 -0.002416 0.0194112 NA
rs4660293 rs4660293 01 40028180 A G 2 1 1 215504 132022 20060 0 215504 132022 20060 0 367586 3200 1983 303 0 5486 212304 130039 19757 0 362100 0.234152 0.235964 0.234125 0 1.01171 0.956194 1.07046 1.01749 0.903599 1.14573 1.01028 0.966406 1.05616 0.435408 1 0.0178464 0.0228809 NA
rs2479394 rs2479394 01 55486064 G A 3 1 1 28474 148012 191100 0 28474 148012 191100 0 367586 401 2210 2875 0 5486 28073 145802 188225 0 362100 0.278792 0.274517 0.278857 0 1.06114 0.953318 1.18116 1.06931 0.962507 1.18797 1.02192 0.979652 1.06601 0.366907 1 0.0194314 0.0215358 NA
rs11206510 rs11206510 01 55496039 T C 4 1 1 242622 111961 13003 0 242622 111961 13003 0 367586 3652 1647 187 0 5486 238970 110314 12816 0 362100 0.187666 0.184196 0.187719 0 0.976957 0.921342 1.03593 0.954777 0.823409 1.1071 0.976997 0.930623 1.02568 0.295532 1 -0.0258544 0.0247159 NA
1:55502137_C_G rs2149041 01 55502137 C G 5 0.996853 0.992299 242350 112197 13039.4 0 242350 112197 13039.4 0 367586 3607.98 1659.94 218.086 0 5486 238742 110537 12821.3 0 362100 0.188086 0.191042 0.188041 -3.16702e-16 0.993689 0.937165 1.05362 1.12554 0.980631 1.29187 1.01973 0.971974 1.06983 0.446316 0.992698 0.0188769 0.0247868 NA
rs2479409 rs2479409 01 55504650 G A 6 1 1 44711 166817 156058 0 44711 166817 156058 0 367586 699 2440 2347 0 5486 44012 164377 153711 0 362100 0.348543 0.349799 0.348524 0 0.934636 0.858698 1.01729 0.961395 0.88295 1.04681 0.994402 0.955858 1.0345 0.791941 1 -0.00534026 0.0202443 NA
rs10888897 rs10888897 01 55513061 T C 7 1 1 56449 175511 135626 0 56449 175511 135626 0 367586 823 2651 2012 0 5486 55626 172860 133614 0 362100 0.392301 0.391633 0.392312 0 1.03656 0.958019 1.12153 1.01778 0.937933 1.10442 1.00285 0.964855 1.04234 0.871166 1 0.00320872 0.0197853 NA
1:55518752_C_T rs7552841 01 55518752 C T 8 0.958373 0.933846 142943 172732 51911 0 142943 172732 51911 0 367586 2173.4 2545.77 766.824 0 5486 140769 170187 51144.2 0 362100 0.376177 0.371803 0.376243 4.75053e-15 0.968861 0.914563 1.02638 0.971105 0.893807 1.05509 0.981214 0.943676 1.02025 0.336454 0.937835 -0.0197875 0.0205863 NA
rs562556 rs562556 01 55524237 G A 9 1 1 11874 108124 247588 0 11874 108124 247588 0 367586 183 1629 3674 0 5486 11691 106495 243914 0 362100 0.179376 0.181826 0.179339 0 0.97722 0.837746 1.13992 0.962283 0.82857 1.11757 0.983327 0.936415 1.03259 0.596725 1 -0.0132955 0.0251277 NA
1:55958030_C_T rs1998013 01 55958030 C T 10 0.99938 0.924791 365156 2424.64 5.47451 0 365156 2424.64 5.47451 0 367586 5453.33 32.6706 0 0 5486 359703 2391.97 5.47451 0 362100 0.00331296 0.00297763 0.00331804 -2.05856e-15 0.900912 0.637231 1.2737 NA NA NA 0.897102 0.634871 1.26765 0.515947 0.914585 -0.114015 0.175513 NA
1:62953373_G_A rs10493326 01 62953373 G A 11 0.993589 0.986538 204883 139060 23643.3 0 204883 139060 23643.3 0 367586 3044.05 2102.87 339.071 0 5486 201839 136957 23304.2 0 362100 0.253473 0.253465 0.253473 7.91756e-16 1.01808 0.962636 1.07672 0.964734 0.861628 1.08018 0.999956 0.957543 1.04425 0.898165 0.987027 0.00285977 0.0223454 NA
1:63133930_G_A rs4587594 01 63133930 G A 12 0.999555 0.999167 154549 167721 45316.3 0 154549 167721 45316.3 0 367586 2381.7 2465.11 639.184 0 5486 152167 165256 44677.1 0 362100 0.351419 0.341185 0.351574 0 0.953046 0.900472 1.00869 0.914059 0.837106 0.998087 0.955146 0.917914 0.993889 0.0166231 0.999295 -0.0484529 0.0202314 NA
1:92993807_C_T rs6603981 01 92993807 C T 13 0.998715 0.997191 16184.9 118957 232444 0 16184.9 118957 232444 0 367586 256.925 1800.33 3428.75 0 5486 15928 117156 229016 0 362100 0.205838 0.210917 0.205761 -2.13774e-15 0.95266 0.835057 1.08682 0.928162 0.816817 1.05468 0.969226 0.925449 1.01507 0.215742 0.997291 -0.0294417 0.023783 NA
rs12133576 rs12133576 01 93816400 A G 14 1 1 50170 170896 146520 0 50170 170896 146520 0 367586 785 2564 2137 0 5486 49385 168332 144383 0 362100 0.368942 0.376777 0.368824 0 0.958245 0.884062 1.03865 0.931138 0.857456 1.01115 0.966555 0.92967 1.0049 0.169879 1 -0.0274097 0.0199693 NA
rs646776 rs646776 01 109818530 C T 15 1 1 18197 127002 222387 0 18197 127002 222387 0 367586 257 1939 3290 0 5486 17940 125063 219097 0 362100 0.222255 0.223569 0.222236 0 1.08228 0.949345 1.23382 1.04821 0.922405 1.19118 0.992331 0.948427 1.03827 0.828346 1 -0.0050314 0.023205 NA
1:110198727_C_G rs1010167 01 110198727 C G 16 0.996247 0.993891 137991 174531 55063.9 0 137991 174531 55063.9 0 367586 2066.26 2572.44 847.294 0 5486 135925 171959 54216.6 0 362100 0.3872 0.388902 0.387174 1.26681e-15 0.984091 0.928325 1.04321 1.02805 0.948467 1.11432 1.0073 0.969089 1.04702 0.687922 0.995284 0.00798649 0.0198829 NA
rs267733 rs267733 01 150958836 A G 17 1 1 258958 99130 9498 0 258958 99130 9498 0 367586 3802 1546 138 0 5486 255156 97584 9360 0 362100 0.160678 0.166059 0.160597 0 1.06322 1.00173 1.12849 0.989457 0.833856 1.17409 1.04079 0.989362 1.09488 0.168422 1 0.0361685 0.0262606 NA
rs12145743 rs12145743 01 156700651 T G 18 1 1 161167 164513 41906 0 161167 164513 41906 0 367586 2437 2450 599 0 5486 158730 162063 41307 0 362100 0.337778 0.332483 0.337858 0 0.984659 0.930568 1.04189 0.94451 0.863184 1.0335 0.976164 0.937873 1.01602 0.323339 1 -0.02019 0.0204431 NA
rs4650994 rs4650994 01 178515312 G A 19 1 1 81139 181896 104551 0 81139 181896 104551 0 367586 1178 2765 1543 0 5486 79961 179131 103008 0 362100 0.468154 0.466734 0.468176 0 1.04775 0.978184 1.12226 1.01678 0.941998 1.0975 1.00581 0.968511 1.04455 0.956185 1 0.00105993 0.0192918 NA
1:182150978_C_A rs1689797 01 182150978 C A 20 0.998404 0.997402 163413 163299 40874.1 0 163413 163299 40874.1 0 367586 2481.04 2415.32 589.647 0 5486 160932 160883 40284.4 0 362100 0.333319 0.327617 0.333405 1.42516e-15 0.973809 0.92036 1.03036 0.949436 0.867321 1.03932 0.974179 0.935826 1.0141 0.316099 0.997904 -0.0205692 0.0205178 NA
rs2642438 rs2642438 01 220970028 A G 21 1 1 32481 153245 181860 0 32481 153245 181860 0 367586 485 2288 2713 0 5486 31996 150957 179147 0 362100 0.296811 0.296938 0.296809 0 0.9999 0.905907 1.10365 0.999066 0.906385 1.10122 0.999383 0.958986 1.04148 0.866905 1 0.00353613 0.0210997 NA
1:220985811_T_C rs903319 01 220985811 T C 22 0.997348 0.994976 198690 143077 25818.5 0 198690 143077 25818.5 0 367586 2900.53 2173.31 412.157 0 5486 195790 140904 25406.3 0 362100 0.264856 0.273207 0.264729 5.54229e-16 1.04114 0.984414 1.10114 1.09505 0.986882 1.21506 1.04406 1.0008 1.08919 0.062603 0.995353 0.0408314 0.0219288 NA
rs4846914 rs4846914 01 230295691 G A 23 1 1 56753 176014 134819 0 56753 176014 134819 0 367586 866 2626 1994 0 5486 55887 173388 132825 0 362100 0.393813 0.397193 0.393761 0 0.977392 0.9046 1.05604 0.968809 0.893988 1.04989 0.985749 0.948491 1.02447 0.380202 1 -0.0173619 0.0197851 NA
1:230419344_G_A rs6680658 01 230419344 G A 24 0.993148 0.986 216214 131472 19900 0 216214 131472 19900 0 367586 3176.88 2004.51 304.612 0 5486 213037 129468 19595.4 0 362100 0.232969 0.238218 0.232889 -1.90021e-15 1.03825 0.981377 1.09841 1.04243 0.925967 1.17354 1.03004 0.985441 1.07665 0.26962 0.986362 0.0253535 0.0229664 NA
1:234849339_G_A rs2587534 01 234849339 G A 25 0.99591 0.992501 85062.7 183708 98815.1 0 85062.7 183708 98815.1 0 367586 1183.71 2787 1515.29 0 5486 83879 180921 97299.8 0 362100 0.481294 0.46978 0.481468 4.11713e-15 1.09157 1.01932 1.16895 1.10355 1.02218 1.19139 1.04798 1.00913 1.08833 0.0211633 0.992426 0.0447338 0.0194068 NA
rs1367117 rs1367117 02 21263900 G A 26 1 1 161856 163987 41743 0 161856 163987 41743 0 367586 2415 2459 612 0 5486 159441 161528 41131 0 362100 0.336619 0.335673 0.336634 0 1.00506 0.94978 1.06357 0.982347 0.898372 1.07417 0.995703 0.956735 1.03626 0.733495 1 -0.00695423 0.0204247 NA
rs515135 rs515135 02 21286057 T C 27 1 1 11882 108434 247270 0 11882 108434 247270 0 367586 186 1598 3702 0 5486 11696 106836 243568 0 362100 0.179819 0.179548 0.179823 0 0.940554 0.807082 1.0961 0.955742 0.823895 1.10869 1.00187 0.953847 1.05231 0.996652 1 -0.000105571 0.0251591 NA
rs1260326 rs1260326 02 27730940 T C 28 1 1 57437 175526 134623 0 57437 175526 134623 0 367586 855 2620 2011 0 5486 56582 172906 132612 0 362100 0.39501 0.394641 0.395015 0 1.00277 0.927737 1.08388 1.00356 0.925821 1.08782 1.00157 0.963671 1.04095 0.906215 1 -0.002327 0.0197514 NA
2:27731212_T_C rs3817588 02 27731212 T C 29 0.991982 0.980657 237957 115439 14189.4 0 237957 115439 14189.4 0 367586 3557.22 1726.07 202.706 0 5486 234400 113713 13986.7 0 362100 0.195625 0.194266 0.195646 -3.5629e-15 1.00022 0.943924 1.05987 0.954992 0.828109 1.10131 0.991247 0.945122 1.03962 0.664014 0.980625 -0.0106619 0.0245451 NA
rs6544713 rs6544713 02 44073881 T C 30 1 1 38467 160718 168401 0 38467 160718 168401 0 367586 579 2458 2449 0 5486 37888 158260 165952 0 362100 0.32326 0.329566 0.323165 0 1.01633 0.927709 1.11341 0.965671 0.881448 1.05794 0.971303 0.933114 1.01105 0.176309 1 -0.0279025 0.0206347 NA
rs4148218 rs4148218 02 44099582 G A 31 1 1 245276 109927 12383 0 245276 109927 12383 0 367586 3642 1666 178 0 5486 241634 108261 12205 0 362100 0.183213 0.184287 0.183197 0 1.02099 0.963058 1.0824 0.96761 0.831539 1.12595 1.0073 0.959488 1.05749 0.861417 1 0.00435255 0.024933 NA
rs2710642 rs2710642 02 63149557 G A 32 1 1 39456 161626 166504 0 39456 161626 166504 0 367586 586 2400 2500 0 5486 38870 159226 164004 0 362100 0.327186 0.325556 0.327211 0 0.999802 0.912846 1.09504 1.01112 0.923508 1.10704 1.00755 0.967822 1.04892 0.915266 1 0.00219226 0.0206042 NA
2:118576719_T_C rs17508045 02 118576719 T C 33 0.999611 0.997929 305977 58744.1 2864.9 0 305977 58744.1 2864.9 0 367586 4607.24 835.808 42.9529 0 5486 301370 57908.3 2821.95 0 362100 0.087699 0.084006 0.087755 -1.66269e-15 0.944115 0.876576 1.01686 0.995641 0.735578 1.34765 0.953361 0.890737 1.02039 0.128087 0.997948 -0.0518501 0.034074 NA
rs2030746 rs2030746 02 121309488 C T 34 1 1 125469 178592 63525 0 125469 178592 63525 0 367586 1818 2673 995 0 5486 123651 175919 62530 0 362100 0.415742 0.424991 0.415602 0 1.03345 0.973242 1.09739 1.08228 1.00118 1.16994 1.03929 1.0004 1.07969 0.0705128 1 0.0354377 0.019594 NA
2:135762344_C_T rs16831243 02 135762344 C T 35 0.999529 0.998031 297933 65518.4 4134.64 0 297933 65518.4 4134.64 0 367586 4425.43 988.533 72.0353 0 5486 293508 64529.9 4062.61 0 362100 0.100368 0.103227 0.100325 3.16702e-16 1.016 0.94781 1.0891 1.17599 0.929841 1.4873 1.03226 0.970224 1.09826 0.0296856 0.997992 0.0713159 0.0328001 NA
2:165551201_T_C rs7607980 02 165551201 T C 36 0.999288 0.997628 284300 77910.9 5375.6 0 284300 77910.9 5375.6 0 367586 4248.62 1168.33 69.051 0 5486 280051 76742.5 5306.55 0 362100 0.1206 0.11907 0.120624 -2.85032e-15 1.0035 0.940125 1.07115 0.857723 0.675165 1.08964 0.985375 0.929657 1.04443 0.659154 0.996918 -0.0130906 0.0296784 NA
2:165619163_T_G rs355838 02 165619163 T G 37 0.994557 0.992059 56385.1 175396 135805 0 56385.1 175396 135805 0 367586 859.922 2650.95 1975.13 0 5486 55525.2 172745 133830 0 362100 0.391971 0.398359 0.391874 9.50107e-16 0.990894 0.91699 1.07075 0.952957 0.879087 1.03304 0.973232 0.936464 1.01144 0.174213 0.991883 -0.027008 0.0198765 NA
rs2287623 rs2287623 02 169830155 G A 38 1 1 57757 176298 133531 0 57757 176298 133531 0 367586 840 2660 1986 0 5486 56917 173638 131545 0 362100 0.39693 0.395552 0.396951 0 1.03801 0.959976 1.12238 1.02298 0.943135 1.10959 1.00586 0.96782 1.0454 0.714791 1 0.00721372 0.0197404 NA
rs1047891 rs1047891 02 211540507 C A 39 1 1 172154 158700 36732 0 172154 158700 36732 0 367586 2555 2410 521 0 5486 169599 156290 36211 0 362100 0.315795 0.314619 0.315813 0 1.02357 0.967751 1.08261 0.955058 0.868591 1.05013 0.994482 0.954916 1.03569 0.824268 1 -0.0046141 0.0207787 NA
rs1250229 rs1250229 02 216304384 T C 40 1 1 24471 143779 199336 0 24471 143779 199336 0 367586 330 2129 3027 0 5486 24141 141650 196309 0 362100 0.262144 0.254192 0.262265 0 1.09951 0.97835 1.23568 1.12801 1.00607 1.26474 1.04304 0.998852 1.08919 0.0457789 1 0.0440926 0.0220747 NA
2:227122216_G_T rs1515110 02 227122216 G T 41 0.999003 0.998217 48609.5 170037 148940 0 48609.5 170037 148940 0 367586 711.004 2546.31 2228.69 0 5486 47898.5 167490 146711 0 362100 0.363528 0.361676 0.363556 2.37527e-16 1.02417 0.941882 1.11364 1.02338 0.93994 1.11422 1.00817 0.969374 1.04851 0.7518 0.998243 0.00635627 0.0200978 NA
rs11563251 rs11563251 02 234679384 C T 42 1 1 290875 72172 4539 0 290875 72172 4539 0 367586 4346 1064 76 0 5486 286529 71108 4463 0 362100 0.110518 0.110828 0.110514 0 0.986511 0.922081 1.05544 1.1227 0.893184 1.41121 1.00319 0.944718 1.06529 0.993791 1 0.000239225 0.0307411 NA
3:12296469_G_A rs9875338 03 12296469 G A 43 0.999063 0.998416 132583 176123 58880 0 132583 176123 58880 0 367586 1997.58 2674.13 814.286 0 5486 130586 173449 58065.7 0 362100 0.399747 0.392153 0.399862 -6.33405e-16 1.00786 0.950685 1.06848 0.916744 0.844506 0.995161 0.968283 0.931608 1.0064 0.0797139 0.998281 -0.0345787 0.0197328 NA
rs7640978 rs7640978 03 32533010 C T 44 1 1 305112 59557 2917 0 305112 59557 2917 0 367586 4537 896 53 0 5486 300575 58661 2864 0 362100 0.0889465 0.0913234 0.0889105 0 1.01191 0.941429 1.08767 1.22599 0.932828 1.61129 1.02987 0.964612 1.09953 0.331491 1 0.0329719 0.0339526 NA
Affx-22382690 rs2290547 03 47061183 G A 45 1 1 250117 105993 11476 0 250117 105993 11476 0 367586 3726 1589 171 0 5486 246391 104404 11305 0 362100 0.175394 0.175993 0.175385 0 1.00644 0.948619 1.06779 1.00025 0.857107 1.16729 1.00421 0.955703 1.05518 0.875441 1 0.0039778 0.0253765 NA
3:50113034_A_G rs2240327 03 50113034 A G 46 0.99989 0.999813 100622 183347 83617 0 100622 183347 83617 0 367586 1408.9 2750.17 1326.93 0 5486 99212.9 180597 82290.1 0 362100 0.47687 0.492529 0.476632 -3.16702e-16 1.07235 1.00519 1.144 1.1355 1.05288 1.22461 1.06572 1.02628 1.10668 0.00020224 0.999826 0.0730948 0.0196692 NA
rs13326165 rs13326165 03 52532118 A G 47 1 1 15455 119214 232917 0 15455 119214 232917 0 367586 228 1737 3521 0 5486 15227 117477 229396 0 362100 0.204203 0.199872 0.204268 0 0.987476 0.859253 1.13483 1.02508 0.895685 1.17318 1.02764 0.980322 1.07724 0.179225 1 0.0322084 0.0239798 NA
rs6805251 rs6805251 03 119560606 T C 48 1 1 53874 173703 140009 0 53874 173703 140009 0 367586 846 2621 2019 0 5486 53028 171082 137990 0 362100 0.382837 0.393092 0.382682 0 0.960279 0.888125 1.0383 0.917115 0.845847 0.994387 0.957101 0.92086 0.994769 0.0248923 1 -0.04455 0.0198612 NA
rs17345563 rs17345563 03 132209203 A G 49 1 1 289295 73612 4679 0 289295 73612 4679 0 367586 4327 1088 71 0 5486 284968 72524 4608 0 362100 0.112858 0.112104 0.112869 0 0.987999 0.923998 1.05643 1.01474 0.801175 1.28524 0.992358 0.934797 1.05346 0.789354 1 -0.00815092 0.0305107 NA
3:135932359_C_T rs687339 03 135932359 C T 50 0.998803 0.997227 19123.1 129452 219011 0 19123.1 129452 219011 0 367586 292.067 1927.91 3266.03 0 5486 18831 127524 215745 0 362100 0.228107 0.22895 0.228094 -1.34598e-15 0.974733 0.861046 1.10343 0.976045 0.86513 1.10118 0.995157 0.95149 1.04083 0.992511 0.997227 -0.000215975 0.0230087 NA
3:156798294_A_G rs1482852 03 156798294 A G 51 0.998128 0.996845 131815 177009 58762 0 131815 177009 58762 0 367586 1950.35 2644.6 891.047 0 5486 129865 174364 57871 0 362100 0.400631 0.403454 0.400589 1.26681e-15 1.00991 0.952105 1.07122 1.02522 0.946537 1.11045 1.01199 0.973838 1.05164 0.346268 0.997102 0.0186383 0.0197889 NA
3:170727218_G_A rs10513688 03 170727218 G A 52 0.999974 0.999859 299612 64506.6 3467.13 0 299612 64506.6 3467.13 0 367586 4533.81 894.188 58.0039 0 5486 295079 63612.4 3409.12 0 362100 0.0971756 0.0920704 0.097253 -9.50107e-16 0.914875 0.851125 0.9834 1.10736 0.852822 1.43787 0.941306 0.881905 1.00471 0.111995 0.999803 -0.0519715 0.0327011 NA
rs6831256 rs6831256 04 3473139 A G 53 1 1 122328 179565 65693 0 122328 179565 65693 0 367586 1860 2603 1023 0 5486 120468 176962 64670 0 362100 0.422964 0.423715 0.422952 0 0.952693 0.897251 1.01156 1.02455 0.948722 1.10643 1.00313 0.965578 1.04214 0.699329 1 0.0075567 0.0195654 NA
4:26062990_A_G rs10019888 04 26062990 A G 54 0.996652 0.990717 256221 101227 10138.8 0 256221 101227 10138.8 0 367586 3827.06 1505.76 153.184 0 5486 252394 99720.8 9985.62 0 362100 0.165273 0.165159 0.165275 -6.33405e-15 0.995823 0.937762 1.05748 1.0117 0.859762 1.19049 0.999161 0.949698 1.0512 0.871332 0.990347 -0.0042158 0.0260287 NA
rs442177 rs442177 04 88030261 G T 55 1 1 60675 177384 129527 0 60675 177384 129527 0 367586 891 2651 1944 0 5486 59784 174733 127583 0 362100 0.406346 0.404028 0.406381 0 1.01799 0.943048 1.09888 1.02238 0.943878 1.1074 1.00981 0.971748 1.04936 0.676356 1 0.00820644 0.019659 NA
4:88160140_C_T rs10029254 04 88160140 C T 56 0.999897 0.999771 217251 130571 19763.7 0 217251 130571 19763.7 0 367586 3247.15 1925.53 313.325 0 5486 214004 128646 19450.3 0 362100 0.231372 0.232608 0.231354 3.16702e-16 0.986447 0.93198 1.0441 1.06167 0.944563 1.19329 1.00707 0.963114 1.05302 0.678751 0.999744 0.00947654 0.0228809 NA
rs3822072 rs3822072 04 89741269 G A 57 1 1 110787 182105 74694 0 110787 182105 74694 0 367586 1655 2754 1077 0 5486 109132 179351 73617 0 362100 0.450905 0.44732 0.45096 0 1.01254 0.952223 1.07669 0.964699 0.892935 1.04223 0.985398 0.948735 1.02348 0.539285 1 -0.0119222 0.0194206 NA
rs2602836 rs2602836 04 100014805 A G 58 1 1 64735 179575 123276 0 64735 179575 123276 0 367586 968 2668 1850 0 5486 63767 176907 121426 0 362100 0.420371 0.419614 0.420382 0 0.993485 0.922532 1.0699 1.00365 0.928022 1.08543 1.00316 0.965561 1.04223 0.951823 1 0.00118263 0.0195744 NA
rs13107325 rs13107325 04 103188709 C T 59 1 1 314539 51078 1969 0 314539 51078 1969 0 367586 4648 800 38 0 5486 309891 50278 1931 0 362100 0.0748342 0.0798396 0.0747584 0 1.06085 0.983596 1.14418 1.31203 0.950474 1.81112 1.07387 1.00168 1.15126 0.108781 1 0.0586096 0.0365465 NA
rs6450176 rs6450176 05 53298025 G A 60 1 1 205147 139012 23427 0 205147 139012 23427 0 367586 3033 2103 350 0 5486 202114 136909 23077 0 362100 0.25282 0.255468 0.25278 0 1.0236 0.967818 1.0826 1.01068 0.904059 1.12987 1.01429 0.971373 1.0591 0.484265 1 0.0155421 0.0222201 NA
5:55861786_C_T rs9686661 05 55861786 C T 61 0.999884 0.999703 235332 117442 14811.2 0 235332 117442 14811.2 0 367586 3493.62 1746.36 246.027 0 5486 231839 115696 14565.2 0 362100 0.200041 0.204011 0.199981 -3.16702e-16 1.00167 0.945349 1.06135 1.12093 0.983927 1.27701 1.02532 0.978449 1.07443 0.32499 0.999772 0.0237307 0.0241103 NA
5:67714246_A_G rs4976033 05 67714246 A G 62 0.983128 0.97252 131248 176794 59543.3 0 131248 176794 59543.3 0 367586 1932 2640.75 913.247 0 5486 129316 174154 58630 0 362100 0.402465 0.40715 0.402394 7.1258e-16 1.01494 0.956682 1.07675 1.04259 0.963098 1.12865 1.01994 0.981538 1.05984 0.203602 0.974653 0.0253602 0.0199473 NA
5:74560579_G_A rs10066707 05 74560579 G A 63 0.993838 0.99098 146622 170694 50270.3 0 146622 170694 50270.3 0 367586 2190.98 2505.85 789.169 0 5486 144431 168188 49481.2 0 362100 0.36894 0.372238 0.36889 1.26681e-15 0.982163 0.927044 1.04056 1.05136 0.968582 1.14122 1.01446 0.975652 1.0548 0.451725 0.991319 0.0151 0.0200653 NA
5:74562029_C_G rs2006760 05 74562029 C G 64 0.989448 0.974963 232555 119577 15454 0 232555 119577 15454 0 367586 3433.18 1799.84 252.973 0 5486 229122 117777 15201 0 362100 0.204693 0.210152 0.204611 -9.10519e-15 1.01987 0.962908 1.08019 1.11063 0.976469 1.26323 1.03429 0.98751 1.08328 0.119524 0.976089 0.0377558 0.0242526 NA
rs7703051 rs7703051 05 74625487 C A 65 1 1 143724 172086 51776 0 143724 172086 51776 0 367586 2155 2562 769 0 5486 141569 169524 51007 0 362100 0.37493 0.373678 0.374949 0 0.992816 0.937131 1.05181 0.990416 0.911576 1.07607 0.99459 0.956577 1.03411 0.803107 1 -0.00497026 0.0199346 NA
5:74641707_G_A rs2303152 05 74641707 G A 66 0.999561 0.998347 297281 66549.7 3754.97 0 297281 66549.7 3754.97 0 367586 4421.79 1003.08 61.1294 0 5486 292860 65546.7 3693.84 0 362100 0.100738 0.102565 0.10071 1.02928e-15 1.01356 0.945914 1.08603 1.09606 0.849786 1.4137 1.02052 0.959027 1.08596 0.624521 0.998028 0.0156855 0.0320469 NA
5:74648496_G_T rs17238484 05 74648496 G T 67 0.99975 0.999474 220665 127957 18963.4 0 220665 127957 18963.4 0 367586 3301.37 1891.4 293.227 0 5486 217364 126066 18670.2 0 362100 0.22564 0.225835 0.225637 6.33405e-16 0.987826 0.933145 1.04571 1.03407 0.916802 1.16634 1.00113 0.956996 1.04731 0.967792 0.999339 -0.000930871 0.0230542 NA
rs5909 rs5909 05 74656175 G A 68 1 1 301812 62562 3212 0 301812 62562 3212 0 367586 4484 964 38 0 5486 297328 61598 3174 0 362100 0.0938365 0.0947867 0.0938221 0 1.03772 0.967447 1.1131 0.793865 0.575769 1.09458 1.01136 0.948311 1.0786 0.668597 1 0.0141848 0.0331364 NA
rs12916 rs12916 05 74656539 T C 69 1 1 132156 176603 58827 0 132156 176603 58827 0 367586 2008 2619 859 0 5486 130148 173984 57968 0 362100 0.400256 0.395279 0.400331 0 0.975663 0.920151 1.03452 0.960459 0.886167 1.04098 0.97913 0.942093 1.01762 0.278273 1 -0.0213677 0.0197082 NA
rs4530754 rs4530754 05 122855416 G A 70 1 1 76377 182312 108897 0 76377 182312 108897 0 367586 1150 2737 1599 0 5486 75227 179575 107298 0 362100 0.455765 0.459078 0.455715 0 0.997022 0.930174 1.06867 0.974839 0.903177 1.05219 0.986543 0.949917 1.02458 0.597475 1 -0.0102393 0.0193913 NA
rs6882076 rs6882076 05 156390297 T C 71 1 1 49173 170253 148160 0 49173 170253 148160 0 367586 689 2527 2270 0 5486 48484 167726 145890 0 362100 0.365355 0.355906 0.365498 0 1.06019 0.973953 1.15406 1.09491 1.00482 1.19309 1.04248 1.00223 1.08434 0.0386653 1 0.0414386 0.0200406 NA
6:16109163_A_C rs2294261 06 16109163 A C 72 0.99645 0.994416 95752.4 183259 88575.1 0 95752.4 183259 88575.1 0 367586 1510.36 2680.94 1294.7 0 5486 94242 180578 87280.4 0 362100 0.490237 0.480344 0.490387 1.10846e-15 0.926372 0.869334 0.987153 0.925582 0.858872 0.997473 0.960589 0.925017 0.997529 0.065731 0.994798 -0.0356171 0.0193544 NA
6:26093141_G_A rs1800562 06 26093141 G A 73 0.99952 0.997285 313425 51906.4 2254.63 0 313425 51906.4 2254.63 0 367586 4676.74 766.408 42.851 0 5486 308748 51139.9 2211.78 0 362100 0.076738 0.0776622 0.076724 1.02928e-15 0.989375 0.916097 1.06851 1.27903 0.944047 1.73287 1.01326 0.944333 1.08721 0.781396 0.998132 -0.0099944 0.0360158 NA
rs2247056 rs2247056 06 31265490 T C 74 1 1 32591 153678 181317 0 32591 153678 181317 0 367586 523 2284 2679 0 5486 32068 151394 178638 0 362100 0.297699 0.3035 0.297611 0 0.925034 0.840551 1.01801 0.919537 0.836663 1.01062 0.972376 0.933307 1.01308 0.563492 1 -0.0122138 0.0211434 NA
6:34563164_A_G rs205262 06 34563164 A G 75 0.999283 0.998621 196621 144317 26647.4 0 196621 144317 26647.4 0 367586 2991.81 2118.61 375.584 0 5486 193630 142199 26271.8 0 362100 0.268797 0.261555 0.268907 -1.58351e-16 0.964258 0.911677 1.01987 0.925243 0.830468 1.03083 0.962975 0.922544 1.00518 0.13395 0.998611 -0.0326808 0.021806 NA
6:43757896_C_A rs998584 06 43757896 C A 76 0.996387 0.994693 98504 183562 85520.5 0 98504 183562 85520.5 0 367586 1408.15 2819.42 1258.44 0 5486 97095.8 180742 84262 0 362100 0.482339 0.486355 0.482279 7.91756e-16 1.0756 1.00848 1.14719 1.0298 0.953869 1.11177 1.01646 0.978829 1.05553 0.413617 0.994486 0.0158427 0.0193784 NA
rs17789218 rs17789218 06 100600097 T C 77 1 1 209829 135864 21893 0 209829 135864 21893 0 367586 3207 1949 330 0 5486 206622 133915 21563 0 362100 0.244365 0.237787 0.244464 0 0.937692 0.885994 0.992407 0.986012 0.879624 1.10527 0.964166 0.922406 1.00782 0.115471 1 -0.0353926 0.0224848 NA
6:116337503_G_A rs868943 06 116337503 G A 78 0.999615 0.999376 122639 178859 66087.8 0 122639 178859 66087.8 0 367586 1817.24 2659.5 1009.25 0 5486 120822 176200 65078.5 0 362100 0.423077 0.426359 0.423028 6.33405e-16 1.00352 0.944989 1.06569 1.03109 0.954166 1.11421 1.01373 0.97581 1.05312 0.776214 0.999444 0.00554678 0.0195133 NA
rs9491696 rs9491696 06 127452639 C G 79 1 1 94100 183991 89495 0 94100 183991 89495 0 367586 1391 2751 1344 0 5486 92709 181240 88151 0 362100 0.493736 0.495716 0.493706 0 1.01165 0.948017 1.07956 1.01617 0.942244 1.0959 1.00807 0.97077 1.04681 0.765024 1 0.00577511 0.0193218 NA
6:139831757_T_C rs634869 06 139831757 T C 80 0.999776 0.999687 61831.2 177550 128204 0 61831.2 177550 128204 0 367586 895.529 2634.53 1955.95 0 5486 60935.7 174916 126249 0 362100 0.409717 0.403353 0.409814 -7.91756e-17 1.02486 0.949503 1.1062 1.0542 0.973468 1.14162 1.02714 0.988418 1.06738 0.194251 0.999861 0.0254742 0.0196241 NA
6:152040291_T_C rs12525163 06 152040291 T C 81 0.999285 0.998573 193858 146362 27365.9 0 193858 146362 27365.9 0 367586 2864.73 2190 431.271 0 5486 190994 144172 26934.6 0 362100 0.273533 0.278212 0.273462 1.34598e-15 1.01275 0.95754 1.07113 1.06752 0.963966 1.1822 1.02407 0.981875 1.06807 0.276909 0.997903 0.0235989 0.0217044 NA
6:160575985_C_T rs2297374 06 160575985 C T 82 0.998105 0.996826 143986 171881 51719.5 0 143986 171881 51719.5 0 367586 2178.37 2589.23 718.4 0 5486 141808 169291 51001.1 0 362100 0.374497 0.366937 0.374611 2.37527e-15 0.995643 0.940084 1.05449 0.91697 0.842306 0.998252 0.967639 0.930521 1.00624 0.111529 0.995769 -0.0317848 0.0199734 NA
rs1564348 rs1564348 06 160578860 T C 83 1 1 253279 103766 10541 0 253279 103766 10541 0 367586 3716 1616 154 0 5486 249563 102150 10387 0 362100 0.169821 0.175355 0.169738 0 1.06245 1.00172 1.12686 0.995715 0.846483 1.17126 1.04013 0.989815 1.09301 0.153443 1 0.0367244 0.0257268 NA
rs702485 rs702485 07 6449272 A G 84 1 1 109061 182158 76367 0 109061 182158 76367 0 367586 1639 2701 1146 0 5486 107422 179457 75221 0 362100 0.455529 0.455067 0.455536 0 0.986458 0.92731 1.04938 0.998527 0.925409 1.07742 0.998113 0.961032 1.03663 0.684683 1 -0.00786876 0.0193773 NA
7:16152174_T_A rs17286602 07 16152174 T A 85 0.997749 0.99646 120185 180187 67214.2 0 120185 180187 67214.2 0 367586 1821.5 2623.61 1040.89 0 5486 118363 177564 66173.3 0 362100 0.427948 0.428854 0.427935 -9.50107e-16 0.960134 0.904015 1.01974 1.02213 0.94662 1.10367 1.00376 0.966243 1.04274 0.816694 0.996465 0.00454006 0.0195862 NA
rs10282707 rs10282707 07 17911038 C T 86 1 1 133659 176056 57871 0 133659 176056 57871 0 367586 2011 2656 819 0 5486 131648 173400 57052 0 362100 0.396911 0.39136 0.396995 0 1.00272 0.945862 1.063 0.939756 0.865912 1.0199 0.976677 0.93967 1.01514 0.24077 1 -0.0231578 0.0197413 NA
rs12670798 rs12670798 07 21607352 T C 87 1 1 208500 136805 22281 0 208500 136805 22281 0 367586 3057 2100 329 0 5486 205443 134705 21952 0 362100 0.2467 0.251367 0.246629 0 1.04769 0.990654 1.108 1.0072 0.898172 1.12947 1.02566 0.982035 1.07122 0.224703 1 0.027201 0.022404 NA
rs4722551 rs4722551 07 25991826 T C 88 1 1 260182 98070 9334 0 260182 98070 9334 0 367586 3841 1483 162 0 5486 256341 96587 9172 0 362100 0.15879 0.164692 0.158701 0 1.0247 0.964662 1.08847 1.17876 1.0059 1.38132 1.0452 0.993385 1.09971 0.107858 1 0.0423606 0.0263453 NA
rs2073547 rs2073547 07 44582331 A G 89 1 1 245422 109039 13125 0 245422 109039 13125 0 367586 3660 1631 195 0 5486 241762 107408 12930 0 362100 0.184024 0.184196 0.184021 0 1.00305 0.945781 1.06379 0.996192 0.861615 1.15179 1.00117 0.95364 1.05106 0.869164 1 0.00408522 0.0248009 NA
rs217386 rs217386 07 44600695 G A 90 1 1 121990 179168 66428 0 121990 179168 66428 0 367586 1787 2722 977 0 5486 120203 176446 65451 0 362100 0.424423 0.426176 0.424397 0 1.03769 0.977138 1.10199 1.00408 0.928215 1.08615 1.00731 0.969626 1.04645 0.737939 1 0.00652498 0.0195018 NA
rs4917014 rs4917014 07 50305863 T G 91 1 1 170006 160266 37314 0 170006 160266 37314 0 367586 2471 2443 572 0 5486 167535 157823 36742 0 362100 0.319509 0.326923 0.319397 0 1.04951 0.992012 1.11034 1.05552 0.963089 1.15682 1.03501 0.994234 1.07746 0.063723 1 0.0384242 0.0207237 NA
rs17145738 rs17145738 07 72982874 C T 92 1 1 283413 78558 5615 0 283413 78558 5615 0 367586 4134 1259 93 0 5486 279279 77299 5522 0 362100 0.122132 0.131699 0.121987 0 1.10032 1.03253 1.17257 1.13777 0.924812 1.39977 1.09169 1.03246 1.15431 0.00355268 1 0.0856695 0.0293855 NA
rs799160 rs799160 07 73060006 C T 93 1 1 96049 183953 87584 0 96049 183953 87584 0 367586 1496 2700 1290 0 5486 94553 181253 86294 0 362100 0.488486 0.481225 0.488596 0 0.941504 0.883436 1.00339 0.944828 0.876523 1.01846 0.970921 0.934968 1.00826 0.240158 1 -0.0227218 0.0193444 NA
7:116358044_A_G rs38855 07 116358044 A G 94 0.993016 0.989758 102992 183261 81332.4 0 102992 183261 81332.4 0 367586 1573.75 2696.91 1215.35 0 5486 101419 180564 80117 0 362100 0.470538 0.467335 0.470586 7.1258e-16 0.962538 0.904087 1.02477 0.977593 0.906577 1.05417 0.98703 0.95043 1.02504 0.479507 0.98978 -0.0137357 0.0194256 NA
7:130444934_A_G rs3996352 07 130444934 A G 95 0.997482 0.996091 94810.4 183476 89299.7 0 94810.4 183476 89299.7 0 367586 1415.68 2740.14 1330.18 0 5486 93394.7 180736 87969.5 0 362100 0.492504 0.492207 0.492509 -3.16702e-16 1.0002 0.937591 1.06698 0.997548 0.92509 1.07568 0.998793 0.96183 1.03718 0.717039 0.995877 -0.00700895 0.0193393 NA
rs17173637 rs17173637 07 150529449 T C 96 1 1 308034 56880 2672 0 308034 56880 2672 0 367586 4568 873 45 0 5486 303466 56007 2627 0 362100 0.0846387 0.0877689 0.0845913 0 1.03551 0.962656 1.11389 1.13798 0.84632 1.53016 1.04118 0.974051 1.11293 0.134741 1 0.0521109 0.0348413 NA
8:9184231_G_A rs4240624 08 9184231 G A 97 0.999841 0.999322 3037.28 61083.2 303465 0 3037.28 61083.2 303465 0 367586 45.0078 924.824 4516.17 0 5486 2992.27 60158.4 298949 0 362100 0.0913498 0.0924935 0.0913324 1.58351e-16 1.02206 0.756082 1.3816 1.00435 0.747168 1.35006 0.986185 0.924049 1.0525 0.662686 0.999329 -0.0146261 0.0335301 NA
8:9267117_C_T rs9693857 08 9267117 C T 98 0.996631 0.995289 112952 181929 72705.1 0 112952 181929 72705.1 0 367586 1731.03 2648.86 1106.11 0 5486 111221 179280 71599 0 362100 0.445255 0.443045 0.445289 1.18763e-15 0.949312 0.893102 1.00906 0.992602 0.919933 1.07101 0.990952 0.954047 1.02928 0.70634 0.995715 -0.00733944 0.0194796 NA
8:15799853_G_C rs4332136 08 15799853 G C 99 0.999557 0.97821 361744 5820.84 21 0 361744 5820.84 21 0 367586 5397.42 88.5804 0 0 5486 356347 5732.25 21 0 362100 0.00797478 0.00807331 0.00797329 -5.93817e-15 1.02023 0.825687 1.26061 NA NA NA 1.01265 0.820266 1.25015 0.702572 0.973285 0.042597 0.111554 NA
rs4921914 rs4921914 08 18272438 C T 100 1 1 17860 128015 221711 0 17860 128015 221711 0 367586 267 1956 3263 0 5486 17593 126059 218448 0 362100 0.222717 0.226941 0.222653 0 1.02241 0.898809 1.163 0.984232 0.867971 1.11607 0.975689 0.932742 1.02061 0.318299 1 -0.0232107 0.0232582 NA
rs1801177 rs1801177 08 19805708 G A 101 1 1 355064 12417 105 0 355064 12417 105 0 367586 5309 174 3 0 5486 349755 12243 102 0 362100 0.0171756 0.0164054 0.0171872 0 0.936295 0.804207 1.09008 1.93764 0.61448 6.10993 0.953751 0.822245 1.10629 0.470304 1 -0.0534318 0.0740067 NA
rs268 rs268 08 19813529 A G 102 1 1 354297 13161 128 0 354297 13161 128 0 367586 5301 185 0 0 5486 348996 12976 128 0 362100 0.0182502 0.0168611 0.0182712 0 0.938628 0.809795 1.08796 NA NA NA 0.921501 0.796046 1.06673 0.229859 1 -0.0862757 0.0718532 NA
rs301 rs301 08 19816934 T C 103 1 1 215031 132363 20192 0 215031 132363 20192 0 367586 3204 1975 307 0 5486 211827 130388 19885 0 362100 0.234975 0.235964 0.23496 0 1.00142 0.946417 1.05963 1.02071 0.907101 1.14854 1.00559 0.96192 1.05125 0.812529 1 0.0054051 0.0227905 NA
rs326 rs326 08 19819439 A G 104 1 1 183581 152452 31553 0 183581 152452 31553 0 367586 2695 2304 487 0 5486 180886 150148 31066 0 362100 0.293208 0.29876 0.293123 0 1.02993 0.973811 1.08929 1.05218 0.954668 1.15965 1.02742 0.985962 1.07063 0.187514 1 0.027985 0.0212334 NA
rs328 rs328 08 19819724 C G 105 1 1 297126 66721 3739 0 297126 66721 3739 0 367586 4444 987 55 0 5486 292682 65734 3684 0 362100 0.100927 0.0999818 0.100942 0 0.988892 0.922512 1.06005 0.983252 0.752177 1.28532 0.989434 0.929167 1.05361 0.755453 1 -0.00999237 0.0320826 NA
rs12678919 rs12678919 08 19844222 A G 106 1 1 299527 64583 3476 0 299527 64583 3476 0 367586 4476 959 51 0 5486 295051 63624 3425 0 362100 0.0973038 0.0967007 0.0973129 0 0.993584 0.926164 1.06591 0.981559 0.743286 1.29622 0.993035 0.931671 1.05844 0.845971 1 -0.00633351 0.0326031 NA
8:19865843_G_A rs894210 08 19865843 G A 107 0.995362 0.992945 77450.3 182762 107374 0 77450.3 182762 107374 0 367586 1078.86 2848.35 1558.8 0 5486 76371.4 179913 105815 0 362100 0.459297 0.456258 0.459343 6.33405e-16 1.12072 1.04435 1.20267 1.04282 0.964396 1.12761 1.01251 0.974899 1.05157 0.552507 0.993174 0.0115523 0.019448 NA
rs10102164 rs10102164 08 55421614 G A 108 1 1 228370 122682 16534 0 228370 122682 16534 0 367586 3376 1852 258 0 5486 224994 120830 16276 0 362100 0.211855 0.215822 0.211795 0 1.02149 0.964793 1.08152 1.05643 0.929878 1.2002 1.02425 0.978363 1.07228 0.517584 1 0.0152578 0.0235798 NA
8:59385919_C_T rs2326077 08 59385919 C T 109 0.999418 0.998927 41715.8 164193 161677 0 41715.8 164193 161677 0 367586 631.329 2413.49 2441.18 0 5486 41084.5 161779 159236 0 362100 0.336825 0.335048 0.336852 -3.16702e-16 0.970833 0.888799 1.06044 0.997654 0.913446 1.08963 1.00812 0.968647 1.0492 0.674233 0.998801 0.00859073 0.0204373 NA
rs2293889 rs2293889 08 116599199 T G 110 1 1 68113 181339 118134 0 68113 181339 118134 0 367586 1005 2676 1805 0 5486 67108 178663 116329 0 362100 0.43196 0.427087 0.432034 0 1.00014 0.929679 1.07594 1.03609 0.958611 1.11983 1.02039 0.982235 1.06003 0.197998 1 0.0251337 0.0195247 NA
8:116663898_G_A rs2737252 08 116663898 G A 111 0.99825 0.996606 189806 148612 29168.6 0 189806 148612 29168.6 0 367586 2829.82 2182.07 474.11 0 5486 186976 146430 28694.5 0 362100 0.281497 0.285298 0.28144 1.66269e-15 0.984613 0.930751 1.04159 1.09171 0.989743 1.20418 1.01918 0.977503 1.06264 0.515089 0.996642 0.0139936 0.0214978 NA
8:121868551_G_T rs4871137 08 121868551 G T 112 0.998591 0.99772 37337.3 159046 171203 0 37337.3 159046 171203 0 367586 549.263 2401.99 2534.75 0 5486 36788 156644 168668 0 362100 0.317912 0.319041 0.317895 -1.10846e-15 1.02703 0.935457 1.12757 1.00653 0.917206 1.10456 0.994737 0.955304 1.0358 0.583146 0.998452 -0.0113989 0.0207708 NA
8:126474306_G_A rs2980885 08 126474306 G A 113 0.990879 0.979759 18546.6 128636 220403 0 18546.6 128636 220403 0 367586 295.561 1879.33 3311.11 0 5486 18251.1 126757 217092 0 362100 0.225429 0.225159 0.225433 -1.01345e-14 0.91553 0.809066 1.036 0.941827 0.835374 1.06185 1.00157 0.95737 1.04781 0.921867 0.981491 0.00229073 0.0233551 NA
8:126482621_C_A rs2954022 08 126482621 C A 114 0.999791 0.999672 104997 183080 79509.4 0 104997 183080 79509.4 0 367586 1564.63 2756.89 1164.47 0 5486 103432 180323 78345 0 362100 0.465331 0.463529 0.465358 -4.75053e-16 1.01068 0.94944 1.07587 0.98257 0.910277 1.0606 0.992673 0.955844 1.03092 0.661123 0.999647 -0.00849563 0.0193803 NA
8:126482621_C_T rs2954022 08 126482621 C T 115 0.999641 0.694303 367242 343.439 0.113725 0 367242 343.439 0.113725 0 367586 5483.72 2.27843 0 0 5486 361759 341.161 0.113725 0 362100 0.000467464 0.000207659 0.0004714 -7.75921e-15 0.440576 0.1197 1.62161 NA NA NA 0.440398 0.119669 1.62073 0.19732 0.805017 -0.664019 0.515052 NA
rs4075205 rs4075205 08 144284709 T C 116 1 1 105965 182871 78750 0 105965 182871 78750 0 367586 1599 2742 1145 0 5486 104366 180129 77605 0 362100 0.462981 0.458622 0.463048 0 0.993561 0.933698 1.05726 0.963 0.892127 1.0395 0.982346 0.945873 1.02023 0.431554 1 -0.0152349 0.0193696 NA
8:145022657_G_T rs7832643 08 145022657 G T 117 0.993906 0.99187 130814 177083 59689.2 0 130814 177083 59689.2 0 367586 1940.53 2632.34 913.125 0 5486 128873 174451 58776.1 0 362100 0.403255 0.406361 0.403208 1.58351e-16 1.0021 0.944606 1.06309 1.03174 0.953124 1.11684 1.01317 0.975019 1.05282 0.57011 0.99218 0.0112255 0.0197671 NA
9:2640759_A_G rs3780181 09 2640759 A G 118 0.997345 0.983965 319716 46170.5 1699.8 0 319716 46170.5 1699.8 0 367586 4745.6 706.98 33.4235 0 5486 314970 45463.5 1666.38 0 362100 0.0674265 0.0705275 0.0673795 -8.07591e-15 1.0321 0.953109 1.11764 1.33124 0.944131 1.87708 1.05026 0.975685 1.13055 0.187076 0.984918 0.0511595 0.0387784 NA
9:15304782_C_A rs686030 09 15304782 C A 119 0.999323 0.997839 7307.74 89253 271025 0 7307.74 89253 271025 0 367586 115.157 1358.13 4012.72 0 5486 7192.58 87894.9 267013 0 362100 0.141285 0.144772 0.141232 -9.50107e-16 0.965098 0.796705 1.16908 0.938646 0.77877 1.13134 0.971524 0.920833 1.02501 0.33916 0.997285 -0.0264953 0.0277198 NA
9:16904846_C_T rs7033354 09 16904846 C T 120 0.998694 0.997789 38090 160212 169284 0 38090 160212 169284 0 367586 613.655 2335.84 2536.5 0 5486 37476.4 157877 166747 0 362100 0.321547 0.32475 0.321499 -2.05856e-15 0.903565 0.826111 0.988282 0.928989 0.84998 1.01534 0.985246 0.946366 1.02572 0.395832 0.997517 -0.0175956 0.0207229 NA
rs1883025 rs1883025 09 107664301 C T 121 1 1 204187 139469 23930 0 204187 139469 23930 0 367586 2975 2153 358 0 5486 201212 137316 23572 0 362100 0.25481 0.261484 0.254709 0 1.06045 1.00282 1.12139 1.0272 0.919763 1.14718 1.03602 0.992505 1.08144 0.133612 1 0.0332031 0.0221352 NA
9:107684230_T_G rs2472509 09 107684230 T G 122 0.989664 0.982561 166611 161750 39224.9 0 166611 161750 39224.9 0 367586 2457.55 2375.44 653.016 0 5486 164154 159375 38571.9 0 362100 0.326726 0.335533 0.326592 1.97939e-15 0.995571 0.940585 1.05377 1.13084 1.03662 1.23363 1.0412 1.00044 1.08362 0.0604768 0.983348 0.0389305 0.0207375 NA
rs8176720 rs8176720 09 136132873 T C 123 1 1 165305 162038 40243 0 165305 162038 40243 0 367586 2464 2402 620 0 5486 162841 159636 39623 0 362100 0.329887 0.331936 0.329856 0 0.994409 0.939668 1.05234 1.03411 0.946293 1.13008 1.00944 0.969821 1.05067 0.677976 1 0.00852143 0.0205223 NA
rs579459 rs579459 09 136154168 T C 124 1 1 230644 121108 15834 0 230644 121108 15834 0 367586 3465 1819 202 0 5486 227179 119289 15632 0 362100 0.20781 0.202607 0.207889 0 0.999763 0.944199 1.0586 0.847231 0.734495 0.977271 0.968136 0.923781 1.01462 0.397318 1 -0.0202551 0.0239303 NA
10:5196273_A_G rs1781930 10 5196273 A G 125 0.999819 0.999538 11602.8 107606 248377 0 11602.8 107606 248377 0 367586 190.698 1593.69 3701.61 0 5486 11412.1 106013 244675 0 362100 0.177933 0.180012 0.177902 1.58351e-16 0.899632 0.773221 1.04671 0.905354 0.781783 1.04846 0.985745 0.938538 1.03533 0.684902 0.999448 -0.0102333 0.0252185 NA
rs970548 rs970548 10 46013277 A C 126 1 1 208563 136635 22388 0 208563 136635 22388 0 367586 3105 2054 327 0 5486 205458 134581 22061 0 362100 0.24676 0.24681 0.246759 0 1.0099 0.95474 1.06825 0.980808 0.874438 1.10012 1.00027 0.957478 1.04498 0.944193 1 0.00156806 0.0224007 NA
10:65301725_T_C rs7897379 10 65301725 T C 127 0.999433 0.9991 99861.9 183712 84012.2 0 99861.9 183712 84012.2 0 367586 1469.29 2792.72 1223.99 0 5486 98392.6 180919 82788.3 0 362100 0.478441 0.477643 0.478453 -3.95878e-16 1.03371 0.969969 1.10164 0.990064 0.91723 1.06868 0.996759 0.959839 1.0351 0.989335 0.998824 0.000258857 0.019365 NA
rs2068888 rs2068888 10 94839642 G A 128 1 1 111288 181910 74388 0 111288 181910 74388 0 367586 1626 2708 1152 0 5486 109662 179202 73236 0 362100 0.449808 0.456799 0.449702 0 1.01916 0.957938 1.08429 1.06087 0.983177 1.14471 1.02905 0.990835 1.06875 0.12118 1 0.0300786 0.0194076 NA
rs2255141 rs2255141 10 113933886 A G 129 1 1 27842 146621 193123 0 27842 146621 193123 0 367586 404 2192 2890 0 5486 27438 144429 190233 0 362100 0.275181 0.273423 0.275207 0 1.03076 0.926254 1.14706 1.03177 0.929046 1.14585 1.009 0.967214 1.05259 0.9461 1 0.00146605 0.0216857 NA
rs2923084 rs2923084 11 10388782 A G 130 1 1 248174 107712 11700 0 248174 107712 11700 0 367586 3691 1607 188 0 5486 244483 106105 11512 0 362100 0.178342 0.180733 0.178306 0 1.00319 0.945699 1.06418 1.08171 0.933154 1.25392 1.01661 0.968003 1.06767 0.39725 1 0.0213705 0.0252444 NA
11:14276999_G_A rs2303975 11 14276999 G A 131 0.998944 0.99593 290402 72711.9 4472.22 0 290402 72711.9 4472.22 0 367586 4317.32 1109.61 59.0706 0 5486 286085 71602.3 4413.15 0 362100 0.111071 0.111898 0.111059 -7.91756e-17 1.02689 0.960843 1.09747 0.886957 0.684936 1.14857 1.00851 0.949966 1.07067 0.711385 0.996765 0.0114037 0.0308212 NA
11:18656271_C_T rs10832962 11 18656271 C T 132 0.998752 0.997178 24573.6 141017 201996 0 24573.6 141017 201996 0 367586 353.325 2134.46 2998.21 0 5486 24220.3 138882 198998 0 362100 0.258666 0.258942 0.258662 -2.05856e-15 1.05353 0.940588 1.18003 1.03281 0.924254 1.15411 0.998539 0.956475 1.04245 0.948577 0.99684 -0.00142447 0.022087 NA
rs326214 rs326214 11 47298360 G A 133 1 1 38532 160473 168581 0 38532 160473 168581 0 367586 640 2368 2478 0 5486 37892 158105 166103 0 362100 0.323104 0.332483 0.322962 0 0.886755 0.812026 0.968362 0.883266 0.809167 0.964149 0.957705 0.920131 0.996813 0.0386848 1 -0.0426506 0.0206288 NA
rs17788930 rs17788930 11 47752775 A G 134 1 1 156964 166067 44555 0 156964 166067 44555 0 367586 2310 2514 662 0 5486 154654 163553 43893 0 362100 0.347098 0.349799 0.347057 0 1.0291 0.97216 1.08937 1.00975 0.92556 1.10159 1.01215 0.972919 1.05297 0.699925 1 0.00780041 0.0202386 NA
11:51512090_T_C rs11246602 11 51512090 T C 135 0.999692 0.998718 276600 84505.1 6481.33 0 276600 84505.1 6481.33 0 367586 4104.21 1289.64 92.1529 0 5486 272495 83215.5 6389.18 0 362100 0.132578 0.134337 0.132552 -9.34272e-15 1.02894 0.966074 1.09591 0.957621 0.777834 1.17896 1.01556 0.960931 1.07329 0.733936 0.998648 0.00966546 0.0284366 NA
11:55324308_A_G rs12226802 11 55324308 A G 136 0.999928 0.999736 279095 82405 6085.81 0 279095 82405 6085.81 0 367586 4132.98 1265.08 87.9373 0 5486 274962 81139.9 5997.87 0 362100 0.128646 0.13133 0.128605 2.37527e-16 1.03727 0.973488 1.10523 0.975405 0.788464 1.20667 1.02439 0.968774 1.08321 0.519283 0.999813 0.0185561 0.0287937 NA
rs174532 rs174532 11 61548874 G A 137 1 1 182042 153298 32246 0 182042 153298 32246 0 367586 2683 2328 475 0 5486 179359 150970 31771 0 362100 0.296244 0.29876 0.296205 0 1.03085 0.97477 1.09015 0.99946 0.905892 1.10269 1.0123 0.97145 1.05487 0.457156 1 0.0157373 0.0211654 NA
rs1535 rs1535 11 61597972 A G 138 1 1 157003 166490 44093 0 157003 166490 44093 0 367586 2407 2454 625 0 5486 154596 164036 43468 0 362100 0.346417 0.337587 0.346551 0 0.960854 0.907931 1.01686 0.923491 0.845162 1.00908 0.960951 0.923397 1.00003 0.0177947 1 -0.0479947 0.0202521 NA
rs12801636 rs12801636 11 65391317 G A 139 1 1 220966 127917 18703 0 220966 127917 18703 0 367586 3295 1927 264 0 5486 217671 125990 18439 0 362100 0.224877 0.223751 0.224894 0 1.01039 0.95476 1.06927 0.945827 0.833632 1.07312 0.993457 0.949518 1.03943 0.636729 1 -0.0108947 0.0230684 NA
rs499974 rs499974 11 75455021 C A 140 1 1 261490 97062 9034 0 261490 97062 9034 0 367586 3895 1461 130 0 5486 257595 95601 8904 0 362100 0.156603 0.156854 0.156599 0 1.01069 0.951273 1.07382 0.96558 0.809736 1.15142 1.00193 0.951311 1.05524 0.707425 1 0.00999088 0.0266199 NA
11:116639104_A_G rs10790162 11 116639104 A G 141 0.999743 0.998467 1651.59 46442.9 319492 0 1651.59 46442.9 319492 0 367586 29 742.267 4714.73 0 5486 1622.59 45700.6 314777 0 362100 0.0676659 0.0729372 0.067586 2.37527e-16 0.90876 0.625022 1.32131 0.838042 0.579835 1.21123 0.921315 0.856848 0.990632 0.0262374 0.997862 -0.0855669 0.0384972 NA
rs603446 rs603446 11 116654435 C T 142 1 1 109735 182269 75582 0 109735 182269 75582 0 367586 1645 2750 1091 0 5486 108090 179519 74491 0 362100 0.453544 0.449508 0.453605 0 1.00657 0.946473 1.07047 0.962367 0.890961 1.03949 0.983591 0.947011 1.02158 0.268917 1 -0.0214476 0.0193998 NA
11:122534504_T_C rs7117842 11 122534504 T C 143 0.993245 0.988903 146344 171063 50178.2 0 146344 171063 50178.2 0 367586 2176.76 2586.29 722.949 0 5486 144168 168477 49455.2 0 362100 0.369192 0.367498 0.369218 4.51301e-15 1.0167 0.959946 1.07681 0.968172 0.889499 1.0538 0.992636 0.95457 1.03222 0.676435 0.98774 -0.00839856 0.0201244 NA
rs11220462 rs11220462 11 126243952 G A 144 1 1 276605 84420 6561 0 276605 84420 6561 0 367586 4154 1239 93 0 5486 272451 83181 6468 0 362100 0.132679 0.129876 0.132722 0 0.976943 0.916451 1.04143 0.94305 0.766734 1.15991 0.97536 0.922172 1.03161 0.440947 1 -0.021939 0.0284701 NA
12:20463526_A_G rs11045163 12 20463526 A G 145 0.996867 0.995059 119302 180158 68125.7 0 119302 180158 68125.7 0 367586 1733.49 2693.95 1058.57 0 5486 117568 177465 67067.1 0 362100 0.430389 0.438487 0.430266 -3.16702e-16 1.02955 0.96882 1.09409 1.07048 0.99111 1.15621 1.03403 0.995476 1.07407 0.0751488 0.995014 0.0347799 0.0195442 NA
12:57844049_C_T rs3741414 12 57844049 C T 146 0.999661 0.999183 211838 134087 21660.2 0 211838 134087 21660.2 0 367586 3089.42 2037.6 358.98 0 5486 208749 132050 21301.2 0 362100 0.241315 0.251145 0.241166 7.1258e-16 1.04263 0.98549 1.10307 1.13871 1.01989 1.27137 1.05525 1.01035 1.10215 0.0150988 0.999283 0.0548299 0.0225637 NA
rs10861661 rs10861661 12 107174646 A C 147 1 1 208429 136995 22162 0 208429 136995 22162 0 367586 3115 2057 314 0 5486 205314 134938 21848 0 362100 0.246635 0.244714 0.246664 0 1.00476 0.949934 1.06274 0.94728 0.842783 1.06473 0.989533 0.947079 1.03389 0.632267 1 -0.0107266 0.0224154 NA
12:109950144_A_G rs2241210 12 109950144 A G 148 0.999873 0.999793 83585.8 183041 100959 0 83585.8 183041 100959 0 367586 1201.99 2751.79 1532.22 0 5486 82383.8 180289 99426.8 0 362100 0.476369 0.469903 0.476466 1.58351e-16 1.04613 0.977098 1.12004 1.05623 0.978849 1.13972 1.02668 0.988622 1.0662 0.118319 0.999918 0.030163 0.0193121 NA
rs653178 rs653178 12 112007756 C T 149 1 1 85723 183395 98468 0 85723 183395 98468 0 367586 1187 2718 1581 0 5486 84536 180677 96887 0 362100 0.482664 0.46409 0.482945 0 1.07137 1.00026 1.14753 1.16214 1.07726 1.2537 1.07858 1.03856 1.12013 2.97344e-05 1 0.0806602 0.0193175 NA
12:112310580_G_A rs6489818 12 112310580 G A 150 0.999913 0.999793 249772 106362 11452.5 0 249772 106362 11452.5 0 367586 3674.05 1639.95 172 0 5486 246098 104722 11280.5 0 362100 0.175832 0.18082 0.175756 -7.91756e-17 1.04895 0.989198 1.11232 1.02132 0.875493 1.19144 1.03517 0.985672 1.08715 0.0863742 0.999893 0.0435866 0.0254173 NA
12:121376416_C_T rs1186380 12 121376416 C T 151 0.996029 0.991403 206291 138369 22926.1 0 206291 138369 22926.1 0 367586 3079.33 2076.56 330.114 0 5486 203211 136293 22596 0 362100 0.250583 0.249433 0.2506 -4.59218e-15 1.00545 0.950623 1.06345 0.964104 0.859937 1.08089 0.993796 0.951425 1.03805 0.916236 0.990633 -0.00235845 0.0224239 NA
12:121416650_A_C rs1169288 12 121416650 A C 152 0.993936 0.989163 172179 158854 36552.3 0 172179 158854 36552.3 0 367586 2543.99 2347.13 594.875 0 5486 169635 156507 35957.4 0 362100 0.315516 0.322355 0.315413 -5.38394e-15 1.00001 0.945061 1.05815 1.10316 1.00823 1.20703 1.03248 0.991659 1.07498 0.0822218 0.988529 0.0363418 0.0209109 NA
12:125259888_A_G rs838876 12 125259888 A G 153 0.987459 0.977169 36940.4 159435 171211 0 36940.4 159435 171211 0 367586 553.463 2362.82 2569.72 0 5486 36386.9 157072 168641 0 362100 0.317361 0.316236 0.317379 -1.10846e-14 0.988982 0.900922 1.08565 1.00179 0.913245 1.09893 1.00529 0.96535 1.04689 0.926052 0.976379 0.00194892 0.0209983 NA
12:125283766_C_T rs10773105 12 125283766 C T 154 0.998305 0.997077 89399.3 183992 94194.8 0 89399.3 183992 94194.8 0 367586 1334.16 2709.11 1442.73 0 5486 88065.2 181283 92752.1 0 362100 0.493477 0.490105 0.493528 -1.18763e-15 0.986431 0.923385 1.05378 1.02673 0.952528 1.10671 1.01379 0.976268 1.05275 0.462246 0.997165 0.0142217 0.0193452 NA
rs4942486 rs4942486 13 32953388 T C 155 1 1 83345 183365 100876 0 83345 183365 100876 0 367586 1231 2768 1487 0 5486 82114 180597 99389 0 362100 0.476154 0.476668 0.476146 0 1.02239 0.955508 1.09394 0.998003 0.924883 1.0769 0.99791 0.960944 1.0363 0.856465 1 -0.0034979 0.0193387 NA
rs1341267 rs1341267 13 95284980 C A 156 1 1 59044 176274 132268 0 59044 176274 132268 0 367586 875 2657 1954 0 5486 58169 173617 130314 0 362100 0.400399 0.401659 0.40038 0 1.01738 0.942009 1.09878 0.996821 0.919883 1.08019 0.994689 0.957162 1.03369 0.832812 1 -0.00415367 0.0196767 NA
rs8017377 rs8017377 14 24883887 G A 157 1 1 101683 183219 82684 0 101683 183219 82684 0 367586 1507 2734 1245 0 5486 100176 180485 81439 0 362100 0.474157 0.476121 0.474127 0 1.00695 0.945133 1.07281 1.01622 0.942194 1.09606 1.00803 0.970684 1.04681 0.782311 1 0.00533939 0.019324 NA
rs4983559 rs4983559 14 105277209 G A 158 1 1 54855 174746 137985 0 54855 174746 137985 0 367586 801 2578 2107 0 5486 54054 172168 135878 0 362100 0.386924 0.38097 0.387015 0 1.01048 0.932906 1.09449 1.04643 0.96408 1.13582 1.02589 0.986823 1.06649 0.196046 1 0.0256681 0.0198531 NA
rs2412710 rs2412710 15 42683787 G A 159 1 1 354444 13030 112 0 354444 13030 112 0 367586 5289 197 0 0 5486 349155 12833 112 0 362100 0.0180284 0.0179548 0.0180295 0 1.0134 0.878102 1.16955 NA NA NA 0.995778 0.86398 1.14768 0.9686 1 0.00286438 0.0727654 NA
15:44211273_T_C rs492571 15 44211273 T C 160 0.999756 0.997857 337416 29521.7 648.675 0 337416 29521.7 648.675 0 367586 5023.09 455.906 7 0 5486 332393 29065.7 641.675 0 362100 0.0419208 0.0428277 0.0419071 -1.02928e-15 1.03794 0.942353 1.14323 0.721877 0.342576 1.52114 1.02295 0.931987 1.1228 0.513779 0.997527 0.0316395 0.0484551 NA
rs1532085 rs1532085 15 58683366 A G 161 1 1 55024 174195 138367 0 55024 174195 138367 0 367586 767 2611 2108 0 5486 54257 171584 136259 0 362100 0.386635 0.37778 0.386769 0 1.07644 0.992614 1.16735 1.09437 1.00696 1.18938 1.0388 0.999185 1.07999 0.0365445 1 0.0414166 0.0198088 NA
15:58731153_G_C rs261342 15 58731153 G C 162 0.994844 0.988361 17975.2 126316 223295 0 17975.2 126316 223295 0 367586 271.643 1868.22 3346.14 0 5486 17703.6 124448 219948 0 362100 0.220719 0.219787 0.220733 -7.68003e-15 0.978364 0.860608 1.11223 0.991483 0.875332 1.12305 1.00553 0.960775 1.05236 0.794754 0.988298 0.00608361 0.0233857 NA
rs2652834 rs2652834 15 63396867 A G 163 1 1 12886 111853 242847 0 12886 111853 242847 0 367586 200 1620 3666 0 5486 12686 110233 239181 0 362100 0.187201 0.184105 0.187248 0 0.932176 0.803903 1.08092 0.972211 0.842298 1.12216 1.021 0.972532 1.07189 0.493547 1 0.0169528 0.0247602 NA
15:72566615_C_T rs1035744 15 72566615 C T 164 0.997742 0.99523 26414.8 145250 195922 0 26414.8 145250 195922 0 367586 425.988 2160.48 2899.53 0 5486 25988.8 143089 193022 0 362100 0.269432 0.274559 0.269355 -1.58351e-15 0.921155 0.829553 1.02287 0.91645 0.82715 1.01539 0.974058 0.933764 1.01609 0.163167 0.99564 -0.0304832 0.0218596 NA
rs3198697 rs3198697 16 15129940 C T 165 1 1 129009 177245 61332 0 129009 177245 61332 0 367586 1904 2593 989 0 5486 127105 174652 60343 0 362100 0.407944 0.416606 0.407813 0 0.991116 0.933778 1.05198 1.09412 1.0126 1.18221 1.03696 0.998051 1.07738 0.0611648 1 0.0367634 0.0196354 NA
rs749671 rs749671 16 31088347 G A 166 1 1 144921 171587 51078 0 144921 171587 51078 0 367586 2210 2542 734 0 5486 142711 169045 50344 0 362100 0.372352 0.365476 0.372457 0 0.971043 0.916839 1.02845 0.941485 0.865532 1.0241 0.970462 0.933205 1.00921 0.147616 1 -0.0289317 0.0199804 NA
16:53799977_T_G rs9930333 16 53799977 T G 167 0.999912 0.999843 122301 179563 65721.5 0 122301 179563 65721.5 0 367586 1811.02 2716.85 958.129 0 5486 120490 176846 64763.4 0 362100 0.423039 0.422266 0.42305 7.91756e-17 1.02211 0.962677 1.08521 0.984289 0.909632 1.06507 0.996792 0.959462 1.03558 0.967315 0.999906 -0.000801031 0.0195489 NA
rs9989419 rs9989419 16 56985139 A G 168 1 1 57303 175482 134801 0 57303 175482 134801 0 367586 829 2595 2062 0 5486 56474 172887 132739 0 362100 0.394585 0.387623 0.394691 0 1.02251 0.945061 1.10631 1.05824 0.975703 1.14776 1.03012 0.991024 1.07076 0.142741 1 0.0289779 0.0197713 NA
rs5880 rs5880 16 57015091 G C 169 1 1 327936 38434 1216 0 327936 38434 1216 0 367586 4891 577 18 0 5486 323045 37857 1198 0 362100 0.055587 0.0558695 0.0555827 0 1.00669 0.922873 1.09812 0.992387 0.62255 1.58193 1.00546 0.926223 1.09149 0.951167 1 -0.00256679 0.0419126 NA
rs16942887 rs16942887 16 67928042 G A 170 1 1 287913 74698 4975 0 287913 74698 4975 0 367586 4233 1170 83 0 5486 283680 73528 4892 0 362100 0.11514 0.121764 0.11504 0 1.06638 0.99903 1.13828 1.13703 0.913339 1.41551 1.06656 1.00679 1.12988 0.0148045 1 0.0738756 0.0303126 NA
16:72057282_A_G rs2288002 16 72057282 A G 171 0.996483 0.994849 69243.7 180680 117662 0 69243.7 180680 117662 0 367586 1077.9 2653.51 1754.59 0 5486 68165.8 178027 115907 0 362100 0.43414 0.438326 0.434077 1.42516e-15 0.94259 0.877686 1.01229 0.957309 0.88686 1.03335 0.982871 0.946226 1.02094 0.441505 0.995304 -0.0150339 0.0195333 NA
rs2000999 rs2000999 16 72108093 G A 172 1 1 241537 112695 13354 0 241537 112695 13354 0 367586 3558 1728 200 0 5486 237979 110967 13154 0 362100 0.18962 0.193948 0.189554 0 1.04156 0.982952 1.10365 1.01696 0.881004 1.1739 1.02876 0.980852 1.07901 0.158526 1 0.0347529 0.0246466 NA
rs2925979 rs2925979 16 81534790 T C 173 1 1 33095 154517 179974 0 33095 154517 179974 0 367586 513 2292 2681 0 5486 32582 152225 177293 0 362100 0.300211 0.302406 0.300178 0 0.956289 0.86834 1.05315 0.96043 0.873224 1.05634 0.989472 0.949678 1.03093 0.590243 1 -0.0113482 0.0210743 NA
rs314253 rs314253 17 7091650 T C 174 1 1 155733 167003 44850 0 155733 167003 44850 0 367586 2286 2556 644 0 5486 153447 164447 44206 0 362100 0.349174 0.350346 0.349156 0 1.04332 0.985661 1.10435 0.977883 0.895437 1.06792 1.00525 0.966296 1.04577 0.847108 1 0.00390495 0.0202528 NA
rs4791641 rs4791641 17 8161149 C T 175 1 1 90802 183497 93287 0 90802 183497 93287 0 367586 1372 2697 1417 0 5486 89430 180800 91870 0 362100 0.49662 0.495899 0.496631 0 0.972325 0.910691 1.03813 1.00537 0.932906 1.08346 1.00293 0.965819 1.04147 0.983348 1 0.00040317 0.0193166 NA
17:37821435_G_T rs931992 17 37821435 G T 176 0.998944 0.998045 40717.2 163133 163736 0 40717.2 163133 163736 0 367586 653.808 2434.58 2397.62 0 5486 40063.4 160698 161339 0 362100 0.332666 0.341067 0.332539 0 0.928348 0.850973 1.01276 0.910623 0.83461 0.99356 0.962537 0.925006 1.00159 0.0318511 0.998069 -0.0440728 0.0205346 NA
rs8077889 rs8077889 17 41878166 A C 177 1 1 227074 123834 16678 0 227074 123834 16678 0 367586 3358 1897 231 0 5486 223716 121937 16447 0 362100 0.213814 0.215002 0.213796 0 1.03645 0.979293 1.09694 0.935711 0.818153 1.07016 1.00719 0.962008 1.05448 0.757441 1 0.00728117 0.0235756 NA
17:45391804_T_C rs7225700 17 45391804 T C 178 0.999707 0.999518 46234.7 168484 152868 0 46234.7 168484 152868 0 367586 701.749 2473.7 2310.55 0 5486 45533 166010 150557 0 362100 0.354955 0.353372 0.354979 -7.91756e-17 0.966845 0.888532 1.05206 0.99577 0.914509 1.08425 1.00705 0.968107 1.04756 0.784239 0.999607 0.00553409 0.0202122 NA
17:66882466_T_G rs4148005 17 66882466 T G 179 0.999123 0.998376 171388 159411 36787.2 0 171388 159411 36787.2 0 367586 2516.09 2428.47 541.443 0 5486 168872 156982 36245.7 0 362100 0.316912 0.320029 0.316865 2.21692e-15 1.03828 0.981556 1.09827 1.0026 0.913065 1.10091 1.01468 0.97449 1.05653 0.594982 0.998251 0.011052 0.0207889 NA
17:76388202_A_G rs4969178 17 76388202 A G 180 0.986996 0.976306 55545.7 174852 137189 0 55545.7 174852 137189 0 367586 862.196 2613.71 2010.09 0 5486 54683.5 172238 135178 0 362100 0.388947 0.39538 0.38885 -1.58351e-16 0.962452 0.890612 1.04009 0.943101 0.870237 1.02207 0.972977 0.936172 1.01123 0.19534 0.976394 -0.0259471 0.0200373 NA
rs4939883 rs4939883 18 47167214 T C 181 1 1 11820 108377 247389 0 11820 108377 247389 0 367586 185 1607 3694 0 5486 11635 106770 243695 0 362100 0.179573 0.180186 0.179564 0 0.946589 0.811996 1.10349 0.953334 0.8215 1.10632 0.995791 0.948122 1.04586 0.899823 1 0.00316336 0.0251291 NA
18:47209143_C_T rs11660468 18 47209143 C T 182 0.998554 0.997576 136025 174672 56888.6 0 136025 174672 56888.6 0 367586 2005.44 2658.13 822.431 0 5486 134019 172014 56066.2 0 362100 0.392357 0.39218 0.392359 -6.33405e-16 1.03269 0.974101 1.09481 0.980298 0.903342 1.06381 0.999246 0.961397 1.03859 0.918174 0.997702 0.00203124 0.0197718 NA
18:57798110_C_T rs952044 18 57798110 C T 183 0.993776 0.990504 165280 162582 39723.3 0 165280 162582 39723.3 0 367586 2432.45 2449.33 604.212 0 5486 162848 160133 39119.1 0 362100 0.329214 0.333372 0.329151 -6.33405e-16 1.02401 0.967733 1.08356 1.03404 0.945258 1.13116 1.01924 0.979278 1.06083 0.393432 0.990866 0.0176166 0.0206426 NA
19:8431581_G_A rs2278236 19 8431581 G A 184 0.998561 0.99757 86114.3 183792 97680 0 86114.3 183792 97680 0 367586 1229.29 2787.68 1469.03 0 5486 84885 181004 96210.9 0 362100 0.484268 0.47815 0.484361 1.02928e-15 1.06348 0.993967 1.13786 1.05434 0.976863 1.13796 1.02519 0.987217 1.06462 0.155848 0.997401 0.0274617 0.0193505 NA
rs6511720 rs6511720 19 11202306 G T 185 1 1 285447 77059 5080 0 285447 77059 5080 0 367586 4247 1191 48 0 5486 281200 75868 5032 0 362100 0.118638 0.117299 0.118658 0 1.03941 0.974226 1.10895 0.631588 0.474555 0.840583 0.987023 0.930858 1.04658 0.762472 1 -0.0090392 0.0299077 NA
19:11227602_C_T rs688 19 11227602 C T 186 0.999561 0.9993 110653 182452 74481.8 0 110653 182452 74481.8 0 367586 1625.16 2742.4 1118.44 0 5486 109027 179709 73363.3 0 362100 0.4508 0.453817 0.450754 0 1.02376 0.962393 1.08904 1.02276 0.947227 1.10432 1.01244 0.97482 1.05152 0.683802 0.999134 0.00790939 0.01942 NA
19:19407718_T_C rs10401969 19 19407718 T C 187 0.999493 0.997443 313362 52106.4 2117.37 0 313362 52106.4 2117.37 0 367586 4676.86 782.482 26.6588 0 5486 308685 51323.9 2090.71 0 362100 0.0766366 0.0761757 0.0766436 -7.91756e-16 1.00628 0.932374 1.08603 0.841606 0.573755 1.2345 0.993392 0.925246 1.06656 0.895739 0.996203 -0.00477025 0.0364012 NA
rs731839 rs731839 19 33899065 G A 188 1 1 41265 163822 162499 0 41265 163822 162499 0 367586 687 2486 2313 0 5486 40578 161336 160186 0 362100 0.335094 0.351805 0.334841 0 0.910131 0.835816 0.991053 0.852874 0.782705 0.929335 0.927509 0.891598 0.964866 0.000236819 1 -0.0752579 0.0204722 NA
19:35556744_T_C rs1688030 19 35556744 T C 189 0.99969 0.998271 1691.18 45797.9 320097 0 1691.18 45797.9 320097 0 367586 35.0039 648.122 4802.87 0 5486 1656.18 45149.8 315294 0 362100 0.0668963 0.0654511 0.0669182 5.54229e-16 0.67919 0.481677 0.957694 0.720736 0.515068 1.00853 1.02402 0.948875 1.10512 0.544817 0.997422 0.0234306 0.0386934 NA
rs6859 rs6859 19 45382034 A G 190 1 1 65619 179010 122957 0 65619 179010 122957 0 367586 969 2692 1825 0 5486 64650 176318 121132 0 362100 0.422007 0.421983 0.422008 0 1.01865 0.946008 1.09686 1.00519 0.929311 1.08727 1.0001 0.962643 1.03902 0.872614 1 -0.00312907 0.0195153 NA
rs7254892 rs7254892 19 45389596 G A 191 1 1 344881 22366 339 0 344881 22366 339 0 367586 5161 321 4 0 5486 339720 22045 335 0 362100 0.031345 0.0299854 0.0313656 0 0.958478 0.85558 1.07375 0.785964 0.293153 2.10722 0.954635 0.85476 1.06618 0.511668 1 -0.0365907 0.055758 NA
rs492602 rs492602 19 49206417 A G 192 1 1 89552 183204 94830 0 89552 183204 94830 0 367586 1286 2688 1512 0 5486 88266 180516 93318 0 362100 0.492821 0.479402 0.493024 0 1.02204 0.955858 1.09279 1.11209 1.03182 1.1986 1.05605 1.01694 1.09666 0.0387167 1 0.040085 0.0193911 NA
rs17695224 rs17695224 19 52324216 G A 193 1 1 197505 144049 26032 0 197505 144049 26032 0 367586 2973 2125 388 0 5486 194532 141924 25644 0 362100 0.266758 0.2644 0.266794 0 0.979714 0.926269 1.03624 0.990016 0.889914 1.10138 0.987804 0.946468 1.03095 0.607374 1 -0.0112371 0.0218695 NA
rs103294 rs103294 19 54797848 C T 194 1 1 221245 127588 18753 0 221245 127588 18753 0 367586 3258 1951 277 0 5486 217987 125637 18476 0 362100 0.224565 0.228308 0.224508 0 1.03901 0.981897 1.09944 1.00312 0.886501 1.13507 1.02193 0.977045 1.06888 0.718438 1 0.00832013 0.0230764 NA
rs364585 rs364585 20 12962718 A G 195 1 1 56348 175283 135955 0 56348 175283 135955 0 367586 867 2584 2035 0 5486 55481 172699 133920 0 362100 0.391716 0.393547 0.391689 0 0.957476 0.886058 1.03465 0.972398 0.897544 1.0535 0.992237 0.954675 1.03128 0.668311 1 -0.00847563 0.0197813 NA
rs2328223 rs2328223 20 17845921 A C 196 1 1 242960 111732 12894 0 242960 111732 12894 0 367586 3603 1699 184 0 5486 239357 110033 12710 0 362100 0.187058 0.188389 0.187038 0 1.02578 0.967854 1.08716 0.961732 0.828427 1.11649 1.0089 0.961405 1.05873 0.549626 1 0.0148444 0.0248101 NA
20:34154741_C_T rs7264396 20 34154741 C T 197 0.999888 0.999709 229265 122192 16129.7 0 229265 122192 16129.7 0 367586 3403.84 1838.16 244 0 5486 225861 120354 15885.7 0 362100 0.210088 0.212009 0.210059 2.37527e-16 1.01344 0.957134 1.07306 1.01919 0.894153 1.16172 1.01178 0.966169 1.05954 0.382214 0.999845 0.0208071 0.0238115 NA
20:39180436_T_C rs6016381 20 39180436 T C 198 0.985662 0.976158 134743 175256 57587.4 0 134743 175256 57587.4 0 367586 1995.22 2609.33 881.447 0 5486 132748 172646 56706 0 362100 0.395051 0.39849 0.394999 2.37527e-15 1.00556 0.948207 1.06638 1.0342 0.954801 1.12019 1.01469 0.976359 1.05453 0.699843 0.975687 0.0077026 0.0199791 NA
20:39724338_T_C rs6065311 20 39724338 T C 199 0.999669 0.999483 99688.9 183946 83951.3 0 99688.9 183946 83951.3 0 367586 1454.8 2745.3 1285.9 0 5486 98234.1 181200 82665.4 0 362100 0.478593 0.484606 0.478502 -2.37527e-16 1.02303 0.959575 1.09068 1.05037 0.973896 1.13284 1.02475 0.986811 1.06414 0.138844 0.999188 0.0286829 0.0193789 NA
rs1800961 rs1800961 20 43042364 C T 200 1 1 345047 22185 354 0 345047 22185 354 0 367586 5178 305 3 0 5486 339869 21880 351 0 362100 0.0311397 0.0283449 0.031182 0 0.91496 0.81451 1.0278 0.561001 0.18 1.74845 0.90636 0.80909 1.01532 0.0782565 1 -0.0977503 0.0555118 NA
20:44585420_A_G rs4465830 20 44585420 A G 201 0.999851 0.999604 243276 111557 12752.9 0 243276 111557 12752.9 0 367586 3634.53 1669.4 182.071 0 5486 239641 109888 12570.9 0 362100 0.186437 0.18534 0.186453 -6.33405e-16 1.00167 0.944863 1.0619 0.954967 0.822008 1.10943 0.992667 0.945656 1.04202 0.626975 0.999226 -0.0120389 0.0247719 NA
rs181362 rs181362 22 21932068 C T 202 1 1 239937 113956 13693 0 239937 113956 13693 0 367586 3555 1694 237 0 5486 236382 112262 13456 0 362100 0.192257 0.197594 0.192176 0 1.00336 0.946534 1.06359 1.17114 1.02566 1.33724 1.03513 0.987257 1.08533 0.0819737 1 0.0427054 0.0245525 NA
rs5763662 rs5763662 22 30378703 C T 203 1 1 351124 16288 174 0 351124 16288 174 0 367586 5265 216 5 0 5486 345859 16072 169 0 362100 0.0226287 0.0205979 0.0226595 0 0.882845 0.769826 1.01246 1.9435 0.798247 4.73185 0.907105 0.794419 1.03577 0.192878 1 -0.0850645 0.0653281 NA
22:38595411_G_A rs3761445 22 38595411 G A 204 0.998847 0.998255 59201 176652 131733 0 59201 176652 131733 0 367586 885.4 2583.38 2017.22 0 5486 58315.6 174069 129716 0 362100 0.40134 0.396844 0.401408 -3.95878e-16 0.97749 0.905138 1.05563 1.02425 0.945865 1.10913 1.01921 0.980684 1.05925 0.325722 0.998535 0.0193444 0.0196836 NA
# Completed successfully at 2019-08-07 22:29:32
