# Supplementary material for: Predicting the effect of statins on cancer risk using genetic variants from a Mendelian randomization study in the UK Biobank
Source: eLife. 2020 Oct 13;9:e57191. doi: 10.7554/eLife.57191 (PMC7553780; doi:10.7554/eLife.57191)
Supplement: Source data 1. [file elife-57191-data1.zip › lipid_snps_CANCER_outcomes_ca_bowel_nSR.out]

# Analysis: "SNPTEST 2.5.4-beta1 analysis, started 2020-06-10 03:50:57"
#  started: 2020-06-10 06:03:33
# 
# Analysis properties:
#   -cov_names PC1 PC2 PC3 PC4 PC5 PC6 PC7 PC8 PC9 PC10 ages sex (user-supplied)
#   -data /rds/project/jmmh2/rds-jmmh2-projects/zz_mr/Association_Tests_August/bgen/lipid_snps.bgen /rds/project/jmmh2/rds-jmmh2-projects/zz_mr/September/input/cancer_Jul19_nSR_corr.sample (user-supplied)
#   -exclude_samples /rds/project/jmmh2/rds-jmmh2-projects/zz_mr/Amy_GWAS/input_all/exclusion_list.txt (user-supplied)
#   -frequentist 1 (user-supplied)
#   -method score (user-supplied)
#   -o /rds/project/jmmh2/rds-jmmh2-projects/zz_mr/Association_Tests_August/output/lipid_snps_CANCER_outcomes_ca_bowel_nSR.out (user-supplied)
#   -pheno ca_bowel_nSR (user-supplied)
# 
alternate_ids rsid chromosome position alleleA alleleB index average_maximum_posterior_call info cohort_1_AA cohort_1_AB cohort_1_BB cohort_1_NULL all_AA all_AB all_BB all_NULL all_total cases_AA cases_AB cases_BB cases_NULL cases_total controls_AA controls_AB controls_BB controls_NULL controls_total all_maf cases_maf controls_maf missing_data_proportion het_OR het_OR_lower het_OR_upper hom_OR hom_OR_lower hom_OR_upper all_OR all_OR_lower all_OR_upper frequentist_add_pvalue frequentist_add_info frequentist_add_beta_1 frequentist_add_se_1 comment
rs10903129 rs10903129 01 25768937 A G 1 1 1 72158 181055 114373 0 72158 181055 114373 0 367586 1027 2572 1621 0 5220 71131 178483 112752 0 362366 0.442578 0.443103 0.44257 0 0.998074 0.927932 1.07352 0.995743 0.920354 1.07731 0.997842 0.959778 1.03742 0.72635 1 -0.00696078 0.0198888 NA
rs4660293 rs4660293 01 40028180 A G 2 1 1 215504 132022 20060 0 215504 132022 20060 0 367586 3057 1883 280 0 5220 212447 130139 19780 0 362366 0.234152 0.234004 0.234154 0 1.00554 0.949035 1.0654 0.983755 0.869687 1.11278 0.999162 0.954591 1.04581 0.786621 1 0.00634592 0.0234425 NA
rs2479394 rs2479394 01 55486064 G A 3 1 1 28474 148012 191100 0 28474 148012 191100 0 367586 386 2098 2736 0 5220 28088 145914 188364 0 362366 0.278792 0.274904 0.278848 0 1.04627 0.937937 1.16711 1.05694 0.949405 1.17666 1.01989 0.976702 1.06499 0.427088 1 0.0175242 0.0220656 NA
rs11206510 rs11206510 01 55496039 T C 4 1 1 242622 111961 13003 0 242622 111961 13003 0 367586 3470 1568 182 0 5220 239152 110393 12821 0 362366 0.187666 0.185057 0.187704 0 0.978924 0.921855 1.03953 0.97835 0.841988 1.1368 0.9827 0.93501 1.03282 0.430285 1 -0.0199739 0.0253249 NA
1:55502137_C_G rs2149041 01 55502137 C G 5 0.996853 0.992299 242350 112197 13039.4 0 242350 112197 13039.4 0 367586 3426.28 1585.44 208.275 0 5220 238924 110611 12831.1 0 362366 0.188086 0.191762 0.188033 -1.58351e-16 0.999512 0.941343 1.06127 1.1319 0.983042 1.3033 1.02454 0.975466 1.07608 0.350422 0.992621 0.023716 0.0253981 NA
rs2479409 rs2479409 01 55504650 G A 6 1 1 44711 166817 156058 0 44711 166817 156058 0 367586 662 2325 2233 0 5220 44049 164492 153825 0 362366 0.348543 0.349521 0.348529 0 0.940494 0.862145 1.02596 0.965917 0.885096 1.05412 0.995642 0.956106 1.03681 0.846296 1 -0.00402087 0.0207426 NA
rs10888897 rs10888897 01 55513061 T C 7 1 1 56449 175511 135626 0 56449 175511 135626 0 367586 777 2518 1925 0 5220 55672 172993 133701 0 362366 0.392301 0.390038 0.392334 0 1.0429 0.961756 1.13089 1.0316 0.948591 1.12188 1.00969 0.970474 1.05048 0.622695 1 0.00997463 0.0202722 NA
1:55518752_C_T rs7552841 01 55518752 C T 8 0.958373 0.933846 142943 172732 51911 0 142943 172732 51911 0 367586 2078.01 2415.22 726.769 0 5220 140865 170317 51184.3 0 362366 0.376177 0.370571 0.376257 4.75053e-15 0.961288 0.906151 1.01978 0.96253 0.884034 1.048 0.97599 0.937718 1.01582 0.226307 0.938037 -0.0255186 0.021091 NA
rs562556 rs562556 01 55524237 G A 9 1 1 11874 108124 247588 0 11874 108124 247588 0 367586 178 1545 3497 0 5220 11696 106579 244091 0 362366 0.179376 0.182088 0.179337 0 0.95252 0.814684 1.11368 0.941372 0.808838 1.09562 0.981587 0.933652 1.03198 0.551703 1 -0.0153253 0.0257478 NA
1:55958030_C_T rs1998013 01 55958030 C T 10 0.99938 0.924791 365156 2424.64 5.47451 0 365156 2424.64 5.47451 0 367586 5188.36 31.6392 0 0 5220 359968 2393 5.47451 0 362366 0.00331296 0.00303058 0.00331702 -2.05856e-15 0.917309 0.645243 1.30409 NA NA NA 0.913381 0.642831 1.2978 0.593682 0.911137 -0.0961351 0.180194 NA
1:62953373_G_A rs10493326 01 62953373 G A 11 0.993589 0.986538 204883 139060 23643.3 0 204883 139060 23643.3 0 367586 2884.63 2012.37 323.004 0 5220 201998 137047 23320.3 0 362366 0.253473 0.254634 0.253456 7.91756e-16 1.02824 0.970942 1.08892 0.969911 0.863857 1.08898 1.00623 0.962583 1.05186 0.689522 0.986819 0.00914761 0.0228974 NA
1:63133930_G_A rs4587594 01 63133930 G A 12 0.999555 0.999167 154549 167721 45316.3 0 154549 167721 45316.3 0 367586 2275.84 2330.88 613.275 0 5220 152273 165390 44703 0 362366 0.351419 0.34075 0.351573 0 0.942957 0.889663 0.999442 0.917906 0.839075 1.00414 0.953305 0.915231 0.992964 0.0144068 0.999347 -0.0507186 0.0207272 NA
1:92993807_C_T rs6603981 01 92993807 C T 13 0.998715 0.997191 16184.9 118957 232444 0 16184.9 118957 232444 0 367586 248.78 1700.47 3270.75 0 5220 15936.1 117256 229174 0 362366 0.205838 0.210539 0.205771 -2.13774e-15 0.928964 0.812406 1.06224 0.914216 0.802849 1.04103 0.971481 0.926512 1.01863 0.272228 0.997503 -0.0267494 0.0243631 NA
rs12133576 rs12133576 01 93816400 A G 14 1 1 50170 170896 146520 0 50170 170896 146520 0 367586 749 2446 2025 0 5220 49421 168450 144495 0 362366 0.368942 0.377778 0.368815 0 0.95811 0.882271 1.04047 0.924702 0.849825 1.00618 0.962412 0.924812 1.00154 0.121969 1 -0.0316438 0.0204607 NA
rs646776 rs646776 01 109818530 C T 15 1 1 18197 127002 222387 0 18197 127002 222387 0 367586 245 1841 3134 0 5220 17952 125161 219253 0 362366 0.222255 0.223276 0.222241 0 1.07778 0.942424 1.23258 1.04737 0.918855 1.19386 0.994039 0.948975 1.04124 0.87689 1 -0.00368361 0.0237787 NA
1:110198727_C_G rs1010167 01 110198727 C G 16 0.996247 0.993891 137991 174531 55063.9 0 137991 174531 55063.9 0 367586 1963.84 2449.33 806.831 0 5220 136027 172082 54257 0 362366 0.3872 0.389175 0.387172 1.10846e-15 0.985896 0.928674 1.04664 1.03002 0.948396 1.11867 1.00847 0.96929 1.04924 0.647099 0.995398 0.00932585 0.0203712 NA
rs267733 rs267733 01 150958836 A G 17 1 1 258958 99130 9498 0 258958 99130 9498 0 367586 3626 1462 132 0 5220 255332 97668 9366 0 362366 0.160678 0.165326 0.160611 0 1.05408 0.991534 1.12057 0.992424 0.833186 1.1821 1.03517 0.982697 1.09044 0.256815 1 0.0305108 0.0269066 NA
rs12145743 rs12145743 01 156700651 T G 18 1 1 161167 164513 41906 0 161167 164513 41906 0 367586 2312 2338 570 0 5220 158855 162175 41336 0 362366 0.337778 0.333142 0.337845 0 0.990544 0.934819 1.04959 0.947457 0.863925 1.03906 0.979125 0.939803 1.02009 0.415424 1 -0.0170585 0.0209465 NA
rs4650994 rs4650994 01 178515312 G A 19 1 1 81139 181896 104551 0 81139 181896 104551 0 367586 1126 2626 1468 0 5220 80013 179270 103083 0 362366 0.468154 0.467241 0.468168 0 1.0409 0.970225 1.11673 1.01195 0.935843 1.09426 1.00373 0.965602 1.04336 0.957485 1 -0.00105377 0.0197666 NA
1:182150978_C_A rs1689797 01 182150978 C A 20 0.998404 0.997402 163413 163299 40874.1 0 163413 163299 40874.1 0 367586 2349.02 2308.33 562.647 0 5220 161064 160990 40311.4 0 362366 0.333319 0.328891 0.333383 1.42516e-15 0.983129 0.927863 1.04169 0.957018 0.872342 1.04991 0.979925 0.940447 1.02106 0.480544 0.997806 -0.0148302 0.0210231 NA
rs2642438 rs2642438 01 220970028 A G 21 1 1 32481 153245 181860 0 32481 153245 181860 0 367586 465 2171 2584 0 5220 32016 151074 179276 0 362366 0.296811 0.297031 0.296808 0 0.989428 0.894486 1.09445 0.992395 0.898453 1.09616 0.998932 0.957577 1.04207 0.886671 1 0.00308107 0.0216188 NA
1:220985811_T_C rs903319 01 220985811 T C 22 0.997348 0.994976 198690 143077 25818.5 0 198690 143077 25818.5 0 367586 2754.84 2072.96 392.196 0 5220 195935 141004 25426.3 0 362366 0.264856 0.273693 0.264728 5.54229e-16 1.04562 0.987297 1.1074 1.09707 0.986159 1.22047 1.04663 1.00223 1.09298 0.0529545 0.995333 0.0434839 0.0224689 NA
rs4846914 rs4846914 01 230295691 G A 23 1 1 56753 176014 134819 0 56753 176014 134819 0 367586 824 2494 1902 0 5220 55929 173520 132917 0 362366 0.393813 0.396743 0.39377 0 0.975566 0.901164 1.05611 0.97127 0.894501 1.05463 0.98764 0.949395 1.02742 0.445546 1 -0.0154648 0.0202721 NA
1:230419344_G_A rs6680658 01 230419344 G A 24 0.993148 0.986 216214 131472 19900 0 216214 131472 19900 0 367586 3034.35 1902.87 282.776 0 5220 213179 129569 19617.3 0 362366 0.232969 0.236439 0.232919 -1.90021e-15 1.03178 0.973905 1.0931 1.01271 0.895734 1.14496 1.01979 0.974459 1.06724 0.516918 0.986274 0.015252 0.0235332 NA
1:234849339_G_A rs2587534 01 234849339 G A 25 0.99591 0.992501 85062.7 183708 98815.1 0 85062.7 183708 98815.1 0 367586 1130.59 2649.15 1440.25 0 5220 83932.1 181059 97374.8 0 362366 0.481294 0.470339 0.481451 4.27548e-15 1.0862 1.01266 1.16508 1.09803 1.01521 1.18761 1.04556 1.00587 1.08683 0.0329887 0.99236 0.0423994 0.0198851 NA
rs1367117 rs1367117 02 21263900 G A 26 1 1 161856 163987 41743 0 161856 163987 41743 0 367586 2303 2331 586 0 5220 159553 161656 41157 0 362366 0.336619 0.335536 0.336635 0 0.998991 0.942698 1.05865 0.986427 0.900328 1.08076 0.99509 0.955195 1.03665 0.707249 1 -0.00785892 0.0209262 NA
rs515135 rs515135 02 21286057 T C 27 1 1 11882 108434 247270 0 11882 108434 247270 0 367586 175 1513 3532 0 5220 11707 106921 243738 0 362366 0.179819 0.178448 0.179839 0 0.946637 0.808565 1.10829 0.969404 0.831944 1.12958 1.0095 0.959829 1.06174 0.77254 1 0.00745165 0.0257794 NA
rs1260326 rs1260326 02 27730940 T C 28 1 1 57437 175526 134623 0 57437 175526 134623 0 367586 802 2498 1920 0 5220 56635 173028 132703 0 362366 0.39501 0.392912 0.39504 0 1.0195 0.94101 1.10453 1.02172 0.940347 1.11013 1.00895 0.96982 1.04966 0.807499 1 0.00493101 0.0202378 NA
2:27731212_T_C rs3817588 02 27731212 T C 29 0.991982 0.980657 237957 115439 14189.4 0 237957 115439 14189.4 0 367586 3375.07 1653.11 191.824 0 5220 234582 113786 13997.5 0 362366 0.195625 0.195091 0.195633 -3.5629e-15 1.00977 0.951667 1.07142 0.952495 0.822712 1.10275 0.996561 0.94914 1.04635 0.832784 0.980291 -0.00531051 0.0251525 NA
rs6544713 rs6544713 02 44073881 T C 30 1 1 38467 160718 168401 0 38467 160718 168401 0 367586 543 2331 2346 0 5220 37924 158387 166055 0 362366 0.32326 0.327299 0.323202 0 1.02787 0.935588 1.12925 0.986712 0.898183 1.08397 0.981506 0.941912 1.02276 0.411193 1 -0.0173751 0.0211428 NA
rs4148218 rs4148218 02 44099582 G A 31 1 1 245276 109927 12383 0 245276 109927 12383 0 367586 3460 1595 165 0 5220 241816 108332 12218 0 362366 0.183213 0.184387 0.183196 0 1.02899 0.969312 1.09235 0.943828 0.806503 1.10453 1.00797 0.958982 1.05946 0.828109 1 0.00554785 0.0255511 NA
rs2710642 rs2710642 02 63149557 G A 32 1 1 39456 161626 166504 0 39456 161626 166504 0 367586 554 2297 2369 0 5220 38902 159329 164135 0 362366 0.327186 0.326149 0.327201 0 1.01234 0.922043 1.11149 1.01351 0.923355 1.11246 1.00479 0.964225 1.04707 0.966799 1 -0.000878749 0.0211121 NA
2:118576719_T_C rs17508045 02 118576719 T C 33 0.999611 0.997929 305977 58744.1 2864.9 0 305977 58744.1 2864.9 0 367586 4385.17 794.878 39.9529 0 5220 301592 57949.2 2824.95 0 362366 0.087699 0.0837916 0.0877553 -1.66269e-15 0.94338 0.874271 1.01795 0.972683 0.710784 1.33108 0.950701 0.886686 1.01934 0.120016 0.997928 -0.0542853 0.0349167 NA
rs2030746 rs2030746 02 121309488 C T 34 1 1 125469 178592 63525 0 125469 178592 63525 0 367586 1737 2549 934 0 5220 123732 176043 62591 0 362366 0.415742 0.423084 0.415636 0 1.03141 0.969978 1.09674 1.06296 0.981131 1.15161 1.03106 0.991517 1.07218 0.171062 1 0.0274802 0.0200761 NA
2:135762344_C_T rs16831243 02 135762344 C T 35 0.999529 0.998031 297933 65518.4 4134.64 0 297933 65518.4 4134.64 0 367586 4212.43 938.533 69.0353 0 5220 293721 64579.9 4065.61 0 362366 0.100368 0.103123 0.100328 3.16702e-16 1.01334 0.943642 1.08818 1.18399 0.931519 1.50488 1.03106 0.967584 1.0987 0.0334831 0.99789 0.0714912 0.0336233 NA
2:165551201_T_C rs7607980 02 165551201 T C 36 0.999288 0.997628 284300 77910.9 5375.6 0 284300 77910.9 5375.6 0 367586 4040.62 1114.33 65.051 0 5220 280259 76796.5 5310.55 0 362366 0.1206 0.119199 0.120621 -2.85032e-15 1.00643 0.941403 1.07596 0.849623 0.664033 1.08708 0.986617 0.929512 1.04723 0.707004 0.996838 -0.0114322 0.0304143 NA
2:165619163_T_G rs355838 02 165619163 T G 37 0.994557 0.992059 56385.1 175396 135805 0 56385.1 175396 135805 0 367586 821.369 2526.06 1872.57 0 5220 55563.7 172870 133932 0 362366 0.391971 0.39931 0.391865 9.50107e-16 0.988504 0.913139 1.07009 0.945813 0.870809 1.02728 0.969341 0.931844 1.00835 0.126943 0.991757 -0.0310852 0.0203668 NA
rs2287623 rs2287623 02 169830155 G A 38 1 1 57757 176298 133531 0 57757 176298 133531 0 367586 795 2522 1903 0 5220 56962 173776 131628 0 362366 0.39693 0.39387 0.396974 0 1.03986 0.959639 1.12678 1.03588 0.953036 1.12592 1.01307 0.973795 1.05393 0.483091 1 0.014186 0.020227 NA
rs1047891 rs1047891 02 211540507 C A 39 1 1 172154 158700 36732 0 172154 158700 36732 0 367586 2426 2301 493 0 5220 169728 156399 36239 0 362366 0.315795 0.314847 0.315809 0 1.02931 0.971843 1.09017 0.951773 0.863364 1.04924 0.995552 0.95499 1.03784 0.862783 1 -0.00367956 0.0212897 NA
rs1250229 rs1250229 02 216304384 T C 40 1 1 24471 143779 199336 0 24471 143779 199336 0 367586 316 2030 2874 0 5220 24155 141749 196462 0 362366 0.262144 0.254981 0.262247 0 1.0947 0.971581 1.23343 1.11822 0.994825 1.25693 1.03863 0.993599 1.0857 0.0769426 1 0.0400019 0.0226164 NA
2:227122216_G_T rs1515110 02 227122216 G T 41 0.999003 0.998217 48609.5 170037 148940 0 48609.5 170037 148940 0 367586 677.004 2424.32 2118.68 0 5220 47932.5 167612 146821 0 362366 0.363528 0.361909 0.363551 2.37527e-16 1.02405 0.939851 1.1158 1.02168 0.936416 1.11471 1.00713 0.967444 1.04845 0.801336 0.99816 0.00518168 0.0205935 NA
rs11563251 rs11563251 02 234679384 C T 42 1 1 290875 72172 4539 0 290875 72172 4539 0 367586 4134 1012 74 0 5220 286741 71160 4465 0 362366 0.110518 0.111111 0.11051 0 0.986425 0.920445 1.05713 1.14955 0.911746 1.44939 1.00612 0.946129 1.06992 0.927643 1 0.00285999 0.0314938 NA
3:12296469_G_A rs9875338 03 12296469 G A 43 0.999063 0.998416 132583 176123 58880 0 132583 176123 58880 0 367586 1904.82 2533.75 781.431 0 5220 130678 173589 58098.5 0 362366 0.399747 0.392396 0.399853 -6.33405e-16 1.00137 0.943174 1.06315 0.922734 0.84853 1.00343 0.969308 0.931706 1.00843 0.100195 0.998365 -0.0332363 0.0202179 NA
rs7640978 rs7640978 03 32533010 C T 44 1 1 305112 59557 2917 0 305112 59557 2917 0 367586 4319 849 52 0 5220 300793 58708 2865 0 362366 0.0889465 0.0912835 0.0889129 0 1.00715 0.935209 1.08463 1.26405 0.959273 1.66565 1.02934 0.962546 1.10077 0.358349 1 0.0319472 0.0347813 NA
Affx-22382690 rs2290547 03 47061183 G A 45 1 1 250117 105993 11476 0 250117 105993 11476 0 367586 3541 1512 167 0 5220 246576 104481 11309 0 362366 0.175394 0.17682 0.175374 0 1.00772 0.948421 1.07072 1.02829 0.879463 1.20231 1.01002 0.960141 1.06248 0.712248 1 0.00958935 0.0259988 NA
3:50113034_A_G rs2240327 03 50113034 A G 46 0.99989 0.999813 100622 183347 83617 0 100622 183347 83617 0 367586 1337.9 2623.17 1258.93 0 5220 99283.9 180724 82358.1 0 362366 0.47687 0.492436 0.476645 -3.16702e-16 1.07712 1.00802 1.15096 1.13436 1.04975 1.22578 1.06527 1.02489 1.10724 0.000297876 0.999817 0.0728984 0.0201536 NA
rs13326165 rs13326165 03 52532118 A G 47 1 1 15455 119214 232917 0 15455 119214 232917 0 367586 216 1643 3361 0 5220 15239 117571 229556 0 362366 0.204203 0.198755 0.204281 0 0.985916 0.854669 1.13732 1.03296 0.899311 1.18647 1.03494 0.986037 1.08627 0.112805 1 0.0389637 0.0245718 NA
rs6805251 rs6805251 03 119560606 T C 48 1 1 53874 173703 140009 0 53874 173703 140009 0 367586 805 2496 1919 0 5220 53069 171207 138090 0 362366 0.382837 0.393295 0.382686 0 0.961099 0.887172 1.04119 0.916131 0.843238 0.995327 0.956304 0.919217 0.994888 0.0256806 1 -0.0454011 0.02035 NA
rs17345563 rs17345563 03 132209203 A G 49 1 1 289295 73612 4679 0 289295 73612 4679 0 367586 4114 1038 68 0 5220 285181 72574 4611 0 362366 0.112858 0.112452 0.112864 0 0.991454 0.925753 1.06182 1.02228 0.803028 1.3014 0.99589 0.936813 1.05869 0.891865 1 -0.00425044 0.0312659 NA
3:135932359_C_T rs687339 03 135932359 C T 50 0.998803 0.997227 19123.1 129452 219011 0 19123.1 129452 219011 0 367586 272.078 1830.6 3117.32 0 5220 18851 127621 215894 0 362366 0.228107 0.227468 0.228116 -1.42516e-15 0.993829 0.874192 1.12984 1.00042 0.883046 1.13339 1.00369 0.958486 1.05103 0.72267 0.997253 0.00836656 0.0235749 NA
3:156798294_A_G rs1482852 03 156798294 A G 51 0.998128 0.996845 131815 177009 58762 0 131815 177009 58762 0 367586 1865.99 2506.96 847.047 0 5220 129949 174502 57915 0 362366 0.400631 0.4024 0.400606 1.26681e-15 1.00049 0.941891 1.06273 1.01855 0.938554 1.10536 1.0075 0.968573 1.04798 0.488292 0.99716 0.014051 0.0202748 NA
3:170727218_G_A rs10513688 03 170727218 G A 52 0.999974 0.999859 299612 64506.6 3467.13 0 299612 64506.6 3467.13 0 367586 4315.81 848.188 56.0039 0 5220 295297 63658.4 3411.12 0 362366 0.0971756 0.0919728 0.0972506 -9.50107e-16 0.91166 0.846538 0.981792 1.12336 0.861197 1.46532 0.940233 0.87945 1.00522 0.112222 0.999793 -0.0532128 0.0335033 NA
rs6831256 rs6831256 04 3473139 A G 53 1 1 122328 179565 65693 0 122328 179565 65693 0 367586 1776 2470 974 0 5220 120552 177095 64719 0 362366 0.422964 0.42318 0.42296 0 0.946721 0.890327 1.00669 1.02155 0.944206 1.10522 1.0009 0.962516 1.04082 0.779269 1 0.00561871 0.0200473 NA
4:26062990_A_G rs10019888 04 26062990 A G 54 0.996652 0.990717 256221 101227 10138.8 0 256221 101227 10138.8 0 367586 3650.02 1421.73 148.251 0 5220 252571 99804.8 9990.55 0 362366 0.165273 0.164582 0.165283 -6.41322e-15 0.985723 0.926732 1.04847 1.02682 0.870269 1.21154 0.994922 0.944412 1.04813 0.754988 0.990259 -0.00832347 0.0266719 NA
rs442177 rs442177 04 88030261 G T 55 1 1 60675 177384 129527 0 60675 177384 129527 0 367586 855 2519 1846 0 5220 59820 174865 127681 0 362366 0.406346 0.405077 0.406364 0 1.00787 0.932125 1.08978 1.01155 0.932226 1.09762 1.00535 0.966556 1.04571 0.854847 1 0.00368501 0.0201435 NA
4:88160140_C_T rs10029254 04 88160140 C T 56 0.999897 0.999771 217251 130571 19763.7 0 217251 130571 19763.7 0 367586 3093.15 1827.53 299.325 0 5220 214158 128744 19464.3 0 362366 0.231372 0.232392 0.231358 3.16702e-16 0.982813 0.92721 1.04175 1.06472 0.944754 1.19993 1.00583 0.960851 1.05291 0.743162 0.999732 0.00768097 0.0234413 NA
rs3822072 rs3822072 04 89741269 G A 57 1 1 110787 182105 74694 0 110787 182105 74694 0 367586 1562 2644 1014 0 5220 109225 179461 73680 0 362366 0.450905 0.44751 0.450954 0 1.03023 0.967324 1.09722 0.962342 0.888714 1.04207 0.986174 0.948591 1.02525 0.591112 1 -0.0106901 0.0198988 NA
rs2602836 rs2602836 04 100014805 A G 58 1 1 64735 179575 123276 0 64735 179575 123276 0 367586 920 2538 1762 0 5220 63815 177037 121514 0 362366 0.420371 0.419349 0.420386 0 0.994403 0.921658 1.07289 1.00581 0.9282 1.0899 1.00427 0.965707 1.04437 0.90296 1 0.00244525 0.0200556 NA
rs13107325 rs13107325 04 103188709 C T 59 1 1 314539 51078 1969 0 314539 51078 1969 0 367586 4425 758 37 0 5220 310114 50320 1932 0 362366 0.0748342 0.0796935 0.0747642 0 1.05569 0.976847 1.1409 1.34216 0.968151 1.86064 1.07164 0.997822 1.15092 0.13202 1 0.0564006 0.037446 NA
rs6450176 rs6450176 05 53298025 G A 60 1 1 205147 139012 23427 0 205147 139012 23427 0 367586 2878 2007 335 0 5220 202269 137005 23092 0 362366 0.25282 0.256418 0.252768 0 1.02955 0.972112 1.09039 1.01958 0.909763 1.14266 1.01942 0.975293 1.06554 0.370577 1 0.0203836 0.022765 NA
5:55861786_C_T rs9686661 05 55861786 C T 61 0.999884 0.999703 235332 117442 14811.2 0 235332 117442 14811.2 0 367586 3319.66 1666.31 234.027 0 5220 232013 115776 14577.2 0 362366 0.200041 0.204441 0.199978 -3.95878e-16 1.0059 0.948017 1.06732 1.12205 0.981711 1.28244 1.02805 0.979959 1.07851 0.280013 0.999786 0.0266885 0.024705 NA
5:67714246_A_G rs4976033 05 67714246 A G 62 0.983128 0.97252 131248 176794 59543.3 0 131248 176794 59543.3 0 367586 1844.95 2508.76 866.282 0 5220 129404 174285 58677 0 362366 0.402465 0.406258 0.40241 7.1258e-16 1.00962 0.950313 1.07264 1.03551 0.954637 1.12322 1.0161 0.976907 1.05687 0.296048 0.974497 0.0213592 0.0204405 NA
5:74560579_G_A rs10066707 05 74560579 G A 63 0.993838 0.99098 146622 170694 50270.3 0 146622 170694 50270.3 0 367586 2088.82 2380.34 750.847 0 5220 144533 168313 49519.5 0 362366 0.36894 0.371842 0.368898 1.26681e-15 0.978559 0.922327 1.03822 1.04916 0.964611 1.14112 1.0127 0.973018 1.05401 0.511641 0.991068 0.0134947 0.0205622 NA
5:74562029_C_G rs2006760 05 74562029 C G 64 0.989448 0.974963 232555 119577 15454 0 232555 119577 15454 0 367586 3258.72 1723.39 237.89 0 5220 229296 117854 15216.1 0 362366 0.204693 0.210648 0.204608 -9.18437e-15 1.02894 0.970185 1.09126 1.10008 0.963413 1.25613 1.0374 0.989388 1.08774 0.0989406 0.97593 0.0410064 0.0248522 NA
rs7703051 rs7703051 05 74625487 C A 65 1 1 143724 172086 51776 0 143724 172086 51776 0 367586 2047 2443 730 0 5220 141677 169643 51046 0 362366 0.37493 0.373851 0.374945 0 0.99671 0.939463 1.05745 0.989789 0.909045 1.07771 0.995336 0.956374 1.03589 0.835772 1 -0.00423429 0.0204254 NA
5:74641707_G_A rs2303152 05 74641707 G A 66 0.999561 0.998347 297281 66549.7 3754.97 0 297281 66549.7 3754.97 0 367586 4200.79 965.082 54.1294 0 5220 293081 65584.7 3700.84 0 362366 0.100738 0.10281 0.100708 1.02928e-15 1.02664 0.956778 1.1016 1.02044 0.778934 1.33684 1.02327 0.960194 1.09049 0.572932 0.997928 0.0185122 0.0328383 NA
5:74648496_G_T rs17238484 05 74648496 G T 67 0.99975 0.999474 220665 127957 18963.4 0 220665 127957 18963.4 0 367586 3143.37 1799.4 277.227 0 5220 217522 126158 18686.2 0 362366 0.22564 0.225465 0.225642 6.33405e-16 0.987011 0.931064 1.04632 1.02665 0.907194 1.16184 0.998988 0.953853 1.04626 0.89611 0.999306 -0.0030845 0.023622 NA
rs5909 rs5909 05 74656175 G A 68 1 1 301812 62562 3212 0 301812 62562 3212 0 367586 4263 921 36 0 5220 297549 61641 3176 0 362366 0.0938365 0.0951149 0.0938181 0 1.04288 0.970676 1.12045 0.791162 0.568841 1.10037 1.01528 0.950563 1.08439 0.59212 1 0.018191 0.0339532 NA
rs12916 rs12916 05 74656539 T C 69 1 1 132156 176603 58827 0 132156 176603 58827 0 367586 1906 2497 817 0 5220 130250 174106 58010 0 362366 0.400256 0.39569 0.400322 0 0.980076 0.922958 1.04073 0.962441 0.886188 1.04525 0.980853 0.942856 1.02038 0.332201 1 -0.0195813 0.0201934 NA
rs4530754 rs4530754 05 122855416 G A 70 1 1 76377 182312 108897 0 76377 182312 108897 0 367586 1095 2619 1506 0 5220 75282 179693 107391 0 362366 0.455765 0.460632 0.455695 0 1.00203 0.933311 1.07581 0.964127 0.89143 1.04275 0.98031 0.943039 1.01905 0.405857 1 -0.0165146 0.0198682 NA
rs6882076 rs6882076 05 156390297 T C 71 1 1 49173 170253 148160 0 49173 170253 148160 0 367586 644 2413 2163 0 5220 48529 167840 145997 0 362366 0.365355 0.354502 0.365512 0 1.08337 0.992588 1.18246 1.11642 1.02178 1.21983 1.04895 1.00743 1.09218 0.0208467 1 0.0474496 0.0205343 NA
6:16109163_A_C rs2294261 06 16109163 A C 72 0.99645 0.994416 95752.4 183259 88575.1 0 95752.4 183259 88575.1 0 367586 1439.38 2556.78 1223.84 0 5220 94313 180702 87351.2 0 362366 0.490237 0.479355 0.490394 1.10846e-15 0.9271 0.868699 0.989427 0.918021 0.850188 0.991267 0.956763 0.920468 0.994489 0.0464606 0.994716 -0.0394886 0.0198317 NA
6:26093141_G_A rs1800562 06 26093141 G A 73 0.99952 0.997285 313425 51906.4 2254.63 0 313425 51906.4 2254.63 0 367586 4452.84 724.373 42.7882 0 5220 308972 51182 2211.84 0 362366 0.076738 0.0775813 0.0767258 1.02928e-15 0.982036 0.907368 1.06285 1.34231 0.990473 1.81912 1.01209 0.941565 1.08789 0.764249 0.998236 -0.0110665 0.0369001 NA
rs2247056 rs2247056 06 31265490 T C 74 1 1 32591 153678 181317 0 32591 153678 181317 0 367586 494 2173 2553 0 5220 32097 151505 178764 0 362366 0.297699 0.302778 0.297626 0 0.931902 0.844541 1.0283 0.927915 0.842077 1.0225 0.975774 0.935591 1.01768 0.690121 1 -0.0086366 0.0216624 NA
6:34563164_A_G rs205262 06 34563164 A G 75 0.999283 0.998621 196621 144317 26647.4 0 196621 144317 26647.4 0 367586 2846.56 2010.79 362.651 0 5220 193775 142306 26284.7 0 362366 0.268797 0.262078 0.268894 -1.58351e-16 0.961875 0.908123 1.01881 0.93921 0.841343 1.04846 0.965649 0.924148 1.00901 0.176906 0.998707 -0.0301673 0.0223405 NA
6:43757896_C_A rs998584 06 43757896 C A 76 0.996387 0.994693 98504 183562 85520.5 0 98504 183562 85520.5 0 367586 1339.69 2675.87 1204.44 0 5220 97164.3 180886 84316 0 362366 0.482339 0.487045 0.482272 7.91756e-16 1.07291 1.00432 1.14618 1.03604 0.957945 1.1205 1.01929 0.980647 1.05947 0.342764 0.994421 0.0188378 0.0198561 NA
rs17789218 rs17789218 06 100600097 T C 77 1 1 209829 135864 21893 0 209829 135864 21893 0 367586 3054 1858 308 0 5220 206775 134006 21585 0 362366 0.244365 0.236973 0.244471 0 0.938751 0.885786 0.994884 0.966112 0.858569 1.08713 0.959805 0.917178 1.00441 0.0828873 1 -0.0399502 0.023037 NA
6:116337503_G_A rs868943 06 116337503 G A 78 0.999615 0.999376 122639 178859 66087.8 0 122639 178859 66087.8 0 367586 1732.24 2530.45 957.306 0 5220 120907 176329 65130.5 0 362366 0.423077 0.425772 0.423039 6.33405e-16 1.00165 0.941852 1.06525 1.02591 0.947499 1.11081 1.01125 0.972502 1.05155 0.872697 0.999436 0.00320363 0.0199936 NA
rs9491696 rs9491696 06 127452639 C G 79 1 1 94100 183991 89495 0 94100 183991 89495 0 367586 1328 2617 1275 0 5220 92772 181374 88220 0 362366 0.493736 0.494923 0.493719 0 1.00797 0.943113 1.07729 1.00963 0.934432 1.09088 1.00483 0.966741 1.04442 0.896999 1 0.00256282 0.0197973 NA
6:139831757_T_C rs634869 06 139831757 T C 80 0.999776 0.999687 61831.2 177550 128204 0 61831.2 177550 128204 0 367586 849.529 2518.48 1851.99 0 5220 60981.7 175032 126352 0 362366 0.409717 0.403979 0.4098 -7.91756e-17 1.03286 0.955064 1.11699 1.05215 0.969516 1.14182 1.02442 0.984866 1.06555 0.255535 0.999871 0.0228623 0.0201074 NA
6:152040291_T_C rs12525163 06 152040291 T C 81 0.999285 0.998573 193858 146362 27365.9 0 193858 146362 27365.9 0 367586 2730.05 2083.68 406.271 0 5220 191128 144278 26959.6 0 362366 0.273533 0.277416 0.273477 1.34598e-15 1.01108 0.954656 1.07084 1.05501 0.94985 1.17182 1.01994 0.976856 1.06491 0.384353 0.997918 0.019345 0.0222381 NA
6:160575985_C_T rs2297374 06 160575985 C T 82 0.998105 0.996826 143986 171881 51719.5 0 143986 171881 51719.5 0 367586 2075.08 2462.87 682.055 0 5220 141911 169418 51037.4 0 362366 0.374497 0.366569 0.374611 2.37527e-15 0.994175 0.937376 1.05442 0.913927 0.837694 0.997098 0.966107 0.92814 1.00563 0.105549 0.995775 -0.0331244 0.0204658 NA
rs1564348 rs1564348 06 160578860 T C 83 1 1 253279 103766 10541 0 253279 103766 10541 0 367586 3534 1542 144 0 5220 249745 102224 10397 0 362366 0.169821 0.175287 0.169743 0 1.06601 1.00367 1.13222 0.978779 0.827598 1.15758 1.03961 0.988091 1.09381 0.167856 1 0.0363556 0.0263614 NA
rs702485 rs702485 07 6449272 A G 84 1 1 109061 182158 76367 0 109061 182158 76367 0 367586 1572 2572 1076 0 5220 107489 179586 75291 0 362366 0.455529 0.45249 0.455573 0 0.979287 0.919309 1.04318 0.977194 0.903772 1.05658 0.987643 0.950042 1.02673 0.358762 1 -0.0182209 0.0198544 NA
7:16152174_T_A rs17286602 07 16152174 T A 85 0.997749 0.99646 120185 180187 67214.2 0 120185 180187 67214.2 0 367586 1736.5 2491.06 992.439 0 5220 118448 177696 66221.8 0 362366 0.427948 0.42873 0.427937 -9.50107e-16 0.956222 0.898994 1.01709 1.02225 0.945001 1.10581 1.00324 0.964831 1.04318 0.85301 0.996452 0.0037183 0.0200686 NA
rs10282707 rs10282707 07 17911038 C T 86 1 1 133659 176056 57871 0 133659 176056 57871 0 367586 1916 2522 782 0 5220 131743 173534 57089 0 362366 0.396911 0.391379 0.396991 0 0.999292 0.941259 1.0609 0.94186 0.866192 1.02414 0.976775 0.938865 1.01622 0.258198 1 -0.0228704 0.0202274 NA
rs12670798 rs12670798 07 21607352 T C 87 1 1 208500 136805 22281 0 208500 136805 22281 0 367586 2919 1988 313 0 5220 205581 134817 21968 0 362366 0.2467 0.250383 0.246647 0 1.03853 0.980593 1.0999 1.00347 0.89231 1.12847 1.02021 0.975707 1.06674 0.348571 1 0.0215159 0.0229536 NA
rs4722551 rs4722551 07 25991826 T C 88 1 1 260182 98070 9334 0 260182 98070 9334 0 367586 3657 1408 155 0 5220 256525 96662 9179 0 362366 0.15879 0.164559 0.158707 0 1.02177 0.960421 1.08703 1.18452 1.00729 1.39293 1.04414 0.991115 1.1 0.123568 1 0.0415726 0.0269957 NA
rs2073547 rs2073547 07 44582331 A G 89 1 1 245422 109039 13125 0 245422 109039 13125 0 367586 3473 1562 185 0 5220 241949 107477 12940 0 362366 0.184024 0.185057 0.184009 0 1.01248 0.953377 1.07524 0.995993 0.858165 1.15596 1.00699 0.95812 1.05836 0.695691 1 0.00993982 0.0254122 NA
rs217386 rs217386 07 44600695 G A 90 1 1 121990 179168 66428 0 121990 179168 66428 0 367586 1710 2582 928 0 5220 120280 176586 65500 0 362366 0.424423 0.425096 0.424413 0 1.02848 0.967092 1.09377 0.996561 0.919502 1.08008 1.0028 0.964362 1.04276 0.918988 1 0.00203233 0.0199819 NA
rs4917014 rs4917014 07 50305863 T G 91 1 1 170006 160266 37314 0 170006 160266 37314 0 367586 2339 2335 546 0 5220 167667 157931 36768 0 362366 0.319509 0.328257 0.319383 0 1.05983 1.00036 1.12284 1.06449 0.96914 1.16921 1.04136 0.999381 1.08511 0.0364609 1 0.0444145 0.0212332 NA
rs17145738 rs17145738 07 72982874 C T 92 1 1 283413 78558 5615 0 283413 78558 5615 0 367586 3922 1207 91 0 5220 279491 77351 5524 0 362366 0.122132 0.133046 0.121975 0 1.11199 1.04201 1.18668 1.17395 0.952026 1.44759 1.1047 1.04357 1.1694 0.00107696 1 0.0984464 0.0301095 NA
rs799160 rs799160 07 73060006 C T 93 1 1 96049 183953 87584 0 96049 183953 87584 0 367586 1427 2564 1229 0 5220 94622 181389 86355 0 362366 0.488486 0.481034 0.488593 0 0.937293 0.878123 1.00045 0.943697 0.873907 1.01906 0.970191 0.933391 1.00844 0.22888 1 -0.0238492 0.0198207 NA
7:116358044_A_G rs38855 07 116358044 A G 94 0.993016 0.989758 102992 183261 81332.4 0 102992 183261 81332.4 0 367586 1498.31 2570.47 1151.22 0 5220 101494 180691 80181.2 0 362366 0.470538 0.466754 0.470592 7.1258e-16 0.963646 0.903752 1.02751 0.972581 0.900167 1.05082 0.984706 0.947302 1.02359 0.416372 0.989707 -0.0161767 0.0199041 NA
7:130444934_A_G rs3996352 07 130444934 A G 95 0.997482 0.996091 94810.4 183476 89299.7 0 94810.4 183476 89299.7 0 367586 1346.38 2610.78 1262.84 0 5220 93464 180865 88036.8 0 362366 0.492504 0.491998 0.492511 -3.95878e-16 1.00206 0.937839 1.07068 0.995776 0.921674 1.07584 0.997949 0.960119 1.03727 0.701009 0.995891 -0.00760822 0.0198152 NA
rs17173637 rs17173637 07 150529449 T C 96 1 1 308034 56880 2672 0 308034 56880 2672 0 367586 4350 828 42 0 5220 303684 56052 2630 0 362366 0.0846387 0.0873563 0.0845995 0 1.03127 0.956887 1.11143 1.11488 0.820728 1.51444 1.03571 0.967194 1.10907 0.196893 1 0.046059 0.0356921 NA
8:9184231_G_A rs4240624 08 9184231 G A 97 0.999841 0.999322 3037.28 61083.2 303465 0 3037.28 61083.2 303465 0 367586 44.0078 872.824 4303.17 0 5220 2993.27 60210.4 299162 0 362366 0.0913498 0.0920344 0.0913399 1.58351e-16 0.985986 0.726773 1.33765 0.978357 0.725411 1.3195 0.991695 0.927579 1.06024 0.802683 0.999296 -0.00858338 0.0343506 NA
8:9267117_C_T rs9693857 08 9267117 C T 98 0.996631 0.995289 112952 181929 72705.1 0 112952 181929 72705.1 0 367586 1632.15 2544.82 1043.03 0 5220 111320 179384 71662.1 0 362366 0.445255 0.443571 0.44528 1.26681e-15 0.967577 0.90886 1.03009 0.992706 0.917977 1.07352 0.993105 0.955226 1.03249 0.805242 0.995632 -0.00492152 0.01996 NA
8:15799853_G_C rs4332136 08 15799853 G C 99 0.999557 0.97821 361744 5820.84 21 0 361744 5820.84 21 0 367586 5134.45 85.5529 0 0 5220 356610 5735.28 21 0 362366 0.00797478 0.00819473 0.00797161 -5.93817e-15 1.03605 0.835407 1.28488 NA NA NA 1.02822 0.829844 1.27402 0.604468 0.972267 0.0592401 0.114366 NA
rs4921914 rs4921914 08 18272438 C T 100 1 1 17860 128015 221711 0 17860 128015 221711 0 367586 253 1858 3109 0 5220 17607 126157 218602 0 362366 0.222717 0.226437 0.222663 0 1.02494 0.897939 1.16991 0.989764 0.869927 1.12611 0.97856 0.93441 1.0248 0.401562 1 -0.0199888 0.0238292 NA
rs1801177 rs1801177 08 19805708 G A 101 1 1 355064 12417 105 0 355064 12417 105 0 367586 5052 165 3 0 5220 350012 12252 102 0 362366 0.0171756 0.0163793 0.017187 0 0.933032 0.798184 1.09066 2.0377 0.646204 6.42557 0.952221 0.817814 1.10872 0.46448 1 -0.0554532 0.0758085 NA
rs268 rs268 08 19813529 A G 102 1 1 354297 13161 128 0 354297 13161 128 0 367586 5043 177 0 0 5220 349254 12984 128 0 362366 0.0182502 0.016954 0.0182688 0 0.944098 0.811857 1.09788 NA NA NA 0.926789 0.798031 1.07632 0.270103 1 -0.081181 0.0736118 NA
rs301 rs301 08 19816934 T C 103 1 1 215031 132363 20192 0 215031 132363 20192 0 367586 3058 1867 295 0 5220 211973 130496 19897 0 362366 0.234975 0.235345 0.23497 0 0.991723 0.93586 1.05092 1.02773 0.911171 1.15919 1.00209 0.957473 1.04878 0.926879 1 0.00214315 0.0233528 NA
rs326 rs326 08 19819439 A G 104 1 1 183581 152452 31553 0 183581 152452 31553 0 367586 2572 2184 464 0 5220 181009 150268 31089 0 362366 0.293208 0.298084 0.293137 0 1.02286 0.96576 1.08333 1.05037 0.950802 1.16035 1.02404 0.981687 1.06823 0.25431 1 0.0248013 0.0217566 NA
rs328 rs328 08 19819724 C G 105 1 1 297126 66721 3739 0 297126 66721 3739 0 367586 4241 926 53 0 5220 292885 65795 3686 0 362366 0.100927 0.0988506 0.100957 0 0.971957 0.904802 1.0441 0.993 0.755883 1.3045 0.976843 0.915621 1.04216 0.491102 1 -0.0226346 0.0328726 NA
rs12678919 rs12678919 08 19844222 A G 106 1 1 299527 64583 3476 0 299527 64583 3476 0 367586 4273 898 49 0 5220 295254 63685 3427 0 362366 0.0973038 0.0954023 0.0973312 0 0.974321 0.90622 1.04754 0.987973 0.744005 1.31194 0.978093 0.915844 1.04457 0.523035 1 -0.0213357 0.0334063 NA
8:19865843_G_A rs894210 08 19865843 G A 107 0.995362 0.992945 77450.3 182762 107374 0 77450.3 182762 107374 0 367586 1026.02 2710.34 1483.64 0 5220 76424.3 180051 105890 0 362366 0.459297 0.456166 0.459342 6.33405e-16 1.12125 1.043 1.20537 1.04364 0.963276 1.1307 1.01288 0.97434 1.05294 0.546993 0.993284 0.0120006 0.0199256 NA
rs10102164 rs10102164 08 55421614 G A 108 1 1 228370 122682 16534 0 228370 122682 16534 0 367586 3222 1750 248 0 5220 225148 120932 16286 0 362366 0.211855 0.215134 0.211808 0 1.01121 0.953632 1.07225 1.06409 0.934248 1.21199 1.02001 0.973156 1.06912 0.656019 1 0.0107602 0.0241577 NA
8:59385919_C_T rs2326077 08 59385919 C T 109 0.999418 0.998927 41715.8 164193 161677 0 41715.8 164193 161677 0 367586 600.337 2302.48 2317.18 0 5220 41115.5 161890 159360 0 362366 0.336825 0.335551 0.336844 -3.16702e-16 0.97406 0.889806 1.06629 0.995841 0.909755 1.09007 1.00581 0.965483 1.04781 0.766763 0.998745 0.00621138 0.0209411 NA
rs2293889 rs2293889 08 116599199 T G 110 1 1 68113 181339 118134 0 68113 181339 118134 0 367586 951 2537 1732 0 5220 67162 178802 116402 0 362366 0.43196 0.425192 0.432058 0 1.00205 0.929603 1.08015 1.05083 0.970352 1.13797 1.02843 0.989018 1.06942 0.0993719 1 0.0329679 0.0200059 NA
8:116663898_G_A rs2737252 08 116663898 G A 111 0.99825 0.996606 189806 148612 29168.6 0 189806 148612 29168.6 0 367586 2681.54 2082.81 455.647 0 5220 187124 146529 28713 0 362366 0.281497 0.286792 0.281421 1.82104e-15 0.991908 0.936339 1.05077 1.10738 1.00191 1.22395 1.02676 0.983816 1.07157 0.33675 0.996727 0.0211565 0.0220241 NA
8:121868551_G_T rs4871137 08 121868551 G T 112 0.998591 0.99772 37337.3 159046 171203 0 37337.3 159046 171203 0 367586 520.259 2279.97 2419.77 0 5220 36817 156766 168783 0 362366 0.317912 0.318055 0.31791 -1.18763e-15 1.02922 0.935097 1.13281 1.01455 0.922248 1.11609 0.999335 0.958726 1.04166 0.758503 0.998386 -0.00654292 0.0212814 NA
8:126474306_G_A rs2980885 08 126474306 G A 113 0.990879 0.979759 18546.6 128636 220403 0 18546.6 128636 220403 0 367586 276.478 1793.2 3150.32 0 5220 18270.1 126843 217253 0 362366 0.225429 0.224728 0.225439 -1.02136e-14 0.934208 0.822309 1.06134 0.95823 0.846597 1.08458 1.00409 0.958672 1.05166 0.845545 0.981082 0.00466297 0.0239365 NA
8:126482621_C_A rs2954022 08 126482621 C A 114 0.999791 0.999672 104997 183080 79509.4 0 104997 183080 79509.4 0 367586 1480.55 2633.98 1105.47 0 5220 103516 180446 78404 0 362366 0.465331 0.464073 0.465349 -4.75053e-16 1.0206 0.95721 1.08818 0.985818 0.911428 1.06628 0.994884 0.957079 1.03418 0.748997 0.99966 -0.00635345 0.0198569 NA
8:126482621_C_T rs2954022 08 126482621 C T 115 0.999641 0.694303 367242 343.439 0.113725 0 367242 343.439 0.113725 0 367586 5217.75 2.2549 0 0 5220 362025 341.184 0.113725 0 362366 0.000467464 0.000215987 0.000471087 -7.75921e-15 0.458558 0.123748 1.69922 NA NA NA 0.458369 0.123715 1.69827 0.225761 0.799778 -0.642015 0.529999 NA
rs4075205 rs4075205 08 144284709 T C 116 1 1 105965 182871 78750 0 105965 182871 78750 0 367586 1510 2625 1085 0 5220 104455 180246 77665 0 362366 0.462981 0.459291 0.463035 0 1.00743 0.945201 1.07376 0.966399 0.893389 1.04538 0.985048 0.94759 1.02399 0.520464 1 -0.012754 0.0198466 NA
8:145022657_G_T rs7832643 08 145022657 G T 117 0.993906 0.99187 130814 177083 59689.2 0 130814 177083 59689.2 0 367586 1849.63 2503.68 866.686 0 5220 128964 174580 58822.5 0 362366 0.403255 0.405848 0.403217 2.37527e-16 0.999929 0.941205 1.06232 1.02731 0.947125 1.11428 1.01098 0.971977 1.05155 0.656804 0.992121 0.00899939 0.0202538 NA
9:2640759_A_G rs3780181 09 2640759 A G 118 0.997345 0.983965 319716 46170.5 1699.8 0 319716 46170.5 1699.8 0 367586 4520.62 668.957 30.4235 0 5220 315195 45501.5 1669.38 0 362366 0.0674265 0.0699046 0.0673908 -8.07591e-15 1.02507 0.94457 1.11243 1.27068 0.886729 1.82089 1.04011 0.96419 1.122 0.29803 0.984209 0.0413715 0.0397548 NA
9:15304782_C_A rs686030 09 15304782 C A 119 0.999323 0.997839 7307.74 89253 271025 0 7307.74 89253 271025 0 367586 110.157 1296.1 3813.75 0 5220 7197.58 87956.9 267212 0 362366 0.141285 0.14525 0.141227 -1.02928e-15 0.962815 0.791447 1.17129 0.932549 0.770513 1.12866 0.96775 0.916107 1.02231 0.278698 0.997175 -0.0307703 0.0284056 NA
9:16904846_C_T rs7033354 09 16904846 C T 120 0.998694 0.997789 38090 160212 169284 0 38090 160212 169284 0 367586 580.898 2226.6 2412.5 0 5220 37509.1 157986 166871 0 362366 0.321547 0.324559 0.321504 -2.05856e-15 0.910043 0.83005 0.997746 0.933519 0.852085 1.02273 0.986124 0.94626 1.02767 0.431054 0.997485 -0.0167186 0.0212329 NA
rs1883025 rs1883025 09 107664301 C T 121 1 1 204187 139469 23930 0 204187 139469 23930 0 367586 2826 2057 337 0 5220 201361 137412 23593 0 362366 0.25481 0.26159 0.254712 0 1.06663 1.00731 1.12944 1.01777 0.908335 1.14039 1.03657 0.991984 1.08316 0.13293 1 0.0340831 0.022682 NA
9:107684230_T_G rs2472509 09 107684230 T G 122 0.989664 0.982561 166611 161750 39224.9 0 166611 161750 39224.9 0 367586 2335.17 2266.14 618.686 0 5220 164276 159484 38606.2 0 362366 0.326726 0.335586 0.326598 1.97939e-15 0.999598 0.943077 1.05951 1.12738 1.03105 1.2327 1.04142 0.999663 1.08492 0.0646747 0.983266 0.0392579 0.0212492 NA
rs8176720 rs8176720 09 136132873 T C 123 1 1 165305 162038 40243 0 165305 162038 40243 0 367586 2341 2291 588 0 5220 162964 159747 39655 0 362366 0.329887 0.332088 0.329856 0 0.99835 0.942081 1.05798 1.03221 0.942358 1.13064 1.01013 0.969532 1.05243 0.641503 1 0.00979113 0.0210291 NA
rs579459 rs579459 09 136154168 T C 124 1 1 230644 121108 15834 0 230644 121108 15834 0 367586 3296 1731 193 0 5220 227348 119377 15641 0 362366 0.20781 0.202778 0.207882 0 1.00019 0.943259 1.06055 0.851132 0.73547 0.984983 0.969199 0.923734 1.0169 0.426792 1 -0.0194835 0.024517 NA
10:5196273_A_G rs1781930 10 5196273 A G 125 0.999819 0.999538 11602.8 107606 248377 0 11602.8 107606 248377 0 367586 184.698 1521.66 3513.64 0 5220 11418.1 106085 244863 0 362366 0.177933 0.181136 0.177887 1.58351e-16 0.886738 0.760224 1.03431 0.887082 0.76417 1.02976 0.978188 0.930322 1.02852 0.487711 0.99944 -0.0179304 0.025838 NA
rs970548 rs970548 10 46013277 A C 126 1 1 208563 136635 22388 0 208563 136635 22388 0 367586 2959 1951 310 0 5220 205604 134684 22078 0 362366 0.24676 0.246264 0.246767 0 1.00653 0.950221 1.06618 0.975638 0.867195 1.09764 0.997297 0.953563 1.04304 0.942457 1 -0.00165661 0.0229506 NA
10:65301725_T_C rs7897379 10 65301725 T C 127 0.999433 0.9991 99861.9 183712 84012.2 0 99861.9 183712 84012.2 0 367586 1406.61 2646.32 1167.07 0 5220 98455.3 181066 82845.2 0 362366 0.478441 0.477055 0.478461 -4.75053e-16 1.02299 0.958477 1.09184 0.98604 0.911911 1.0662 0.994383 0.956654 1.0336 0.91623 0.998946 -0.0020869 0.0198406 NA
rs2068888 rs2068888 10 94839642 G A 128 1 1 111288 181910 74388 0 111288 181910 74388 0 367586 1548 2583 1089 0 5220 109740 179327 73299 0 362366 0.449808 0.456034 0.449718 0 1.02111 0.958338 1.08799 1.05323 0.974122 1.13877 1.02582 0.98679 1.0664 0.171921 1 0.0271649 0.0198856 NA
rs2255141 rs2255141 10 113933886 A G 129 1 1 27842 146621 193123 0 27842 146621 193123 0 367586 388 2079 2753 0 5220 27454 144542 190370 0 362366 0.275181 0.273467 0.275205 0 1.01773 0.912489 1.13512 1.02325 0.919384 1.13885 1.00877 0.965978 1.05345 0.955128 1 0.00125025 0.0222194 NA
rs2923084 rs2923084 11 10388782 A G 130 1 1 248174 107712 11700 0 248174 107712 11700 0 367586 3506 1535 179 0 5220 244668 106177 11521 0 362366 0.178342 0.181322 0.178299 0 1.00889 0.949739 1.07172 1.08425 0.931962 1.26141 1.02071 0.970782 1.0732 0.329216 1 0.0252352 0.0258638 NA
11:14276999_G_A rs2303975 11 14276999 G A 131 0.998944 0.99593 290402 72711.9 4472.22 0 290402 72711.9 4472.22 0 367586 4100.99 1062.94 56.0706 0 5220 286301 71649 4416.15 0 362366 0.111071 0.112556 0.11105 0 1.0357 0.967655 1.10853 0.886391 0.679905 1.15559 1.01528 0.955072 1.07929 0.562185 0.996878 0.0183028 0.0315785 NA
11:18656271_C_T rs10832962 11 18656271 C T 132 0.998752 0.997178 24573.6 141017 201996 0 24573.6 141017 201996 0 367586 339.298 2026.67 2854.03 0 5220 24234.3 138990 199142 0 362366 0.258666 0.259125 0.258659 -1.90021e-15 1.04148 0.927618 1.16931 1.02364 0.913952 1.14649 0.997575 0.954542 1.04255 0.908031 0.996802 -0.00261449 0.0226319 NA
rs326214 rs326214 11 47298360 G A 133 1 1 38532 160473 168581 0 38532 160473 168581 0 367586 603 2258 2359 0 5220 37929 158215 166222 0 362366 0.323104 0.331801 0.322979 0 0.897698 0.819991 0.98277 0.892675 0.815736 0.976871 0.960727 0.922101 1.00097 0.0637359 1 -0.0391859 0.0211356 NA
rs17788930 rs17788930 11 47752775 A G 134 1 1 156964 166067 44555 0 156964 166067 44555 0 367586 2195 2393 632 0 5220 154769 163674 43923 0 362366 0.347098 0.350287 0.347052 0 1.03089 0.972467 1.09282 1.01455 0.928055 1.10911 1.01435 0.974087 1.05627 0.622581 1 0.010207 0.0207377 NA
11:51512090_T_C rs11246602 11 51512090 T C 135 0.999692 0.998718 276600 84505.1 6481.33 0 276600 84505.1 6481.33 0 367586 3900.24 1229.61 90.1451 0 5220 272699 83275.5 6391.18 0 362366 0.132578 0.135048 0.132543 -9.34272e-15 1.03239 0.967832 1.10125 0.986173 0.799156 1.21696 1.02185 0.965686 1.08129 0.591757 0.998645 0.0156239 0.0291331 NA
11:55324308_A_G rs12226802 11 55324308 A G 136 0.999928 0.999736 279095 82405 6085.81 0 279095 82405 6085.81 0 367586 3927.98 1205.09 86.9373 0 5220 275167 81199.9 5998.87 0 362366 0.128646 0.132084 0.128596 1.58351e-16 1.03966 0.974214 1.1095 1.01523 0.819597 1.25756 1.03125 0.974047 1.09182 0.394576 0.999811 0.0251144 0.0294995 NA
rs174532 rs174532 11 61548874 G A 137 1 1 182042 153298 32246 0 182042 153298 32246 0 367586 2549 2215 456 0 5220 179493 151083 31790 0 362366 0.296244 0.299521 0.296196 0 1.03237 0.974837 1.0933 1.01007 0.913613 1.11671 1.01602 0.974058 1.0598 0.372927 1 0.0193218 0.0216854 NA
rs1535 rs1535 11 61597972 A G 138 1 1 157003 166490 44093 0 157003 166490 44093 0 367586 2285 2338 597 0 5220 154718 164152 43496 0 362366 0.346417 0.338314 0.346534 0 0.964391 0.90998 1.02205 0.929351 0.848756 1.0176 0.964154 0.925579 1.00434 0.0310787 1 -0.0447386 0.0207501 NA
rs12801636 rs12801636 11 65391317 G A 139 1 1 220966 127917 18703 0 220966 127917 18703 0 367586 3140 1836 244 0 5220 217826 126081 18459 0 362366 0.224877 0.222605 0.224909 0 1.01019 0.953266 1.07051 0.916984 0.804295 1.04546 0.986823 0.942042 1.03373 0.45509 1 -0.0176543 0.0236351 NA
rs499974 rs499974 11 75455021 C A 140 1 1 261490 97062 9034 0 261490 97062 9034 0 367586 3708 1384 128 0 5220 257782 95678 8906 0 362366 0.156603 0.157088 0.156596 0 1.00563 0.944998 1.07015 0.999172 0.836694 1.1932 1.00373 0.951826 1.05846 0.659919 1 0.0120026 0.0272771 NA
11:116639104_A_G rs10790162 11 116639104 A G 141 0.999743 0.998467 1651.59 46442.9 319492 0 1651.59 46442.9 319492 0 367586 28 702.275 4489.73 0 5220 1623.59 45740.6 315002 0 362366 0.0676659 0.0726317 0.0675943 2.37527e-16 0.890275 0.608248 1.30307 0.826467 0.568167 1.2022 0.925618 0.859183 0.997189 0.0409541 0.997766 -0.0806309 0.0394477 NA
rs603446 rs603446 11 116654435 C T 142 1 1 109735 182269 75582 0 109735 182269 75582 0 367586 1570 2612 1038 0 5220 108165 179657 74544 0 362366 0.453544 0.449042 0.453609 0 1.00165 0.940452 1.06683 0.959338 0.886501 1.03816 0.981726 0.944325 1.02061 0.235948 1 -0.0235574 0.0198767 NA
11:122534504_T_C rs7117842 11 122534504 T C 143 0.993245 0.988903 146344 171063 50178.2 0 146344 171063 50178.2 0 367586 2086.69 2446.42 686.89 0 5220 144258 168617 49491.3 0 362366 0.369192 0.36592 0.369239 4.59218e-15 1.00303 0.945723 1.0638 0.95949 0.8797 1.04652 0.985822 0.947065 1.02617 0.461599 0.988195 -0.0151774 0.0206153 NA
rs11220462 rs11220462 11 126243952 G A 144 1 1 276605 84420 6561 0 276605 84420 6561 0 367586 3954 1173 93 0 5220 272651 83247 6468 0 362366 0.132679 0.130172 0.132715 0 0.971628 0.90991 1.03753 0.991479 0.806017 1.21961 0.977972 0.923409 1.03576 0.511972 1 -0.0191307 0.0291728 NA
12:20463526_A_G rs11045163 12 20463526 A G 145 0.996867 0.995059 119302 180158 68125.7 0 119302 180158 68125.7 0 367586 1658.85 2550.62 1010.53 0 5220 117643 177608 67115.1 0 362366 0.430389 0.437901 0.430281 -3.16702e-16 1.01846 0.956983 1.08388 1.0678 0.986901 1.15533 1.03151 0.992109 1.07247 0.1059 0.994999 0.0323795 0.0200257 NA
12:57844049_C_T rs3741414 12 57844049 C T 146 0.999661 0.999183 211838 134087 21660.2 0 211838 134087 21660.2 0 367586 2938.42 1937.58 343.996 0 5220 208900 132150 21316.2 0 362366 0.241315 0.251492 0.241168 7.1258e-16 1.04236 0.983846 1.10435 1.14727 1.02512 1.28398 1.05719 1.01114 1.10534 0.0153671 0.999278 0.0560208 0.0231146 NA
rs10861661 rs10861661 12 107174646 A C 147 1 1 208429 136995 22162 0 208429 136995 22162 0 367586 2963 1961 296 0 5220 205466 135034 21866 0 362366 0.246635 0.24454 0.246665 0 1.00703 0.950789 1.0666 0.938708 0.83232 1.0587 0.988598 0.945146 1.03405 0.612483 1 -0.0116335 0.0229669 NA
12:109950144_A_G rs2241210 12 109950144 A G 148 0.999873 0.999793 83585.8 183041 100959 0 83585.8 183041 100959 0 367586 1132.99 2625.79 1461.22 0 5220 82452.8 180415 99497.8 0 362366 0.476369 0.468561 0.476481 1.58351e-16 1.05917 0.987409 1.13614 1.06876 0.988434 1.15562 1.03229 0.993086 1.07304 0.0709123 0.999914 0.0357361 0.019787 NA
rs653178 rs653178 12 112007756 C T 149 1 1 85723 183395 98468 0 85723 183395 98468 0 367586 1118 2598 1504 0 5220 84605 180797 96964 0 362366 0.482664 0.463027 0.482947 0 1.08743 1.01333 1.16696 1.17379 1.08578 1.26894 1.0832 1.04204 1.126 1.84073e-05 1 0.0847828 0.0197934 NA
12:112310580_G_A rs6489818 12 112310580 G A 150 0.999913 0.999793 249772 106362 11452.5 0 249772 106362 11452.5 0 367586 3490.05 1559.95 170 0 5220 246282 104802 11282.5 0 362366 0.175832 0.181988 0.175743 -7.91756e-17 1.05037 0.989075 1.11547 1.06327 0.910517 1.24166 1.04344 0.992465 1.09703 0.0469974 0.999887 0.0517281 0.0260421 NA
12:121376416_C_T rs1186380 12 121376416 C T 151 0.996029 0.991403 206291 138369 22926.1 0 206291 138369 22926.1 0 367586 2921.23 1979.04 319.729 0 5220 203369 136390 22606.4 0 362366 0.250583 0.250814 0.25058 -4.67136e-15 1.01016 0.953742 1.06992 0.984627 0.876548 1.10603 1.00125 0.957605 1.04689 0.822107 0.991097 0.00516457 0.0229704 NA
12:121416650_A_C rs1169288 12 121416650 A C 152 0.993936 0.989163 172179 158854 36552.3 0 172179 158854 36552.3 0 367586 2422.04 2244.18 553.78 0 5220 169757 156610 35998.5 0 362366 0.315516 0.321048 0.315437 -5.38394e-15 1.00435 0.947914 1.06416 1.07821 0.982435 1.18331 1.0262 0.9846 1.06956 0.160134 0.98826 0.0300992 0.0214287 NA
12:125259888_A_G rs838876 12 125259888 A G 153 0.987459 0.977169 36940.4 159435 171211 0 36940.4 159435 171211 0 367586 530.776 2253.37 2435.85 0 5220 36409.6 157181 168775 0 362366 0.317361 0.317521 0.317359 -1.10846e-14 0.983413 0.894066 1.08169 0.990026 0.900692 1.08822 0.999252 0.958629 1.0416 0.842959 0.976688 -0.00426169 0.0215118 NA
12:125283766_C_T rs10773105 12 125283766 C T 154 0.998305 0.997077 89399.3 183992 94194.8 0 89399.3 183992 94194.8 0 367586 1272.34 2573.97 1373.69 0 5220 88127 181418 92821.1 0 362366 0.493477 0.490291 0.493523 -1.18763e-15 0.98272 0.918438 1.0515 1.02506 0.949268 1.10691 1.01301 0.97461 1.05293 0.49063 0.997177 0.0136629 0.0198213 NA
rs4942486 rs4942486 13 32953388 T C 155 1 1 83345 183365 100876 0 83345 183365 100876 0 367586 1181 2633 1406 0 5220 82164 180732 99470 0 362366 0.476154 0.478448 0.476121 0 1.01356 0.945849 1.08611 0.983388 0.909678 1.06307 0.990714 0.953129 1.02978 0.582897 1 -0.0108813 0.0198144 NA
rs1341267 rs1341267 13 95284980 C A 156 1 1 59044 176274 132268 0 59044 176274 132268 0 367586 834 2524 1862 0 5220 58210 173750 130406 0 362366 0.400399 0.401533 0.400382 0 1.0139 0.937032 1.09708 0.996583 0.917896 1.08202 0.995223 0.956762 1.03523 0.849458 1 -0.00382677 0.020161 NA
rs8017377 rs8017377 14 24883887 G A 157 1 1 101683 183219 82684 0 101683 183219 82684 0 367586 1439 2587 1194 0 5220 100244 180632 81490 0 362366 0.474157 0.476533 0.474123 0 0.997699 0.934989 1.06461 1.0207 0.944788 1.10271 1.00971 0.971396 1.04953 0.722398 1 0.00703388 0.0197995 NA
rs4983559 rs4983559 14 105277209 G A 158 1 1 54855 174746 137985 0 54855 174746 137985 0 367586 760 2454 2006 0 5220 54095 172292 135979 0 362366 0.386924 0.380651 0.387015 0 1.0138 0.934047 1.10037 1.05003 0.965357 1.14213 1.02727 0.9872 1.06897 0.184149 1 0.0270157 0.0203418 NA
rs2412710 rs2412710 15 42683787 G A 159 1 1 354444 13030 112 0 354444 13030 112 0 367586 5032 188 0 0 5220 349412 12842 112 0 362366 0.0180284 0.0180077 0.0180287 0 1.01654 0.877872 1.1771 NA NA NA 0.99881 0.863745 1.15499 0.937776 1 0.00581998 0.0745528 NA
15:44211273_T_C rs492571 15 44211273 T C 160 0.999756 0.997857 337416 29521.7 648.675 0 337416 29521.7 648.675 0 367586 4780.09 432.914 7 0 5220 332636 29088.7 641.675 0 362366 0.0419208 0.0428078 0.041908 -1.02928e-15 1.03564 0.93793 1.14353 0.75913 0.360246 1.59968 1.02243 0.929345 1.12484 0.533911 0.997422 0.0308816 0.0496452 NA
rs1532085 rs1532085 15 58683366 A G 161 1 1 55024 174195 138367 0 55024 174195 138367 0 367586 733 2482 2005 0 5220 54291 171713 136362 0 362366 0.386635 0.378161 0.386757 0 1.07059 0.98536 1.16319 1.08904 1.00012 1.18587 1.03707 0.996563 1.07922 0.0486461 1 0.040017 0.0202959 NA
15:58731153_G_C rs261342 15 58731153 G C 162 0.994844 0.988361 17975.2 126316 223295 0 17975.2 126316 223295 0 367586 258.082 1769.55 3192.37 0 5220 17717.1 124547 220102 0 362366 0.220719 0.218938 0.220745 -7.75921e-15 0.97536 0.855138 1.11248 0.995688 0.876269 1.13138 1.01059 0.964463 1.05892 0.647781 0.988413 0.0109467 0.0239614 NA
rs2652834 rs2652834 15 63396867 A G 163 1 1 12886 111853 242847 0 12886 111853 242847 0 367586 186 1531 3503 0 5220 12700 110322 239344 0 362366 0.187201 0.18228 0.187272 0 0.947554 0.812882 1.10454 0.999329 0.861373 1.15938 1.0337 0.98325 1.08674 0.250381 1 0.0291615 0.0253705 NA
15:72566615_C_T rs1035744 15 72566615 C T 164 0.997742 0.99523 26414.8 145250 195922 0 26414.8 145250 195922 0 367586 403.169 2068.22 2748.61 0 5220 26011.6 143181 193173 0 362366 0.269432 0.275341 0.269347 -1.58351e-15 0.931946 0.836943 1.03773 0.91801 0.826237 1.01998 0.970208 0.929135 1.0131 0.122596 0.995664 -0.0345805 0.0223971 NA
rs3198697 rs3198697 16 15129940 C T 165 1 1 129009 177245 61332 0 129009 177245 61332 0 367586 1796 2483 941 0 5220 127213 174762 60391 0 362366 0.407944 0.418103 0.407798 0 1.00636 0.946676 1.06981 1.10368 1.01937 1.19497 1.04343 1.00335 1.08511 0.0319955 1 0.0431448 0.0201191 NA
rs749671 rs749671 16 31088347 G A 166 1 1 144921 171587 51078 0 144921 171587 51078 0 367586 2098 2425 697 0 5220 142823 169162 50381 0 362366 0.372352 0.365805 0.372447 0 0.975892 0.920106 1.03506 0.9418 0.86394 1.02668 0.97188 0.933669 1.01165 0.182173 1 -0.0273121 0.0204724 NA
16:53799977_T_G rs9930333 16 53799977 T G 167 0.999912 0.999843 122301 179563 65721.5 0 122301 179563 65721.5 0 367586 1710.02 2594.89 915.086 0 5220 120591 176968 64806.5 0 362366 0.423039 0.423857 0.423027 0 1.03405 0.972381 1.09962 0.99577 0.918436 1.07962 1.00341 0.964933 1.04341 0.769032 0.999919 0.00588147 0.0200294 NA
rs9989419 rs9989419 16 56985139 A G 168 1 1 57303 175482 134801 0 57303 175482 134801 0 367586 795 2467 1958 0 5220 56508 173015 132843 0 362366 0.394585 0.388602 0.394671 0 1.01351 0.935124 1.09847 1.04765 0.964195 1.13833 1.0258 0.985941 1.06728 0.221003 1 0.0247924 0.0202575 NA
rs5880 rs5880 16 57015091 G C 169 1 1 327936 38434 1216 0 327936 38434 1216 0 367586 4647 556 17 0 5220 323289 37878 1199 0 362366 0.055587 0.0565134 0.0555736 0 1.02119 0.934607 1.11579 0.986388 0.610603 1.59344 1.01792 0.936211 1.10677 0.821343 1 0.00969689 0.0429412 NA
rs16942887 rs16942887 16 67928042 G A 170 1 1 287913 74698 4975 0 287913 74698 4975 0 367586 4015 1127 78 0 5220 283898 73571 4897 0 362366 0.11514 0.122893 0.115029 0 1.08316 1.01341 1.15772 1.12627 0.898582 1.41164 1.07794 1.01632 1.14331 0.00618159 1 0.0850341 0.0310571 NA
16:72057282_A_G rs2288002 16 72057282 A G 171 0.996483 0.994849 69243.7 180680 117662 0 69243.7 180680 117662 0 367586 1027.91 2520.3 1671.79 0 5220 68215.8 178160 115990 0 362366 0.43414 0.438326 0.43408 1.42516e-15 0.938793 0.872641 1.00996 0.956509 0.884507 1.03437 0.982883 0.945347 1.02191 0.455777 0.995203 -0.0149276 0.020015 NA
rs2000999 rs2000999 16 72108093 G A 172 1 1 241537 112695 13354 0 241537 112695 13354 0 367586 3386 1643 191 0 5220 238151 111052 13163 0 362366 0.18962 0.193966 0.189557 0 1.04058 0.980613 1.10422 1.02057 0.881214 1.18197 1.02885 0.979784 1.08038 0.168238 1 0.0347955 0.0252528 NA
rs2925979 rs2925979 16 81534790 T C 173 1 1 33095 154517 179974 0 33095 154517 179974 0 367586 485 2182 2553 0 5220 32610 152335 177421 0 362366 0.300211 0.301916 0.300187 0 0.963084 0.872203 1.06343 0.967509 0.877365 1.06691 0.991817 0.950943 1.03445 0.687218 1 -0.00869361 0.0215919 NA
rs314253 rs314253 17 7091650 T C 174 1 1 155733 167003 44850 0 155733 167003 44850 0 367586 2166 2438 616 0 5220 153567 164565 44234 0 362366 0.349174 0.351533 0.34914 0 1.05035 0.99088 1.1134 0.987334 0.902246 1.08045 1.01057 0.97049 1.0523 0.658868 1 0.00916092 0.0207506 NA
rs4791641 rs4791641 17 8161149 C T 175 1 1 90802 183497 93287 0 90802 183497 93287 0 367586 1303 2560 1357 0 5220 89499 180937 91930 0 362366 0.49662 0.494828 0.496646 0 0.971821 0.90868 1.03935 1.0139 0.93916 1.09459 1.0073 0.969117 1.04699 0.794171 1 0.00516364 0.0197917 NA
17:37821435_G_T rs931992 17 37821435 G T 176 0.998944 0.998045 40717.2 163133 163736 0 40717.2 163133 163736 0 367586 623.051 2321.16 2275.79 0 5220 40094.2 160811 161460 0 362366 0.332666 0.341692 0.332536 0 0.928851 0.849662 1.01542 0.907033 0.829551 0.991752 0.959856 0.921537 0.999768 0.02643 0.998214 -0.0467001 0.0210377 NA
rs8077889 rs8077889 17 41878166 A C 177 1 1 227074 123834 16678 0 227074 123834 16678 0 367586 3192 1808 220 0 5220 223882 122026 16458 0 362366 0.213814 0.215326 0.213792 0 1.03921 0.980539 1.10139 0.937566 0.817092 1.0758 1.00914 0.962805 1.05771 0.701148 1 0.0092703 0.0241558 NA
17:45391804_T_C rs7225700 17 45391804 T C 178 0.999707 0.999518 46234.7 168484 152868 0 46234.7 168484 152868 0 367586 665.745 2349.87 2204.38 0 5220 45569 166134 150663 0 362366 0.354955 0.352621 0.354989 -7.91756e-17 0.968162 0.88778 1.05582 1.00148 0.917746 1.09284 1.01041 0.970368 1.0521 0.654465 0.999651 0.00926854 0.0207087 NA
17:66882466_T_G rs4148005 17 66882466 T G 179 0.999123 0.998376 171388 159411 36787.2 0 171388 159411 36787.2 0 367586 2382.02 2316.53 521.443 0 5220 169006 157094 36265.7 0 362366 0.316912 0.321783 0.316842 2.29609e-15 1.04625 0.987682 1.10829 1.02016 0.927296 1.12232 1.02299 0.981548 1.06619 0.359725 0.998204 0.0195099 0.0213016 NA
17:76388202_A_G rs4969178 17 76388202 A G 180 0.986996 0.976306 55545.7 174852 137189 0 55545.7 174852 137189 0 367586 824.592 2485.84 1909.57 0 5220 54721.1 172366 135279 0 362366 0.388947 0.396075 0.388845 -1.58351e-16 0.957054 0.884045 1.03609 0.936745 0.86276 1.01708 0.970132 0.932554 1.00922 0.162161 0.976316 -0.0286984 0.0205305 NA
rs4939883 rs4939883 18 47167214 T C 181 1 1 11820 108377 247389 0 11820 108377 247389 0 367586 175 1529 3516 0 5220 11645 106848 243873 0 362366 0.179573 0.179981 0.179567 0 0.952231 0.813407 1.11475 0.959371 0.823315 1.11791 0.997198 0.948288 1.04863 0.868076 1 0.00427711 0.0257497 NA
18:47209143_C_T rs11660468 18 47209143 C T 182 0.998554 0.997576 136025 174672 56888.6 0 136025 174672 56888.6 0 367586 1909.49 2525.24 785.271 0 5220 134115 172147 56103.3 0 362366 0.392357 0.392316 0.392357 -6.33405e-16 1.0303 0.970425 1.09386 0.983085 0.904175 1.06888 0.999825 0.961036 1.04018 0.895433 0.997682 0.0026626 0.0202582 NA
18:57798110_C_T rs952044 18 57798110 C T 183 0.993776 0.990504 165280 162582 39723.3 0 165280 162582 39723.3 0 367586 2317.4 2328.45 574.149 0 5220 162963 160254 39149.1 0 362366 0.329214 0.333022 0.329159 -6.33405e-16 1.02175 0.96425 1.08268 1.03131 0.940632 1.13073 1.01759 0.97672 1.06018 0.451612 0.99084 0.0159211 0.0211511 NA
19:8431581_G_A rs2278236 19 8431581 G A 184 0.998561 0.99757 86114.3 183792 97680 0 86114.3 183792 97680 0 367586 1172.61 2653.42 1393.96 0 5220 84941.7 181138 96286 0 362366 0.484268 0.478798 0.484347 1.02928e-15 1.06112 0.990158 1.13716 1.04871 0.969814 1.13402 1.02248 0.983687 1.0628 0.214904 0.997483 0.0245881 0.019826 NA
rs6511720 rs6511720 19 11202306 G T 185 1 1 285447 77059 5080 0 285447 77059 5080 0 367586 4042 1137 41 0 5220 281405 75922 5039 0 362366 0.118638 0.116762 0.118665 0 1.04263 0.975758 1.11408 0.566468 0.415928 0.771493 0.981852 0.924529 1.04273 0.631966 1 -0.0146753 0.0306398 NA
19:11227602_C_T rs688 19 11227602 C T 186 0.999561 0.9993 110653 182452 74481.8 0 110653 182452 74481.8 0 367586 1530.16 2615.4 1074.44 0 5220 109122 179836 73407.3 0 362366 0.4508 0.456348 0.45072 7.91756e-17 1.03714 0.973296 1.10516 1.0438 0.964927 1.12912 1.02297 0.98405 1.06343 0.356211 0.999093 0.0183587 0.0198986 NA
19:19407718_T_C rs10401969 19 19407718 T C 187 0.999493 0.997443 313362 52106.4 2117.37 0 313362 52106.4 2117.37 0 367586 4449.74 744.604 25.6588 0 5220 308913 51361.8 2091.71 0 362366 0.0766366 0.0762377 0.0766424 -7.91756e-16 1.00644 0.930764 1.08826 0.851602 0.576338 1.25833 0.994284 0.924472 1.06937 0.908706 0.996165 -0.00427623 0.0372913 NA
rs731839 rs731839 19 33899065 G A 188 1 1 41265 163822 162499 0 41265 163822 162499 0 367586 657 2348 2215 0 5220 40608 161474 160284 0 362366 0.335094 0.350766 0.334869 0 0.898756 0.823714 0.980634 0.854141 0.782385 0.932479 0.931859 0.89488 0.970366 0.000749458 1 -0.07071 0.0209771 NA
19:35556744_T_C rs1688030 19 35556744 T C 189 0.99969 0.998271 1691.18 45797.9 320097 0 1691.18 45797.9 320097 0 367586 33.0039 617.118 4569.88 0 5220 1658.18 45180.8 315527 0 362366 0.0668963 0.0654335 0.0669174 5.54229e-16 0.686247 0.481857 0.977331 0.72767 0.514946 1.02827 1.0243 0.947335 1.10753 0.542701 0.9973 0.0241306 0.0396407 NA
rs6859 rs6859 19 45382034 A G 190 1 1 65619 179010 122957 0 65619 179010 122957 0 367586 927 2570 1723 0 5220 64692 176440 121234 0 362366 0.422007 0.423755 0.421982 0 1.0165 0.942455 1.09636 0.991817 0.915193 1.07486 0.992763 0.954697 1.03235 0.596216 1 -0.0105948 0.0199959 NA
rs7254892 rs7254892 19 45389596 G A 191 1 1 344881 22366 339 0 344881 22366 339 0 367586 4904 312 4 0 5220 339977 22054 335 0 362366 0.031345 0.0306513 0.031355 0 0.980768 0.874008 1.10057 0.827779 0.308743 2.21938 0.976847 0.873286 1.09269 0.801853 1 -0.0143337 0.0571178 NA
rs492602 rs492602 19 49206417 A G 192 1 1 89552 183204 94830 0 89552 183204 94830 0 367586 1224 2565 1431 0 5220 88328 180639 93399 0 362366 0.492821 0.480172 0.493003 0 1.02469 0.956788 1.09741 1.10564 1.02384 1.19397 1.0527 1.01277 1.09421 0.0589886 1 0.0375157 0.0198677 NA
rs17695224 rs17695224 19 52324216 G A 193 1 1 197505 144049 26032 0 197505 144049 26032 0 367586 2815 2040 365 0 5220 194690 142009 25667 0 362366 0.266758 0.265326 0.266779 0 0.993527 0.938105 1.05222 0.98352 0.881235 1.09768 0.992587 0.950089 1.03699 0.779733 1 -0.00626688 0.0224084 NA
rs103294 rs103294 19 54797848 C T 194 1 1 221245 127588 18753 0 221245 127588 18753 0 367586 3107 1852 261 0 5220 218138 125736 18492 0 362366 0.224565 0.227395 0.224524 0 1.03412 0.975891 1.09583 0.990938 0.872576 1.12536 1.01655 0.97075 1.0645 0.889986 1 0.00327065 0.0236453 NA
rs364585 rs364585 20 12962718 A G 195 1 1 56348 175283 135955 0 56348 175283 135955 0 367586 829 2452 1939 0 5220 55519 172831 134016 0 362366 0.391716 0.393678 0.391688 0 0.950136 0.87768 1.02857 0.968965 0.89274 1.0517 0.991691 0.953239 1.03169 0.659206 1 -0.00893835 0.0202679 NA
rs2328223 rs2328223 20 17845921 A C 196 1 1 242960 111732 12894 0 242960 111732 12894 0 367586 3422 1622 176 0 5220 239538 110110 12718 0 362366 0.187058 0.18908 0.187029 0 1.03114 0.971565 1.09437 0.968698 0.831652 1.12833 1.01353 0.964729 1.06479 0.449229 1 0.0192346 0.025419 NA
20:34154741_C_T rs7264396 20 34154741 C T 197 0.999888 0.999709 229265 122192 16129.7 0 229265 122192 16129.7 0 367586 3236.84 1748.16 235 0 5220 226028 120444 15894.7 0 362366 0.210088 0.212468 0.210054 2.37527e-16 1.01354 0.955857 1.0747 1.03242 0.903496 1.17974 1.01459 0.967782 1.06366 0.323646 0.999838 0.0240832 0.0244006 NA
20:39180436_T_C rs6016381 20 39180436 T C 198 0.985662 0.976158 134743 175256 57587.4 0 134743 175256 57587.4 0 367586 1882.13 2493.21 844.659 0 5220 132861 172763 56742.8 0 362366 0.395051 0.400625 0.394971 2.53362e-15 1.01872 0.959134 1.08202 1.05079 0.968293 1.14032 1.02389 0.9843 1.06506 0.397436 0.975551 0.0173234 0.0204718 NA
20:39724338_T_C rs6065311 20 39724338 T C 199 0.999669 0.999483 99688.9 183946 83951.3 0 99688.9 183946 83951.3 0 367586 1372.31 2621.75 1225.95 0 5220 98316.6 181324 82725.4 0 362366 0.478593 0.485981 0.478487 -3.16702e-16 1.03589 0.969954 1.1063 1.06172 0.982463 1.14736 1.03047 0.991395 1.07108 0.0872332 0.999263 0.0339557 0.0198551 NA
rs1800961 rs1800961 20 43042364 C T 200 1 1 345047 22185 354 0 345047 22185 354 0 367586 4927 291 2 0 5220 340120 21894 352 0 362366 0.0311397 0.0282567 0.0311812 0 0.917524 0.814562 1.0335 0.392227 0.0976797 1.57496 0.903483 0.804112 1.01513 0.076339 1 -0.100797 0.0568723 NA
20:44585420_A_G rs4465830 20 44585420 A G 201 0.999851 0.999604 243276 111557 12752.9 0 243276 111557 12752.9 0 367586 3459.45 1590.47 170.071 0 5220 239816 109967 12582.9 0 362366 0.186437 0.184925 0.186458 -7.1258e-16 1.00262 0.944416 1.06441 0.936959 0.802439 1.09403 0.989909 0.941855 1.04041 0.562536 0.999237 -0.0146984 0.0253823 NA
rs181362 rs181362 22 21932068 C T 202 1 1 239937 113956 13693 0 239937 113956 13693 0 367586 3388 1604 228 0 5220 236549 112352 13465 0 362366 0.192257 0.197318 0.192184 0 0.996784 0.938898 1.05824 1.18224 1.03272 1.35342 1.03328 0.984309 1.08469 0.108642 1 0.0403542 0.0251533 NA
rs5763662 rs5763662 22 30378703 C T 203 1 1 351124 16288 174 0 351124 16288 174 0 367586 5011 204 5 0 5220 346113 16084 169 0 362366 0.0226287 0.0204981 0.0226594 0 0.876051 0.760931 1.00859 2.04351 0.839307 4.97545 0.902621 0.787642 1.03438 0.18164 1 -0.0894185 0.0669439 NA
22:38595411_G_A rs3761445 22 38595411 G A 204 0.998847 0.998255 59201 176652 131733 0 59201 176652 131733 0 367586 842.216 2458.04 1919.75 0 5220 58358.8 174194 129813 0 362366 0.40134 0.396788 0.401405 -4.75053e-16 0.977773 0.903667 1.05796 1.02473 0.944433 1.11184 1.01944 0.979968 1.0605 0.335959 0.998616 0.0194046 0.0201673 NA
# Completed successfully at 2020-06-10 06:03:33
