# Supplementary material for: Predicting the effect of statins on cancer risk using genetic variants from a Mendelian randomization study in the UK Biobank
Source: eLife. 2020 Oct 13;9:e57191. doi: 10.7554/eLife.57191 (PMC7553780; doi:10.7554/eLife.57191)
Supplement: Source data 1. [file elife-57191-data1.zip › lipid_snps_CANCER_outcomes_ca_brain.out]

# Analysis: "SNPTEST 2.5.4-beta1 analysis, started 2019-08-07 20:11:29"
#  started: 2019-08-07 22:38:16
# 
# Analysis properties:
#   -cov_names PC1 PC2 PC3 PC4 PC5 PC6 PC7 PC8 PC9 PC10 ages sex (user-supplied)
#   -data /rds/project/jmmh2/rds-jmmh2-projects/zz_mr/Association_Tests_August/bgen/lipid_snps.bgen /rds/project/jmmh2/rds-jmmh2-projects/zz_mr/Association_Tests_August/input/cancer_v3.sample (user-supplied)
#   -exclude_samples /rds/project/jmmh2/rds-jmmh2-projects/zz_mr/Amy_GWAS/input_all/exclusion_list.txt (user-supplied)
#   -frequentist 1 (user-supplied)
#   -method score (user-supplied)
#   -o /rds/project/jmmh2/rds-jmmh2-projects/zz_mr/Association_Tests_August/output/lipid_snps_CANCER_outcomes_ca_brain.out (user-supplied)
#   -pheno ca_brain (user-supplied)
# 
alternate_ids rsid chromosome position alleleA alleleB index average_maximum_posterior_call info cohort_1_AA cohort_1_AB cohort_1_BB cohort_1_NULL all_AA all_AB all_BB all_NULL all_total cases_AA cases_AB cases_BB cases_NULL cases_total controls_AA controls_AB controls_BB controls_NULL controls_total all_maf cases_maf controls_maf missing_data_proportion het_OR het_OR_lower het_OR_upper hom_OR hom_OR_lower hom_OR_upper all_OR all_OR_lower all_OR_upper frequentist_add_pvalue frequentist_add_info frequentist_add_beta_1 frequentist_add_se_1 comment
rs10903129 rs10903129 01 25768937 A G 1 1 1 72158 181055 114373 0 72158 181055 114373 0 367586 156 383 271 0 810 72002 180672 114102 0 366776 0.442578 0.429012 0.442608 0 0.978426 0.812068 1.17886 1.09622 0.900021 1.33518 1.05686 0.95772 1.16625 0.280018 1 0.0540819 0.0500629 NA
rs4660293 rs4660293 01 40028180 A G 2 1 1 215504 132022 20060 0 215504 132022 20060 0 367586 482 296 32 0 810 215022 131726 20028 0 366776 0.234152 0.222222 0.234178 0 1.00243 0.867216 1.15874 0.712768 0.498231 1.01968 0.934357 0.830977 1.0506 0.282955 1 -0.0632437 0.0589023 NA
rs2479394 rs2479394 01 55486064 G A 3 1 1 28474 148012 191100 0 28474 148012 191100 0 367586 70 342 398 0 810 28404 147670 190702 0 366776 0.278792 0.297531 0.278751 0 0.939756 0.72646 1.21568 0.846855 0.656677 1.09211 0.912484 0.820186 1.01517 0.0950394 1 -0.092666 0.0555088 NA
rs11206510 rs11206510 01 55496039 T C 4 1 1 242622 111961 13003 0 242622 111961 13003 0 367586 532 256 22 0 810 242090 111705 12981 0 366776 0.187666 0.185185 0.187672 0 1.04288 0.898279 1.21075 0.771223 0.5033 1.18177 0.983739 0.867714 1.11528 0.810554 1 -0.015285 0.0637643 NA
1:55502137_C_G rs2149041 01 55502137 C G 5 0.996853 0.992299 242350 112197 13039.4 0 242350 112197 13039.4 0 367586 510.075 269.933 29.9922 0 810 241840 111927 13009.4 0 366776 0.188086 0.203653 0.188051 -3.16702e-16 1.14345 0.98645 1.32544 1.09306 0.75601 1.58039 1.10418 0.97828 1.24628 0.108106 0.993754 0.102582 0.0638436 NA
rs2479409 rs2479409 01 55504650 G A 6 1 1 44711 166817 156058 0 44711 166817 156058 0 367586 106 360 344 0 810 44605 166457 155714 0 366776 0.348543 0.353086 0.348533 0 0.910077 0.732662 1.13045 0.929626 0.747544 1.15606 0.980204 0.88515 1.08547 0.705541 1 -0.0197162 0.0521798 NA
rs10888897 rs10888897 01 55513061 T C 7 1 1 56449 175511 135626 0 56449 175511 135626 0 367586 117 383 310 0 810 56332 175128 135316 0 366776 0.392301 0.380864 0.392327 0 1.05296 0.85586 1.29545 1.10302 0.891505 1.36471 1.04953 0.94928 1.16036 0.359343 1 0.0467522 0.0510052 NA
1:55518752_C_T rs7552841 01 55518752 C T 8 0.958373 0.933846 142943 172732 51911 0 142943 172732 51911 0 367586 313.749 374.545 121.706 0 810 142629 172358 51789.3 0 366776 0.376177 0.381455 0.376165 4.75053e-15 0.987866 0.850122 1.14793 1.06831 0.866345 1.31735 1.02274 0.925074 1.13071 0.631125 0.942162 0.0254268 0.0529567 NA
rs562556 rs562556 01 55524237 G A 9 1 1 11874 108124 247588 0 11874 108124 247588 0 367586 29 238 543 0 810 11845 107886 247045 0 366776 0.179376 0.182716 0.179368 0 0.90105 0.612528 1.32548 0.897761 0.617633 1.30494 0.977673 0.861796 1.10913 0.729542 1 -0.0224109 0.064821 NA
1:55958030_C_T rs1998013 01 55958030 C T 10 0.99938 0.924791 365156 2424.64 5.47451 0 365156 2424.64 5.47451 0 367586 806.396 3.60392 0 0 810 364349 2421.04 5.47451 0 366776 0.00331296 0.00222464 0.00331536 -2.21692e-15 0.672579 0.238792 1.89437 NA NA NA 0.670278 0.238251 1.88571 0.41212 0.878592 -0.378056 0.460949 NA
1:62953373_G_A rs10493326 01 62953373 G A 11 0.993589 0.986538 204883 139060 23643.3 0 204883 139060 23643.3 0 367586 441.957 311.388 56.6549 0 810 204441 138748 23586.7 0 366776 0.253473 0.262159 0.253454 7.1258e-16 1.03816 0.897872 1.20036 1.11112 0.842359 1.46562 1.04655 0.936742 1.16923 0.410645 0.986733 0.0473763 0.0575822 NA
1:63133930_G_A rs4587594 01 63133930 G A 12 0.999555 0.999167 154549 167721 45316.3 0 154549 167721 45316.3 0 367586 312.875 401.141 95.9843 0 810 154236 167320 45220.3 0 366776 0.351419 0.366117 0.351387 0 1.18186 1.01928 1.37038 1.04636 0.832255 1.31555 1.06613 0.963523 1.17967 0.232137 0.999579 0.0623088 0.0521469 NA
1:92993807_C_T rs6603981 01 92993807 C T 13 0.998715 0.997191 16184.9 118957 232444 0 16184.9 118957 232444 0 367586 30.8902 264.114 514.996 0 810 16154 118693 231929 0 366776 0.205838 0.201169 0.205849 -2.21692e-15 1.16366 0.801319 1.68985 1.1612 0.807374 1.67009 1.02929 0.911432 1.16239 0.645761 0.997632 0.0281919 0.0613323 NA
rs12133576 rs12133576 01 93816400 A G 14 1 1 50170 170896 146520 0 50170 170896 146520 0 367586 92 394 324 0 810 50078 170502 146196 0 366776 0.368942 0.35679 0.368969 0 1.25784 1.00223 1.57864 1.20634 0.956782 1.52098 1.05409 0.952104 1.16701 0.290922 1 0.0543955 0.0515059 NA
rs646776 rs646776 01 109818530 C T 15 1 1 18197 127002 222387 0 18197 127002 222387 0 367586 43 227 540 0 810 18154 126775 221847 0 366776 0.222255 0.19321 0.22232 0 0.755955 0.545461 1.04768 1.02765 0.753018 1.40244 1.19373 1.05509 1.3506 0.00445085 1 0.170099 0.0598034 NA
1:110198727_C_G rs1010167 01 110198727 C G 16 0.996247 0.993891 137991 174531 55063.9 0 137991 174531 55063.9 0 367586 287.427 381.976 140.596 0 810 137704 174149 54923.3 0 366776 0.3872 0.409363 0.387151 1.34598e-15 1.05083 0.901562 1.22481 1.22641 1.00213 1.50087 1.09714 0.99358 1.21149 0.060836 0.991391 0.0962134 0.0513224 NA
rs267733 rs267733 01 150958836 A G 17 1 1 258958 99130 9498 0 258958 99130 9498 0 367586 565 222 23 0 810 258393 98908 9475 0 366776 0.160678 0.165432 0.160668 0 1.02649 0.878725 1.1991 1.11015 0.731298 1.68526 1.03553 0.908202 1.18072 0.582943 1 0.0372409 0.0678227 NA
rs12145743 rs12145743 01 156700651 T G 18 1 1 161167 164513 41906 0 161167 164513 41906 0 367586 346 356 108 0 810 160821 164157 41798 0 366776 0.337778 0.353086 0.337744 0 1.00799 0.869215 1.16893 1.20098 0.967372 1.491 1.07022 0.966433 1.18515 0.179253 1 0.0707303 0.0526636 NA
rs4650994 rs4650994 01 178515312 G A 19 1 1 81139 181896 104551 0 81139 181896 104551 0 367586 177 413 220 0 810 80962 181483 104331 0 366776 0.468154 0.473457 0.468143 0 1.04093 0.8727 1.24159 0.964533 0.791182 1.17587 0.978896 0.887836 1.0793 0.650175 1 -0.02255 0.0497222 NA
1:182150978_C_A rs1689797 01 182150978 C A 20 0.998404 0.997402 163413 163299 40874.1 0 163413 163299 40874.1 0 367586 342.102 375.216 92.6824 0 810 163071 162923 40781.4 0 366776 0.333319 0.346037 0.333291 1.58351e-15 1.09779 0.94802 1.27122 1.08332 0.860929 1.36316 1.05848 0.955379 1.17271 0.256964 0.998962 0.0598889 0.0528309 NA
rs2642438 rs2642438 01 220970028 A G 21 1 1 32481 153245 181860 0 32481 153245 181860 0 367586 67 362 381 0 810 32414 152883 181479 0 366776 0.296811 0.306173 0.29679 0 1.14553 0.882429 1.48708 1.01568 0.783201 1.31716 0.956421 0.860424 1.06313 0.417931 1 -0.0440745 0.0544119 NA
1:220985811_T_C rs903319 01 220985811 T C 22 0.997348 0.994976 198690 143077 25818.5 0 198690 143077 25818.5 0 367586 440.788 317.345 51.8667 0 810 198249 142760 25766.6 0 366776 0.264856 0.259925 0.264866 7.91756e-16 0.999786 0.865309 1.15516 0.905341 0.678782 1.20752 0.974791 0.872247 1.08939 0.629306 0.990263 -0.0273492 0.0566585 NA
rs4846914 rs4846914 01 230295691 G A 23 1 1 56753 176014 134819 0 56753 176014 134819 0 367586 124 383 303 0 810 56629 175631 134516 0 366776 0.393813 0.389506 0.393822 0 0.995898 0.813147 1.21972 1.02869 0.834528 1.26803 1.01828 0.921403 1.12534 0.708479 1 0.0190634 0.0509853 NA
1:230419344_G_A rs6680658 01 230419344 G A 24 0.993148 0.986 216214 131472 19900 0 216214 131472 19900 0 367586 485.024 280.514 44.4627 0 810 215729 131192 19855.6 0 366776 0.232969 0.228049 0.23298 -1.74186e-15 0.951027 0.820867 1.10183 0.995999 0.732369 1.35453 0.972583 0.865898 1.09241 0.633593 0.984537 -0.0282836 0.0593351 NA
1:234849339_G_A rs2587534 01 234849339 G A 25 0.99591 0.992501 85062.7 183708 98815.1 0 85062.7 183708 98815.1 0 367586 203.569 409.525 196.906 0 810 84859.1 183299 98618.2 0 366776 0.481294 0.504113 0.481243 4.27548e-15 0.931342 0.787093 1.10203 0.832318 0.68409 1.01266 0.912549 0.827772 1.00601 0.0561469 0.993524 -0.0954695 0.0499868 NA
rs1367117 rs1367117 02 21263900 G A 26 1 1 161856 163987 41743 0 161856 163987 41743 0 367586 355 348 107 0 810 161501 163639 41636 0 366776 0.336619 0.346914 0.336596 0 0.967474 0.834369 1.12181 1.16913 0.941605 1.45162 1.04693 0.945014 1.15984 0.39068 1 0.0451965 0.052653 NA
rs515135 rs515135 02 21286057 T C 27 1 1 11882 108434 247270 0 11882 108434 247270 0 367586 28 232 550 0 810 11854 108202 246720 0 366776 0.179819 0.177778 0.179824 0 0.907736 0.613006 1.34417 0.943768 0.645301 1.38028 1.01403 0.892637 1.15193 0.856056 1 0.0117629 0.064846 NA
rs1260326 rs1260326 02 27730940 T C 28 1 1 57437 175526 134623 0 57437 175526 134623 0 367586 127 399 284 0 810 57310 175127 134339 0 366776 0.39501 0.403086 0.394992 0 1.02813 0.841831 1.25565 0.953988 0.77371 1.17627 0.966808 0.875341 1.06783 0.462608 1 -0.0374035 0.0509196 NA
2:27731212_T_C rs3817588 02 27731212 T C 29 0.991982 0.980657 237957 115439 14189.4 0 237957 115439 14189.4 0 367586 526.514 250.635 32.851 0 810 237431 115189 14156.5 0 366776 0.195625 0.19527 0.195626 -3.8796e-15 0.981204 0.844043 1.14065 1.04645 0.735302 1.48927 0.997739 0.882282 1.1283 0.95238 0.977896 -0.00378245 0.0633379 NA
rs6544713 rs6544713 02 44073881 T C 30 1 1 38467 160718 168401 0 38467 160718 168401 0 367586 79 361 370 0 810 38388 160357 168031 0 366776 0.32326 0.32037 0.323267 0 1.09393 0.857328 1.39582 1.06999 0.839019 1.36455 1.01336 0.912831 1.12496 0.822176 1 0.0119562 0.0531986 NA
rs4148218 rs4148218 02 44099582 G A 31 1 1 245276 109927 12383 0 245276 109927 12383 0 367586 545 229 36 0 810 244731 109698 12347 0 366776 0.183213 0.185802 0.183207 0 0.937409 0.803201 1.09404 1.30928 0.933992 1.83537 1.0174 0.897545 1.15326 0.78601 1 0.0174617 0.0643168 NA
rs2710642 rs2710642 02 63149557 G A 32 1 1 39456 161626 166504 0 39456 161626 166504 0 367586 84 360 366 0 810 39372 161266 166138 0 366776 0.327186 0.325926 0.327189 0 1.04633 0.824923 1.32716 1.03257 0.814379 1.30922 1.00576 0.906409 1.116 0.986814 1 0.000877439 0.0530896 NA
2:118576719_T_C rs17508045 02 118576719 T C 33 0.999611 0.997929 305977 58744.1 2864.9 0 305977 58744.1 2864.9 0 367586 667 133.996 9.00392 0 810 305310 58610.1 2855.9 0 366776 0.087699 0.0938296 0.0876855 -1.58351e-15 1.04649 0.869081 1.26011 1.44313 0.746914 2.78829 1.07732 0.911451 1.27339 0.385258 0.999965 0.0763059 0.0878847 NA
rs2030746 rs2030746 02 121309488 C T 34 1 1 125469 178592 63525 0 125469 178592 63525 0 367586 304 365 141 0 810 125165 178227 63384 0 366776 0.415742 0.399383 0.415778 0 0.843196 0.724034 0.98197 0.915902 0.749926 1.11861 0.934345 0.845823 1.03213 0.181231 1 -0.0675183 0.0505009 NA
2:135762344_C_T rs16831243 02 135762344 C T 35 0.999529 0.998031 297933 65518.4 4134.64 0 297933 65518.4 4134.64 0 367586 659.702 141.298 9 0 810 297273 65377.1 4125.64 0 366776 0.100368 0.0983321 0.100372 3.95878e-16 0.973909 0.811944 1.16818 0.983012 0.508838 1.89906 0.977456 0.829842 1.15133 0.923996 0.998293 -0.0080061 0.0839197 NA
2:165551201_T_C rs7607980 02 165551201 T C 36 0.999288 0.997628 284300 77910.9 5375.6 0 284300 77910.9 5375.6 0 367586 620.922 179.078 10 0 810 283679 77731.8 5365.6 0 366776 0.1206 0.122888 0.120595 -2.69197e-15 1.05253 0.89115 1.24313 0.851474 0.455597 1.59134 1.02167 0.88069 1.18523 0.76621 0.999554 0.0227202 0.0764125 NA
2:165619163_T_G rs355838 02 165619163 T G 37 0.994557 0.992059 56385.1 175396 135805 0 56385.1 175396 135805 0 367586 125.02 400.992 283.988 0 810 56260.1 174995 135521 0 366776 0.391971 0.401871 0.391949 9.50107e-16 1.03118 0.843417 1.26073 0.943009 0.76393 1.16407 0.959395 0.868587 1.0597 0.416212 0.991951 -0.0416408 0.0512179 NA
rs2287623 rs2287623 02 169830155 G A 38 1 1 57757 176298 133531 0 57757 176298 133531 0 367586 118 413 279 0 810 57639 175885 133252 0 366776 0.39693 0.400617 0.396922 0 1.14698 0.934564 1.40768 1.02274 0.824507 1.26863 0.984706 0.891457 1.08771 0.772133 1 -0.0147373 0.0508909 NA
rs1047891 rs1047891 02 211540507 C A 39 1 1 172154 158700 36732 0 172154 158700 36732 0 367586 378 354 78 0 810 171776 158346 36654 0 366776 0.315795 0.314815 0.315798 0 1.01594 0.878698 1.17461 0.967039 0.757655 1.23429 0.995458 0.896266 1.10563 0.937045 1 -0.00422749 0.0535229 NA
rs1250229 rs1250229 02 216304384 T C 40 1 1 24471 143779 199336 0 24471 143779 199336 0 367586 45 329 436 0 810 24426 143450 198900 0 366776 0.262144 0.258642 0.262152 0 1.2449 0.911413 1.70042 1.18985 0.875159 1.61769 1.01839 0.911098 1.13832 0.721593 1 0.0202636 0.0568674 NA
2:227122216_G_T rs1515110 02 227122216 G T 41 0.999003 0.998217 48609.5 170037 148940 0 48609.5 170037 148940 0 367586 108.173 386.969 314.859 0 810 48501.3 169650 148625 0 366776 0.363528 0.372416 0.363508 0 1.02273 0.826185 1.26602 0.949861 0.76329 1.18204 0.962421 0.870104 1.06453 0.434667 0.998168 -0.0404596 0.0517896 NA
rs11563251 rs11563251 02 234679384 C T 42 1 1 290875 72172 4539 0 290875 72172 4539 0 367586 647 149 14 0 810 290228 72023 4525 0 366776 0.110518 0.109259 0.110521 0 0.928005 0.776463 1.10912 1.38786 0.816668 2.35854 0.987182 0.844367 1.15415 0.859196 1 -0.0140632 0.0792755 NA
3:12296469_G_A rs9875338 03 12296469 G A 43 0.999063 0.998416 132583 176123 58880 0 132583 176123 58880 0 367586 284.776 399.157 126.067 0 810 132299 175724 58753.9 0 366776 0.399747 0.402031 0.399742 -8.70931e-16 1.05527 0.906285 1.22875 0.996815 0.808085 1.22962 1.00958 0.914025 1.11512 0.825665 0.99888 0.0111954 0.0508271 NA
rs7640978 rs7640978 03 32533010 C T 44 1 1 305112 59557 2917 0 305112 59557 2917 0 367586 666 135 9 0 810 304446 59422 2908 0 366776 0.0889465 0.0944444 0.0889344 0 1.03854 0.862955 1.24985 1.41476 0.73214 2.73385 1.06842 0.904358 1.26224 0.423122 1 0.0700564 0.0874594 NA
Affx-22382690 rs2290547 03 47061183 G A 45 1 1 250117 105993 11476 0 250117 105993 11476 0 367586 550 241 19 0 810 249567 105752 11457 0 366776 0.175394 0.172222 0.175401 0 1.03408 0.888633 1.20333 0.752501 0.476117 1.18933 0.978104 0.859631 1.11291 0.727956 1 -0.0227398 0.0653732 NA
3:50113034_A_G rs2240327 03 50113034 A G 46 0.99989 0.999813 100622 183347 83617 0 100622 183347 83617 0 367586 213.231 399.765 197.004 0 810 100409 182947 83420 0 366776 0.47687 0.489983 0.476841 -2.37527e-16 1.02896 0.871238 1.21523 1.11205 0.916033 1.35001 1.05404 0.956103 1.16201 0.267014 0.999489 0.0562743 0.0506992 NA
rs13326165 rs13326165 03 52532118 A G 47 1 1 15455 119214 232917 0 15455 119214 232917 0 367586 43 282 485 0 810 15412 118932 232432 0 366776 0.204203 0.22716 0.204152 0 0.849847 0.616304 1.17189 0.747888 0.54728 1.02203 0.872729 0.776864 0.980425 0.021536 1 -0.14225 0.0618895 NA
rs6805251 rs6805251 03 119560606 T C 48 1 1 53874 173703 140009 0 53874 173703 140009 0 367586 89 394 327 0 810 53785 173309 139682 0 366776 0.382837 0.353086 0.382903 0 1.37387 1.09133 1.72956 1.41475 1.11897 1.78871 1.13684 1.0266 1.25892 0.0124368 1 0.12795 0.0511901 NA
rs17345563 rs17345563 03 132209203 A G 49 1 1 289295 73612 4679 0 289295 73612 4679 0 367586 632 167 11 0 810 288663 73445 4668 0 366776 0.112858 0.116667 0.11285 0 1.03855 0.875553 1.2319 1.07631 0.592592 1.95486 1.03829 0.892002 1.20857 0.634441 1 0.0373845 0.0786239 NA
3:135932359_C_T rs687339 03 135932359 C T 50 0.998803 0.997227 19123.1 129452 219011 0 19123.1 129452 219011 0 367586 37.9922 283.898 488.11 0 810 19085.1 129168 218523 0 366776 0.228107 0.22215 0.22812 -1.58351e-15 1.1041 0.786701 1.54955 1.12207 0.80631 1.56148 1.03482 0.920308 1.16358 0.556595 0.998494 0.0348741 0.0593192 NA
3:156798294_A_G rs1482852 03 156798294 A G 51 0.998128 0.996845 131815 177009 58762 0 131815 177009 58762 0 367586 286.541 405.4 118.059 0 810 131529 176603 58644 0 366776 0.400631 0.395999 0.400642 1.34598e-15 1.0537 0.905625 1.22599 0.924077 0.745625 1.14524 0.980813 0.88776 1.08362 0.735724 0.995967 -0.0172174 0.0510112 NA
3:170727218_G_A rs10513688 03 170727218 G A 52 0.999974 0.999859 299612 64506.6 3467.13 0 299612 64506.6 3467.13 0 367586 657.957 146.043 6 0 810 298954 64360.5 3461.13 0 366776 0.0971756 0.0975575 0.0971748 -9.50107e-16 1.03102 0.861626 1.23373 0.787665 0.35233 1.76089 1.00436 0.85219 1.18371 0.926687 0.999705 0.00774344 0.0841547 NA
rs6831256 rs6831256 04 3473139 A G 53 1 1 122328 179565 65693 0 122328 179565 65693 0 367586 251 413 146 0 810 122077 179152 65547 0 366776 0.422964 0.435185 0.422937 0 1.12121 0.958273 1.31186 1.08333 0.883215 1.32878 1.05127 0.952822 1.1599 0.307153 1 0.0514785 0.050409 NA
4:26062990_A_G rs10019888 04 26062990 A G 54 0.996652 0.990717 256221 101227 10138.8 0 256221 101227 10138.8 0 367586 565.196 221.871 22.9333 0 810 255655 101005 10115.9 0 366776 0.165273 0.16527 0.165273 -6.65075e-15 0.993606 0.850557 1.16071 1.02546 0.675143 1.55756 0.999977 0.876976 1.14023 0.988758 0.986912 0.000949117 0.067359 NA
rs442177 rs442177 04 88030261 G T 55 1 1 60675 177384 129527 0 60675 177384 129527 0 367586 134 392 284 0 810 60541 176992 129243 0 366776 0.406346 0.407407 0.406343 0 1.00064 0.822248 1.21773 0.992787 0.808252 1.21945 0.995601 0.901563 1.09945 0.959615 1 -0.00256633 0.0506807 NA
4:88160140_C_T rs10029254 04 88160140 C T 56 0.999897 0.999771 217251 130571 19763.7 0 217251 130571 19763.7 0 367586 479.008 284.016 46.9765 0 810 216772 130287 19716.7 0 366776 0.231372 0.233314 0.231368 3.16702e-16 0.98651 0.851694 1.14267 1.07822 0.798752 1.45547 1.01097 0.900904 1.13448 0.843046 0.999866 0.0116795 0.0589876 NA
rs3822072 rs3822072 04 89741269 G A 57 1 1 110787 182105 74694 0 110787 182105 74694 0 367586 235 409 166 0 810 110552 181696 74528 0 366776 0.450905 0.457407 0.450891 0 1.05895 0.901829 1.24345 1.04782 0.858797 1.27845 1.02664 0.930931 1.13218 0.596727 1 0.0264793 0.0500446 NA
rs2602836 rs2602836 04 100014805 A G 58 1 1 64735 179575 123276 0 64735 179575 123276 0 367586 151 366 293 0 810 64584 179209 122983 0 366776 0.420371 0.412346 0.420389 0 0.873513 0.722515 1.05607 1.01899 0.837139 1.24035 1.03365 0.936192 1.14126 0.540276 1 0.0309109 0.0504754 NA
rs13107325 rs13107325 04 103188709 C T 59 1 1 314539 51078 1969 0 314539 51078 1969 0 367586 702 104 4 0 810 313837 50974 1965 0 366776 0.0748342 0.0691358 0.0748468 0 0.912119 0.7422 1.12094 0.910048 0.34026 2.43399 0.918031 0.757541 1.11252 0.35912 1 -0.0867834 0.0946339 NA
rs6450176 rs6450176 05 53298025 G A 60 1 1 205147 139012 23427 0 205147 139012 23427 0 367586 455 306 49 0 810 204692 138706 23378 0 366776 0.25282 0.249383 0.252827 0 0.992466 0.85845 1.1474 0.942927 0.702038 1.26647 0.981849 0.877223 1.09895 0.749908 1 -0.0182544 0.0572666 NA
5:55861786_C_T rs9686661 05 55861786 C T 61 0.999884 0.999703 235332 117442 14811.2 0 235332 117442 14811.2 0 367586 492.694 288.318 28.9882 0 810 234840 117154 14782.2 0 366776 0.200041 0.213762 0.200011 -3.95878e-16 1.17303 1.01419 1.35675 0.934709 0.64244 1.35994 1.08744 0.965515 1.22477 0.164919 0.998931 0.0863704 0.0621944 NA
5:67714246_A_G rs4976033 05 67714246 A G 62 0.983128 0.97252 131248 176794 59543.3 0 131248 176794 59543.3 0 367586 273.475 390.447 146.078 0 810 130975 176404 59397.2 0 366776 0.402465 0.42136 0.402423 1.02928e-15 1.06005 0.908098 1.23742 1.17785 0.963289 1.44021 1.08133 0.979667 1.19353 0.108241 0.975596 0.082543 0.0513918 NA
5:74560579_G_A rs10066707 05 74560579 G A 63 0.993838 0.99098 146622 170694 50270.3 0 146622 170694 50270.3 0 367586 308.165 384.62 117.216 0 810 146314 170309 50153.1 0 366776 0.36894 0.38213 0.368911 1.82104e-15 1.07225 0.922885 1.24579 1.10966 0.896834 1.37299 1.05799 0.956998 1.16965 0.277972 0.992722 0.0560747 0.0516872 NA
5:74562029_C_G rs2006760 05 74562029 C G 64 0.989448 0.974963 232555 119577 15454 0 232555 119577 15454 0 367586 473.918 298.318 37.7647 0 810 232081 119279 15416.2 0 366776 0.204693 0.23077 0.204636 -8.94684e-15 1.22477 1.05942 1.41592 1.19962 0.86088 1.67166 1.16602 1.03861 1.30907 0.00869789 0.972612 0.16407 0.0625338 NA
rs7703051 rs7703051 05 74625487 C A 65 1 1 143724 172086 51776 0 143724 172086 51776 0 367586 292 400 118 0 810 143432 171686 51658 0 366776 0.37493 0.392593 0.374891 0 1.14443 0.984006 1.331 1.12204 0.905839 1.38984 1.07774 0.97534 1.19089 0.152253 1 0.0735375 0.0513667 NA
5:74641707_G_A rs2303152 05 74641707 G A 66 0.999561 0.998347 297281 66549.7 3754.97 0 297281 66549.7 3754.97 0 367586 641.035 156.969 11.9961 0 810 296640 66392.8 3742.97 0 366776 0.100738 0.111704 0.100714 1.18763e-15 1.09406 0.918645 1.30297 1.4831 0.836993 2.62797 1.12285 0.961838 1.31081 0.146791 0.999733 0.119877 0.0826188 NA
5:74648496_G_T rs17238484 05 74648496 G T 67 0.99975 0.999474 220665 127957 18963.4 0 220665 127957 18963.4 0 367586 483.949 275.051 51 0 810 220181 127682 18912.4 0 366776 0.22564 0.232748 0.225624 7.1258e-16 0.980085 0.845118 1.13661 1.22689 0.919013 1.6379 1.04115 0.927706 1.16847 0.513405 0.999457 0.0388229 0.0594036 NA
rs5909 rs5909 05 74656175 G A 68 1 1 301812 62562 3212 0 301812 62562 3212 0 367586 636 170 4 0 810 301176 62392 3208 0 366776 0.0938365 0.109877 0.0938011 0 1.29028 1.08916 1.52853 0.590458 0.220789 1.57907 1.19253 1.02037 1.39374 0.0276483 1 0.187874 0.0853104 NA
rs12916 rs12916 05 74656539 T C 69 1 1 132156 176603 58827 0 132156 176603 58827 0 367586 265 414 131 0 810 131891 176189 58696 0 366776 0.400256 0.417284 0.400218 0 1.16947 1.0022 1.36467 1.11079 0.900783 1.36976 1.07318 0.972153 1.1847 0.171765 1 0.0694213 0.0508002 NA
rs4530754 rs4530754 05 122855416 G A 70 1 1 76377 182312 108897 0 76377 182312 108897 0 367586 191 399 220 0 810 76186 181913 108677 0 366776 0.455765 0.482099 0.455707 0 0.874885 0.736146 1.03977 0.807471 0.665037 0.98041 0.899424 0.815817 0.991599 0.0390023 1 -0.103133 0.0499635 NA
rs6882076 rs6882076 05 156390297 T C 71 1 1 49173 170253 148160 0 49173 170253 148160 0 367586 89 387 334 0 810 49084 169866 147826 0 366776 0.365355 0.348765 0.365392 0 1.25648 0.997681 1.5824 1.24608 0.98607 1.57465 1.07512 0.970585 1.19092 0.172772 1 0.0704213 0.0516531 NA
6:16109163_A_C rs2294261 06 16109163 A C 72 0.99645 0.994416 95752.4 183259 88575.1 0 95752.4 183259 88575.1 0 367586 201.576 404.18 204.243 0 810 95550.8 182854 88370.8 0 366776 0.490237 0.501646 0.490212 1.18763e-15 1.04777 0.884684 1.24091 1.09555 0.901631 1.33118 1.0468 0.949557 1.15401 0.357553 0.995578 0.0458792 0.0498666 NA
6:26093141_G_A rs1800562 06 26093141 G A 73 0.99952 0.997285 313425 51906.4 2254.63 0 313425 51906.4 2254.63 0 367586 709.949 98.051 2 0 810 312715 51808.3 2252.63 0 366776 0.076738 0.0629944 0.0767683 7.91756e-16 0.833632 0.674804 1.02984 0.391076 0.0975538 1.56776 0.808516 0.661546 0.988136 0.0318183 0.998764 -0.200579 0.0934366 NA
rs2247056 rs2247056 06 31265490 T C 74 1 1 32591 153678 181317 0 32591 153678 181317 0 367586 61 344 405 0 810 32530 153334 180912 0 366776 0.297699 0.287654 0.297721 0 1.19639 0.91097 1.57125 1.19383 0.911848 1.56301 1.04983 0.942648 1.1692 0.315527 1 0.05482 0.0546183 NA
6:34563164_A_G rs205262 06 34563164 A G 75 0.999283 0.998621 196621 144317 26647.4 0 196621 144317 26647.4 0 367586 435.706 319.306 54.9882 0 810 196186 143998 26592.4 0 366776 0.268797 0.264989 0.268805 -1.58351e-16 0.998446 0.864068 1.15372 0.931079 0.703138 1.23291 0.980685 0.878125 1.09522 0.751507 0.997954 -0.0177895 0.05618 NA
6:43757896_C_A rs998584 06 43757896 C A 76 0.996387 0.994693 98504 183562 85520.5 0 98504 183562 85520.5 0 367586 226.035 382.957 201.008 0 810 98278 183179 85319.5 0 366776 0.482339 0.484551 0.482335 3.95878e-16 0.908981 0.771042 1.0716 1.02434 0.846885 1.23898 1.00891 0.915146 1.11229 0.857622 0.997675 0.00894458 0.0498578 NA
rs17789218 rs17789218 06 100600097 T C 77 1 1 209829 135864 21893 0 209829 135864 21893 0 367586 431 333 46 0 810 209398 135531 21847 0 366776 0.244365 0.262346 0.244325 0 1.19372 1.03449 1.37745 1.02297 0.754553 1.38686 1.09999 0.984595 1.22891 0.0827819 1 0.10059 0.0579846 NA
6:116337503_G_A rs868943 06 116337503 G A 78 0.999615 0.999376 122639 178859 66087.8 0 122639 178859 66087.8 0 367586 274.894 390.055 145.051 0 810 122364 178469 65942.7 0 366776 0.423077 0.41985 0.423085 7.1258e-16 0.972863 0.833574 1.13543 0.979135 0.800552 1.19756 0.986822 0.894005 1.08927 0.787024 0.999059 -0.0136043 0.0503532 NA
rs9491696 rs9491696 06 127452639 C G 79 1 1 94100 183991 89495 0 94100 183991 89495 0 367586 216 378 216 0 810 93884 183613 89279 0 366776 0.493736 0.5 0.493722 0 0.8948 0.756906 1.05782 1.05158 0.870637 1.27013 1.02543 0.930169 1.13045 0.627345 1 0.0241812 0.0498102 NA
6:139831757_T_C rs634869 06 139831757 T C 80 0.999776 0.999687 61831.2 177550 128204 0 61831.2 177550 128204 0 367586 126.004 377.373 306.624 0 810 61705.2 177173 127898 0 366776 0.409717 0.388506 0.409764 0 1.04306 0.852391 1.27638 1.17403 0.953913 1.44494 1.0927 0.988702 1.20764 0.0820781 0.999392 0.0879375 0.050575 NA
6:152040291_T_C rs12525163 06 152040291 T C 81 0.999285 0.998573 193858 146362 27365.9 0 193858 146362 27365.9 0 367586 433.875 307.125 69 0 810 193424 146055 27296.9 0 366776 0.273533 0.274769 0.27353 1.26681e-15 0.937449 0.809847 1.08516 1.1269 0.873825 1.45326 1.00625 0.902143 1.12236 0.916803 0.999014 0.00584028 0.0559081 NA
6:160575985_C_T rs2297374 06 160575985 C T 82 0.998105 0.996826 143986 171881 51719.5 0 143986 171881 51719.5 0 367586 315.635 376.278 118.086 0 810 143670 171504 51601.4 0 366776 0.374497 0.378056 0.374489 2.53362e-15 0.998655 0.859752 1.16 1.04164 0.842931 1.2872 1.01532 0.918202 1.1227 0.741997 0.996881 0.0169386 0.0514522 NA
rs1564348 rs1564348 06 160578860 T C 83 1 1 253279 103766 10541 0 253279 103766 10541 0 367586 558 221 31 0 810 252721 103545 10510 0 366776 0.169821 0.174691 0.169811 0 0.966652 0.827071 1.12979 1.33588 0.929962 1.91896 1.03483 0.910136 1.1766 0.606851 1 0.0341278 0.0663224 NA
rs702485 rs702485 07 6449272 A G 84 1 1 109061 182158 76367 0 109061 182158 76367 0 367586 230 430 150 0 810 108831 181728 76217 0 366776 0.455529 0.450617 0.45554 0 1.11962 0.953802 1.31427 0.931246 0.757947 1.14417 0.980332 0.888835 1.08125 0.638175 1 -0.0234984 0.0499698 NA
7:16152174_T_A rs17286602 07 16152174 T A 85 0.997749 0.99646 120185 180187 67214.2 0 120185 180187 67214.2 0 367586 265.529 391.208 153.263 0 810 119919 179796 67061 0 366776 0.427948 0.4307 0.427942 -7.1258e-16 0.982659 0.84071 1.14858 1.03215 0.845852 1.25948 1.01132 0.916496 1.11595 0.848888 0.993195 0.00962361 0.0505077 NA
rs10282707 rs10282707 07 17911038 C T 86 1 1 133659 176056 57871 0 133659 176056 57871 0 367586 286 406 118 0 810 133373 175650 57753 0 366776 0.396911 0.396296 0.396913 0 1.0779 0.926392 1.25419 0.952817 0.768739 1.18097 0.997428 0.90281 1.10196 0.967778 1 -0.00205525 0.0508789 NA
rs12670798 rs12670798 07 21607352 T C 87 1 1 208500 136805 22281 0 208500 136805 22281 0 367586 460 290 60 0 810 208040 136515 22221 0 366776 0.2467 0.253086 0.246686 0 0.960742 0.829302 1.11301 1.22117 0.932789 1.59871 1.03474 0.924982 1.15752 0.557625 1 0.0338489 0.0577259 NA
rs4722551 rs4722551 07 25991826 T C 88 1 1 260182 98070 9334 0 260182 98070 9334 0 367586 562 230 18 0 810 259620 97840 9316 0 366776 0.15879 0.164198 0.158778 0 1.08596 0.931336 1.26625 0.892575 0.557989 1.42779 1.04084 0.912494 1.18723 0.556158 1 0.0400153 0.0679886 NA
rs2073547 rs2073547 07 44582331 A G 89 1 1 245422 109039 13125 0 245422 109039 13125 0 367586 557 237 16 0 810 244865 108802 13109 0 366776 0.184024 0.166049 0.184063 0 0.957597 0.822421 1.11499 0.536565 0.326323 0.882259 0.882645 0.774277 1.00618 0.0622459 1 -0.119026 0.0638366 NA
rs217386 rs217386 07 44600695 G A 90 1 1 121990 179168 66428 0 121990 179168 66428 0 367586 272 401 137 0 810 121718 178767 66291 0 366776 0.424423 0.416667 0.42444 0 1.00379 0.860408 1.17107 0.924809 0.752973 1.13586 0.968603 0.877408 1.06928 0.542747 1 -0.0306053 0.0502828 NA
rs4917014 rs4917014 07 50305863 T G 91 1 1 170006 160266 37314 0 170006 160266 37314 0 367586 371 349 90 0 810 169635 159917 37224 0 366776 0.319509 0.326543 0.319493 0 0.997866 0.86204 1.15509 1.10551 0.877856 1.39219 1.03276 0.930793 1.14591 0.539005 1 0.0328187 0.053423 NA
rs17145738 rs17145738 07 72982874 C T 92 1 1 283413 78558 5615 0 283413 78558 5615 0 367586 619 172 19 0 810 282794 78386 5596 0 366776 0.122132 0.12963 0.122115 0 1.00247 0.846484 1.18719 1.55116 0.981896 2.45045 1.0707 0.926045 1.23795 0.363964 1 0.0688502 0.0758397 NA
rs799160 rs799160 07 73060006 C T 93 1 1 96049 183953 87584 0 96049 183953 87584 0 367586 216 397 197 0 810 95833 183556 87387 0 366776 0.488486 0.488272 0.488486 0 0.959585 0.812894 1.13275 1.00019 0.824378 1.21349 0.999142 0.906299 1.1015 0.995915 1 -0.000255236 0.049857 NA
7:116358044_A_G rs38855 07 116358044 A G 94 0.993016 0.989758 102992 183261 81332.4 0 102992 183261 81332.4 0 367586 235.333 397.039 177.627 0 810 102757 182864 81154.7 0 366776 0.470538 0.464379 0.470551 1.02928e-15 0.948053 0.806727 1.11414 0.955706 0.786366 1.16151 0.975511 0.884668 1.07568 0.611558 0.992965 -0.0254002 0.0500151 NA
7:130444934_A_G rs3996352 07 130444934 A G 95 0.997482 0.996091 94810.4 183476 89299.7 0 94810.4 183476 89299.7 0 367586 210.333 397.451 202.216 0 810 94600 183079 89097.4 0 366776 0.492504 0.494989 0.492499 -3.16702e-16 0.976403 0.825979 1.15422 1.02078 0.841406 1.2384 1.01001 0.91618 1.11346 0.868094 0.996337 0.00827933 0.0498512 NA
rs17173637 rs17173637 07 150529449 T C 96 1 1 308034 56880 2672 0 308034 56880 2672 0 367586 673 131 6 0 810 307361 56749 2666 0 366776 0.0846387 0.0882716 0.0846307 0 1.05426 0.87411 1.27153 1.02784 0.459704 2.29811 1.04719 0.88184 1.24354 0.569356 1 0.0509473 0.0895383 NA
8:9184231_G_A rs4240624 08 9184231 G A 97 0.999841 0.999322 3037.28 61083.2 303465 0 3037.28 61083.2 303465 0 367586 7.00392 120.992 682.004 0 810 3030.27 60962.2 302783 0 366776 0.0913498 0.0833333 0.0913675 2.37527e-16 0.858691 0.400534 1.84092 0.97453 0.462525 2.05332 1.1061 0.927256 1.31945 0.259961 0.99994 0.0973166 0.0863897 NA
8:9267117_C_T rs9693857 08 9267117 C T 98 0.996631 0.995289 112952 181929 72705.1 0 112952 181929 72705.1 0 367586 248.557 402.439 159.004 0 810 112703 181527 72546.1 0 366776 0.445255 0.44472 0.445256 1.10846e-15 1.00524 0.858076 1.17765 0.993813 0.814271 1.21294 0.997832 0.904591 1.10068 0.990849 0.994255 -0.000576401 0.0502573 NA
8:15799853_G_C rs4332136 08 15799853 G C 99 0.999557 0.97821 361744 5820.84 21 0 361744 5820.84 21 0 367586 795.929 14.0706 0 0 810 360948 5806.76 21 0 366776 0.00797478 0.00868555 0.00797321 -6.41322e-15 1.09888 0.648259 1.86272 NA NA NA 1.09012 0.644591 1.8436 0.760363 0.971865 0.086393 0.283252 NA
rs4921914 rs4921914 08 18272438 C T 100 1 1 17860 128015 221711 0 17860 128015 221711 0 367586 28 274 508 0 810 17832 127741 221203 0 366776 0.222717 0.203704 0.222759 0 1.36604 0.925637 2.01597 1.46256 0.999409 2.14036 1.12035 0.992635 1.2645 0.0614137 1 0.112134 0.0599486 NA
rs1801177 rs1801177 08 19805708 G A 101 1 1 355064 12417 105 0 355064 12417 105 0 367586 781 27 2 0 810 354283 12390 103 0 366776 0.0171756 0.0191358 0.0171712 0 0.988534 0.673265 1.45144 8.8083 2.16975 35.758 1.11664 0.782271 1.59393 0.539119 1 0.117657 0.191578 NA
rs268 rs268 08 19813529 A G 102 1 1 354297 13161 128 0 354297 13161 128 0 367586 780 29 1 0 810 353517 13132 127 0 366776 0.0182502 0.0191358 0.0182482 0 1.00088 0.6906 1.45057 3.56872 0.498202 25.5634 1.04959 0.735316 1.49818 0.794991 1 0.0482616 0.18574 NA
rs301 rs301 08 19816934 T C 103 1 1 215031 132363 20192 0 215031 132363 20192 0 367586 489 285 36 0 810 214542 132078 20156 0 366776 0.234975 0.22037 0.235007 0 0.946712 0.817923 1.09578 0.783613 0.55843 1.0996 0.920113 0.818021 1.03495 0.173387 1 -0.0799947 0.0587591 NA
rs326 rs326 08 19819439 A G 104 1 1 183581 152452 31553 0 183581 152452 31553 0 367586 424 323 63 0 810 183157 152129 31490 0 366776 0.293208 0.27716 0.293243 0 0.917166 0.793438 1.06019 0.864222 0.663092 1.12636 0.924127 0.828766 1.03046 0.168092 1 -0.0754396 0.0547315 NA
rs328 rs328 08 19819724 C G 105 1 1 297126 66721 3739 0 297126 66721 3739 0 367586 666 136 8 0 810 296460 66585 3731 0 366776 0.100927 0.0938272 0.100943 0 0.909189 0.755916 1.09354 0.954458 0.474984 1.91794 0.922206 0.780232 1.09001 0.35582 1 -0.0763667 0.0827052 NA
rs12678919 rs12678919 08 19844222 A G 106 1 1 299527 64583 3476 0 299527 64583 3476 0 367586 669 133 8 0 810 298858 64450 3468 0 366776 0.0973038 0.0919753 0.0973155 0 0.921865 0.765189 1.11062 1.0305 0.512809 2.07082 0.939566 0.793724 1.11221 0.484898 1 -0.0587069 0.0840536 NA
8:19865843_G_A rs894210 08 19865843 G A 107 0.995362 0.992945 77450.3 182762 107374 0 77450.3 182762 107374 0 367586 199.522 370.043 240.435 0 810 77250.8 182392 107134 0 366776 0.459297 0.474745 0.459263 4.75053e-16 0.785526 0.661161 0.933283 0.868932 0.720061 1.04858 0.939692 0.85229 1.03606 0.216687 0.9942 -0.0619058 0.0501106 NA
rs10102164 rs10102164 08 55421614 G A 108 1 1 228370 122682 16534 0 228370 122682 16534 0 367586 520 261 29 0 810 227850 122421 16505 0 366776 0.211855 0.196914 0.211888 0 0.934179 0.804985 1.08411 0.769889 0.529503 1.11941 0.911999 0.806783 1.03094 0.122392 1 -0.0939755 0.0608329 NA
8:59385919_C_T rs2326077 08 59385919 C T 109 0.999418 0.998927 41715.8 164193 161677 0 41715.8 164193 161677 0 367586 77.0039 368.129 364.867 0 810 41638.8 163825 161313 0 366776 0.336825 0.322307 0.336857 0 1.21509 0.95025 1.55373 1.22307 0.956313 1.56424 1.06808 0.962281 1.1855 0.214127 0.999179 0.0654239 0.0526636 NA
rs2293889 rs2293889 08 116599199 T G 110 1 1 68113 181339 118134 0 68113 181339 118134 0 367586 137 407 266 0 810 67976 180932 117868 0 366776 0.43196 0.42037 0.431986 0 1.11613 0.919494 1.35481 1.11975 0.910988 1.37635 1.04865 0.95003 1.1575 0.329192 1 0.0491274 0.0503488 NA
8:116663898_G_A rs2737252 08 116663898 G A 111 0.99825 0.996606 189806 148612 29168.6 0 189806 148612 29168.6 0 367586 403.643 347.2 59.1569 0 810 189402 148265 29109.4 0 366776 0.281497 0.287354 0.281485 1.74186e-15 1.09883 0.951817 1.26854 0.953582 0.725658 1.25309 1.02926 0.924142 1.14634 0.639263 0.996151 0.0259846 0.0554364 NA
8:121868551_G_T rs4871137 08 121868551 G T 112 0.998591 0.99772 37337.3 159046 171203 0 37337.3 159046 171203 0 367586 84.2784 340.173 385.549 0 810 37253 158705 170818 0 366776 0.317912 0.314031 0.317921 -9.50107e-16 0.947441 0.746214 1.20293 0.997682 0.78799 1.26317 1.01816 0.916644 1.13092 0.782864 0.99629 0.0147636 0.0535712 NA
8:126474306_G_A rs2980885 08 126474306 G A 113 0.990879 0.979759 18546.6 128636 220403 0 18546.6 128636 220403 0 367586 28.6549 282.278 499.067 0 810 18518 128354 219904 0 366776 0.225429 0.209622 0.225464 -1.02928e-14 1.42123 0.96747 2.0878 1.46663 1.00617 2.1378 1.09757 0.973691 1.23721 0.137916 0.981553 0.0893809 0.060246 NA
8:126482621_C_A rs2954022 08 126482621 C A 114 0.999791 0.999672 104997 183080 79509.4 0 104997 183080 79509.4 0 367586 221.831 402.169 186 0 810 104775 182677 79323.4 0 366776 0.465331 0.477882 0.465303 -3.16702e-16 1.03982 0.882455 1.22525 1.10751 0.911222 1.34608 1.05178 0.953976 1.1596 0.32792 0.999541 0.048845 0.0499279 NA
8:126482621_C_T rs2954022 08 126482621 C T 115 0.999641 0.694303 367242 343.439 0.113725 0 367242 343.439 0.113725 0 367586 809.788 0.211765 0 0 810 366433 343.227 0.113725 0 366776 0.000467464 0.000130719 0.000468208 -7.91756e-15 0.279186 0.00393848 19.7906 NA NA NA 0.279096 0.00393831 19.7787 0.483672 0.743798 -0.954995 1.36348 NA
rs4075205 rs4075205 08 144284709 T C 116 1 1 105965 182871 78750 0 105965 182871 78750 0 367586 237 389 184 0 810 105728 182482 78566 0 366776 0.462981 0.467284 0.462972 0 0.95098 0.809007 1.11787 1.04478 0.861572 1.26695 1.01748 0.922768 1.12192 0.711591 1 0.0184605 0.049931 NA
8:145022657_G_T rs7832643 08 145022657 G T 117 0.993906 0.99187 130814 177083 59689.2 0 130814 177083 59689.2 0 367586 290.643 388.255 131.102 0 810 130523 176695 59558.1 0 366776 0.403255 0.401518 0.403259 2.37527e-16 0.986779 0.847466 1.14899 0.988543 0.804162 1.2152 0.992787 0.898806 1.09659 0.898679 0.995765 -0.00647715 0.0508688 NA
9:2640759_A_G rs3780181 09 2640759 A G 118 0.997345 0.983965 319716 46170.5 1699.8 0 319716 46170.5 1699.8 0 367586 706.627 101.373 2 0 810 319009 46069.1 1697.8 0 366776 0.0674265 0.0650448 0.0674318 -8.31343e-15 0.993398 0.806527 1.22357 0.531809 0.132632 2.13238 0.962139 0.789563 1.17243 0.704693 0.978569 -0.0380072 0.100285 NA
9:15304782_C_A rs686030 09 15304782 C A 119 0.999323 0.997839 7307.74 89253 271025 0 7307.74 89253 271025 0 367586 13 189.141 607.859 0 810 7294.74 89063.9 270417 0 366776 0.141285 0.132803 0.141303 -1.10846e-15 1.19166 0.678996 2.09139 1.26135 0.727821 2.18597 1.07454 0.93076 1.24053 0.331062 0.998525 0.0695154 0.0715196 NA
9:16904846_C_T rs7033354 09 16904846 C T 120 0.998694 0.997789 38090 160212 169284 0 38090 160212 169284 0 367586 86.0078 360.659 363.333 0 810 38004 159852 168920 0 366776 0.321547 0.328811 0.321531 -1.90021e-15 0.996944 0.787791 1.26163 0.950419 0.751154 1.20255 0.967366 0.872012 1.07315 0.55238 0.998159 -0.0316991 0.0533478 NA
rs1883025 rs1883025 09 107664301 C T 121 1 1 204187 139469 23930 0 204187 139469 23930 0 367586 444 311 55 0 810 203743 139158 23875 0 366776 0.25481 0.259877 0.254799 0 1.02554 0.887034 1.18567 1.05711 0.798546 1.39939 1.02693 0.91889 1.14767 0.638874 1 0.0267904 0.0570892 NA
9:107684230_T_G rs2472509 09 107684230 T G 122 0.989664 0.982561 166611 161750 39224.9 0 166611 161750 39224.9 0 367586 376.878 342.329 90.7922 0 810 166234 161408 39134.1 0 366776 0.326726 0.323404 0.326733 1.74186e-15 0.93549 0.808008 1.08309 1.02332 0.813548 1.28719 0.984938 0.887459 1.09312 0.750639 0.984075 -0.0169916 0.053467 NA
rs8176720 rs8176720 09 136132873 T C 123 1 1 165305 162038 40243 0 165305 162038 40243 0 367586 375 357 78 0 810 164930 161681 40165 0 366776 0.329887 0.316667 0.329917 0 0.971131 0.839971 1.12277 0.854113 0.669079 1.09032 0.941227 0.847582 1.04522 0.257453 1 -0.0599143 0.0529077 NA
rs579459 rs579459 09 136154168 T C 124 1 1 230644 121108 15834 0 230644 121108 15834 0 367586 530 254 26 0 810 230114 120854 15808 0 366776 0.20781 0.188889 0.207852 0 0.912515 0.785615 1.05991 0.714107 0.481545 1.05899 0.887522 0.783597 1.00523 0.0678782 1 -0.112386 0.0615539 NA
10:5196273_A_G rs1781930 10 5196273 A G 125 0.999819 0.999538 11602.8 107606 248377 0 11602.8 107606 248377 0 367586 26 260.094 523.906 0 810 11576.8 107346 247853 0 366776 0.177933 0.192651 0.177901 1.58351e-16 1.07884 0.720572 1.61525 0.94118 0.634529 1.39603 0.90687 0.801415 1.0262 0.127864 0.999408 -0.099065 0.0650638 NA
rs970548 rs970548 10 46013277 A C 126 1 1 208563 136635 22388 0 208563 136635 22388 0 367586 446 318 46 0 810 208117 136317 22342 0 366776 0.24676 0.253086 0.246746 0 1.08855 0.94255 1.25717 0.960746 0.709012 1.30186 1.0344 0.924683 1.15714 0.556987 1 0.0338917 0.0577055 NA
10:65301725_T_C rs7897379 10 65301725 T C 127 0.999433 0.9991 99861.9 183712 84012.2 0 99861.9 183712 84012.2 0 367586 227 407.369 175.631 0 810 99634.9 183305 83836.6 0 366776 0.478441 0.468291 0.478463 -4.75053e-16 0.975439 0.829121 1.14758 0.919505 0.754951 1.11993 0.960015 0.87066 1.05854 0.424643 0.999148 -0.0398254 0.0498821 NA
rs2068888 rs2068888 10 94839642 G A 128 1 1 111288 181910 74388 0 111288 181910 74388 0 367586 233 405 172 0 810 111055 181505 74216 0 366776 0.449808 0.462346 0.44978 0 1.06353 0.90507 1.24973 1.10462 0.906874 1.34549 1.05196 0.953971 1.16002 0.304976 1 0.0513072 0.0500157 NA
rs2255141 rs2255141 10 113933886 A G 129 1 1 27842 146621 193123 0 27842 146621 193123 0 367586 68 325 417 0 810 27774 146296 192706 0 366776 0.275181 0.284568 0.27516 0 0.907362 0.698445 1.17877 0.883833 0.683774 1.14243 0.954388 0.856646 1.06328 0.353726 1 -0.0517593 0.0558121 NA
rs2923084 rs2923084 11 10388782 A G 130 1 1 248174 107712 11700 0 248174 107712 11700 0 367586 557 228 25 0 810 247617 107484 11675 0 366776 0.178342 0.171605 0.178357 0 0.94301 0.808203 1.1003 0.951937 0.637382 1.42173 0.954302 0.83856 1.08602 0.503355 1 -0.0435243 0.0650373 NA
11:14276999_G_A rs2303975 11 14276999 G A 131 0.998944 0.99593 290402 72711.9 4472.22 0 290402 72711.9 4472.22 0 367586 625.02 172.98 12 0 810 289777 72538.9 4460.22 0 366776 0.111071 0.121593 0.111048 0 1.10559 0.934072 1.30861 1.24737 0.704028 2.21004 1.1081 0.954534 1.28638 0.181386 0.993872 0.106177 0.0794443 NA
11:18656271_C_T rs10832962 11 18656271 C T 132 0.998752 0.997178 24573.6 141017 201996 0 24573.6 141017 201996 0 367586 54 320.659 435.341 0 810 24519.6 140696 201560 0 366776 0.258666 0.264604 0.258653 -2.21692e-15 1.03486 0.775413 1.38112 0.98072 0.738924 1.30164 0.969661 0.868207 1.08297 0.597082 0.99562 -0.030103 0.0569484 NA
rs326214 rs326214 11 47298360 G A 133 1 1 38532 160473 168581 0 38532 160473 168581 0 367586 82 354 374 0 810 38450 160119 168207 0 366776 0.323104 0.319753 0.323111 0 1.03668 0.815097 1.31849 1.04258 0.820735 1.32439 1.01552 0.914725 1.12741 0.719043 1 0.0191155 0.0531374 NA
rs17788930 rs17788930 11 47752775 A G 134 1 1 156964 166067 44555 0 156964 166067 44555 0 367586 340 366 104 0 810 156624 165701 44451 0 366776 0.347098 0.354321 0.347082 0 1.0175 0.877707 1.17956 1.07778 0.865043 1.34284 1.0323 0.932269 1.14306 0.550664 1 0.0311346 0.0521723 NA
11:51512090_T_C rs11246602 11 51512090 T C 135 0.999692 0.998718 276600 84505.1 6481.33 0 276600 84505.1 6481.33 0 367586 604.102 185.867 20.0314 0 810 275995 84319.3 6461.3 0 366776 0.132578 0.139463 0.132563 -9.26354e-15 1.00709 0.854258 1.18725 1.41639 0.906921 2.21205 1.06048 0.921267 1.22074 0.449162 0.997576 0.0555219 0.0733627 NA
11:55324308_A_G rs12226802 11 55324308 A G 136 0.999928 0.999736 279095 82405 6085.81 0 279095 82405 6085.81 0 367586 607.004 182.996 20 0 810 278488 82222 6065.81 0 366776 0.128646 0.137652 0.128626 1.58351e-16 1.0211 0.865374 1.20485 1.51271 0.968263 2.36331 1.08138 0.938689 1.24575 0.304303 0.999978 0.0762665 0.0742434 NA
rs174532 rs174532 11 61548874 G A 137 1 1 182042 153298 32246 0 182042 153298 32246 0 367586 428 315 67 0 810 181614 152983 32179 0 366776 0.296244 0.27716 0.296286 0 0.873721 0.755288 1.01073 0.883503 0.682736 1.14331 0.910699 0.816724 1.01549 0.107794 1 -0.0877664 0.0545748 NA
rs1535 rs1535 11 61597972 A G 138 1 1 157003 166490 44093 0 157003 166490 44093 0 367586 326 378 106 0 810 156677 166112 43987 0 366776 0.346417 0.364198 0.346378 0 1.09365 0.942909 1.26849 1.15816 0.930002 1.4423 1.08092 0.976771 1.19616 0.147998 1 0.075603 0.0522611 NA
rs12801636 rs12801636 11 65391317 G A 139 1 1 220966 127917 18703 0 220966 127917 18703 0 367586 502 271 37 0 810 220464 127646 18666 0 366776 0.224877 0.212963 0.224903 0 0.932387 0.804196 1.08101 0.870531 0.62321 1.216 0.932545 0.827861 1.05047 0.230896 1 -0.0712789 0.0594956 NA
rs499974 rs499974 11 75455021 C A 140 1 1 261490 97062 9034 0 261490 97062 9034 0 367586 566 229 15 0 810 260924 96833 9019 0 366776 0.156603 0.159877 0.156596 0 1.09021 0.934906 1.27131 0.766709 0.458952 1.28084 1.02494 0.897279 1.17076 0.69626 1 0.02674 0.0684985 NA
11:116639104_A_G rs10790162 11 116639104 A G 141 0.999743 0.998467 1651.59 46442.9 319492 0 1651.59 46442.9 319492 0 367586 3 89.3765 717.624 0 810 1648.59 46353.5 318774 0 366776 0.0676659 0.0588744 0.0676853 5.54229e-16 1.05958 0.335002 3.35134 1.2371 0.397632 3.84885 1.16052 0.943454 1.42753 0.149726 0.996627 0.142897 0.0991995 NA
rs603446 rs603446 11 116654435 C T 142 1 1 109735 182269 75582 0 109735 182269 75582 0 367586 234 399 177 0 810 109501 181870 75405 0 366776 0.453544 0.464815 0.453519 0 1.02663 0.873474 1.20664 1.09844 0.903411 1.33557 1.04654 0.949086 1.154 0.368385 1 0.044988 0.0500143 NA
11:122534504_T_C rs7117842 11 122534504 T C 143 0.993245 0.988903 146344 171063 50178.2 0 146344 171063 50178.2 0 367586 340.757 346.471 122.773 0 810 146004 170717 50055.4 0 366776 0.369192 0.365442 0.3692 5.14641e-15 0.869579 0.748678 1.01001 1.05092 0.854794 1.29204 0.983957 0.889222 1.08878 0.731342 0.992488 -0.0177582 0.0517217 NA
rs11220462 rs11220462 11 126243952 G A 144 1 1 276605 84420 6561 0 276605 84420 6561 0 367586 626 171 13 0 810 275979 84249 6548 0 366776 0.132679 0.121605 0.132704 0 0.894815 0.755454 1.05988 0.875259 0.505097 1.51669 0.904787 0.779419 1.05032 0.187453 1 -0.0965869 0.0732744 NA
12:20463526_A_G rs11045163 12 20463526 A G 145 0.996867 0.995059 119302 180158 68125.7 0 119302 180158 68125.7 0 367586 251.078 409.055 149.867 0 810 119051 179749 67975.8 0 366776 0.430389 0.437524 0.430373 -1.58351e-16 1.07904 0.921976 1.26286 1.04538 0.853712 1.28008 1.02954 0.933177 1.13585 0.535576 0.996391 0.031189 0.050344 NA
12:57844049_C_T rs3741414 12 57844049 C T 146 0.999661 0.999183 211838 134087 21660.2 0 211838 134087 21660.2 0 367586 485.976 289 35.0235 0 810 211352 133798 21625.2 0 366776 0.241315 0.221634 0.241358 7.91756e-16 0.939374 0.811966 1.08677 0.704355 0.499737 0.992755 0.895008 0.795895 1.00646 0.0619598 0.999554 -0.10851 0.0581332 NA
rs10861661 rs10861661 12 107174646 A C 147 1 1 208429 136995 22162 0 208429 136995 22162 0 367586 466 302 42 0 810 207963 136693 22120 0 366776 0.246635 0.238272 0.246653 0 0.985963 0.852922 1.13976 0.847353 0.617725 1.16234 0.955389 0.852089 1.07121 0.421203 1 -0.0464781 0.0577844 NA
12:109950144_A_G rs2241210 12 109950144 A G 148 0.999873 0.999793 83585.8 183041 100959 0 83585.8 183041 100959 0 367586 198.765 361.227 250.008 0 810 83387 182680 100709 0 366776 0.476369 0.468368 0.476386 1.58351e-16 0.829562 0.697574 0.986524 1.04146 0.86428 1.25497 1.03269 0.936574 1.13868 0.484691 0.999481 0.034796 0.0497955 NA
rs653178 rs653178 12 112007756 C T 149 1 1 85723 183395 98468 0 85723 183395 98468 0 367586 189 389 232 0 810 85534 183006 98236 0 366776 0.482664 0.473457 0.482684 0 0.961969 0.80836 1.14477 1.06879 0.881844 1.29538 1.03767 0.941147 1.1441 0.49387 1 0.0340848 0.0498194 NA
12:112310580_G_A rs6489818 12 112310580 G A 150 0.999913 0.999793 249772 106362 11452.5 0 249772 106362 11452.5 0 367586 541.98 232.012 36.0078 0 810 249230 106130 11416.5 0 366776 0.175832 0.187671 0.175806 0 1.00528 0.861854 1.17258 1.45038 1.03458 2.03328 1.08308 0.955948 1.22713 0.209164 0.999788 0.0820537 0.0653363 NA
12:121376416_C_T rs1186380 12 121376416 C T 151 0.996029 0.991403 206291 138369 22926.1 0 206291 138369 22926.1 0 367586 447.396 312.6 50.0039 0 810 205843 138057 22876.1 0 366776 0.250583 0.254696 0.250574 -4.51301e-15 1.04178 0.901482 1.20391 1.0057 0.750591 1.3475 1.02207 0.913876 1.14308 0.70475 0.98405 0.0219521 0.0579339 NA
12:121416650_A_C rs1169288 12 121416650 A C 152 0.993936 0.989163 172179 158854 36552.3 0 172179 158854 36552.3 0 367586 394.537 341.91 73.5529 0 810 171785 158512 36478.7 0 366776 0.315516 0.301862 0.315547 -4.98806e-15 0.939172 0.812421 1.0857 0.877925 0.684285 1.12636 0.937878 0.843389 1.04295 0.247312 0.99268 -0.0622277 0.0537882 NA
12:125259888_A_G rs838876 12 125259888 A G 153 0.987459 0.977169 36940.4 159435 171211 0 36940.4 159435 171211 0 367586 80.5373 356.133 373.329 0 810 36859.8 159078 170838 0 366776 0.317361 0.319264 0.317357 -1.07679e-14 1.02461 0.80429 1.30528 1.00015 0.785901 1.2728 0.991251 0.89283 1.10052 0.848772 0.979154 -0.010306 0.0540473 NA
12:125283766_C_T rs10773105 12 125283766 C T 154 0.998305 0.997077 89399.3 183992 94194.8 0 89399.3 183992 94194.8 0 367586 195.722 408.227 206.051 0 810 89203.6 183584 93988.8 0 366776 0.493477 0.493624 0.493477 -1.42516e-15 1.01347 0.854524 1.20199 0.999177 0.821462 1.21534 0.999412 0.906561 1.10177 0.978628 0.997586 -0.0013355 0.0498526 NA
rs4942486 rs4942486 13 32953388 T C 155 1 1 83345 183365 100876 0 83345 183365 100876 0 367586 170 407 233 0 810 83175 182958 100643 0 366776 0.476154 0.461111 0.476187 0 1.0884 0.909855 1.30197 1.1327 0.929317 1.3806 1.06242 0.963435 1.17157 0.232546 1 0.0594882 0.0498298 NA
rs1341267 rs1341267 13 95284980 C A 156 1 1 59044 176274 132268 0 59044 176274 132268 0 367586 142 396 272 0 810 58902 175878 131996 0 366776 0.400399 0.419753 0.400356 0 0.933954 0.770843 1.13158 0.854771 0.697624 1.04732 0.922937 0.836125 1.01876 0.116584 1 -0.0796057 0.0507277 NA
rs8017377 rs8017377 14 24883887 G A 157 1 1 101683 183219 82684 0 101683 183219 82684 0 367586 225 413 172 0 810 101458 182806 82512 0 366776 0.474157 0.467284 0.474172 0 1.01874 0.865871 1.1986 0.939972 0.770563 1.14663 0.97273 0.882181 1.07257 0.577106 1 -0.0277787 0.0498168 NA
rs4983559 rs4983559 14 105277209 G A 158 1 1 54855 174746 137985 0 54855 174746 137985 0 367586 124 384 302 0 810 54731 174362 137683 0 366776 0.386924 0.390123 0.386917 0 0.972056 0.793726 1.19045 0.96814 0.785322 1.19352 0.986595 0.892758 1.0903 0.821569 1 -0.0115351 0.0511473 NA
rs2412710 rs2412710 15 42683787 G A 159 1 1 354444 13030 112 0 354444 13030 112 0 367586 780 30 0 0 810 353664 13000 112 0 366776 0.0180284 0.0185185 0.0180274 0 1.04634 0.726308 1.5074 NA NA NA 1.02776 0.715887 1.4755 0.862492 1 0.0324677 0.187455 NA
15:44211273_T_C rs492571 15 44211273 T C 160 0.999756 0.997857 337416 29521.7 648.675 0 337416 29521.7 648.675 0 367586 728.984 81.0157 0 0 810 336687 29440.6 648.675 0 366776 0.0419208 0.0500097 0.0419029 -1.02928e-15 1.27095 1.00997 1.59938 NA NA NA 1.20365 0.962377 1.50541 0.0948953 0.999754 0.207951 0.124513 NA
rs1532085 rs1532085 15 58683366 A G 161 1 1 55024 174195 138367 0 55024 174195 138367 0 367586 112 374 324 0 810 54912 173821 138043 0 366776 0.386635 0.369136 0.386673 0 1.05492 0.853956 1.30317 1.15075 0.928061 1.42687 1.07746 0.973934 1.192 0.132119 1 0.0768959 0.0510666 NA
15:58731153_G_C rs261342 15 58731153 G C 162 0.994844 0.988361 17975.2 126316 223295 0 17975.2 126316 223295 0 367586 33.4588 286.392 490.149 0 810 17941.7 126030 222804 0 366776 0.220719 0.218092 0.220725 -8.23426e-15 1.21854 0.851483 1.74384 1.17966 0.830839 1.67494 1.01549 0.902415 1.14273 0.781997 0.986559 0.0166964 0.0603372 NA
rs2652834 rs2652834 15 63396867 A G 163 1 1 12886 111853 242847 0 12886 111853 242847 0 367586 21 252 537 0 810 12865 111601 242310 0 366776 0.187201 0.181481 0.187214 0 1.38332 0.885982 2.15984 1.35767 0.877584 2.10038 1.03886 0.915432 1.17893 0.57891 1 0.0354192 0.063821 NA
15:72566615_C_T rs1035744 15 72566615 C T 164 0.997742 0.99523 26414.8 145250 195922 0 26414.8 145250 195922 0 367586 60.8784 332.886 416.235 0 810 26353.9 144917 195505 0 366776 0.269432 0.280644 0.269408 -1.34598e-15 0.994396 0.756431 1.30722 0.921641 0.704087 1.20642 0.945198 0.84801 1.05353 0.30126 0.995083 -0.0582274 0.0563273 NA
rs3198697 rs3198697 16 15129940 C T 165 1 1 129009 177245 61332 0 129009 177245 61332 0 367586 289 387 134 0 810 128720 176858 61198 0 366776 0.407944 0.404321 0.407952 0 0.974618 0.836727 1.13523 0.97525 0.794428 1.19723 0.985058 0.891909 1.08794 0.800832 1 -0.0127674 0.0506102 NA
rs749671 rs749671 16 31088347 G A 166 1 1 144921 171587 51078 0 144921 171587 51078 0 367586 311 382 117 0 810 144610 171205 50961 0 366776 0.372352 0.380247 0.372335 0 1.03749 0.893103 1.20523 1.06754 0.862905 1.32071 1.03429 0.935465 1.14355 0.493813 1 0.0352312 0.0514882 NA
16:53799977_T_G rs9930333 16 53799977 T G 167 0.999912 0.999843 122301 179563 65721.5 0 122301 179563 65721.5 0 367586 271.996 388.333 149.671 0 810 122029 179175 65571.9 0 366776 0.423039 0.42449 0.423035 -7.91756e-17 0.972366 0.83263 1.13555 1.02405 0.83867 1.2504 1.00598 0.911491 1.11026 0.887144 0.999366 0.00715373 0.0504071 NA
rs9989419 rs9989419 16 56985139 A G 168 1 1 57303 175482 134801 0 57303 175482 134801 0 367586 123 413 274 0 810 57180 175069 134527 0 366776 0.394585 0.40679 0.394558 0 1.09668 0.896493 1.34157 0.946848 0.765237 1.17156 0.950335 0.860551 1.04949 0.315508 1 -0.0510938 0.0509039 NA
rs5880 rs5880 16 57015091 G C 169 1 1 327936 38434 1216 0 327936 38434 1216 0 367586 726 83 1 0 810 327210 38351 1215 0 366776 0.055587 0.0524691 0.0555939 0 0.975419 0.77706 1.22441 0.370949 0.0521386 2.63917 0.940681 0.755951 1.17055 0.560553 1 -0.0629788 0.108207 NA
rs16942887 rs16942887 16 67928042 G A 170 1 1 287913 74698 4975 0 287913 74698 4975 0 367586 629 170 11 0 810 287284 74528 4964 0 366776 0.11514 0.118519 0.115133 0 1.04181 0.879278 1.23439 1.0121 0.557249 1.83821 1.03336 0.888682 1.20159 0.658834 1 0.0344084 0.0779311 NA
16:72057282_A_G rs2288002 16 72057282 A G 171 0.996483 0.994849 69243.7 180680 117662 0 69243.7 180680 117662 0 367586 161.91 405.416 242.675 0 810 69081.8 180275 117419 0 366776 0.43414 0.450145 0.434105 1.50434e-15 0.959524 0.799519 1.15155 0.881812 0.722608 1.07609 0.937032 0.849568 1.0335 0.210803 0.994681 -0.063002 0.0503469 NA
rs2000999 rs2000999 16 72108093 G A 172 1 1 241537 112695 13354 0 241537 112695 13354 0 367586 527 259 24 0 810 241010 112436 13330 0 366776 0.18962 0.189506 0.18962 0 1.05346 0.907718 1.22261 0.82339 0.546736 1.24003 0.999261 0.882381 1.13162 0.997002 1 0.000238435 0.063456 NA
rs2925979 rs2925979 16 81534790 T C 173 1 1 33095 154517 179974 0 33095 154517 179974 0 367586 84 328 398 0 810 33011 154189 179576 0 366776 0.300211 0.306173 0.300198 0 0.835988 0.657629 1.06272 0.870992 0.688145 1.10242 0.972115 0.874543 1.08057 0.605377 1 -0.0280538 0.0542958 NA
rs314253 rs314253 17 7091650 T C 174 1 1 155733 167003 44850 0 155733 167003 44850 0 367586 327 386 97 0 810 155406 166617 44753 0 366776 0.349174 0.358025 0.349155 0 1.101 0.950039 1.27595 1.03008 0.82101 1.29238 1.03957 0.939058 1.15085 0.463148 1 0.0382872 0.0521856 NA
rs4791641 rs4791641 17 8161149 C T 175 1 1 90802 183497 93287 0 90802 183497 93287 0 367586 201 399 210 0 810 90601 183098 93077 0 366776 0.49662 0.494444 0.496625 0 0.982259 0.828932 1.16395 1.01698 0.837963 1.23425 1.00876 0.915042 1.11208 0.887603 1 0.00703399 0.049767 NA
17:37821435_G_T rs931992 17 37821435 G T 176 0.998944 0.998045 40717.2 163133 163736 0 40717.2 163133 163736 0 367586 86.7843 361.839 361.376 0 810 40630.4 162771 163375 0 366776 0.332666 0.330499 0.332671 0 1.04076 0.823185 1.31584 1.03558 0.819068 1.30933 1.00985 0.910433 1.12012 0.866915 0.998036 0.00886187 0.0528818 NA
rs8077889 rs8077889 17 41878166 A C 177 1 1 227074 123834 16678 0 227074 123834 16678 0 367586 484 284 42 0 810 226590 123550 16636 0 366776 0.213814 0.22716 0.213784 0 1.07615 0.929337 1.24615 1.18194 0.861984 1.62066 1.08096 0.962224 1.21434 0.179104 1 0.0816576 0.060779 NA
17:45391804_T_C rs7225700 17 45391804 T C 178 0.999707 0.999518 46234.7 168484 152868 0 46234.7 168484 152868 0 367586 99.1569 385.965 324.878 0 810 46135.6 168098 152543 0 366776 0.354955 0.360666 0.354943 0 1.06831 0.856561 1.33242 0.990929 0.791183 1.2411 0.9754 0.881235 1.07963 0.631208 0.998903 -0.0249998 0.0520799 NA
17:66882466_T_G rs4148005 17 66882466 T G 179 0.999123 0.998376 171388 159411 36787.2 0 171388 159411 36787.2 0 367586 372.086 354.376 83.5373 0 810 171016 159056 36703.6 0 366776 0.316912 0.321883 0.316901 2.45444e-15 1.02402 0.885228 1.18456 1.04608 0.824879 1.3266 1.02318 0.921799 1.13572 0.665286 0.998821 0.0231804 0.0535806 NA
17:76388202_A_G rs4969178 17 76388202 A G 180 0.986996 0.976306 55545.7 174852 137189 0 55545.7 174852 137189 0 367586 123.561 369.863 316.576 0 810 55422.1 174482 136872 0 366776 0.388947 0.380855 0.388965 -1.42516e-15 0.950808 0.775438 1.16584 1.03745 0.842504 1.2775 1.03485 0.936006 1.14414 0.494134 0.973314 0.0353749 0.0517368 NA
rs4939883 rs4939883 18 47167214 T C 181 1 1 11820 108377 247389 0 11820 108377 247389 0 367586 36 216 558 0 810 11784 108161 246831 0 366776 0.179573 0.177778 0.179577 0 0.653692 0.459107 0.930748 0.739988 0.527996 1.0371 1.01234 0.891144 1.15001 0.820196 1 0.0147419 0.0648589 NA
18:47209143_C_T rs11660468 18 47209143 C T 182 0.998554 0.997576 136025 174672 56888.6 0 136025 174672 56888.6 0 367586 286.102 408.255 115.643 0 810 135739 174264 56773 0 366776 0.392357 0.394779 0.392351 -7.91756e-16 1.11149 0.95544 1.29303 0.96641 0.778514 1.19965 1.01022 0.914329 1.11617 0.827877 0.997883 0.0110753 0.0509386 NA
18:57798110_C_T rs952044 18 57798110 C T 183 0.993776 0.990504 165280 162582 39723.3 0 165280 162582 39723.3 0 367586 348.729 350.875 110.396 0 810 164932 162231 39612.9 0 366776 0.329214 0.352881 0.329162 -7.91756e-16 1.0229 0.88186 1.1865 1.31805 1.06378 1.6331 1.11135 1.00356 1.23072 0.0420757 0.992953 0.108066 0.053162 NA
19:8431581_G_A rs2278236 19 8431581 G A 184 0.998561 0.99757 86114.3 183792 97680 0 86114.3 183792 97680 0 367586 192.902 416.569 200.529 0 810 85921.4 183375 97479.4 0 366776 0.484268 0.495292 0.484244 1.26681e-15 1.01184 0.852895 1.2004 0.916284 0.751782 1.11678 0.956751 0.867867 1.05474 0.388149 0.995906 -0.0430748 0.049914 NA
rs6511720 rs6511720 19 11202306 G T 185 1 1 285447 77059 5080 0 285447 77059 5080 0 367586 629 170 11 0 810 284818 76889 5069 0 366776 0.118638 0.118519 0.118638 0 1.00116 0.844967 1.18622 0.982624 0.541029 1.78465 0.998859 0.859016 1.16147 0.984053 1 0.00154087 0.0770903 NA
19:11227602_C_T rs688 19 11227602 C T 186 0.999561 0.9993 110653 182452 74481.8 0 110653 182452 74481.8 0 367586 233.267 422.733 154 0 810 110419 182029 74327.8 0 366776 0.4508 0.45107 0.450799 1.58351e-16 1.0993 0.93673 1.29009 0.980758 0.799997 1.20236 1.00109 0.907668 1.10414 0.994328 0.999274 0.000356013 0.0500759 NA
19:19407718_T_C rs10401969 19 19407718 T C 187 0.999493 0.997443 313362 52106.4 2117.37 0 313362 52106.4 2117.37 0 367586 703.345 100.651 6.00392 0 810 312659 52005.7 2111.36 0 366776 0.0766366 0.0695425 0.0766523 -5.54229e-16 0.860338 0.698017 1.06041 1.26408 0.565464 2.82581 0.900313 0.74331 1.09048 0.268281 0.99671 -0.10367 0.0936467 NA
rs731839 rs731839 19 33899065 G A 188 1 1 41265 163822 162499 0 41265 163822 162499 0 367586 81 375 354 0 810 41184 163447 162145 0 366776 0.335094 0.331481 0.335102 0 1.16654 0.91727 1.48354 1.11005 0.871756 1.41349 1.01643 0.916435 1.12733 0.734294 1 0.0179025 0.0527446 NA
19:35556744_T_C rs1688030 19 35556744 T C 189 0.99969 0.998271 1691.18 45797.9 320097 0 1691.18 45797.9 320097 0 367586 5.99608 114.008 689.996 0 810 1685.19 45683.9 319407 0 366776 0.0668963 0.0777778 0.0668723 5.54229e-16 0.701379 0.308093 1.5967 0.607132 0.271354 1.35841 0.849738 0.708304 1.01941 0.0887279 0.999919 -0.169188 0.099397 NA
rs6859 rs6859 19 45382034 A G 190 1 1 65619 179010 122957 0 65619 179010 122957 0 367586 146 386 278 0 810 65473 178624 122679 0 366776 0.422007 0.418519 0.422015 0 0.969074 0.800869 1.17261 1.01621 0.831544 1.24189 1.01445 0.918999 1.11983 0.811055 1 0.0120311 0.0503253 NA
rs7254892 rs7254892 19 45389596 G A 191 1 1 344881 22366 339 0 344881 22366 339 0 367586 757 53 0 0 810 344124 22313 339 0 366776 0.031345 0.032716 0.031342 0 1.07978 0.817046 1.42701 NA NA NA 1.04532 0.794747 1.3749 0.738265 1 0.0478553 0.143214 NA
rs492602 rs492602 19 49206417 A G 192 1 1 89552 183204 94830 0 89552 183204 94830 0 367586 218 391 201 0 810 89334 182813 94629 0 366776 0.492821 0.510494 0.492782 0 0.876456 0.742499 1.03458 0.870426 0.718455 1.05454 0.931595 0.845034 1.02702 0.14619 1 -0.0726254 0.0499789 NA
rs17695224 rs17695224 19 52324216 G A 193 1 1 197505 144049 26032 0 197505 144049 26032 0 367586 433 317 60 0 810 197072 143732 25972 0 366776 0.266758 0.269753 0.266751 0 1.00379 0.868265 1.16047 1.05144 0.802398 1.37777 1.01541 0.909784 1.1333 0.76366 1 0.0169371 0.0563295 NA
rs103294 rs103294 19 54797848 C T 194 1 1 221245 127588 18753 0 221245 127588 18753 0 367586 495 274 41 0 810 220750 127314 18712 0 366776 0.224565 0.219753 0.224576 0 0.959776 0.827951 1.11259 0.977145 0.710352 1.34414 0.972477 0.86447 1.09398 0.587188 1 -0.0323731 0.0596282 NA
rs364585 rs364585 20 12962718 A G 195 1 1 56348 175283 135955 0 56348 175283 135955 0 367586 117 393 300 0 810 56231 174890 135655 0 366776 0.391716 0.387037 0.391727 0 1.07998 0.878366 1.32788 1.06286 0.858217 1.3163 1.01992 0.922781 1.12729 0.693373 1 0.0201028 0.0509859 NA
rs2328223 rs2328223 20 17845921 A C 196 1 1 242960 111732 12894 0 242960 111732 12894 0 367586 528 261 21 0 810 242432 111471 12873 0 366776 0.187058 0.187037 0.187058 0 1.07506 0.926729 1.24714 0.749024 0.484095 1.15894 0.99986 0.882356 1.13301 0.966185 1 0.00270829 0.0638841 NA
20:34154741_C_T rs7264396 20 34154741 C T 197 0.999888 0.999709 229265 122192 16129.7 0 229265 122192 16129.7 0 367586 499.004 269.996 41 0 810 228766 121922 16088.7 0 366776 0.210088 0.217282 0.210072 3.16702e-16 1.01523 0.875353 1.17745 1.16829 0.849345 1.607 1.04384 0.927459 1.17483 0.451995 0.999985 0.0460665 0.0612511 NA
20:39180436_T_C rs6016381 20 39180436 T C 198 0.985662 0.976158 134743 175256 57587.4 0 134743 175256 57587.4 0 367586 276.851 401.322 131.827 0 810 134466 174854 57455.6 0 366776 0.395051 0.410479 0.395017 3.95878e-15 1.11476 0.956329 1.29944 1.1144 0.90545 1.37156 1.0664 0.965782 1.1775 0.212055 0.977823 0.064235 0.0514731 NA
20:39724338_T_C rs6065311 20 39724338 T C 199 0.999669 0.999483 99688.9 183946 83951.3 0 99688.9 183946 83951.3 0 367586 207.016 395.984 207 0 810 99481.9 183550 83744.3 0 366776 0.478593 0.49999 0.478546 -3.16702e-16 1.03673 0.876158 1.22673 1.18783 0.979472 1.44052 1.08962 0.988397 1.20121 0.088156 0.999904 0.0851033 0.0499079 NA
rs1800961 rs1800961 20 43042364 C T 200 1 1 345047 22185 354 0 345047 22185 354 0 367586 758 50 2 0 810 344289 22135 352 0 366776 0.0311397 0.0333333 0.0311348 0 1.02599 0.770402 1.36638 2.58072 0.641711 10.3787 1.07305 0.817832 1.40791 0.617308 1 0.0715313 0.143157 NA
20:44585420_A_G rs4465830 20 44585420 A G 201 0.999851 0.999604 243276 111557 12752.9 0 243276 111557 12752.9 0 367586 510 270 30 0 810 242766 111287 12722.9 0 366776 0.186437 0.203704 0.186399 -6.33405e-16 1.15488 0.996316 1.33868 1.12241 0.776333 1.62276 1.11659 0.989284 1.26028 0.0756697 0.999999 0.113476 0.0638801 NA
rs181362 rs181362 22 21932068 C T 202 1 1 239937 113956 13693 0 239937 113956 13693 0 367586 525 249 36 0 810 239412 113707 13657 0 366776 0.192257 0.198148 0.192244 0 0.998617 0.858674 1.16137 1.20208 0.857215 1.68569 1.0383 0.918769 1.17338 0.540851 1 0.038625 0.0631617 NA
rs5763662 rs5763662 22 30378703 C T 203 1 1 351124 16288 174 0 351124 16288 174 0 367586 759 50 1 0 810 350365 16238 173 0 366776 0.0226287 0.0320988 0.0226078 0 1.4214 1.0672 1.89316 2.66829 0.373249 19.0751 1.43373 1.08717 1.89077 0.0119804 1 0.419846 0.167088 NA
22:38595411_G_A rs3761445 22 38595411 G A 204 0.998847 0.998255 59201 176652 131733 0 59201 176652 131733 0 367586 147.031 389.208 273.761 0 810 59053.9 176263 131459 0 366776 0.40134 0.421772 0.401295 -3.16702e-16 0.88687 0.733434 1.0724 0.836409 0.684358 1.02224 0.918908 0.832529 1.01425 0.0940181 0.99753 -0.0850716 0.0508019 NA
# Completed successfully at 2019-08-07 22:38:16
