# Supplementary material for: Predicting the effect of statins on cancer risk using genetic variants from a Mendelian randomization study in the UK Biobank
Source: eLife. 2020 Oct 13;9:e57191. doi: 10.7554/eLife.57191 (PMC7553780; doi:10.7554/eLife.57191)
Supplement: Source data 1. [file elife-57191-data1.zip › lipid_snps_CANCER_outcomes_ca_brain_nSR.out]

# Analysis: "SNPTEST 2.5.4-beta1 analysis, started 2020-06-10 03:43:29"
#  started: 2020-06-10 06:03:18
# 
# Analysis properties:
#   -cov_names PC1 PC2 PC3 PC4 PC5 PC6 PC7 PC8 PC9 PC10 ages sex (user-supplied)
#   -data /rds/project/jmmh2/rds-jmmh2-projects/zz_mr/Association_Tests_August/bgen/lipid_snps.bgen /rds/project/jmmh2/rds-jmmh2-projects/zz_mr/September/input/cancer_Jul19_nSR_corr.sample (user-supplied)
#   -exclude_samples /rds/project/jmmh2/rds-jmmh2-projects/zz_mr/Amy_GWAS/input_all/exclusion_list.txt (user-supplied)
#   -frequentist 1 (user-supplied)
#   -method score (user-supplied)
#   -o /rds/project/jmmh2/rds-jmmh2-projects/zz_mr/Association_Tests_August/output/lipid_snps_CANCER_outcomes_ca_brain_nSR.out (user-supplied)
#   -pheno ca_brain_nSR (user-supplied)
# 
alternate_ids rsid chromosome position alleleA alleleB index average_maximum_posterior_call info cohort_1_AA cohort_1_AB cohort_1_BB cohort_1_NULL all_AA all_AB all_BB all_NULL all_total cases_AA cases_AB cases_BB cases_NULL cases_total controls_AA controls_AB controls_BB controls_NULL controls_total all_maf cases_maf controls_maf missing_data_proportion het_OR het_OR_lower het_OR_upper hom_OR hom_OR_lower hom_OR_upper all_OR all_OR_lower all_OR_upper frequentist_add_pvalue frequentist_add_info frequentist_add_beta_1 frequentist_add_se_1 comment
rs10903129 rs10903129 01 25768937 A G 1 1 1 72158 181055 114373 0 72158 181055 114373 0 367586 133 308 214 0 655 72025 180747 114159 0 366931 0.442578 0.438168 0.442586 0 0.922808 0.752856 1.13113 1.01516 0.817448 1.2607 1.01809 0.912732 1.13561 0.783396 1 0.0153015 0.0556628 NA
rs4660293 rs4660293 01 40028180 A G 2 1 1 215504 132022 20060 0 215504 132022 20060 0 367586 395 235 25 0 655 215109 131787 20035 0 366931 0.234152 0.217557 0.234182 0 0.971084 0.826167 1.14142 0.679535 0.453473 1.01829 0.909272 0.79734 1.03692 0.172284 1 -0.0893945 0.0654951 NA
rs2479394 rs2479394 01 55486064 G A 3 1 1 28474 148012 191100 0 28474 148012 191100 0 367586 56 275 324 0 655 28418 147737 190776 0 366931 0.278792 0.29542 0.278762 0 0.944602 0.708489 1.2594 0.86184 0.648815 1.14481 0.92182 0.818558 1.03811 0.181277 1 -0.0825026 0.0617149 NA
rs11206510 rs11206510 01 55496039 T C 4 1 1 242622 111961 13003 0 242622 111961 13003 0 367586 431 207 17 0 655 242191 111754 12986 0 366931 0.187666 0.183969 0.187673 0 1.04085 0.881738 1.22867 0.735621 0.452931 1.19475 0.975818 0.848432 1.12233 0.743236 1 -0.0232247 0.0708997 NA
1:55502137_C_G rs2149041 01 55502137 C G 5 0.996853 0.992299 242350 112197 13039.4 0 242350 112197 13039.4 0 367586 410.353 220.659 23.9882 0 655 241940 111976 13015.4 0 366931 0.188086 0.205065 0.188055 -3.16702e-16 1.16184 0.986326 1.36858 1.08665 0.719652 1.64081 1.11378 0.973858 1.27381 0.113562 0.993408 0.112355 0.0710038 NA
rs2479409 rs2479409 01 55504650 G A 6 1 1 44711 166817 156058 0 44711 166817 156058 0 367586 85 295 275 0 655 44626 166522 155783 0 366931 0.348543 0.354962 0.348531 0 0.930078 0.730522 1.18415 0.926791 0.726517 1.18227 0.972193 0.868077 1.0888 0.630758 1 -0.0278861 0.0580164 NA
rs10888897 rs10888897 01 55513061 T C 7 1 1 56449 175511 135626 0 56449 175511 135626 0 367586 89 309 257 0 655 56360 175202 135369 0 366931 0.392301 0.371756 0.392338 0 1.11686 0.882096 1.41412 1.20225 0.944529 1.53029 1.09111 0.975354 1.22061 0.135647 1 0.0846226 0.05671 NA
1:55518752_C_T rs7552841 01 55518752 C T 8 0.958373 0.933846 142943 172732 51911 0 142943 172732 51911 0 367586 247.235 309.929 97.8353 0 655 142695 172422 51813.2 0 366931 0.376177 0.385954 0.376159 4.67136e-15 1.03745 0.877647 1.22636 1.08982 0.862166 1.37758 1.04241 0.932575 1.16517 0.435531 0.94322 0.0458881 0.0588488 NA
rs562556 rs562556 01 55524237 G A 9 1 1 11874 108124 247588 0 11874 108124 247588 0 367586 25 190 440 0 655 11849 107934 247148 0 366931 0.179376 0.183206 0.179369 0 0.834328 0.549607 1.26655 0.843796 0.563691 1.26309 0.974477 0.847071 1.12105 0.73169 1 -0.0247028 0.0720455 NA
1:55958030_C_T rs1998013 01 55958030 C T 10 0.99938 0.924791 365156 2424.64 5.47451 0 365156 2424.64 5.47451 0 367586 651.396 3.60392 0 0 655 364504 2421.04 5.47451 0 366931 0.00331296 0.00275109 0.00331396 -2.21692e-15 0.832974 0.295577 2.34742 NA NA NA 0.829682 0.294832 2.3348 0.702582 0.849173 -0.199479 0.522418 NA
1:62953373_G_A rs10493326 01 62953373 G A 11 0.993589 0.986538 204883 139060 23643.3 0 204883 139060 23643.3 0 367586 355.824 256.49 42.6863 0 655 204527 138803 23600.6 0 366931 0.253473 0.260964 0.25346 7.1258e-16 1.06215 0.904487 1.24731 1.03964 0.75662 1.42851 1.04006 0.919301 1.17669 0.523388 0.988709 0.0408128 0.0639568 NA
1:63133930_G_A rs4587594 01 63133930 G A 12 0.999555 0.999167 154549 167721 45316.3 0 154549 167721 45316.3 0 367586 248.875 331.122 75.0039 0 655 154300 167390 45241.3 0 366931 0.351419 0.367274 0.351391 0 1.22643 1.04033 1.44584 1.02786 0.793812 1.33092 1.07144 0.957496 1.19894 0.261049 0.999545 0.0651359 0.0579545 NA
1:92993807_C_T rs6603981 01 92993807 C T 13 0.998715 0.997191 16184.9 118957 232444 0 16184.9 118957 232444 0 367586 25.7961 209.208 419.996 0 655 16159.1 118748 232024 0 366931 0.205838 0.199084 0.20585 -2.21692e-15 1.10361 0.7329 1.66184 1.1339 0.761676 1.68803 1.0428 0.910441 1.1944 0.538018 0.997471 0.0419853 0.0681787 NA
rs12133576 rs12133576 01 93816400 A G 14 1 1 50170 170896 146520 0 50170 170896 146520 0 367586 77 317 261 0 655 50093 170579 146259 0 366931 0.368942 0.359542 0.368959 0 1.20898 0.942295 1.55115 1.16093 0.900172 1.49721 1.04151 0.930269 1.16604 0.443906 1 0.0438328 0.0572517 NA
rs646776 rs646776 01 109818530 C T 15 1 1 18197 127002 222387 0 18197 127002 222387 0 367586 34 185 436 0 655 18163 126817 221951 0 366931 0.222255 0.19313 0.222307 0 0.779297 0.540415 1.12377 1.04939 0.739994 1.48815 1.19426 1.04106 1.37002 0.0102347 1 0.170718 0.0664843 NA
1:110198727_C_G rs1010167 01 110198727 C G 16 0.996247 0.993891 137991 174531 55063.9 0 137991 174531 55063.9 0 367586 237.243 305.145 112.612 0 655 137754 174226 54951.3 0 366931 0.3872 0.404862 0.387169 1.26681e-15 1.01696 0.858145 1.20517 1.18992 0.950634 1.48943 1.07679 0.964215 1.2025 0.173218 0.989994 0.0777696 0.0571022 NA
rs267733 rs267733 01 150958836 A G 17 1 1 258958 99130 9498 0 258958 99130 9498 0 367586 454 179 22 0 655 258504 98951 9476 0 366931 0.160678 0.170229 0.160661 0 1.03002 0.866266 1.22472 1.32193 0.861332 2.02884 1.07177 0.927828 1.23805 0.3436 1 0.0713856 0.0753748 NA
rs12145743 rs12145743 01 156700651 T G 18 1 1 161167 164513 41906 0 161167 164513 41906 0 367586 279 284 92 0 655 160888 164229 41814 0 366931 0.337778 0.357252 0.337743 0 0.997213 0.845228 1.17653 1.26878 1.00217 1.60631 1.08987 0.973306 1.22039 0.12245 1 0.0904559 0.0585637 NA
rs4650994 rs4650994 01 178515312 G A 19 1 1 81139 181896 104551 0 81139 181896 104551 0 367586 146 333 176 0 655 80993 181563 104375 0 366931 0.468154 0.477099 0.468138 0 1.01745 0.837422 1.23617 0.935429 0.751 1.16515 0.964687 0.865482 1.07526 0.483865 1 -0.0387058 0.0552861 NA
1:182150978_C_A rs1689797 01 182150978 C A 20 0.998404 0.997402 163413 163299 40874.1 0 163413 163299 40874.1 0 367586 270.102 310.216 74.6824 0 655 163143 162988 40799.4 0 366931 0.333319 0.350825 0.333288 1.50434e-15 1.14961 0.976442 1.35348 1.10562 0.8555 1.42887 1.08105 0.964988 1.21108 0.158921 0.998744 0.082767 0.0587537 NA
rs2642438 rs2642438 01 220970028 A G 21 1 1 32481 153245 181860 0 32481 153245 181860 0 367586 52 296 307 0 655 32429 152949 181553 0 366931 0.296811 0.305344 0.296796 0 1.20691 0.898623 1.62096 1.05455 0.785802 1.4152 0.96019 0.853583 1.08011 0.514308 1 -0.0394466 0.0604876 NA
1:220985811_T_C rs903319 01 220985811 T C 22 0.997348 0.994976 198690 143077 25818.5 0 198690 143077 25818.5 0 367586 364.863 248.271 41.8667 0 655 198325 142829 25776.6 0 366931 0.264856 0.253438 0.264876 7.91756e-16 0.944837 0.804014 1.11033 0.882857 0.641031 1.21591 0.942159 0.831783 1.06718 0.324604 0.989781 -0.0620512 0.0629936 NA
rs4846914 rs4846914 01 230295691 G A 23 1 1 56753 176014 134819 0 56753 176014 134819 0 367586 100 307 248 0 655 56653 175707 134571 0 366931 0.393813 0.387023 0.393825 0 0.989856 0.789726 1.2407 1.04405 0.82756 1.31718 1.02899 0.920628 1.15011 0.612262 1 0.0287332 0.05669 NA
1:230419344_G_A rs6680658 01 230419344 G A 24 0.993148 0.986 216214 131472 19900 0 216214 131472 19900 0 367586 392.761 222 40.2392 0 655 215821 131250 19859.8 0 366931 0.232969 0.2309 0.232973 -1.74186e-15 0.929434 0.788282 1.09586 1.11337 0.804644 1.54055 0.98843 0.869136 1.1241 0.854013 0.984324 -0.0121383 0.0659688 NA
1:234849339_G_A rs2587534 01 234849339 G A 25 0.99591 0.992501 85062.7 183708 98815.1 0 85062.7 183708 98815.1 0 367586 169.463 319.812 165.725 0 655 84893.2 183388 98649.3 0 366931 0.481294 0.502853 0.481255 4.35466e-15 0.873617 0.725046 1.05263 0.841577 0.679227 1.04273 0.917203 0.822974 1.02222 0.104268 0.993222 -0.0902968 0.0555841 NA
rs1367117 rs1367117 02 21263900 G A 26 1 1 161856 163987 41743 0 161856 163987 41743 0 367586 284 281 90 0 655 161572 163706 41653 0 366931 0.336619 0.351908 0.336592 0 0.976539 0.82795 1.15179 1.22926 0.969553 1.55854 1.07021 0.955387 1.19884 0.262983 1 0.0655104 0.0585244 NA
rs515135 rs515135 02 21286057 T C 27 1 1 11882 108434 247270 0 11882 108434 247270 0 367586 20 188 447 0 655 11862 108246 246823 0 366931 0.179819 0.174046 0.179829 0 1.03009 0.649379 1.63399 1.07411 0.686019 1.68176 1.04052 0.901916 1.20042 0.617077 1 0.0360645 0.0721294 NA
rs1260326 rs1260326 02 27730940 T C 28 1 1 57437 175526 134623 0 57437 175526 134623 0 367586 104 326 225 0 655 57333 175200 134398 0 366931 0.39501 0.407634 0.394987 0 1.02578 0.822441 1.2794 0.922914 0.731374 1.16462 0.948721 0.849641 1.05936 0.29998 1 -0.0586876 0.0566222 NA
2:27731212_T_C rs3817588 02 27731212 T C 29 0.991982 0.980657 237957 115439 14189.4 0 237957 115439 14189.4 0 367586 428.212 202.659 24.1294 0 655 237529 115237 14165.2 0 366931 0.195625 0.19154 0.195632 -3.8796e-15 0.975512 0.825261 1.15312 0.94489 0.626796 1.42441 0.974126 0.848785 1.11798 0.681094 0.9799 -0.0289008 0.0703233 NA
rs6544713 rs6544713 02 44073881 T C 30 1 1 38467 160718 168401 0 38467 160718 168401 0 367586 70 292 293 0 655 38397 160426 168108 0 366931 0.32326 0.329771 0.323249 0 0.998406 0.768996 1.29626 0.956045 0.736433 1.24115 0.970775 0.865065 1.0894 0.602372 1 -0.0308105 0.0591381 NA
rs4148218 rs4148218 02 44099582 G A 31 1 1 245276 109927 12383 0 245276 109927 12383 0 367586 448 179 28 0 655 244828 109748 12355 0 366931 0.183213 0.179389 0.18322 0 0.891332 0.749391 1.06016 1.23851 0.845078 1.8151 0.974524 0.846139 1.12239 0.727468 1 -0.0249262 0.0715249 NA
rs2710642 rs2710642 02 63149557 G A 32 1 1 39456 161626 166504 0 39456 161626 166504 0 367586 68 293 294 0 655 39388 161333 166210 0 366931 0.327186 0.327481 0.327185 0 1.05196 0.807831 1.36987 1.02458 0.786871 1.3341 0.998659 0.889731 1.12092 0.889298 1 -0.00821843 0.0590435 NA
2:118576719_T_C rs17508045 02 118576719 T C 33 0.999611 0.997929 305977 58744.1 2864.9 0 305977 58744.1 2864.9 0 367586 537 108.996 9.00392 0 655 305440 58635.1 2855.9 0 366931 0.087699 0.0969496 0.0876825 -1.66269e-15 1.05732 0.860393 1.29931 1.79325 0.927145 3.46843 1.11703 0.930049 1.34161 0.241636 0.999959 0.114374 0.09768 NA
rs2030746 rs2030746 02 121309488 C T 34 1 1 125469 178592 63525 0 125469 178592 63525 0 367586 233 304 118 0 655 125236 178288 63407 0 366931 0.415742 0.412214 0.415748 0 0.916484 0.772578 1.08719 1.00027 0.801403 1.24849 0.985535 0.882777 1.10026 0.794474 1 -0.0146275 0.0561507 NA
2:135762344_C_T rs16831243 02 135762344 C T 35 0.999529 0.998031 297933 65518.4 4134.64 0 297933 65518.4 4134.64 0 367586 528.702 118.298 8 0 655 297404 65400.1 4126.64 0 366931 0.100368 0.102518 0.100364 3.95878e-16 1.0175 0.833453 1.24219 1.09051 0.542147 2.19352 1.02391 0.85636 1.22424 0.554586 0.997868 0.0554218 0.0937918 NA
2:165551201_T_C rs7607980 02 165551201 T C 36 0.999288 0.997628 284300 77910.9 5375.6 0 284300 77910.9 5375.6 0 367586 501.965 145.035 8 0 655 283798 77765.8 5367.6 0 366931 0.1206 0.122928 0.120596 -2.77114e-15 1.05444 0.876398 1.26864 0.842646 0.41887 1.69516 1.02204 0.866521 1.20548 0.778146 0.999746 0.0239385 0.084968 NA
2:165619163_T_G rs355838 02 165619163 T G 37 0.994557 0.992059 56385.1 175396 135805 0 56385.1 175396 135805 0 367586 105.016 318.992 230.992 0 655 56280.1 175077 135574 0 366931 0.391971 0.403835 0.39195 9.50107e-16 0.976454 0.783064 1.2176 0.913106 0.72485 1.15025 0.951599 0.852078 1.06274 0.379403 0.99027 -0.050102 0.0569991 NA
rs2287623 rs2287623 02 169830155 G A 38 1 1 57757 176298 133531 0 57757 176298 133531 0 367586 94 329 232 0 655 57663 175969 133299 0 366931 0.39693 0.394656 0.396934 0 1.14691 0.911788 1.44266 1.06765 0.839983 1.35703 1.00957 0.903602 1.12797 0.853082 1 0.0104785 0.0565829 NA
rs1047891 rs1047891 02 211540507 C A 39 1 1 172154 158700 36732 0 172154 158700 36732 0 367586 302 287 66 0 655 171852 158413 36666 0 366931 0.315795 0.319847 0.315788 0 1.03095 0.877012 1.21191 1.0243 0.784626 1.33719 1.0189 0.907115 1.14446 0.754332 1 0.018623 0.0595114 NA
rs1250229 rs1250229 02 216304384 T C 40 1 1 24471 143779 199336 0 24471 143779 199336 0 367586 40 272 343 0 655 24431 143507 198993 0 366931 0.262144 0.268702 0.262132 0 1.15765 0.830444 1.61378 1.05278 0.758577 1.46108 0.966863 0.855584 1.09262 0.616467 1 -0.0316593 0.0632094 NA
2:227122216_G_T rs1515110 02 227122216 G T 41 0.999003 0.998217 48609.5 170037 148940 0 48609.5 170037 148940 0 367586 80.1725 317.804 257.024 0 655 48529.3 169719 148683 0 366931 0.363528 0.364999 0.363525 0 1.13346 0.88702 1.44838 1.04638 0.814162 1.34484 0.993655 0.887853 1.11206 0.881597 0.99826 -0.0085765 0.0575816 NA
rs11563251 rs11563251 02 234679384 C T 42 1 1 290875 72172 4539 0 290875 72172 4539 0 367586 527 118 10 0 655 290348 72054 4529 0 366931 0.110518 0.105344 0.110528 0 0.902261 0.738871 1.10178 1.21648 0.650259 2.27575 0.947574 0.794218 1.13054 0.540581 1 -0.0539313 0.0881324 NA
3:12296469_G_A rs9875338 03 12296469 G A 43 0.999063 0.998416 132583 176123 58880 0 132583 176123 58880 0 367586 233.071 315.863 106.067 0 655 132350 175807 58773.9 0 366931 0.399747 0.40305 0.399741 -8.70931e-16 1.02023 0.861254 1.20856 1.02478 0.814409 1.2895 1.01387 0.907805 1.13233 0.7817 0.999276 0.0156565 0.0565006 NA
rs7640978 rs7640978 03 32533010 C T 44 1 1 305112 59557 2917 0 305112 59557 2917 0 367586 534 113 8 0 655 304578 59444 2909 0 366931 0.0889465 0.0984733 0.0889295 0 1.08425 0.884918 1.32847 1.56857 0.779637 3.15584 1.11904 0.932902 1.34232 0.220925 1 0.118994 0.0972118 NA
Affx-22382690 rs2290547 03 47061183 G A 45 1 1 250117 105993 11476 0 250117 105993 11476 0 367586 437 200 18 0 655 249680 105793 11458 0 366931 0.175394 0.180153 0.175386 0 1.08013 0.913563 1.27706 0.897565 0.55999 1.43864 1.03315 0.897249 1.18964 0.649317 1 0.0330624 0.0727106 NA
3:50113034_A_G rs2240327 03 50113034 A G 46 0.99989 0.999813 100622 183347 83617 0 100622 183347 83617 0 367586 171.231 327.765 156.004 0 655 100451 183019 83461 0 366931 0.47687 0.488376 0.476849 -2.37527e-16 1.05059 0.873176 1.26406 1.09653 0.882518 1.36244 1.04725 0.939633 1.16719 0.405084 0.999369 0.0468972 0.0563278 NA
rs13326165 rs13326165 03 52532118 A G 47 1 1 15455 119214 232917 0 15455 119214 232917 0 367586 36 224 395 0 655 15419 118990 232522 0 366931 0.204203 0.225954 0.204164 0 0.80629 0.566856 1.14686 0.72759 0.51704 1.02388 0.878822 0.77199 1.00044 0.0573784 1 -0.130597 0.0687201 NA
rs6805251 rs6805251 03 119560606 T C 48 1 1 53874 173703 140009 0 53874 173703 140009 0 367586 72 315 268 0 655 53802 173388 139741 0 366931 0.382837 0.350382 0.382895 0 1.35756 1.05072 1.754 1.4331 1.10459 1.85931 1.15037 1.02683 1.28877 0.0148249 1 0.13869 0.0569189 NA
rs17345563 rs17345563 03 132209203 A G 49 1 1 289295 73612 4679 0 289295 73612 4679 0 367586 515 130 10 0 655 288780 73482 4669 0 366931 0.112858 0.114504 0.112855 0 0.992024 0.818274 1.20267 1.20098 0.641899 2.24701 1.0165 0.857396 1.20513 0.846562 1 0.016922 0.0874493 NA
3:135932359_C_T rs687339 03 135932359 C T 50 0.998803 0.997227 19123.1 129452 219011 0 19123.1 129452 219011 0 367586 31.1176 230.757 393.125 0 655 19091.9 129221 218618 0 366931 0.228107 0.223658 0.228115 -1.50434e-15 1.09563 0.75331 1.59352 1.10329 0.765667 1.58978 1.02582 0.900699 1.16831 0.691982 0.998721 0.0261249 0.0659443 NA
3:156798294_A_G rs1482852 03 156798294 A G 51 0.998128 0.996845 131815 177009 58762 0 131815 177009 58762 0 367586 224.976 341.973 88.051 0 655 131590 176667 58674 0 366931 0.400631 0.395477 0.400641 1.26681e-15 1.1322 0.95672 1.33986 0.877758 0.685944 1.12321 0.978679 0.875989 1.09341 0.7608 0.996095 -0.0172667 0.0567181 NA
3:170727218_G_A rs10513688 03 170727218 G A 52 0.999974 0.999859 299612 64506.6 3467.13 0 299612 64506.6 3467.13 0 367586 528.957 120.043 6 0 655 299083 64386.5 3461.13 0 366931 0.0971756 0.100796 0.0971692 -9.50107e-16 1.05418 0.864527 1.28544 0.98018 0.438056 2.19322 1.04151 0.869909 1.24697 0.614622 0.999635 0.0471522 0.0936515 NA
rs6831256 rs6831256 04 3473139 A G 53 1 1 122328 179565 65693 0 122328 179565 65693 0 367586 204 338 113 0 655 122124 179227 65580 0 366931 0.422964 0.430534 0.42295 0 1.12897 0.948745 1.34344 1.03152 0.819546 1.29832 1.03149 0.924538 1.15081 0.542652 1 0.0341263 0.0560542 NA
4:26062990_A_G rs10019888 04 26062990 A G 54 0.996652 0.990717 256221 101227 10138.8 0 256221 101227 10138.8 0 367586 459.259 179.812 15.9294 0 655 255761 101047 10122.9 0 366931 0.165273 0.161581 0.16528 -6.65075e-15 0.990999 0.83392 1.17767 0.876341 0.531569 1.44473 0.973306 0.840033 1.12772 0.734982 0.984621 -0.0253867 0.0749964 NA
rs442177 rs442177 04 88030261 G T 55 1 1 60675 177384 129527 0 60675 177384 129527 0 367586 111 312 232 0 655 60564 177072 129295 0 366931 0.406346 0.407634 0.406343 0 0.961383 0.773992 1.19414 0.979034 0.780674 1.22779 0.994669 0.89079 1.11066 0.946608 1 -0.00377379 0.0563527 NA
4:88160140_C_T rs10029254 04 88160140 C T 56 0.999897 0.999771 217251 130571 19763.7 0 217251 130571 19763.7 0 367586 394.008 220.016 40.9765 0 655 216857 130351 19722.7 0 366931 0.231372 0.23051 0.231374 3.16702e-16 0.928982 0.7876 1.09574 1.1435 0.828656 1.57798 0.99515 0.874978 1.13183 0.935604 0.999834 -0.00529696 0.0655596 NA
rs3822072 rs3822072 04 89741269 G A 57 1 1 110787 182105 74694 0 110787 182105 74694 0 367586 188 329 138 0 655 110599 181776 74556 0 366931 0.450905 0.461832 0.450886 0 1.06476 0.889942 1.27392 1.0889 0.87395 1.35673 1.04511 0.937445 1.16514 0.402934 1 0.0465411 0.055645 NA
rs2602836 rs2602836 04 100014805 A G 58 1 1 64735 179575 123276 0 64735 179575 123276 0 367586 124 292 239 0 655 64611 179283 123037 0 366931 0.420371 0.412214 0.420386 0 0.84865 0.68771 1.04725 1.01215 0.814609 1.25761 1.0342 0.92637 1.15459 0.58054 1 0.0310086 0.0561144 NA
rs13107325 rs13107325 04 103188709 C T 59 1 1 314539 51078 1969 0 314539 51078 1969 0 367586 568 85 2 0 655 313971 50993 1967 0 366931 0.0748342 0.0679389 0.0748465 0 0.921403 0.733451 1.15752 0.562039 0.14012 2.25442 0.900983 0.726409 1.11751 0.319302 1 -0.104756 0.105188 NA
rs6450176 rs6450176 05 53298025 G A 60 1 1 205147 139012 23427 0 205147 139012 23427 0 367586 360 255 40 0 655 204787 138757 23387 0 366931 0.25282 0.255725 0.252815 0 1.04541 0.890329 1.22749 0.972938 0.701607 1.3492 1.01547 0.89683 1.1498 0.7974 1 0.0163476 0.0636802 NA
5:55861786_C_T rs9686661 05 55861786 C T 61 0.999884 0.999703 235332 117442 14811.2 0 235332 117442 14811.2 0 367586 399 235.012 20.9882 0 655 234933 117207 14790.2 0 366931 0.200041 0.211441 0.200021 -3.95878e-16 1.18061 1.00472 1.38729 0.835552 0.53853 1.29639 1.07241 0.939095 1.22464 0.295757 0.999689 0.0722814 0.0691307 NA
5:67714246_A_G rs4976033 05 67714246 A G 62 0.983128 0.97252 131248 176794 59543.3 0 131248 176794 59543.3 0 367586 226.063 303.871 125.067 0 655 131022 176490 59418.2 0 366931 0.402465 0.422904 0.402428 1.02928e-15 0.997893 0.839955 1.18553 1.21994 0.980356 1.51807 1.08817 0.975093 1.21435 0.112661 0.97331 0.0907554 0.0572104 NA
5:74560579_G_A rs10066707 05 74560579 G A 63 0.993838 0.99098 146622 170694 50270.3 0 146622 170694 50270.3 0 367586 259.722 304.059 91.2196 0 655 146362 170390 50179.1 0 366931 0.36894 0.371373 0.368936 1.74186e-15 1.00562 0.852019 1.18692 1.02444 0.80685 1.30071 1.01051 0.903277 1.13047 0.850822 0.991979 0.0108127 0.0574932 NA
5:74562029_C_G rs2006760 05 74562029 C G 64 0.989448 0.974963 232555 119577 15454 0 232555 119577 15454 0 367586 388.494 237.875 28.6314 0 655 232167 119339 15425.4 0 366931 0.204693 0.225296 0.204657 -8.94684e-15 1.19119 1.01353 1.39999 1.10923 0.758631 1.62186 1.13017 0.992654 1.28675 0.0582911 0.972455 0.13174 0.0695745 NA
rs7703051 rs7703051 05 74625487 C A 65 1 1 143724 172086 51776 0 143724 172086 51776 0 367586 245 310 100 0 655 143479 171776 51676 0 366931 0.37493 0.389313 0.374904 0 1.05687 0.893702 1.24983 1.13327 0.897901 1.43034 1.06293 0.951107 1.18791 0.28934 1 0.060518 0.0571156 NA
5:74641707_G_A rs2303152 05 74641707 G A 66 0.999561 0.998347 297281 66549.7 3754.97 0 297281 66549.7 3754.97 0 367586 520.035 123.969 10.9961 0 655 296761 66425.8 3743.97 0 366931 0.100738 0.11142 0.100719 1.18763e-15 1.065 0.875375 1.2957 1.67602 0.92152 3.04827 1.11958 0.942404 1.33006 0.199542 0.999671 0.117904 0.0919072 NA
5:74648496_G_T rs17238484 05 74648496 G T 67 0.99975 0.999474 220665 127957 18963.4 0 220665 127957 18963.4 0 367586 395.949 214.051 45 0 655 220269 127743 18918.4 0 366931 0.22564 0.2321 0.225628 7.1258e-16 0.932168 0.789255 1.10096 1.32325 0.971806 1.8018 1.03735 0.912364 1.17946 0.587904 0.999328 0.035802 0.0660705 NA
rs5909 rs5909 05 74656175 G A 68 1 1 301812 62562 3212 0 301812 62562 3212 0 367586 519 134 2 0 655 301293 62428 3210 0 366931 0.0938365 0.105344 0.093816 0 1.24608 1.03034 1.507 0.361698 0.0901774 1.45076 1.13734 0.953251 1.35698 0.149292 1 0.136898 0.0949338 NA
rs12916 rs12916 05 74656539 T C 69 1 1 132156 176603 58827 0 132156 176603 58827 0 367586 222 320 113 0 655 131934 176283 58714 0 366931 0.400256 0.416794 0.400226 0 1.07881 0.908924 1.28044 1.14377 0.911766 1.43482 1.07098 0.95948 1.19543 0.226613 1 0.0682946 0.0564824 NA
rs4530754 rs4530754 05 122855416 G A 70 1 1 76377 182312 108897 0 76377 182312 108897 0 367586 155 324 176 0 655 76222 181988 108721 0 366931 0.455765 0.483969 0.455715 0 0.875489 0.722832 1.06039 0.796064 0.641355 0.988092 0.892739 0.80098 0.99501 0.0493939 1 -0.109159 0.0555466 NA
rs6882076 rs6882076 05 156390297 T C 71 1 1 49173 170253 148160 0 49173 170253 148160 0 367586 73 307 275 0 655 49100 169946 147885 0 366931 0.365355 0.345802 0.36539 0 1.21503 0.94115 1.5686 1.25074 0.966065 1.6193 1.08926 0.971948 1.22074 0.149461 1 0.0827926 0.0574374 NA
6:16109163_A_C rs2294261 06 16109163 A C 72 0.99645 0.994416 95752.4 183259 88575.1 0 95752.4 183259 88575.1 0 367586 155.58 339.165 160.255 0 655 95596.8 182919 88414.8 0 366931 0.490237 0.503568 0.490213 1.18763e-15 1.1393 0.942208 1.37763 1.11372 0.893074 1.38887 1.05488 0.946504 1.17566 0.315014 0.99491 0.0557252 0.0554614 NA
6:26093141_G_A rs1800562 06 26093141 G A 73 0.99952 0.997285 313425 51906.4 2254.63 0 313425 51906.4 2254.63 0 367586 575.945 78.0549 1 0 655 312849 51828.3 2253.63 0 366931 0.076738 0.0611106 0.0767659 7.91756e-16 0.818063 0.645712 1.03642 0.24103 0.0338786 1.71481 0.782791 0.624297 0.981523 0.0247112 0.998525 -0.232652 0.10359 NA
rs2247056 rs2247056 06 31265490 T C 74 1 1 32591 153678 181317 0 32591 153678 181317 0 367586 48 279 328 0 655 32543 153399 180989 0 366931 0.297699 0.28626 0.297719 0 1.2331 0.907579 1.67537 1.22868 0.907387 1.66373 1.057 0.937565 1.19166 0.270167 1 0.0668682 0.0606416 NA
6:34563164_A_G rs205262 06 34563164 A G 75 0.999283 0.998621 196621 144317 26647.4 0 196621 144317 26647.4 0 367586 353.745 261.247 40.0078 0 655 196268 144056 26607.4 0 366931 0.268797 0.260506 0.268812 -1.58351e-16 1.00619 0.857386 1.18081 0.83426 0.601465 1.15716 0.958217 0.846903 1.08416 0.523813 0.997719 -0.0398323 0.0624841 NA
6:43757896_C_A rs998584 06 43757896 C A 76 0.996387 0.994693 98504 183562 85520.5 0 98504 183562 85520.5 0 367586 185.984 308.961 160.055 0 655 98318 183253 85360.4 0 366931 0.482339 0.480207 0.482343 3.95878e-16 0.891271 0.742913 1.06926 0.991218 0.802244 1.22471 0.991478 0.889544 1.10509 0.887388 0.997441 -0.00785061 0.0554385 NA
rs17789218 rs17789218 06 100600097 T C 77 1 1 209829 135864 21893 0 209829 135864 21893 0 367586 344 271 40 0 655 209485 135593 21853 0 366931 0.244365 0.267939 0.244323 0 1.2171 1.03783 1.42734 1.11466 0.803185 1.54693 1.13204 1.00163 1.27942 0.0396429 1 0.132688 0.0644915 NA
6:116337503_G_A rs868943 06 116337503 G A 78 0.999615 0.999376 122639 178859 66087.8 0 122639 178859 66087.8 0 367586 219.894 315.953 119.153 0 655 122419 178543 65968.6 0 366931 0.423077 0.423098 0.423077 7.1258e-16 0.985179 0.829264 1.17041 1.00555 0.804425 1.25696 1.00009 0.896173 1.11605 0.980104 0.999123 -0.00139588 0.0559733 NA
rs9491696 rs9491696 06 127452639 C G 79 1 1 94100 183991 89495 0 94100 183991 89495 0 367586 175 304 176 0 655 93925 183687 89319 0 366931 0.493736 0.500763 0.493724 0 0.888256 0.737387 1.06999 1.05758 0.857739 1.30397 1.02856 0.922893 1.14633 0.63398 1 0.0263673 0.055378 NA
6:139831757_T_C rs634869 06 139831757 T C 80 0.999776 0.999687 61831.2 177550 128204 0 61831.2 177550 128204 0 367586 100.004 312.373 242.624 0 655 61731.2 177238 127962 0 366931 0.409717 0.39113 0.409751 0 1.08794 0.868404 1.36297 1.17042 0.927047 1.47767 1.08066 0.967057 1.2076 0.170388 0.999249 0.0770973 0.0562361 NA
6:152040291_T_C rs12525163 06 152040291 T C 81 0.999285 0.998573 193858 146362 27365.9 0 193858 146362 27365.9 0 367586 347.89 254.11 53 0 655 193510 146108 27312.9 0 366931 0.273533 0.274893 0.27353 1.18763e-15 0.96741 0.82282 1.13741 1.07937 0.808232 1.44147 1.00687 0.891763 1.13684 0.926256 0.998842 0.00575314 0.062158 NA
6:160575985_C_T rs2297374 06 160575985 C T 82 0.998105 0.996826 143986 171881 51719.5 0 143986 171881 51719.5 0 367586 265.427 295.557 94.0157 0 655 143720 171585 51625.4 0 366931 0.374497 0.369151 0.374506 2.69197e-15 0.932683 0.790111 1.10098 0.986073 0.779212 1.24785 0.977334 0.873504 1.09351 0.727436 0.996995 -0.0199406 0.0572122 NA
rs1564348 rs1564348 06 160578860 T C 83 1 1 253279 103766 10541 0 253279 103766 10541 0 367586 449 181 25 0 655 252830 103585 10516 0 366931 0.169821 0.176336 0.16981 0 0.983929 0.827851 1.16943 1.33866 0.894433 2.00353 1.04666 0.9079 1.20663 0.544541 1 0.0446709 0.0737191 NA
rs702485 rs702485 07 6449272 A G 84 1 1 109061 182158 76367 0 109061 182158 76367 0 367586 182 352 121 0 655 108879 181806 76246 0 366931 0.455529 0.453435 0.455533 0 1.15826 0.968331 1.38545 0.949382 0.754247 1.195 0.991576 0.889287 1.10563 0.806775 1 -0.0135876 0.0555529 NA
7:16152174_T_A rs17286602 07 16152174 T A 85 0.997749 0.99646 120185 180187 67214.2 0 120185 180187 67214.2 0 367586 213.114 316.133 125.753 0 655 119971 179871 67088.5 0 366931 0.427948 0.433312 0.427939 -6.33405e-16 0.989408 0.831503 1.1773 1.0552 0.846314 1.31565 1.02216 0.916253 1.14031 0.728504 0.99334 0.0194911 0.0561517 NA
rs10282707 rs10282707 07 17911038 C T 86 1 1 133659 176056 57871 0 133659 176056 57871 0 367586 225 330 100 0 655 133434 175726 57771 0 366931 0.396911 0.40458 0.396898 0 1.11368 0.939948 1.31953 1.02654 0.810929 1.29947 1.03251 0.924557 1.15307 0.543627 1 0.0343612 0.0565767 NA
rs12670798 rs12670798 07 21607352 T C 87 1 1 208500 136805 22281 0 208500 136805 22281 0 367586 371 239 45 0 655 208129 136566 22236 0 366931 0.2467 0.251145 0.246692 0 0.98178 0.834352 1.15526 1.13531 0.832939 1.54745 1.0241 0.903784 1.16044 0.723045 1 0.0227388 0.0641629 NA
rs4722551 rs4722551 07 25991826 T C 88 1 1 260182 98070 9334 0 260182 98070 9334 0 367586 456 184 15 0 655 259726 97886 9319 0 366931 0.15879 0.163359 0.158782 0 1.07065 0.902062 1.27075 0.916796 0.547928 1.53399 1.03445 0.893382 1.1978 0.656671 1 0.0335949 0.0755767 NA
rs2073547 rs2073547 07 44582331 A G 89 1 1 245422 109039 13125 0 245422 109039 13125 0 367586 448 193 14 0 655 244974 108846 13111 0 366931 0.184024 0.168702 0.184051 0 0.969587 0.818898 1.148 0.583894 0.342913 0.994225 0.899683 0.77846 1.03978 0.152365 1 -0.101585 0.0709774 NA
rs217386 rs217386 07 44600695 G A 90 1 1 121990 179168 66428 0 121990 179168 66428 0 367586 220 328 107 0 655 121770 178840 66321 0 366931 0.424423 0.41374 0.424442 0 1.01514 0.855619 1.20441 0.892998 0.708665 1.12528 0.956992 0.857262 1.06832 0.451103 1 -0.0421278 0.0559037 NA
rs4917014 rs4917014 07 50305863 T G 91 1 1 170006 160266 37314 0 170006 160266 37314 0 367586 298 285 72 0 655 169708 159981 37242 0 366931 0.319509 0.327481 0.319495 0 1.01452 0.862333 1.19358 1.101 0.85094 1.42453 1.03717 0.924038 1.16415 0.520491 1 0.0381745 0.0594075 NA
rs17145738 rs17145738 07 72982874 C T 92 1 1 283413 78558 5615 0 283413 78558 5615 0 367586 499 139 17 0 655 282914 78419 5598 0 366931 0.122132 0.132061 0.122114 0 1.00496 0.832601 1.21299 1.72175 1.06101 2.79397 1.09385 0.93202 1.28378 0.282775 1 0.0905391 0.0842924 NA
rs799160 rs799160 07 73060006 C T 93 1 1 96049 183953 87584 0 96049 183953 87584 0 367586 183 310 162 0 655 95866 183643 87422 0 366931 0.488486 0.483969 0.488494 0 0.884302 0.736506 1.06176 0.970751 0.785589 1.19956 0.982052 0.881114 1.09455 0.76246 1 -0.0167549 0.0554336 NA
7:116358044_A_G rs38855 07 116358044 A G 94 0.993016 0.989758 102992 183261 81332.4 0 102992 183261 81332.4 0 367586 196.745 324.612 133.643 0 655 102796 182937 81198.7 0 366931 0.470538 0.451831 0.470571 1.02928e-15 0.927116 0.776523 1.10691 0.85994 0.690187 1.07144 0.92735 0.831659 1.03405 0.167396 0.993222 -0.0767615 0.0555993 NA
7:130444934_A_G rs3996352 07 130444934 A G 95 0.997482 0.996091 94810.4 183476 89299.7 0 94810.4 183476 89299.7 0 367586 166.325 321.459 167.216 0 655 94644 183155 89132.4 0 366931 0.492504 0.50068 0.49249 -3.16702e-16 0.998716 0.828069 1.20453 1.06752 0.86114 1.32336 1.0333 0.92715 1.15161 0.594334 0.995568 0.029526 0.0554411 NA
rs17173637 rs17173637 07 150529449 T C 96 1 1 308034 56880 2672 0 308034 56880 2672 0 367586 542 108 5 0 655 307492 56772 2667 0 366931 0.0846387 0.0900763 0.084629 0 1.07926 0.87769 1.32711 1.06361 0.44055 2.56784 1.07074 0.88605 1.29393 0.449199 1 0.0753613 0.0995854 NA
8:9184231_G_A rs4240624 08 9184231 G A 97 0.999841 0.999322 3037.28 61083.2 303465 0 3037.28 61083.2 303465 0 367586 6 90.9961 558.004 0 655 3031.28 60992.2 302907 0 366931 0.0913498 0.078623 0.0913725 2.37527e-16 0.753742 0.329679 1.72327 0.930683 0.415992 2.08218 1.17847 0.96354 1.44134 0.106335 0.999963 0.155052 0.0960141 NA
8:9267117_C_T rs9693857 08 9267117 C T 98 0.996631 0.995289 112952 181929 72705.1 0 112952 181929 72705.1 0 367586 193.541 334.682 126.776 0 655 112758 181594 72578.3 0 366931 0.445255 0.449035 0.445249 1.10846e-15 1.07376 0.899436 1.28186 1.01767 0.813326 1.27335 1.01543 0.910598 1.13234 0.746734 0.993536 0.0180517 0.0558964 NA
8:15799853_G_C rs4332136 08 15799853 G C 99 0.999557 0.97821 361744 5820.84 21 0 361744 5820.84 21 0 367586 644.063 10.9373 0 0 655 361100 5809.9 21 0 366931 0.00797478 0.00834905 0.00797411 -6.33405e-15 1.05545 0.580273 1.91976 NA NA NA 1.04742 0.577311 1.90033 0.885745 0.976361 0.0452034 0.314588 NA
rs4921914 rs4921914 08 18272438 C T 100 1 1 17860 128015 221711 0 17860 128015 221711 0 367586 20 230 405 0 655 17840 127785 221306 0 366931 0.222717 0.206107 0.222746 0 1.60551 1.01638 2.53612 1.6324 1.04168 2.55812 1.10387 0.965446 1.26214 0.140525 1 0.0982299 0.0666491 NA
rs1801177 rs1801177 08 19805708 G A 101 1 1 355064 12417 105 0 355064 12417 105 0 367586 632 22 1 0 655 354432 12395 104 0 366931 0.0171756 0.0183206 0.0171735 0 0.995387 0.650454 1.52324 5.39241 0.751297 38.7038 1.06804 0.71294 1.60001 0.756454 1 0.0659576 0.21267 NA
rs268 rs268 08 19813529 A G 102 1 1 354297 13161 128 0 354297 13161 128 0 367586 631 23 1 0 655 353666 13138 127 0 366931 0.0182502 0.019084 0.0182487 0 0.981211 0.647005 1.48805 4.41327 0.615922 31.6224 1.04666 0.704297 1.55546 0.8264 1 0.0452923 0.206511 NA
rs301 rs301 08 19816934 T C 103 1 1 215031 132363 20192 0 215031 132363 20192 0 367586 390 234 31 0 655 214641 132129 20161 0 366931 0.234975 0.225954 0.234991 0 0.974688 0.828735 1.14635 0.846248 0.586855 1.22029 0.950318 0.834804 1.08182 0.469399 1 -0.0472779 0.06535 NA
rs326 rs326 08 19819439 A G 104 1 1 183581 152452 31553 0 183581 152452 31553 0 367586 339 261 55 0 655 183242 152191 31498 0 366931 0.293208 0.283206 0.293225 0 0.926994 0.788712 1.08952 0.943854 0.709671 1.25532 0.95233 0.844391 1.07407 0.469188 1 -0.0440589 0.0608717 NA
rs328 rs328 08 19819724 C G 105 1 1 297126 66721 3739 0 297126 66721 3739 0 367586 533 114 8 0 655 296593 66607 3731 0 366931 0.100927 0.0992366 0.10093 0 0.952398 0.777868 1.16609 1.19316 0.593162 2.40007 0.98137 0.818657 1.17642 0.873532 1 -0.0146462 0.0920144 NA
rs12678919 rs12678919 08 19844222 A G 106 1 1 299527 64583 3476 0 299527 64583 3476 0 367586 535 112 8 0 655 298992 64471 3468 0 366931 0.0973038 0.0977099 0.097303 0 0.970866 0.791827 1.19039 1.28919 0.640879 2.59333 1.00463 0.83701 1.20583 0.925321 1 0.00876567 0.0935174 NA
8:19865843_G_A rs894210 08 19865843 G A 107 0.995362 0.992945 77450.3 182762 107374 0 77450.3 182762 107374 0 367586 148.361 308.027 198.612 0 655 77301.9 182454 107175 0 366931 0.459297 0.46164 0.459293 4.75053e-16 0.879646 0.723043 1.07017 0.965564 0.780414 1.19464 0.990595 0.888543 1.10437 0.887024 0.994393 -0.00791366 0.0557022 NA
rs10102164 rs10102164 08 55421614 G A 108 1 1 228370 122682 16534 0 228370 122682 16534 0 367586 417 214 24 0 655 227953 122468 16510 0 366931 0.211855 0.2 0.211876 0 0.955213 0.809951 1.12653 0.794645 0.526451 1.19947 0.929933 0.812094 1.06487 0.248015 1 -0.0780657 0.0675786 NA
8:59385919_C_T rs2326077 08 59385919 C T 109 0.999418 0.998927 41715.8 164193 161677 0 41715.8 164193 161677 0 367586 63 299.086 292.914 0 655 41652.8 163894 161384 0 366931 0.336825 0.324493 0.336847 -7.91756e-17 1.20653 0.919278 1.58354 1.2 0.913849 1.57576 1.05741 0.941817 1.18719 0.345071 0.999152 0.0552834 0.0585509 NA
rs2293889 rs2293889 08 116599199 T G 110 1 1 68113 181339 118134 0 68113 181339 118134 0 367586 115 332 208 0 655 67998 181007 117926 0 366931 0.43196 0.429008 0.431965 0 1.08453 0.877118 1.34099 1.04292 0.830333 1.30994 1.01214 0.90715 1.12927 0.788642 1 0.0150044 0.0559712 NA
8:116663898_G_A rs2737252 08 116663898 G A 111 0.99825 0.996606 189806 148612 29168.6 0 189806 148612 29168.6 0 367586 324.702 280.208 50.0902 0 655 189481 148332 29118.5 0 366931 0.281497 0.290373 0.281482 1.74186e-15 1.10237 0.939414 1.29359 1.00384 0.74531 1.35204 1.04451 0.92695 1.17698 0.525687 0.996483 0.0390874 0.0615933 NA
8:121868551_G_T rs4871137 08 121868551 G T 112 0.998591 0.99772 37337.3 159046 171203 0 37337.3 159046 171203 0 367586 61.2745 283.169 310.557 0 655 37276 158762 170893 0 366931 0.317912 0.309708 0.317927 -9.50107e-16 1.08504 0.823028 1.43047 1.10552 0.840389 1.4543 1.03891 0.923991 1.16811 0.580102 0.995478 0.0329737 0.0596015 NA
8:126474306_G_A rs2980885 08 126474306 G A 113 0.990879 0.979759 18546.6 128636 220403 0 18546.6 128636 220403 0 367586 20.4392 232.212 402.349 0 655 18526.2 128404 220001 0 366931 0.225429 0.208466 0.22546 -1.02928e-14 1.63919 1.04261 2.57712 1.65768 1.06264 2.58592 1.10525 0.967195 1.263 0.155443 0.983598 0.0950791 0.0669304 NA
8:126482621_C_A rs2954022 08 126482621 C A 114 0.999791 0.999672 104997 183080 79509.4 0 104997 183080 79509.4 0 367586 168.827 331.173 155 0 655 104828 182748 79354.4 0 366931 0.465331 0.489445 0.465288 -3.16702e-16 1.12522 0.934699 1.35456 1.21282 0.975033 1.50859 1.10169 0.988484 1.22786 0.0871828 0.999445 0.0949487 0.055511 NA
8:126482621_C_T rs2954022 08 126482621 C T 115 0.999641 0.694303 367242 343.439 0.113725 0 367242 343.439 0.113725 0 367586 654.788 0.211765 0 0 655 366588 343.227 0.113725 0 366931 0.000467464 0.000161652 0.00046801 -7.91756e-15 0.345421 0.00487221 24.489 NA NA NA 0.345298 0.00487216 24.4718 0.565517 0.671399 -0.933901 1.62512 NA
rs4075205 rs4075205 08 144284709 T C 116 1 1 105965 182871 78750 0 105965 182871 78750 0 367586 191 312 152 0 655 105774 182559 78598 0 366931 0.462981 0.470229 0.462969 0 0.946448 0.790357 1.13337 1.07097 0.865303 1.32552 1.0296 0.92365 1.14771 0.58625 1 0.0302175 0.0555185 NA
8:145022657_G_T rs7832643 08 145022657 G T 117 0.993906 0.99187 130814 177083 59689.2 0 130814 177083 59689.2 0 367586 241.075 308.827 105.098 0 655 130573 176774 59584.1 0 366931 0.403255 0.396201 0.403267 2.37527e-16 0.946231 0.799421 1.12 0.955355 0.759588 1.20158 0.97098 0.869128 1.08477 0.616832 0.995652 -0.0283005 0.0565619 NA
9:2640759_A_G rs3780181 09 2640759 A G 118 0.997345 0.983965 319716 46170.5 1699.8 0 319716 46170.5 1699.8 0 367586 575.176 77.8235 2 0 655 319141 46092.7 1697.8 0 366931 0.0674265 0.0624607 0.0674354 -8.23426e-15 0.936828 0.739199 1.1873 0.653618 0.162938 2.62197 0.921316 0.736447 1.15259 0.476277 0.982925 -0.079264 0.111278 NA
9:15304782_C_A rs686030 09 15304782 C A 119 0.999323 0.997839 7307.74 89253 271025 0 7307.74 89253 271025 0 367586 11 158.141 485.859 0 655 7296.74 89094.9 270539 0 366931 0.141285 0.137512 0.141291 -1.02928e-15 1.17741 0.638702 2.17049 1.19128 0.655056 2.16647 1.032 0.881721 1.2079 0.701365 0.998178 0.0304995 0.0795336 NA
9:16904846_C_T rs7033354 09 16904846 C T 120 0.998694 0.997789 38090 160212 169284 0 38090 160212 169284 0 367586 69.0078 289.651 296.341 0 655 38021 159923 168987 0 366931 0.321547 0.326463 0.321538 -1.97939e-15 0.997907 0.767297 1.29783 0.966192 0.743336 1.25586 0.977766 0.871035 1.09757 0.704096 0.99775 -0.0225372 0.0593403 NA
rs1883025 rs1883025 09 107664301 C T 121 1 1 204187 139469 23930 0 204187 139469 23930 0 367586 361 251 43 0 655 203826 139218 23887 0 366931 0.25481 0.257252 0.254805 0 1.01796 0.866387 1.19605 1.01639 0.74065 1.39478 1.01293 0.894802 1.14665 0.836285 1 0.0131176 0.0634781 NA
9:107684230_T_G rs2472509 09 107684230 T G 122 0.989664 0.982561 166611 161750 39224.9 0 166611 161750 39224.9 0 367586 302.647 277.031 75.3216 0 655 166308 161473 39149.5 0 366931 0.326726 0.326469 0.326726 1.82104e-15 0.942773 0.800878 1.10981 1.05723 0.821219 1.36108 0.998831 0.889802 1.12122 0.963748 0.983527 -0.00270245 0.0594586 NA
rs8176720 rs8176720 09 136132873 T C 123 1 1 165305 162038 40243 0 165305 162038 40243 0 367586 308 289 58 0 655 164997 161749 40185 0 366931 0.329887 0.30916 0.329924 0 0.957153 0.815092 1.12397 0.773196 0.583925 1.02382 0.908899 0.808319 1.02199 0.113014 1 -0.0932397 0.0588341 NA
rs579459 rs579459 09 136154168 T C 124 1 1 230644 121108 15834 0 230644 121108 15834 0 367586 420 212 23 0 655 230224 120896 15811 0 366931 0.20781 0.196947 0.207829 0 0.961225 0.814793 1.13397 0.797388 0.523901 1.21364 0.934794 0.815696 1.07128 0.38025 1 -0.0600952 0.0684897 NA
10:5196273_A_G rs1781930 10 5196273 A G 125 0.999819 0.999538 11602.8 107606 248377 0 11602.8 107606 248377 0 367586 22 215.094 417.906 0 655 11580.8 107391 247959 0 366931 0.177933 0.197782 0.177898 1.58351e-16 1.05433 0.679607 1.63565 0.887182 0.577619 1.36265 0.877712 0.766041 1.00566 0.0665058 0.999269 -0.132695 0.0723132 NA
rs970548 rs970548 10 46013277 A C 126 1 1 208563 136635 22388 0 208563 136635 22388 0 367586 359 256 40 0 655 208204 136379 22348 0 366931 0.24676 0.256489 0.246743 0 1.08865 0.927239 1.27815 1.03804 0.748514 1.43957 1.05312 0.930198 1.1923 0.415125 1 0.0522821 0.0641571 NA
10:65301725_T_C rs7897379 10 65301725 T C 127 0.999433 0.9991 99861.9 183712 84012.2 0 99861.9 183712 84012.2 0 367586 185 322.365 147.635 0 655 99676.9 183390 83864.6 0 366931 0.478441 0.471477 0.478453 -4.75053e-16 0.9471 0.790335 1.13496 0.948493 0.763855 1.17776 0.972413 0.87236 1.08394 0.640173 0.998959 -0.0259285 0.0554671 NA
rs2068888 rs2068888 10 94839642 G A 128 1 1 111288 181910 74388 0 111288 181910 74388 0 367586 189 326 140 0 655 111099 181584 74248 0 366931 0.449808 0.462595 0.449785 0 1.05533 0.882061 1.26264 1.10839 0.890613 1.37941 1.053 0.944532 1.17392 0.337686 1 0.0533173 0.0556114 NA
rs2255141 rs2255141 10 113933886 A G 129 1 1 27842 146621 193123 0 27842 146621 193123 0 367586 49 259 347 0 655 27793 146362 192776 0 366931 0.275181 0.272519 0.275185 0 1.00372 0.739412 1.3625 1.02098 0.756826 1.37732 1.0135 0.897339 1.14469 0.909732 1 0.00703874 0.0620829 NA
rs2923084 rs2923084 11 10388782 A G 130 1 1 248174 107712 11700 0 248174 107712 11700 0 367586 449 186 20 0 655 247725 107526 11680 0 366931 0.178342 0.172519 0.178352 0 0.954384 0.804328 1.13243 0.944736 0.60341 1.47914 0.960475 0.832121 1.10863 0.614921 1 -0.0363867 0.0723306 NA
11:14276999_G_A rs2303975 11 14276999 G A 131 0.998944 0.99593 290402 72711.9 4472.22 0 290402 72711.9 4472.22 0 367586 498.02 146.98 10 0 655 289904 72564.9 4462.22 0 366931 0.111071 0.127466 0.111042 -7.91756e-17 1.17907 0.98075 1.4175 1.30454 0.697085 2.44133 1.16952 0.994065 1.37594 0.0606572 0.992427 0.165791 0.0883753 NA
11:18656271_C_T rs10832962 11 18656271 C T 132 0.998752 0.997178 24573.6 141017 201996 0 24573.6 141017 201996 0 367586 42.0784 260.667 352.255 0 655 24531.6 140756 201643 0 366931 0.258666 0.263224 0.258658 -2.21692e-15 1.07965 0.77937 1.49564 1.01845 0.739571 1.40248 0.9766 0.863504 1.10451 0.713058 0.995645 -0.0232885 0.0633268 NA
rs326214 rs326214 11 47298360 G A 133 1 1 38532 160473 168581 0 38532 160473 168581 0 367586 68 292 295 0 655 38464 160181 168286 0 366931 0.323104 0.326718 0.323098 0 1.03114 0.791771 1.34287 0.991561 0.761575 1.291 0.983631 0.876281 1.10413 0.847504 1 -0.0113579 0.0590622 NA
rs17788930 rs17788930 11 47752775 A G 134 1 1 156964 166067 44555 0 156964 166067 44555 0 367586 275 298 82 0 655 156689 165769 44473 0 366931 0.347098 0.352672 0.347088 0 1.02428 0.869317 1.20687 1.05057 0.820772 1.34469 1.02485 0.914944 1.14796 0.685954 1 0.0234526 0.0580004 NA
11:51512090_T_C rs11246602 11 51512090 T C 135 0.999692 0.998718 276600 84505.1 6481.33 0 276600 84505.1 6481.33 0 367586 477.141 160.827 17.0314 0 655 276122 84344.3 6464.3 0 366931 0.132578 0.148771 0.132549 -9.42189e-15 1.10347 0.922728 1.31961 1.5247 0.939725 2.4738 1.14377 0.98217 1.33196 0.100269 0.997265 0.133952 0.0815017 NA
11:55324308_A_G rs12226802 11 55324308 A G 136 0.999928 0.999736 279095 82405 6085.81 0 279095 82405 6085.81 0 367586 480 158 17 0 655 278615 82247 6068.81 0 366931 0.128646 0.146565 0.128614 1.58351e-16 1.11507 0.931439 1.33489 1.62596 1.00172 2.63921 1.16355 0.998205 1.35627 0.063205 0.999999 0.153215 0.0824734 NA
rs174532 rs174532 11 61548874 G A 137 1 1 182042 153298 32246 0 182042 153298 32246 0 367586 343 259 53 0 655 181699 153039 32193 0 366931 0.296244 0.278626 0.296275 0 0.896512 0.76282 1.05363 0.872113 0.652882 1.16496 0.917422 0.812953 1.03531 0.188293 1 -0.0798322 0.0606792 NA
rs1535 rs1535 11 61597972 A G 138 1 1 157003 166490 44093 0 157003 166490 44093 0 367586 258 315 82 0 655 156745 166175 44011 0 366931 0.346417 0.365649 0.346383 0 1.15165 0.976745 1.35786 1.13195 0.882711 1.45156 1.08768 0.971908 1.21725 0.168492 1 0.0799819 0.0580814 NA
rs12801636 rs12801636 11 65391317 G A 139 1 1 220966 127917 18703 0 220966 127917 18703 0 367586 405 222 28 0 655 220561 127695 18675 0 366931 0.224877 0.212214 0.224899 0 0.946788 0.803722 1.11532 0.816528 0.55656 1.19793 0.9284 0.813143 1.06 0.252426 1 -0.075704 0.0661472 NA
rs499974 rs499974 11 75455021 C A 140 1 1 261490 97062 9034 0 261490 97062 9034 0 367586 457 185 13 0 655 261033 96877 9021 0 366931 0.156603 0.161069 0.156595 0 1.09076 0.919359 1.29412 0.823129 0.474105 1.42909 1.03405 0.892291 1.19834 0.621586 1 0.0376181 0.0762111 NA
11:116639104_A_G rs10790162 11 116639104 A G 141 0.999743 0.998467 1651.59 46442.9 319492 0 1651.59 46442.9 319492 0 367586 3 69.3765 582.624 0 655 1648.59 46373.5 318909 0 366931 0.0676659 0.0575393 0.0676839 5.54229e-16 0.822118 0.258534 2.61428 1.00395 0.322516 3.12518 1.18911 0.942217 1.50069 0.139314 0.995824 0.163197 0.110391 NA
rs603446 rs603446 11 116654435 C T 142 1 1 109735 182269 75582 0 109735 182269 75582 0 367586 191 319 145 0 655 109544 181950 75437 0 366931 0.453544 0.464885 0.453524 0 1.00553 0.840327 1.2032 1.1024 0.888166 1.36831 1.04682 0.93902 1.16699 0.43241 1 0.0436481 0.0555974 NA
11:122534504_T_C rs7117842 11 122534504 T C 143 0.993245 0.988903 146344 171063 50178.2 0 146344 171063 50178.2 0 367586 274.318 277.906 102.776 0 655 146070 170785 50075.4 0 366931 0.369192 0.369053 0.369192 5.14641e-15 0.866472 0.733236 1.02392 1.09289 0.871031 1.37126 0.9994 0.893219 1.1182 0.96463 0.992084 -0.0025499 0.0575017 NA
rs11220462 rs11220462 11 126243952 G A 144 1 1 276605 84420 6561 0 276605 84420 6561 0 367586 503 142 10 0 655 276102 84278 6551 0 366931 0.132679 0.123664 0.132695 0 0.924859 0.767568 1.11438 0.837903 0.447863 1.56763 0.922337 0.782327 1.0874 0.338668 1 -0.077975 0.0814957 NA
12:20463526_A_G rs11045163 12 20463526 A G 145 0.996867 0.995059 119302 180158 68125.7 0 119302 180158 68125.7 0 367586 194.439 332.788 127.773 0 655 119107 179826 67997.9 0 366931 0.430389 0.449109 0.430355 0 1.13363 0.949663 1.35323 1.15106 0.920601 1.43921 1.0791 0.967696 1.20334 0.163754 0.99686 0.077924 0.0559575 NA
12:57844049_C_T rs3741414 12 57844049 C T 146 0.999661 0.999183 211838 134087 21660.2 0 211838 134087 21660.2 0 367586 391.98 235.008 28.0118 0 655 211446 133852 21632.2 0 366931 0.241315 0.222161 0.241349 7.91756e-16 0.947092 0.80557 1.11348 0.698515 0.475977 1.0251 0.897792 0.788048 1.02282 0.0942878 0.999547 -0.108068 0.0645876 NA
rs10861661 rs10861661 12 107174646 A C 147 1 1 208429 136995 22162 0 208429 136995 22162 0 367586 383 242 30 0 655 208046 136753 22132 0 366931 0.246635 0.230534 0.246664 0 0.961256 0.818233 1.12928 0.736311 0.507653 1.06796 0.91502 0.804532 1.04068 0.164705 1 -0.0892315 0.0642221 NA
12:109950144_A_G rs2241210 12 109950144 A G 148 0.999873 0.999793 83585.8 183041 100959 0 83585.8 183041 100959 0 367586 167.78 280.208 207.012 0 655 83418 182761 100752 0 366931 0.476369 0.470052 0.47638 1.58351e-16 0.762282 0.629429 0.923176 1.02155 0.833195 1.25249 1.02571 0.920154 1.14337 0.598698 0.999417 0.0291384 0.0553674 NA
rs653178 rs653178 12 112007756 C T 149 1 1 85723 183395 98468 0 85723 183395 98468 0 367586 155 320 180 0 655 85568 183075 98288 0 366931 0.482664 0.480916 0.482667 0 0.964941 0.79639 1.16916 1.011 0.815441 1.25346 1.00704 0.90351 1.12243 0.9475 1 0.00364751 0.0553939 NA
12:112310580_G_A rs6489818 12 112310580 G A 150 0.999913 0.999793 249772 106362 11452.5 0 249772 106362 11452.5 0 367586 442 181.992 31.0078 0 655 249330 106180 11421.5 0 366931 0.175832 0.186266 0.175813 0 0.966857 0.813442 1.14921 1.53144 1.06355 2.20519 1.07306 0.933595 1.23335 0.312205 0.999959 0.0734316 0.0726609 NA
12:121376416_C_T rs1186380 12 121376416 C T 151 0.996029 0.991403 206291 138369 22926.1 0 206291 138369 22926.1 0 367586 360.839 250.055 44.1059 0 655 205930 138119 22882 0 366931 0.250583 0.258219 0.250569 -4.51301e-15 1.0332 0.879191 1.2142 1.10004 0.80445 1.50424 1.04116 0.919877 1.17842 0.520958 0.98303 0.0413726 0.0644564 NA
12:121416650_A_C rs1169288 12 121416650 A C 152 0.993936 0.989163 172179 158854 36552.3 0 172179 158854 36552.3 0 367586 324.878 272.125 57.9961 0 655 171855 158582 36494.3 0 366931 0.315516 0.296273 0.315551 -5.06724e-15 0.907726 0.772579 1.06652 0.840647 0.635585 1.11187 0.913187 0.810979 1.02828 0.145508 0.993275 -0.0870425 0.0597991 NA
12:125259888_A_G rs838876 12 125259888 A G 153 0.987459 0.977169 36940.4 159435 171211 0 36940.4 159435 171211 0 367586 67.6902 283.965 303.345 0 655 36872.7 159151 170908 0 366931 0.317361 0.320111 0.317357 -1.09262e-14 0.97193 0.745411 1.26728 0.966839 0.742721 1.25858 0.987396 0.879091 1.10904 0.802596 0.979835 -0.0150177 0.0600733 NA
12:125283766_C_T rs10773105 12 125283766 C T 154 0.998305 0.997077 89399.3 183992 94194.8 0 89399.3 183992 94194.8 0 367586 155.82 326.129 173.051 0 655 89243.5 183666 94021.8 0 366931 0.493477 0.486846 0.493489 -1.42516e-15 1.01699 0.840132 1.23108 1.05414 0.84881 1.30915 1.02694 0.921402 1.14456 0.632113 0.997625 0.0265337 0.0554222 NA
rs4942486 rs4942486 13 32953388 T C 155 1 1 83345 183365 100876 0 83345 183365 100876 0 367586 134 330 191 0 655 83211 183035 100685 0 366931 0.476154 0.456489 0.476189 0 1.11958 0.915774 1.36875 1.178 0.944367 1.46943 1.08239 0.970792 1.20682 0.165068 1 0.0769021 0.0553959 NA
rs1341267 rs1341267 13 95284980 C A 156 1 1 59044 176274 132268 0 59044 176274 132268 0 367586 119 323 213 0 655 58925 175951 132055 0 366931 0.400399 0.428244 0.400349 0 0.908999 0.736535 1.12185 0.798688 0.638067 0.999743 0.891373 0.798891 0.99456 0.0418126 1 -0.114794 0.0563993 NA
rs8017377 rs8017377 14 24883887 G A 157 1 1 101683 183219 82684 0 101683 183219 82684 0 367586 184 336 135 0 655 101499 182883 82549 0 366931 0.474157 0.462595 0.474178 0 1.01347 0.846589 1.21324 0.902123 0.722305 1.12671 0.954548 0.856224 1.06416 0.398004 1 -0.0468121 0.0553864 NA
rs4983559 rs4983559 14 105277209 G A 158 1 1 54855 174746 137985 0 54855 174746 137985 0 367586 101 321 233 0 655 54754 174425 137752 0 366931 0.386924 0.399237 0.386902 0 0.997679 0.797603 1.24794 0.916964 0.72586 1.15838 0.949609 0.850119 1.06074 0.375244 1 -0.050425 0.0568686 NA
rs2412710 rs2412710 15 42683787 G A 159 1 1 354444 13030 112 0 354444 13030 112 0 367586 629 26 0 0 655 353815 13004 112 0 366931 0.0180284 0.0198473 0.0180252 0 1.12466 0.759451 1.6655 NA NA NA 1.10314 0.747902 1.6271 0.591874 1 0.111913 0.208744 NA
15:44211273_T_C rs492571 15 44211273 T C 160 0.999756 0.997857 337416 29521.7 648.675 0 337416 29521.7 648.675 0 367586 591.996 63.0039 0 0 655 336824 29458.6 648.675 0 366931 0.0419208 0.0480946 0.0419098 -9.50107e-16 1.21685 0.938248 1.57819 NA NA NA 1.15503 0.896532 1.48806 0.238306 0.999921 0.163479 0.138631 NA
rs1532085 rs1532085 15 58683366 A G 161 1 1 55024 174195 138367 0 55024 174195 138367 0 367586 91 301 263 0 655 54933 173894 138104 0 366931 0.386635 0.368702 0.386667 0 1.0449 0.826338 1.32126 1.14959 0.905582 1.45933 1.07944 0.964737 1.20778 0.158235 1 0.0801096 0.0567737 NA
15:58731153_G_C rs261342 15 58731153 G C 162 0.994844 0.988361 17975.2 126316 223295 0 17975.2 126316 223295 0 367586 27.5608 222.608 404.831 0 655 17947.6 126094 222890 0 366931 0.220719 0.212007 0.220735 -8.23426e-15 1.14964 0.773647 1.70837 1.18277 0.803896 1.7402 1.05283 0.922078 1.20212 0.434082 0.985348 0.052509 0.0671277 NA
rs2652834 rs2652834 15 63396867 A G 163 1 1 12886 111853 242847 0 12886 111853 242847 0 367586 18 198 439 0 655 12868 111655 242408 0 366931 0.187201 0.178626 0.187216 0 1.26773 0.782205 2.05462 1.29466 0.807803 2.07495 1.05917 0.919419 1.22016 0.45754 1 0.0527443 0.0709974 NA
15:72566615_C_T rs1035744 15 72566615 C T 164 0.997742 0.99523 26414.8 145250 195922 0 26414.8 145250 195922 0 367586 52.1569 266.525 336.318 0 655 26362.6 144983 195585 0 366931 0.269432 0.283083 0.269408 -1.42516e-15 0.929178 0.690383 1.25057 0.869142 0.649071 1.16383 0.933877 0.828012 1.05328 0.254819 0.995769 -0.071294 0.0626088 NA
rs3198697 rs3198697 16 15129940 C T 165 1 1 129009 177245 61332 0 129009 177245 61332 0 367586 224 318 113 0 655 128785 176927 61219 0 366931 0.407944 0.415267 0.407931 0 1.03336 0.870831 1.22622 1.06123 0.846257 1.33081 1.03076 0.923392 1.1506 0.560912 1 0.032723 0.0562747 NA
rs749671 rs749671 16 31088347 G A 166 1 1 144921 171587 51078 0 144921 171587 51078 0 367586 253 307 95 0 655 144668 171280 50983 0 366931 0.372352 0.379389 0.37234 0 1.02491 0.867645 1.21067 1.06549 0.841455 1.34918 1.03051 0.921594 1.15229 0.565709 1 0.0328864 0.0572552 NA
16:53799977_T_G rs9930333 16 53799977 T G 167 0.999912 0.999843 122301 179563 65721.5 0 122301 179563 65721.5 0 367586 221.996 311.329 121.675 0 655 122079 179252 65599.9 0 366931 0.423039 0.423419 0.423038 -7.91756e-17 0.955111 0.80392 1.13474 1.01998 0.817505 1.27262 1.00156 0.897505 1.11768 0.947718 0.999228 0.0036752 0.0560475 NA
rs9989419 rs9989419 16 56985139 A G 168 1 1 57303 175482 134801 0 57303 175482 134801 0 367586 100 335 220 0 655 57203 175147 134581 0 366931 0.394585 0.408397 0.394561 0 1.09411 0.874936 1.36819 0.935099 0.73809 1.18469 0.944041 0.845476 1.0541 0.306206 1 -0.0579165 0.0566025 NA
rs5880 rs5880 16 57015091 G C 169 1 1 327936 38434 1216 0 327936 38434 1216 0 367586 583 71 1 0 655 327353 38363 1215 0 366931 0.055587 0.0557252 0.0555867 0 1.03919 0.812081 1.3298 0.462138 0.0649342 3.28904 1.00264 0.791639 1.26987 0.977898 1 -0.00332977 0.120192 NA
rs16942887 rs16942887 16 67928042 G A 170 1 1 287913 74698 4975 0 287913 74698 4975 0 367586 506 140 9 0 655 287407 74558 4966 0 366931 0.11514 0.120611 0.115131 0 1.06655 0.88434 1.2863 1.0294 0.532197 1.9911 1.05413 0.892507 1.24501 0.517174 1 0.0561431 0.0866797 NA
16:72057282_A_G rs2288002 16 72057282 A G 171 0.996483 0.994849 69243.7 180680 117662 0 69243.7 180680 117662 0 367586 128.914 335.42 190.667 0 655 69114.8 180345 117471 0 366931 0.43414 0.45286 0.434107 1.50434e-15 0.997141 0.813702 1.22193 0.870193 0.695776 1.08833 0.926822 0.831203 1.03344 0.195856 0.993632 -0.0724287 0.0559966 NA
rs2000999 rs2000999 16 72108093 G A 172 1 1 241537 112695 13354 0 241537 112695 13354 0 367586 430 206 19 0 655 241107 112489 13335 0 366931 0.18962 0.18626 0.189626 0 1.02683 0.869572 1.21253 0.798918 0.504438 1.26531 0.978186 0.851058 1.1243 0.794424 1 -0.0183988 0.0706097 NA
rs2925979 rs2925979 16 81534790 T C 173 1 1 33095 154517 179974 0 33095 154517 179974 0 367586 67 264 324 0 655 33028 154253 179650 0 366931 0.300211 0.303817 0.300205 0 0.84368 0.64509 1.10341 0.889048 0.683237 1.15686 0.983012 0.873727 1.10597 0.784944 1 -0.016472 0.0603632 NA
rs314253 rs314253 17 7091650 T C 174 1 1 155733 167003 44850 0 155733 167003 44850 0 367586 270 310 75 0 655 155463 166693 44775 0 366931 0.349174 0.351145 0.349171 0 1.0708 0.909464 1.26075 0.964471 0.746602 1.24592 1.00872 0.900438 1.13001 0.904016 1 0.006995 0.0580065 NA
rs4791641 rs4791641 17 8161149 C T 175 1 1 90802 183497 93287 0 90802 183497 93287 0 367586 163 327 165 0 655 90639 183170 93122 0 366931 0.49662 0.498473 0.496617 0 0.992707 0.822494 1.19814 0.985279 0.793364 1.22362 0.9926 0.890627 1.10625 0.864266 1 -0.00945869 0.0553314 NA
17:37821435_G_T rs931992 17 37821435 G T 176 0.998944 0.998045 40717.2 163133 163736 0 40717.2 163133 163736 0 367586 68.8431 286.733 299.424 0 655 40648.4 162846 163437 0 366931 0.332666 0.323984 0.332682 7.91756e-17 1.03964 0.79899 1.35278 1.08173 0.832234 1.40602 1.04023 0.926469 1.16795 0.520661 0.997915 0.0377733 0.0588069 NA
rs8077889 rs8077889 17 41878166 A C 177 1 1 227074 123834 16678 0 227074 123834 16678 0 367586 390 228 37 0 655 226684 123606 16641 0 366931 0.213814 0.230534 0.213784 0 1.07214 0.910383 1.26264 1.29235 0.92213 1.81119 1.10183 0.96877 1.25316 0.130344 1 0.102233 0.0675812 NA
17:45391804_T_C rs7225700 17 45391804 T C 178 0.999707 0.999518 46234.7 168484 152868 0 46234.7 168484 152868 0 367586 78.1608 315.953 260.886 0 655 46156.6 168168 152607 0 366931 0.354955 0.360515 0.354945 0 1.10949 0.865959 1.42151 1.00954 0.783912 1.3001 0.97605 0.87186 1.09269 0.671399 0.998682 -0.0245712 0.0579195 NA
17:66882466_T_G rs4148005 17 66882466 T G 179 0.999123 0.998376 171388 159411 36787.2 0 171388 159411 36787.2 0 367586 303.035 288.431 63.5333 0 655 171085 159122 36723.6 0 366931 0.316912 0.317174 0.316912 2.45444e-15 1.02336 0.870853 1.20258 0.976731 0.745106 1.28036 1.00121 0.891138 1.12488 0.977459 0.998759 0.00168351 0.059582 NA
17:76388202_A_G rs4969178 17 76388202 A G 180 0.986996 0.976306 55545.7 174852 137189 0 55545.7 174852 137189 0 367586 95.902 296.569 262.529 0 655 55449.8 174555 136926 0 366931 0.388947 0.372803 0.388976 -1.26681e-15 0.982347 0.780165 1.23693 1.10857 0.877223 1.40094 1.071 0.957435 1.19803 0.218625 0.972814 0.0707763 0.0575327 NA
rs4939883 rs4939883 18 47167214 T C 181 1 1 11820 108377 247389 0 11820 108377 247389 0 367586 31 170 454 0 655 11789 108207 246935 0 366931 0.179573 0.177099 0.179577 0 0.59746 0.407254 0.876502 0.699179 0.4857 1.00649 1.01706 0.882438 1.17221 0.768007 1 0.0212592 0.0720693 NA
18:47209143_C_T rs11660468 18 47209143 C T 182 0.998554 0.997576 136025 174672 56888.6 0 136025 174672 56888.6 0 367586 237.133 321.216 96.651 0 655 135788 174351 56792 0 366931 0.392357 0.392762 0.392356 -7.1258e-16 1.05497 0.891859 1.24791 0.974513 0.769086 1.23481 1.0017 0.896476 1.11928 0.95178 0.99758 0.00342575 0.0566509 NA
18:57798110_C_T rs952044 18 57798110 C T 183 0.993776 0.990504 165280 162582 39723.3 0 165280 162582 39723.3 0 367586 282.867 283.616 88.5176 0 655 164998 162299 39634.8 0 366931 0.329214 0.351642 0.329174 -7.91756e-16 1.01932 0.864413 1.20199 1.30271 1.02582 1.65435 1.10528 0.986667 1.23814 0.0843921 0.993855 0.101949 0.0590751 NA
19:8431581_G_A rs2278236 19 8431581 G A 184 0.998561 0.99757 86114.3 183792 97680 0 86114.3 183792 97680 0 367586 155.337 339.102 160.561 0 655 85959 183453 97519.4 0 366931 0.484268 0.496013 0.484247 1.26681e-15 1.02287 0.845819 1.23699 0.911096 0.730606 1.13617 0.954009 0.855997 1.06324 0.408735 0.996246 -0.0458357 0.055483 NA
rs6511720 rs6511720 19 11202306 G T 185 1 1 285447 77059 5080 0 285447 77059 5080 0 367586 506 142 7 0 655 284941 76917 5073 0 366931 0.118638 0.119084 0.118637 0 1.03961 0.862899 1.25251 0.77703 0.368354 1.63912 1.00428 0.849527 1.18722 0.936528 1 0.00682464 0.0856994 NA
19:11227602_C_T rs688 19 11227602 C T 186 0.999561 0.9993 110653 182452 74481.8 0 110653 182452 74481.8 0 367586 191.267 347.729 116.004 0 655 110461 182104 74365.8 0 366931 0.4508 0.442548 0.450814 1.58351e-16 1.10279 0.924262 1.3158 0.900887 0.715183 1.13481 0.967105 0.867124 1.07861 0.528536 0.999114 -0.0350903 0.0556775 NA
19:19407718_T_C rs10401969 19 19407718 T C 187 0.999493 0.997443 313362 52106.4 2117.37 0 313362 52106.4 2117.37 0 367586 565.349 85.6471 4.00392 0 655 312797 52020.7 2113.36 0 366931 0.0766366 0.0714923 0.0766458 -5.54229e-16 0.910923 0.725605 1.14357 1.04823 0.391876 2.80392 0.927585 0.751616 1.14475 0.463234 0.995975 -0.07639 0.10414 NA
rs731839 rs731839 19 33899065 G A 188 1 1 41265 163822 162499 0 41265 163822 162499 0 367586 69 303 283 0 655 41196 163519 162216 0 366931 0.335094 0.336641 0.335092 0 1.10632 0.851607 1.43722 1.04159 0.800416 1.35544 0.993077 0.885464 1.11377 0.924077 1 -0.00558939 0.0586506 NA
19:35556744_T_C rs1688030 19 35556744 T C 189 0.99969 0.998271 1691.18 45797.9 320097 0 1691.18 45797.9 320097 0 367586 5.99608 87.0078 561.996 0 655 1685.19 45710.9 319535 0 366931 0.0668963 0.0755725 0.0668808 5.54229e-16 0.534958 0.233507 1.22557 0.494306 0.220753 1.10684 0.876745 0.714177 1.07632 0.231063 0.999901 -0.132271 0.110445 NA
rs6859 rs6859 19 45382034 A G 190 1 1 65619 179010 122957 0 65619 179010 122957 0 367586 119 311 225 0 655 65500 178699 122732 0 366931 0.422007 0.419084 0.422013 0 0.957927 0.775349 1.1835 1.00906 0.807881 1.26035 1.01209 0.906801 1.1296 0.863125 1 0.00964535 0.0559482 NA
rs7254892 rs7254892 19 45389596 G A 191 1 1 344881 22366 339 0 344881 22366 339 0 367586 614 41 0 0 655 344267 22325 339 0 366931 0.031345 0.0312977 0.0313451 0 1.02972 0.750394 1.41302 NA NA NA 0.998438 0.731362 1.36304 0.980989 1 0.00379993 0.159463 NA
rs492602 rs492602 19 49206417 A G 192 1 1 89552 183204 94830 0 89552 183204 94830 0 367586 161 319 175 0 655 89391 182885 94655 0 366931 0.492821 0.489313 0.492827 0 0.968457 0.801154 1.1707 1.02651 0.828555 1.27175 1.01416 0.909949 1.1303 0.847273 1 0.0107026 0.0555693 NA
rs17695224 rs17695224 19 52324216 G A 193 1 1 197505 144049 26032 0 197505 144049 26032 0 367586 356 251 48 0 655 197149 143798 25984 0 366931 0.266758 0.264885 0.266761 0 0.966642 0.82233 1.13628 1.02301 0.756616 1.3832 0.990434 0.875955 1.11987 0.905621 1 -0.00742752 0.062646 NA
rs103294 rs103294 19 54797848 C T 194 1 1 221245 127588 18753 0 221245 127588 18753 0 367586 391 230 34 0 655 220854 127358 18719 0 366931 0.224565 0.227481 0.22456 0 1.02007 0.866626 1.20068 1.02595 0.72242 1.457 1.01684 0.89351 1.15719 0.898954 1 0.00840859 0.066218 NA
rs364585 rs364585 20 12962718 A G 195 1 1 56348 175283 135955 0 56348 175283 135955 0 367586 95 317 243 0 655 56253 174966 135712 0 366931 0.391716 0.387023 0.391725 0 1.07282 0.852863 1.34951 1.06025 0.836224 1.3443 1.01997 0.912558 1.14003 0.701065 1 0.0217543 0.056669 NA
rs2328223 rs2328223 20 17845921 A C 196 1 1 242960 111732 12894 0 242960 111732 12894 0 367586 428 213 14 0 655 242532 111519 12880 0 366931 0.187058 0.183969 0.187064 0 1.08232 0.918148 1.27585 0.615939 0.361594 1.04919 0.979729 0.851832 1.12683 0.823434 1 -0.0158569 0.0710654 NA
20:34154741_C_T rs7264396 20 34154741 C T 197 0.999888 0.999709 229265 122192 16129.7 0 229265 122192 16129.7 0 367586 401.004 220.996 33 0 655 228864 121971 16096.7 0 366931 0.210088 0.219081 0.210072 3.16702e-16 1.03409 0.877365 1.2188 1.17005 0.820152 1.66923 1.05491 0.92535 1.20262 0.374117 0.999981 0.0605756 0.0681553 NA
20:39180436_T_C rs6016381 20 39180436 T C 198 0.985662 0.976158 134743 175256 57587.4 0 134743 175256 57587.4 0 367586 222.337 325.122 107.541 0 655 134520 174931 57479.9 0 366931 0.395051 0.412369 0.39502 3.95878e-15 1.12449 0.948013 1.33382 1.13197 0.899006 1.4253 1.07474 0.962685 1.19984 0.217744 0.977472 0.0705354 0.0572272 NA
20:39724338_T_C rs6065311 20 39724338 T C 199 0.999669 0.999483 99688.9 183946 83951.3 0 99688.9 183946 83951.3 0 367586 164.027 321.973 169 0 655 99524.9 183624 83782.3 0 366931 0.478593 0.503796 0.478548 -3.16702e-16 1.06391 0.881414 1.28419 1.22391 0.987108 1.51752 1.10632 0.992665 1.233 0.0699585 0.999917 0.100577 0.0555007 NA
rs1800961 rs1800961 20 43042364 C T 200 1 1 345047 22185 354 0 345047 22185 354 0 367586 616 37 2 0 655 344431 22148 352 0 366931 0.0311397 0.0312977 0.0311394 0 0.93409 0.670174 1.30194 3.17694 0.789632 12.7818 1.00525 0.73635 1.37234 0.990527 1 0.00188802 0.159012 NA
20:44585420_A_G rs4465830 20 44585420 A G 201 0.999851 0.999604 243276 111557 12752.9 0 243276 111557 12752.9 0 367586 426 206 23 0 655 242850 111351 12729.9 0 366931 0.186437 0.192366 0.186426 -6.33405e-16 1.05463 0.89289 1.24567 1.02998 0.676778 1.56752 1.03945 0.905907 1.19269 0.595978 0.999999 0.0376509 0.0710135 NA
rs181362 rs181362 22 21932068 C T 202 1 1 239937 113956 13693 0 239937 113956 13693 0 367586 423 204 28 0 655 239514 113752 13665 0 366931 0.192257 0.198473 0.192246 0 1.01546 0.859089 1.20029 1.16022 0.791164 1.70142 1.04041 0.908212 1.19186 0.553927 1 0.041571 0.0702348 NA
rs5763662 rs5763662 22 30378703 C T 203 1 1 351124 16288 174 0 351124 16288 174 0 367586 613 41 1 0 655 350511 16247 173 0 366931 0.0226287 0.0328244 0.0226105 0 1.44295 1.05141 1.98031 3.30518 0.462198 23.6354 1.46706 1.08215 1.9889 0.0141185 1 0.456553 0.186026 NA
22:38595411_G_A rs3761445 22 38595411 G A 204 0.998847 0.998255 59201 176652 131733 0 59201 176652 131733 0 367586 115.263 310.784 228.953 0 655 59085.7 176341 131504 0 366931 0.40134 0.413214 0.401319 -3.16702e-16 0.903439 0.729423 1.11897 0.892484 0.713334 1.11663 0.951917 0.852697 1.06268 0.37728 0.998112 -0.0498456 0.0564554 NA
# Completed successfully at 2020-06-10 06:03:18
