# Supplementary material for: Predicting the effect of statins on cancer risk using genetic variants from a Mendelian randomization study in the UK Biobank
Source: eLife. 2020 Oct 13;9:e57191. doi: 10.7554/eLife.57191 (PMC7553780; doi:10.7554/eLife.57191)
Supplement: Source data 1. [file elife-57191-data1.zip › lipid_snps_CANCER_outcomes_ca_breast.out]

# Analysis: "SNPTEST 2.5.4-beta1 analysis, started 2019-08-08 14:35:27"
#  started: 2019-08-08 15:51:54
# 
# Analysis properties:
#   -cov_names PC1 PC2 PC3 PC4 PC5 PC6 PC7 PC8 PC9 PC10 ages sex (user-supplied)
#   -data /rds/project/jmmh2/rds-jmmh2-projects/zz_mr/Association_Tests_August/bgen/lipid_snps.bgen /rds/project/jmmh2/rds-jmmh2-projects/zz_mr/Association_Tests_August/input/cancer_v3point1.sample (user-supplied)
#   -exclude_samples /rds/project/jmmh2/rds-jmmh2-projects/zz_mr/Amy_GWAS/input_all/exclusion_list.txt (user-supplied)
#   -frequentist 1 (user-supplied)
#   -method score (user-supplied)
#   -o /rds/project/jmmh2/rds-jmmh2-projects/zz_mr/Association_Tests_August/output/lipid_snps_CANCER_outcomes_ca_breast.out (user-supplied)
#   -pheno ca_breast (user-supplied)
# 
alternate_ids rsid chromosome position alleleA alleleB index average_maximum_posterior_call info cohort_1_AA cohort_1_AB cohort_1_BB cohort_1_NULL all_AA all_AB all_BB all_NULL all_total cases_AA cases_AB cases_BB cases_NULL cases_total controls_AA controls_AB controls_BB controls_NULL controls_total all_maf cases_maf controls_maf missing_data_proportion het_OR het_OR_lower het_OR_upper hom_OR hom_OR_lower hom_OR_upper all_OR all_OR_lower all_OR_upper frequentist_add_pvalue frequentist_add_info frequentist_add_beta_1 frequentist_add_se_1 comment
rs10903129 rs10903129 01 25768937 A G 1 1 1 39080 97907 61851 0 39080 97907 61851 0 198838 2627 6766 4273 0 13666 36453 91141 57578 0 185172 0.44274 0.439778 0.442958 0 1.03013 0.983161 1.07934 1.02979 0.979241 1.08295 1.01298 0.988222 1.03837 0.359549 1 0.011598 0.0126585 NA
rs4660293 rs4660293 01 40028180 A G 2 1 1 116679 71301 10858 0 116679 71301 10858 0 198838 7902 4954 810 0 13666 108777 66347 10048 0 185172 0.233901 0.240524 0.233413 0 1.02786 0.990716 1.0664 1.1097 1.02937 1.1963 1.04011 1.01062 1.07047 0.002543 1 0.0449695 0.0148995 NA
rs2479394 rs2479394 01 55486064 G A 3 1 1 15388 80311 103139 0 15388 80311 103139 0 198838 1105 5444 7117 0 13666 14283 74867 96022 0 185172 0.27934 0.280038 0.279289 0 0.939907 0.878908 1.00514 0.958039 0.897059 1.02316 0.996289 0.969398 1.02393 0.816564 1 -0.00326044 0.0140557 NA
rs11206510 rs11206510 01 55496039 T C 4 1 1 131518 60316 7004 0 131518 60316 7004 0 198838 9075 4128 463 0 13666 122443 56188 6541 0 185172 0.186896 0.184911 0.187042 0 0.991251 0.954168 1.02977 0.955046 0.86707 1.05195 0.986023 0.955319 1.01771 0.321724 1 -0.0159982 0.0161448 NA
1:55502137_C_G rs2149041 01 55502137 C G 5 0.996834 0.992269 131023 60777.1 7037.92 0 131023 60777.1 7037.92 0 198838 9002.85 4176 487.145 0 13666 122020 56601.1 6550.77 0 185172 0.188226 0.188435 0.18821 -2.12236e-15 0.999972 0.962661 1.03873 1.0079 0.917014 1.10779 1.00147 0.970494 1.03343 0.931273 0.991998 -0.00139388 0.0161621 NA
rs2479409 rs2479409 01 55504650 G A 6 1 1 24329 90135 84374 0 24329 90135 84374 0 198838 1706 6101 5859 0 13666 22623 84034 78515 0 185172 0.34901 0.348054 0.349081 0 0.962758 0.910643 1.01786 0.98956 0.935749 1.04646 1.00453 0.97896 1.03078 0.668564 1 0.0056447 0.0131849 NA
rs10888897 rs10888897 01 55513061 T C 7 1 1 30463 95091 73284 0 30463 95091 73284 0 198838 2115 6576 4975 0 13666 28348 88515 68309 0 185172 0.392322 0.395361 0.392098 0 0.995765 0.946455 1.04764 0.976174 0.926035 1.02903 0.986423 0.961944 1.01153 0.269571 1 -0.0142581 0.0129143 NA
1:55518752_C_T rs7552841 01 55518752 C T 8 0.958573 0.934122 77437.4 93249 28151.6 0 77437.4 93249 28151.6 0 198838 5285 6426.31 1954.7 0 13666 72152.4 86822.7 26196.9 0 185172 0.376066 0.378154 0.375911 -1.9028e-15 1.01049 0.973096 1.04933 1.01867 0.965339 1.07496 1.00959 0.984335 1.0355 0.484696 0.935604 0.009384 0.0134293 NA
rs562556 rs562556 01 55524237 G A 9 1 1 6364 58396 134078 0 6364 58396 134078 0 198838 431 4080 9155 0 13666 5933 54316 124923 0 185172 0.178849 0.180814 0.178704 0 1.03402 0.932982 1.146 1.00882 0.912766 1.11498 0.985794 0.954814 1.01778 0.301009 1 -0.0169988 0.0164356 NA
1:55958030_C_T rs1998013 01 55958030 C T 10 0.99936 0.923026 197508 1328.31 1.96863 0 197508 1328.31 1.96863 0 198838 13572 93.9725 0 0 13666 183936 1234.34 1.96863 0 185172 0.00335009 0.00343819 0.00334359 -2.4151e-15 1.03178 0.835954 1.27348 NA NA NA 1.02839 0.83353 1.2688 0.915048 0.920243 0.012029 0.112766 NA
1:62953373_G_A rs10493326 01 62953373 G A 11 0.993612 0.986562 110867 75135 12836 0 110867 75135 12836 0 198838 7705.43 5077.32 883.251 0 13666 103162 70057.7 11952.7 0 185172 0.25349 0.250396 0.253719 2.12236e-15 0.970286 0.935318 1.00656 0.989322 0.92045 1.06335 0.982529 0.955068 1.01078 0.257709 0.987223 -0.0164801 0.0145607 NA
1:63133930_G_A rs4587594 01 63133930 G A 12 0.999533 0.999131 83577.5 90833.1 24427.4 0 83577.5 90833.1 24427.4 0 198838 5683.73 6266.28 1715.99 0 13666 77893.8 84566.8 22711.4 0 185172 0.351261 0.354832 0.350997 1.4637e-16 1.0155 0.978418 1.05398 1.03548 0.979109 1.09509 1.01693 0.991151 1.04339 0.203021 0.999118 0.0168256 0.0132174 NA
1:92993807_C_T rs6603981 01 92993807 C T 13 0.998755 0.997276 8725.97 64336.4 125776 0 8725.97 64336.4 125776 0 198838 602.961 4480.55 8582.49 0 13666 8123.01 59855.8 117193 0 185172 0.205666 0.208052 0.20549 -3.65924e-16 1.00845 0.923382 1.10135 0.986595 0.905671 1.07475 0.9845 0.95514 1.01476 0.307896 0.997801 -0.0158174 0.0155126 NA
rs12133576 rs12133576 01 93816400 A G 14 1 1 27034 92419 79385 0 27034 92419 79385 0 198838 1829 6419 5418 0 13666 25205 86000 73967 0 185172 0.368358 0.368689 0.368333 0 1.02859 0.9747 1.08546 1.00942 0.955503 1.06639 0.998474 0.973369 1.02423 0.973824 1 -0.000428032 0.0130446 NA
rs646776 rs646776 01 109818530 C T 15 1 1 9776 68807 120255 0 9776 68807 120255 0 198838 709 4694 8263 0 13666 9067 64113 111992 0 185172 0.222188 0.223621 0.222083 0 0.936299 0.862605 1.01629 0.943557 0.871334 1.02177 0.991159 0.962357 1.02082 0.630817 1 -0.00727856 0.0151455 NA
1:110198727_C_G rs1010167 01 110198727 C G 16 0.996168 0.993769 74648.4 94491.4 29698.2 0 74648.4 94491.4 29698.2 0 198838 5152.65 6475.31 2038.04 0 13666 69495.8 88016.1 27660.2 0 185172 0.386968 0.386045 0.387036 1.9028e-15 0.99226 0.95534 1.03061 0.993767 0.94233 1.04801 0.99583 0.971016 1.02128 0.801121 0.993521 -0.00327192 0.0129891 NA
rs267733 rs267733 01 150958836 A G 17 1 1 140122 53507 5209 0 140122 53507 5209 0 198838 9651 3662 353 0 13666 130471 49845 4856 0 185172 0.160746 0.159813 0.160815 0 0.993204 0.954817 1.03313 0.982738 0.880365 1.09702 0.992579 0.959859 1.02641 0.654179 1 -0.00767163 0.0171255 NA
rs12145743 rs12145743 01 156700651 T G 18 1 1 87143 89014 22681 0 87143 89014 22681 0 198838 5973 6137 1556 0 13666 81170 82877 21125 0 185172 0.337903 0.338395 0.337867 0 1.00629 0.969823 1.04414 1.00096 0.94474 1.06052 1.00236 0.976669 1.02873 0.829027 1 0.00287674 0.0133213 NA
rs4650994 rs4650994 01 178515312 G A 19 1 1 43939 98290 56609 0 43939 98290 56609 0 198838 3097 6701 3868 0 13666 40842 91589 52741 0 185172 0.46814 0.471791 0.46787 0 0.964855 0.923178 1.00841 0.967172 0.920928 1.01574 0.984382 0.960452 1.00891 0.212469 1 -0.0156776 0.0125742 NA
1:182150978_C_A rs1689797 01 182150978 C A 20 0.998426 0.997432 88172.2 88481.5 22184.3 0 88172.2 88481.5 22184.3 0 198838 6050.63 6042.95 1572.42 0 13666 82121.5 82438.6 20611.9 0 185172 0.334066 0.336155 0.333912 1.31733e-15 0.99489 0.958817 1.03232 1.0354 0.977503 1.09673 1.01012 0.984186 1.03674 0.430471 0.997711 0.010537 0.0133653 NA
rs2642438 rs2642438 01 220970028 A G 21 1 1 17474 82764 98600 0 17474 82764 98600 0 198838 1180 5667 6819 0 13666 16294 77097 91781 0 185172 0.296 0.293685 0.296171 0 1.01499 0.951157 1.08311 1.02592 0.962314 1.09373 1.01202 0.985096 1.03969 0.28011 1 0.0148867 0.0137831 NA
1:220985811_T_C rs903319 01 220985811 T C 22 0.997356 0.995008 107425 77418.9 13993.6 0 107425 77418.9 13993.6 0 198838 7339.43 5354.6 971.969 0 13666 100086 72064.3 13021.7 0 185172 0.265055 0.267033 0.264909 1.02459e-15 1.01325 0.976932 1.05092 1.01788 0.949684 1.09097 1.01093 0.983244 1.03941 0.443805 0.994905 0.0109581 0.0143096 NA
rs4846914 rs4846914 01 230295691 G A 23 1 1 30593 95225 73020 0 30593 95225 73020 0 198838 2097 6570 4999 0 13666 28496 88655 68021 0 185172 0.393313 0.393824 0.393275 0 1.00704 0.957029 1.05967 0.998678 0.947281 1.05286 0.997702 0.972928 1.02311 0.85324 1 -0.002388 0.0129091 NA
1:230419344_G_A rs6680658 01 230419344 G A 24 0.99312 0.985962 117088 71024.6 10725.6 0 117088 71024.6 10725.6 0 198838 8082.45 4853.2 730.353 0 13666 109005 66171.4 9995.22 0 185172 0.23254 0.231008 0.232654 -3.07376e-15 0.989151 0.953335 1.02631 0.985474 0.911116 1.0659 0.990801 0.962342 1.0201 0.49409 0.986521 -0.0102622 0.0150072 NA
1:234849339_G_A rs2587534 01 234849339 G A 25 0.995888 0.99247 46065.8 99407.3 53364.9 0 46065.8 99407.3 53364.9 0 198838 3110.68 6846.35 3708.96 0 13666 42955.1 92561 49655.9 0 185172 0.481646 0.478111 0.481906 4.39109e-16 1.02139 0.97752 1.06722 1.03143 0.981745 1.08363 1.01532 0.990658 1.0406 0.322372 0.992673 0.0125196 0.0126512 NA
rs1367117 rs1367117 02 21263900 G A 26 1 1 87532 88594 22712 0 87532 88594 22712 0 198838 5980 6167 1519 0 13666 81552 82427 21193 0 185172 0.337003 0.336785 0.337019 0 1.02032 0.983394 1.05864 0.977459 0.922096 1.03615 0.998951 0.973319 1.02526 0.90764 1 -0.00154377 0.0133065 NA
rs515135 rs515135 02 21286057 T C 27 1 1 6467 58439 133932 0 6467 58439 133932 0 198838 438 4020 9208 0 13666 6029 54419 124724 0 185172 0.179475 0.179131 0.179501 0 1.01683 0.918088 1.12618 1.01622 0.920176 1.12228 1.00252 0.97091 1.03515 0.94038 1 0.00122675 0.0164021 NA
rs1260326 rs1260326 02 27730940 T C 28 1 1 30975 94971 72892 0 30975 94971 72892 0 198838 2120 6521 5025 0 13666 28855 88450 67867 0 185172 0.394595 0.393714 0.39466 0 1.00346 0.953788 1.05573 1.00777 0.956138 1.0622 1.00397 0.979039 1.02953 0.794074 1 0.00336282 0.0128832 NA
2:27731212_T_C rs3817588 02 27731212 T C 29 0.991915 0.980591 128401 62681 7756.4 0 128401 62681 7756.4 0 198838 8825.59 4291.44 548.969 0 13666 119575 58389.5 7207.44 0 185172 0.196627 0.197182 0.196586 -3.07376e-15 0.995783 0.958851 1.03414 1.03196 0.943677 1.12851 1.00378 0.973254 1.03526 0.817228 0.98181 0.00369167 0.0159735 NA
rs6544713 rs6544713 02 44073881 T C 30 1 1 20709 87101 91028 0 20709 87101 91028 0 198838 1420 6051 6195 0 13666 19289 81050 84833 0 185172 0.323175 0.325296 0.323019 0 1.01413 0.955181 1.07673 0.991968 0.934435 1.05304 0.989657 0.964039 1.01596 0.45632 1 -0.0100341 0.01347 NA
rs4148218 rs4148218 02 44099582 G A 31 1 1 132780 59339 6719 0 132780 59339 6719 0 198838 9056 4125 485 0 13666 123724 55214 6234 0 185172 0.183006 0.186412 0.182754 0 1.02069 0.982471 1.06039 1.0629 0.966739 1.16863 1.0246 0.992762 1.05745 0.111454 1 0.0259111 0.016279 NA
rs2710642 rs2710642 02 63149557 G A 32 1 1 21444 87521 89873 0 21444 87521 89873 0 198838 1507 5981 6178 0 13666 19937 81540 83695 0 185172 0.327928 0.329101 0.327841 0 0.970397 0.915187 1.02894 0.976551 0.921162 1.03527 0.994303 0.968642 1.02064 0.53081 1 -0.00840796 0.0134148 NA
2:118576719_T_C rs17508045 02 118576719 T C 33 0.999603 0.997885 165674 31626.1 1537.87 0 165674 31626.1 1537.87 0 198838 11389.3 2159.84 116.835 0 13666 154285 29466.3 1421.03 0 185172 0.0872617 0.0875716 0.0872388 -8.05033e-16 0.992932 0.946721 1.0414 1.11377 0.921415 1.34628 1.00418 0.961467 1.04879 0.76853 0.997733 0.00657307 0.0223347 NA
rs2030746 rs2030746 02 121309488 C T 34 1 1 67791 96593 34454 0 67791 96593 34454 0 198838 4586 6703 2377 0 13666 63205 89890 32077 0 185172 0.41617 0.419179 0.415948 0 1.02772 0.988496 1.0685 1.0213 0.970202 1.07509 1.01337 0.988451 1.03892 0.31221 1 0.0129064 0.0127711 NA
2:135762344_C_T rs16831243 02 135762344 C T 35 0.999533 0.998069 161037 35528.7 2272.22 0 161037 35528.7 2272.22 0 198838 11168 2351.25 146.718 0 13666 149869 33177.5 2125.51 0 185172 0.100768 0.0967617 0.101064 5.12293e-16 0.951024 0.908236 0.995828 0.926308 0.78274 1.09621 0.952868 0.914132 0.993245 0.0410531 0.99777 -0.0431614 0.0211265 NA
2:165551201_T_C rs7607980 02 165551201 T C 36 0.999285 0.997591 154146 41869.3 2822.43 0 154146 41869.3 2822.43 0 198838 10559.3 2926.44 180.298 0 13666 143587 38942.8 2642.13 0 185172 0.119479 0.120263 0.119422 -1.9028e-15 1.02186 0.979394 1.06617 0.927935 0.796961 1.08043 1.00801 0.97064 1.04682 0.691756 0.997646 0.00770511 0.0194341 NA
2:165619163_T_G rs355838 02 165619163 T G 37 0.994419 0.991849 30744.9 94746.7 73346.5 0 30744.9 94746.7 73346.5 0 198838 2161.78 6403.8 5100.42 0 13666 28583.1 88342.9 68246 0 185172 0.392874 0.392484 0.392902 -7.31848e-17 0.958436 0.911195 1.00813 0.988154 0.937931 1.04107 1.00176 0.976868 1.02728 0.966537 0.99226 -0.000542536 0.0129324 NA
rs2287623 rs2287623 02 169830155 G A 38 1 1 31202 95305 72331 0 31202 95305 72331 0 198838 2159 6616 4891 0 13666 29043 88689 67440 0 185172 0.396577 0.400044 0.396321 0 1.00349 0.954214 1.05532 0.975594 0.925716 1.02816 0.984583 0.960197 1.00959 0.213517 1 -0.0160248 0.0128822 NA
rs1047891 rs1047891 02 211540507 C A 39 1 1 93330 85562 19946 0 93330 85562 19946 0 198838 6397 5941 1328 0 13666 86933 79621 18618 0 185172 0.315468 0.31454 0.315536 0 1.01401 0.977563 1.05181 0.969334 0.911801 1.0305 0.995392 0.969403 1.02208 0.843353 1 -0.00267268 0.0135253 NA
rs1250229 rs1250229 02 216304384 T C 40 1 1 13127 77818 107893 0 13127 77818 107893 0 198838 892 5335 7439 0 13666 12235 72483 100454 0 185172 0.2617 0.260464 0.261792 0 1.00957 0.938084 1.08651 1.01575 0.945243 1.09151 1.00691 0.979115 1.03549 0.63994 1 0.00674536 0.0144198 NA
2:227122216_G_T rs1515110 02 227122216 G T 41 0.998989 0.998194 26323.3 91977.3 80537.5 0 26323.3 91977.3 80537.5 0 198838 1837.61 6270.44 5557.95 0 13666 24485.7 85706.8 74979.5 0 185172 0.363672 0.363884 0.363657 0 0.974858 0.923706 1.02884 0.987711 0.935153 1.04322 0.999021 0.973834 1.02486 0.865945 0.998262 -0.00221119 0.0130986 NA
rs11563251 rs11563251 02 234679384 C T 42 1 1 157289 39092 2457 0 157289 39092 2457 0 198838 10797 2699 170 0 13666 146492 36393 2287 0 185172 0.110658 0.111188 0.110619 0 1.00623 0.963188 1.05119 1.00854 0.861975 1.18003 1.00579 0.96724 1.04588 0.764406 1 0.00601411 0.0200671 NA
3:12296469_G_A rs9875338 03 12296469 G A 43 0.999037 0.998376 71958.6 95087.4 31792 0 71958.6 95087.4 31792 0 198838 5096.16 6455.36 2114.47 0 13666 66862.4 88632 29677.5 0 185172 0.398997 0.390908 0.399594 -4.39109e-16 0.955583 0.919883 0.992669 0.934789 0.886968 0.985189 0.964316 0.940347 0.988896 0.00822921 0.998315 -0.0340021 0.0128673 NA
rs7640978 rs7640978 03 32533010 C T 44 1 1 164956 32299 1583 0 164956 32299 1583 0 198838 11335 2239 92 0 13666 153621 30060 1491 0 185172 0.0891806 0.0886507 0.0892198 0 1.00947 0.96314 1.05803 0.836256 0.676896 1.03313 0.993001 0.951005 1.03685 0.801975 1 -0.00554079 0.0220932 NA
Affx-22382690 rs2290547 03 47061183 G A 45 1 1 135244 57331 6263 0 135244 57331 6263 0 198838 9353 3898 415 0 13666 125891 53433 5848 0 185172 0.175663 0.172984 0.175861 0 0.98192 0.944633 1.02068 0.955178 0.862762 1.05749 0.98022 0.948907 1.01257 0.189931 1 -0.0216592 0.0165239 NA
3:50113034_A_G rs2240327 03 50113034 A G 46 0.999883 0.999805 54041.1 99257.5 45539.4 0 54041.1 99257.5 45539.4 0 198838 3734.22 6875.57 3056.21 0 13666 50306.9 92382 42483.2 0 185172 0.478622 0.475193 0.478875 -7.31848e-17 1.00265 0.962086 1.04492 0.969155 0.922329 1.01836 0.985353 0.961409 1.00989 0.407798 0.999793 -0.010629 0.0128405 NA
rs13326165 rs13326165 03 52532118 A G 47 1 1 8288 64401 126149 0 8288 64401 126149 0 198838 576 4374 8716 0 13666 7712 60027 117433 0 185172 0.203626 0.202181 0.203732 0 0.975611 0.891592 1.06755 0.993737 0.91056 1.08451 1.00964 0.979228 1.04099 0.677632 1 0.00652418 0.0156946 NA
rs6805251 rs6805251 03 119560606 T C 48 1 1 29103 93848 75887 0 29103 93848 75887 0 198838 1999 6413 5254 0 13666 27104 87435 70633 0 185172 0.382356 0.380909 0.382463 0 0.994481 0.944067 1.04759 1.00856 0.956141 1.06386 1.00661 0.981464 1.0324 0.571276 1 0.00733278 0.0129515 NA
rs17345563 rs17345563 03 132209203 A G 49 1 1 156414 39918 2506 0 156414 39918 2506 0 198838 10687 2802 177 0 13666 145727 37116 2329 0 185172 0.112981 0.115469 0.112798 0 1.02942 0.98596 1.07479 1.03631 0.888329 1.20893 1.02677 0.988025 1.06704 0.194264 1 0.0258254 0.0198952 NA
3:135932359_C_T rs687339 03 135932359 C T 50 0.998764 0.997167 10283.6 70087.2 118467 0 10283.6 70087.2 118467 0 198838 725.031 4775.8 8165.17 0 13666 9558.53 65311.4 110302 0 185172 0.22796 0.227786 0.227973 3.65924e-16 0.96403 0.889008 1.04538 0.975924 0.901994 1.05591 1.00106 0.972164 1.03082 0.823823 0.99746 0.00334563 0.0150277 NA
3:156798294_A_G rs1482852 03 156798294 A G 51 0.998126 0.996852 71203.9 95862.5 31771.7 0 71203.9 95862.5 31771.7 0 198838 4896.74 6619.83 2149.43 0 13666 66307.2 89242.6 29622.2 0 185172 0.400843 0.399484 0.400944 -7.31848e-17 1.00445 0.96672 1.04365 0.982561 0.932279 1.03555 0.993937 0.969318 1.01918 0.703978 0.996943 -0.00490577 0.0129114 NA
3:170727218_G_A rs10513688 03 170727218 G A 52 0.999976 0.999871 162097 34842.4 1898.5 0 162097 34842.4 1898.5 0 198838 11136.7 2399.27 130.008 0 13666 150960 32443.2 1768.49 0 185172 0.0971631 0.0972959 0.0971533 -5.12293e-16 1.00245 0.957653 1.04934 0.996487 0.833051 1.19199 1.00163 0.960951 1.04402 0.927386 0.999874 0.00193709 0.0212553 NA
rs6831256 rs6831256 04 3473139 A G 53 1 1 66048 97146 35644 0 66048 97146 35644 0 198838 4536 6664 2466 0 13666 61512 90482 33178 0 185172 0.423546 0.424265 0.423493 0 0.998756 0.960465 1.03857 1.00793 0.957982 1.06048 1.00317 0.978537 1.02841 0.739508 1 0.00424059 0.0127535 NA
4:26062990_A_G rs10019888 04 26062990 A G 54 0.996732 0.99089 138517 54880.8 5440.09 0 138517 54880.8 5440.09 0 198838 9615.79 3661.77 388.439 0 13666 128901 51219.1 5051.65 0 185172 0.165363 0.162398 0.165582 -2.85421e-15 0.958367 0.921329 0.996894 1.03077 0.927786 1.14518 0.977038 0.945046 1.01011 0.167857 0.991582 -0.0234523 0.0170052 NA
rs442177 rs442177 04 88030261 G T 55 1 1 32995 95698 70145 0 32995 95698 70145 0 198838 2148 6556 4962 0 13666 30847 89142 65183 0 185172 0.406582 0.397044 0.407286 0 1.05617 1.00424 1.11079 1.0932 1.03739 1.15202 1.04352 1.01766 1.07005 0.000658872 1 0.0436024 0.0128011 NA
4:88160140_C_T rs10029254 04 88160140 C T 56 0.999899 0.999774 117469 70737.8 10631.5 0 117469 70737.8 10631.5 0 198838 8042.61 4867.39 756.004 0 13666 109426 65870.4 9875.47 0 185172 0.231346 0.233404 0.231194 2.92739e-16 1.00538 0.968973 1.04315 1.04157 0.964045 1.12534 1.01247 0.983479 1.04231 0.422945 0.999756 0.0119671 0.0149342 NA
rs3822072 rs3822072 04 89741269 G A 57 1 1 59743 98583 40512 0 59743 98583 40512 0 198838 4096 6659 2911 0 13666 55647 91924 37601 0 185172 0.451642 0.456644 0.451272 0 0.984151 0.945261 1.02464 1.05178 1.0012 1.10491 1.02191 0.997011 1.04743 0.0848288 1 0.0218237 0.0126637 NA
rs2602836 rs2602836 04 100014805 A G 58 1 1 34952 97306 66580 0 34952 97306 66580 0 198838 2389 6725 4552 0 13666 32563 90581 62028 0 185172 0.420468 0.420862 0.420439 0 1.01196 0.964177 1.06211 1.00028 0.95026 1.05294 0.998265 0.973731 1.02342 0.847417 1 -0.00245955 0.0127825 NA
rs13107325 rs13107325 04 103188709 C T 59 1 1 170525 27258 1055 0 170525 27258 1055 0 198838 11689 1903 74 0 13666 158836 25355 981 0 185172 0.0738491 0.0750402 0.0737612 0 1.01987 0.969912 1.07241 1.02502 0.808713 1.29919 1.01875 0.972308 1.06741 0.647222 1 0.0110024 0.0240424 NA
rs6450176 rs6450176 05 53298025 G A 60 1 1 110916 75230 12692 0 110916 75230 12692 0 198838 7541 5249 876 0 13666 103375 69981 11816 0 185172 0.253005 0.256147 0.252773 0 1.02821 0.991345 1.06645 1.0163 0.945217 1.09272 1.01794 0.989683 1.04701 0.234245 1 0.0172361 0.0144903 NA
5:55861786_C_T rs9686661 05 55861786 C T 61 0.999881 0.999695 127469 63450 7919.12 0 127469 63450 7919.12 0 198838 8914.36 4217.6 534.039 0 13666 118554 59232.4 7385.08 0 185172 0.199379 0.193388 0.199821 -6.58663e-16 0.946966 0.911716 0.983579 0.961714 0.878565 1.05273 0.960087 0.930707 0.990394 0.0083479 0.999692 -0.0415553 0.0157546 NA
5:67714246_A_G rs4976033 05 67714246 A G 62 0.983287 0.97274 70825 95764.8 32248.2 0 70825 95764.8 32248.2 0 198838 4803.45 6541.92 2320.64 0 13666 66021.5 89222.9 29927.6 0 185172 0.402994 0.409161 0.402539 -3.58605e-15 1.00777 0.969633 1.04741 1.06578 1.01239 1.12199 1.02784 1.00247 1.05385 0.0266611 0.973108 0.0288606 0.0130211 NA
5:74560579_G_A rs10066707 05 74560579 G A 63 0.993827 0.990979 79185.4 92459.5 27193.1 0 79185.4 92459.5 27193.1 0 198838 5432.31 6354 1879.69 0 13666 73753.1 86105.5 25313.4 0 185172 0.36926 0.37002 0.369203 -4.39109e-16 1.00187 0.96497 1.04019 1.00817 0.954829 1.06449 1.00351 0.978298 1.02937 0.85102 0.990862 0.00246091 0.0131027 NA
5:74562029_C_G rs2006760 05 74562029 C G 64 0.98939 0.97486 125754 64721.4 8362.53 0 125754 64721.4 8362.53 0 198838 8657.02 4414.58 594.4 0 13666 117097 60306.8 7768.13 0 185172 0.204806 0.205012 0.204791 -5.56204e-15 0.990149 0.953652 1.02804 1.035 0.9495 1.1282 1.00136 0.971343 1.0323 0.982097 0.974151 0.000354662 0.0158045 NA
rs7703051 rs7703051 05 74625487 C A 65 1 1 77773 93023 28042 0 77773 93023 28042 0 198838 5292 6393 1981 0 13666 72481 86630 26061 0 185172 0.374946 0.37886 0.374657 0 1.01074 0.97331 1.04962 1.04111 0.986846 1.09836 1.01806 0.992598 1.04418 0.252276 1 0.0148774 0.0129952 NA
5:74641707_G_A rs2303152 05 74641707 G A 66 0.999537 0.998251 161037 35775.8 2025.69 0 161037 35775.8 2025.69 0 198838 11108.6 2419.29 138.075 0 13666 149928 33356.5 1887.61 0 185172 0.10015 0.0986184 0.100263 7.31848e-16 0.97888 0.935295 1.0245 0.98724 0.829686 1.17471 0.981806 0.942192 1.02308 0.335734 0.99847 -0.0201679 0.0209509 NA
5:74648496_G_T rs17238484 05 74648496 G T 67 0.999732 0.99944 119462 69048.4 10327.1 0 119462 69048.4 10327.1 0 198838 8200.7 4746.99 718.314 0 13666 111262 64301.4 9608.82 0 185172 0.225567 0.226241 0.225517 -7.31848e-17 1.0016 0.965176 1.03939 1.01424 0.937137 1.09768 1.00415 0.975088 1.03407 0.897152 0.99964 0.00194099 0.0150161 NA
rs5909 rs5909 05 74656175 G A 68 1 1 163171 33930 1737 0 163171 33930 1737 0 198838 11143 2394 129 0 13666 152028 31536 1608 0 185172 0.0940565 0.0970291 0.0938371 0 1.03571 0.989358 1.08424 1.09452 0.913871 1.31089 1.03767 0.995443 1.08169 0.115861 1 0.0338741 0.0215431 NA
rs12916 rs12916 05 74656539 T C 69 1 1 71540 95442 31856 0 71540 95442 31856 0 198838 4902 6525 2239 0 13666 66638 88917 29617 0 185172 0.40021 0.402568 0.400036 0 0.997572 0.960008 1.03661 1.02769 0.975776 1.08236 1.0106 0.985592 1.03623 0.577959 1 0.00715114 0.0128532 NA
rs4530754 rs4530754 05 122855416 G A 70 1 1 41306 98436 59096 0 41306 98436 59096 0 198838 2920 6760 3986 0 13666 38386 91676 55110 0 185172 0.455265 0.460998 0.454842 0 0.969351 0.926688 1.01398 0.950817 0.904907 0.999056 0.975505 0.951755 0.999847 0.0589781 1 -0.0238466 0.0126282 NA
rs6882076 rs6882076 05 156390297 T C 71 1 1 26689 92044 80105 0 26689 92044 80105 0 198838 1832 6314 5520 0 13666 24857 85730 74585 0 185172 0.36568 0.365067 0.365725 0 0.999298 0.946866 1.05463 1.00418 0.950666 1.0607 1.00284 0.977577 1.02876 0.877842 1 0.00200662 0.013055 NA
6:16109163_A_C rs2294261 06 16109163 A C 72 0.996445 0.994399 51855 98997.5 47985.5 0 51855 98997.5 47985.5 0 198838 3571.64 6910.65 3183.7 0 13666 48283.3 92086.9 44801.8 0 185172 0.49027 0.485806 0.490599 5.12293e-16 1.0145 0.972901 1.05787 0.960651 0.914282 1.00937 0.981 0.957181 1.00541 0.0967795 0.994333 -0.0209535 0.0126175 NA
6:26093141_G_A rs1800562 06 26093141 G A 73 0.999531 0.997336 169662 27952.2 1223.81 0 169662 27952.2 1223.81 0 198838 11647.6 1938.56 79.8667 0 13666 158014 26013.6 1143.95 0 185172 0.0764437 0.0767705 0.0764195 1.53688e-15 1.01097 0.961825 1.06263 0.947156 0.754338 1.18926 1.00497 0.959646 1.05244 0.739256 0.997572 0.00790585 0.0237528 NA
rs2247056 rs2247056 06 31265490 T C 74 1 1 17553 82965 98320 0 17553 82965 98320 0 198838 1145 5734 6787 0 13666 16408 77231 91533 0 185172 0.296903 0.293575 0.297148 0 1.06394 0.996341 1.13612 1.06255 0.995896 1.13367 1.01731 0.990244 1.04513 0.229562 1 0.0166314 0.0138423 NA
6:34563164_A_G rs205262 06 34563164 A G 75 0.999272 0.998595 106542 77938 14358.4 0 106542 77938 14358.4 0 198838 7407.68 5333.79 924.529 0 13666 99133.9 72604.2 13433.8 0 185172 0.268195 0.2628 0.268593 -7.31848e-17 0.983136 0.947922 1.01966 0.921002 0.858136 0.988475 0.970742 0.944034 0.998205 0.0506461 0.998672 -0.0277857 0.0142165 NA
6:43757896_C_A rs998584 06 43757896 C A 76 0.996363 0.994677 53103.4 99411.4 46323.2 0 53103.4 99411.4 46323.2 0 198838 3740.49 6766.36 3159.14 0 13666 49362.9 92645 43164.1 0 185172 0.482951 0.47873 0.483262 2.92739e-16 0.96384 0.924751 1.00458 0.965869 0.919599 1.01447 0.982009 0.958154 1.00646 0.139195 0.994845 -0.0186918 0.0126399 NA
rs17789218 rs17789218 06 100600097 T C 77 1 1 113384 73612 11842 0 113384 73612 11842 0 198838 7823 5044 799 0 13666 105561 68568 11043 0 185172 0.244661 0.243012 0.244783 0 0.992622 0.956876 1.0297 0.976315 0.905418 1.05276 0.99044 0.962478 1.01922 0.455204 1 -0.0109447 0.0146561 NA
6:116337503_G_A rs868943 06 116337503 G A 78 0.999621 0.999387 66428.4 96853.9 35555.7 0 66428.4 96853.9 35555.7 0 198838 4684.87 6563.94 2417.19 0 13666 61743.6 90290 33138.5 0 185172 0.422367 0.417032 0.422761 2.19554e-16 0.958118 0.921601 0.996083 0.961331 0.913654 1.0115 0.976756 0.952723 1.0014 0.0469542 0.999545 -0.0253202 0.0127448 NA
rs9491696 rs9491696 06 127452639 C G 79 1 1 50986 99526 48326 0 50986 99526 48326 0 198838 3613 6823 3230 0 13666 47373 92703 45096 0 185172 0.493311 0.485987 0.493852 0 0.965038 0.925513 1.00625 0.939134 0.894062 0.986477 0.969018 0.945491 0.993132 0.0126619 1 -0.0314212 0.012603 NA
6:139831757_T_C rs634869 06 139831757 T C 80 0.999778 0.999687 33346.8 96157.9 69333.3 0 33346.8 96157.9 69333.3 0 198838 2345.55 6602.29 4718.17 0 13666 31001.3 89555.6 64615.1 0 185172 0.409508 0.413192 0.409236 0 0.974401 0.927944 1.02318 0.965107 0.916812 1.01595 0.983793 0.959549 1.00865 0.200656 0.999478 -0.0163785 0.0127988 NA
6:152040291_T_C rs12525163 06 152040291 T C 81 0.999302 0.9986 104794 79144.6 14899.9 0 104794 79144.6 14899.9 0 198838 7083.94 5491.12 1090.94 0 13666 97709.6 73653.5 13808.9 0 185172 0.273953 0.280733 0.273452 -2.19554e-16 1.02832 0.991452 1.06657 1.08969 1.0199 1.16426 1.03702 1.00904 1.06578 0.0124464 0.998727 0.0353204 0.0141325 NA
6:160575985_C_T rs2297374 06 160575985 C T 82 0.998067 0.996774 78061.8 92896.5 27879.7 0 78061.8 92896.5 27879.7 0 198838 5376.37 6365.82 1923.81 0 13666 72685.4 86530.7 25955.9 0 185172 0.373812 0.373681 0.373821 7.31848e-16 0.994585 0.957864 1.03271 1.00204 0.949397 1.0576 0.999399 0.97434 1.0251 0.885702 0.99674 0.00187173 0.0130212 NA
rs1564348 rs1564348 06 160578860 T C 83 1 1 136989 56125 5724 0 136989 56125 5724 0 198838 9437 3834 395 0 13666 127552 52291 5329 0 185172 0.16992 0.169179 0.169974 0 0.991011 0.953208 1.03031 1.00185 0.902604 1.11202 0.994367 0.962316 1.02749 0.664622 1 -0.0072691 0.0167668 NA
rs702485 rs702485 07 6449272 A G 84 1 1 58923 98589 41326 0 58923 98589 41326 0 198838 4009 6713 2944 0 13666 54914 91876 38382 0 185172 0.45575 0.461035 0.45536 0 1.00083 0.961085 1.04222 1.05065 1.00008 1.10377 1.02312 0.998212 1.04865 0.0706884 1 0.0228453 0.0126394 NA
7:16152174_T_A rs17286602 07 16152174 T A 85 0.997731 0.99644 64861.2 97502.9 36473.9 0 64861.2 97502.9 36473.9 0 198838 4466.32 6722.47 2477.21 0 13666 60394.9 90780.4 33996.7 0 185172 0.428617 0.427224 0.42872 -1.4637e-16 1.00135 0.962848 1.0414 0.985318 0.936451 1.03674 0.993909 0.96953 1.0189 0.653984 0.996106 -0.0057191 0.0127592 NA
rs10282707 rs10282707 07 17911038 C T 86 1 1 72316 95258 31264 0 72316 95258 31264 0 198838 5002 6639 2025 0 13666 67314 88619 29239 0 185172 0.39677 0.39108 0.39719 0 1.00818 0.970547 1.04727 0.932018 0.883537 0.983159 0.974737 0.950508 0.999582 0.0528187 1 -0.0249471 0.0128832 NA
rs12670798 rs12670798 07 21607352 T C 87 1 1 112427 74279 12132 0 112427 74279 12132 0 198838 7697 5149 820 0 13666 104730 69130 11312 0 185172 0.247797 0.24839 0.247753 0 1.01346 0.977065 1.05121 0.986334 0.915461 1.06269 1.00342 0.975289 1.03236 0.758049 1 0.00449658 0.0145972 NA
rs4722551 rs4722551 07 25991826 T C 88 1 1 140831 53006 5001 0 140831 53006 5001 0 198838 9664 3646 356 0 13666 131167 49360 4645 0 185172 0.158441 0.159447 0.158366 0 1.00256 0.963752 1.04292 1.04024 0.932113 1.1609 1.00812 0.974842 1.04253 0.729945 1 0.00594632 0.0172258 NA
rs2073547 rs2073547 07 44582331 A G 89 1 1 132659 59019 7160 0 132659 59019 7160 0 198838 9301 3880 485 0 13666 123358 55139 6675 0 185172 0.184419 0.177448 0.184933 0 0.933277 0.897777 0.970181 0.96367 0.876726 1.05924 0.950789 0.920734 0.981826 0.00236419 1 -0.0490434 0.0161316 NA
rs217386 rs217386 07 44600695 G A 90 1 1 66260 96808 35770 0 66260 96808 35770 0 198838 4444 6735 2487 0 13666 61816 90073 33283 0 185172 0.42333 0.428399 0.422955 0 1.04009 1.00007 1.08171 1.03939 0.987853 1.09362 1.02252 0.997441 1.04822 0.0841323 1 0.0219765 0.0127238 NA
rs4917014 rs4917014 07 50305863 T G 91 1 1 91989 86723 20126 0 91989 86723 20126 0 198838 6393 5860 1413 0 13666 85596 80863 18713 0 185172 0.319293 0.317796 0.319403 0 0.970279 0.93529 1.00658 1.01099 0.952356 1.07324 0.992625 0.96678 1.01916 0.545575 1 -0.00817101 0.0135191 NA
rs17145738 rs17145738 07 72982874 C T 92 1 1 153270 42496 3072 0 153270 42496 3072 0 198838 10527 2926 213 0 13666 142743 39570 2859 0 185172 0.122311 0.12264 0.122286 0 1.00267 0.961 1.04615 1.01022 0.877707 1.16274 1.0033 0.966414 1.04159 0.992191 1 0.000187517 0.0191599 NA
rs799160 rs799160 07 73060006 C T 93 1 1 51934 99514 47390 0 51934 99514 47390 0 198838 3574 6770 3322 0 13666 48360 92744 44068 0 185172 0.488574 0.49078 0.488411 0 0.987722 0.947106 1.03008 1.02002 0.971273 1.07121 1.00953 0.98502 1.03464 0.378947 1 0.0110994 0.0126152 NA
7:116358044_A_G rs38855 07 116358044 A G 94 0.992947 0.989682 55903.5 99006.3 43928.2 0 55903.5 99006.3 43928.2 0 198838 3861.87 6761.3 3042.83 0 13666 52041.6 92245 40885.4 0 185172 0.469887 0.470033 0.469876 8.05033e-16 0.987733 0.948086 1.02904 1.00291 0.954717 1.05353 1.00063 0.976302 1.02557 0.96658 0.990632 0.00053059 0.0126639 NA
7:130444934_A_G rs3996352 07 130444934 A G 95 0.997465 0.996053 51631 99050 48157 0 51631 99050 48157 0 198838 3547.48 6789.32 3329.2 0 13666 48083.5 92260.7 44827.8 0 185172 0.491264 0.492014 0.491209 3.65924e-16 0.997438 0.956342 1.0403 1.00663 0.958479 1.0572 1.00323 0.978874 1.02818 0.712833 0.996099 0.00464026 0.0126075 NA
rs17173637 rs17173637 07 150529449 T C 96 1 1 166613 30787 1438 0 166613 30787 1438 0 198838 11492 2075 99 0 13666 155121 28712 1339 0 185172 0.0846493 0.0831626 0.084759 0 0.975505 0.929399 1.0239 0.997998 0.813002 1.22509 0.979456 0.936859 1.02399 0.356881 1 -0.0208563 0.0226373 NA
8:9184231_G_A rs4240624 08 9184231 G A 97 0.999844 0.999333 1678.47 33071.2 164088 0 1678.47 33071.2 164088 0 198838 124.988 2205.48 11335.5 0 13666 1553.49 30865.8 152753 0 185172 0.0916027 0.0898381 0.0917329 0 0.888105 0.736425 1.07103 0.92234 0.76792 1.10781 1.02322 0.980219 1.06811 0.269314 0.999504 0.0240784 0.0217974 NA
8:9267117_C_T rs9693857 08 9267117 C T 98 0.996589 0.995234 61210.8 98437.5 39189.8 0 61210.8 98437.5 39189.8 0 198838 4271.38 6694.51 2700.1 0 13666 56939.4 91742.9 36489.7 0 185172 0.444626 0.442511 0.444782 1.61007e-15 0.972726 0.934789 1.0122 0.986404 0.938344 1.03692 0.990843 0.966637 1.01566 0.556698 0.994718 -0.00747777 0.0127226 NA
8:15799853_G_C rs4332136 08 15799853 G C 99 0.999557 0.978136 195684 3142.07 12.0275 0 195684 3142.07 12.0275 0 198838 13464.6 201.369 0.0470588 0 13666 182219 2940.7 11.9804 0 185172 0.00796157 0.00737095 0.00800516 -4.02516e-15 0.926707 0.802552 1.07007 0.0531584 6.22226e-06 454.146 0.920186 0.797388 1.0619 0.318365 0.981409 -0.0717336 0.07189 NA
rs4921914 rs4921914 08 18272438 C T 100 1 1 9575 69342 119921 0 9575 69342 119921 0 198838 641 4768 8257 0 13666 8934 64574 111664 0 185172 0.222523 0.221352 0.222609 0 1.02912 0.944909 1.12084 1.03062 0.948336 1.12004 1.0073 0.977938 1.03755 0.508396 1 0.0100409 0.0151828 NA
rs1801177 rs1801177 08 19805708 G A 101 1 1 192039 6746 53 0 192039 6746 53 0 198838 13189 475 2 0 13666 178850 6271 51 0 185172 0.0172301 0.0175252 0.0172083 0 1.02715 0.934122 1.12944 0.531786 0.129449 2.18461 1.01875 0.92764 1.1188 0.626527 1 0.0235974 0.0484922 NA
rs268 rs268 08 19813529 A G 102 1 1 191686 7075 77 0 191686 7075 77 0 198838 13184 475 7 0 13666 178502 6600 70 0 185172 0.0181781 0.0178911 0.0181993 0 0.974419 0.886308 1.07129 1.35393 0.622408 2.94521 0.982758 0.895817 1.07814 0.553268 1 -0.0277661 0.0468333 NA
rs301 rs301 08 19816934 T C 103 1 1 116060 71865 10913 0 116060 71865 10913 0 198838 7957 4942 767 0 13666 108103 66923 10146 0 185172 0.235596 0.236938 0.235497 0 1.00327 0.967031 1.04086 1.02704 0.951074 1.10908 1.00802 0.979308 1.03757 0.734521 1 0.00503724 0.014854 NA
rs326 rs326 08 19819439 A G 104 1 1 99256 82445 17137 0 99256 82445 17137 0 198838 6779 5692 1195 0 13666 92477 76753 15942 0 185172 0.293503 0.295697 0.293341 0 1.01167 0.975394 1.04929 1.02257 0.959417 1.08988 1.01141 0.984538 1.03901 0.567918 1 0.00789901 0.0138307 NA
rs328 rs328 08 19819724 C G 105 1 1 160593 36243 2002 0 160593 36243 2002 0 198838 11059 2461 146 0 13666 149534 33782 1856 0 185172 0.101206 0.100724 0.101241 0 0.985032 0.941451 1.03063 1.06365 0.897747 1.26021 0.994326 0.954561 1.03575 0.701398 1 -0.00801181 0.0208949 NA
rs12678919 rs12678919 08 19844222 A G 106 1 1 161891 35080 1867 0 161891 35080 1867 0 198838 11150 2381 135 0 13666 150741 32699 1732 0 185172 0.0976021 0.0969925 0.0976471 0 0.984422 0.940319 1.03059 1.05376 0.883532 1.25679 0.992577 0.952225 1.03464 0.620522 1 -0.0105078 0.0212231 NA
8:19865843_G_A rs894210 08 19865843 G A 107 0.99535 0.992935 41998.1 98851 57988.8 0 41998.1 98851 57988.8 0 198838 2807.69 6796.2 4062.11 0 13666 39190.5 92054.8 53926.7 0 185172 0.45979 0.454104 0.460209 -1.02459e-15 1.03051 0.984639 1.07852 1.05143 1.00032 1.10515 1.02491 0.999928 1.05051 0.0771703 0.993332 0.0224118 0.012681 NA
rs10102164 rs10102164 08 55421614 G A 108 1 1 123510 66347 8981 0 123510 66347 8981 0 198838 8618 4443 605 0 13666 114892 61904 8376 0 185172 0.212004 0.206827 0.212386 0 0.956843 0.921631 0.993402 0.962946 0.884153 1.04876 0.967 0.938129 0.99676 0.0321067 1 -0.033009 0.0154026 NA
8:59385919_C_T rs2326077 08 59385919 C T 109 0.999427 0.998936 22391.9 88801.3 87644.9 0 22391.9 88801.3 87644.9 0 198838 1609.43 6117.21 5939.36 0 13666 20782.5 82684.1 81705.5 0 185172 0.335914 0.34158 0.335496 -1.4637e-16 0.955338 0.902429 1.01135 0.938672 0.886535 0.993875 0.973196 0.948302 0.998744 0.0469475 0.998917 -0.0265264 0.0133515 NA
rs2293889 rs2293889 08 116599199 T G 110 1 1 36586 98080 64172 0 36586 98080 64172 0 198838 2525 6859 4282 0 13666 34061 91221 59890 0 185172 0.430632 0.435716 0.430257 0 1.01429 0.96744 1.06341 0.964469 0.916564 1.01488 0.978007 0.954071 1.00254 0.076181 1 -0.0226143 0.0127527 NA
8:116663898_G_A rs2737252 08 116663898 G A 111 0.998206 0.996546 102672 80424.2 15741.4 0 102672 80424.2 15741.4 0 198838 7055.04 5536.2 1074.76 0 13666 95617.3 74888 14666.7 0 185172 0.281403 0.281199 0.281418 2.92739e-16 1.00193 0.966049 1.03914 0.99316 0.929272 1.06144 0.998919 0.971993 1.02659 0.828518 0.996574 -0.00304107 0.0140398 NA
8:121868551_G_T rs4871137 08 121868551 G T 112 0.99855 0.997662 20293.8 86183.7 92360.5 0 20293.8 86183.7 92360.5 0 198838 1452.46 5928.2 6285.34 0 13666 18841.3 80255.5 86075.2 0 185172 0.31878 0.323179 0.318456 -1.75643e-15 0.9582 0.902816 1.01698 0.947238 0.892789 1.00501 0.978558 0.953181 1.00461 0.112496 0.99789 -0.0214734 0.0135302 NA
8:126474306_G_A rs2980885 08 126474306 G A 113 0.990792 0.979575 9979.57 69487.6 119371 0 9979.57 69487.6 119371 0 198838 688.729 4714.78 8262.49 0 13666 9290.84 64772.8 111108 0 185172 0.224924 0.222898 0.225073 -3.51287e-15 0.981918 0.903838 1.06674 1.00316 0.925511 1.08733 1.01259 0.983148 1.04292 0.484863 0.980094 0.010659 0.0152598 NA
8:126482621_C_A rs2954022 08 126482621 C A 114 0.999793 0.999678 56576.9 99140.1 43121.1 0 56576.9 99140.1 43121.1 0 198838 3916.51 6739.41 3010.08 0 13666 52660.3 92400.7 40111 0 185172 0.466164 0.466837 0.466114 2.92739e-16 0.98069 0.941474 1.02154 1.00902 0.960527 1.05996 1.00291 0.978511 1.02791 0.868796 0.999815 0.00208756 0.0126375 NA
8:126482621_C_T rs2954022 08 126482621 C T 115 0.999638 0.705406 198645 193.039 0 0 198645 193.039 0 0 198838 13652.9 13.0784 0 0 13666 184992 179.961 0 0 185172 0.000485418 0.000478503 0.000485929 -4.53746e-15 0.984703 0.561577 1.72664 NA NA NA 0.98471 0.561657 1.72642 0.867552 0.700456 -0.0564126 0.338269 NA
rs4075205 rs4075205 08 144284709 T C 116 1 1 57247 98708 42883 0 57247 98708 42883 0 198838 3974 6742 2950 0 13666 53273 91966 39933 0 185172 0.46388 0.462535 0.463979 0 0.982745 0.943621 1.02349 0.990306 0.942603 1.04042 0.994207 0.97001 1.01901 0.736865 1 -0.00423875 0.0126151 NA
8:145022657_G_T rs7832643 08 145022657 G T 117 0.993824 0.991751 70717.1 95721 32399.9 0 70717.1 95721 32399.9 0 198838 4860.89 6579.02 2226.09 0 13666 65856.2 89142 30173.9 0 185172 0.403647 0.4036 0.403651 3.65924e-16 0.999907 0.962225 1.03907 0.999521 0.948895 1.05285 0.999789 0.975065 1.02514 0.860441 0.991261 -0.00226607 0.0128891 NA
9:2640759_A_G rs3780181 09 2640759 A G 118 0.997256 0.983524 172851 25048.6 938.561 0 172851 25048.6 938.561 0 198838 11884.7 1726.84 54.4471 0 13666 160966 23321.8 884.114 0 185172 0.0677077 0.0671643 0.0677478 -6.44026e-15 1.00285 0.951739 1.05671 0.834088 0.633984 1.09735 0.990767 0.943326 1.04059 0.725248 0.982789 -0.00887862 0.0252625 NA
9:15304782_C_A rs686030 09 15304782 C A 119 0.999337 0.997875 3950.81 48117.1 146770 0 3950.81 48117.1 146770 0 198838 266.063 3243.37 10156.6 0 13666 3684.75 44873.7 136614 0 185172 0.140865 0.138135 0.141067 -1.4637e-16 1.00099 0.879465 1.1393 1.02962 0.907687 1.16793 1.02471 0.988891 1.06183 0.187373 0.997583 0.0238598 0.0180977 NA
9:16904846_C_T rs7033354 09 16904846 C T 120 0.998752 0.997875 20620.5 86686 91531.4 0 20620.5 86686 91531.4 0 198838 1449.59 6048.89 6167.52 0 13666 19170.9 80637.2 85363.9 0 185172 0.321687 0.327384 0.321266 -1.31733e-15 0.99206 0.934809 1.05282 0.955507 0.900479 1.0139 0.972467 0.947329 0.998271 0.0390897 0.997567 -0.0278437 0.0134951 NA
rs1883025 rs1883025 09 107664301 C T 121 1 1 110542 75334 12962 0 110542 75334 12962 0 198838 7620 5165 881 0 13666 102922 70169 12081 0 185172 0.254624 0.253439 0.254712 0 0.99421 0.958474 1.03128 0.984977 0.916323 1.05878 0.993307 0.965649 1.02176 0.71139 1 -0.00534513 0.0144467 NA
9:107684230_T_G rs2472509 09 107684230 T G 122 0.989686 0.982596 89893.1 87776.7 21168.2 0 89893.1 87776.7 21168.2 0 198838 6110.63 6136.65 1418.71 0 13666 83782.4 81640.1 19749.5 0 185172 0.327184 0.328336 0.327099 1.09777e-15 1.03061 0.993465 1.06915 0.984931 0.927752 1.04563 1.00563 0.979664 1.03229 0.807892 0.981993 0.00329505 0.0135517 NA
rs8176720 rs8176720 09 136132873 T C 123 1 1 89348 87611 21879 0 89348 87611 21879 0 198838 6337 5938 1391 0 13666 83011 81673 20488 0 185172 0.330342 0.31904 0.331176 0 0.952387 0.918073 0.987984 0.889364 0.837559 0.944373 0.946186 0.921589 0.97144 3.9067e-05 1 -0.0550052 0.0133737 NA
rs579459 rs579459 09 136154168 T C 124 1 1 124557 65737 8544 0 124557 65737 8544 0 198838 8389 4675 602 0 13666 116168 61062 7942 0 185172 0.208273 0.215096 0.207769 0 1.0602 1.0216 1.10026 1.04965 0.963373 1.14365 1.04493 1.01412 1.07667 0.00338928 1 0.0455962 0.0155617 NA
10:5196273_A_G rs1781930 10 5196273 A G 125 0.999811 0.999527 6298.49 58183.9 134356 0 6298.49 58183.9 134356 0 198838 439.843 3988.63 9237.53 0 13666 5858.64 54195.3 125118 0 185172 0.177986 0.178118 0.177977 1.4637e-16 0.980306 0.88516 1.08568 0.98341 0.890558 1.08594 0.999035 0.967466 1.03163 0.947391 0.999583 0.00108574 0.0164547 NA
rs970548 rs970548 10 46013277 A C 126 1 1 112685 73966 12187 0 112685 73966 12187 0 198838 7802 5011 853 0 13666 104883 68955 11334 0 185172 0.247287 0.245756 0.2474 0 0.976917 0.941657 1.0135 1.01173 0.940232 1.08867 0.991191 0.963311 1.01988 0.537891 1 -0.0089836 0.0145837 NA
10:65301725_T_C rs7897379 10 65301725 T C 127 0.999405 0.99906 53916.2 99385.2 45536.6 0 53916.2 99385.2 45536.6 0 198838 3724.82 6878.94 3062.24 0 13666 50191.4 92506.2 42474.4 0 185172 0.478929 0.475758 0.479163 7.31848e-17 1.00201 0.961449 1.04429 0.971482 0.924541 1.02081 0.986446 0.962476 1.01101 0.296305 0.998836 -0.0131794 0.0126192 NA
rs2068888 rs2068888 10 94839642 G A 128 1 1 60015 98431 40392 0 60015 98431 40392 0 198838 4137 6752 2777 0 13666 55878 91679 37615 0 185172 0.450656 0.450241 0.450686 0 0.994759 0.955656 1.03546 0.997172 0.948703 1.04812 0.998204 0.973858 1.02316 0.89938 1 -0.00159929 0.0126481 NA
rs2255141 rs2255141 10 113933886 A G 129 1 1 15145 79422 104271 0 15145 79422 104271 0 198838 999 5498 7169 0 13666 14146 73924 97102 0 185172 0.275883 0.274257 0.276003 0 1.05314 0.982171 1.12924 1.04544 0.976222 1.11956 1.00879 0.981395 1.03695 0.570781 1 0.00799251 0.0140986 NA
rs2923084 rs2923084 11 10388782 A G 130 1 1 133882 58569 6387 0 133882 58569 6387 0 198838 9262 3985 419 0 13666 124620 54584 5968 0 185172 0.1794 0.17646 0.179617 0 0.982304 0.945232 1.02083 0.944644 0.853655 1.04533 0.978658 0.947636 1.0107 0.177451 1 -0.0221208 0.0164022 NA
11:14276999_G_A rs2303975 11 14276999 G A 131 0.99895 0.995977 157203 39192.1 2442.56 0 157203 39192.1 2442.56 0 198838 10718 2784.11 163.843 0 13666 146485 36407.9 2278.72 0 185172 0.110837 0.113852 0.110614 1.4637e-16 1.04513 1.0009 1.09131 0.98269 0.837609 1.1529 1.03303 0.993803 1.0738 0.0818327 0.99588 0.0349749 0.0200988 NA
11:18656271_C_T rs10832962 11 18656271 C T 132 0.998781 0.997227 13298.3 76363.6 109176 0 13298.3 76363.6 109176 0 198838 873.533 5273.42 7519.05 0 13666 12424.8 71090.2 101657 0 185172 0.258905 0.256859 0.259056 -2.34191e-15 1.05509 0.979748 1.13624 1.05205 0.978476 1.13115 1.01154 0.983498 1.04038 0.456569 0.997126 0.0107237 0.0144037 NA
rs326214 rs326214 11 47298360 G A 133 1 1 20847 86859 91132 0 20847 86859 91132 0 198838 1423 6084 6159 0 13666 19424 80775 84973 0 185172 0.323261 0.326723 0.323005 0 1.02813 0.968443 1.09149 0.98938 0.932025 1.05026 0.98319 0.957766 1.00929 0.185362 1 -0.0178203 0.0134552 NA
rs17788930 rs17788930 11 47752775 A G 134 1 1 84805 89973 24060 0 84805 89973 24060 0 198838 5785 6243 1638 0 13666 79020 83730 22422 0 185172 0.34725 0.348273 0.347175 0 1.01846 0.981405 1.05692 0.997868 0.942744 1.05622 1.00486 0.979274 1.03111 0.850185 1 0.00249521 0.0132104 NA
11:51512090_T_C rs11246602 11 51512090 T C 135 0.999689 0.998709 149708 45617.4 3512.45 0 149708 45617.4 3512.45 0 198838 10292.7 3118.37 254.882 0 13666 139415 42499 3257.56 0 185172 0.132375 0.132743 0.132348 -1.67593e-14 0.993867 0.953456 1.03599 1.05981 0.931501 1.20578 1.00345 0.96776 1.04045 0.943622 0.998533 0.0013131 0.018568 NA
11:55324308_A_G rs12226802 11 55324308 A G 136 0.999927 0.999733 151019 44499 3320 0 151019 44499 3320 0 198838 10391.2 3033.8 241.008 0 13666 140628 41465.2 3079 0 185172 0.128595 0.128634 0.128592 4.39109e-16 0.99017 0.949535 1.03254 1.05932 0.927765 1.20953 1.00038 0.964332 1.03777 0.931471 0.999752 -0.00161534 0.0187843 NA
rs174532 rs174532 11 61548874 G A 137 1 1 98151 83174 17513 0 98151 83174 17513 0 198838 6777 5691 1198 0 13666 91374 77483 16315 0 185172 0.297227 0.29588 0.297326 0 0.990301 0.95479 1.02713 0.990045 0.928994 1.05511 0.993093 0.966723 1.02018 0.512289 1 -0.00903536 0.0137886 NA
rs1535 rs1535 11 61597972 A G 138 1 1 85254 89900 23684 0 85254 89900 23684 0 198838 5796 6198 1672 0 13666 79458 83702 22012 0 185172 0.345175 0.349115 0.344885 0 1.01514 0.97816 1.05351 1.04132 0.984199 1.10177 1.01884 0.992916 1.04545 0.160129 1 0.0185952 0.0132384 NA
rs12801636 rs12801636 11 65391317 G A 139 1 1 119445 69301 10092 0 119445 69301 10092 0 198838 8192 4780 694 0 13666 111253 64521 9398 0 185172 0.22502 0.22567 0.224972 0 1.00612 0.969601 1.04401 1.00287 0.925493 1.08672 1.004 0.974925 1.03395 0.974829 1 0.000475209 0.015061 NA
rs499974 rs499974 11 75455021 C A 140 1 1 141368 52518 4952 0 141368 52518 4952 0 198838 9671 3646 349 0 13666 131697 48872 4603 0 185172 0.156967 0.158935 0.156822 0 1.01592 0.976597 1.05683 1.0325 0.924241 1.15343 1.01602 0.982434 1.05075 0.336114 1 0.0166264 0.0172854 NA
11:116639104_A_G rs10790162 11 116639104 A G 141 0.999729 0.998397 894.945 25128.5 172815 0 894.945 25128.5 172815 0 198838 66 1684.51 11915.5 0 13666 828.945 23444 160899 0 185172 0.0676894 0.0664611 0.06778 -2.19554e-16 0.902452 0.698969 1.16517 0.930123 0.723389 1.19594 1.02129 0.972169 1.07289 0.452281 0.998395 0.0188722 0.0251088 NA
rs603446 rs603446 11 116654435 C T 142 1 1 59260 98688 40890 0 59260 98688 40890 0 198838 4135 6784 2747 0 13666 55125 91904 38143 0 185172 0.453807 0.449217 0.454145 0 0.984067 0.9454 1.02431 0.960101 0.913295 1.00931 0.980297 0.956384 1.00481 0.0994708 1 -0.020855 0.0126591 NA
11:122534504_T_C rs7117842 11 122534504 T C 143 0.993183 0.988815 78814.7 92978.8 27044.5 0 78814.7 92978.8 27044.5 0 198838 5374.62 6428.64 1862.74 0 13666 73440.1 86550.1 25181.8 0 185172 0.369818 0.37151 0.369693 -4.39109e-16 1.01493 0.977541 1.05375 1.01077 0.957054 1.0675 1.00782 0.982519 1.03377 0.500814 0.988632 0.00884956 0.0131453 NA
rs11220462 rs11220462 11 126243952 G A 144 1 1 149527 45714 3597 0 149527 45714 3597 0 198838 10255 3166 245 0 13666 139272 42548 3352 0 185172 0.133043 0.133763 0.13299 0 1.01055 0.969667 1.05317 0.992636 0.870535 1.13186 1.00671 0.971017 1.04371 0.653841 1 0.00830597 0.0185222 NA
12:20463526_A_G rs11045163 12 20463526 A G 145 0.996909 0.995099 64532.8 97475 36830.3 0 64532.8 97475 36830.3 0 198838 4368.87 6755.08 2542.05 0 13666 60163.9 90719.9 34288.2 0 185172 0.430339 0.433162 0.430131 -1.39051e-15 1.0254 0.985763 1.06663 1.02095 0.970518 1.07401 1.01243 0.987637 1.03785 0.275082 0.995418 0.0139122 0.0127467 NA
12:57844049_C_T rs3741414 12 57844049 C T 146 0.999667 0.999201 114509 72554.5 11774.7 0 114509 72554.5 11774.7 0 198838 7776.85 5038.23 850.918 0 13666 106732 67516.3 10923.8 0 185172 0.241664 0.2466 0.2413 1.09777e-15 1.02414 0.987204 1.06246 1.06906 0.993347 1.15055 1.02915 1.00022 1.05892 0.057127 0.999204 0.0279545 0.0146948 NA
rs10861661 rs10861661 12 107174646 A C 147 1 1 112594 74381 11863 0 112594 74381 11863 0 198838 7898 4954 814 0 13666 104696 69427 11049 0 185172 0.246701 0.240817 0.247135 0 0.94589 0.911718 0.981342 0.976595 0.90624 1.05241 0.966323 0.93897 0.994473 0.031594 1 -0.0315127 0.0146604 NA
12:109950144_A_G rs2241210 12 109950144 A G 148 0.999871 0.999792 45359.9 98846.2 54632 0 45359.9 98846.2 54632 0 198838 3174.04 6788.92 3703.04 0 13666 42185.8 92057.2 50928.9 0 185172 0.476684 0.480646 0.476392 7.31848e-17 0.980159 0.938256 1.02393 0.966377 0.920042 1.01505 0.983098 0.959219 1.00757 0.233926 0.999755 -0.0149865 0.0125904 NA
rs653178 rs653178 12 112007756 C T 149 1 1 46474 98904 53460 0 46474 98904 53460 0 198838 3068 6788 3810 0 13666 43406 92116 49650 0 185172 0.482433 0.472852 0.48314 0 1.04256 0.997543 1.08961 1.08568 1.03349 1.14049 1.04209 1.01677 1.06805 0.000527027 1 0.043604 0.0125782 NA
12:112310580_G_A rs6489818 12 112310580 G A 150 0.999925 0.999812 134763 57838.5 6236.1 0 134763 57838.5 6236.1 0 198838 9218.39 4032.57 415.039 0 13666 125545 53806 5821.06 0 185172 0.176804 0.177911 0.176722 -1.4637e-16 1.0207 0.982285 1.06061 0.971027 0.877041 1.07508 1.00818 0.976301 1.0411 0.54418 0.999794 0.0100141 0.0165112 NA
12:121376416_C_T rs1186380 12 121376416 C T 151 0.996052 0.991467 111433 74889.2 12515.7 0 111433 74889.2 12515.7 0 198838 7566.67 5184.89 914.439 0 13666 103866 69704.3 11601.2 0 185172 0.251261 0.256614 0.250866 -2.26873e-15 1.02106 0.984346 1.05914 1.08198 1.00757 1.16189 1.03082 1.00221 1.06024 0.0306745 0.990957 0.0315215 0.0145847 NA
12:121416650_A_C rs1169288 12 121416650 A C 152 0.993865 0.989068 93029.5 86018.2 19790.3 0 93029.5 86018.2 19790.3 0 198838 6418.64 5902.94 1344.42 0 13666 86610.9 80115.2 18445.9 0 185172 0.315832 0.314348 0.315941 -4.68383e-15 0.99422 0.958463 1.03131 0.983474 0.92537 1.04523 0.992647 0.966726 1.01926 0.596454 0.989034 -0.00721979 0.013635 NA
12:125259888_A_G rs838876 12 125259888 A G 153 0.987362 0.976979 19961.9 86276.1 92600.1 0 19961.9 86276.1 92600.1 0 198838 1363.99 5970.38 6331.64 0 13666 18597.9 80305.7 86268.5 0 185172 0.317343 0.318248 0.317276 -5.12293e-15 1.0137 0.953762 1.0774 1.00073 0.941871 1.06326 0.995528 0.969614 1.02214 0.758987 0.977041 -0.0041988 0.0136853 NA
12:125283766_C_T rs10773105 12 125283766 C T 154 0.998349 0.997133 48370.4 99571.3 50896.3 0 48370.4 99571.3 50896.3 0 198838 3293.24 6857.14 3515.62 0 13666 45077.1 92714.2 47380.7 0 185172 0.493648 0.491864 0.49378 1.4637e-15 1.01235 0.969689 1.05688 1.01562 0.966817 1.0669 1.0077 0.983235 1.03277 0.577838 0.997077 0.00702336 0.0126195 NA
rs4942486 rs4942486 13 32953388 T C 155 1 1 45120 99378 54340 0 45120 99378 54340 0 198838 3105 6834 3727 0 13666 42015 92544 50613 0 185172 0.476815 0.477243 0.476784 0 0.999239 0.956266 1.04414 0.996415 0.948436 1.04682 0.998162 0.97391 1.02302 0.893442 1 -0.00169131 0.0126265 NA
rs1341267 rs1341267 13 95284980 C A 156 1 1 31945 95298 71595 0 31945 95298 71595 0 198838 2256 6548 4862 0 13666 29689 88750 66733 0 185172 0.400296 0.404654 0.399974 0 0.97095 0.923947 1.02034 0.958806 0.910433 1.00975 0.980726 0.95648 1.00559 0.10483 1 -0.0208149 0.0128339 NA
rs8017377 rs8017377 14 24883887 G A 157 1 1 54967 99097 44774 0 54967 99097 44774 0 198838 3828 6819 3019 0 13666 51139 92278 41755 0 185172 0.474369 0.470401 0.474661 0 0.987195 0.947507 1.02854 0.965906 0.919324 1.01485 0.983052 0.959152 1.00755 0.146332 1 -0.0183082 0.0126036 NA
rs4983559 rs4983559 14 105277209 G A 158 1 1 29867 94498 74473 0 29867 94498 74473 0 198838 2060 6555 5051 0 13666 27807 87943 69422 0 185172 0.387833 0.390568 0.387631 0 1.00614 0.955817 1.05911 0.982126 0.931342 1.03568 0.987723 0.963159 1.01291 0.385487 1 -0.0112195 0.0129283 NA
rs2412710 rs2412710 15 42683787 G A 159 1 1 191788 6995 55 0 191788 6995 55 0 198838 13181 484 1 0 13666 178607 6511 54 0 185172 0.0178663 0.0177814 0.0178726 0 1.00727 0.916884 1.10658 0.250932 0.0347104 1.81407 0.994804 0.90651 1.0917 0.897667 1 -0.00611592 0.0475545 NA
15:44211273_T_C rs492571 15 44211273 T C 160 0.999748 0.997781 182470 16011.1 357.275 0 182470 16011.1 357.275 0 198838 12545.5 1097.55 22.9961 0 13666 169924 14913.5 334.278 0 185172 0.0420584 0.0418391 0.0420746 -2.26873e-15 0.996814 0.935085 1.06262 0.931782 0.610429 1.42231 0.994157 0.935002 1.05705 0.823299 0.997886 -0.00700831 0.0313847 NA
rs1532085 rs1532085 15 58683366 A G 161 1 1 29572 94151 75115 0 29572 94151 75115 0 198838 2033 6415 5218 0 13666 27539 87736 69897 0 185172 0.385477 0.38347 0.385625 0 0.990443 0.940549 1.04298 1.01124 0.958942 1.0664 1.00915 0.983972 1.03497 0.464298 1 0.00945938 0.0129264 NA
15:58731153_G_C rs261342 15 58731153 G C 162 0.994873 0.988396 9717.2 68397.3 120724 0 9717.2 68397.3 120724 0 198838 666.624 4668.99 8330.39 0 13666 9050.57 63728.3 112393 0 185172 0.220862 0.219605 0.220955 -3.95198e-15 0.994686 0.914467 1.08194 1.00628 0.927297 1.092 1.00789 0.978428 1.03825 0.590192 0.988274 0.00821731 0.015258 NA
rs2652834 rs2652834 15 63396867 A G 163 1 1 7033 60499 131306 0 7033 60499 131306 0 198838 522 4154 8990 0 13666 6511 56345 122316 0 185172 0.187502 0.19018 0.187304 0 0.919577 0.836603 1.01078 0.916756 0.836432 1.00479 0.981394 0.951136 1.01261 0.244646 1 -0.018742 0.0161089 NA
15:72566615_C_T rs1035744 15 72566615 C T 164 0.997783 0.995324 14435.9 78646 105756 0 14435.9 78646 105756 0 198838 977.831 5384.37 7303.8 0 13666 13458.1 73261.6 98452.3 0 185172 0.270365 0.268551 0.270499 -8.78217e-16 1.01153 0.942603 1.08549 1.02104 0.952835 1.09412 1.00994 0.982339 1.03833 0.570332 0.995295 0.00807931 0.0142351 NA
rs3198697 rs3198697 16 15129940 C T 165 1 1 69751 95771 33316 0 69751 95771 33316 0 198838 4863 6490 2313 0 13666 64888 89281 31003 0 185172 0.40838 0.406703 0.408504 0 0.969942 0.933286 1.00804 0.995479 0.945678 1.0479 0.992568 0.968053 1.0177 0.613492 1 -0.00645777 0.0127852 NA
rs749671 rs749671 16 31088347 G A 166 1 1 78738 92556 27544 0 78738 92556 27544 0 198838 5405 6348 1913 0 13666 73333 86208 25631 0 185172 0.371267 0.372238 0.371195 0 0.999064 0.962208 1.03733 1.01264 0.959358 1.06887 1.00447 0.979266 1.03033 0.820885 1 0.00294864 0.0130236 NA
16:53799977_T_G rs9930333 16 53799977 T G 167 0.999907 0.999837 66554.3 97061 35222.7 0 66554.3 97061 35222.7 0 198838 4870.42 6568.9 2226.67 0 13666 61683.9 90492.1 32996 0 185172 0.421213 0.403273 0.422537 -1.4637e-16 0.919363 0.884685 0.955399 0.854673 0.811454 0.900195 0.923596 0.900764 0.947007 1.95946e-10 0.999804 -0.0812014 0.0127585 NA
rs9989419 rs9989419 16 56985139 A G 168 1 1 31075 94742 73021 0 31075 94742 73021 0 198838 2153 6397 5116 0 13666 28922 88345 67905 0 185172 0.394522 0.391592 0.394738 0 0.972699 0.924698 1.02319 1.01208 0.960603 1.06631 1.01327 0.988091 1.0391 0.339099 1 0.0123004 0.0128672 NA
rs5880 rs5880 16 57015091 G C 169 1 1 177339 20828 671 0 177339 20828 671 0 198838 12196 1429 41 0 13666 165143 19399 630 0 185172 0.0557489 0.0552832 0.0557833 0 0.99746 0.942397 1.05574 0.881223 0.642182 1.20924 0.990511 0.938684 1.0452 0.699759 1 -0.0105504 0.0273577 NA
rs16942887 rs16942887 16 67928042 G A 170 1 1 155890 40250 2698 0 155890 40250 2698 0 198838 10693 2772 201 0 13666 145197 37478 2497 0 185172 0.114782 0.116128 0.114683 0 1.00433 0.961776 1.04876 1.09304 0.945465 1.26365 1.01426 0.976085 1.05392 0.499355 1 0.0133232 0.0197233 NA
16:72057282_A_G rs2288002 16 72057282 A G 171 0.996478 0.994849 37335.2 97874.9 63627.8 0 37335.2 97874.9 63627.8 0 198838 2584.72 6721.03 4360.25 0 13666 34750.5 91153.9 59267.6 0 185172 0.433884 0.435039 0.433799 1.82962e-15 0.991306 0.945777 1.03903 0.989102 0.940463 1.04026 0.994968 0.970615 1.01993 0.706076 0.994921 -0.0048105 0.0127555 NA
rs2000999 rs2000999 16 72108093 G A 172 1 1 130788 60806 7244 0 130788 60806 7244 0 198838 8998 4185 483 0 13666 121790 56621 6761 0 185172 0.189335 0.18846 0.1894 0 1.00042 0.963116 1.03917 0.966945 0.879521 1.06306 0.99389 0.963157 1.0256 0.674555 1 -0.00673715 0.0160444 NA
rs2925979 rs2925979 16 81534790 T C 173 1 1 17872 83638 97328 0 17872 83638 97328 0 198838 1277 5620 6769 0 13666 16595 78018 90559 0 185172 0.300199 0.299063 0.300283 0 0.936112 0.878931 0.997013 0.971358 0.91292 1.03354 1.00583 0.9792 1.03318 0.563354 1 0.0079417 0.0137431 NA
rs314253 rs314253 17 7091650 T C 174 1 1 84220 90433 24185 0 84220 90433 24185 0 198838 5768 6251 1647 0 13666 78452 84182 22538 0 185172 0.349035 0.349224 0.349021 0 1.00997 0.973204 1.04813 0.993933 0.93912 1.05195 1.00089 0.97543 1.02702 0.936694 1 0.00105027 0.0132232 NA
rs4791641 rs4791641 17 8161149 C T 175 1 1 49080 99262 50496 0 49080 99262 50496 0 198838 3306 6914 3446 0 13666 45774 92348 47050 0 185172 0.496439 0.494878 0.496555 0 1.03662 0.993054 1.08209 1.01408 0.965181 1.06545 1.00673 0.982294 1.03177 0.569085 1 0.00716998 0.0125922 NA
17:37821435_G_T rs931992 17 37821435 G T 176 0.998954 0.998061 21951.7 88097.1 88789.1 0 21951.7 88097.1 88789.1 0 198838 1496.25 6026.14 6143.61 0 13666 20455.5 82071 82645.5 0 185172 0.33193 0.329966 0.332075 0 1.00382 0.94664 1.06445 1.01627 0.958486 1.07754 1.00957 0.983534 1.03629 0.594344 0.997701 0.00713144 0.0133911 NA
rs8077889 rs8077889 17 41878166 A C 177 1 1 122910 66949 8979 0 122910 66949 8979 0 198838 8427 4606 633 0 13666 114483 62343 8346 0 185172 0.213508 0.21484 0.21341 0 1.0037 0.967033 1.04176 1.03037 0.947566 1.12041 1.00853 0.978809 1.03916 0.56448 1 0.00886106 0.0153784 NA
17:45391804_T_C rs7225700 17 45391804 T C 178 0.999693 0.999498 25175 91092.5 82570.6 0 25175 91092.5 82570.6 0 198838 1728.18 6228.37 5709.45 0 13666 23446.8 84864.1 76861.1 0 185172 0.355672 0.354337 0.355771 0 0.99574 0.94225 1.05227 1.00782 0.953159 1.06562 1.00628 0.980769 1.03246 0.559164 0.99949 0.00768541 0.013158 NA
17:66882466_T_G rs4148005 17 66882466 T G 179 0.999147 0.998414 92787.1 86086.3 19964.7 0 92787.1 86086.3 19964.7 0 198838 6425.94 5874.56 1365.5 0 13666 86361.1 80211.7 18599.2 0 185172 0.31688 0.314853 0.31703 1.17096e-15 0.98428 0.948848 1.02104 0.986689 0.928749 1.04824 0.989978 0.964139 1.01651 0.405705 0.998392 -0.0112627 0.0135454 NA
17:76388202_A_G rs4969178 17 76388202 A G 180 0.987018 0.976346 30079.4 94719.9 74038.6 0 30079.4 94719.9 74038.6 0 198838 1999.7 6549.09 5117.2 0 13666 28079.7 88170.8 68921.4 0 185172 0.38946 0.385939 0.38972 -4.39109e-15 1.043 0.990302 1.0985 1.04257 0.988241 1.09989 1.01605 0.990732 1.04201 0.14701 0.976809 0.0189422 0.013062 NA
rs4939883 rs4939883 18 47167214 T C 181 1 1 6490 58446 133902 0 6490 58446 133902 0 198838 459 4071 9136 0 13666 6031 54375 124766 0 185172 0.179609 0.182533 0.179393 0 0.983736 0.890029 1.08731 0.962136 0.872973 1.06041 0.979033 0.948372 1.01069 0.20016 1 -0.0209978 0.0163905 NA
18:47209143_C_T rs11660468 18 47209143 C T 182 0.998561 0.997596 73670.9 94228.8 30938.3 0 73670.9 94228.8 30938.3 0 198838 4988.02 6490.15 2187.83 0 13666 68682.9 87738.7 28750.4 0 185172 0.392544 0.397549 0.392175 8.78217e-16 1.01856 0.980348 1.05825 1.04783 0.994623 1.10388 1.02275 0.997389 1.04875 0.0544767 0.997452 0.0247538 0.0128723 NA
18:57798110_C_T rs952044 18 57798110 C T 183 0.993835 0.990603 89259.6 87987.5 21590.8 0 89259.6 87987.5 21590.8 0 198838 6229.66 6025.22 1411.13 0 13666 83030 81962.3 20179.7 0 185172 0.329839 0.323704 0.330292 -5.85478e-16 0.979781 0.944468 1.01641 0.932013 0.877915 0.989445 0.970505 0.945363 0.996315 0.0199141 0.990883 -0.031321 0.0134543 NA
19:8431581_G_A rs2278236 19 8431581 G A 184 0.998538 0.997544 46687.8 99388.5 52761.7 0 46687.8 99388.5 52761.7 0 198838 3192.29 6777.12 3696.59 0 13666 43495.5 92611.4 49065.1 0 185172 0.484727 0.481549 0.484961 8.78217e-16 0.997065 0.954537 1.04149 1.02653 0.977359 1.07817 1.01376 0.989136 1.03899 0.277152 0.99738 0.0137105 0.0126162 NA
rs6511720 rs6511720 19 11202306 G T 185 1 1 154397 41727 2714 0 154397 41727 2714 0 198838 10706 2788 172 0 13666 143691 38939 2542 0 185172 0.118576 0.114591 0.118871 0 0.960971 0.920385 1.00335 0.908145 0.777232 1.06111 0.959338 0.923081 0.99702 0.0373192 1 -0.0406139 0.0195048 NA
19:11227602_C_T rs688 19 11227602 C T 186 0.999562 0.999303 59915.2 98660.2 40262.6 0 59915.2 98660.2 40262.6 0 198838 4168.71 6752.7 2744.58 0 13666 55746.5 91907.5 37518.1 0 185172 0.450582 0.447895 0.45078 1.4637e-16 0.982522 0.943983 1.02263 0.978254 0.930613 1.02833 0.98841 0.964291 1.01313 0.327184 0.999415 -0.0124128 0.0126687 NA
19:19407718_T_C rs10401969 19 19407718 T C 187 0.999488 0.997403 169564 28131.6 1142.61 0 169564 28131.6 1142.61 0 198838 11635.7 1957.73 72.6157 0 13666 157928 26173.9 1070 0 185172 0.0764865 0.0769412 0.076453 -1.39051e-15 1.0152 0.966042 1.06686 0.921121 0.725719 1.16914 1.00692 0.961546 1.05443 0.873983 0.997246 0.00376022 0.0237086 NA
rs731839 rs731839 19 33899065 G A 188 1 1 22305 88564 87969 0 22305 88564 87969 0 198838 1587 6003 6076 0 13666 20718 82561 81893 0 185172 0.334881 0.33576 0.334816 0 0.949214 0.896281 1.00527 0.968594 0.914638 1.02573 0.995771 0.9702 1.02202 0.751065 1 -0.00423316 0.0133439 NA
19:35556744_T_C rs1688030 19 35556744 T C 189 0.999683 0.99822 914.369 24742.3 173181 0 914.369 24742.3 173181 0 198838 58.0392 1733.05 11874.9 0 13666 856.329 23009.3 161306 0 185172 0.0668158 0.0676544 0.066754 0 1.11129 0.848086 1.45618 1.08617 0.832066 1.41788 0.985739 0.938662 1.03518 0.484612 0.997562 -0.0176541 0.0252597 NA
rs6859 rs6859 19 45382034 A G 190 1 1 35351 97160 66327 0 35351 97160 66327 0 198838 2405 6692 4569 0 13666 32946 90468 61758 0 185172 0.422107 0.420825 0.422202 0 1.01332 0.965568 1.06344 1.01348 0.962939 1.06668 1.00566 0.980946 1.031 0.701467 1 0.00488812 0.0127514 NA
rs7254892 rs7254892 19 45389596 G A 191 1 1 186657 11977 204 0 186657 11977 204 0 198838 12858 793 15 0 13666 173799 11184 189 0 185172 0.0311434 0.0301112 0.0312196 0 0.958407 0.889849 1.03225 1.07276 0.633917 1.81541 0.963395 0.896645 1.03511 0.299725 1 -0.037575 0.0362335 NA
rs492602 rs492602 19 49206417 A G 192 1 1 48395 98919 51524 0 48395 98919 51524 0 198838 3386 6666 3614 0 13666 45009 92253 47910 0 185172 0.492132 0.491658 0.492167 0 0.9605 0.920193 1.00257 1.00271 0.955131 1.05265 1.00204 0.977713 1.02697 0.834965 1 0.00263316 0.0126389 NA
rs17695224 rs17695224 19 52324216 G A 193 1 1 106762 77959 14117 0 106762 77959 14117 0 198838 7352 5300 1014 0 13666 99410 72659 13103 0 185172 0.267034 0.268111 0.266955 0 0.986305 0.950867 1.02306 1.04639 0.977461 1.12017 1.00592 0.978401 1.03421 0.613554 1 0.00719339 0.0142442 NA
rs103294 rs103294 19 54797848 C T 194 1 1 119591 69028 10219 0 119591 69028 10219 0 198838 8222 4733 711 0 13666 111369 64295 9508 0 185172 0.224972 0.225194 0.224956 0 0.997117 0.960844 1.03476 1.0129 0.935561 1.09664 1.00137 0.972344 1.03126 0.892036 1 0.00204841 0.015092 NA
rs364585 rs364585 20 12962718 A G 195 1 1 30466 94920 73452 0 30466 94920 73452 0 198838 2074 6533 5059 0 13666 28392 88387 68393 0 185172 0.391907 0.390787 0.39199 0 1.01184 0.961359 1.06497 1.01261 0.960388 1.06766 1.00506 0.980071 1.03069 0.898768 1 0.00164279 0.0129132 NA
rs2328223 rs2328223 20 17845921 A C 196 1 1 131170 60630 7038 0 131170 60630 7038 0 198838 8957 4205 504 0 13666 122213 56425 6534 0 185172 0.187856 0.190729 0.187644 0 1.01683 0.978943 1.05619 1.05246 0.958885 1.15517 1.02031 0.988886 1.05273 0.211571 1 0.0201333 0.0161162 NA
20:34154741_C_T rs7264396 20 34154741 C T 197 0.999888 0.999712 124057 66100.7 8680.77 0 124057 66100.7 8680.77 0 198838 8474.51 4620.48 571.008 0 13666 115582 61480.2 8109.76 0 185172 0.209875 0.210833 0.209804 -1.4637e-16 1.02501 0.987624 1.06381 0.960306 0.879691 1.04831 1.00622 0.976358 1.03699 0.774004 0.999677 0.00445038 0.0154989 NA
20:39180436_T_C rs6016381 20 39180436 T C 198 0.985595 0.976044 73114.7 94522.4 31200.9 0 73114.7 94522.4 31200.9 0 198838 4984.6 6535.78 2145.62 0 13666 68130.1 87986.6 29055.3 0 185172 0.394603 0.39613 0.394491 -5.85478e-16 1.01529 0.977246 1.05481 1.00934 0.957773 1.06368 1.00688 0.981904 1.03249 0.557382 0.976418 0.00764098 0.0130229 NA
20:39724338_T_C rs6065311 20 39724338 T C 199 0.999675 0.999483 54191.2 99148 45498.8 0 54191.2 99148 45498.8 0 198838 3702.46 6793.91 3169.63 0 13666 50488.7 92354.1 42329.1 0 185172 0.478142 0.480505 0.477968 -7.31848e-17 1.00315 0.962394 1.04564 1.02111 0.972131 1.07256 1.01022 0.985683 1.03537 0.409314 0.999621 0.0103955 0.012599 NA
rs1800961 rs1800961 20 43042364 C T 200 1 1 186678 11972 188 0 186678 11972 188 0 198838 12818 837 11 0 13666 173860 11135 177 0 185172 0.0310504 0.0314284 0.0310225 0 1.01956 0.94826 1.09623 0.842944 0.458329 1.55032 1.01351 0.944568 1.08748 0.687546 1 0.0146134 0.0363348 NA
20:44585420_A_G rs4465830 20 44585420 A G 201 0.999856 0.999619 131807 60129.4 6901.45 0 131807 60129.4 6901.45 0 198838 9006.15 4166.13 493.718 0 13666 122801 55963.3 6407.74 0 185172 0.185911 0.188554 0.185716 7.31848e-17 1.01506 0.977153 1.05444 1.0506 0.956329 1.15416 1.01883 0.98732 1.05136 0.240035 0.999478 0.0190054 0.0161762 NA
rs181362 rs181362 22 21932068 C T 202 1 1 129419 62010 7409 0 129419 62010 7409 0 198838 8924 4233 509 0 13666 120495 57777 6900 0 185172 0.193192 0.192119 0.193272 0 0.989242 0.952452 1.02745 0.996043 0.907992 1.09263 0.992619 0.962148 1.02405 0.566971 1 -0.00913554 0.0159568 NA
rs5763662 rs5763662 22 30378703 C T 203 1 1 189781 8961 96 0 189781 8961 96 0 198838 13042 619 5 0 13666 176739 8342 91 0 185172 0.0230162 0.0230133 0.0230164 0 1.00556 0.924948 1.0932 0.744589 0.302584 1.83226 0.999861 0.921208 1.08523 0.97406 1 -0.00136674 0.0420319 NA
22:38595411_G_A rs3761445 22 38595411 G A 204 0.998854 0.998263 31760.7 95987.3 71090 0 31760.7 95987.3 71090 0 198838 2147.41 6537.2 4981.39 0 13666 29613.3 89450.1 66108.6 0 185172 0.401102 0.396313 0.401455 -4.39109e-16 1.00782 0.958195 1.06001 1.03911 0.986045 1.09504 1.02168 0.996342 1.04766 0.0942888 0.998357 0.0215518 0.0128806 NA
# Completed successfully at 2019-08-08 15:51:55
