# Supplementary material for: Predicting the effect of statins on cancer risk using genetic variants from a Mendelian randomization study in the UK Biobank
Source: eLife. 2020 Oct 13;9:e57191. doi: 10.7554/eLife.57191 (PMC7553780; doi:10.7554/eLife.57191)
Supplement: Source data 1. [file elife-57191-data1.zip › lipid_snps_CANCER_outcomes_ca_breast_nSR.out]

# Analysis: "SNPTEST 2.5.4-beta1 analysis, started 2020-06-09 23:06:33"
#  started: 2020-06-10 00:23:34
# 
# Analysis properties:
#   -cov_names PC1 PC2 PC3 PC4 PC5 PC6 PC7 PC8 PC9 PC10 ages sex (user-supplied)
#   -data /rds/project/jmmh2/rds-jmmh2-projects/zz_mr/Association_Tests_August/bgen/lipid_snps.bgen /rds/project/jmmh2/rds-jmmh2-projects/zz_mr/September/input/cancer_Jul19_nSR_corr.sample (user-supplied)
#   -exclude_samples /rds/project/jmmh2/rds-jmmh2-projects/zz_mr/Amy_GWAS/input_all/exclusion_list.txt (user-supplied)
#   -frequentist 1 (user-supplied)
#   -method score (user-supplied)
#   -o /rds/project/jmmh2/rds-jmmh2-projects/zz_mr/Association_Tests_August/output/lipid_snps_CANCER_outcomes_ca_breast_nSR.out (user-supplied)
#   -pheno ca_breast_nSR (user-supplied)
# 
alternate_ids rsid chromosome position alleleA alleleB index average_maximum_posterior_call info cohort_1_AA cohort_1_AB cohort_1_BB cohort_1_NULL all_AA all_AB all_BB all_NULL all_total cases_AA cases_AB cases_BB cases_NULL cases_total controls_AA controls_AB controls_BB controls_NULL controls_total all_maf cases_maf controls_maf missing_data_proportion het_OR het_OR_lower het_OR_upper hom_OR hom_OR_lower hom_OR_upper all_OR all_OR_lower all_OR_upper frequentist_add_pvalue frequentist_add_info frequentist_add_beta_1 frequentist_add_se_1 comment
rs10903129 rs10903129 01 25768937 A G 1 1 1 39080 97907 61851 0 39080 97907 61851 0 198838 2509 6483 4111 0 13103 36571 91424 57740 0 185735 0.44274 0.438869 0.443013 0 1.0336 0.9855 1.08404 1.03778 0.985835 1.09247 1.01695 0.991603 1.04295 0.235596 1 0.0153058 0.0129046 NA
rs4660293 rs4660293 01 40028180 A G 2 1 1 116679 71301 10858 0 116679 71301 10858 0 198838 7570 4748 785 0 13103 109109 66553 10073 0 185735 0.233901 0.24109 0.233394 0 1.02827 0.990382 1.06761 1.12325 1.04076 1.21228 1.04345 1.01331 1.07448 0.00150529 1 0.0482058 0.0151893 NA
rs2479394 rs2479394 01 55486064 G A 3 1 1 15388 80311 103139 0 15388 80311 103139 0 198838 1048 5228 6827 0 13103 14340 75083 96312 0 185735 0.27934 0.279478 0.279331 0 0.952756 0.889501 1.02051 0.969923 0.906749 1.0375 0.999269 0.971758 1.02756 0.984845 1 -0.000272187 0.0143289 NA
rs11206510 rs11206510 01 55496039 T C 4 1 1 131518 60316 7004 0 131518 60316 7004 0 198838 8698 3959 446 0 13103 122820 56357 6558 0 185735 0.186896 0.18511 0.187022 0 0.991944 0.95412 1.03127 0.960314 0.870365 1.05956 0.987457 0.956123 1.01982 0.377329 1 -0.0145302 0.0164587 NA
1:55502137_C_G rs2149041 01 55502137 C G 5 0.996834 0.992269 131023 60777.1 7037.92 0 131023 60777.1 7037.92 0 198838 8626.41 4002.01 474.58 0 13103 122397 56775.1 6563.34 0 185735 0.188226 0.188933 0.188176 -2.12236e-15 1.00014 0.962091 1.03969 1.02595 0.932323 1.12897 1.00496 0.973304 1.03764 0.887655 0.991937 0.00232779 0.0164773 NA
rs2479409 rs2479409 01 55504650 G A 6 1 1 24329 90135 84374 0 24329 90135 84374 0 198838 1632 5855 5616 0 13103 22697 84280 78758 0 185735 0.34901 0.347974 0.349083 0 0.966164 0.912826 1.02262 0.991701 0.936697 1.04993 1.0049 0.978816 1.03168 0.65695 1 0.00596953 0.013441 NA
rs10888897 rs10888897 01 55513061 T C 7 1 1 30463 95091 73284 0 30463 95091 73284 0 198838 2038 6292 4773 0 13103 28425 88799 68511 0 185735 0.392322 0.395635 0.392088 0 0.988273 0.938468 1.04072 0.971689 0.920908 1.02527 0.985255 0.960332 1.01082 0.237396 1 -0.0155555 0.0131656 NA
1:55518752_C_T rs7552841 01 55518752 C T 8 0.958573 0.934122 77437.4 93249 28151.6 0 77437.4 93249 28151.6 0 198838 5065.4 6162.45 1875.15 0 13103 72371.9 87086.6 26276.5 0 185735 0.376066 0.378262 0.375911 -2.12236e-15 1.01102 0.972874 1.05066 1.01959 0.965187 1.07705 1.01006 0.984302 1.0365 0.469435 0.935867 0.00990208 0.0136883 NA
rs562556 rs562556 01 55524237 G A 9 1 1 6364 58396 134078 0 6364 58396 134078 0 198838 410 3902 8791 0 13103 5954 54494 125287 0 185735 0.178849 0.180188 0.178755 0 1.03983 0.935987 1.1552 1.01896 0.919797 1.12881 0.990316 0.958551 1.02313 0.466697 1 -0.0121949 0.0167544 NA
1:55958030_C_T rs1998013 01 55958030 C T 10 0.99936 0.923026 197508 1328.31 1.96863 0 197508 1328.31 1.96863 0 198838 13014.4 88.5569 0 0 13103 184493 1239.76 1.96863 0 185735 0.00335009 0.00337926 0.00334803 -2.4151e-15 1.01261 0.815631 1.25715 NA NA NA 1.00936 0.813331 1.25263 0.946036 0.920714 -0.00778072 0.114953 NA
1:62953373_G_A rs10493326 01 62953373 G A 11 0.993612 0.986562 110867 75135 12836 0 110867 75135 12836 0 198838 7403.25 4847.98 851.773 0 13103 103464 70287 11984.2 0 185735 0.25349 0.250001 0.253736 2.26873e-15 0.963943 0.928504 1.00074 0.993298 0.923007 1.06894 0.980371 0.952423 1.00914 0.206906 0.98726 -0.0187341 0.0148434 NA
1:63133930_G_A rs4587594 01 63133930 G A 12 0.999533 0.999131 83577.5 90833.1 24427.4 0 83577.5 90833.1 24427.4 0 198838 5443.76 6004.35 1654.89 0 13103 78133.7 84828.7 22772.5 0 185735 0.351261 0.35542 0.350967 1.4637e-16 1.01593 0.978099 1.05522 1.04303 0.985277 1.10417 1.01968 0.993335 1.04673 0.155393 0.999136 0.0191421 0.0134734 NA
1:92993807_C_T rs6603981 01 92993807 C T 13 0.998755 0.997276 8725.97 64336.4 125776 0 8725.97 64336.4 125776 0 198838 582.545 4289.09 8231.36 0 13103 8143.43 60047.3 117544 0 185735 0.205666 0.208127 0.205492 -3.65924e-16 0.998503 0.91294 1.09209 0.978922 0.897373 1.06788 0.984065 0.954153 1.01491 0.309672 0.997861 -0.0160645 0.0158129 NA
rs12133576 rs12133576 01 93816400 A G 14 1 1 27034 92419 79385 0 27034 92419 79385 0 198838 1770 6147 5186 0 13103 25264 86272 74199 0 185735 0.368358 0.369648 0.368267 0 1.017 0.962868 1.07418 0.997616 0.943462 1.05488 0.994084 0.968616 1.02022 0.7227 1 -0.00471877 0.0132978 NA
rs646776 rs646776 01 109818530 C T 15 1 1 9776 68807 120255 0 9776 68807 120255 0 198838 677 4498 7928 0 13103 9099 64309 112327 0 185735 0.222188 0.223308 0.222109 0 0.940054 0.86455 1.02215 0.948603 0.874503 1.02898 0.993102 0.963671 1.02343 0.737701 1 -0.0051706 0.0154393 NA
1:110198727_C_G rs1010167 01 110198727 C G 16 0.996168 0.993769 74648.4 94491.4 29698.2 0 74648.4 94491.4 29698.2 0 198838 4956.35 6190.84 1955.81 0 13103 69692.1 88300.5 27742.4 0 185735 0.386968 0.385502 0.387071 1.82962e-15 0.985841 0.94846 1.0247 0.991297 0.93904 1.04646 0.993402 0.96816 1.0193 0.674132 0.993465 -0.00556808 0.0132421 NA
rs267733 rs267733 01 150958836 A G 17 1 1 140122 53507 5209 0 140122 53507 5209 0 198838 9255 3515 333 0 13103 130867 49992 4876 0 185735 0.160746 0.159544 0.160831 0 0.994211 0.955058 1.03497 0.965682 0.862501 1.08121 0.990474 0.957169 1.02494 0.564833 1 -0.0100495 0.0174569 NA
rs12145743 rs12145743 01 156700651 T G 18 1 1 87143 89014 22681 0 87143 89014 22681 0 198838 5737 5885 1481 0 13103 81406 83129 21200 0 185735 0.337903 0.337594 0.337925 0 1.00454 0.96744 1.04305 0.991267 0.934388 1.05161 0.998523 0.972419 1.02533 0.944261 1 -0.000949472 0.0135804 NA
rs4650994 rs4650994 01 178515312 G A 19 1 1 43939 98290 56609 0 43939 98290 56609 0 198838 2974 6419 3710 0 13103 40965 91871 52899 0 185735 0.46814 0.471915 0.467874 0 0.962412 0.920055 1.00672 0.966047 0.918992 1.01551 0.983907 0.959523 1.00891 0.200435 1 -0.0164118 0.0128186 NA
1:182150978_C_A rs1689797 01 182150978 C A 20 0.998426 0.997432 88172.2 88481.5 22184.3 0 88172.2 88481.5 22184.3 0 198838 5808.27 5791.79 1502.94 0 13103 82363.9 82689.7 20681.4 0 185735 0.334066 0.335712 0.33395 1.24414e-15 0.993235 0.956531 1.03135 1.03051 0.971728 1.09285 1.00794 0.981554 1.03504 0.529159 0.997795 0.00857396 0.0136248 NA
rs2642438 rs2642438 01 220970028 A G 21 1 1 17474 82764 98600 0 17474 82764 98600 0 198838 1126 5449 6528 0 13103 16348 77315 92072 0 185735 0.296 0.293864 0.29615 0 1.02324 0.957562 1.09343 1.02939 0.964221 1.09896 1.01105 0.983633 1.03924 0.32411 1 0.0138547 0.0140507 NA
1:220985811_T_C rs903319 01 220985811 T C 22 0.997356 0.995008 107425 77418.9 13993.6 0 107425 77418.9 13993.6 0 198838 7047.15 5122.96 932.89 0 13103 100378 72295.9 13060.7 0 185735 0.265055 0.266685 0.26494 1.09777e-15 1.00933 0.972441 1.04762 1.01739 0.947969 1.0919 1.00898 0.980794 1.03797 0.550153 0.994871 0.00871616 0.014587 NA
rs4846914 rs4846914 01 230295691 G A 23 1 1 30593 95225 73020 0 30593 95225 73020 0 198838 2014 6279 4810 0 13103 28579 88946 68210 0 185735 0.393313 0.393307 0.393313 0 1.00173 0.951038 1.05513 1.00066 0.948221 1.05599 1.00003 0.974706 1.026 0.990173 1 -0.000162091 0.0131602 NA
1:230419344_G_A rs6680658 01 230419344 G A 24 0.99312 0.985962 117088 71024.6 10725.6 0 117088 71024.6 10725.6 0 198838 7740.67 4671.84 690.482 0 13103 109347 66352.7 10035.1 0 185735 0.23254 0.23097 0.232651 -3.07376e-15 0.994622 0.957946 1.0327 0.971986 0.89682 1.05345 0.990605 0.961598 1.02049 0.494802 0.98654 -0.0104442 0.0152986 NA
1:234849339_G_A rs2587534 01 234849339 G A 25 0.995888 0.99247 46065.8 99407.3 53364.9 0 46065.8 99407.3 53364.9 0 198838 2974.58 6558.61 3569.81 0 13103 43091.2 92848.7 49795.1 0 185735 0.481646 0.477286 0.481953 3.65924e-16 1.02329 0.978452 1.07019 1.03854 0.987554 1.09215 1.01887 0.993639 1.04475 0.211729 0.992644 0.0161068 0.0128976 NA
rs1367117 rs1367117 02 21263900 G A 26 1 1 87532 88594 22712 0 87532 88594 22712 0 198838 5731 5907 1465 0 13103 81801 82687 21247 0 185735 0.337003 0.337213 0.336988 0 1.01967 0.982034 1.05874 0.984166 0.927471 1.04433 1.00101 0.974829 1.02789 0.990848 1 0.000155587 0.0135642 NA
rs515135 rs515135 02 21286057 T C 27 1 1 6467 58439 133932 0 6467 58439 133932 0 198838 420 3853 8830 0 13103 6047 54586 125102 0 185735 0.179475 0.179081 0.179503 0 1.01627 0.91574 1.12783 1.01622 0.918381 1.12448 1.00287 0.970637 1.03618 0.934034 1 0.00138408 0.0167218 NA
rs1260326 rs1260326 02 27730940 T C 28 1 1 30975 94971 72892 0 30975 94971 72892 0 198838 2041 6235 4827 0 13103 28934 88736 68065 0 185735 0.394595 0.393688 0.394659 0 0.996098 0.945894 1.04897 1.00535 0.952936 1.06065 1.00407 0.978655 1.03015 0.814029 1 0.00308948 0.0131338 NA
2:27731212_T_C rs3817588 02 27731212 T C 29 0.991915 0.980591 128401 62681 7756.4 0 128401 62681 7756.4 0 198838 8462.07 4111.91 529.02 0 13103 119939 58569.1 7227.38 0 185735 0.196627 0.197281 0.196581 -3.07376e-15 0.995079 0.957452 1.03419 1.03746 0.947232 1.13629 1.00444 0.973309 1.03656 0.803869 0.981793 0.00404365 0.0162826 NA
rs6544713 rs6544713 02 44073881 T C 30 1 1 20709 87101 91028 0 20709 87101 91028 0 198838 1375 5798 5930 0 13103 19334 81303 85098 0 185735 0.323175 0.326185 0.322963 0 1.00275 0.94355 1.06565 0.979838 0.922123 1.04117 0.98541 0.959423 1.0121 0.295804 1 -0.0143561 0.0137316 NA
rs4148218 rs4148218 02 44099582 G A 31 1 1 132780 59339 6719 0 132780 59339 6719 0 198838 8687 3954 462 0 13103 124093 55385 6257 0 185735 0.183006 0.186141 0.182785 0 1.01982 0.980896 1.06028 1.05476 0.957286 1.16216 1.02256 0.990157 1.05602 0.147104 1 0.0240619 0.0165963 NA
rs2710642 rs2710642 02 63149557 G A 32 1 1 21444 87521 89873 0 21444 87521 89873 0 198838 1437 5722 5944 0 13103 20007 81799 83929 0 185735 0.327928 0.328016 0.327922 0 0.973924 0.917332 1.03401 0.986034 0.928942 1.04663 0.999569 0.97325 1.0266 0.805326 1 -0.00337053 0.0136757 NA
2:118576719_T_C rs17508045 02 118576719 T C 33 0.999603 0.997885 165674 31626.1 1537.87 0 165674 31626.1 1537.87 0 198838 10936.3 2056.84 109.835 0 13103 154738 29569.3 1428.03 0 185735 0.0872617 0.0868699 0.0872893 -8.05033e-16 0.984203 0.937401 1.03334 1.08825 0.895411 1.32262 0.994738 0.951469 1.03998 0.892227 0.997656 -0.0030849 0.0227691 NA
rs2030746 rs2030746 02 121309488 C T 34 1 1 67791 96593 34454 0 67791 96593 34454 0 198838 4390 6431 2282 0 13103 63401 90162 32172 0 185735 0.41617 0.41956 0.415931 0 1.03012 0.990028 1.07183 1.0244 0.97217 1.07943 1.01503 0.989587 1.04113 0.264849 1 0.0145164 0.0130191 NA
2:135762344_C_T rs16831243 02 135762344 C T 35 0.999533 0.998069 161037 35528.7 2272.22 0 161037 35528.7 2272.22 0 198838 10699.7 2267.58 135.718 0 13103 150337 33261.2 2136.51 0 185735 0.100768 0.0968868 0.101042 4.39109e-16 0.9579 0.914065 1.00384 0.892539 0.749541 1.06282 0.954462 0.914931 0.995701 0.069856 0.997755 -0.0390702 0.0215519 NA
2:165551201_T_C rs7607980 02 165551201 T C 36 0.999285 0.997591 154146 41869.3 2822.43 0 154146 41869.3 2822.43 0 198838 10118.6 2815.13 169.294 0 13103 144028 39054.1 2653.14 0 185735 0.119479 0.120343 0.119419 -1.9028e-15 1.02602 0.982608 1.07136 0.908257 0.776545 1.06231 1.0088 0.97069 1.04841 0.659189 0.997629 0.00873839 0.0198134 NA
2:165619163_T_G rs355838 02 165619163 T G 37 0.994419 0.991849 30744.9 94746.7 73346.5 0 30744.9 94746.7 73346.5 0 198838 2077.26 6139.98 4885.75 0 13103 28667.6 88606.7 68460.7 0 185735 0.392874 0.39283 0.392877 -1.4637e-16 0.956314 0.90831 1.00686 0.984895 0.933908 1.03867 1.00019 0.974865 1.02618 0.86972 0.992302 -0.00216227 0.0131835 NA
rs2287623 rs2287623 02 169830155 G A 38 1 1 31202 95305 72331 0 31202 95305 72331 0 198838 2066 6339 4698 0 13103 29136 88966 67633 0 185735 0.396577 0.399565 0.396366 0 1.00484 0.954508 1.05782 0.979612 0.928549 1.03348 0.986736 0.961817 1.0123 0.293887 1 -0.0137844 0.0131326 NA
rs1047891 rs1047891 02 211540507 C A 39 1 1 93330 85562 19946 0 93330 85562 19946 0 198838 6153 5683 1267 0 13103 87177 79879 18679 0 185735 0.315468 0.313554 0.315603 0 1.008 0.971078 1.04632 0.961032 0.902807 1.02301 0.990543 0.964157 1.01765 0.577085 1 -0.00768878 0.0137879 NA
rs1250229 rs1250229 02 216304384 T C 40 1 1 13127 77818 107893 0 13127 77818 107893 0 198838 855 5100 7148 0 13103 12272 72718 100745 0 185735 0.2617 0.259864 0.26183 0 1.00665 0.93399 1.08496 1.01838 0.946347 1.0959 1.01025 0.981804 1.03952 0.484784 1 0.0102695 0.0146995 NA
2:227122216_G_T rs1515110 02 227122216 G T 41 0.998989 0.998194 26323.3 91977.3 80537.5 0 26323.3 91977.3 80537.5 0 198838 1756.61 6001.62 5344.77 0 13103 24566.7 85975.6 75192.7 0 185735 0.363672 0.363079 0.363714 0 0.976255 0.923985 1.03148 0.994087 0.94014 1.05113 1.00275 0.976968 1.02922 0.906641 0.998217 0.00156605 0.0133535 NA
rs11563251 rs11563251 02 234679384 C T 42 1 1 157289 39092 2457 0 157289 39092 2457 0 198838 10342 2597 164 0 13103 146947 36495 2293 0 185735 0.110658 0.111616 0.11059 0 1.0111 0.967074 1.05713 1.01624 0.86626 1.19218 1.01044 0.971017 1.05146 0.603577 1 0.0106224 0.0204566 NA
3:12296469_G_A rs9875338 03 12296469 G A 43 0.999037 0.998376 71958.6 95087.4 31792 0 71958.6 95087.4 31792 0 198838 4878.98 6204.18 2019.84 0 13103 67079.6 88883.2 29772.1 0 185735 0.398997 0.390898 0.399568 -4.39109e-16 0.95968 0.923138 0.997669 0.932759 0.884058 0.984143 0.964375 0.939938 0.989448 0.00974821 0.998399 -0.0339019 0.0131167 NA
rs7640978 rs7640978 03 32533010 C T 44 1 1 164956 32299 1583 0 164956 32299 1583 0 198838 10877 2141 85 0 13103 154079 30158 1498 0 185735 0.0891806 0.0881859 0.0892508 0 1.00565 0.958564 1.05506 0.803788 0.64544 1.00098 0.986914 0.944278 1.03148 0.603241 1 -0.0117061 0.0225227 NA
Affx-22382690 rs2290547 03 47061183 G A 45 1 1 135244 57331 6263 0 135244 57331 6263 0 198838 8987 3723 393 0 13103 126257 53608 5870 0 185735 0.175663 0.17206 0.175917 0 0.975673 0.937871 1.015 0.940579 0.847383 1.04402 0.973515 0.941752 1.00635 0.0868498 1 -0.0288394 0.0168429 NA
3:50113034_A_G rs2240327 03 50113034 A G 46 0.999883 0.999805 54041.1 99257.5 45539.4 0 54041.1 99257.5 45539.4 0 198838 3583.26 6599.3 2920.44 0 13103 50457.8 92658.2 42619 0 185735 0.478622 0.474707 0.478898 0 1.00292 0.961576 1.04603 0.96493 0.917379 1.01495 0.983343 0.958981 1.00832 0.369142 0.999816 -0.0117574 0.0130917 NA
rs13326165 rs13326165 03 52532118 A G 47 1 1 8288 64401 126149 0 8288 64401 126149 0 198838 552 4181 8370 0 13103 7736 60220 117779 0 185735 0.203626 0.201671 0.203763 0 0.973009 0.887609 1.06663 0.995944 0.910999 1.08881 1.01303 0.981897 1.04515 0.547364 1 0.00962793 0.0160008 NA
rs6805251 rs6805251 03 119560606 T C 48 1 1 29103 93848 75887 0 29103 93848 75887 0 198838 1918 6141 5044 0 13103 27185 87707 70843 0 185735 0.382356 0.380714 0.382472 0 0.992397 0.941129 1.04646 1.00916 0.955719 1.06558 1.00748 0.981819 1.03381 0.544468 1 0.00800217 0.0132034 NA
rs17345563 rs17345563 03 132209203 A G 49 1 1 156414 39918 2506 0 156414 39918 2506 0 198838 10259 2674 170 0 13103 146155 37244 2336 0 185735 0.112981 0.115012 0.112838 0 1.02285 0.978774 1.06892 1.03678 0.886153 1.213 1.02177 0.982402 1.06271 0.299683 1 0.0210361 0.0202833 NA
3:135932359_C_T rs687339 03 135932359 C T 50 0.998764 0.997167 10283.6 70087.2 118467 0 10283.6 70087.2 118467 0 198838 694 4577.57 7831.43 0 13103 9589.56 65509.6 110636 0 185735 0.22796 0.227641 0.227983 4.39109e-16 0.965536 0.888928 1.04875 0.978103 0.902558 1.05997 1.00194 0.972453 1.03233 0.788728 0.997478 0.00410517 0.0153199 NA
3:156798294_A_G rs1482852 03 156798294 A G 51 0.998126 0.996852 71203.9 95862.5 31771.7 0 71203.9 95862.5 31771.7 0 198838 4693.24 6343.66 2066.1 0 13103 66510.7 89518.8 29705.5 0 185735 0.400843 0.399751 0.40092 -7.31848e-17 1.00426 0.965798 1.04425 0.985673 0.934302 1.03987 0.99514 0.970013 1.02092 0.802117 0.996999 -0.00329855 0.0131621 NA
3:170727218_G_A rs10513688 03 170727218 G A 52 0.999976 0.999871 162097 34842.4 1898.5 0 162097 34842.4 1898.5 0 198838 10687.7 2291.27 124.008 0 13103 151409 32551.2 1774.49 0 185735 0.0971631 0.0968971 0.0971819 -5.12293e-16 0.997189 0.951705 1.04485 0.990016 0.824365 1.18895 0.996755 0.955429 1.03987 0.906109 0.999871 -0.00255606 0.0216712 NA
rs6831256 rs6831256 04 3473139 A G 53 1 1 66048 97146 35644 0 66048 97146 35644 0 198838 4342 6387 2374 0 13103 61706 90759 33270 0 185735 0.423546 0.424903 0.42345 0 1.0001 0.960999 1.0408 1.01406 0.962897 1.06795 1.00596 0.980791 1.03178 0.570036 1 0.00738486 0.0130015 NA
4:26062990_A_G rs10019888 04 26062990 A G 54 0.996732 0.99089 138517 54880.8 5440.09 0 138517 54880.8 5440.09 0 198838 9225.37 3507.18 370.447 0 13103 129292 51373.7 5069.65 0 185735 0.165363 0.162103 0.165593 -2.85421e-15 0.956764 0.919063 0.996013 1.02408 0.919629 1.1404 0.974846 0.942285 1.00853 0.140907 0.991534 -0.0255276 0.0173371 NA
rs442177 rs442177 04 88030261 G T 55 1 1 32995 95698 70145 0 32995 95698 70145 0 198838 2047 6283 4773 0 13103 30948 89415 65372 0 185735 0.406582 0.395978 0.40733 0 1.06236 1.009 1.11854 1.10386 1.04633 1.16455 1.04837 1.02187 1.07557 0.000221621 1 0.048193 0.0130498 NA
4:88160140_C_T rs10029254 04 88160140 C T 56 0.999899 0.999774 117469 70737.8 10631.5 0 117469 70737.8 10631.5 0 198838 7705.58 4668.41 729.004 0 13103 109763 66069.4 9902.47 0 185735 0.231346 0.233779 0.231174 2.92739e-16 1.00651 0.969361 1.04509 1.04867 0.969316 1.13451 1.01471 0.985104 1.0452 0.358758 0.999751 0.0139714 0.0152238 NA
rs3822072 rs3822072 04 89741269 G A 57 1 1 59743 98583 40512 0 59743 98583 40512 0 198838 3931 6394 2778 0 13103 55812 92189 37734 0 185735 0.451642 0.456002 0.451334 0 0.984732 0.945087 1.02604 1.04526 0.993976 1.09919 1.01901 0.993702 1.04497 0.134926 1 0.0192996 0.0129099 NA
rs2602836 rs2602836 04 100014805 A G 58 1 1 34952 97306 66580 0 34952 97306 66580 0 198838 2294 6449 4360 0 13103 32658 90857 62220 0 185735 0.420468 0.421163 0.420419 0 1.01049 0.961879 1.06155 0.997591 0.94676 1.05115 0.996951 0.971974 1.02257 0.77136 1 -0.00378671 0.0130308 NA
rs13107325 rs13107325 04 103188709 C T 59 1 1 170525 27258 1055 0 170525 27258 1055 0 198838 11207 1826 70 0 13103 159318 25432 985 0 185735 0.0738491 0.075021 0.0737664 0 1.02069 0.969747 1.07432 1.01027 0.792166 1.28842 1.01839 0.971067 1.06801 0.649033 1 0.0111563 0.0245136 NA
rs6450176 rs6450176 05 53298025 G A 60 1 1 110916 75230 12692 0 110916 75230 12692 0 198838 7235 5026 842 0 13103 103681 70204 11850 0 185735 0.253005 0.256048 0.25279 0 1.02594 0.988431 1.06487 1.01825 0.945756 1.0963 1.01732 0.988531 1.04696 0.258821 1 0.0166801 0.0147719 NA
5:55861786_C_T rs9686661 05 55861786 C T 61 0.999881 0.999695 127469 63450 7919.12 0 127469 63450 7919.12 0 198838 8542.44 4054.52 506.039 0 13103 118926 59395.5 7413.08 0 185735 0.199379 0.193337 0.199805 -6.58663e-16 0.950346 0.914312 0.987801 0.950346 0.866216 1.04265 0.95987 0.929923 0.990781 0.00960538 0.999697 -0.0415941 0.0160612 NA
5:67714246_A_G rs4976033 05 67714246 A G 62 0.983287 0.97274 70825 95764.8 32248.2 0 70825 95764.8 32248.2 0 198838 4610.46 6265.02 2227.51 0 13103 66214.5 89499.8 30020.7 0 185735 0.402994 0.409069 0.402566 -3.65924e-15 1.00533 0.966554 1.04567 1.06563 1.01125 1.12294 1.02733 1.00149 1.05385 0.0314794 0.973235 0.028551 0.0132736 NA
5:74560579_G_A rs10066707 05 74560579 G A 63 0.993827 0.990979 79185.4 92459.5 27193.1 0 79185.4 92459.5 27193.1 0 198838 5199.44 6106.84 1796.72 0 13103 73986 86352.6 25396.4 0 185735 0.36926 0.370155 0.369196 -5.85478e-16 1.00632 0.968536 1.04557 1.00671 0.952356 1.06416 1.00412 0.978406 1.03052 0.803012 0.990917 0.00333201 0.0133574 NA
5:74562029_C_G rs2006760 05 74562029 C G 64 0.98939 0.97486 125754 64721.4 8362.53 0 125754 64721.4 8362.53 0 198838 8314.75 4224.29 563.965 0 13103 117439 60497.1 7798.56 0 185735 0.204806 0.204236 0.204846 -5.41567e-15 0.986242 0.949174 1.02476 1.02141 0.935079 1.11572 0.996259 0.965779 1.0277 0.779112 0.974295 -0.00451902 0.0161119 NA
rs7703051 rs7703051 05 74625487 C A 65 1 1 77773 93023 28042 0 77773 93023 28042 0 198838 5072 6143 1888 0 13103 72701 86880 26154 0 185735 0.374946 0.378501 0.374695 0 1.0135 0.975248 1.05324 1.03473 0.979648 1.0929 1.01634 0.990425 1.04294 0.313408 1 0.0133552 0.013248 NA
5:74641707_G_A rs2303152 05 74641707 G A 66 0.999537 0.998251 161037 35775.8 2025.69 0 161037 35775.8 2025.69 0 198838 10655.1 2315.82 132.078 0 13103 150381 33459.9 1893.61 0 185735 0.10015 0.0984498 0.10027 7.31848e-16 0.976823 0.932466 1.02329 0.984416 0.824324 1.1756 0.979869 0.939542 1.02193 0.307952 0.998534 -0.0217766 0.0213595 NA
5:74648496_G_T rs17238484 05 74648496 G T 67 0.999732 0.99944 119462 69048.4 10327.1 0 119462 69048.4 10327.1 0 198838 7862.71 4553.98 686.314 0 13103 111600 64494.4 9640.82 0 185735 0.225567 0.226155 0.225526 -7.31848e-17 1.00221 0.965071 1.04079 1.01042 0.932041 1.09538 1.0036 0.973994 1.03411 0.919934 0.999644 0.00153874 0.0153082 NA
rs5909 rs5909 05 74656175 G A 68 1 1 163171 33930 1737 0 163171 33930 1737 0 198838 10685 2297 121 0 13103 152486 31633 1616 0 185735 0.0940565 0.0968862 0.0938568 0 1.03628 0.98902 1.08579 1.06856 0.887402 1.2867 1.03574 0.992751 1.08059 0.14076 1 0.0323529 0.0219645 NA
rs12916 rs12916 05 74656539 T C 69 1 1 71540 95442 31856 0 71540 95442 31856 0 198838 4698 6269 2136 0 13103 66842 89173 29720 0 185735 0.40021 0.402236 0.400067 0 1.00023 0.961851 1.04015 1.02256 0.969831 1.07816 1.00907 0.983615 1.03518 0.657777 1 0.00580452 0.0131032 NA
rs4530754 rs4530754 05 122855416 G A 70 1 1 41306 98436 59096 0 41306 98436 59096 0 198838 2790 6514 3799 0 13103 38516 91922 55297 0 185735 0.455265 0.461497 0.454825 0 0.978285 0.934382 1.02425 0.948429 0.901659 0.997624 0.973482 0.949322 0.998256 0.0455888 1 -0.0257369 0.0128737 NA
rs6882076 rs6882076 05 156390297 T C 71 1 1 26689 92044 80105 0 26689 92044 80105 0 198838 1755 6064 5284 0 13103 24934 85980 74821 0 185735 0.36568 0.365336 0.365704 0 1.00202 0.94843 1.05864 1.00335 0.948834 1.06101 1.00159 0.975866 1.02799 0.961161 1 0.000648103 0.0133088 NA
6:16109163_A_C rs2294261 06 16109163 A C 72 0.996445 0.994399 51855 98997.5 47985.5 0 51855 98997.5 47985.5 0 198838 3428.27 6627.43 3047.31 0 13103 48426.7 92370.1 44938.2 0 185735 0.49027 0.485463 0.490609 5.85478e-16 1.0135 0.971159 1.05769 0.957878 0.910745 1.00745 0.979614 0.955365 1.00448 0.0871721 0.994415 -0.0220007 0.0128621 NA
6:26093141_G_A rs1800562 06 26093141 G A 73 0.999531 0.997336 169662 27952.2 1223.81 0 169662 27952.2 1223.81 0 198838 11168.6 1857.54 76.8784 0 13103 158493 26094.6 1146.93 0 185735 0.0764437 0.0767494 0.0764221 1.61007e-15 1.01018 0.960118 1.06285 0.951217 0.754486 1.19924 1.00464 0.958449 1.05305 0.791699 0.997526 0.00639253 0.0242045 NA
rs2247056 rs2247056 06 31265490 T C 74 1 1 17553 82965 98320 0 17553 82965 98320 0 198838 1093 5493 6517 0 13103 16460 77472 91803 0 185735 0.296903 0.293024 0.297176 0 1.06776 0.998506 1.14182 1.06906 1.0006 1.1422 1.02016 0.992471 1.04862 0.149378 1 0.0203405 0.0141084 NA
6:34563164_A_G rs205262 06 34563164 A G 75 0.999272 0.998595 106542 77938 14358.4 0 106542 77938 14358.4 0 198838 7075.38 5139.04 888.58 0 13103 99466.2 72799 13469.8 0 185735 0.268195 0.263917 0.268497 -7.31848e-17 0.992392 0.956178 1.02998 0.92739 0.862928 0.996667 0.976826 0.949462 1.00498 0.140623 0.998676 -0.0213555 0.0144933 NA
6:43757896_C_A rs998584 06 43757896 C A 76 0.996363 0.994677 53103.4 99411.4 46323.2 0 53103.4 99411.4 46323.2 0 198838 3582.24 6477 3043.76 0 13103 49521.2 92934.4 43279.5 0 185735 0.482951 0.479452 0.483197 2.92739e-16 0.963459 0.923608 1.00503 0.972218 0.924794 1.02207 0.985109 0.960714 1.01012 0.231361 0.994745 -0.0154228 0.0128861 NA
rs17789218 rs17789218 06 100600097 T C 77 1 1 113384 73612 11842 0 113384 73612 11842 0 198838 7496 4845 762 0 13103 105888 68767 11080 0 185735 0.244661 0.243036 0.244776 0 0.995247 0.958728 1.03316 0.971477 0.899434 1.04929 0.990608 0.962098 1.01996 0.482692 1 -0.0104888 0.0149417 NA
6:116337503_G_A rs868943 06 116337503 G A 78 0.999621 0.999387 66428.4 96853.9 35555.7 0 66428.4 96853.9 35555.7 0 198838 4477.84 6306.98 2318.17 0 13103 61950.6 90546.9 33237.5 0 185735 0.422367 0.417589 0.422704 2.92739e-16 0.963662 0.926208 1.00263 0.964926 0.916132 1.01632 0.979222 0.954663 1.00441 0.0796417 0.999541 -0.0227728 0.0129925 NA
rs9491696 rs9491696 06 127452639 C G 79 1 1 50986 99526 48326 0 50986 99526 48326 0 198838 3465 6523 3115 0 13103 47521 93003 45211 0 185735 0.493311 0.486644 0.493781 0 0.961906 0.921736 1.00383 0.944923 0.898769 0.993447 0.971844 0.947789 0.996509 0.0253398 1 -0.02873 0.0128478 NA
6:139831757_T_C rs634869 06 139831757 T C 80 0.999778 0.999687 33346.8 96157.9 69333.3 0 33346.8 96157.9 69333.3 0 198838 2250.55 6316.28 4536.17 0 13103 31096.3 89841.6 64797.1 0 185735 0.409508 0.412783 0.409277 0 0.971414 0.924209 1.02103 0.967284 0.917983 1.01923 0.985624 0.960859 1.01103 0.267923 0.999456 -0.014455 0.0130477 NA
6:152040291_T_C rs12525163 06 152040291 T C 81 0.999302 0.9986 104794 79144.6 14899.9 0 104794 79144.6 14899.9 0 198838 6807.86 5250.08 1045.06 0 13103 97985.6 73894.5 13854.8 0 185735 0.273953 0.280096 0.273519 -2.19554e-16 1.0226 0.985213 1.0614 1.08566 1.01479 1.16147 1.0334 1.00496 1.06265 0.0287418 0.998717 0.0315072 0.0144065 NA
6:160575985_C_T rs2297374 06 160575985 C T 82 0.998067 0.996774 78061.8 92896.5 27879.7 0 78061.8 92896.5 27879.7 0 198838 5153.78 6111.38 1837.85 0 13103 72908 86785.1 26041.8 0 185735 0.373812 0.373467 0.373836 7.31848e-16 0.996193 0.958709 1.03514 0.99836 0.94484 1.05491 0.998424 0.972899 1.02462 0.9301 0.996706 0.00116446 0.0132748 NA
rs1564348 rs1564348 06 160578860 T C 83 1 1 136989 56125 5724 0 136989 56125 5724 0 198838 9045 3680 378 0 13103 127944 52445 5346 0 185735 0.16992 0.169274 0.169965 0 0.992556 0.953974 1.0327 1.00017 0.899154 1.11254 0.995106 0.962415 1.02891 0.694649 1 -0.00670937 0.0170916 NA
rs702485 rs702485 07 6449272 A G 84 1 1 58923 98589 41326 0 58923 98589 41326 0 198838 3838 6442 2823 0 13103 55085 92147 38503 0 185735 0.45575 0.461268 0.455361 0 1.00339 0.962755 1.04573 1.05231 1.00068 1.10661 1.02408 0.998664 1.05014 0.0671778 1 0.0235857 0.012885 NA
7:16152174_T_A rs17286602 07 16152174 T A 85 0.997731 0.99644 64861.2 97502.9 36473.9 0 64861.2 97502.9 36473.9 0 198838 4284.03 6446.41 2372.56 0 13103 60577.2 91056.5 34101.3 0 185735 0.428617 0.42706 0.428727 -2.19554e-16 1.00107 0.961838 1.0419 0.983792 0.93405 1.03618 0.993215 0.968378 1.01869 0.61082 0.99614 -0.00661916 0.0130067 NA
rs10282707 rs10282707 07 17911038 C T 86 1 1 72316 95258 31264 0 72316 95258 31264 0 198838 4782 6377 1944 0 13103 67534 88881 29320 0 185735 0.39677 0.391704 0.397128 0 1.01326 0.974692 1.05335 0.936365 0.886722 0.988787 0.977549 0.952785 1.00296 0.0984567 1 -0.0217023 0.0131339 NA
rs12670798 rs12670798 07 21607352 T C 87 1 1 112427 74279 12132 0 112427 74279 12132 0 198838 7391 4929 783 0 13103 105036 69350 11349 0 185735 0.247797 0.247844 0.247794 0 1.01006 0.973081 1.04844 0.980481 0.908576 1.05808 1.00027 0.971663 1.02972 0.938158 1 0.0011545 0.0148804 NA
rs4722551 rs4722551 07 25991826 T C 88 1 1 140831 53006 5001 0 140831 53006 5001 0 198838 9241 3516 346 0 13103 131590 49490 4655 0 185735 0.158441 0.160574 0.15829 0 1.01166 0.97181 1.05315 1.05843 0.947004 1.18296 1.01719 0.983053 1.05251 0.388739 1 0.0151359 0.0175609 NA
rs2073547 rs2073547 07 44582331 A G 89 1 1 132659 59019 7160 0 132659 59019 7160 0 198838 8899 3738 466 0 13103 123760 55281 6694 0 185735 0.184419 0.178203 0.184857 0 0.940378 0.903961 0.978263 0.968143 0.879228 1.06605 0.956199 0.925433 0.987989 0.00800001 1 -0.0436121 0.0164445 NA
rs217386 rs217386 07 44600695 G A 90 1 1 66260 96808 35770 0 66260 96808 35770 0 198838 4270 6467 2366 0 13103 61990 90341 33404 0 185735 0.42333 0.427345 0.423046 0 1.03923 0.998504 1.08162 1.02828 0.976207 1.08312 1.01774 0.992292 1.04385 0.178485 1 0.0174516 0.012971 NA
rs4917014 rs4917014 07 50305863 T G 91 1 1 91989 86723 20126 0 91989 86723 20126 0 198838 6125 5619 1359 0 13103 85864 81104 18767 0 185735 0.319293 0.318133 0.319374 0 0.971229 0.935523 1.0083 1.01515 0.955213 1.07884 0.994301 0.967915 1.02141 0.647849 1 -0.00629515 0.0137824 NA
rs17145738 rs17145738 07 72982874 C T 92 1 1 153270 42496 3072 0 153270 42496 3072 0 198838 10100 2800 203 0 13103 143170 39696 2869 0 185735 0.122311 0.122338 0.122309 0 0.999866 0.957484 1.04412 1.00299 0.868674 1.15807 1.00028 0.962757 1.03926 0.875649 1 -0.00305631 0.0195307 NA
rs799160 rs799160 07 73060006 C T 93 1 1 51934 99514 47390 0 51934 99514 47390 0 198838 3418 6490 3195 0 13103 48516 93024 44195 0 185735 0.488574 0.49149 0.488368 0 0.990291 0.94875 1.03365 1.02615 0.976178 1.07868 1.01257 0.987516 1.03827 0.26944 1 0.0142027 0.0128606 NA
7:116358044_A_G rs38855 07 116358044 A G 94 0.992947 0.989682 55903.5 99006.3 43928.2 0 55903.5 99006.3 43928.2 0 198838 3699.91 6495.24 2907.85 0 13103 52203.6 92511 41020.4 0 185735 0.469887 0.469776 0.469895 7.31848e-16 0.99063 0.950102 1.03289 1.00019 0.951156 1.05175 0.999523 0.974746 1.02493 0.960619 0.990682 -0.00063743 0.0129095 NA
7:130444934_A_G rs3996352 07 130444934 A G 95 0.997465 0.996053 51631 99050 48157 0 51631 99050 48157 0 198838 3396.8 6515.95 3190.25 0 13103 48234.2 92534.1 44966.7 0 185735 0.491264 0.492118 0.491204 4.39109e-16 0.999911 0.957908 1.04376 1.00744 0.958303 1.05909 1.00366 0.978827 1.02913 0.70921 0.996064 0.00479295 0.0128526 NA
rs17173637 rs17173637 07 150529449 T C 96 1 1 166613 30787 1438 0 166613 30787 1438 0 198838 11017 1991 95 0 13103 155596 28796 1343 0 185735 0.0846493 0.0832252 0.0847498 0 0.976504 0.929476 1.02591 0.99904 0.810634 1.23123 0.980378 0.936932 1.02584 0.390364 1 -0.0198229 0.0230778 NA
8:9184231_G_A rs4240624 08 9184231 G A 97 0.999844 0.999333 1678.47 33071.2 164088 0 1678.47 33071.2 164088 0 198838 115.988 2098.49 10888.5 0 13103 1562.49 30972.7 153200 0 185735 0.0916027 0.0889286 0.0917913 0 0.912701 0.751952 1.10782 0.957444 0.792065 1.15735 1.03544 0.990902 1.08199 0.104876 0.999488 0.0360318 0.022219 NA
8:9267117_C_T rs9693857 08 9267117 C T 98 0.996589 0.995234 61210.8 98437.5 39189.8 0 61210.8 98437.5 39189.8 0 198838 4083.77 6421.84 2597.4 0 13103 57127 92015.6 36592.4 0 185735 0.444626 0.443281 0.444721 1.53688e-15 0.976288 0.93745 1.01674 0.992952 0.943665 1.04481 0.994186 0.96943 1.01958 0.7711 0.994704 -0.0037734 0.0129698 NA
8:15799853_G_C rs4332136 08 15799853 G C 99 0.999557 0.978136 195684 3142.07 12.0275 0 195684 3142.07 12.0275 0 198838 12909.6 193.365 0.0470588 0 13103 182774 2948.71 11.9804 0 185735 0.00796157 0.00738223 0.00800244 -4.09835e-15 0.928429 0.801836 1.07501 0.0556125 6.50952e-06 475.113 0.921921 0.796708 1.06681 0.340175 0.980724 -0.0699285 0.0733142 NA
rs4921914 rs4921914 08 18272438 C T 100 1 1 9575 69342 119921 0 9575 69342 119921 0 198838 614 4570 7919 0 13103 8961 64772 112002 0 185735 0.222523 0.221247 0.222613 0 1.02971 0.943828 1.12342 1.03189 0.947915 1.1233 1.00794 0.97798 1.03882 0.492937 1 0.0106125 0.0154781 NA
rs1801177 rs1801177 08 19805708 G A 101 1 1 192039 6746 53 0 192039 6746 53 0 198838 12640 461 2 0 13103 179399 6285 51 0 185735 0.0172301 0.017744 0.0171939 0 1.04104 0.945486 1.14626 0.556587 0.135486 2.28651 1.03258 0.939008 1.13547 0.452901 1 0.037099 0.0494266 NA
rs268 rs268 08 19813529 A G 102 1 1 191686 7075 77 0 191686 7075 77 0 198838 12644 452 7 0 13103 179042 6623 70 0 185735 0.0181781 0.0177822 0.018206 0 0.966394 0.877077 1.06481 1.41602 0.650948 3.08031 0.976297 0.888068 1.07329 0.473155 1 -0.0342473 0.0477411 NA
rs301 rs301 08 19816934 T C 103 1 1 116060 71865 10913 0 116060 71865 10913 0 198838 7618 4751 734 0 13103 108442 67114 10179 0 185735 0.235596 0.237312 0.235475 0 1.00769 0.970614 1.04619 1.02647 0.949045 1.11022 1.01023 0.980909 1.04042 0.62117 1 0.00748365 0.0151432 NA
rs326 rs326 08 19819439 A G 104 1 1 99256 82445 17137 0 99256 82445 17137 0 198838 6499 5468 1136 0 13103 92757 76977 16001 0 185735 0.293503 0.295352 0.293372 0 1.01384 0.976799 1.05228 1.01328 0.949302 1.08158 1.00958 0.982228 1.03769 0.645559 1 0.00648525 0.0141002 NA
rs328 rs328 08 19819724 C G 105 1 1 160593 36243 2002 0 160593 36243 2002 0 198838 10604 2359 140 0 13103 149989 33884 1862 0 185735 0.101206 0.100702 0.101241 0 0.984743 0.940331 1.03125 1.0635 0.894649 1.26422 0.994081 0.953555 1.03633 0.705226 1 -0.00805801 0.0213019 NA
rs12678919 rs12678919 08 19844222 A G 106 1 1 161891 35080 1867 0 161891 35080 1867 0 198838 10691 2282 130 0 13103 151200 32798 1737 0 185735 0.0976021 0.0970007 0.0976445 0 0.984015 0.939074 1.03111 1.05847 0.884728 1.26632 0.992698 0.951564 1.03561 0.638531 1 -0.0101639 0.0216366 NA
8:19865843_G_A rs894210 08 19865843 G A 107 0.99535 0.992935 41998.1 98851 57988.8 0 41998.1 98851 57988.8 0 198838 2686.54 6528.77 3887.69 0 13103 39311.6 92322.2 54101.2 0 185735 0.45979 0.454165 0.460186 -8.78217e-16 1.03479 0.987823 1.08399 1.05151 0.999363 1.10637 1.02456 0.999104 1.05066 0.0851978 0.993161 0.0222537 0.0129285 NA
rs10102164 rs10102164 08 55421614 G A 108 1 1 123510 66347 8981 0 123510 66347 8981 0 198838 8276 4249 578 0 13103 115234 62098 8403 0 185735 0.212004 0.20625 0.21241 0 0.952729 0.91697 0.989882 0.957753 0.877789 1.045 0.963466 0.934113 0.993741 0.0182661 1 -0.0370549 0.0157 NA
8:59385919_C_T rs2326077 08 59385919 C T 109 0.999427 0.998936 22391.9 88801.3 87644.9 0 22391.9 88801.3 87644.9 0 198838 1542.29 5851.74 5708.98 0 13103 20849.6 82949.5 81935.9 0 185735 0.335914 0.341002 0.335555 -2.19554e-16 0.953682 0.899834 1.01075 0.941926 0.888612 0.998438 0.975959 0.950499 1.0021 0.0812176 0.998964 -0.0237325 0.0136107 NA
rs2293889 rs2293889 08 116599199 T G 110 1 1 36586 98080 64172 0 36586 98080 64172 0 198838 2427 6549 4127 0 13103 34159 91531 60045 0 185735 0.430632 0.435129 0.430315 0 1.00703 0.959635 1.05676 0.967371 0.918476 1.01887 0.980577 0.956108 1.00567 0.128384 1 -0.019767 0.0130003 NA
8:116663898_G_A rs2737252 08 116663898 G A 111 0.998206 0.996546 102672 80424.2 15741.4 0 102672 80424.2 15741.4 0 198838 6753.38 5311.7 1037.93 0 13103 95919 75112.5 14703.5 0 185735 0.281403 0.281903 0.281367 2.92739e-16 1.0044 0.967726 1.04245 1.0026 0.937055 1.07273 1.00265 0.975118 1.03096 0.980804 0.996645 0.000344326 0.0143108 NA
8:121868551_G_T rs4871137 08 121868551 G T 112 0.99855 0.997662 20293.8 86183.7 92360.5 0 20293.8 86183.7 92360.5 0 198838 1389.2 5678.41 6035.4 0 13103 18904.6 80505.3 86325.1 0 185735 0.31878 0.322705 0.318504 -1.75643e-15 0.959856 0.903264 1.01999 0.951421 0.895646 1.01067 0.980897 0.954956 1.00754 0.159541 0.997855 -0.0194028 0.0137939 NA
8:126474306_G_A rs2980885 08 126474306 G A 113 0.990792 0.979575 9979.57 69487.6 119371 0 9979.57 69487.6 119371 0 198838 664.639 4526.18 7912.18 0 13103 9314.93 64961.4 111459 0 185735 0.224924 0.22344 0.225028 -3.51287e-15 0.976495 0.897584 1.06234 0.994892 0.916631 1.07983 1.00917 0.979281 1.03998 0.653498 0.980085 0.00698371 0.0155571 NA
8:126482621_C_A rs2954022 08 126482621 C A 114 0.999793 0.999678 56576.9 99140.1 43121.1 0 56576.9 99140.1 43121.1 0 198838 3757.51 6451.41 2894.08 0 13103 52819.3 92688.7 40227 0 185735 0.466164 0.467052 0.466101 2.92739e-16 0.978411 0.938528 1.01999 1.01132 0.96182 1.06336 1.00383 0.978937 1.02935 0.823794 0.999808 0.00286864 0.012883 NA
8:126482621_C_T rs2954022 08 126482621 C T 115 0.999638 0.705406 198645 193.039 0 0 198645 193.039 0 0 198838 13091.5 11.4627 0 0 13103 185553 181.576 0 0 185735 0.000485418 0.000437409 0.000488805 -4.61064e-15 0.894762 0.492449 1.62575 NA NA NA 0.894808 0.492539 1.62562 0.614536 0.70651 -0.173438 0.344391 NA
rs4075205 rs4075205 08 144284709 T C 116 1 1 57247 98708 42883 0 57247 98708 42883 0 198838 3803 6475 2825 0 13103 53444 92233 40058 0 185735 0.46388 0.46268 0.463965 0 0.986566 0.946521 1.0283 0.991064 0.942375 1.04227 0.994848 0.970164 1.02016 0.777532 1 -0.00363347 0.0128601 NA
8:145022657_G_T rs7832643 08 145022657 G T 117 0.993824 0.991751 70717.1 95721 32399.9 0 70717.1 95721 32399.9 0 198838 4669.4 6299.15 2134.45 0 13103 66047.7 89421.9 30265.5 0 185735 0.403647 0.403268 0.403674 3.65924e-16 0.9964 0.958133 1.0362 0.997549 0.946068 1.05183 0.998315 0.973144 1.02414 0.784623 0.991332 -0.00359094 0.0131392 NA
9:2640759_A_G rs3780181 09 2640759 A G 118 0.997256 0.983524 172851 25048.6 938.561 0 172851 25048.6 938.561 0 198838 11391.7 1657.64 53.6941 0 13103 161459 23391 884.867 0 185735 0.0677077 0.067352 0.0677328 -6.36708e-15 1.00442 0.952274 1.05943 0.860051 0.652532 1.13357 0.993973 0.94552 1.04491 0.827637 0.982842 -0.00560721 0.0257526 NA
9:15304782_C_A rs686030 09 15304782 C A 119 0.999337 0.997875 3950.81 48117.1 146770 0 3950.81 48117.1 146770 0 198838 253.055 3113.2 9736.75 0 13103 3697.76 45003.9 137033 0 185735 0.140865 0.13811 0.14106 0 1.01083 0.88545 1.15397 1.03827 0.912609 1.18124 1.02487 0.988342 1.06274 0.193827 0.997538 0.023973 0.0184501 NA
9:16904846_C_T rs7033354 09 16904846 C T 120 0.998752 0.997875 20620.5 86686 91531.4 0 20620.5 86686 91531.4 0 198838 1387.55 5808.9 5906.56 0 13103 19233 80877.1 85624.9 0 185735 0.321687 0.327558 0.321273 -1.39051e-15 0.99556 0.936984 1.0578 0.956168 0.90001 1.01583 0.971728 0.946125 0.998024 0.0357542 0.997558 -0.0288878 0.013758 NA
rs1883025 rs1883025 09 107664301 C T 121 1 1 110542 75334 12962 0 110542 75334 12962 0 198838 7301 4972 830 0 13103 103241 70362 12132 0 185735 0.254624 0.253072 0.254734 0 0.999224 0.962648 1.03719 0.967421 0.89822 1.04195 0.991265 0.963114 1.02024 0.616302 1 -0.00737998 0.0147276 NA
9:107684230_T_G rs2472509 09 107684230 T G 122 0.989686 0.982596 89893.1 87776.7 21168.2 0 89893.1 87776.7 21168.2 0 198838 5852.17 5895.03 1355.8 0 13103 84040.9 81881.7 19812.4 0 185735 0.327184 0.328422 0.327096 1.31733e-15 1.03389 0.995908 1.07331 0.982726 0.924507 1.04461 1.00604 0.979553 1.03323 0.784846 0.982117 0.00377142 0.0138142 NA
rs8176720 rs8176720 09 136132873 T C 123 1 1 89348 87611 21879 0 89348 87611 21879 0 198838 6082 5684 1337 0 13103 83266 81927 20542 0 185735 0.330342 0.318935 0.331147 0 0.949835 0.914946 0.986055 0.891066 0.838219 0.947246 0.945853 0.920784 0.971605 5.04241e-05 1 -0.0552659 0.0136336 NA
rs579459 rs579459 09 136154168 T C 124 1 1 124557 65737 8544 0 124557 65737 8544 0 198838 8050 4475 578 0 13103 116507 61262 7966 0 185735 0.208273 0.214874 0.207807 0 1.0572 1.01795 1.09797 1.05013 0.962246 1.14604 1.04332 1.01195 1.07566 0.00516978 1 0.0443647 0.0158657 NA
10:5196273_A_G rs1781930 10 5196273 A G 125 0.999811 0.999527 6298.49 58183.9 134356 0 6298.49 58183.9 134356 0 198838 420.929 3831.54 8850.53 0 13103 5877.56 54352.4 125505 0 185735 0.177986 0.178333 0.177962 1.4637e-16 0.984334 0.886948 1.09241 0.984681 0.889893 1.08957 0.997467 0.96535 1.03065 0.990019 0.999595 -0.000209826 0.0167731 NA
rs970548 rs970548 10 46013277 A C 126 1 1 112685 73966 12187 0 112685 73966 12187 0 198838 7477 4823 803 0 13103 105208 69143 11384 0 185735 0.247287 0.245325 0.247425 0 0.9815 0.945424 1.01895 0.992526 0.920523 1.07016 0.988756 0.960389 1.01796 0.441455 1 -0.0114439 0.0148672 NA
10:65301725_T_C rs7897379 10 65301725 T C 127 0.999405 0.99906 53916.2 99385.2 45536.6 0 53916.2 99385.2 45536.6 0 198838 3570.81 6577.85 2954.34 0 13103 50345.4 92807.3 42582.3 0 185735 0.478929 0.476476 0.479102 7.31848e-17 0.999299 0.958043 1.04233 0.978193 0.93009 1.02878 0.989532 0.965021 1.01467 0.43962 0.998804 -0.00994237 0.0128648 NA
rs2068888 rs2068888 10 94839642 G A 128 1 1 60015 98431 40392 0 60015 98431 40392 0 198838 3979 6482 2642 0 13103 56036 91949 37750 0 185735 0.450656 0.448981 0.450774 0 0.992785 0.95305 1.03418 0.985619 0.936715 1.03708 0.992782 0.968091 1.0181 0.589405 1 -0.0069589 0.0128941 NA
rs2255141 rs2255141 10 113933886 A G 129 1 1 15145 79422 104271 0 15145 79422 104271 0 198838 952 5271 6880 0 13103 14193 74151 97391 0 185735 0.275883 0.273792 0.27603 0 1.05977 0.986823 1.13812 1.05319 0.981962 1.12959 1.01129 0.98328 1.0401 0.477814 1 0.0102023 0.014373 NA
rs2923084 rs2923084 11 10388782 A G 130 1 1 133882 58569 6387 0 133882 58569 6387 0 198838 8886 3825 392 0 13103 124996 54744 5995 0 185735 0.1794 0.175876 0.179648 0 0.982844 0.945051 1.02215 0.919786 0.828585 1.02103 0.974518 0.94299 1.0071 0.116221 1 -0.0262663 0.0167213 NA
11:14276999_G_A rs2303975 11 14276999 G A 131 0.99895 0.995977 157203 39192.1 2442.56 0 157203 39192.1 2442.56 0 198838 10284.8 2660.37 157.843 0 13103 146919 36531.7 2284.72 0 185735 0.110837 0.113564 0.110645 1.4637e-16 1.04029 0.995365 1.08724 0.986904 0.838851 1.16109 1.02977 0.989871 1.07127 0.122735 0.996055 0.03162 0.0204873 NA
11:18656271_C_T rs10832962 11 18656271 C T 132 0.998781 0.997227 13298.3 76363.6 109176 0 13298.3 76363.6 109176 0 198838 842.518 5045.55 7214.93 0 13103 12455.8 71318.1 101961 0 185735 0.258905 0.256834 0.259051 -2.48828e-15 1.04593 0.969976 1.12783 1.04614 0.97177 1.1262 1.01165 0.98306 1.04107 0.463058 0.997063 0.0107758 0.0146844 NA
rs326214 rs326214 11 47298360 G A 133 1 1 20847 86859 91132 0 20847 86859 91132 0 198838 1368 5821 5914 0 13103 19479 81038 85218 0 185735 0.323261 0.326528 0.32303 0 1.0228 0.962336 1.08706 0.988167 0.929851 1.05014 0.984175 0.958227 1.01083 0.230354 1 -0.0164514 0.0137158 NA
rs17788930 rs17788930 11 47752775 A G 134 1 1 84805 89973 24060 0 84805 89973 24060 0 198838 5569 5965 1569 0 13103 79236 84008 22491 0 185735 0.34725 0.347363 0.347242 0 1.01026 0.972799 1.04917 0.992566 0.936687 1.05178 1.00053 0.974553 1.02721 0.888462 1 -0.00188877 0.0134671 NA
11:51512090_T_C rs11246602 11 51512090 T C 135 0.999689 0.998709 149708 45617.4 3512.45 0 149708 45617.4 3512.45 0 198838 9869.19 2986.95 246.859 0 13103 139839 42630.4 3265.59 0 185735 0.132375 0.132819 0.132343 -1.69057e-14 0.992784 0.951624 1.03572 1.07111 0.939618 1.221 1.00415 0.967755 1.04191 0.933228 0.998578 0.00158566 0.0189257 NA
11:55324308_A_G rs12226802 11 55324308 A G 136 0.999927 0.999733 151019 44499 3320 0 151019 44499 3320 0 198838 9964.18 2905.81 233.008 0 13103 141055 41593.2 3087 0 185735 0.128595 0.128666 0.12859 4.39109e-16 0.988989 0.947605 1.03218 1.06852 0.933859 1.22259 1.00068 0.963936 1.03883 0.927992 0.999745 -0.00173031 0.0191467 NA
rs174532 rs174532 11 61548874 G A 137 1 1 98151 83174 17513 0 98151 83174 17513 0 198838 6492 5464 1147 0 13103 91659 77710 16366 0 185735 0.297227 0.296039 0.297311 0 0.992728 0.956447 1.03039 0.989504 0.927284 1.0559 0.993924 0.967022 1.02157 0.568583 1 -0.00801432 0.0140568 NA
rs1535 rs1535 11 61597972 A G 138 1 1 85254 89900 23684 0 85254 89900 23684 0 198838 5568 5936 1599 0 13103 79686 83964 22085 0 185735 0.345175 0.348546 0.344938 0 1.01177 0.974214 1.05078 1.03618 0.978206 1.09758 1.01606 0.98969 1.04313 0.249927 1 0.0155264 0.013495 NA
rs12801636 rs12801636 11 65391317 G A 139 1 1 119445 69301 10092 0 119445 69301 10092 0 198838 7849 4598 656 0 13103 111596 64703 9436 0 185735 0.22502 0.225521 0.224985 0 1.01037 0.973018 1.04915 0.98844 0.910272 1.07332 1.00308 0.973455 1.0336 0.979838 1 -0.000388029 0.015354 NA
rs499974 rs499974 11 75455021 C A 140 1 1 141368 52518 4952 0 141368 52518 4952 0 198838 9274 3491 338 0 13103 132094 49027 4614 0 185735 0.156967 0.159009 0.156823 0 1.01422 0.97418 1.0559 1.04341 0.932449 1.16758 1.01658 0.982331 1.05202 0.323584 1 0.0173953 0.0176223 NA
11:116639104_A_G rs10790162 11 116639104 A G 141 0.999729 0.998397 894.945 25128.5 172815 0 894.945 25128.5 172815 0 198838 63 1607.27 11432.7 0 13103 831.945 23521.3 161382 0 185735 0.0676894 0.0661402 0.0677987 -2.19554e-16 0.902365 0.695037 1.17154 0.935512 0.723628 1.20944 1.0269 0.976456 1.07995 0.347599 0.998452 0.024044 0.025599 NA
rs603446 rs603446 11 116654435 C T 142 1 1 59260 98688 40890 0 59260 98688 40890 0 198838 3972 6485 2646 0 13103 55288 92203 38244 0 185735 0.453807 0.449401 0.454117 0 0.979009 0.939799 1.01985 0.963049 0.915273 1.01332 0.981137 0.956738 1.00616 0.116668 1 -0.0202466 0.0129048 NA
11:122534504_T_C rs7117842 11 122534504 T C 143 0.993183 0.988815 78814.7 92978.8 27044.5 0 78814.7 92978.8 27044.5 0 198838 5159.64 6151.68 1791.68 0 13103 73655.1 86827.1 25252.8 0 185735 0.369818 0.371481 0.369701 -2.92739e-16 1.0114 0.973412 1.05087 1.01283 0.958036 1.07075 1.00766 0.981873 1.03413 0.523137 0.988533 0.00855684 0.0134011 NA
rs11220462 rs11220462 11 126243952 G A 144 1 1 149527 45714 3597 0 149527 45714 3597 0 198838 9842 3029 232 0 13103 139685 42685 3365 0 185735 0.133043 0.13329 0.133026 0 1.00714 0.965578 1.05049 0.978519 0.855287 1.11951 1.00229 0.966023 1.03993 0.839678 1 0.0038199 0.0188819 NA
12:20463526_A_G rs11045163 12 20463526 A G 145 0.996909 0.995099 64532.8 97475 36830.3 0 64532.8 97475 36830.3 0 198838 4199.09 6476.96 2426.95 0 13103 60333.7 90998 34403.3 0 185735 0.430339 0.432376 0.430195 -1.4637e-15 1.02269 0.98242 1.06461 1.01359 0.962521 1.06738 1.00893 0.983738 1.03477 0.426081 0.995318 0.010343 0.0129951 NA
12:57844049_C_T rs3741414 12 57844049 C T 146 0.999667 0.999201 114509 72554.5 11774.7 0 114509 72554.5 11774.7 0 198838 7450.83 4838.24 813.925 0 13103 107058 67716.3 10960.8 0 185735 0.241664 0.246741 0.241306 1.09777e-15 1.02662 0.988886 1.06579 1.06698 0.989905 1.15006 1.0299 1.00039 1.06028 0.0602094 0.999187 0.0281485 0.0149785 NA
rs10861661 rs10861661 12 107174646 A C 147 1 1 112594 74381 11863 0 112594 74381 11863 0 198838 7562 4754 787 0 13103 105032 69627 11076 0 185735 0.246701 0.241471 0.24707 0 0.948345 0.913421 0.984604 0.986908 0.914702 1.06481 0.970128 0.942157 0.998929 0.0631295 1 -0.0277716 0.0149448 NA
12:109950144_A_G rs2241210 12 109950144 A G 148 0.999871 0.999792 45359.9 98846.2 54632 0 45359.9 98846.2 54632 0 198838 3041.05 6523.92 3538.04 0 13103 42318.8 92322.3 51093.9 0 185735 0.476684 0.481035 0.476377 7.31848e-17 0.98336 0.940515 1.02816 0.963614 0.91648 1.01317 0.981507 0.957203 1.00643 0.200488 0.999746 -0.0164307 0.0128349 NA
rs653178 rs653178 12 112007756 C T 149 1 1 46474 98904 53460 0 46474 98904 53460 0 198838 2948 6495 3660 0 13103 43526 92409 49800 0 185735 0.482433 0.472831 0.48311 0 1.03773 0.992078 1.08549 1.08511 1.032 1.14095 1.04206 1.01624 1.06854 0.000704313 1 0.0434421 0.0128227 NA
12:112310580_G_A rs6489818 12 112310580 G A 150 0.999925 0.999812 134763 57838.5 6236.1 0 134763 57838.5 6236.1 0 198838 8859.33 3845.64 398.039 0 13103 125904 53992.9 5838.06 0 185735 0.176804 0.177124 0.176781 -2.19554e-16 1.01221 0.973329 1.05264 0.968938 0.87341 1.07491 1.00236 0.969997 1.03579 0.804275 0.999799 0.00417135 0.0168323 NA
12:121376416_C_T rs1186380 12 121376416 C T 151 0.996052 0.991467 111433 74889.2 12515.7 0 111433 74889.2 12515.7 0 198838 7260.04 4961.44 881.522 0 13103 104173 69927.7 11634.2 0 185735 0.251261 0.256601 0.250884 -2.34191e-15 1.01806 0.980738 1.05681 1.08721 1.01119 1.16895 1.03065 1.00149 1.06066 0.035294 0.990902 0.0312977 0.0148685 NA
12:121416650_A_C rs1169288 12 121416650 A C 152 0.993865 0.989068 93029.5 86018.2 19790.3 0 93029.5 86018.2 19790.3 0 198838 6173.04 5644.18 1285.78 0 13103 86856.5 80374 18504.5 0 185735 0.315832 0.313506 0.315996 -4.68383e-15 0.988071 0.951848 1.02567 0.977668 0.918761 1.04035 0.988521 0.962189 1.01557 0.420465 0.988894 -0.0111991 0.0139013 NA
12:125259888_A_G rs838876 12 125259888 A G 153 0.987362 0.976979 19961.9 86276.1 92600.1 0 19961.9 86276.1 92600.1 0 198838 1297.8 5730.17 6075.03 0 13103 18664.1 80545.9 86525.1 0 185735 0.317343 0.317705 0.317318 -4.97657e-15 1.02311 0.961297 1.08891 1.00973 0.94904 1.07431 0.998216 0.971715 1.02544 0.910192 0.977298 -0.00157347 0.0139496 NA
12:125283766_C_T rs10773105 12 125283766 C T 154 0.998349 0.997133 48370.4 99571.3 50896.3 0 48370.4 99571.3 50896.3 0 198838 3154.17 6566.12 3382.71 0 13103 45216.2 93005.2 47513.6 0 185735 0.493648 0.491279 0.493815 1.4637e-15 1.01207 0.968579 1.05751 1.0206 0.970639 1.07314 1.0102 0.985201 1.03583 0.456366 0.997047 0.00958231 0.0128648 NA
rs4942486 rs4942486 13 32953388 T C 155 1 1 45120 99378 54340 0 45120 99378 54340 0 198838 2975 6547 3581 0 13103 42145 92831 50759 0 185735 0.476815 0.476876 0.476811 0 0.999099 0.955289 1.04492 0.999425 0.95039 1.05099 0.999742 0.974978 1.02513 0.983321 1 -0.000269099 0.0128718 NA
rs1341267 rs1341267 13 95284980 C A 156 1 1 31945 95298 71595 0 31945 95298 71595 0 198838 2154 6283 4666 0 13103 29791 89015 66929 0 185735 0.400296 0.404144 0.400024 0 0.97621 0.927982 1.02694 0.964206 0.914571 1.01653 0.983009 0.95823 1.00843 0.15887 1 -0.0184328 0.0130833 NA
rs8017377 rs8017377 14 24883887 G A 157 1 1 54967 99097 44774 0 54967 99097 44774 0 198838 3684 6507 2912 0 13103 51283 92590 41862 0 185735 0.474369 0.470541 0.474639 0 0.978297 0.938221 1.02008 0.968334 0.920844 1.01827 0.983695 0.959314 1.0087 0.169813 1 -0.0176384 0.0128484 NA
rs4983559 rs4983559 14 105277209 G A 158 1 1 29867 94498 74473 0 29867 94498 74473 0 198838 1983 6284 4836 0 13103 27884 88214 69637 0 185735 0.387833 0.391132 0.387601 0 1.00168 0.950692 1.05541 0.976514 0.925108 1.03078 0.985258 0.960285 1.01088 0.294326 1 -0.0138212 0.0131796 NA
rs2412710 rs2412710 15 42683787 G A 159 1 1 191788 6995 55 0 191788 6995 55 0 198838 12645 457 1 0 13103 179143 6538 54 0 185735 0.0178663 0.0175151 0.0178911 0 0.990267 0.899141 1.09063 0.262354 0.0362902 1.89664 0.978609 0.889536 1.0766 0.653215 1 -0.0217878 0.0484927 NA
15:44211273_T_C rs492571 15 44211273 T C 160 0.999748 0.997781 182470 16011.1 357.275 0 182470 16011.1 357.275 0 198838 12027.5 1053.51 21.9961 0 13103 170442 14957.6 335.278 0 185735 0.0420584 0.0418799 0.042071 -2.26873e-15 0.998117 0.935157 1.06531 0.929697 0.60369 1.43176 0.99526 0.934933 1.05948 0.870222 0.997834 -0.00522861 0.0320034 NA
rs1532085 rs1532085 15 58683366 A G 161 1 1 29572 94151 75115 0 29572 94151 75115 0 198838 1952 6158 4993 0 13103 27620 87993 70122 0 185735 0.385477 0.383958 0.385584 0 0.990228 0.939419 1.04379 1.00751 0.954416 1.06357 1.00689 0.981291 1.03317 0.580468 1 0.00728328 0.0131776 NA
15:58731153_G_C rs261342 15 58731153 G C 162 0.994873 0.988396 9717.2 68397.3 120724 0 9717.2 68397.3 120724 0 198838 631.604 4486.69 7984.71 0 13103 9085.59 63910.6 112739 0 185735 0.220862 0.219411 0.220965 -3.95198e-15 1.00986 0.926505 1.10071 1.01881 0.936927 1.10785 1.00909 0.979005 1.0401 0.544094 0.988257 0.00943604 0.0155548 NA
rs2652834 rs2652834 15 63396867 A G 163 1 1 7033 60499 131306 0 7033 60499 131306 0 198838 499 3982 8622 0 13103 6534 56517 122684 0 185735 0.187502 0.190033 0.187323 0 0.922573 0.837675 1.01608 0.920235 0.837998 1.01054 0.982456 0.951569 1.01434 0.275426 1 -0.0179122 0.0164234 NA
15:72566615_C_T rs1035744 15 72566615 C T 164 0.997783 0.995324 14435.9 78646 105756 0 14435.9 78646 105756 0 198838 941.757 5153.69 7007.55 0 13103 13494.1 73492.3 98748.5 0 185735 0.270365 0.268534 0.270494 -8.78217e-16 1.00481 0.93515 1.07965 1.01681 0.947728 1.09094 1.01001 0.981863 1.03896 0.571318 0.995205 0.00821564 0.0145124 NA
rs3198697 rs3198697 16 15129940 C T 165 1 1 69751 95771 33316 0 69751 95771 33316 0 198838 4663 6224 2216 0 13103 65088 89547 31100 0 185735 0.40838 0.406624 0.408504 0 0.970184 0.932813 1.00905 0.994592 0.943869 1.04804 0.992246 0.967261 1.01788 0.604727 1 -0.0067465 0.0130338 NA
rs749671 rs749671 16 31088347 G A 166 1 1 78738 92556 27544 0 78738 92556 27544 0 198838 5174 6083 1846 0 13103 73564 86473 25698 0 185735 0.371267 0.373006 0.371144 0 1.00018 0.962546 1.03928 1.02134 0.966683 1.07909 1.008 0.982223 1.03446 0.607854 1 0.00681297 0.013277 NA
16:53799977_T_G rs9930333 16 53799977 T G 167 0.999907 0.999837 66554.3 97061 35222.7 0 66554.3 97061 35222.7 0 198838 4672.27 6287.05 2143.68 0 13103 61882 90774 33079 0 185735 0.421213 0.403511 0.422462 -2.19554e-16 0.917324 0.882049 0.954009 0.858312 0.814133 0.904888 0.924797 0.901491 0.948704 9.0738e-10 0.999817 -0.0796634 0.0130065 NA
rs9989419 rs9989419 16 56985139 A G 168 1 1 31075 94742 73021 0 31075 94742 73021 0 198838 2051 6135 4917 0 13103 29024 88607 68104 0 185735 0.394522 0.390636 0.394796 0 0.979802 0.930415 1.03181 1.02169 0.96864 1.07765 1.0176 0.991806 1.04406 0.205543 1 0.0166053 0.0131172 NA
rs5880 rs5880 16 57015091 G C 169 1 1 177339 20828 671 0 177339 20828 671 0 198838 11688 1376 39 0 13103 165651 19452 632 0 185735 0.0557489 0.0554835 0.0557676 0 1.00255 0.946247 1.06221 0.874584 0.632585 1.20916 0.994605 0.941648 1.05054 0.80764 1 -0.00678927 0.0278853 NA
rs16942887 rs16942887 16 67928042 G A 170 1 1 155890 40250 2698 0 155890 40250 2698 0 198838 10269 2645 189 0 13103 145621 37605 2509 0 185735 0.114782 0.115355 0.114741 0 0.997415 0.954274 1.04251 1.06821 0.920163 1.24008 1.00605 0.967353 1.04629 0.797694 1 0.00515401 0.0201067 NA
16:72057282_A_G rs2288002 16 72057282 A G 171 0.996478 0.994849 37335.2 97874.9 63627.8 0 37335.2 97874.9 63627.8 0 198838 2481.28 6439.89 4181.83 0 13103 34853.9 91435.1 59446 0 185735 0.433884 0.435108 0.433798 1.75643e-15 0.98933 0.943033 1.0379 0.988142 0.938637 1.04026 0.994681 0.969861 1.02014 0.70961 0.994883 -0.00484223 0.0130035 NA
rs2000999 rs2000999 16 72108093 G A 172 1 1 130788 60806 7244 0 130788 60806 7244 0 198838 8617 4028 458 0 13103 122171 56778 6786 0 185735 0.189335 0.188659 0.189383 0 1.00582 0.967629 1.04552 0.956894 0.868336 1.05448 0.99529 0.963929 1.02767 0.764134 1 -0.00490828 0.0163578 NA
rs2925979 rs2925979 16 81534790 T C 173 1 1 17872 83638 97328 0 17872 83638 97328 0 198838 1219 5402 6482 0 13103 16653 78236 90846 0 185735 0.300199 0.299168 0.300272 0 0.943272 0.884474 1.00598 0.974747 0.914885 1.03853 1.00527 0.978144 1.03315 0.598116 1 0.007385 0.0140103 NA
rs314253 rs314253 17 7091650 T C 174 1 1 84220 90433 24185 0 84220 90433 24185 0 198838 5551 5984 1568 0 13103 78669 84449 22617 0 185735 0.349035 0.348012 0.349108 0 1.00422 0.966977 1.0429 0.982525 0.927185 1.04117 0.995186 0.969356 1.0217 0.713661 1 -0.00494625 0.0134796 NA
rs4791641 rs4791641 17 8161149 C T 175 1 1 49080 99262 50496 0 49080 99262 50496 0 198838 3159 6647 3297 0 13103 45921 92615 47199 0 185735 0.496439 0.494734 0.49656 0 1.04329 0.998574 1.09001 1.01543 0.965457 1.06798 1.00733 0.982404 1.03289 0.554256 1 0.00759163 0.0128368 NA
17:37821435_G_T rs931992 17 37821435 G T 176 0.998954 0.998061 21951.7 88097.1 88789.1 0 21951.7 88097.1 88789.1 0 198838 1448.04 5765.62 5889.35 0 13103 20503.7 82331.5 82899.8 0 185735 0.33193 0.330523 0.332029 0 0.991589 0.934208 1.05249 1.00593 0.947829 1.06758 1.00682 0.980364 1.03399 0.750518 0.997686 0.00434058 0.0136515 NA
rs8077889 rs8077889 17 41878166 A C 177 1 1 122910 66949 8979 0 122910 66949 8979 0 198838 8096 4409 598 0 13103 114814 62540 8381 0 185735 0.213508 0.213882 0.213482 0 0.999785 0.962548 1.03846 1.01188 0.928527 1.10272 1.00239 0.972226 1.03349 0.858811 1 0.00278889 0.0156779 NA
17:45391804_T_C rs7225700 17 45391804 T C 178 0.999693 0.999498 25175 91092.5 82570.6 0 25175 91092.5 82570.6 0 198838 1654.16 5961.23 5487.6 0 13103 23520.8 85131.2 77083 0 185735 0.355672 0.353719 0.35581 -7.31848e-17 0.995682 0.941127 1.0534 1.01227 0.9563 1.07152 1.00918 0.983082 1.03597 0.430127 0.999494 0.0105831 0.0134137 NA
17:66882466_T_G rs4148005 17 66882466 T G 179 0.999147 0.998414 92787.1 86086.3 19964.7 0 92787.1 86086.3 19964.7 0 198838 6157.93 5636.48 1308.59 0 13103 86629.1 80449.8 18656.1 0 185735 0.31688 0.314953 0.317016 1.24414e-15 0.985625 0.94946 1.02317 0.98676 0.927695 1.04958 0.9905 0.964146 1.01757 0.443851 0.998361 -0.0105737 0.0138091 NA
17:76388202_A_G rs4969178 17 76388202 A G 180 0.987018 0.976346 30079.4 94719.9 74038.6 0 30079.4 94719.9 74038.6 0 198838 1917.38 6277.51 4908.11 0 13103 28162.1 88442.4 69130.5 0 185735 0.38946 0.385876 0.389713 -4.39109e-15 1.04252 0.988832 1.09912 1.0428 0.987417 1.10129 1.01629 0.990475 1.04278 0.148887 0.97679 0.0192214 0.013316 NA
rs4939883 rs4939883 18 47167214 T C 181 1 1 6490 58446 133902 0 6490 58446 133902 0 198838 440 3908 8755 0 13103 6050 54538 125147 0 185735 0.179609 0.182706 0.17939 0 0.985276 0.889667 1.09116 0.961919 0.8711 1.06221 0.977881 0.946674 1.01012 0.191397 1 -0.0218274 0.0167073 NA
18:47209143_C_T rs11660468 18 47209143 C T 182 0.998561 0.997596 73670.9 94228.8 30938.3 0 73670.9 94228.8 30938.3 0 198838 4780.81 6227.53 2094.66 0 13103 68890.1 88001.3 28843.6 0 185735 0.392544 0.397499 0.392195 7.31848e-16 1.01972 0.980733 1.06026 1.04645 0.992269 1.10359 1.02245 0.996601 1.04896 0.0614061 0.997476 0.0245464 0.0131225 NA
18:57798110_C_T rs952044 18 57798110 C T 183 0.993835 0.990603 89259.6 87987.5 21590.8 0 89259.6 87987.5 21590.8 0 198838 5977.69 5760.24 1365.07 0 13103 83282 82227.3 20225.7 0 185735 0.329839 0.323986 0.330252 -5.85478e-16 0.975984 0.94011 1.01323 0.940305 0.884864 0.999218 0.971934 0.94627 0.998293 0.0290764 0.99084 -0.0299342 0.0137159 NA
19:8431581_G_A rs2278236 19 8431581 G A 184 0.998538 0.997544 46687.8 99388.5 52761.7 0 46687.8 99388.5 52761.7 0 198838 3067.11 6491.24 3544.65 0 13103 43620.7 92897.3 49217 0 185735 0.484727 0.481778 0.484935 8.78217e-16 0.993774 0.95059 1.03892 1.02428 0.974306 1.07683 1.01272 0.987648 1.03843 0.321313 0.997376 0.0127555 0.0128614 NA
rs6511720 rs6511720 19 11202306 G T 185 1 1 154397 41727 2714 0 154397 41727 2714 0 198838 10260 2676 167 0 13103 144137 39051 2547 0 185735 0.118576 0.114859 0.118839 0 0.96268 0.921251 1.00597 0.921119 0.786624 1.07861 0.962168 0.925134 1.00069 0.0580502 1 -0.0376865 0.019884 NA
19:11227602_C_T rs688 19 11227602 C T 186 0.999562 0.999303 59915.2 98660.2 40262.6 0 59915.2 98660.2 40262.6 0 198838 4003.69 6486.71 2612.6 0 13103 55911.5 92173.4 37650.1 0 185735 0.450582 0.446917 0.45084 1.4637e-16 0.982786 0.943524 1.02368 0.969052 0.920872 1.01975 0.984266 0.959777 1.00938 0.194219 0.999403 -0.016766 0.0129148 NA
19:19407718_T_C rs10401969 19 19407718 T C 187 0.999488 0.997403 169564 28131.6 1142.61 0 169564 28131.6 1142.61 0 198838 11167.7 1866.72 68.6157 0 13103 158396 26264.9 1074 0 185735 0.0764865 0.0764691 0.0764877 -1.39051e-15 1.00806 0.958203 1.0605 0.906156 0.709386 1.1575 0.999736 0.953702 1.04799 0.885242 0.997141 -0.00348844 0.0241704 NA
rs731839 rs731839 19 33899065 G A 188 1 1 22305 88564 87969 0 22305 88564 87969 0 198838 1530 5761 5812 0 13103 20775 82803 82157 0 185735 0.334881 0.336602 0.334759 0 0.944716 0.891137 1.00152 0.960574 0.906137 1.01828 0.991769 0.96582 1.01841 0.534435 1 -0.00845116 0.0136035 NA
19:35556744_T_C rs1688030 19 35556744 T C 189 0.999683 0.99822 914.369 24742.3 173181 0 914.369 24742.3 173181 0 198838 54.0392 1664.88 11384.1 0 13103 860.329 23077.4 161797 0 185735 0.0668158 0.0676546 0.0667567 0 1.14855 0.868634 1.51867 1.12017 0.850398 1.47551 0.985778 0.937795 1.03622 0.500568 0.99757 -0.0173438 0.0257481 NA
rs6859 rs6859 19 45382034 A G 190 1 1 35351 97160 66327 0 35351 97160 66327 0 198838 2294 6422 4387 0 13103 33057 90738 61940 0 185735 0.422107 0.420133 0.422247 0 1.01988 0.970815 1.07143 1.02063 0.968681 1.07536 1.00871 0.983431 1.03464 0.541628 1 0.00793417 0.0129993 NA
rs7254892 rs7254892 19 45389596 G A 191 1 1 186657 11977 204 0 186657 11977 204 0 198838 12335 755 13 0 13103 174322 11222 191 0 185735 0.0311434 0.0298023 0.0312381 0 0.950801 0.881288 1.0258 0.961885 0.548286 1.68748 0.952628 0.885064 1.02535 0.194506 1 -0.0479314 0.0369452 NA
rs492602 rs492602 19 49206417 A G 192 1 1 48395 98919 51524 0 48395 98919 51524 0 198838 3247 6385 3471 0 13103 45148 92534 48053 0 185735 0.492132 0.491452 0.49218 0 0.959436 0.918393 1.00231 1.00436 0.955811 1.05538 1.00291 0.978095 1.02836 0.810944 1 0.0030821 0.0128846 NA
rs17695224 rs17695224 19 52324216 G A 193 1 1 106762 77959 14117 0 106762 77959 14117 0 198838 7071 5051 981 0 13103 99691 72908 13136 0 185735 0.267034 0.26761 0.266993 0 0.976736 0.940927 1.01391 1.05289 0.982478 1.12834 1.00316 0.975167 1.03195 0.756411 1 0.00450451 0.0145215 NA
rs103294 rs103294 19 54797848 C T 194 1 1 119591 69028 10219 0 119591 69028 10219 0 198838 7856 4555 692 0 13103 111735 64473 9527 0 185735 0.224972 0.226627 0.224855 0 1.00484 0.967601 1.04352 1.03309 0.953197 1.11968 1.01019 0.980405 1.04088 0.506473 1 0.0102191 0.0153823 NA
rs364585 rs364585 20 12962718 A G 195 1 1 30466 94920 73452 0 30466 94920 73452 0 198838 1996 6271 4836 0 13103 28470 88649 68616 0 185735 0.391907 0.391628 0.391927 0 1.009 0.957764 1.06297 1.00528 0.95249 1.061 1.00125 0.975885 1.02728 0.889206 1 -0.0018338 0.0131636 NA
rs2328223 rs2328223 20 17845921 A C 196 1 1 131170 60630 7038 0 131170 60630 7038 0 198838 8586 4030 487 0 13103 122584 56600 6551 0 185735 0.187856 0.190949 0.187638 0 1.01656 0.97794 1.0567 1.06136 0.96554 1.1667 1.02181 0.989738 1.05491 0.183883 1 0.0218339 0.0164302 NA
20:34154741_C_T rs7264396 20 34154741 C T 197 0.999888 0.999712 124057 66100.7 8680.77 0 124057 66100.7 8680.77 0 198838 8116.51 4440.52 545.969 0 13103 115940 61660.1 8134.8 0 185735 0.209875 0.211114 0.209787 -1.4637e-16 1.02871 0.990485 1.06841 0.958705 0.876605 1.04849 1.00802 0.977539 1.03944 0.66077 0.999673 0.00693486 0.0158023 NA
20:39180436_T_C rs6016381 20 39180436 T C 198 0.985595 0.976044 73114.7 94522.4 31200.9 0 73114.7 94522.4 31200.9 0 198838 4774.99 6266.06 2061.95 0 13103 68339.7 88256.3 29139 0 185735 0.394603 0.396472 0.394472 -8.78217e-16 1.01613 0.977309 1.05649 1.01275 0.960052 1.06834 1.0084 0.982906 1.03456 0.502601 0.976351 0.00890042 0.0132762 NA
20:39724338_T_C rs6065311 20 39724338 T C 199 0.999675 0.999483 54191.2 99148 45498.8 0 54191.2 99148 45498.8 0 198838 3567.43 6499.94 3035.63 0 13103 50623.8 92648.1 42463.1 0 185735 0.478142 0.479707 0.478032 -7.31848e-17 0.995571 0.954383 1.03854 1.01446 0.964903 1.06657 1.00674 0.981806 1.0323 0.591372 0.999612 0.00689537 0.0128441 NA
rs1800961 rs1800961 20 43042364 C T 200 1 1 186678 11972 188 0 186678 11972 188 0 198838 12287 805 11 0 13103 174391 11167 177 0 185735 0.0310504 0.0315577 0.0310146 0 1.02315 0.950328 1.10154 0.882059 0.479592 1.62227 1.01808 0.94764 1.09376 0.611665 1 0.0188025 0.0370348 NA
20:44585420_A_G rs4465830 20 44585420 A G 201 0.999856 0.999619 131807 60129.4 6901.45 0 131807 60129.4 6901.45 0 198838 8634.2 3995.08 473.718 0 13103 123173 56134.3 6427.74 0 185735 0.185911 0.188603 0.185721 0 1.01529 0.976643 1.05547 1.05137 0.955293 1.1571 1.01912 0.98699 1.0523 0.245101 0.999467 0.019167 0.0164901 NA
rs181362 rs181362 22 21932068 C T 202 1 1 129419 62010 7409 0 129419 62010 7409 0 198838 8552 4056 495 0 13103 120867 57954 6914 0 185735 0.193192 0.192551 0.193238 0 0.989133 0.951625 1.02812 1.01185 0.921258 1.11135 0.995601 0.96447 1.02774 0.708453 1 -0.00608279 0.016267 NA
rs5763662 rs5763662 22 30378703 C T 203 1 1 189781 8961 96 0 189781 8961 96 0 198838 12508 590 5 0 13103 177273 8371 91 0 185735 0.0230162 0.0228955 0.0230247 0 0.998917 0.91712 1.08801 0.778724 0.316453 1.91627 0.994256 0.914388 1.0811 0.873117 1 -0.00684333 0.042851 NA
22:38595411_G_A rs3761445 22 38595411 G A 204 0.998854 0.998263 31760.7 95987.3 71090 0 31760.7 95987.3 71090 0 198838 2045.37 6260.23 4797.4 0 13103 29715.3 89727.1 66292.6 0 185735 0.401102 0.394985 0.401534 -5.12293e-16 1.01362 0.962631 1.06731 1.05136 0.99655 1.10918 1.02771 1.00171 1.05438 0.0376344 0.998348 0.0272975 0.0131313 NA
# Completed successfully at 2020-06-10 00:23:34
