# Supplementary material for: Predicting the effect of statins on cancer risk using genetic variants from a Mendelian randomization study in the UK Biobank
Source: eLife. 2020 Oct 13;9:e57191. doi: 10.7554/eLife.57191 (PMC7553780; doi:10.7554/eLife.57191)
Supplement: Source data 1. [file elife-57191-data1.zip › lipid_snps_CANCER_outcomes_ca_cerv.out]

# Analysis: "SNPTEST 2.5.4-beta1 analysis, started 2019-08-08 17:08:22"
#  started: 2019-08-08 18:22:38
# 
# Analysis properties:
#   -cov_names PC1 PC2 PC3 PC4 PC5 PC6 PC7 PC8 PC9 PC10 ages sex (user-supplied)
#   -data /rds/project/jmmh2/rds-jmmh2-projects/zz_mr/Association_Tests_August/bgen/lipid_snps.bgen /rds/project/jmmh2/rds-jmmh2-projects/zz_mr/Association_Tests_August/input/cancer_v3point1.sample (user-supplied)
#   -exclude_samples /rds/project/jmmh2/rds-jmmh2-projects/zz_mr/Amy_GWAS/input_all/exclusion_list.txt (user-supplied)
#   -frequentist 1 (user-supplied)
#   -method score (user-supplied)
#   -o /rds/project/jmmh2/rds-jmmh2-projects/zz_mr/Association_Tests_August/output/lipid_snps_CANCER_outcomes_ca_cerv.out (user-supplied)
#   -pheno ca_cerv (user-supplied)
# 
alternate_ids rsid chromosome position alleleA alleleB index average_maximum_posterior_call info cohort_1_AA cohort_1_AB cohort_1_BB cohort_1_NULL all_AA all_AB all_BB all_NULL all_total cases_AA cases_AB cases_BB cases_NULL cases_total controls_AA controls_AB controls_BB controls_NULL controls_total all_maf cases_maf controls_maf missing_data_proportion het_OR het_OR_lower het_OR_upper hom_OR hom_OR_lower hom_OR_upper all_OR all_OR_lower all_OR_upper frequentist_add_pvalue frequentist_add_info frequentist_add_beta_1 frequentist_add_se_1 comment
rs10903129 rs10903129 01 25768937 A G 1 1 1 39080 97907 61851 0 39080 97907 61851 0 198838 369 948 611 0 1928 38711 96959 61240 0 196910 0.44274 0.437241 0.442794 0 1.02572 0.908968 1.15746 1.04668 0.919226 1.19181 1.02279 0.959442 1.09033 0.516302 1 0.0211401 0.0325704 NA
rs4660293 rs4660293 01 40028180 A G 2 1 1 116679 71301 10858 0 116679 71301 10858 0 198838 1101 716 111 0 1928 115578 70585 10747 0 196910 0.233901 0.243257 0.23381 0 1.06485 0.968769 1.17046 1.08424 0.891089 1.31925 1.0534 0.978321 1.13423 0.146914 1 0.0555661 0.0383077 NA
rs2479394 rs2479394 01 55486064 G A 3 1 1 15388 80311 103139 0 15388 80311 103139 0 198838 156 763 1009 0 1928 15232 79548 102130 0 196910 0.27934 0.278786 0.279346 0 0.936543 0.787688 1.11353 0.964651 0.814267 1.14281 1.00279 0.934304 1.07629 0.950946 1 0.00222351 0.0361436 NA
rs11206510 rs11206510 01 55496039 T C 4 1 1 131518 60316 7004 0 131518 60316 7004 0 198838 1293 568 67 0 1928 130225 59748 6937 0 196910 0.186896 0.182054 0.186943 0 0.95746 0.867093 1.05725 0.972745 0.760031 1.24499 0.968025 0.891648 1.05094 0.49164 1 -0.0285773 0.0415547 NA
1:55502137_C_G rs2149041 01 55502137 C G 5 0.996834 0.992269 131023 60777.1 7037.92 0 131023 60777.1 7037.92 0 198838 1250.84 604.424 72.7373 0 1928 129772 60172.6 6965.18 0 196910 0.188226 0.194476 0.188165 -2.04917e-15 1.04213 0.945251 1.14894 1.08344 0.854288 1.37406 1.04164 0.961411 1.12856 0.322238 0.98942 0.0412142 0.041636 NA
rs2479409 rs2479409 01 55504650 G A 6 1 1 24329 90135 84374 0 24329 90135 84374 0 198838 254 879 795 0 1928 24075 89256 83579 0 196910 0.34901 0.359699 0.348906 0 0.933435 0.811207 1.07408 0.901576 0.782232 1.03913 0.953913 0.892902 1.01909 0.173573 1 -0.0461364 0.0339036 NA
rs10888897 rs10888897 01 55513061 T C 7 1 1 30463 95091 73284 0 30463 95091 73284 0 198838 285 922 721 0 1928 30178 94169 72563 0 196910 0.392322 0.386929 0.392375 0 1.03674 0.907201 1.18477 1.05212 0.916688 1.20756 1.02316 0.958654 1.09201 0.473002 1 0.0238239 0.0331993 NA
1:55518752_C_T rs7552841 01 55518752 C T 8 0.958573 0.934122 77437.4 93249 28151.6 0 77437.4 93249 28151.6 0 198838 737.176 908.725 282.098 0 1928 76700.2 92340.3 27869.5 0 196910 0.376066 0.381982 0.376008 -1.82962e-15 1.02392 0.928686 1.12892 1.05316 0.917499 1.20889 1.02571 0.960887 1.0949 0.428598 0.937243 0.027322 0.0345152 NA
rs562556 rs562556 01 55524237 G A 9 1 1 6364 58396 134078 0 6364 58396 134078 0 198838 61 592 1275 0 1928 6303 57804 132803 0 196910 0.178849 0.185166 0.178787 0 1.05823 0.81201 1.37912 0.992018 0.766333 1.28417 0.958052 0.88292 1.03958 0.302292 1 -0.0435915 0.0422591 NA
1:55958030_C_T rs1998013 01 55958030 C T 10 0.99936 0.923026 197508 1328.31 1.96863 0 197508 1328.31 1.96863 0 198838 1911.51 16.4863 0 0 1928 195596 1311.83 1.96863 0 196910 0.00335009 0.00427549 0.00334103 -2.56147e-15 1.28596 0.789529 2.09454 NA NA NA 1.28089 0.787244 2.08408 0.278008 0.907904 0.320243 0.295208 NA
1:62953373_G_A rs10493326 01 62953373 G A 11 0.993612 0.986562 110867 75135 12836 0 110867 75135 12836 0 198838 1082.79 729.62 115.592 0 1928 109784 74405.4 12720.4 0 196910 0.25349 0.249171 0.253532 2.34191e-15 0.994234 0.904728 1.0926 0.921349 0.759891 1.11711 0.977089 0.908006 1.05143 0.535712 0.988018 -0.023163 0.0374013 NA
1:63133930_G_A rs4587594 01 63133930 G A 12 0.999533 0.999131 83577.5 90833.1 24427.4 0 83577.5 90833.1 24427.4 0 198838 807.412 854.149 266.439 0 1928 82770.1 89978.9 24161 0 196910 0.351261 0.359706 0.351178 -7.31848e-17 0.973131 0.883465 1.0719 1.13048 0.983559 1.29934 1.03793 0.971545 1.10885 0.349748 0.998606 0.0317615 0.0339667 NA
1:92993807_C_T rs6603981 01 92993807 C T 13 0.998755 0.997276 8725.97 64336.4 125776 0 8725.97 64336.4 125776 0 198838 70.502 603.075 1254.42 0 1928 8655.47 63733.3 124521 0 196910 0.205666 0.192966 0.20579 -3.65924e-16 1.1617 0.906801 1.48825 1.23677 0.972019 1.57364 1.08368 1 1.17435 0.0478051 0.998221 0.078955 0.0398945 NA
rs12133576 rs12133576 01 93816400 A G 14 1 1 27034 92419 79385 0 27034 92419 79385 0 198838 254 887 787 0 1928 26780 91532 78598 0 196910 0.368358 0.361774 0.368422 0 1.02171 0.888102 1.17542 1.0557 0.915837 1.21692 1.0291 0.963364 1.09931 0.330372 1 0.0326332 0.0335262 NA
rs646776 rs646776 01 109818530 C T 15 1 1 9776 68807 120255 0 9776 68807 120255 0 198838 103 649 1176 0 1928 9673 68158 119079 0 196910 0.222188 0.221732 0.222193 0 0.894235 0.725598 1.10207 0.927462 0.75747 1.1356 1.00267 0.928964 1.08222 0.981971 1 0.000881387 0.0390023 NA
1:110198727_C_G rs1010167 01 110198727 C G 16 0.996168 0.993769 74648.4 94491.4 29698.2 0 74648.4 94491.4 29698.2 0 198838 743.031 890.365 294.604 0 1928 73905.4 93601 29403.6 0 196910 0.386968 0.383707 0.387 1.61007e-15 0.946142 0.857933 1.04342 0.996567 0.870178 1.14132 0.986193 0.923923 1.05266 0.668798 0.994568 -0.0142693 0.0333551 NA
rs267733 rs267733 01 150958836 A G 17 1 1 140122 53507 5209 0 140122 53507 5209 0 198838 1365 523 40 0 1928 138757 52984 5169 0 196910 0.160746 0.15638 0.160789 0 1.00341 0.906753 1.11037 0.786639 0.573716 1.07858 0.967492 0.886598 1.05577 0.412686 1 -0.0360324 0.0439861 NA
rs12145743 rs12145743 01 156700651 T G 18 1 1 87143 89014 22681 0 87143 89014 22681 0 198838 902 807 219 0 1928 86241 88207 22462 0 196910 0.337903 0.322873 0.33805 0 0.874737 0.795118 0.962329 0.932187 0.803643 1.08129 0.933697 0.872467 0.999224 0.0694363 1 -0.0622544 0.0342892 NA
rs4650994 rs4650994 01 178515312 G A 19 1 1 43939 98290 56609 0 43939 98290 56609 0 198838 438 950 540 0 1928 43501 97340 56069 0 196910 0.46814 0.473548 0.468087 0 0.969298 0.865068 1.08609 0.956524 0.842733 1.08568 0.97832 0.918105 1.04248 0.457278 1 -0.0240382 0.0323383 NA
1:182150978_C_A rs1689797 01 182150978 C A 20 0.998426 0.997432 88172.2 88481.5 22184.3 0 88172.2 88481.5 22184.3 0 198838 850.4 863.706 213.894 0 1928 87321.8 87617.8 21970.4 0 196910 0.334066 0.334931 0.334058 1.39051e-15 1.01222 0.920345 1.11326 0.999677 0.859868 1.16222 1.00393 0.938679 1.07372 0.895466 0.996479 0.00452033 0.0344036 NA
rs2642438 rs2642438 01 220970028 A G 21 1 1 17474 82764 98600 0 17474 82764 98600 0 198838 182 781 965 0 1928 17292 81983 97635 0 196910 0.296 0.29694 0.295991 0 0.905109 0.76962 1.06445 0.939065 0.800845 1.10114 0.995459 0.9287 1.06702 0.907252 1 -0.00412699 0.0354233 NA
1:220985811_T_C rs903319 01 220985811 T C 22 0.997356 0.995008 107425 77418.9 13993.6 0 107425 77418.9 13993.6 0 198838 1025.63 759.416 142.953 0 1928 106400 76659.5 13850.7 0 196910 0.265055 0.27109 0.264996 1.39051e-15 1.02769 0.93522 1.12931 1.07071 0.898028 1.2766 1.03155 0.960502 1.10784 0.348846 0.994751 0.034469 0.0367933 NA
rs4846914 rs4846914 01 230295691 G A 23 1 1 30593 95225 73020 0 30593 95225 73020 0 198838 306 933 689 0 1928 30287 94292 72331 0 196910 0.393313 0.400674 0.393241 0 0.979358 0.860171 1.11506 0.942822 0.8235 1.07943 0.969423 0.908662 1.03425 0.325474 1 -0.032656 0.0332116 NA
1:230419344_G_A rs6680658 01 230419344 G A 24 0.99312 0.985962 117088 71024.6 10725.6 0 117088 71024.6 10725.6 0 198838 1128.2 695.388 104.416 0 1928 115960 70329.2 10621.2 0 196910 0.23254 0.234497 0.232521 -2.92739e-15 1.01628 0.924216 1.11752 1.01045 0.826071 1.23599 1.0111 0.938168 1.0897 0.778092 0.986002 0.0108804 0.0386095 NA
1:234849339_G_A rs2587534 01 234849339 G A 25 0.995888 0.99247 46065.8 99407.3 53364.9 0 46065.8 99407.3 53364.9 0 198838 454.208 959.984 513.808 0 1928 45611.6 98447.3 52851.1 0 196910 0.481646 0.484544 0.481617 4.39109e-16 0.979221 0.875315 1.09546 0.976264 0.859956 1.1083 0.988349 0.927572 1.05311 0.715127 0.993322 -0.0118715 0.0325266 NA
rs1367117 rs1367117 02 21263900 G A 26 1 1 87532 88594 22712 0 87532 88594 22712 0 198838 851 859 218 0 1928 86681 87735 22494 0 196910 0.337003 0.33584 0.337014 0 0.997274 0.906658 1.09695 0.987152 0.850072 1.14634 0.994754 0.930143 1.06385 0.806125 1 -0.00839319 0.0341982 NA
rs515135 rs515135 02 21286057 T C 27 1 1 6467 58439 133932 0 6467 58439 133932 0 198838 65 567 1296 0 1928 6402 57872 132636 0 196910 0.179475 0.180757 0.179463 0 0.964977 0.745566 1.24896 0.962378 0.749209 1.2362 0.991272 0.912842 1.07644 0.869126 1 -0.00693945 0.0421163 NA
rs1260326 rs1260326 02 27730940 T C 28 1 1 30975 94971 72892 0 30975 94971 72892 0 198838 297 943 688 0 1928 30678 94028 72204 0 196910 0.394595 0.3986 0.394556 0 1.03592 0.908678 1.18097 0.984233 0.858448 1.12845 0.983244 0.921566 1.04905 0.569602 1 -0.018854 0.0331564 NA
2:27731212_T_C rs3817588 02 27731212 T C 29 0.991915 0.980591 128401 62681 7756.4 0 128401 62681 7756.4 0 198838 1219.98 633.176 74.8471 0 1928 127181 62047.8 7681.56 0 196910 0.196627 0.203027 0.196564 -3.14695e-15 1.06382 0.965979 1.17157 1.01577 0.803414 1.28425 1.04125 0.962293 1.12669 0.355892 0.978382 0.0379421 0.0410975 NA
rs6544713 rs6544713 02 44073881 T C 30 1 1 20709 87101 91028 0 20709 87101 91028 0 198838 184 827 917 0 1928 20525 86274 90111 0 196910 0.323175 0.309907 0.323305 0 1.06928 0.910738 1.25542 1.13516 0.968237 1.33086 1.06389 0.993375 1.13941 0.0764097 1 0.0613798 0.0346405 NA
rs4148218 rs4148218 02 44099582 G A 31 1 1 132780 59339 6719 0 132780 59339 6719 0 198838 1300 562 66 0 1928 131480 58777 6653 0 196910 0.183006 0.179979 0.183035 0 0.967042 0.875519 1.06813 1.00333 0.782541 1.28641 0.979638 0.902011 1.06395 0.647191 1 -0.0191456 0.0418329 NA
rs2710642 rs2710642 02 63149557 G A 32 1 1 21444 87521 89873 0 21444 87521 89873 0 198838 204 874 850 0 1928 21240 86647 89023 0 196910 0.327928 0.332469 0.327883 0 1.05022 0.901102 1.22403 0.994125 0.852627 1.15911 0.979479 0.915702 1.0477 0.559513 1 -0.0201216 0.0344805 NA
2:118576719_T_C rs17508045 02 118576719 T C 33 0.999603 0.997885 165674 31626.1 1537.87 0 165674 31626.1 1537.87 0 198838 1576.95 340.047 11 0 1928 164097 31286.1 1526.87 0 196910 0.0872617 0.0938919 0.0871968 -1.24414e-15 1.13102 1.00532 1.27243 0.749676 0.413428 1.3594 1.08474 0.972932 1.20939 0.151405 0.997581 0.0822632 0.0573428 NA
rs2030746 rs2030746 02 121309488 C T 34 1 1 67791 96593 34454 0 67791 96593 34454 0 198838 620 965 343 0 1928 67171 95628 34111 0 196910 0.41617 0.428164 0.416053 0 1.09328 0.987896 1.20991 1.08941 0.954179 1.2438 1.0509 0.985652 1.12048 0.146505 1 0.047693 0.0328467 NA
2:135762344_C_T rs16831243 02 135762344 C T 35 0.999533 0.998069 161037 35528.7 2272.22 0 161037 35528.7 2272.22 0 198838 1571.54 336.459 20.0039 0 1928 159465 35192.3 2252.22 0 196910 0.100768 0.0976314 0.100799 5.12293e-16 0.970122 0.861883 1.09195 0.901252 0.578722 1.40353 0.965173 0.867367 1.07401 0.758175 0.996557 -0.0168238 0.0546443 NA
2:165551201_T_C rs7607980 02 165551201 T C 36 0.999285 0.997591 154146 41869.3 2822.43 0 154146 41869.3 2822.43 0 198838 1464.99 427 36.0118 0 1928 152681 41442.3 2786.42 0 196910 0.119479 0.129415 0.119382 -2.26873e-15 1.07383 0.963576 1.1967 1.34694 0.96572 1.87866 1.09653 0.997626 1.20524 0.0459969 0.998341 0.0998584 0.0500437 NA
2:165619163_T_G rs355838 02 165619163 T G 37 0.994419 0.991849 30744.9 94746.7 73346.5 0 30744.9 94746.7 73346.5 0 198838 274.976 929.02 724.004 0 1928 30469.9 93817.7 72622.4 0 196910 0.392874 0.383551 0.392965 2.19554e-16 1.09728 0.958537 1.25609 1.1047 0.960878 1.27005 1.04043 0.974735 1.11056 0.183613 0.991473 0.0442448 0.033274 NA
rs2287623 rs2287623 02 169830155 G A 38 1 1 31202 95305 72331 0 31202 95305 72331 0 198838 297 926 705 0 1928 30905 94379 71626 0 196910 0.396577 0.394191 0.3966 0 1.02096 0.895305 1.16425 1.02421 0.893762 1.17371 1.01013 0.946648 1.07787 0.764481 1 0.00992428 0.0331249 NA
rs1047891 rs1047891 02 211540507 C A 39 1 1 93330 85562 19946 0 93330 85562 19946 0 198838 863 869 196 0 1928 92467 84693 19750 0 196910 0.315468 0.327023 0.315355 0 1.09938 1.00009 1.20852 1.06332 0.909877 1.24265 1.05498 0.986003 1.12878 0.14668 1 0.0504324 0.0347484 NA
rs1250229 rs1250229 02 216304384 T C 40 1 1 13127 77818 107893 0 13127 77818 107893 0 198838 110 751 1067 0 1928 13017 77067 106826 0 196910 0.2617 0.251815 0.261797 0 1.15316 0.943224 1.40982 1.18197 0.970507 1.4395 1.0537 0.979455 1.13357 0.13849 1 0.0548831 0.0370471 NA
2:227122216_G_T rs1515110 02 227122216 G T 41 0.998989 0.998194 26323.3 91977.3 80537.5 0 26323.3 91977.3 80537.5 0 198838 246.882 932.839 748.278 0 1928 26076.4 91044.4 79789.2 0 196910 0.363672 0.36997 0.363611 0 1.08221 0.93993 1.24603 0.990551 0.857249 1.14458 0.972991 0.911122 1.03906 0.410221 0.998602 -0.0277213 0.0336626 NA
rs11563251 rs11563251 02 234679384 C T 42 1 1 157289 39092 2457 0 157289 39092 2457 0 198838 1525 370 33 0 1928 155764 38722 2424 0 196910 0.110658 0.113071 0.110634 0 0.975981 0.870713 1.09397 1.39052 0.982644 1.96771 1.02483 0.927148 1.1328 0.648285 1 0.0235175 0.051557 NA
3:12296469_G_A rs9875338 03 12296469 G A 43 0.999037 0.998376 71958.6 95087.4 31792 0 71958.6 95087.4 31792 0 198838 728.722 920.075 279.204 0 1928 71229.9 94167.3 31512.8 0 196910 0.398997 0.383424 0.399149 -1.4637e-16 0.955044 0.866165 1.05304 0.866035 0.753958 0.994772 0.936104 0.876992 0.9992 0.0493626 0.99799 -0.0649867 0.0330646 NA
rs7640978 rs7640978 03 32533010 C T 44 1 1 164956 32299 1583 0 164956 32299 1583 0 198838 1607 311 10 0 1928 163349 31988 1573 0 196910 0.0891806 0.0858402 0.0892133 0 0.988266 0.874753 1.11651 0.646207 0.346336 1.20572 0.95864 0.856033 1.07355 0.398071 1 -0.0478879 0.0566672 NA
Affx-22382690 rs2290547 03 47061183 G A 45 1 1 135244 57331 6263 0 135244 57331 6263 0 198838 1344 540 44 0 1928 133900 56791 6219 0 196910 0.175663 0.162863 0.175788 0 0.947317 0.856874 1.04731 0.704877 0.52148 0.952773 0.912167 0.837104 0.993962 0.041421 1 -0.0867265 0.0425278 NA
3:50113034_A_G rs2240327 03 50113034 A G 46 0.999883 0.999805 54041.1 99257.5 45539.4 0 54041.1 99257.5 45539.4 0 198838 543.843 991.129 393.027 0 1928 53497.2 98266.4 45146.4 0 196910 0.478622 0.460888 0.478795 -7.31848e-17 0.992163 0.89316 1.10214 0.856363 0.751694 0.975607 0.930626 0.873255 0.991765 0.0181607 0.999809 -0.0778033 0.032935 NA
rs13326165 rs13326165 03 52532118 A G 47 1 1 8288 64401 126149 0 8288 64401 126149 0 198838 73 643 1212 0 1928 8215 63758 124937 0 196910 0.203626 0.204616 0.203616 0 1.13491 0.889934 1.44732 1.09168 0.861103 1.384 0.993861 0.918713 1.07516 0.950851 1 -0.00248221 0.0402708 NA
rs6805251 rs6805251 03 119560606 T C 48 1 1 29103 93848 75887 0 29103 93848 75887 0 198838 262 920 746 0 1928 28841 92928 75141 0 196910 0.382356 0.374481 0.382434 0 1.08981 0.949438 1.25093 1.09288 0.948763 1.25888 1.03439 0.968774 1.10444 0.287165 1 0.035453 0.0333092 NA
rs17345563 rs17345563 03 132209203 A G 49 1 1 156414 39918 2506 0 156414 39918 2506 0 198838 1548 366 14 0 1928 154866 39552 2492 0 196910 0.112981 0.102178 0.113087 0 0.925759 0.82564 1.03802 0.562037 0.331586 0.952652 0.892558 0.803852 0.991053 0.0381163 1 -0.106312 0.051269 NA
3:135932359_C_T rs687339 03 135932359 C T 50 0.998764 0.997167 10283.6 70087.2 118467 0 10283.6 70087.2 118467 0 198838 89.5412 664.243 1174.22 0 1928 10194 69423 117293 0 196910 0.22796 0.218705 0.228051 4.39109e-16 1.0893 0.87276 1.35956 1.13972 0.918465 1.41427 1.05536 0.97742 1.13951 0.181516 0.996171 0.0517326 0.0387191 NA
3:156798294_A_G rs1482852 03 156798294 A G 51 0.998126 0.996852 71203.9 95862.5 31771.7 0 71203.9 95862.5 31771.7 0 198838 696.8 957.149 274.051 0 1928 70507.1 94905.3 31497.6 0 196910 0.400843 0.390366 0.400946 2.92739e-16 1.0205 0.925153 1.12568 0.880397 0.765087 1.01309 0.956716 0.896494 1.02098 0.200013 0.9974 -0.042522 0.033181 NA
3:170727218_G_A rs10513688 03 170727218 G A 52 0.999976 0.999871 162097 34842.4 1898.5 0 162097 34842.4 1898.5 0 198838 1529.99 377.016 20.9961 0 1928 160567 34465.4 1877.51 0 196910 0.0971631 0.108664 0.0970505 -5.85478e-16 1.14801 1.02504 1.28572 1.17361 0.761107 1.80969 1.13425 1.0243 1.25601 0.0128988 0.999953 0.13602 0.0547022 NA
rs6831256 rs6831256 04 3473139 A G 53 1 1 66048 97146 35644 0 66048 97146 35644 0 198838 650 924 354 0 1928 65398 96222 35290 0 196910 0.423546 0.423237 0.423549 0 0.966159 0.873493 1.06866 1.00926 0.886125 1.1495 0.998722 0.936622 1.06494 0.937801 1 0.00255962 0.0328013 NA
4:26062990_A_G rs10019888 04 26062990 A G 54 0.996732 0.99089 138517 54880.8 5440.09 0 138517 54880.8 5440.09 0 198838 1355.88 525.435 46.6824 0 1928 137161 54355.4 5393.41 0 196910 0.165363 0.160477 0.165411 -3.14695e-15 0.97788 0.883754 1.08203 0.875585 0.653187 1.17371 0.964469 0.884635 1.05151 0.423436 0.988466 -0.0351011 0.0438503 NA
rs442177 rs442177 04 88030261 G T 55 1 1 32995 95698 70145 0 32995 95698 70145 0 198838 316 958 654 0 1928 32679 94740 69491 0 196910 0.406582 0.412344 0.406526 0 1.04572 0.920289 1.18824 0.973264 0.850423 1.11385 0.976223 0.915304 1.0412 0.385958 1 -0.028562 0.0329445 NA
4:88160140_C_T rs10029254 04 88160140 C T 56 0.999899 0.999774 117469 70737.8 10631.5 0 117469 70737.8 10631.5 0 198838 1165.87 650.133 111.992 0 1928 116303 70087.7 10519.5 0 196910 0.231346 0.22669 0.231392 5.12293e-16 0.925336 0.840303 1.01897 1.06202 0.873931 1.29059 0.973726 0.902691 1.05035 0.454985 0.999766 -0.0286976 0.0384105 NA
rs3822072 rs3822072 04 89741269 G A 57 1 1 59743 98583 40512 0 59743 98583 40512 0 198838 561 993 374 0 1928 59182 97590 40138 0 196910 0.451642 0.451504 0.451643 0 1.07342 0.967374 1.1911 0.982975 0.861892 1.12107 0.99944 0.937727 1.06521 0.923532 1 0.00312614 0.032569 NA
rs2602836 rs2602836 04 100014805 A G 58 1 1 34952 97306 66580 0 34952 97306 66580 0 198838 335 950 643 0 1928 34617 96356 65937 0 196910 0.420468 0.420124 0.420471 0 1.0188 0.898956 1.15462 1.00769 0.882455 1.1507 1.00142 0.939096 1.06789 0.956018 1 0.0018125 0.0328644 NA
rs13107325 rs13107325 04 103188709 C T 59 1 1 170525 27258 1055 0 170525 27258 1055 0 198838 1660 256 12 0 1928 168865 27002 1043 0 196910 0.0738491 0.0726141 0.0738612 0 0.964441 0.844982 1.10079 1.17038 0.661155 2.07183 0.981794 0.868846 1.10943 0.738527 1 -0.0206865 0.061972 NA
rs6450176 rs6450176 05 53298025 G A 60 1 1 110916 75230 12692 0 110916 75230 12692 0 198838 1060 740 128 0 1928 109856 74490 12564 0 196910 0.253005 0.258299 0.252953 0 1.02956 0.936862 1.13143 1.05584 0.878105 1.26956 1.02849 0.956595 1.10579 0.447576 1 0.0282889 0.0372486 NA
5:55861786_C_T rs9686661 05 55861786 C T 61 0.999881 0.999695 127469 63450 7919.12 0 127469 63450 7919.12 0 198838 1221 620.98 86.0235 0 1928 126248 62829 7833.1 0 196910 0.199379 0.205661 0.199318 -8.05033e-16 1.02194 0.927399 1.12613 1.13552 0.911429 1.4147 1.04006 0.961557 1.12498 0.280689 0.999941 0.0437779 0.0405812 NA
5:67714246_A_G rs4976033 05 67714246 A G 62 0.983287 0.97274 70825 95764.8 32248.2 0 70825 95764.8 32248.2 0 198838 679.235 946.067 302.698 0 1928 70145.8 94818.7 31945.5 0 196910 0.402994 0.40235 0.403001 -4.39109e-15 1.03041 0.933233 1.1377 0.978545 0.854034 1.12121 0.997299 0.934835 1.06394 0.984995 0.973751 -0.000629837 0.0334892 NA
5:74560579_G_A rs10066707 05 74560579 G A 63 0.993827 0.990979 79185.4 92459.5 27193.1 0 79185.4 92459.5 27193.1 0 198838 768 890.533 269.467 0 1928 78417.4 91568.9 26923.6 0 196910 0.36926 0.370712 0.369245 -1.4637e-16 0.993009 0.901222 1.09415 1.02193 0.888904 1.17487 1.00631 0.942352 1.07462 0.788786 0.989903 0.00903227 0.0337167 NA
5:74562029_C_G rs2006760 05 74562029 C G 64 0.98939 0.97486 125754 64721.4 8362.53 0 125754 64721.4 8362.53 0 198838 1209.35 647.557 71.098 0 1928 124545 64073.8 8291.43 0 196910 0.204806 0.204811 0.204806 -6.14752e-15 1.04081 0.94562 1.14559 0.883087 0.694511 1.12286 1.00003 0.924446 1.0818 0.931685 0.976594 0.00348438 0.040646 NA
rs7703051 rs7703051 05 74625487 C A 65 1 1 77773 93023 28042 0 77773 93023 28042 0 198838 737 898 293 0 1928 77036 92125 27749 0 196910 0.374946 0.384855 0.374849 0 1.01888 0.923875 1.12367 1.10369 0.96329 1.26455 1.04339 0.977543 1.11368 0.16108 1 0.0468689 0.0334431 NA
5:74641707_G_A rs2303152 05 74641707 G A 66 0.999537 0.998251 161037 35775.8 2025.69 0 161037 35775.8 2025.69 0 198838 1583.47 325.533 18.9961 0 1928 159453 35450.2 2006.69 0 196910 0.10015 0.0942753 0.100207 1.02459e-15 0.924697 0.820271 1.04242 0.953249 0.605073 1.50178 0.934641 0.838527 1.04177 0.231392 0.99828 -0.064594 0.0539731 NA
5:74648496_G_T rs17238484 05 74648496 G T 67 0.999732 0.99944 119462 69048.4 10327.1 0 119462 69048.4 10327.1 0 198838 1178.97 635.729 113.298 0 1928 118283 68412.7 10213.8 0 196910 0.225567 0.223632 0.225586 -7.31848e-17 0.932301 0.846199 1.02716 1.11289 0.916791 1.35095 0.988843 0.916367 1.06705 0.802398 0.99928 -0.00967107 0.0386464 NA
rs5909 rs5909 05 74656175 G A 68 1 1 163171 33930 1737 0 163171 33930 1737 0 198838 1575 332 21 0 1928 161596 33598 1716 0 196910 0.0940565 0.0969917 0.0940277 0 1.01385 0.900154 1.14191 1.2556 0.814197 1.93631 1.03491 0.929716 1.152 0.456874 1 0.0414033 0.0556494 NA
rs12916 rs12916 05 74656539 T C 69 1 1 71540 95442 31856 0 71540 95442 31856 0 198838 689 905 334 0 1928 70851 94537 31522 0 196910 0.40021 0.407936 0.400135 0 0.984404 0.891104 1.08747 1.08958 0.955463 1.24253 1.03293 0.968369 1.10179 0.260116 1 0.0372399 0.0330693 NA
rs4530754 rs4530754 05 122855416 G A 70 1 1 41306 98436 59096 0 41306 98436 59096 0 198838 389 969 570 0 1928 40917 97467 58526 0 196910 0.455265 0.45306 0.455287 0 1.04573 0.929144 1.17695 1.02443 0.899977 1.16608 1.00902 0.946736 1.07541 0.681764 1 0.0133214 0.0324868 NA
rs6882076 rs6882076 05 156390297 T C 71 1 1 26689 92044 80105 0 26689 92044 80105 0 198838 255 927 746 0 1928 26434 91117 79359 0 196910 0.36568 0.372666 0.365611 0 1.05464 0.917525 1.21224 0.974463 0.84474 1.12411 0.970159 0.908558 1.03594 0.385815 1 -0.0291248 0.0335836 NA
6:16109163_A_C rs2294261 06 16109163 A C 72 0.996445 0.994399 51855 98997.5 47985.5 0 51855 98997.5 47985.5 0 198838 512.655 945.533 469.812 0 1928 51342.3 98052 47515.7 0 196910 0.49027 0.488889 0.490283 1.24414e-15 0.965763 0.86687 1.07594 0.990232 0.873176 1.12298 0.994436 0.933298 1.05958 0.924362 0.994315 -0.00307976 0.0324388 NA
6:26093141_G_A rs1800562 06 26093141 G A 73 0.999531 0.997336 169662 27952.2 1223.81 0 169662 27952.2 1223.81 0 198838 1637.38 280.235 10.3843 0 1928 168025 27671.9 1213.43 0 196910 0.0764437 0.0780612 0.0764278 1.61007e-15 1.03922 0.914959 1.18035 0.878188 0.475848 1.62071 1.02318 0.909076 1.15161 0.893721 0.996434 0.00811424 0.0607365 NA
rs2247056 rs2247056 06 31265490 T C 74 1 1 17553 82965 98320 0 17553 82965 98320 0 198838 178 835 915 0 1928 17375 82130 97405 0 196910 0.296903 0.308869 0.296785 0 0.992406 0.843446 1.16767 0.916948 0.7803 1.07753 0.944365 0.881704 1.01148 0.156277 1 -0.0504096 0.0355572 NA
6:34563164_A_G rs205262 06 34563164 A G 75 0.999272 0.998595 106542 77938 14358.4 0 106542 77938 14358.4 0 198838 1041.69 751.294 135.012 0 1928 105500 77186.7 14223.3 0 196910 0.268195 0.264865 0.268228 0 0.985778 0.897092 1.08323 0.96135 0.80288 1.1511 0.982944 0.914772 1.0562 0.614479 0.998652 -0.0184061 0.0365424 NA
6:43757896_C_A rs998584 06 43757896 C A 76 0.996363 0.994677 53103.4 99411.4 46323.2 0 53103.4 99411.4 46323.2 0 198838 528.408 914.482 485.11 0 1928 52575 98496.9 45838.1 0 196910 0.482951 0.488771 0.482894 8.05033e-16 0.923768 0.829511 1.02873 1.05299 0.9303 1.19185 1.02381 0.960865 1.09088 0.422985 0.995136 0.0260387 0.0324974 NA
rs17789218 rs17789218 06 100600097 T C 77 1 1 113384 73612 11842 0 113384 73612 11842 0 198838 1067 733 128 0 1928 112317 72879 11714 0 196910 0.244661 0.256483 0.244546 0 1.05872 0.963267 1.16364 1.15023 0.956611 1.38305 1.06566 0.990987 1.14595 0.0625785 1 0.0703333 0.0377695 NA
6:116337503_G_A rs868943 06 116337503 G A 78 0.999621 0.999387 66428.4 96853.9 35555.7 0 66428.4 96853.9 35555.7 0 198838 663.922 934.933 329.145 0 1928 65764.5 95919 35226.5 0 196910 0.422367 0.41318 0.422457 7.31848e-17 0.965497 0.873646 1.06701 0.925534 0.810468 1.05694 0.96258 0.902533 1.02662 0.199119 0.998796 -0.0421121 0.0327959 NA
rs9491696 rs9491696 06 127452639 C G 79 1 1 50986 99526 48326 0 50986 99526 48326 0 198838 489 990 449 0 1928 50497 98536 47877 0 196910 0.493311 0.489627 0.493347 0 1.03752 0.930503 1.15685 0.968448 0.851481 1.10148 0.985223 0.924653 1.04976 0.70303 1 -0.0123595 0.0324197 NA
6:139831757_T_C rs634869 06 139831757 T C 80 0.999778 0.999687 33346.8 96157.9 69333.3 0 33346.8 96157.9 69333.3 0 198838 323.255 909.808 694.937 0 1928 33023.6 95248.1 68638.3 0 196910 0.409508 0.403609 0.409566 -1.4637e-16 0.975827 0.85899 1.10855 1.03433 0.905874 1.181 1.025 0.960829 1.09345 0.494908 0.999628 0.0224828 0.0329407 NA
6:152040291_T_C rs12525163 06 152040291 T C 81 0.999302 0.9986 104794 79144.6 14899.9 0 104794 79144.6 14899.9 0 198838 1026.94 761.757 139.306 0 1928 103767 78382.9 14760.6 0 196910 0.273953 0.269805 0.273993 -7.31848e-17 0.981994 0.893731 1.07897 0.953631 0.798289 1.1392 0.979067 0.911548 1.05159 0.556989 0.998908 -0.0213456 0.0363442 NA
6:160575985_C_T rs2297374 06 160575985 C T 82 0.998067 0.996774 78061.8 92896.5 27879.7 0 78061.8 92896.5 27879.7 0 198838 749.486 921.373 257.141 0 1928 77312.3 91975.1 27622.5 0 196910 0.373812 0.372317 0.373826 8.78217e-16 1.03336 0.937937 1.13848 0.960269 0.832886 1.10713 0.993569 0.930473 1.06094 0.904326 0.996549 -0.00402803 0.0335116 NA
rs1564348 rs1564348 06 160578860 T C 83 1 1 136989 56125 5724 0 136989 56125 5724 0 198838 1368 510 50 0 1928 135621 55615 5674 0 196910 0.16992 0.158195 0.170035 0 0.909116 0.820821 1.00691 0.873618 0.65799 1.15991 0.917285 0.840944 1.00056 0.0542837 1 -0.0830569 0.0431562 NA
rs702485 rs702485 07 6449272 A G 84 1 1 58923 98589 41326 0 58923 98589 41326 0 198838 541 957 430 0 1928 58382 97632 40896 0 196910 0.45575 0.471214 0.455599 0 1.05779 0.951477 1.17599 1.13467 0.999084 1.28866 1.06481 0.999258 1.13467 0.0624748 1 0.0606017 0.0325307 NA
7:16152174_T_A rs17286602 07 16152174 T A 85 0.997731 0.99644 64861.2 97502.9 36473.9 0 64861.2 97502.9 36473.9 0 198838 631.722 923.188 373.09 0 1928 64229.5 96579.7 36100.8 0 196910 0.428617 0.432928 0.428575 -3.65924e-16 0.971881 0.877905 1.07592 1.05077 0.923944 1.195 1.01791 0.954791 1.0852 0.632704 0.996494 0.0156731 0.0327941 NA
rs10282707 rs10282707 07 17911038 C T 86 1 1 72316 95258 31264 0 72316 95258 31264 0 198838 695 946 287 0 1928 71621 94312 30977 0 196910 0.39677 0.394191 0.396795 0 1.03366 0.936795 1.14055 0.954769 0.831558 1.09624 0.989165 0.927002 1.0555 0.770412 1 -0.00966617 0.0331219 NA
rs12670798 rs12670798 07 21607352 T C 87 1 1 112427 74279 12132 0 112427 74279 12132 0 198838 1101 708 119 0 1928 111326 73571 12013 0 196910 0.247797 0.245332 0.247821 0 0.973052 0.884974 1.06989 1.00162 0.828246 1.2113 0.986689 0.916575 1.06217 0.696105 1 -0.0146573 0.0375266 NA
rs4722551 rs4722551 07 25991826 T C 88 1 1 140831 53006 5001 0 140831 53006 5001 0 198838 1369 512 47 0 1928 139462 52494 4954 0 196910 0.158441 0.157158 0.158453 0 0.993603 0.897226 1.10033 0.966483 0.721639 1.2944 0.9903 0.907653 1.08047 0.80156 1 -0.0111378 0.0443155 NA
rs2073547 rs2073547 07 44582331 A G 89 1 1 132659 59019 7160 0 132659 59019 7160 0 198838 1264 584 80 0 1928 131395 58435 7080 0 196910 0.184419 0.192946 0.184335 0 1.03889 0.941394 1.14649 1.1746 0.93585 1.47425 1.05788 0.976163 1.14644 0.195622 1 0.0536355 0.0414453 NA
rs217386 rs217386 07 44600695 G A 90 1 1 66260 96808 35770 0 66260 96808 35770 0 198838 669 938 321 0 1928 65591 95870 35449 0 196910 0.42333 0.409751 0.423462 0 0.959264 0.868254 1.05981 0.887808 0.776698 1.01481 0.945143 0.886113 1.00811 0.0957516 1 -0.0545188 0.0327281 NA
rs4917014 rs4917014 07 50305863 T G 91 1 1 91989 86723 20126 0 91989 86723 20126 0 198838 862 862 204 0 1928 91127 85861 19922 0 196910 0.319293 0.329357 0.319194 0 1.06133 0.965273 1.16695 1.08252 0.928599 1.26196 1.04748 0.979111 1.12061 0.160874 1 0.0488118 0.0348124 NA
rs17145738 rs17145738 07 72982874 C T 92 1 1 153270 42496 3072 0 153270 42496 3072 0 198838 1469 422 37 0 1928 151801 42074 3035 0 196910 0.122311 0.128631 0.122249 0 1.03646 0.929619 1.15557 1.25978 0.907295 1.74922 1.05991 0.964086 1.16526 0.237733 1 0.0581874 0.0492833 NA
rs799160 rs799160 07 73060006 C T 93 1 1 51934 99514 47390 0 51934 99514 47390 0 198838 532 919 477 0 1928 51402 98595 46913 0 196910 0.488574 0.485737 0.488601 0 0.900594 0.808958 1.00261 0.982412 0.867649 1.11235 0.988598 0.92781 1.05337 0.698764 1 -0.0125535 0.0324389 NA
7:116358044_A_G rs38855 07 116358044 A G 94 0.992947 0.989682 55903.5 99006.3 43928.2 0 55903.5 99006.3 43928.2 0 198838 554.698 985.894 387.408 0 1928 55348.8 98020.4 43540.8 0 196910 0.469887 0.456616 0.470017 6.58663e-16 1.00361 0.903982 1.11422 0.887816 0.77929 1.01146 0.947528 0.889076 1.00982 0.0904808 0.989532 -0.0551766 0.0325936 NA
7:130444934_A_G rs3996352 07 130444934 A G 95 0.997465 0.996053 51631 99050 48157 0 51631 99050 48157 0 198838 516.741 978.557 432.702 0 1928 51114.3 98071.5 47724.3 0 196910 0.491264 0.478206 0.491392 7.31848e-16 0.986989 0.88673 1.09858 0.896848 0.788836 1.01965 0.948572 0.890214 1.01076 0.0990127 0.996899 -0.0534482 0.0323996 NA
rs17173637 rs17173637 07 150529449 T C 96 1 1 166613 30787 1438 0 166613 30787 1438 0 198838 1600 309 19 0 1928 165013 30478 1419 0 196910 0.0846493 0.0899896 0.084597 0 1.04561 0.925147 1.18176 1.38092 0.875839 2.17728 1.07005 0.957754 1.19551 0.20221 1 0.0743229 0.0582797 NA
8:9184231_G_A rs4240624 08 9184231 G A 97 0.999844 0.999333 1678.47 33071.2 164088 0 1678.47 33071.2 164088 0 198838 27.9961 336.392 1563.61 0 1928 1650.48 32734.8 162525 0 196910 0.0916027 0.101759 0.0915032 -1.4637e-16 0.605827 0.410714 0.893628 0.567182 0.389092 0.826785 0.88906 0.800473 0.98745 0.0294895 0.999143 -0.122143 0.0561092 NA
8:9267117_C_T rs9693857 08 9267117 C T 98 0.996589 0.995234 61210.8 98437.5 39189.8 0 61210.8 98437.5 39189.8 0 198838 603.675 933.255 391.071 0 1928 60607.1 97504.2 38798.7 0 196910 0.444626 0.444864 0.444623 8.78217e-16 0.960943 0.867003 1.06506 1.01195 0.890488 1.14998 1.00098 0.939084 1.06695 0.941556 0.997417 0.00239512 0.0326691 NA
8:15799853_G_C rs4332136 08 15799853 G C 99 0.999557 0.978136 195684 3142.07 12.0275 0 195684 3142.07 12.0275 0 198838 1893.56 33.4431 1 0 1928 193790 3108.63 11.0275 0 196910 0.00796157 0.00919168 0.00794953 -4.46427e-15 1.10101 0.780746 1.55265 9.28066 1.19781 71.907 1.15771 0.830131 1.61454 0.360979 0.97087 0.169426 0.185468 NA
rs4921914 rs4921914 08 18272438 C T 100 1 1 9575 69342 119921 0 9575 69342 119921 0 198838 83 695 1150 0 1928 9492 68647 118771 0 196910 0.222523 0.223288 0.222515 0 1.15782 0.92119 1.45525 1.1073 0.885311 1.38496 0.995547 0.922539 1.07433 0.900531 1 -0.00488442 0.0390785 NA
rs1801177 rs1801177 08 19805708 G A 101 1 1 192039 6746 53 0 192039 6746 53 0 198838 1863 65 0 0 1928 190176 6681 53 0 196910 0.0172301 0.0168568 0.0172338 0 0.99315 0.774617 1.27333 NA NA NA 0.977754 0.764256 1.25089 0.785368 1 -0.0337296 0.123855 NA
rs268 rs268 08 19813529 A G 102 1 1 191686 7075 77 0 191686 7075 77 0 198838 1860 68 0 0 1928 189826 7007 77 0 196910 0.0181781 0.0176349 0.0181834 0 0.99042 0.776632 1.26306 NA NA NA 0.969289 0.761749 1.23337 0.886272 1 -0.0174222 0.121814 NA
rs301 rs301 08 19816934 T C 103 1 1 116060 71865 10913 0 116060 71865 10913 0 198838 1132 687 109 0 1928 114928 71178 10804 0 196910 0.235596 0.234699 0.235605 0 0.979919 0.890888 1.07785 1.02429 0.84067 1.24801 0.994976 0.923231 1.0723 0.978711 1 -0.00102038 0.0382382 NA
rs326 rs326 08 19819439 A G 104 1 1 99256 82445 17137 0 99256 82445 17137 0 198838 952 806 170 0 1928 98304 81639 16967 0 196910 0.293503 0.297199 0.293467 0 1.01946 0.927745 1.12025 1.03461 0.878113 1.21901 1.0181 0.949835 1.09127 0.542548 1 0.0216689 0.0355832 NA
rs328 rs328 08 19819724 C G 105 1 1 160593 36243 2002 0 160593 36243 2002 0 198838 1566 346 16 0 1928 159027 35897 1986 0 196910 0.101206 0.098029 0.101237 0 0.978807 0.870739 1.10029 0.818125 0.498964 1.34144 0.964873 0.867264 1.07347 0.614538 1 -0.0271549 0.0539209 NA
rs12678919 rs12678919 08 19844222 A G 106 1 1 161891 35080 1867 0 161891 35080 1867 0 198838 1582 331 15 0 1928 160309 34749 1852 0 196910 0.0976021 0.0936203 0.0976411 0 0.965244 0.856923 1.08726 0.820733 0.492589 1.36747 0.954568 0.856106 1.06435 0.491582 1 -0.0376829 0.0547879 NA
8:19865843_G_A rs894210 08 19865843 G A 107 0.99535 0.992935 41998.1 98851 57988.8 0 41998.1 98851 57988.8 0 198838 384.2 995.882 547.918 0 1928 41613.9 97855.1 57440.9 0 196910 0.45979 0.457542 0.459812 -1.4637e-16 1.10232 0.979358 1.24071 1.03318 0.906293 1.17783 1.00918 0.946935 1.07552 0.653045 0.991471 0.0146742 0.0326431 NA
rs10102164 rs10102164 08 55421614 G A 108 1 1 123510 66347 8981 0 123510 66347 8981 0 198838 1179 639 110 0 1928 122331 65708 8871 0 196910 0.212004 0.22277 0.211899 0 1.00903 0.915985 1.11153 1.2866 1.05698 1.5661 1.06601 0.987756 1.15046 0.139935 1 0.0583501 0.0395317 NA
8:59385919_C_T rs2326077 08 59385919 C T 109 0.999427 0.998936 22391.9 88801.3 87644.9 0 22391.9 88801.3 87644.9 0 198838 217.439 883.757 826.804 0 1928 22174.4 87917.5 86818.1 0 196910 0.335914 0.34197 0.335855 -4.39109e-16 1.02511 0.883117 1.18994 0.971197 0.83583 1.12849 0.973076 0.910138 1.04037 0.409699 0.99882 -0.0283005 0.0343276 NA
rs2293889 rs2293889 08 116599199 T G 110 1 1 36586 98080 64172 0 36586 98080 64172 0 198838 377 924 627 0 1928 36209 97156 63545 0 196910 0.430632 0.435166 0.430588 0 0.913435 0.80983 1.03029 0.947679 0.833495 1.07751 0.981523 0.920695 1.04637 0.595449 1 -0.0174112 0.0327922 NA
8:116663898_G_A rs2737252 08 116663898 G A 111 0.998206 0.996546 102672 80424.2 15741.4 0 102672 80424.2 15741.4 0 198838 991.431 773.835 162.733 0 1928 101681 79650.4 15578.7 0 196910 0.281403 0.285089 0.281367 0 0.996409 0.906585 1.09513 1.07133 0.906891 1.26558 1.0185 0.949401 1.09264 0.572377 0.995562 0.0203972 0.0361297 NA
8:121868551_G_T rs4871137 08 121868551 G T 112 0.99855 0.997662 20293.8 86183.7 92360.5 0 20293.8 86183.7 92360.5 0 198838 183.765 823.894 920.341 0 1928 20110 85359.8 91440.2 0 196910 0.31878 0.308979 0.318876 -1.68325e-15 1.05626 0.899509 1.24031 1.10144 0.939436 1.29139 1.04703 0.977574 1.12142 0.203581 0.998416 0.0442219 0.0347816 NA
8:126474306_G_A rs2980885 08 126474306 G A 113 0.990792 0.979575 9979.57 69487.6 119371 0 9979.57 69487.6 119371 0 198838 100.776 690.635 1136.59 0 1928 9878.79 68796.9 118234 0 196910 0.224924 0.231377 0.22486 -2.85421e-15 0.984066 0.797617 1.2141 0.942333 0.767864 1.15645 0.963668 0.89384 1.03895 0.319034 0.979181 -0.0391147 0.0392542 NA
8:126482621_C_A rs2954022 08 126482621 C A 114 0.999793 0.999678 56576.9 99140.1 43121.1 0 56576.9 99140.1 43121.1 0 198838 564.012 968.176 395.812 0 1928 56012.8 98171.9 42725.3 0 196910 0.466164 0.45638 0.46626 2.92739e-16 0.979415 0.882374 1.08713 0.920033 0.808578 1.04685 0.96102 0.901733 1.02421 0.221489 0.99958 -0.0397207 0.0324893 NA
8:126482621_C_T rs2954022 08 126482621 C T 115 0.999638 0.705406 198645 193.039 0 0 198645 193.039 0 0 198838 1926.9 1.10196 0 0 1928 196718 191.937 0 0 196910 0.000485418 0.000285778 0.000487373 -5.04975e-15 0.586128 0.0900644 3.81445 NA NA NA 0.586246 0.0901068 3.81419 0.566488 0.889116 -0.452271 0.788986 NA
rs4075205 rs4075205 08 144284709 T C 116 1 1 57247 98708 42883 0 57247 98708 42883 0 198838 585 930 413 0 1928 56662 97778 42470 0 196910 0.46388 0.455394 0.463963 0 0.921251 0.8303 1.02216 0.941898 0.829896 1.06902 0.966087 0.906477 1.02962 0.31106 1 -0.0328708 0.032449 NA
8:145022657_G_T rs7832643 08 145022657 G T 117 0.993824 0.991751 70717.1 95721 32399.9 0 70717.1 95721 32399.9 0 198838 697.255 896.694 334.051 0 1928 70019.8 94824.3 32065.9 0 196910 0.403647 0.405808 0.403626 3.65924e-16 0.949629 0.859737 1.04892 1.04616 0.91763 1.1927 1.0091 0.945978 1.07643 0.778455 0.988309 0.00933948 0.0331972 NA
9:2640759_A_G rs3780181 09 2640759 A G 118 0.997256 0.983524 172851 25048.6 938.561 0 172851 25048.6 938.561 0 198838 1666.47 250.506 11.0196 0 1928 171184 24798.1 927.541 0 196910 0.0677077 0.0706808 0.0676786 -7.02574e-15 1.03768 0.908017 1.18587 1.22039 0.672523 2.21457 1.04773 0.925749 1.18579 0.455569 0.98744 0.0483355 0.0647788 NA
9:15304782_C_A rs686030 09 15304782 C A 119 0.999337 0.997875 3950.81 48117.1 146770 0 3950.81 48117.1 146770 0 198838 45.1137 478.627 1404.26 0 1928 3905.7 47638.5 145366 0 196910 0.140865 0.147525 0.1408 2.92739e-16 0.869821 0.639889 1.18237 0.836324 0.620705 1.12684 0.946947 0.865915 1.03556 0.204644 0.998901 -0.0591345 0.0466202 NA
9:16904846_C_T rs7033354 09 16904846 C T 120 0.998752 0.997875 20620.5 86686 91531.4 0 20620.5 86686 91531.4 0 198838 190.529 809.659 927.812 0 1928 20430 85876.4 90603.6 0 196910 0.321687 0.308796 0.321813 -1.4637e-15 1.01096 0.862729 1.18466 1.09805 0.93885 1.28424 1.06216 0.99169 1.13763 0.107928 0.997806 0.055842 0.0347368 NA
rs1883025 rs1883025 09 107664301 C T 121 1 1 110542 75334 12962 0 110542 75334 12962 0 198838 1120 682 126 0 1928 109422 74652 12836 0 196910 0.254624 0.24222 0.254746 0 0.892544 0.811126 0.982134 0.95902 0.796984 1.154 0.935113 0.868394 1.00696 0.0731382 1 -0.0665637 0.0371456 NA
9:107684230_T_G rs2472509 09 107684230 T G 122 0.989686 0.982596 89893.1 87776.7 21168.2 0 89893.1 87776.7 21168.2 0 198838 862.655 869.392 195.953 0 1928 89030.4 86907.3 20972.2 0 196910 0.327184 0.3271 0.327185 1.17096e-15 1.03243 0.939189 1.13493 0.964291 0.825145 1.1269 0.999616 0.93427 1.06953 0.946425 0.981407 -0.00234322 0.034871 NA
rs8176720 rs8176720 09 136132873 T C 123 1 1 89348 87611 21879 0 89348 87611 21879 0 198838 881 840 207 0 1928 88467 86771 21672 0 196910 0.330342 0.325207 0.330392 0 0.972098 0.884016 1.06896 0.959128 0.823784 1.11671 0.976745 0.912804 1.04517 0.504446 1 -0.0229546 0.0343884 NA
rs579459 rs579459 09 136154168 T C 124 1 1 124557 65737 8544 0 124557 65737 8544 0 198838 1235 617 76 0 1928 123322 65120 8468 0 196910 0.208273 0.199429 0.208359 0 0.946116 0.858574 1.04258 0.896203 0.710153 1.13099 0.946467 0.874252 1.02465 0.242245 1 -0.0469051 0.0401106 NA
10:5196273_A_G rs1781930 10 5196273 A G 125 0.999811 0.999527 6298.49 58183.9 134356 0 6298.49 58183.9 134356 0 198838 61.9765 547.471 1318.55 0 1928 6236.51 57636.4 133037 0 196910 0.177986 0.174124 0.178024 1.4637e-16 0.955825 0.734064 1.24458 0.997332 0.772066 1.28832 1.02725 0.944829 1.11685 0.510742 0.999385 0.0278391 0.042329 NA
rs970548 rs970548 10 46013277 A C 126 1 1 112685 73966 12187 0 112685 73966 12187 0 198838 1075 731 122 0 1928 111610 73235 12065 0 196910 0.247287 0.252853 0.247232 0 1.03632 0.942944 1.13894 1.04985 0.869757 1.26723 1.03043 0.957906 1.10844 0.437615 1 0.0291049 0.0374953 NA
10:65301725_T_C rs7897379 10 65301725 T C 127 0.999405 0.99906 53916.2 99385.2 45536.6 0 53916.2 99385.2 45536.6 0 198838 557.459 960.729 409.812 0 1928 53358.7 98424.4 45126.8 0 196910 0.478929 0.46171 0.479097 7.31848e-17 0.93431 0.841279 1.03763 0.869246 0.764694 0.988092 0.932579 0.875095 0.993839 0.0357456 0.999179 -0.0681283 0.032445 NA
rs2068888 rs2068888 10 94839642 G A 128 1 1 60015 98431 40392 0 60015 98431 40392 0 198838 561 965 402 0 1928 59454 97466 39990 0 196910 0.450656 0.458766 0.450576 0 1.04928 0.945111 1.16494 1.06535 0.936694 1.21168 1.03358 0.96984 1.10151 0.301043 1 0.0336575 0.0325446 NA
rs2255141 rs2255141 10 113933886 A G 129 1 1 15145 79422 104271 0 15145 79422 104271 0 198838 136 772 1020 0 1928 15009 78650 103251 0 196910 0.275883 0.270747 0.275933 0 1.08326 0.902006 1.30093 1.09023 0.910875 1.3049 1.02646 0.955744 1.1024 0.54084 1 0.0221797 0.0362684 NA
rs2923084 rs2923084 11 10388782 A G 130 1 1 133882 58569 6387 0 133882 58569 6387 0 198838 1320 531 77 0 1928 132562 58038 6310 0 196910 0.1794 0.177645 0.179417 0 0.918813 0.830385 1.01666 1.22548 0.972548 1.54419 0.987992 0.909316 1.07347 0.767842 1 -0.0124609 0.0422118 NA
11:14276999_G_A rs2303975 11 14276999 G A 131 0.99895 0.995977 157203 39192.1 2442.56 0 157203 39192.1 2442.56 0 198838 1516.82 387.231 23.9451 0 1928 155687 38804.8 2418.62 0 196910 0.110837 0.112843 0.110817 7.31848e-17 1.02424 0.915579 1.14579 1.01617 0.677298 1.52459 1.0206 0.923245 1.12823 0.762365 0.996445 0.0155926 0.0515668 NA
11:18656271_C_T rs10832962 11 18656271 C T 132 0.998781 0.997227 13298.3 76363.6 109176 0 13298.3 76363.6 109176 0 198838 138.369 696.627 1093 0 1928 13159.9 75667 108083 0 196910 0.258905 0.252429 0.258968 -2.19554e-15 0.87561 0.728918 1.05182 0.961791 0.805141 1.14892 1.03496 0.962092 1.11335 0.360184 0.997876 0.0338752 0.0370215 NA
rs326214 rs326214 11 47298360 G A 133 1 1 20847 86859 91132 0 20847 86859 91132 0 198838 205 847 876 0 1928 20642 86012 90256 0 196910 0.323261 0.325985 0.323234 0 0.991567 0.850625 1.15586 0.977296 0.838798 1.13866 0.987528 0.922915 1.05666 0.769938 1 -0.0101143 0.0345838 NA
rs17788930 rs17788930 11 47752775 A G 134 1 1 84805 89973 24060 0 84805 89973 24060 0 198838 820 894 214 0 1928 83985 89079 23846 0 196910 0.34725 0.342842 0.347293 0 1.0279 0.934518 1.13061 0.919149 0.790218 1.06912 0.980498 0.917122 1.04825 0.596497 1 -0.0179884 0.0339759 NA
11:51512090_T_C rs11246602 11 51512090 T C 135 0.999689 0.998709 149708 45617.4 3512.45 0 149708 45617.4 3512.45 0 198838 1455.67 450.247 22.0784 0 1928 148253 45167.1 3490.37 0 196910 0.132375 0.128217 0.132415 -1.68325e-14 1.01523 0.912928 1.12901 0.644221 0.422598 0.982069 0.963628 0.876423 1.05951 0.393591 0.998888 -0.0407104 0.0477193 NA
11:55324308_A_G rs12226802 11 55324308 A G 136 0.999927 0.999733 151019 44499 3320 0 151019 44499 3320 0 198838 1465.27 441.725 21 0 1928 149554 44057.3 3299 0 196910 0.128595 0.125447 0.128625 4.39109e-16 1.02332 0.919558 1.1388 0.649703 0.421734 1.0009 0.971749 0.88302 1.06939 0.5018 0.999352 -0.0324353 0.0482912 NA
rs174532 rs174532 11 61548874 G A 137 1 1 98151 83174 17513 0 98151 83174 17513 0 198838 959 798 171 0 1928 97192 82376 17342 0 196910 0.297227 0.295643 0.297242 0 0.98178 0.893365 1.07894 0.99933 0.848597 1.17684 0.992361 0.92573 1.06379 0.930271 1 -0.00310517 0.0354861 NA
rs1535 rs1535 11 61597972 A G 138 1 1 85254 89900 23684 0 85254 89900 23684 0 198838 823 879 226 0 1928 84431 89021 23458 0 196910 0.345175 0.345176 0.345175 0 1.01297 0.920679 1.11452 0.98837 0.852484 1.14592 1 0.935466 1.06899 0.933047 1 -0.00285998 0.0340426 NA
rs12801636 rs12801636 11 65391317 G A 139 1 1 119445 69301 10092 0 119445 69301 10092 0 198838 1123 691 114 0 1928 118322 68610 9978 0 196910 0.22502 0.23833 0.22489 0 1.06115 0.964758 1.16717 1.20378 0.991757 1.46113 1.07846 1.00108 1.16183 0.0539503 1 0.0746491 0.0387338 NA
rs499974 rs499974 11 75455021 C A 140 1 1 141368 52518 4952 0 141368 52518 4952 0 198838 1391 485 52 0 1928 139977 52033 4900 0 196910 0.156967 0.152749 0.157008 0 0.937978 0.84546 1.04062 1.06792 0.808487 1.41059 0.967981 0.886299 1.05719 0.535875 1 -0.0275718 0.0445381 NA
11:116639104_A_G rs10790162 11 116639104 A G 141 0.999729 0.998397 894.945 25128.5 172815 0 894.945 25128.5 172815 0 198838 7 245.718 1675.28 0 1928 887.945 24882.8 171139 0 196910 0.0676894 0.0673542 0.0676927 -1.4637e-16 1.25264 0.589185 2.66316 1.24173 0.589326 2.61636 1.00539 0.885882 1.14102 0.913438 0.997736 0.00701583 0.0645412 NA
rs603446 rs603446 11 116654435 C T 142 1 1 59260 98688 40890 0 59260 98688 40890 0 198838 588 964 376 0 1928 58672 97724 40514 0 196910 0.453807 0.445021 0.453893 0 0.984304 0.887906 1.09117 0.926054 0.81313 1.05466 0.96478 0.90513 1.02836 0.259726 1 -0.0366848 0.0325498 NA
11:122534504_T_C rs7117842 11 122534504 T C 143 0.993183 0.988815 78814.7 92978.8 27044.5 0 78814.7 92978.8 27044.5 0 198838 755.31 906.635 266.055 0 1928 78059.4 92072.1 26778.4 0 196910 0.369818 0.373119 0.369786 4.39109e-16 1.01766 0.923563 1.12135 1.0268 0.892283 1.1816 1.01438 0.949985 1.08313 0.688313 0.988714 0.0135577 0.0337974 NA
rs11220462 rs11220462 11 126243952 G A 144 1 1 149527 45714 3597 0 149527 45714 3597 0 198838 1464 429 35 0 1928 148063 45285 3562 0 196910 0.133043 0.129409 0.133079 0 0.958095 0.85991 1.06749 0.993756 0.709536 1.39183 0.968324 0.881021 1.06428 0.564344 1 -0.0274745 0.0476657 NA
12:20463526_A_G rs11045163 12 20463526 A G 145 0.996909 0.995099 64532.8 97475 36830.3 0 64532.8 97475 36830.3 0 198838 586.439 989.039 352.522 0 1928 63946.3 96485.9 36477.7 0 196910 0.430339 0.439337 0.430251 -1.24414e-15 1.11774 1.00871 1.23856 1.05378 0.92281 1.20334 1.03767 0.973423 1.10615 0.292289 0.993107 0.0345418 0.0327997 NA
12:57844049_C_T rs3741414 12 57844049 C T 146 0.999667 0.999201 114509 72554.5 11774.7 0 114509 72554.5 11774.7 0 198838 1097.16 726.886 103.957 0 1928 113412 71827.6 11670.8 0 196910 0.241664 0.242427 0.241657 1.09777e-15 1.04608 0.952035 1.14941 0.920751 0.752315 1.1269 1.00421 0.93257 1.08135 0.987117 0.999371 0.000609861 0.0377694 NA
rs10861661 rs10861661 12 107174646 A C 147 1 1 112594 74381 11863 0 112594 74381 11863 0 198838 1096 723 109 0 1928 111498 73658 11754 0 196910 0.246701 0.244035 0.246727 0 0.998562 0.90864 1.09738 0.943403 0.774123 1.1497 0.985569 0.915413 1.0611 0.606237 1 -0.0193993 0.0376355 NA
12:109950144_A_G rs2241210 12 109950144 A G 148 0.999871 0.999792 45359.9 98846.2 54632 0 45359.9 98846.2 54632 0 198838 407.506 975.29 545.204 0 1928 44952.3 97870.9 54086.8 0 196910 0.476684 0.46429 0.476806 1.4637e-16 1.09926 0.978714 1.23464 1.11195 0.97742 1.265 1.05152 0.986731 1.12057 0.11599 0.999575 0.0508762 0.0323674 NA
rs653178 rs653178 12 112007756 C T 149 1 1 46474 98904 53460 0 46474 98904 53460 0 198838 412 1001 515 0 1928 46062 97903 52945 0 196910 0.482433 0.473288 0.482522 0 1.1431 1.01866 1.28274 1.0875 0.95478 1.23866 1.0377 0.973832 1.10576 0.294532 1 0.0339366 0.0323751 NA
12:112310580_G_A rs6489818 12 112310580 G A 150 0.999925 0.999812 134763 57838.5 6236.1 0 134763 57838.5 6236.1 0 198838 1240.68 633.322 54 0 1928 133523 57205.2 6182.1 0 196910 0.176804 0.192251 0.176653 -1.4637e-16 1.19147 1.08217 1.31181 0.940055 0.715001 1.23595 1.10932 1.0235 1.20233 0.0109956 0.999612 0.107957 0.0424552 NA
12:121376416_C_T rs1186380 12 121376416 C T 151 0.996052 0.991467 111433 74889.2 12515.7 0 111433 74889.2 12515.7 0 198838 1091.17 713.204 123.627 0 1928 110342 74176 12392.1 0 196910 0.251261 0.249082 0.251283 -2.63465e-15 0.972298 0.884327 1.06902 1.00884 0.836838 1.21618 0.988336 0.918448 1.06354 0.714624 0.991776 -0.01371 0.0374944 NA
12:121416650_A_C rs1169288 12 121416650 A C 152 0.993865 0.989068 93029.5 86018.2 19790.3 0 93029.5 86018.2 19790.3 0 198838 903.482 844.765 179.753 0 1928 92126 85173.4 19610.6 0 196910 0.315832 0.312311 0.315866 -4.90338e-15 1.01133 0.920354 1.11131 0.934649 0.795808 1.09771 0.983631 0.918565 1.05331 0.594139 0.989119 -0.0186723 0.0350424 NA
12:125259888_A_G rs838876 12 125259888 A G 153 0.987362 0.976979 19961.9 86276.1 92600.1 0 19961.9 86276.1 92600.1 0 198838 176.318 880.937 870.745 0 1928 19785.5 85395.1 91729.3 0 196910 0.317343 0.31991 0.317318 -5.34249e-15 1.15761 0.984046 1.3618 1.06521 0.905362 1.25328 0.988132 0.923172 1.05766 0.700145 0.978653 -0.013555 0.0351963 NA
12:125283766_C_T rs10773105 12 125283766 C T 154 0.998349 0.997133 48370.4 99571.3 50896.3 0 48370.4 99571.3 50896.3 0 198838 474.863 990.18 462.957 0 1928 47895.5 98581.1 50433.3 0 196910 0.493648 0.503088 0.493556 8.05033e-16 1.01309 0.907605 1.13083 0.925869 0.814121 1.05296 0.962589 0.903422 1.02563 0.29218 0.997202 -0.0341802 0.032449 NA
rs4942486 rs4942486 13 32953388 T C 155 1 1 45120 99378 54340 0 45120 99378 54340 0 198838 455 966 507 0 1928 44665 98412 53833 0 196910 0.476815 0.486515 0.47672 0 0.963574 0.861474 1.07777 0.924518 0.814098 1.04991 0.961529 0.902406 1.02452 0.190148 1 -0.0425027 0.0324413 NA
rs1341267 rs1341267 13 95284980 C A 156 1 1 31945 95298 71595 0 31945 95298 71595 0 198838 311 928 689 0 1928 31634 94370 70906 0 196910 0.400296 0.401971 0.400279 0 1.00025 0.879147 1.13803 0.988394 0.863964 1.13074 0.992983 0.930779 1.05934 0.803027 1 -0.0082332 0.0330079 NA
rs8017377 rs8017377 14 24883887 G A 157 1 1 54967 99097 44774 0 54967 99097 44774 0 198838 561 912 455 0 1928 54406 98185 44319 0 196910 0.474369 0.47251 0.474387 0 0.900811 0.810465 1.00123 0.995647 0.879279 1.12742 0.992501 0.931407 1.0576 0.798655 1 -0.00826996 0.03242 NA
rs4983559 rs4983559 14 105277209 G A 158 1 1 29867 94498 74473 0 29867 94498 74473 0 198838 281 894 753 0 1928 29586 93604 73720 0 196910 0.387833 0.377593 0.387934 0 1.00559 0.878884 1.15057 1.07545 0.937125 1.23419 1.04474 0.978579 1.11538 0.172572 1 0.0453427 0.0332428 NA
rs2412710 rs2412710 15 42683787 G A 159 1 1 191788 6995 55 0 191788 6995 55 0 198838 1863 65 0 0 1928 189925 6930 55 0 196910 0.0178663 0.0168568 0.0178762 0 0.956201 0.745829 1.22591 NA NA NA 0.942 0.73634 1.2051 0.673517 1 -0.05172 0.122755 NA
15:44211273_T_C rs492571 15 44211273 T C 160 0.999748 0.997781 182470 16011.1 357.275 0 182470 16011.1 357.275 0 198838 1757.34 167.655 3.00392 0 1928 180712 15843.4 354.271 0 196910 0.0420584 0.045037 0.0420293 -2.26873e-15 1.08818 0.927969 1.27604 0.871937 0.279805 2.71715 1.07494 0.922444 1.25264 0.364652 0.998079 0.073151 0.0806928 NA
rs1532085 rs1532085 15 58683366 A G 161 1 1 29572 94151 75115 0 29572 94151 75115 0 198838 299 882 747 0 1928 29273 93269 74368 0 196910 0.385477 0.383817 0.385493 0 0.925822 0.811483 1.05627 0.983401 0.859376 1.12532 1.00711 0.943518 1.07498 0.720256 1 0.0119056 0.0332451 NA
15:58731153_G_C rs261342 15 58731153 G C 162 0.994873 0.988396 9717.2 68397.3 120724 0 9717.2 68397.3 120724 0 198838 88.1843 652.337 1187.48 0 1928 9629.01 67745 119536 0 196910 0.220862 0.214913 0.220921 -5.41567e-15 1.05144 0.840938 1.31464 1.08472 0.872841 1.34803 1.03588 0.958909 1.11903 0.371911 0.987015 0.0350674 0.0392736 NA
rs2652834 rs2652834 15 63396867 A G 163 1 1 7033 60499 131306 0 7033 60499 131306 0 198838 100 566 1262 0 1928 6933 59933 130044 0 196910 0.187502 0.198651 0.187393 0 0.654744 0.528575 0.811029 0.672807 0.548075 0.825925 0.930254 0.859151 1.00724 0.0716872 1 -0.0746826 0.041465 NA
15:72566615_C_T rs1035744 15 72566615 C T 164 0.997783 0.995324 14435.9 78646 105756 0 14435.9 78646 105756 0 198838 131.231 783.741 1013.03 0 1928 14304.7 77862.3 104743 0 196910 0.270365 0.271318 0.270356 -8.78217e-16 1.0972 0.911228 1.32112 1.05423 0.878213 1.26553 0.995138 0.926623 1.06872 0.882494 0.995747 -0.00540524 0.0365693 NA
rs3198697 rs3198697 16 15129940 C T 165 1 1 69751 95771 33316 0 69751 95771 33316 0 198838 682 912 334 0 1928 69069 94859 32982 0 196910 0.40838 0.409751 0.408367 0 0.973677 0.881279 1.07576 1.02558 0.899155 1.16977 1.00574 0.942925 1.07275 0.836801 1 0.00677723 0.0329012 NA
rs749671 rs749671 16 31088347 G A 166 1 1 78738 92556 27544 0 78738 92556 27544 0 198838 772 933 223 0 1928 77966 91623 27321 0 196910 0.371267 0.357624 0.371401 0 1.02841 0.934423 1.13184 0.824321 0.709753 0.957382 0.942257 0.881926 1.00672 0.108549 1 -0.0537462 0.033492 NA
16:53799977_T_G rs9930333 16 53799977 T G 167 0.999907 0.999837 66554.3 97061 35222.7 0 66554.3 97061 35222.7 0 198838 668.004 942.988 317.008 0 1928 65886.3 96118 34905.7 0 196910 0.421213 0.408974 0.421333 -2.92739e-16 0.967648 0.875902 1.069 0.895757 0.783182 1.02451 0.950369 0.890996 1.0137 0.152589 0.999953 -0.046968 0.0328346 NA
rs9989419 rs9989419 16 56985139 A G 168 1 1 31075 94742 73021 0 31075 94742 73021 0 198838 254 973 701 0 1928 30821 93769 72320 0 196910 0.394522 0.384077 0.394624 0 1.25912 1.09605 1.44645 1.17618 1.01827 1.35857 1.04536 0.979372 1.1158 0.172741 1 0.0450753 0.0330597 NA
rs5880 rs5880 16 57015091 G C 169 1 1 177339 20828 671 0 177339 20828 671 0 198838 1727 196 5 0 1928 175612 20632 666 0 196910 0.0557489 0.0534232 0.0557717 0 0.965999 0.832746 1.12057 0.76341 0.316302 1.84253 0.955515 0.829839 1.10022 0.518713 1 -0.0454251 0.0703905 NA
rs16942887 rs16942887 16 67928042 G A 170 1 1 155890 40250 2698 0 155890 40250 2698 0 198838 1560 348 20 0 1928 154330 39902 2678 0 196910 0.114782 0.100622 0.114921 0 0.8628 0.767752 0.969616 0.738831 0.474541 1.15031 0.861663 0.775482 0.95742 0.00720428 1 -0.136483 0.0507892 NA
16:72057282_A_G rs2288002 16 72057282 A G 171 0.996478 0.994849 37335.2 97874.9 63627.8 0 37335.2 97874.9 63627.8 0 198838 371.945 965.247 590.808 0 1928 36963.3 96909.7 63037 0 196910 0.433884 0.443241 0.433793 2.04917e-15 0.989835 0.877715 1.11628 0.931413 0.817569 1.06111 0.962352 0.902827 1.0258 0.250253 0.994685 -0.0377066 0.0327959 NA
rs2000999 rs2000999 16 72108093 G A 172 1 1 130788 60806 7244 0 130788 60806 7244 0 198838 1286 583 59 0 1928 129502 60223 7185 0 196910 0.189335 0.181795 0.189409 0 0.974859 0.883557 1.07559 0.826915 0.636296 1.07464 0.950868 0.875809 1.03236 0.266716 1 -0.045887 0.0413152 NA
rs2925979 rs2925979 16 81534790 T C 173 1 1 17872 83638 97328 0 17872 83638 97328 0 198838 145 830 953 0 1928 17727 82808 96375 0 196910 0.300199 0.290456 0.300295 0 1.22539 1.02644 1.46289 1.20891 1.01438 1.44076 1.04841 0.977665 1.12427 0.193437 1 0.0459749 0.0353523 NA
rs314253 rs314253 17 7091650 T C 174 1 1 84220 90433 24185 0 84220 90433 24185 0 198838 801 871 256 0 1928 83419 89562 23929 0 196910 0.349035 0.358662 0.348941 0 1.01281 0.919719 1.11532 1.11416 0.967199 1.28345 1.04344 0.97666 1.11478 0.202626 1 0.0432887 0.0339758 NA
rs4791641 rs4791641 17 8161149 C T 175 1 1 49080 99262 50496 0 49080 99262 50496 0 198838 505 939 484 0 1928 48575 98323 50012 0 196910 0.496439 0.505446 0.496351 0 0.918612 0.823991 1.0241 0.930878 0.82125 1.05514 0.964273 0.905 1.02743 0.304741 1 -0.0332338 0.0323816 NA
17:37821435_G_T rs931992 17 37821435 G T 176 0.998954 0.998061 21951.7 88097.1 88789.1 0 21951.7 88097.1 88789.1 0 198838 172.878 849.855 905.267 0 1928 21778.9 87247.3 87883.9 0 196910 0.33193 0.310065 0.332144 -7.31848e-17 1.22712 1.0413 1.4461 1.29766 1.10209 1.52794 1.10662 1.03329 1.18516 0.00483131 0.998655 0.0969796 0.0344135 NA
rs8077889 rs8077889 17 41878166 A C 177 1 1 122910 66949 8979 0 122910 66949 8979 0 198838 1188 645 95 0 1928 121722 66304 8884 0 196910 0.213508 0.216546 0.213478 0 0.996719 0.905186 1.09751 1.09564 0.888033 1.35178 1.01834 0.942862 1.09986 0.643964 1 0.0182816 0.0395565 NA
17:45391804_T_C rs7225700 17 45391804 T C 178 0.999693 0.999498 25175 91092.5 82570.6 0 25175 91092.5 82570.6 0 198838 269.984 869.275 788.741 0 1928 24905 90223.2 81781.8 0 196910 0.355672 0.365468 0.355577 -1.4637e-16 0.888764 0.774761 1.01954 0.889663 0.774266 1.02226 0.958003 0.896934 1.02323 0.198163 0.999422 -0.0435597 0.0338511 NA
17:66882466_T_G rs4148005 17 66882466 T G 179 0.999147 0.998414 92787.1 86086.3 19964.7 0 92787.1 86086.3 19964.7 0 198838 899.157 834.773 194.071 0 1928 91887.9 85251.5 19770.6 0 196910 0.31688 0.317146 0.316878 1.53688e-15 1.00067 0.910284 1.10002 1.00314 0.858337 1.17238 1.00124 0.935271 1.07186 0.945023 0.998318 0.00240358 0.0348556 NA
17:76388202_A_G rs4969178 17 76388202 A G 180 0.987018 0.976346 30079.4 94719.9 74038.6 0 30079.4 94719.9 74038.6 0 198838 300.212 926.443 701.345 0 1928 29779.2 93793.5 73337.3 0 196910 0.38946 0.395972 0.389396 -3.07376e-15 0.979787 0.859645 1.11672 0.948621 0.828121 1.08665 0.972804 0.911713 1.03799 0.405352 0.975751 -0.0279962 0.0336452 NA
rs4939883 rs4939883 18 47167214 T C 181 1 1 6490 58446 133902 0 6490 58446 133902 0 198838 64 574 1290 0 1928 6426 57872 132612 0 196910 0.179609 0.182054 0.179585 0 0.995873 0.768192 1.29104 0.976714 0.758957 1.25695 0.983467 0.905861 1.06772 0.729455 1 -0.0145701 0.0421283 NA
18:47209143_C_T rs11660468 18 47209143 C T 182 0.998561 0.997596 73670.9 94228.8 30938.3 0 73670.9 94228.8 30938.3 0 198838 710.729 900.643 316.627 0 1928 72960.2 93328.2 30621.6 0 196910 0.392544 0.397795 0.392493 7.31848e-16 0.990653 0.897443 1.09354 1.06146 0.929172 1.21257 1.02243 0.958276 1.09089 0.460069 0.998281 0.0244419 0.0330863 NA
18:57798110_C_T rs952044 18 57798110 C T 183 0.993835 0.990603 89259.6 87987.5 21590.8 0 89259.6 87987.5 21590.8 0 198838 867.086 875.647 185.267 0 1928 88392.6 87111.9 21405.5 0 196910 0.329839 0.32318 0.329904 -3.65924e-16 1.02472 0.932442 1.12613 0.882317 0.752358 1.03472 0.969882 0.906291 1.03794 0.398301 0.989579 -0.0292585 0.0346395 NA
19:8431581_G_A rs2278236 19 8431581 G A 184 0.998538 0.997544 46687.8 99388.5 52761.7 0 46687.8 99388.5 52761.7 0 198838 440.055 967.761 520.184 0 1928 46247.8 98420.7 52241.5 0 196910 0.484727 0.47922 0.484781 4.39109e-16 1.03339 0.922761 1.15729 1.04647 0.921143 1.18884 1.02252 0.959621 1.08955 0.518872 0.997296 0.0209353 0.0324536 NA
rs6511720 rs6511720 19 11202306 G T 185 1 1 154397 41727 2714 0 154397 41727 2714 0 198838 1463 440 25 0 1928 152934 41287 2689 0 196910 0.118576 0.127075 0.118493 0 1.11404 1.00087 1.24 0.971872 0.653312 1.44576 1.08296 0.984561 1.1912 0.109283 1 0.0803022 0.0501442 NA
19:11227602_C_T rs688 19 11227602 C T 186 0.999562 0.999303 59915.2 98660.2 40262.6 0 59915.2 98660.2 40262.6 0 198838 594.745 939.286 393.969 0 1928 59320.5 97720.9 39868.7 0 196910 0.450582 0.447931 0.450607 1.4637e-16 0.958703 0.864687 1.06294 0.985606 0.867232 1.12014 0.989243 0.928117 1.05439 0.685043 0.999473 -0.0132133 0.0325778 NA
19:19407718_T_C rs10401969 19 19407718 T C 187 0.999488 0.997403 169564 28131.6 1142.61 0 169564 28131.6 1142.61 0 198838 1661.01 254.996 11.9922 0 1928 167903 27876.6 1130.62 0 196910 0.0764865 0.0723497 0.076527 -1.4637e-15 0.924652 0.809959 1.05559 1.07218 0.605718 1.89785 0.941156 0.832729 1.0637 0.347656 0.996541 -0.0574121 0.0611323 NA
rs731839 rs731839 19 33899065 G A 188 1 1 22305 88564 87969 0 22305 88564 87969 0 198838 218 863 847 0 1928 22087 87701 87122 0 196910 0.334881 0.336878 0.334861 0 0.99698 0.858708 1.15752 0.984999 0.848149 1.14393 0.991001 0.926679 1.05979 0.742133 1 -0.0112972 0.034335 NA
19:35556744_T_C rs1688030 19 35556744 T C 189 0.999683 0.99822 914.369 24742.3 173181 0 914.369 24742.3 173181 0 198838 4 250.996 1673 0 1928 910.369 24491.3 171508 0 196910 0.0668158 0.067167 0.0668124 -7.31848e-17 2.33245 0.866691 6.27711 2.22008 0.830451 5.93504 0.994342 0.875999 1.12867 0.973734 0.999479 0.00212798 0.0646294 NA
rs6859 rs6859 19 45382034 A G 190 1 1 35351 97160 66327 0 35351 97160 66327 0 198838 346 943 639 0 1928 35005 96217 65688 0 196910 0.422107 0.424015 0.422089 0 0.991548 0.876089 1.12222 0.984167 0.862928 1.12244 0.992141 0.930464 1.05791 0.8135 1 -0.00774147 0.0328149 NA
rs7254892 rs7254892 19 45389596 G A 191 1 1 186657 11977 204 0 186657 11977 204 0 198838 1809 117 2 0 1928 184848 11860 202 0 196910 0.0311434 0.0313797 0.0311411 0 1.00804 0.835368 1.2164 1.01171 0.2511 4.07627 1.00791 0.840247 1.20902 0.858604 1 0.0166652 0.0935449 NA
rs492602 rs492602 19 49206417 A G 192 1 1 48395 98919 51524 0 48395 98919 51524 0 198838 433 962 533 0 1928 47962 97957 50991 0 196910 0.492132 0.474066 0.492309 0 1.0878 0.970646 1.21909 1.15783 1.01931 1.31516 1.07579 1.00959 1.14635 0.02807 1 0.0713888 0.032504 NA
rs17695224 rs17695224 19 52324216 G A 193 1 1 106762 77959 14117 0 106762 77959 14117 0 198838 1027 755 146 0 1928 105735 77204 13971 0 196910 0.267034 0.271525 0.26699 0 1.00683 0.916115 1.10652 1.0759 0.90385 1.28071 1.02332 0.952875 1.09897 0.478995 1 0.0259395 0.0366418 NA
rs103294 rs103294 19 54797848 C T 194 1 1 119591 69028 10219 0 119591 69028 10219 0 198838 1130 698 100 0 1928 118461 68330 10119 0 196910 0.224972 0.232884 0.224895 0 1.07088 0.973999 1.1774 1.036 0.843557 1.27234 1.04631 0.970657 1.12786 0.267963 1 0.042948 0.0387699 NA
rs364585 rs364585 20 12962718 A G 195 1 1 30466 94920 73452 0 30466 94920 73452 0 198838 277 906 745 0 1928 30189 94014 72707 0 196910 0.391907 0.378631 0.392037 0 1.05028 0.917469 1.20231 1.11673 0.972217 1.28273 1.05824 0.991257 1.12975 0.0692382 1 0.0602991 0.0331886 NA
rs2328223 rs2328223 20 17845921 A C 196 1 1 131170 60630 7038 0 131170 60630 7038 0 198838 1266 593 69 0 1928 129904 60037 6969 0 196910 0.187856 0.189575 0.18784 0 1.0135 0.91888 1.11787 1.01594 0.796376 1.29603 1.0114 0.932776 1.09665 0.781718 1 0.0114895 0.0414661 NA
20:34154741_C_T rs7264396 20 34154741 C T 197 0.999888 0.999712 124057 66100.7 8680.77 0 124057 66100.7 8680.77 0 198838 1180.95 658.051 89 0 1928 122876 65442.6 8591.77 0 196910 0.209875 0.216818 0.209807 -1.4637e-16 1.04625 0.950651 1.15145 1.07781 0.867949 1.33841 1.04267 0.965417 1.1261 0.219916 0.999813 0.0489982 0.0399414 NA
20:39180436_T_C rs6016381 20 39180436 T C 198 0.985595 0.976044 73114.7 94522.4 31200.9 0 73114.7 94522.4 31200.9 0 198838 698.898 922.384 306.718 0 1928 72415.8 93600 30894.2 0 196910 0.394603 0.398293 0.394567 -7.31848e-17 1.02107 0.925038 1.12707 1.02868 0.898862 1.17725 1.0157 0.951974 1.08368 0.650213 0.976335 0.0151789 0.0334731 NA
20:39724338_T_C rs6065311 20 39724338 T C 199 0.999675 0.999483 54191.2 99148 45498.8 0 54191.2 99148 45498.8 0 198838 525.98 947.616 454.404 0 1928 53665.2 98200.4 45044.4 0 196910 0.478142 0.481438 0.47811 0 0.98456 0.884573 1.09585 1.02926 0.907271 1.16765 1.01342 0.951091 1.07984 0.695155 0.999373 0.0127042 0.0324197 NA
rs1800961 rs1800961 20 43042364 C T 200 1 1 186678 11972 188 0 186678 11972 188 0 198838 1823 105 0 0 1928 184855 11867 188 0 196910 0.0310504 0.0272303 0.0310878 0 0.897207 0.73635 1.0932 NA NA NA 0.872442 0.718042 1.06004 0.168791 1 -0.128444 0.0933396 NA
20:44585420_A_G rs4465830 20 44585420 A G 201 0.999856 0.999619 131807 60129.4 6901.45 0 131807 60129.4 6901.45 0 198838 1317.08 553.906 57.0157 0 1928 130490 59575.5 6844.44 0 196910 0.185911 0.17322 0.186035 7.31848e-17 0.921158 0.833723 1.01776 0.82532 0.632404 1.07709 0.916683 0.843004 0.996802 0.0407905 0.999744 -0.0850662 0.0415839 NA
rs181362 rs181362 22 21932068 C T 202 1 1 129419 62010 7409 0 129419 62010 7409 0 198838 1225 632 71 0 1928 128194 61378 7338 0 196910 0.193192 0.200726 0.193119 0 1.07755 0.978449 1.18668 1.01254 0.796167 1.28772 1.04929 0.969389 1.13577 0.245254 1 0.0477071 0.0410576 NA
rs5763662 rs5763662 22 30378703 C T 203 1 1 189781 8961 96 0 189781 8961 96 0 198838 1838 90 0 0 1928 187943 8871 96 0 196910 0.0230162 0.0233402 0.0230131 0 1.03741 0.838667 1.28325 NA NA NA 1.01456 0.822309 1.25175 0.966528 1 0.00451782 0.10766 NA
22:38595411_G_A rs3761445 22 38595411 G A 204 0.998854 0.998263 31760.7 95987.3 71090 0 31760.7 95987.3 71090 0 198838 296.153 961.608 670.239 0 1928 31464.5 95025.7 70419.8 0 196910 0.401102 0.402986 0.401084 -3.65924e-16 1.07513 0.94324 1.22547 1.01121 0.881386 1.16015 0.992118 0.929993 1.05839 0.768957 0.999156 -0.00973584 0.0331445 NA
# Completed successfully at 2019-08-08 18:22:38
