# Supplementary material for: Predicting the effect of statins on cancer risk using genetic variants from a Mendelian randomization study in the UK Biobank
Source: eLife. 2020 Oct 13;9:e57191. doi: 10.7554/eLife.57191 (PMC7553780; doi:10.7554/eLife.57191)
Supplement: Source data 1. [file elife-57191-data1.zip › lipid_snps_CANCER_outcomes_ca_cerv_nSR.out]

# Analysis: "SNPTEST 2.5.4-beta1 analysis, started 2020-06-10 04:12:12"
#  started: 2020-06-10 05:40:48
# 
# Analysis properties:
#   -cov_names PC1 PC2 PC3 PC4 PC5 PC6 PC7 PC8 PC9 PC10 ages sex (user-supplied)
#   -data /rds/project/jmmh2/rds-jmmh2-projects/zz_mr/Association_Tests_August/bgen/lipid_snps.bgen /rds/project/jmmh2/rds-jmmh2-projects/zz_mr/September/input/cancer_Jul19_nSR_corr.sample (user-supplied)
#   -exclude_samples /rds/project/jmmh2/rds-jmmh2-projects/zz_mr/Amy_GWAS/input_all/exclusion_list.txt (user-supplied)
#   -frequentist 1 (user-supplied)
#   -method score (user-supplied)
#   -o /rds/project/jmmh2/rds-jmmh2-projects/zz_mr/Association_Tests_August/output/lipid_snps_CANCER_outcomes_ca_cerv_nSR.out (user-supplied)
#   -pheno ca_cerv_nSR (user-supplied)
# 
alternate_ids rsid chromosome position alleleA alleleB index average_maximum_posterior_call info cohort_1_AA cohort_1_AB cohort_1_BB cohort_1_NULL all_AA all_AB all_BB all_NULL all_total cases_AA cases_AB cases_BB cases_NULL cases_total controls_AA controls_AB controls_BB controls_NULL controls_total all_maf cases_maf controls_maf missing_data_proportion het_OR het_OR_lower het_OR_upper hom_OR hom_OR_lower hom_OR_upper all_OR all_OR_lower all_OR_upper frequentist_add_pvalue frequentist_add_info frequentist_add_beta_1 frequentist_add_se_1 comment
rs10903129 rs10903129 01 25768937 A G 1 1 1 39080 97907 61851 0 39080 97907 61851 0 198838 153 419 255 0 827 38927 97488 61596 0 198011 0.44274 0.438331 0.442758 0 1.09351 0.908354 1.31641 1.05329 0.86164 1.28756 1.01812 0.923699 1.1222 0.762106 1 0.0150128 0.0495937 NA
rs4660293 rs4660293 01 40028180 A G 2 1 1 116679 71301 10858 0 116679 71301 10858 0 198838 466 312 49 0 827 116213 70989 10809 0 198011 0.233901 0.247884 0.233843 0 1.09605 0.949365 1.26541 1.13052 0.8417 1.51845 1.07983 0.965557 1.20763 0.155734 1 0.0828404 0.0583561 NA
rs2479394 rs2479394 01 55486064 G A 3 1 1 15388 80311 103139 0 15388 80311 103139 0 198838 71 318 438 0 827 15317 79993 102701 0 198011 0.27934 0.278114 0.279346 0 0.857611 0.662686 1.10987 0.920057 0.71559 1.18295 1.00615 0.903342 1.12065 0.955284 1 0.00308732 0.0550594 NA
rs11206510 rs11206510 01 55496039 T C 4 1 1 131518 60316 7004 0 131518 60316 7004 0 198838 569 236 22 0 827 130949 60080 6982 0 198011 0.186896 0.169287 0.186969 0 0.904007 0.776484 1.05247 0.725158 0.47335 1.11092 0.886151 0.779089 1.00793 0.0732738 1 -0.113335 0.0632759 NA
1:55502137_C_G rs2149041 01 55502137 C G 5 0.996834 0.992269 131023 60777.1 7037.92 0 131023 60777.1 7037.92 0 198838 546.133 247.651 33.2157 0 827 130477 60529.4 7004.7 0 198011 0.188226 0.189893 0.188219 -2.12236e-15 0.977481 0.840936 1.1362 1.13289 0.797461 1.60941 1.01098 0.893851 1.14345 0.857812 0.989276 0.0113614 0.0634145 NA
rs2479409 rs2479409 01 55504650 G A 6 1 1 24329 90135 84374 0 24329 90135 84374 0 198838 110 361 356 0 827 24219 89774 84018 0 198011 0.34901 0.35127 0.349001 0 0.885361 0.714843 1.09655 0.932913 0.75297 1.15586 0.990078 0.894814 1.09548 0.867398 1 -0.00861882 0.0516205 NA
rs10888897 rs10888897 01 55513061 T C 7 1 1 30463 95091 73284 0 30463 95091 73284 0 198838 128 397 302 0 827 30335 94694 72982 0 198011 0.392322 0.3948 0.392312 0 0.993578 0.813766 1.21312 0.980675 0.797186 1.2064 0.989626 0.896526 1.09239 0.8822 1 -0.00748898 0.0505395 NA
1:55518752_C_T rs7552841 01 55518752 C T 8 0.958573 0.934122 77437.4 93249 28151.6 0 77437.4 93249 28151.6 0 198838 294.773 405.004 127.224 0 827 77142.6 92844 28024.4 0 198011 0.376066 0.398701 0.375971 -2.56147e-15 1.1416 0.982224 1.32683 1.18806 0.964601 1.46329 1.10054 0.997169 1.21463 0.0541729 0.934489 0.101309 0.0526155 NA
rs562556 rs562556 01 55524237 G A 9 1 1 6364 58396 134078 0 6364 58396 134078 0 198838 32 242 553 0 827 6332 58154 133525 0 198011 0.178849 0.185006 0.178823 0 0.82343 0.569004 1.19162 0.819509 0.573322 1.17141 0.959304 0.847109 1.08636 0.502136 1 -0.0432013 0.0643707 NA
1:55958030_C_T rs1998013 01 55958030 C T 10 0.99936 0.923026 197508 1328.31 1.96863 0 197508 1328.31 1.96863 0 198838 821.298 5.70196 0 0 827 196686 1322.61 1.96863 0 198011 0.00335009 0.00344738 0.00334969 -2.34191e-15 1.03244 0.452257 2.35692 NA NA NA 1.02927 0.451513 2.3463 0.893344 0.951912 0.0593817 0.442902 NA
1:62953373_G_A rs10493326 01 62953373 G A 11 0.993612 0.986562 110867 75135 12836 0 110867 75135 12836 0 198838 474.2 315.035 37.7647 0 827 110393 74819.9 12798.2 0 198011 0.25349 0.236133 0.253563 2.19554e-15 0.980215 0.849806 1.13064 0.686935 0.492914 0.957326 0.910014 0.81221 1.01959 0.0978196 0.986105 -0.0943404 0.0569854 NA
1:63133930_G_A rs4587594 01 63133930 G A 12 0.999533 0.999131 83577.5 90833.1 24427.4 0 83577.5 90833.1 24427.4 0 198838 334.275 375.216 117.51 0 827 83243.2 90457.8 24309.9 0 198011 0.351261 0.368945 0.351187 -7.31848e-17 1.03295 0.891106 1.19738 1.20375 0.975072 1.48606 1.08013 0.977253 1.19384 0.194457 0.997871 0.067082 0.0517007 NA
1:92993807_C_T rs6603981 01 92993807 C T 13 0.998755 0.997276 8725.97 64336.4 125776 0 8725.97 64336.4 125776 0 198838 30.7843 267.792 528.424 0 827 8695.19 64068.6 125247 0 198011 0.205666 0.19913 0.205693 -3.65924e-16 1.1806 0.812483 1.7155 1.19169 0.828053 1.71502 1.04149 0.922867 1.17537 0.48278 0.99767 0.0426157 0.06072 NA
rs12133576 rs12133576 01 93816400 A G 14 1 1 27034 92419 79385 0 27034 92419 79385 0 198838 99 392 336 0 827 26935 92027 79049 0 198011 0.368358 0.356711 0.368406 0 1.15892 0.929234 1.44537 1.15644 0.923843 1.44761 1.05191 0.951034 1.16349 0.255345 1 0.0580414 0.0510271 NA
rs646776 rs646776 01 109818530 C T 15 1 1 9776 68807 120255 0 9776 68807 120255 0 198838 38 289 500 0 827 9738 68518 119755 0 198011 0.222188 0.220677 0.222195 0 1.08088 0.770206 1.51688 1.06995 0.768856 1.48895 1.00884 0.897941 1.13344 0.935317 1 0.00482402 0.0594408 NA
1:110198727_C_G rs1010167 01 110198727 C G 16 0.996168 0.993769 74648.4 94491.4 29698.2 0 74648.4 94491.4 29698.2 0 198838 313.89 377.396 135.714 0 827 74334.5 94114 29562.5 0 198011 0.386968 0.392275 0.386946 1.53688e-15 0.949634 0.817329 1.10336 1.08716 0.888486 1.33027 1.02266 0.926353 1.12899 0.669576 0.994592 0.0216724 0.0507873 NA
rs267733 rs267733 01 150958836 A G 17 1 1 140122 53507 5209 0 140122 53507 5209 0 198838 587 224 16 0 827 139535 53283 5193 0 198011 0.160746 0.154776 0.160771 0 0.99932 0.856472 1.16599 0.732397 0.445376 1.20439 0.955882 0.836411 1.09242 0.405394 1 -0.0555696 0.0667882 NA
rs12145743 rs12145743 01 156700651 T G 18 1 1 87143 89014 22681 0 87143 89014 22681 0 198838 379 353 95 0 827 86764 88661 22586 0 198011 0.337903 0.328295 0.337943 0 0.91147 0.788221 1.05399 0.962908 0.768618 1.20631 0.957496 0.863922 1.06121 0.51948 1 -0.0336562 0.0522492 NA
rs4650994 rs4650994 01 178515312 G A 19 1 1 43939 98290 56609 0 43939 98290 56609 0 198838 188 393 246 0 827 43751 97897 56363 0 198011 0.46814 0.464933 0.468153 0 0.934229 0.784894 1.11198 1.01571 0.839719 1.22859 1.01302 0.919533 1.11601 0.882417 1 0.00728414 0.0492485 NA
1:182150978_C_A rs1689797 01 182150978 C A 20 0.998426 0.997432 88172.2 88481.5 22184.3 0 88172.2 88481.5 22184.3 0 198838 360.714 361.69 104.596 0 827 87811.5 88119.8 22079.7 0 198011 0.334066 0.345153 0.33402 1.39051e-15 0.999198 0.863339 1.15644 1.15322 0.927177 1.43436 1.0509 0.949383 1.16326 0.308432 0.994539 0.0534524 0.0524806 NA
rs2642438 rs2642438 01 220970028 A G 21 1 1 17474 82764 98600 0 17474 82764 98600 0 198838 77 327 423 0 827 17397 82437 98177 0 198011 0.296 0.29081 0.296021 0 0.896209 0.698799 1.14939 0.973451 0.763162 1.24169 1.02546 0.922006 1.14051 0.650829 1 0.0244093 0.0539299 NA
1:220985811_T_C rs903319 01 220985811 T C 22 0.997356 0.995008 107425 77418.9 13993.6 0 107425 77418.9 13993.6 0 198838 456.263 309.114 61.6235 0 827 106969 77109.8 13932 0 198011 0.265055 0.261403 0.265071 1.39051e-15 0.939837 0.813237 1.08614 1.03699 0.794323 1.3538 0.981267 0.879134 1.09527 0.788521 0.993951 -0.0150325 0.056043 NA
rs4846914 rs4846914 01 230295691 G A 23 1 1 30593 95225 73020 0 30593 95225 73020 0 198838 134 386 307 0 827 30459 94839 72713 0 198011 0.393313 0.395405 0.393304 0 0.925148 0.759764 1.12653 0.959704 0.783092 1.17615 0.991241 0.898013 1.09415 0.798148 1 -0.0129416 0.0506036 NA
1:230419344_G_A rs6680658 01 230419344 G A 24 0.99312 0.985962 117088 71024.6 10725.6 0 117088 71024.6 10725.6 0 198838 494.875 290.816 41.3098 0 827 116593 70733.8 10684.3 0 198011 0.23254 0.225777 0.232569 -3.22013e-15 0.968653 0.837806 1.11994 0.910931 0.662769 1.25201 0.962282 0.857312 1.0801 0.496176 0.988571 -0.0399515 0.0587074 NA
1:234849339_G_A rs2587534 01 234849339 G A 25 0.995888 0.99247 46065.8 99407.3 53364.9 0 46065.8 99407.3 53364.9 0 198838 210.157 410.486 206.357 0 827 45855.6 98996.8 53158.5 0 198011 0.481646 0.502297 0.481559 2.92739e-16 0.904745 0.765889 1.06878 0.847022 0.698712 1.02681 0.920364 0.835625 1.0137 0.0919095 0.992726 -0.083498 0.0495417 NA
rs1367117 rs1367117 02 21263900 G A 26 1 1 87532 88594 22712 0 87532 88594 22712 0 198838 358 375 94 0 827 87174 88219 22618 0 198011 0.337003 0.340387 0.336989 0 1.03508 0.89525 1.19675 1.01199 0.805975 1.27067 1.01529 0.916906 1.12422 0.861188 1 0.00909793 0.052029 NA
rs515135 rs515135 02 21286057 T C 27 1 1 6467 58439 133932 0 6467 58439 133932 0 198838 24 236 567 0 827 6443 58203 133365 0 198011 0.179475 0.171705 0.179508 0 1.08854 0.714704 1.65791 1.14135 0.758041 1.71848 1.05538 0.928538 1.19956 0.378425 1 0.0564454 0.0640842 NA
rs1260326 rs1260326 02 27730940 T C 28 1 1 30975 94971 72892 0 30975 94971 72892 0 198838 119 422 286 0 827 30856 94549 72606 0 198011 0.394595 0.399033 0.394577 0 1.15731 0.94389 1.41898 1.02138 0.824423 1.26538 0.981555 0.889373 1.08329 0.649988 1 -0.0229192 0.0505074 NA
2:27731212_T_C rs3817588 02 27731212 T C 29 0.991915 0.980591 128401 62681 7756.4 0 128401 62681 7756.4 0 198838 537.796 256.184 33.0196 0 827 127863 62424.8 7723.38 0 198011 0.196627 0.194815 0.196634 -3.14695e-15 0.975713 0.840562 1.1326 1.01646 0.714746 1.44554 0.988507 0.875032 1.1167 0.762518 0.975185 -0.018922 0.0626192 NA
rs6544713 rs6544713 02 44073881 T C 30 1 1 20709 87101 91028 0 20709 87101 91028 0 198838 79 358 390 0 827 20630 86743 90638 0 198011 0.323175 0.311971 0.323222 0 1.07776 0.844317 1.37574 1.12364 0.881859 1.43171 1.05329 0.949026 1.169 0.329458 1 0.0514253 0.0527328 NA
rs4148218 rs4148218 02 44099582 G A 31 1 1 132780 59339 6719 0 132780 59339 6719 0 198838 556 240 31 0 827 132224 59099 6688 0 198011 0.183006 0.182588 0.183008 0 0.965754 0.829828 1.12394 1.1023 0.7671 1.58398 0.997193 0.880014 1.12998 0.991189 1 -0.000703313 0.0636843 NA
rs2710642 rs2710642 02 63149557 G A 32 1 1 21444 87521 89873 0 21444 87521 89873 0 198838 89 374 364 0 827 21355 87147 89509 0 198011 0.327928 0.333736 0.327904 0 1.02974 0.81682 1.29817 0.975763 0.773533 1.23086 0.973995 0.879179 1.07904 0.654639 1 -0.0234708 0.052469 NA
2:118576719_T_C rs17508045 02 118576719 T C 33 0.999603 0.997885 165674 31626.1 1537.87 0 165674 31626.1 1537.87 0 198838 671.02 151.98 4 0 827 165003 31474.2 1533.87 0 198011 0.0872617 0.0967233 0.0872222 -1.17096e-15 1.18738 0.995275 1.41657 0.641252 0.23966 1.71578 1.12059 0.951648 1.31954 0.18022 0.997366 0.116992 0.0873024 NA
rs2030746 rs2030746 02 121309488 C T 34 1 1 67791 96593 34454 0 67791 96593 34454 0 198838 272 407 148 0 827 67519 96186 34306 0 198011 0.41617 0.42503 0.416133 0 1.05036 0.900613 1.22501 1.0709 0.876233 1.30881 1.03718 0.94065 1.14362 0.528209 1 0.0315527 0.0500247 NA
2:135762344_C_T rs16831243 02 135762344 C T 35 0.999533 0.998069 161037 35528.7 2272.22 0 161037 35528.7 2272.22 0 198838 672.169 145.827 9.00392 0 827 160365 35382.9 2263.22 0 198011 0.100768 0.099054 0.100776 5.85478e-16 0.983279 0.821781 1.17651 0.949152 0.491131 1.83432 0.981038 0.834601 1.15317 0.827747 0.995226 0.0182394 0.0838236 NA
2:165551201_T_C rs7607980 02 165551201 T C 36 0.999285 0.997591 154146 41869.3 2822.43 0 154146 41869.3 2822.43 0 198838 618.208 191.784 17.0078 0 827 153528 41677.5 2805.42 0 198011 0.119479 0.136518 0.119408 -2.19554e-15 1.14279 0.971519 1.34425 1.50558 0.928654 2.44093 1.16594 1.01291 1.34208 0.0244803 0.99825 0.171639 0.0763007 NA
2:165619163_T_G rs355838 02 165619163 T G 37 0.994419 0.991849 30744.9 94746.7 73346.5 0 30744.9 94746.7 73346.5 0 198838 108.722 398.549 319.729 0 827 30636.1 94348.1 73026.7 0 198011 0.392874 0.372426 0.392959 0 1.19033 0.962491 1.4721 1.23373 0.992064 1.53426 1.09082 0.987127 1.20541 0.0631702 0.990256 0.0941912 0.0506952 NA
rs2287623 rs2287623 02 169830155 G A 38 1 1 31202 95305 72331 0 31202 95305 72331 0 198838 117 399 311 0 827 31085 94906 72020 0 198011 0.396577 0.382709 0.396635 0 1.11698 0.908613 1.37312 1.14729 0.927199 1.41962 1.06031 0.960023 1.17107 0.254449 1 0.0574932 0.0504498 NA
rs1047891 rs1047891 02 211540507 C A 39 1 1 93330 85562 19946 0 93330 85562 19946 0 198838 369 371 87 0 827 92961 85191 19859 0 198011 0.315468 0.329504 0.315409 0 1.09712 0.949602 1.26756 1.10366 0.873311 1.39477 1.06665 0.962493 1.18208 0.262137 1 0.0593132 0.0528942 NA
rs1250229 rs1250229 02 216304384 T C 40 1 1 13127 77818 107893 0 13127 77818 107893 0 198838 42 325 460 0 827 13085 77493 107433 0 198011 0.2617 0.247279 0.261761 0 1.30661 0.946976 1.80282 1.33397 0.972092 1.83055 1.07933 0.965034 1.20716 0.146878 1 0.0817675 0.0563662 NA
2:227122216_G_T rs1515110 02 227122216 G T 41 0.998989 0.998194 26323.3 91977.3 80537.5 0 26323.3 91977.3 80537.5 0 198838 102.675 411.494 312.831 0 827 26220.6 91565.8 80224.6 0 198011 0.363672 0.37294 0.363634 0 1.14765 0.924099 1.42529 0.995824 0.796487 1.24505 0.960786 0.86947 1.06169 0.435766 0.998897 -0.0399445 0.0512528 NA
rs11563251 rs11563251 02 234679384 C T 42 1 1 157289 39092 2457 0 157289 39092 2457 0 198838 653 156 18 0 827 156636 38936 2439 0 198011 0.110658 0.116082 0.110635 0 0.961063 0.806755 1.14488 1.77027 1.10642 2.83243 1.0557 0.90794 1.2275 0.487354 1 0.0545383 0.0785263 NA
3:12296469_G_A rs9875338 03 12296469 G A 43 0.999037 0.998376 71958.6 95087.4 31792 0 71958.6 95087.4 31792 0 198838 295.851 407.086 124.063 0 827 71662.8 94680.3 31667.9 0 198011 0.398997 0.396138 0.399009 -7.31848e-17 1.04147 0.896355 1.21008 0.948948 0.769157 1.17077 0.988085 0.895182 1.09063 0.823 0.997295 -0.0112672 0.0503701 NA
rs7640978 rs7640978 03 32533010 C T 44 1 1 164956 32299 1583 0 164956 32299 1583 0 198838 681 141 5 0 827 164275 32158 1578 0 198011 0.0891806 0.0912938 0.0891718 0 1.05768 0.881913 1.26848 0.764341 0.316673 1.84486 1.02619 0.86777 1.21353 0.868238 1 0.0142917 0.0861481 NA
Affx-22382690 rs2290547 03 47061183 G A 45 1 1 135244 57331 6263 0 135244 57331 6263 0 198838 589 218 20 0 827 134655 57113 6243 0 198011 0.175663 0.155985 0.175745 0 0.872627 0.746814 1.01964 0.732392 0.468692 1.14446 0.866786 0.758785 0.99016 0.0405346 1 -0.132713 0.0647933 NA
3:50113034_A_G rs2240327 03 50113034 A G 46 0.999883 0.999805 54041.1 99257.5 45539.4 0 54041.1 99257.5 45539.4 0 198838 222.937 421.063 183 0 827 53818.1 98836.5 45356.4 0 198011 0.478622 0.475854 0.478633 -7.31848e-17 1.02843 0.874024 1.21012 0.973999 0.800713 1.18479 0.988923 0.897771 1.08933 0.738793 0.999846 -0.0167087 0.0501081 NA
rs13326165 rs13326165 03 52532118 A G 47 1 1 8288 64401 126149 0 8288 64401 126149 0 198838 26 289 512 0 827 8262 64112 125637 0 198011 0.203626 0.206167 0.203615 0 1.43242 0.9583 2.14111 1.29498 0.872706 1.92159 0.984457 0.873678 1.10928 0.876122 1 -0.00955092 0.0612684 NA
rs6805251 rs6805251 03 119560606 T C 48 1 1 29103 93848 75887 0 29103 93848 75887 0 198838 106 393 328 0 827 28997 93455 75559 0 198011 0.382356 0.36578 0.382426 0 1.15037 0.927896 1.42618 1.1875 0.953564 1.47883 1.07369 0.971256 1.18692 0.155647 1 0.0720329 0.0507322 NA
rs17345563 rs17345563 03 132209203 A G 49 1 1 156414 39918 2506 0 156414 39918 2506 0 198838 672 148 7 0 827 155742 39770 2499 0 198011 0.112981 0.0979444 0.113044 0 0.862467 0.721611 1.03082 0.649185 0.307972 1.36844 0.851922 0.724194 1.00218 0.0695266 1 -0.142118 0.0783027 NA
3:135932359_C_T rs687339 03 135932359 C T 50 0.998764 0.997167 10283.6 70087.2 118467 0 10283.6 70087.2 118467 0 198838 38.2745 269.592 519.133 0 827 10245.3 69817.6 117948 0 198011 0.22796 0.209275 0.228038 4.39109e-16 1.03361 0.736289 1.45099 1.17815 0.847933 1.63698 1.11614 0.991213 1.25682 0.0792362 0.996445 0.103563 0.0590058 NA
3:156798294_A_G rs1482852 03 156798294 A G 51 0.998126 0.996852 71203.9 95862.5 31771.7 0 71203.9 95862.5 31771.7 0 198838 312.016 404.027 110.957 0 827 70891.9 95458.4 31660.7 0 198011 0.400843 0.378441 0.400937 2.92739e-16 0.961649 0.829326 1.11509 0.796258 0.640901 0.989275 0.909729 0.82351 1.00498 0.0708137 0.99815 -0.091242 0.0505029 NA
3:170727218_G_A rs10513688 03 170727218 G A 52 0.999976 0.999871 162097 34842.4 1898.5 0 162097 34842.4 1898.5 0 198838 654.992 162.008 10 0 827 161442 34680.4 1888.5 0 198011 0.0971631 0.110041 0.0971093 -5.85478e-16 1.15142 0.969107 1.36802 1.30516 0.697787 2.4412 1.14963 0.985192 1.34152 0.0625325 0.999946 0.155352 0.0834102 NA
rs6831256 rs6831256 04 3473139 A G 53 1 1 66048 97146 35644 0 66048 97146 35644 0 198838 279 399 149 0 827 65769 96747 35495 0 198011 0.423546 0.421403 0.423555 0 0.972193 0.834032 1.13324 0.989546 0.810744 1.20778 0.991218 0.898863 1.09306 0.985639 1 0.000899552 0.0499772 NA
4:26062990_A_G rs10019888 04 26062990 A G 54 0.996732 0.99089 138517 54880.8 5440.09 0 138517 54880.8 5440.09 0 198838 592.655 216.376 17.9686 0 827 137924 54664.5 5422.13 0 198011 0.165363 0.152548 0.165417 -3.3665e-15 0.921179 0.788127 1.07669 0.771231 0.481963 1.23411 0.908197 0.794062 1.03874 0.166139 0.987567 -0.0925428 0.0668315 NA
rs442177 rs442177 04 88030261 G T 55 1 1 32995 95698 70145 0 32995 95698 70145 0 198838 160 400 267 0 827 32835 95298 69878 0 198011 0.406582 0.435308 0.406462 0 0.861377 0.716775 1.03515 0.78413 0.644311 0.954289 0.888354 0.8059 0.979245 0.00998163 1 -0.129302 0.0501859 NA
4:88160140_C_T rs10029254 04 88160140 C T 56 0.999899 0.999774 117469 70737.8 10631.5 0 117469 70737.8 10631.5 0 198838 493.008 278 55.9922 0 827 116976 70459.8 10575.5 0 198011 0.231346 0.235783 0.231327 4.39109e-16 0.936149 0.807927 1.08472 1.25623 0.952172 1.65738 1.0252 0.91495 1.14874 0.749769 0.999946 0.0186388 0.0584392 NA
rs3822072 rs3822072 04 89741269 G A 57 1 1 59743 98583 40512 0 59743 98583 40512 0 198838 247 436 144 0 827 59496 98147 40368 0 198011 0.451642 0.437727 0.4517 0 1.07004 0.915097 1.25122 0.859243 0.699358 1.05568 0.944984 0.85733 1.0416 0.339942 1 -0.0473277 0.0495952 NA
rs2602836 rs2602836 04 100014805 A G 58 1 1 34952 97306 66580 0 34952 97306 66580 0 198838 149 412 266 0 827 34803 96894 66314 0 198011 0.420468 0.429262 0.420431 0 0.993186 0.82316 1.19833 0.936929 0.766341 1.14549 0.964503 0.874841 1.06335 0.492991 1 -0.0342998 0.0500318 NA
rs13107325 rs13107325 04 103188709 C T 59 1 1 170525 27258 1055 0 170525 27258 1055 0 198838 720 100 7 0 827 169805 27158 1048 0 198011 0.0738491 0.0689238 0.0738696 0 0.868401 0.704221 1.07086 1.57527 0.746433 3.32444 0.92809 0.76702 1.12298 0.45227 1 -0.0710397 0.0945134 NA
rs6450176 rs6450176 05 53298025 G A 60 1 1 110916 75230 12692 0 110916 75230 12692 0 198838 442 338 47 0 827 110474 74892 12645 0 198011 0.253005 0.261185 0.252971 0 1.12803 0.978771 1.30004 0.929002 0.687346 1.25562 1.04395 0.935259 1.16527 0.44399 1 0.0434065 0.0567054 NA
5:55861786_C_T rs9686661 05 55861786 C T 61 0.999881 0.999695 127469 63450 7919.12 0 127469 63450 7919.12 0 198838 543 249 35 0 827 126926 63201 7884.12 0 198011 0.199379 0.192866 0.199406 -8.05033e-16 0.920928 0.792402 1.0703 1.03768 0.736699 1.46164 0.959363 0.848841 1.08427 0.595908 0.999999 -0.0328215 0.0618929 NA
5:67714246_A_G rs4976033 05 67714246 A G 62 0.983287 0.97274 70825 95764.8 32248.2 0 70825 95764.8 32248.2 0 198838 273.314 420.784 132.902 0 827 70551.7 95344 32115.3 0 198011 0.402994 0.415108 0.402944 -4.75701e-15 1.13923 0.978021 1.32701 1.06823 0.867893 1.31481 1.05161 0.953431 1.1599 0.27309 0.973304 0.055911 0.0510149 NA
5:74560579_G_A rs10066707 05 74560579 G A 63 0.993827 0.990979 79185.4 92459.5 27193.1 0 79185.4 92459.5 27193.1 0 198838 329.718 376.545 120.737 0 827 78855.7 92082.9 27072.4 0 198011 0.36926 0.373652 0.369241 0 0.977977 0.843325 1.13413 1.06661 0.865488 1.31447 1.01907 0.92225 1.12605 0.60974 0.991653 0.0261999 0.0513277 NA
5:74562029_C_G rs2006760 05 74562029 C G 64 0.98939 0.97486 125754 64721.4 8362.53 0 125754 64721.4 8362.53 0 198838 528.055 260.427 38.5176 0 827 125226 64461 8324.01 0 198011 0.204806 0.204028 0.204809 -6.00115e-15 0.958088 0.825694 1.11171 1.09734 0.790583 1.52313 0.995209 0.882814 1.12191 0.936945 0.978762 0.00489951 0.0619331 NA
rs7703051 rs7703051 05 74625487 C A 65 1 1 77773 93023 28042 0 77773 93023 28042 0 198838 302 397 128 0 827 77471 92626 27914 0 198011 0.374946 0.3948 0.374863 0 1.09949 0.946374 1.27737 1.17631 0.956195 1.44708 1.08788 0.985535 1.20086 0.0647634 1 0.0940967 0.0509488 NA
5:74641707_G_A rs2303152 05 74641707 G A 66 0.999537 0.998251 161037 35775.8 2025.69 0 161037 35775.8 2025.69 0 198838 665.91 152.094 8.99608 0 827 160371 35623.7 2016.69 0 198011 0.10015 0.102833 0.100139 1.02459e-15 1.02821 0.861831 1.22672 1.07429 0.555618 2.07716 1.03 0.878577 1.20751 0.696746 0.997642 0.0320583 0.0822605 NA
5:74648496_G_T rs17238484 05 74648496 G T 67 0.999732 0.99944 119462 69048.4 10327.1 0 119462 69048.4 10327.1 0 198838 501.953 268.749 56.298 0 827 118961 68779.7 10270.8 0 198011 0.225567 0.230559 0.225546 -7.31848e-17 0.926034 0.798285 1.07423 1.29905 0.985524 1.71233 1.02889 0.917422 1.15389 0.594927 0.999094 0.0313014 0.0588694 NA
rs5909 rs5909 05 74656175 G A 68 1 1 163171 33930 1737 0 163171 33930 1737 0 198838 673 144 10 0 827 162498 33786 1727 0 198011 0.0940565 0.0991536 0.0940352 0 1.0291 0.859285 1.23248 1.39811 0.747462 2.61512 1.06042 0.902182 1.24642 0.359429 1 0.0779698 0.0850778 NA
rs12916 rs12916 05 74656539 T C 69 1 1 71540 95442 31856 0 71540 95442 31856 0 198838 285 401 141 0 827 71255 95041 31715 0 198011 0.40021 0.412938 0.400157 0 1.05488 0.905983 1.22825 1.11154 0.908018 1.36068 1.05441 0.955893 1.16308 0.212106 1 0.0628598 0.0503767 NA
rs4530754 rs4530754 05 122855416 G A 70 1 1 41306 98436 59096 0 41306 98436 59096 0 198838 163 405 259 0 827 41143 98031 58837 0 198011 0.455265 0.441959 0.455321 0 1.0428 0.869129 1.25117 1.11111 0.913014 1.35219 1.05551 0.957697 1.1633 0.216372 1 0.0611615 0.0494741 NA
rs6882076 rs6882076 05 156390297 T C 71 1 1 26689 92044 80105 0 26689 92044 80105 0 198838 121 395 311 0 827 26568 91649 79794 0 198011 0.36568 0.385127 0.365598 0 0.946331 0.771612 1.16061 0.855783 0.693364 1.05625 0.920071 0.833142 1.01607 0.110652 1 -0.0816023 0.0511527 NA
6:16109163_A_C rs2294261 06 16109163 A C 72 0.996445 0.994399 51855 98997.5 47985.5 0 51855 98997.5 47985.5 0 198838 214.753 403.933 208.314 0 827 51640.2 98593.6 47777.2 0 198011 0.49027 0.496107 0.490246 1.17096e-15 0.985167 0.834592 1.16291 1.04845 0.866147 1.26911 1.02373 0.92947 1.12754 0.555956 0.994147 0.0290859 0.0493937 NA
6:26093141_G_A rs1800562 06 26093141 G A 73 0.999531 0.997336 169662 27952.2 1223.81 0 169662 27952.2 1223.81 0 198838 707.29 115.706 4.00392 0 827 168955 27836.5 1219.81 0 198011 0.0764437 0.0747967 0.0764505 1.75643e-15 0.992919 0.815408 1.20907 0.784092 0.293132 2.09735 0.976618 0.812828 1.17341 0.571726 0.995375 -0.0519995 0.0919512 NA
rs2247056 rs2247056 06 31265490 T C 74 1 1 17553 82965 98320 0 17553 82965 98320 0 198838 84 357 386 0 827 17469 82608 97934 0 198011 0.296903 0.317412 0.296817 0 0.898742 0.708217 1.14052 0.819677 0.647024 1.0384 0.907726 0.818261 1.00697 0.115456 1 -0.0851095 0.0540674 NA
6:34563164_A_G rs205262 06 34563164 A G 75 0.999272 0.998595 106542 77938 14358.4 0 106542 77938 14358.4 0 198838 472.373 290.612 64.0157 0 827 106069 77647.4 14294.3 0 198011 0.268195 0.25311 0.268258 1.4637e-16 0.84041 0.725945 0.972922 1.0056 0.774113 1.30632 0.924393 0.827221 1.03298 0.152137 0.997928 -0.0796951 0.0556521 NA
6:43757896_C_A rs998584 06 43757896 C A 76 0.996363 0.994677 53103.4 99411.4 46323.2 0 53103.4 99411.4 46323.2 0 198838 243.137 377.173 206.69 0 827 52860.3 99034.2 46116.5 0 198011 0.482951 0.477964 0.482971 9.51402e-16 0.828004 0.704489 0.973175 0.974408 0.809142 1.17343 0.980141 0.889816 1.07963 0.758658 0.995139 -0.0152047 0.0494873 NA
rs17789218 rs17789218 06 100600097 T C 77 1 1 113384 73612 11842 0 113384 73612 11842 0 198838 461 310 56 0 827 112923 73302 11786 0 198011 0.244661 0.255139 0.244618 0 1.03592 0.896757 1.19669 1.16387 0.881378 1.53689 1.05774 0.946817 1.18167 0.242143 1 0.0673673 0.0575963 NA
6:116337503_G_A rs868943 06 116337503 G A 78 0.999621 0.999387 66428.4 96853.9 35555.7 0 66428.4 96853.9 35555.7 0 198838 280.02 399.004 147.976 0 827 66148.4 96454.9 35407.7 0 198011 0.422367 0.420167 0.422376 2.19554e-16 0.977201 0.838467 1.13889 0.987248 0.808601 1.20536 0.990981 0.898613 1.09284 0.751725 0.999893 -0.0157886 0.049906 NA
rs9491696 rs9491696 06 127452639 C G 79 1 1 50986 99526 48326 0 50986 99526 48326 0 198838 196 425 206 0 827 50790 99101 48120 0 198011 0.493311 0.506046 0.493258 0 1.1113 0.937973 1.31667 1.10934 0.911917 1.3495 1.05249 0.955577 1.15922 0.277216 1 0.0536484 0.049373 NA
6:139831757_T_C rs634869 06 139831757 T C 80 0.999778 0.999687 33346.8 96157.9 69333.3 0 33346.8 96157.9 69333.3 0 198838 127 390 310 0 827 33219.8 95767.9 69023.3 0 198011 0.409508 0.389359 0.409592 -1.4637e-16 1.06522 0.871572 1.30189 1.17479 0.955211 1.44484 1.08802 0.985423 1.20129 0.108658 0.999999 0.0804776 0.0501651 NA
6:152040291_T_C rs12525163 06 152040291 T C 81 0.999302 0.9986 104794 79144.6 14899.9 0 104794 79144.6 14899.9 0 198838 449.847 317.835 59.3176 0 827 104344 78826.8 14840.5 0 198011 0.273953 0.263888 0.273995 -7.31848e-17 0.935254 0.809892 1.08002 0.927118 0.70683 1.21606 0.94989 0.85131 1.05989 0.340848 0.998555 -0.0527218 0.0553515 NA
6:160575985_C_T rs2297374 06 160575985 C T 82 0.998067 0.996774 78061.8 92896.5 27879.7 0 78061.8 92896.5 27879.7 0 198838 344.247 371.502 111.251 0 827 77717.5 92525 27768.4 0 198011 0.373812 0.359132 0.373873 8.78217e-16 0.906465 0.782593 1.04994 0.904485 0.730094 1.12053 0.938477 0.848607 1.03786 0.254766 0.996245 -0.0581654 0.0510738 NA
rs1564348 rs1564348 06 160578860 T C 83 1 1 136989 56125 5724 0 136989 56125 5724 0 198838 586 217 24 0 827 136403 55908 5700 0 198011 0.16992 0.160218 0.16996 0 0.903467 0.77292 1.05606 0.980083 0.651048 1.47541 0.931741 0.81681 1.06284 0.298882 1 -0.0682884 0.0657357 NA
rs702485 rs702485 07 6449272 A G 84 1 1 58923 98589 41326 0 58923 98589 41326 0 198838 228 428 171 0 827 58695 98161 41155 0 198011 0.45575 0.465538 0.45571 0 1.12246 0.955517 1.31857 1.06965 0.876909 1.30474 1.04035 0.94435 1.14612 0.45648 1 0.0368908 0.0495408 NA
7:16152174_T_A rs17286602 07 16152174 T A 85 0.997731 0.99644 64861.2 97502.9 36473.9 0 64861.2 97502.9 36473.9 0 198838 249.247 396.69 181.063 0 827 64612 97106.2 36292.8 0 198011 0.428617 0.458776 0.428491 -4.39109e-16 1.05898 0.903547 1.24115 1.29328 1.06754 1.56674 1.13059 1.02616 1.24565 0.015338 0.995189 0.121143 0.0499702 NA
rs10282707 rs10282707 07 17911038 C T 86 1 1 72316 95258 31264 0 72316 95258 31264 0 198838 317 396 114 0 827 71999 94862 31150 0 198011 0.39677 0.377267 0.396852 0 0.948135 0.817675 1.09941 0.831216 0.670772 1.03004 0.920753 0.833438 1.01722 0.118784 1 -0.0786955 0.0504491 NA
rs12670798 rs12670798 07 21607352 T C 87 1 1 112427 74279 12132 0 112427 74279 12132 0 198838 466 313 48 0 827 111961 73966 12084 0 198011 0.247797 0.247279 0.247799 0 1.0167 0.880754 1.17363 0.954358 0.708629 1.2853 0.997212 0.891606 1.11533 0.943743 1 -0.00403321 0.0571545 NA
rs4722551 rs4722551 07 25991826 T C 88 1 1 140831 53006 5001 0 140831 53006 5001 0 198838 571 234 22 0 827 140260 52772 4979 0 198011 0.158441 0.168077 0.1584 0 1.08921 0.935182 1.2686 1.08537 0.708318 1.66314 1.07344 0.943367 1.22144 0.300768 1 0.0698207 0.0674734 NA
rs2073547 rs2073547 07 44582331 A G 89 1 1 132659 59019 7160 0 132659 59019 7160 0 198838 539 253 35 0 827 132120 58766 7125 0 198011 0.184419 0.195284 0.184374 0 1.0553 0.908587 1.22569 1.2041 0.854717 1.6963 1.07354 0.950394 1.21264 0.304229 1 0.0647618 0.0630342 NA
rs217386 rs217386 07 44600695 G A 90 1 1 66260 96808 35770 0 66260 96808 35770 0 198838 275 406 146 0 827 65985 96402 35624 0 198011 0.42333 0.422007 0.423335 0 1.01054 0.866831 1.17807 0.983383 0.804228 1.20245 0.994573 0.901923 1.09674 0.96416 1 -0.00223964 0.0498436 NA
rs4917014 rs4917014 07 50305863 T G 91 1 1 91989 86723 20126 0 91989 86723 20126 0 198838 376 358 93 0 827 91613 86365 20033 0 198011 0.319293 0.3289 0.319252 0 1.00998 0.873631 1.16762 1.13111 0.900953 1.42007 1.04503 0.942939 1.15817 0.355001 1 0.0490688 0.0530512 NA
rs17145738 rs17145738 07 72982874 C T 92 1 1 153270 42496 3072 0 153270 42496 3072 0 198838 627 184 16 0 827 152643 42312 3056 0 198011 0.122311 0.130593 0.122276 0 1.05868 0.897929 1.2482 1.27461 0.775021 2.09623 1.07823 0.93424 1.24441 0.310802 1 0.0760704 0.075054 NA
rs799160 rs799160 07 73060006 C T 93 1 1 51934 99514 47390 0 51934 99514 47390 0 198838 238 386 203 0 827 51696 99128 47187 0 198011 0.488574 0.478839 0.488614 0 0.845806 0.719392 0.994435 0.934445 0.774548 1.12735 0.961613 0.873002 1.05922 0.403829 1 -0.0412382 0.0493987 NA
7:116358044_A_G rs38855 07 116358044 A G 94 0.992947 0.989682 55903.5 99006.3 43928.2 0 55903.5 99006.3 43928.2 0 198838 237.18 421.788 168.031 0 827 55666.3 98584.5 43760.2 0 198011 0.469887 0.458193 0.469936 4.39109e-16 1.00415 0.856183 1.17769 0.901207 0.7393 1.09857 0.95388 0.865763 1.05097 0.322791 0.988993 -0.0490962 0.0496554 NA
7:130444934_A_G rs3996352 07 130444934 A G 95 0.997465 0.996053 51631 99050 48157 0 51631 99050 48157 0 198838 213.906 414.976 198.118 0 827 51417.1 98635.1 47958.8 0 198011 0.491264 0.490455 0.491267 8.05033e-16 1.01129 0.857195 1.19309 0.992977 0.818151 1.20516 0.996752 0.904965 1.09785 0.927465 0.996522 -0.00449213 0.0493455 NA
rs17173637 rs17173637 07 150529449 T C 96 1 1 166613 30787 1438 0 166613 30787 1438 0 198838 688 128 11 0 827 165925 30659 1427 0 198011 0.0846493 0.0906892 0.0846241 0 1.00687 0.833425 1.21642 1.85905 1.02237 3.38046 1.07882 0.911805 1.27643 0.342668 1 0.0842412 0.0887771 NA
8:9184231_G_A rs4240624 08 9184231 G A 97 0.999844 0.999333 1678.47 33071.2 164088 0 1678.47 33071.2 164088 0 198838 13.9961 132.004 681 0 827 1664.48 32939.2 163407 0 198011 0.0916027 0.0967328 0.0915812 -1.4637e-16 0.47659 0.274097 0.828679 0.495618 0.291298 0.843252 0.941375 0.799467 1.10847 0.491615 0.999969 -0.0586966 0.0853468 NA
8:9267117_C_T rs9693857 08 9267117 C T 98 0.996589 0.995234 61210.8 98437.5 39189.8 0 61210.8 98437.5 39189.8 0 198838 239.725 410.298 176.976 0 827 60971.1 98027.2 39012.8 0 198011 0.444626 0.462062 0.444553 1.02459e-15 1.06454 0.907454 1.24882 1.15377 0.949681 1.40171 1.07322 0.974133 1.18238 0.133317 0.996602 0.0747078 0.0497672 NA
8:15799853_G_C rs4332136 08 15799853 G C 99 0.999557 0.978136 195684 3142.07 12.0275 0 195684 3142.07 12.0275 0 198838 811.647 15.3529 0 0 827 194872 3126.72 12.0275 0 198011 0.00796157 0.00928231 0.00795605 -4.61064e-15 1.17892 0.71066 1.95573 NA NA NA 1.16826 0.705913 1.93343 0.504824 0.973448 0.188668 0.282895 NA
rs4921914 rs4921914 08 18272438 C T 100 1 1 9575 69342 119921 0 9575 69342 119921 0 198838 33 301 493 0 827 9542 69041 119428 0 198011 0.222523 0.221886 0.222526 0 1.26062 0.879466 1.80697 1.19362 0.838575 1.69899 1.00371 0.893572 1.12741 0.948198 1 0.0038659 0.0595035 NA
rs1801177 rs1801177 08 19805708 G A 101 1 1 192039 6746 53 0 192039 6746 53 0 198838 800 27 0 0 827 191239 6719 53 0 198011 0.0172301 0.0163241 0.0172339 0 0.960607 0.654113 1.41071 NA NA NA 0.946331 0.646466 1.38529 0.673292 1 -0.0789773 0.187312 NA
rs268 rs268 08 19813529 A G 102 1 1 191686 7075 77 0 191686 7075 77 0 198838 802 25 0 0 827 190884 7050 77 0 198011 0.0181781 0.0151149 0.0181909 0 0.844007 0.56645 1.25757 NA NA NA 0.828307 0.557633 1.23037 0.402635 1 -0.155705 0.186044 NA
rs301 rs301 08 19816934 T C 103 1 1 116060 71865 10913 0 116060 71865 10913 0 198838 469 307 51 0 827 115591 71558 10862 0 198011 0.235596 0.247279 0.235548 0 1.05738 0.915397 1.22139 1.15721 0.866191 1.546 1.06617 0.953252 1.19246 0.218025 1 0.0717294 0.0582315 NA
rs326 rs326 08 19819439 A G 104 1 1 99256 82445 17137 0 99256 82445 17137 0 198838 402 352 73 0 827 98854 82093 17064 0 198011 0.293503 0.301088 0.293471 0 1.0544 0.913564 1.21694 1.05199 0.819378 1.35063 1.03714 0.933498 1.15228 0.428572 1 0.0429064 0.0541996 NA
rs328 rs328 08 19819724 C G 105 1 1 160593 36243 2002 0 160593 36243 2002 0 198838 668 151 8 0 827 159925 36092 1994 0 198011 0.101206 0.100967 0.101206 0 1.00163 0.839158 1.19555 0.960516 0.477695 1.93134 0.997372 0.849655 1.17077 0.897761 1 0.0105709 0.0822704 NA
rs12678919 rs12678919 08 19844222 A G 106 1 1 161891 35080 1867 0 161891 35080 1867 0 198838 676 144 7 0 827 161215 34936 1860 0 198011 0.0976021 0.095526 0.0976107 0 0.982988 0.820845 1.17716 0.897519 0.425641 1.89253 0.976387 0.828458 1.15073 0.895913 1 -0.0109359 0.0835912 NA
8:19865843_G_A rs894210 08 19865843 G A 107 0.99535 0.992935 41998.1 98851 57988.8 0 41998.1 98851 57988.8 0 198838 162.745 419.345 244.91 0 827 41835.4 98431.7 57743.9 0 198011 0.45979 0.450324 0.459829 -2.92739e-16 1.09515 0.913488 1.31293 1.09027 0.893876 1.32983 1.03908 0.942957 1.145 0.335471 0.991249 0.047868 0.0496993 NA
rs10102164 rs10102164 08 55421614 G A 108 1 1 123510 66347 8981 0 123510 66347 8981 0 198838 514 263 50 0 827 122996 66084 8931 0 198011 0.212004 0.219468 0.211973 0 0.95233 0.820583 1.10523 1.33967 1.00128 1.79243 1.0453 0.930171 1.17468 0.588849 1 0.0324861 0.0601033 NA
8:59385919_C_T rs2326077 08 59385919 C T 109 0.999427 0.998936 22391.9 88801.3 87644.9 0 22391.9 88801.3 87644.9 0 198838 94.251 388 344.749 0 827 22297.6 88413.3 87300.1 0 198011 0.335914 0.34855 0.335861 -3.65924e-16 1.03821 0.828569 1.3009 0.934246 0.743556 1.17384 0.945186 0.854083 1.04601 0.271162 0.998756 -0.0575357 0.0522866 NA
rs2293889 rs2293889 08 116599199 T G 110 1 1 36586 98080 64172 0 36586 98080 64172 0 198838 147 401 279 0 827 36439 97679 63893 0 198011 0.430632 0.420193 0.430676 0 1.01764 0.84208 1.22979 1.08243 0.886068 1.32231 1.04382 0.946526 1.15111 0.362753 1 0.045437 0.0499236 NA
8:116663898_G_A rs2737252 08 116663898 G A 111 0.998206 0.996546 102672 80424.2 15741.4 0 102672 80424.2 15741.4 0 198838 405.31 342.659 79.0314 0 827 102267 80081.5 15662.4 0 198011 0.281403 0.302734 0.281314 0 1.07964 0.934719 1.24702 1.27318 0.99992 1.62112 1.1092 0.998518 1.23216 0.0475421 0.997099 0.108927 0.0549736 NA
8:121868551_G_T rs4871137 08 121868551 G T 112 0.99855 0.997662 20293.8 86183.7 92360.5 0 20293.8 86183.7 92360.5 0 198838 74.7333 367.357 384.91 0 827 20219.1 85816.3 91975.6 0 198011 0.31878 0.312469 0.318807 -1.9028e-15 1.15815 0.902698 1.48589 1.13223 0.883344 1.45123 1.02978 0.927882 1.14286 0.598315 0.997891 0.0279082 0.0529742 NA
8:126474306_G_A rs2980885 08 126474306 G A 113 0.990792 0.979575 9979.57 69487.6 119371 0 9979.57 69487.6 119371 0 198838 35.2078 290.341 501.451 0 827 9944.36 69197.2 118869 0 198011 0.224924 0.218112 0.224952 -2.63465e-15 1.18511 0.83479 1.68243 1.1915 0.846102 1.67791 1.04046 0.925637 1.16953 0.504574 0.979531 0.0398786 0.0597602 NA
8:126482621_C_A rs2954022 08 126482621 C A 114 0.999793 0.999678 56576.9 99140.1 43121.1 0 56576.9 99140.1 43121.1 0 198838 223 431.063 172.937 0 827 56353.9 98709 42948.1 0 198011 0.466164 0.469732 0.466149 2.92739e-16 1.10358 0.938521 1.29766 1.01757 0.833952 1.24161 1.0145 0.920928 1.11757 0.754022 0.999666 0.0155014 0.0494716 NA
8:126482621_C_T rs2954022 08 126482621 C T 115 0.999638 0.705406 198645 193.039 0 0 198645 193.039 0 0 198838 826.941 0.0588235 0 0 827 197818 192.98 0 0 198011 0.000485418 0 0.000487297 -5.12293e-15 0.0729171 2.2517e-05 236.128 NA NA NA 0.07295 2.25304e-05 236.201 0.399096 0.922478 -1.00715 1.19439 NA
rs4075205 rs4075205 08 144284709 T C 116 1 1 57247 98708 42883 0 57247 98708 42883 0 198838 246 399 182 0 827 57001 98309 42701 0 198011 0.46388 0.461306 0.463891 0 0.940431 0.802008 1.10274 0.987599 0.815036 1.1967 0.989656 0.898277 1.09033 0.906674 1 -0.00579313 0.049415 NA
8:145022657_G_T rs7832643 08 145022657 G T 117 0.993824 0.991751 70717.1 95721 32399.9 0 70717.1 95721 32399.9 0 198838 318.259 376.604 132.137 0 827 70398.8 95344.4 32267.8 0 198011 0.403647 0.387472 0.403715 3.65924e-16 0.873724 0.752358 1.01467 0.905817 0.739202 1.10999 0.934315 0.84614 1.03168 0.182872 0.990328 -0.0672681 0.050503 NA
9:2640759_A_G rs3780181 09 2640759 A G 118 0.997256 0.983524 172851 25048.6 938.561 0 172851 25048.6 938.561 0 198838 706.745 115.255 5 0 827 172144 24933.3 933.561 0 198011 0.0677077 0.0757285 0.0676742 -6.87937e-15 1.12592 0.924282 1.37155 1.30454 0.540028 3.15135 1.12877 0.940393 1.35488 0.188081 0.988595 0.129787 0.0986014 NA
9:15304782_C_A rs686030 09 15304782 C A 119 0.999337 0.997875 3950.81 48117.1 146770 0 3950.81 48117.1 146770 0 198838 16.1216 215.651 595.227 0 827 3934.69 47901.4 146175 0 198011 0.140865 0.149876 0.140828 2.92739e-16 1.09877 0.661716 1.82449 0.993833 0.605371 1.63157 0.929735 0.812071 1.06445 0.260176 0.997765 -0.0800502 0.0710941 NA
9:16904846_C_T rs7033354 09 16904846 C T 120 0.998752 0.997875 20620.5 86686 91531.4 0 20620.5 86686 91531.4 0 198838 76.6588 343.478 406.863 0 827 20543.9 86342.6 91124.6 0 198011 0.321687 0.30036 0.321776 -1.4637e-15 1.06609 0.831894 1.36622 1.19656 0.93701 1.52799 1.10513 0.994632 1.2279 0.0903342 0.997486 0.0896744 0.0529478 NA
rs1883025 rs1883025 09 107664301 C T 121 1 1 110542 75334 12962 0 110542 75334 12962 0 198838 490 281 56 0 827 110052 75053 12906 0 198011 0.254624 0.237606 0.254695 0 0.840892 0.725966 0.974011 0.974537 0.738694 1.28568 0.91199 0.814172 1.02156 0.105178 1 -0.0916649 0.0565745 NA
9:107684230_T_G rs2472509 09 107684230 T G 122 0.989686 0.982596 89893.1 87776.7 21168.2 0 89893.1 87776.7 21168.2 0 198838 371.251 378.031 77.7176 0 827 89521.8 87398.7 21090.5 0 198011 0.327184 0.322531 0.327203 7.31848e-16 1.043 0.903558 1.20396 0.888576 0.695523 1.13521 0.978924 0.882837 1.08547 0.638946 0.981022 -0.0249105 0.0530945 NA
rs8176720 rs8176720 09 136132873 T C 123 1 1 89348 87611 21879 0 89348 87611 21879 0 198838 371 363 93 0 827 88977 87248 21786 0 198011 0.330342 0.331923 0.330335 0 0.997826 0.863143 1.15353 1.02379 0.815244 1.28567 1.00719 0.909019 1.11597 0.86259 1 0.00906571 0.0523793 NA
rs579459 rs579459 09 136154168 T C 124 1 1 124557 65737 8544 0 124557 65737 8544 0 198838 512 283 32 0 827 124045 65454 8512 0 198011 0.208273 0.209794 0.208266 0 1.04751 0.905678 1.21156 0.91081 0.636837 1.30265 1.00929 0.896399 1.13639 0.671572 1 0.0259644 0.061238 NA
10:5196273_A_G rs1781930 10 5196273 A G 125 0.999811 0.999527 6298.49 58183.9 134356 0 6298.49 58183.9 134356 0 198838 27.9765 223.137 575.886 0 827 6270.51 57960.8 133780 0 198011 0.177986 0.168737 0.178025 1.4637e-16 0.862875 0.581902 1.27952 0.964842 0.659621 1.4113 1.06697 0.937896 1.21381 0.312678 0.999481 0.0650612 0.0644414 NA
rs970548 rs970548 10 46013277 A C 126 1 1 112685 73966 12187 0 112685 73966 12187 0 198838 450 340 37 0 827 112235 73626 12150 0 198011 0.247287 0.250302 0.247274 0 1.15176 1.00015 1.32636 0.759524 0.54292 1.06254 1.01633 0.909114 1.1362 0.795057 1 0.0148309 0.057097 NA
10:65301725_T_C rs7897379 10 65301725 T C 127 0.999405 0.99906 53916.2 99385.2 45536.6 0 53916.2 99385.2 45536.6 0 198838 218.694 424.49 183.816 0 827 53697.5 98960.7 45352.8 0 198011 0.478929 0.478913 0.478929 7.31848e-17 1.05323 0.894381 1.24028 0.995166 0.81761 1.21128 0.999936 0.907794 1.10143 0.972294 0.998626 0.00171588 0.0494047 NA
rs2068888 rs2068888 10 94839642 G A 128 1 1 60015 98431 40392 0 60015 98431 40392 0 198838 226 416 185 0 827 59789 98015 40207 0 198011 0.450656 0.475212 0.450553 0 1.12283 0.954628 1.32067 1.21726 1.00186 1.47896 1.10429 1.0025 1.21642 0.0403817 1 0.101587 0.0495591 NA
rs2255141 rs2255141 10 113933886 A G 129 1 1 15145 79422 104271 0 15145 79422 104271 0 198838 50 319 458 0 827 15095 79103 103813 0 198011 0.275883 0.253325 0.275977 0 1.21748 0.903169 1.64117 1.33192 0.994212 1.78433 1.1235 1.00543 1.25543 0.0518587 1 0.107448 0.0552629 NA
rs2923084 rs2923084 11 10388782 A G 130 1 1 133882 58569 6387 0 133882 58569 6387 0 198838 563 232 32 0 827 133319 58337 6355 0 198011 0.1794 0.17896 0.179402 0 0.941732 0.80795 1.09767 1.19239 0.834334 1.7041 0.997002 0.878982 1.13087 0.938966 1 -0.0049206 0.0642628 NA
11:14276999_G_A rs2303975 11 14276999 G A 131 0.99895 0.995977 157203 39192.1 2442.56 0 157203 39192.1 2442.56 0 198838 668.039 152.624 6.33725 0 827 156535 39039.4 2436.22 0 198011 0.110837 0.0999384 0.110882 2.19554e-16 0.91607 0.768084 1.09257 0.609529 0.278494 1.33405 0.890341 0.757944 1.04587 0.131546 0.996587 -0.118275 0.0784302 NA
11:18656271_C_T rs10832962 11 18656271 C T 132 0.998781 0.997227 13298.3 76363.6 109176 0 13298.3 76363.6 109176 0 198838 60.2902 286.89 479.82 0 827 13238 76076.7 108696 0 198011 0.258905 0.246355 0.258957 -2.04917e-15 0.828019 0.62687 1.09371 0.969259 0.741081 1.26769 1.06903 0.955693 1.19581 0.255534 0.997598 0.0641342 0.0564059 NA
rs326214 rs326214 11 47298360 G A 133 1 1 20847 86859 91132 0 20847 86859 91132 0 198838 95 362 370 0 827 20752 86497 90762 0 198011 0.323261 0.333736 0.323217 0 0.914206 0.72895 1.14654 0.8905 0.710412 1.11624 0.953426 0.860611 1.05625 0.405911 1 -0.0437407 0.0526292 NA
rs17788930 rs17788930 11 47752775 A G 134 1 1 84805 89973 24060 0 84805 89973 24060 0 198838 348 403 76 0 827 84457 89570 23984 0 198011 0.34725 0.33555 0.347299 0 1.09194 0.945748 1.26073 0.769039 0.599779 0.986065 0.949087 0.856819 1.05129 0.341401 1 -0.0492123 0.0517262 NA
11:51512090_T_C rs11246602 11 51512090 T C 135 0.999689 0.998709 149708 45617.4 3512.45 0 149708 45617.4 3512.45 0 198838 631.871 185.114 10.0157 0 827 149076 45432.3 3502.43 0 198011 0.132375 0.12403 0.13241 -1.69057e-14 0.961291 0.815772 1.13277 0.67467 0.361086 1.26059 0.927751 0.801323 1.07413 0.255511 0.998764 -0.0824479 0.0725094 NA
11:55324308_A_G rs12226802 11 55324308 A G 136 0.999927 0.999733 151019 44499 3320 0 151019 44499 3320 0 198838 635.031 182.969 9 0 827 150384 44316 3311 0 198011 0.128595 0.121505 0.128624 5.12293e-16 0.977737 0.829187 1.1529 0.643708 0.333085 1.24401 0.936992 0.80825 1.08624 0.320725 0.999794 -0.0728435 0.0733593 NA
rs174532 rs174532 11 61548874 G A 137 1 1 98151 83174 17513 0 98151 83174 17513 0 198838 397 348 82 0 827 97754 82826 17431 0 198011 0.297227 0.309553 0.297175 0 1.03456 0.895612 1.19507 1.15834 0.912735 1.47003 1.06032 0.955143 1.17708 0.21317 1 0.0672951 0.0540568 NA
rs1535 rs1535 11 61597972 A G 138 1 1 85254 89900 23684 0 85254 89900 23684 0 198838 366 359 102 0 827 84888 89541 23582 0 198011 0.345175 0.340387 0.345195 0 0.929903 0.803668 1.07597 1.00319 0.805142 1.24996 0.978882 0.884031 1.08391 0.590741 1 -0.0278555 0.0517988 NA
rs12801636 rs12801636 11 65391317 G A 139 1 1 119445 69301 10092 0 119445 69301 10092 0 198838 466 308 53 0 827 118979 68993 10039 0 198011 0.22502 0.250302 0.224914 0 1.1398 0.986708 1.31665 1.34794 1.01382 1.79217 1.15057 1.02917 1.28628 0.0153283 1 0.14301 0.0589848 NA
rs499974 rs499974 11 75455021 C A 140 1 1 141368 52518 4952 0 141368 52518 4952 0 198838 609 199 19 0 827 140759 52319 4933 0 198011 0.156967 0.143289 0.157024 0 0.879129 0.748879 1.03203 0.890228 0.563395 1.40666 0.897899 0.782301 1.03058 0.156593 1 -0.0961772 0.0678918 NA
11:116639104_A_G rs10790162 11 116639104 A G 141 0.999729 0.998397 894.945 25128.5 172815 0 894.945 25128.5 172815 0 198838 3 99.7725 724.227 0 827 891.945 25028.8 172090 0 198011 0.0676894 0.0639495 0.067705 -1.4637e-16 1.18519 0.375112 3.74468 1.25123 0.401828 3.89611 1.06299 0.872596 1.29493 0.537895 0.998107 0.060571 0.0983295 NA
rs603446 rs603446 11 116654435 C T 142 1 1 59260 98688 40890 0 59260 98688 40890 0 198838 263 404 160 0 827 58997 98284 40730 0 198011 0.453807 0.437727 0.453874 0 0.922089 0.789195 1.07736 0.881211 0.723702 1.073 0.936728 0.84984 1.0325 0.178294 1 -0.0667005 0.0495536 NA
11:122534504_T_C rs7117842 11 122534504 T C 143 0.993183 0.988815 78814.7 92978.8 27044.5 0 78814.7 92978.8 27044.5 0 198838 325.678 390.992 110.329 0 827 78489.1 92587.8 26934.2 0 198011 0.369818 0.369801 0.369818 4.39109e-16 1.01773 0.878299 1.17931 0.987206 0.79515 1.22565 0.999927 0.904736 1.10513 0.97827 0.989632 -0.00140142 0.0514509 NA
rs11220462 rs11220462 11 126243952 G A 144 1 1 149527 45714 3597 0 149527 45714 3597 0 198838 620 191 16 0 827 148907 45523 3581 0 198011 0.133043 0.134825 0.133036 0 1.00769 0.856516 1.18554 1.0731 0.652569 1.76462 1.01554 0.881632 1.1698 0.742974 1 0.0238401 0.0727016 NA
12:20463526_A_G rs11045163 12 20463526 A G 145 0.996909 0.995099 64532.8 97475 36830.3 0 64532.8 97475 36830.3 0 198838 268.757 415.776 142.467 0 827 64264 97059.2 36687.8 0 198011 0.430339 0.423646 0.430367 -1.17096e-15 1.02431 0.878349 1.19453 0.928538 0.757546 1.13813 0.972902 0.882316 1.07279 0.504941 0.992635 -0.0332969 0.0499402 NA
12:57844049_C_T rs3741414 12 57844049 C T 146 0.999667 0.999201 114509 72554.5 11774.7 0 114509 72554.5 11774.7 0 198838 475.075 313.918 38.0078 0 827 114034 72240.6 11736.7 0 198011 0.241664 0.235752 0.241689 1.24414e-15 1.04305 0.90419 1.20324 0.777316 0.558306 1.08224 0.967858 0.863776 1.08448 0.46387 0.99943 -0.0420481 0.0574044 NA
rs10861661 rs10861661 12 107174646 A C 147 1 1 112594 74381 11863 0 112594 74381 11863 0 198838 475 305 47 0 827 112119 74076 11816 0 198011 0.246701 0.241233 0.246724 0 0.971869 0.841433 1.12253 0.938886 0.695332 1.26775 0.970672 0.867063 1.08666 0.519453 1 -0.0368826 0.0572544 NA
12:109950144_A_G rs2241210 12 109950144 A G 148 0.999871 0.999792 45359.9 98846.2 54632 0 45359.9 98846.2 54632 0 198838 178 421.996 227.004 0 827 45181.9 98424.2 54405 0 198011 0.476684 0.470372 0.476711 2.92739e-16 1.08831 0.913105 1.29712 1.0591 0.870054 1.28923 1.02575 0.931151 1.12996 0.591979 0.99999 0.026407 0.0492696 NA
rs653178 rs653178 12 112007756 C T 149 1 1 46474 98904 53460 0 46474 98904 53460 0 198838 191 427 209 0 827 46283 98477 53251 0 198011 0.482433 0.489117 0.482405 0 1.05071 0.885581 1.24662 0.951057 0.781317 1.15767 0.973487 0.883837 1.07223 0.542595 1 -0.0300239 0.0493089 NA
12:112310580_G_A rs6489818 12 112310580 G A 150 0.999925 0.999812 134763 57838.5 6236.1 0 134763 57838.5 6236.1 0 198838 538 269 20 0 827 134225 57569.5 6216.1 0 198011 0.176804 0.18682 0.176762 -2.19554e-16 1.16577 1.00672 1.34995 0.80272 0.513341 1.25523 1.06997 0.94527 1.21112 0.275172 0.999999 0.0705601 0.0646612 NA
12:121376416_C_T rs1186380 12 121376416 C T 151 0.996052 0.991467 111433 74889.2 12515.7 0 111433 74889.2 12515.7 0 198838 455.792 310.729 60.4784 0 827 110977 74578.4 12455.2 0 198011 0.251261 0.260995 0.251221 -2.48828e-15 1.01446 0.87798 1.17216 1.18227 0.903541 1.54699 1.05265 0.943028 1.17502 0.390748 0.992287 0.0489828 0.0570721 NA
12:121416650_A_C rs1169288 12 121416650 A C 152 0.993865 0.989068 93029.5 86018.2 19790.3 0 93029.5 86018.2 19790.3 0 198838 397.322 357.722 71.9569 0 827 92632.2 85660.4 19718.4 0 198011 0.315832 0.303286 0.315884 -5.04975e-15 0.973609 0.843747 1.12346 0.850788 0.661548 1.09416 0.942757 0.84874 1.04719 0.242767 0.989659 -0.0623065 0.05334 NA
12:125259888_A_G rs838876 12 125259888 A G 153 0.987362 0.976979 19961.9 86276.1 92600.1 0 19961.9 86276.1 92600.1 0 198838 65.4706 369.922 391.608 0 827 19896.4 85906.1 92208.5 0 198011 0.317343 0.302819 0.317404 -5.48886e-15 1.30862 1.00574 1.70271 1.29065 0.993023 1.67748 1.07056 0.963753 1.1892 0.213549 0.980414 0.0666223 0.0535607 NA
12:125283766_C_T rs10773105 12 125283766 C T 154 0.998349 0.997133 48370.4 99571.3 50896.3 0 48370.4 99571.3 50896.3 0 198838 213.725 401.714 211.561 0 827 48156.7 99169.6 50684.7 0 198011 0.493648 0.501309 0.493616 8.05033e-16 0.912721 0.772884 1.07786 0.940498 0.777369 1.13786 0.969697 0.880417 1.06803 0.649913 0.99664 -0.0224303 0.0494187 NA
rs4942486 rs4942486 13 32953388 T C 155 1 1 45120 99378 54340 0 45120 99378 54340 0 198838 209 398 220 0 827 44911 98980 54120 0 198011 0.476815 0.493349 0.476746 0 0.864056 0.730578 1.02192 0.873517 0.722555 1.05602 0.935683 0.849527 1.03058 0.137503 1 -0.0733751 0.0494057 NA
rs1341267 rs1341267 13 95284980 C A 156 1 1 31945 95298 71595 0 31945 95298 71595 0 198838 127 389 311 0 827 31818 94909 71284 0 198011 0.400296 0.388755 0.400344 0 1.02686 0.840123 1.2551 1.09304 0.888823 1.34419 1.04971 0.950705 1.15903 0.365122 1 0.0455302 0.0502737 NA
rs8017377 rs8017377 14 24883887 G A 157 1 1 54967 99097 44774 0 54967 99097 44774 0 198838 255 365 207 0 827 54712 98732 44567 0 198011 0.474369 0.470979 0.474383 0 0.79319 0.675703 0.931106 0.996551 0.829238 1.19762 0.986439 0.895471 1.08665 0.772963 1 -0.0142436 0.0493708 NA
rs4983559 rs4983559 14 105277209 G A 158 1 1 29867 94498 74473 0 29867 94498 74473 0 198838 119 378 330 0 827 29748 94120 74143 0 198011 0.387833 0.37243 0.387898 0 1.00397 0.816709 1.23417 1.11264 0.901879 1.37265 1.06785 0.966335 1.18003 0.178173 1 0.0681392 0.0506084 NA
rs2412710 rs2412710 15 42683787 G A 159 1 1 191788 6995 55 0 191788 6995 55 0 198838 797 30 0 0 827 190991 6965 55 0 198011 0.0178663 0.0181378 0.0178652 0 1.03218 0.716319 1.48732 NA NA NA 1.01555 0.707177 1.45838 0.863104 1 0.0323732 0.187753 NA
15:44211273_T_C rs492571 15 44211273 T C 160 0.999748 0.997781 182470 16011.1 357.275 0 182470 16011.1 357.275 0 198838 755.369 71.6314 0 0 827 181714 15939.4 357.275 0 198011 0.0420584 0.043308 0.0420532 -2.26873e-15 1.08109 0.847989 1.37826 NA NA NA 1.03119 0.813376 1.30733 0.804457 0.996001 0.0304704 0.123071 NA
rs1532085 rs1532085 15 58683366 A G 161 1 1 29572 94151 75115 0 29572 94151 75115 0 198838 135 388 304 0 827 29437 93763 74811 0 198011 0.385477 0.397823 0.385426 0 0.902319 0.741504 1.09801 0.88607 0.723162 1.08568 0.949291 0.860095 1.04774 0.388456 1 -0.0436413 0.0506032 NA
15:58731153_G_C rs261342 15 58731153 G C 162 0.994873 0.988396 9717.2 68397.3 120724 0 9717.2 68397.3 120724 0 198838 39.7373 281.078 506.184 0 827 9677.46 68116.2 120217 0 198011 0.220862 0.217988 0.220874 -5.2693e-15 1.00494 0.720412 1.40184 1.02543 0.741965 1.41719 1.01699 0.904732 1.14318 0.77722 0.986442 0.0169229 0.05981 NA
rs2652834 rs2652834 15 63396867 A G 163 1 1 7033 60499 131306 0 7033 60499 131306 0 198838 49 256 522 0 827 6984 60243 130784 0 198011 0.187502 0.214027 0.187391 0 0.605678 0.445733 0.823015 0.568884 0.424046 0.763194 0.846852 0.752764 0.9527 0.0051982 1 -0.176489 0.0631562 NA
15:72566615_C_T rs1035744 15 72566615 C T 164 0.997783 0.995324 14435.9 78646 105756 0 14435.9 78646 105756 0 198838 51.2118 340.153 435.635 0 827 14384.7 78305.9 105320 0 198011 0.270365 0.267579 0.270377 -8.78217e-16 1.22014 0.909053 1.63769 1.16182 0.869297 1.55279 1.01433 0.909499 1.13124 0.80648 0.994288 0.0136525 0.0557315 NA
rs3198697 rs3198697 16 15129940 C T 165 1 1 69751 95771 33316 0 69751 95771 33316 0 198838 310 379 138 0 827 69441 95392 33178 0 198011 0.40838 0.39601 0.408432 0 0.889983 0.765699 1.03444 0.931715 0.762061 1.13914 0.949644 0.860353 1.0482 0.329776 1 -0.0488462 0.0501211 NA
rs749671 rs749671 16 31088347 G A 166 1 1 78738 92556 27544 0 78738 92556 27544 0 198838 330 403 94 0 827 78408 92153 27450 0 198011 0.371267 0.357316 0.371325 0 1.03906 0.898073 1.20219 0.813639 0.646748 1.0236 0.941295 0.851059 1.0411 0.319474 1 -0.0507912 0.0510187 NA
16:53799977_T_G rs9930333 16 53799977 T G 167 0.999907 0.999837 66554.3 97061 35222.7 0 66554.3 97061 35222.7 0 198838 290.008 388.992 148 0 827 66264.3 96672 35074.7 0 198011 0.421213 0.414143 0.421243 -2.92739e-16 0.919411 0.789462 1.07075 0.964135 0.790614 1.17574 0.971231 0.880527 1.07128 0.648243 0.999941 -0.0228235 0.0500291 NA
rs9989419 rs9989419 16 56985139 A G 168 1 1 31075 94742 73021 0 31075 94742 73021 0 198838 118 409 300 0 827 30957 94333 72721 0 198011 0.394522 0.389964 0.394541 0 1.13746 0.92643 1.39656 1.08228 0.874302 1.33972 1.01939 0.923289 1.12549 0.669336 1 0.0214902 0.0503214 NA
rs5880 rs5880 16 57015091 G C 169 1 1 177339 20828 671 0 177339 20828 671 0 198838 732 93 2 0 827 176607 20735 669 0 198011 0.0557489 0.0586457 0.0557368 0 1.08212 0.871688 1.34335 0.721275 0.17967 2.89551 1.05544 0.859329 1.29631 0.602591 1 0.0558702 0.107303 NA
rs16942887 rs16942887 16 67928042 G A 170 1 1 155890 40250 2698 0 155890 40250 2698 0 198838 690 133 4 0 827 155200 40117 2694 0 198011 0.114782 0.0852479 0.114905 0 0.745703 0.619177 0.898084 0.333968 0.124895 0.89303 0.717844 0.603892 0.853299 0.000206174 1 -0.286967 0.0773219 NA
16:72057282_A_G rs2288002 16 72057282 A G 171 0.996478 0.994849 37335.2 97874.9 63627.8 0 37335.2 97874.9 63627.8 0 198838 157.902 417.769 251.329 0 827 37177.3 97457.2 63376.5 0 198011 0.433884 0.443514 0.433844 2.04917e-15 1.00928 0.840089 1.21255 0.933696 0.76487 1.13979 0.961489 0.87242 1.05965 0.45617 0.994443 -0.0372162 0.0499434 NA
rs2000999 rs2000999 16 72108093 G A 172 1 1 130788 60806 7244 0 130788 60806 7244 0 198838 547 258 22 0 827 130241 60548 7222 0 198011 0.189335 0.182588 0.189363 0 1.01457 0.874692 1.17681 0.725313 0.47331 1.11149 0.956227 0.843867 1.08355 0.580928 1 -0.034792 0.0630257 NA
rs2925979 rs2925979 16 81534790 T C 173 1 1 17872 83638 97328 0 17872 83638 97328 0 198838 65 347 415 0 827 17807 83291 96913 0 198011 0.300199 0.288392 0.300248 0 1.14132 0.875285 1.48822 1.17312 0.902783 1.52442 1.05875 0.951697 1.17785 0.308137 1 0.0548944 0.0538635 NA
rs314253 rs314253 17 7091650 T C 174 1 1 84220 90433 24185 0 84220 90433 24185 0 198838 337 373 117 0 827 83883 90060 24068 0 198011 0.349035 0.366989 0.34896 0 1.03091 0.889441 1.19488 1.21001 0.980027 1.49397 1.08162 0.978488 1.19561 0.121325 1 0.0801485 0.0517341 NA
rs4791641 rs4791641 17 8161149 C T 175 1 1 49080 99262 50496 0 49080 99262 50496 0 198838 222 411 194 0 827 48858 98851 50302 0 198011 0.496439 0.516929 0.496354 0 0.915047 0.77694 1.0777 0.848788 0.699788 1.02951 0.920972 0.836132 1.01442 0.123388 1 -0.0759726 0.0493103 NA
17:37821435_G_T rs931992 17 37821435 G T 176 0.998954 0.998061 21951.7 88097.1 88789.1 0 21951.7 88097.1 88789.1 0 198838 79.0078 359.627 388.365 0 827 21872.7 87737.5 88400.8 0 198011 0.33193 0.312964 0.332009 -1.4637e-16 1.13475 0.889084 1.4483 1.21623 0.954476 1.54977 1.0911 0.983185 1.21086 0.123948 0.999035 0.080647 0.0524223 NA
rs8077889 rs8077889 17 41878166 A C 177 1 1 122910 66949 8979 0 122910 66949 8979 0 198838 510 271 46 0 827 122400 66678 8933 0 198011 0.213508 0.219468 0.213483 0 0.975434 0.841549 1.13062 1.23587 0.913266 1.67242 1.03592 0.921823 1.16413 0.557444 1 0.0353325 0.0602283 NA
17:45391804_T_C rs7225700 17 45391804 T C 178 0.999693 0.999498 25175 91092.5 82570.6 0 25175 91092.5 82570.6 0 198838 117.996 356.69 352.314 0 827 25057 90735.8 82218.3 0 198011 0.355672 0.358333 0.355661 -1.4637e-16 0.834783 0.677596 1.02843 0.90996 0.738373 1.12142 0.98843 0.893728 1.09317 0.819612 0.999395 -0.0117589 0.0515642 NA
17:66882466_T_G rs4148005 17 66882466 T G 179 0.999147 0.998414 92787.1 86086.3 19964.7 0 92787.1 86086.3 19964.7 0 198838 373.016 369.435 84.549 0 827 92414 85716.8 19880.1 0 198011 0.31688 0.325595 0.316844 1.61007e-15 1.06778 0.924427 1.23337 1.05366 0.831678 1.33489 1.04095 0.939011 1.15396 0.405134 0.9984 0.0442206 0.0531187 NA
17:76388202_A_G rs4969178 17 76388202 A G 180 0.987018 0.976346 30079.4 94719.9 74038.6 0 30079.4 94719.9 74038.6 0 198838 135.118 392.404 299.478 0 827 29944.3 94327.5 73739.1 0 198011 0.38946 0.400628 0.389413 -3.29332e-15 0.921929 0.757886 1.12148 0.900057 0.73428 1.10326 0.954152 0.8646 1.05298 0.361637 0.97168 -0.0468459 0.0513521 NA
rs4939883 rs4939883 18 47167214 T C 181 1 1 6490 58446 133902 0 6490 58446 133902 0 198838 29 240 558 0 827 6461 58206 133344 0 198011 0.179609 0.180169 0.179606 0 0.91864 0.624351 1.35164 0.932315 0.641324 1.35534 0.99619 0.878556 1.12958 0.982121 1 0.00143592 0.0640751 NA
18:47209143_C_T rs11660468 18 47209143 C T 182 0.998561 0.997596 73670.9 94228.8 30938.3 0 73670.9 94228.8 30938.3 0 198838 297.922 382.243 146.835 0 827 73373 93846.6 30791.4 0 198011 0.392544 0.408654 0.392477 6.58663e-16 1.00313 0.86186 1.16755 1.17445 0.96341 1.43172 1.0697 0.969608 1.18013 0.150427 0.998542 0.072467 0.0503934 NA
18:57798110_C_T rs952044 18 57798110 C T 183 0.993835 0.990603 89259.6 87987.5 21590.8 0 89259.6 87987.5 21590.8 0 198838 380.62 378.118 68.2627 0 827 88879 87609.4 21522.5 0 198011 0.329839 0.311151 0.329917 -5.85478e-16 1.00782 0.873868 1.16231 0.740625 0.572173 0.95867 0.917423 0.82655 1.01829 0.10606 0.98766 -0.0853337 0.0528004 NA
19:8431581_G_A rs2278236 19 8431581 G A 184 0.998538 0.997544 46687.8 99388.5 52761.7 0 46687.8 99388.5 52761.7 0 198838 185.906 409.263 231.831 0 827 46501.9 98979.2 52529.8 0 198011 0.484727 0.472234 0.484779 4.39109e-16 1.03427 0.869357 1.23048 1.10394 0.909842 1.33944 1.05156 0.954602 1.15837 0.338054 0.996607 0.0473657 0.0494414 NA
rs6511720 rs6511720 19 11202306 G T 185 1 1 154397 41727 2714 0 154397 41727 2714 0 198838 620 196 11 0 827 153777 41531 2703 0 198011 0.118576 0.131802 0.118521 0 1.17053 0.996488 1.37498 1.00936 0.555395 1.83439 1.12906 0.978821 1.30236 0.108525 1 0.122415 0.0762774 NA
19:11227602_C_T rs688 19 11227602 C T 186 0.999562 0.999303 59915.2 98660.2 40262.6 0 59915.2 98660.2 40262.6 0 198838 261.914 397.114 167.973 0 827 59653.3 98263 40094.7 0 198011 0.450582 0.443204 0.450612 2.92739e-16 0.920451 0.787226 1.07622 0.954174 0.785788 1.15864 0.970472 0.880566 1.06956 0.494411 0.999658 -0.0338796 0.0495816 NA
19:19407718_T_C rs10401969 19 19407718 T C 187 0.999488 0.997403 169564 28131.6 1142.61 0 169564 28131.6 1142.61 0 198838 716.922 104.086 5.99216 0 827 168847 28027.5 1136.62 0 198011 0.0764865 0.0701757 0.0765129 -1.4637e-15 0.874641 0.711829 1.07469 1.24162 0.55448 2.78031 0.910924 0.754028 1.10047 0.359475 0.993519 -0.0855534 0.0933616 NA
rs731839 rs731839 19 33899065 G A 188 1 1 22305 88564 87969 0 22305 88564 87969 0 198838 87 369 371 0 827 22218 88195 87598 0 198011 0.334881 0.328295 0.334908 0 1.06848 0.845508 1.35026 1.0816 0.855986 1.36667 1.03029 0.929598 1.14188 0.649683 1 0.0237648 0.052322 NA
19:35556744_T_C rs1688030 19 35556744 T C 189 0.999683 0.99822 914.369 24742.3 173181 0 914.369 24742.3 173181 0 198838 2 95.9451 729.055 0 827 912.369 24646.4 172452 0 198011 0.0668158 0.0604263 0.0668425 7.31848e-17 1.77587 0.43711 7.21488 1.92855 0.480666 7.73785 1.11379 0.909485 1.36399 0.227211 0.999354 0.118426 0.0980692 NA
rs6859 rs6859 19 45382034 A G 190 1 1 35351 97160 66327 0 35351 97160 66327 0 198838 149 393 285 0 827 35202 96767 66042 0 198011 0.422107 0.417775 0.422126 0 0.959503 0.794294 1.15907 1.01954 0.835928 1.24349 1.01802 0.92306 1.12275 0.678091 1 0.0207361 0.0499581 NA
rs7254892 rs7254892 19 45389596 G A 191 1 1 186657 11977 204 0 186657 11977 204 0 198838 782 44 1 0 827 185875 11933 203 0 198011 0.0311434 0.0278114 0.0311574 0 0.87643 0.646526 1.18809 1.1709 0.163931 8.36324 0.889538 0.663191 1.19314 0.483793 1 -0.0998979 0.142667 NA
rs492602 rs492602 19 49206417 A G 192 1 1 48395 98919 51524 0 48395 98919 51524 0 198838 182 394 251 0 827 48213 98525 51273 0 198011 0.492132 0.458283 0.492273 0 1.05936 0.888395 1.26322 1.29681 1.0711 1.5701 1.14608 1.04021 1.26272 0.00778071 1 0.131769 0.0495104 NA
rs17695224 rs17695224 19 52324216 G A 193 1 1 106762 77959 14117 0 106762 77959 14117 0 198838 427 338 62 0 827 106335 77621 14055 0 198011 0.267034 0.279323 0.266983 0 1.08439 0.939903 1.25109 1.09852 0.841143 1.43466 1.06414 0.955536 1.18508 0.220118 1 0.0684724 0.0558405 NA
rs103294 rs103294 19 54797848 C T 194 1 1 119591 69028 10219 0 119591 69028 10219 0 198838 483 303 41 0 827 119108 68725 10178 0 198011 0.224972 0.232769 0.22494 0 1.08723 0.941471 1.25556 0.99338 0.721724 1.36729 1.04537 0.932471 1.17193 0.511516 1 0.0387146 0.0589732 NA
rs364585 rs364585 20 12962718 A G 195 1 1 30466 94920 73452 0 30466 94920 73452 0 198838 107 387 333 0 827 30359 94533 73119 0 198011 0.391907 0.363362 0.392026 0 1.16153 0.937322 1.43937 1.29216 1.03884 1.60727 1.12975 1.02183 1.24908 0.0111945 1 0.12815 0.0505211 NA
rs2328223 rs2328223 20 17845921 A C 196 1 1 131170 60630 7038 0 131170 60630 7038 0 198838 561 239 27 0 827 130609 60391 7011 0 198011 0.187856 0.177146 0.187901 0 0.921374 0.791683 1.07231 0.89659 0.608916 1.32017 0.930441 0.819896 1.05589 0.255444 1 -0.0717826 0.0631208 NA
20:34154741_C_T rs7264396 20 34154741 C T 197 0.999888 0.999712 124057 66100.7 8680.77 0 124057 66100.7 8680.77 0 198838 506.035 273.965 47 0 827 123551 65826.7 8633.77 0 198011 0.209875 0.22247 0.209822 -1.4637e-16 1.01615 0.876953 1.17743 1.32911 0.984952 1.79353 1.07752 0.959384 1.21021 0.137138 0.999873 0.090582 0.060935 NA
20:39180436_T_C rs6016381 20 39180436 T C 198 0.985595 0.976044 73114.7 94522.4 31200.9 0 73114.7 94522.4 31200.9 0 198838 304.847 395.976 126.176 0 827 72809.8 94126.4 31074.8 0 198011 0.394603 0.391977 0.394614 -5.85478e-16 1.00477 0.865109 1.16697 0.969792 0.787747 1.19391 0.989007 0.895854 1.09185 0.804875 0.975873 -0.0125912 0.0509677 NA
20:39724338_T_C rs6065311 20 39724338 T C 199 0.999675 0.999483 54191.2 99148 45498.8 0 54191.2 99148 45498.8 0 198838 227.988 411.043 187.969 0 827 53963.2 98737 45310.8 0 198011 0.478142 0.475804 0.478152 -7.31848e-17 0.985356 0.837827 1.15886 0.981904 0.809155 1.19153 0.990635 0.899325 1.09122 0.847913 0.999676 -0.00946883 0.049373 NA
rs1800961 rs1800961 20 43042364 C T 200 1 1 186678 11972 188 0 186678 11972 188 0 198838 781 46 0 0 827 185897 11926 188 0 198011 0.0310504 0.0278114 0.0310639 0 0.918088 0.681532 1.23675 NA NA NA 0.892299 0.665249 1.19684 0.44001 1 -0.109695 0.14206 NA
20:44585420_A_G rs4465830 20 44585420 A G 201 0.999856 0.999619 131807 60129.4 6901.45 0 131807 60129.4 6901.45 0 198838 564.055 246.945 16 0 827 131243 59882.5 6885.45 0 198011 0.185911 0.168649 0.185983 1.4637e-16 0.959524 0.825978 1.11466 0.540683 0.328764 0.889202 0.887889 0.780466 1.0101 0.0676331 0.99962 -0.115685 0.0633043 NA
rs181362 rs181362 22 21932068 C T 202 1 1 129419 62010 7409 0 129419 62010 7409 0 198838 512 282 33 0 827 128907 61728 7376 0 198011 0.193192 0.210399 0.193121 0 1.1502 0.994289 1.33056 1.12642 0.791556 1.60294 1.11331 0.988897 1.25338 0.0889454 1 0.106249 0.062463 NA
rs5763662 rs5763662 22 30378703 C T 203 1 1 189781 8961 96 0 189781 8961 96 0 198838 794 33 0 0 827 188987 8928 96 0 198011 0.0230162 0.0199516 0.023029 0 0.879774 0.620676 1.24703 NA NA NA 0.863649 0.611487 1.2198 0.364269 1 -0.148537 0.16372 NA
22:38595411_G_A rs3761445 22 38595411 G A 204 0.998854 0.998263 31760.7 95987.3 71090 0 31760.7 95987.3 71090 0 198838 117.114 422.604 287.282 0 827 31643.6 95564.7 70802.7 0 198011 0.401102 0.397117 0.401119 -4.39109e-16 1.19485 0.973312 1.46681 1.09632 0.883968 1.35968 1.01683 0.92126 1.12231 0.800546 0.998276 0.0127623 0.0505157 NA
# Completed successfully at 2020-06-10 05:40:48
