# Supplementary material for: Predicting the effect of statins on cancer risk using genetic variants from a Mendelian randomization study in the UK Biobank
Source: eLife. 2020 Oct 13;9:e57191. doi: 10.7554/eLife.57191 (PMC7553780; doi:10.7554/eLife.57191)
Supplement: Source data 1. [file elife-57191-data1.zip › lipid_snps_CANCER_outcomes_ca_gastric.out]

# Analysis: "SNPTEST 2.5.4-beta1 analysis, started 2019-08-07 20:11:32"
#  started: 2019-08-07 22:46:28
# 
# Analysis properties:
#   -cov_names PC1 PC2 PC3 PC4 PC5 PC6 PC7 PC8 PC9 PC10 ages sex (user-supplied)
#   -data /rds/project/jmmh2/rds-jmmh2-projects/zz_mr/Association_Tests_August/bgen/lipid_snps.bgen /rds/project/jmmh2/rds-jmmh2-projects/zz_mr/Association_Tests_August/input/cancer_v3.sample (user-supplied)
#   -exclude_samples /rds/project/jmmh2/rds-jmmh2-projects/zz_mr/Amy_GWAS/input_all/exclusion_list.txt (user-supplied)
#   -frequentist 1 (user-supplied)
#   -method score (user-supplied)
#   -o /rds/project/jmmh2/rds-jmmh2-projects/zz_mr/Association_Tests_August/output/lipid_snps_CANCER_outcomes_ca_gastric.out (user-supplied)
#   -pheno ca_gastric (user-supplied)
# 
alternate_ids rsid chromosome position alleleA alleleB index average_maximum_posterior_call info cohort_1_AA cohort_1_AB cohort_1_BB cohort_1_NULL all_AA all_AB all_BB all_NULL all_total cases_AA cases_AB cases_BB cases_NULL cases_total controls_AA controls_AB controls_BB controls_NULL controls_total all_maf cases_maf controls_maf missing_data_proportion het_OR het_OR_lower het_OR_upper hom_OR hom_OR_lower hom_OR_upper all_OR all_OR_lower all_OR_upper frequentist_add_pvalue frequentist_add_info frequentist_add_beta_1 frequentist_add_se_1 comment
rs10903129 rs10903129 01 25768937 A G 1 1 1 72158 181055 114373 0 72158 181055 114373 0 367586 135 339 262 0 736 72023 180716 114111 0 366850 0.442578 0.413723 0.442636 0 1.00078 0.819654 1.22194 1.22493 0.995036 1.50794 1.12539 1.0144 1.24852 0.0351825 1 0.110613 0.0525164 NA
rs4660293 rs4660293 01 40028180 A G 2 1 1 215504 132022 20060 0 215504 132022 20060 0 367586 436 257 43 0 736 215068 131765 20017 0 366850 0.234152 0.233016 0.234154 0 0.962105 0.824545 1.12261 1.05964 0.774379 1.44999 0.993664 0.880453 1.12143 0.978738 1 0.00165068 0.0619356 NA
rs2479394 rs2479394 01 55486064 G A 3 1 1 28474 148012 191100 0 28474 148012 191100 0 367586 55 294 387 0 736 28419 147718 190713 0 366850 0.278792 0.274457 0.278801 0 1.0284 0.770876 1.37194 1.04852 0.790304 1.3911 1.02195 0.911298 1.14603 0.755955 1 0.0181025 0.0582456 NA
rs11206510 rs11206510 01 55496039 T C 4 1 1 242622 111961 13003 0 242622 111961 13003 0 367586 471 241 24 0 736 242151 111720 12979 0 366850 0.187666 0.196332 0.187649 0 1.10905 0.949435 1.2955 0.950682 0.630586 1.43326 1.05757 0.92982 1.20288 0.407401 1 0.0554002 0.06687 NA
1:55502137_C_G rs2149041 01 55502137 C G 5 0.996853 0.992299 242350 112197 13039.4 0 242350 112197 13039.4 0 367586 487.49 229.369 19.1412 0 736 241863 111967 13020.2 0 366850 0.188086 0.181828 0.188098 -2.37527e-16 1.01636 0.8686 1.18925 0.729378 0.461807 1.15198 0.959257 0.84015 1.09525 0.545769 0.993444 -0.0405256 0.0670829 NA
rs2479409 rs2479409 01 55504650 G A 6 1 1 44711 166817 156058 0 44711 166817 156058 0 367586 82 321 333 0 736 44629 166496 155725 0 366850 0.348543 0.329484 0.348581 0 1.04931 0.823155 1.3376 1.16383 0.9138 1.48227 1.08898 0.976721 1.21414 0.124833 1 0.0840939 0.0547914 NA
rs10888897 rs10888897 01 55513061 T C 7 1 1 56449 175511 135626 0 56449 175511 135626 0 367586 115 352 269 0 736 56334 175159 135357 0 366850 0.392301 0.39538 0.392295 0 0.984426 0.797374 1.21536 0.973519 0.782367 1.21137 0.98716 0.889129 1.096 0.810812 1 -0.0128112 0.0535184 NA
1:55518752_C_T rs7552841 01 55518752 C T 8 0.958373 0.933846 142943 172732 51911 0 142943 172732 51911 0 367586 301.329 342.859 91.8118 0 736 142641 172390 51819.2 0 366850 0.376177 0.357665 0.376214 4.75053e-15 0.941474 0.80635 1.09924 0.838708 0.663813 1.05968 0.923242 0.829817 1.02719 0.131903 0.937714 -0.0839269 0.0557047 NA
rs562556 rs562556 01 55524237 G A 9 1 1 11874 108124 247588 0 11874 108124 247588 0 367586 20 240 476 0 736 11854 107884 247112 0 366850 0.179376 0.190217 0.179354 0 1.31853 0.835234 2.08147 1.14169 0.729605 1.78652 0.930408 0.816741 1.05989 0.329866 1 -0.0661707 0.0679103 NA
1:55958030_C_T rs1998013 01 55958030 C T 10 0.99938 0.924791 365156 2424.64 5.47451 0 365156 2424.64 5.47451 0 367586 732.094 3.90588 0 0 736 364424 2420.74 5.47451 0 366850 0.00331296 0.00265345 0.00331428 -2.05856e-15 0.803177 0.296899 2.17277 NA NA NA 0.800082 0.296149 2.16152 0.660177 0.840602 -0.219876 0.500095 NA
1:62953373_G_A rs10493326 01 62953373 G A 11 0.993589 0.986538 204883 139060 23643.3 0 204883 139060 23643.3 0 367586 397.141 282.937 55.9216 0 736 204486 138777 23587.4 0 366850 0.253473 0.268193 0.253444 7.91756e-16 1.04976 0.901164 1.22287 1.22073 0.922356 1.61561 1.07953 0.961835 1.21162 0.176777 0.988456 0.0815892 0.0604031 NA
1:63133930_G_A rs4587594 01 63133930 G A 12 0.999555 0.999167 154549 167721 45316.3 0 154549 167721 45316.3 0 367586 316.89 329.118 89.9922 0 736 154232 167392 45226.3 0 366850 0.351419 0.345857 0.35143 0 0.956935 0.820016 1.11672 0.968454 0.766128 1.22421 0.975758 0.876296 1.08651 0.585659 0.999581 -0.0298114 0.0546861 NA
1:92993807_C_T rs6603981 01 92993807 C T 13 0.998715 0.997191 16184.9 118957 232444 0 16184.9 118957 232444 0 367586 31.7373 248.365 455.898 0 736 16153.1 118708 231988 0 366850 0.205838 0.211847 0.205826 -2.29609e-15 1.06487 0.735659 1.5414 1.00021 0.697699 1.43387 0.964212 0.850787 1.09276 0.598002 0.99755 -0.0339233 0.064337 NA
rs12133576 rs12133576 01 93816400 A G 14 1 1 50170 170896 146520 0 50170 170896 146520 0 367586 109 339 288 0 736 50061 170557 146232 0 366850 0.368942 0.378397 0.368923 0 0.912858 0.735489 1.133 0.90453 0.725432 1.12785 0.960328 0.864226 1.06712 0.581116 1 -0.029785 0.0539823 NA
rs646776 rs646776 01 109818530 C T 15 1 1 18197 127002 222387 0 18197 127002 222387 0 367586 47 264 425 0 736 18150 126738 221962 0 366850 0.222255 0.243207 0.222213 0 0.804407 0.589582 1.09751 0.739416 0.54686 0.999775 0.889021 0.789119 1.00157 0.0598119 1 -0.118126 0.0627604 NA
1:110198727_C_G rs1010167 01 110198727 C G 16 0.996247 0.993891 137991 174531 55063.9 0 137991 174531 55063.9 0 367586 246.141 384.722 105.137 0 736 137745 174146 54958.7 0 366850 0.3872 0.404209 0.387166 1.26681e-15 1.2363 1.05336 1.451 1.07056 0.851814 1.34548 1.07389 0.967613 1.19183 0.170537 0.995074 0.0737114 0.0537851 NA
rs267733 rs267733 01 150958836 A G 17 1 1 258958 99130 9498 0 258958 99130 9498 0 367586 530 192 14 0 736 258428 98938 9484 0 366850 0.160678 0.149457 0.160701 0 0.946241 0.802105 1.11628 0.719781 0.4232 1.22421 0.917736 0.795118 1.05926 0.198475 1 -0.0912698 0.0709769 NA
rs12145743 rs12145743 01 156700651 T G 18 1 1 161167 164513 41906 0 161167 164513 41906 0 367586 314 346 76 0 736 160853 164167 41830 0 366850 0.337778 0.338315 0.337777 0 1.07967 0.926568 1.25806 0.930733 0.724281 1.19603 1.00241 0.899716 1.11682 0.859498 1 0.00979645 0.0553431 NA
rs4650994 rs4650994 01 178515312 G A 19 1 1 81139 181896 104551 0 81139 181896 104551 0 367586 166 351 219 0 736 80973 181545 104332 0 366850 0.468154 0.463995 0.468163 0 0.943094 0.783957 1.13453 1.0239 0.8367 1.25299 1.01689 0.917786 1.1267 0.864349 1 0.0089177 0.052199 NA
1:182150978_C_A rs1689797 01 182150978 C A 20 0.998404 0.997402 163413 163299 40874.1 0 163413 163299 40874.1 0 367586 312.875 335.051 88.0745 0 736 163101 162963 40786 0 366850 0.333319 0.347283 0.333291 1.58351e-15 1.07178 0.918583 1.25053 1.1257 0.888462 1.4263 1.06432 0.955925 1.185 0.188748 0.996667 0.07304 0.0555736 NA
rs2642438 rs2642438 01 220970028 A G 21 1 1 32481 153245 181860 0 32481 153245 181860 0 367586 66 284 386 0 736 32415 152961 181474 0 366850 0.296811 0.282609 0.296839 0 0.911884 0.697439 1.19227 1.04466 0.804409 1.35667 1.07161 0.956568 1.20049 0.195678 1 0.0738248 0.0570532 NA
1:220985811_T_C rs903319 01 220985811 T C 22 0.997348 0.994976 198690 143077 25818.5 0 198690 143077 25818.5 0 367586 380.369 297.035 58.5961 0 736 198310 142780 25759.9 0 366850 0.264856 0.281405 0.264822 7.91756e-16 1.08462 0.931755 1.26257 1.18594 0.900475 1.56191 1.08714 0.970276 1.21807 0.172758 0.996611 0.0807831 0.0592515 NA
rs4846914 rs4846914 01 230295691 G A 23 1 1 56753 176014 134819 0 56753 176014 134819 0 367586 104 345 287 0 736 56649 175669 134532 0 366850 0.393813 0.375679 0.393849 0 1.06975 0.858958 1.33227 1.16202 0.928318 1.45457 1.07979 0.971589 1.20004 0.176541 1 0.0723299 0.053519 NA
1:230419344_G_A rs6680658 01 230419344 G A 24 0.993148 0.986 216214 131472 19900 0 216214 131472 19900 0 367586 423.008 267.741 45.251 0 736 215791 131204 19854.8 0 366850 0.232969 0.243372 0.232948 -1.74186e-15 1.041 0.893115 1.21337 1.16264 0.855385 1.58027 1.05914 0.94015 1.19319 0.397651 0.988059 0.0524688 0.0620328 NA
1:234849339_G_A rs2587534 01 234849339 G A 25 0.99591 0.992501 85062.7 183708 98815.1 0 85062.7 183708 98815.1 0 367586 180.894 359.694 195.412 0 736 84881.8 183349 98619.7 0 366850 0.481294 0.490137 0.481276 4.27548e-15 0.920547 0.769799 1.10082 0.929774 0.759383 1.1384 0.965146 0.871298 1.0691 0.449744 0.992106 -0.0396906 0.0525117 NA
rs1367117 rs1367117 02 21263900 G A 26 1 1 161856 163987 41743 0 161856 163987 41743 0 367586 335 311 90 0 736 161521 163676 41653 0 366850 0.336619 0.33356 0.336625 0 0.916135 0.784992 1.06919 1.04179 0.825295 1.31508 0.986335 0.884955 1.09933 0.736577 1 -0.0185843 0.0552463 NA
rs515135 rs515135 02 21286057 T C 27 1 1 11882 108434 247270 0 11882 108434 247270 0 367586 20 213 503 0 736 11862 108221 246767 0 366850 0.179819 0.171875 0.179835 0 1.16734 0.737823 1.84688 1.20895 0.772963 1.89086 1.05647 0.922555 1.20982 0.447924 1 0.0516716 0.0680892 NA
rs1260326 rs1260326 02 27730940 T C 28 1 1 57437 175526 134623 0 57437 175526 134623 0 367586 111 341 284 0 736 57326 175185 134339 0 366850 0.39501 0.382473 0.395035 0 1.00528 0.811292 1.24565 1.0918 0.87653 1.35995 1.05429 0.948994 1.17127 0.384977 1 0.0464295 0.0534433 NA
2:27731212_T_C rs3817588 02 27731212 T C 29 0.991982 0.980657 237957 115439 14189.4 0 237957 115439 14189.4 0 367586 462.09 237.141 36.7686 0 736 237495 115202 14152.6 0 366850 0.195625 0.211059 0.195594 -3.8796e-15 1.05797 0.904501 1.23748 1.33527 0.953952 1.86901 1.10022 0.970621 1.24711 0.138756 0.979482 0.0983252 0.0664163 NA
rs6544713 rs6544713 02 44073881 T C 30 1 1 38467 160718 168401 0 38467 160718 168401 0 367586 78 296 362 0 736 38389 160422 168039 0 366850 0.32326 0.307065 0.323293 0 0.908113 0.707446 1.1657 1.06026 0.829933 1.3545 1.0781 0.964967 1.20449 0.174055 1 0.0758624 0.0558103 NA
rs4148218 rs4148218 02 44099582 G A 31 1 1 245276 109927 12383 0 245276 109927 12383 0 367586 470 239 27 0 736 244806 109688 12356 0 366850 0.183213 0.199049 0.183181 0 1.13491 0.971105 1.32636 1.13818 0.771917 1.67822 1.10815 0.974932 1.25957 0.132279 1 0.101473 0.0674161 NA
rs2710642 rs2710642 02 63149557 G A 32 1 1 39456 161626 166504 0 39456 161626 166504 0 367586 78 318 340 0 736 39378 161308 166164 0 366850 0.327186 0.322011 0.327196 0 0.995246 0.776729 1.27524 1.033 0.807473 1.32152 1.02394 0.917787 1.14236 0.764476 1 0.0167057 0.0557584 NA
2:118576719_T_C rs17508045 02 118576719 T C 33 0.999611 0.997929 305977 58744.1 2864.9 0 305977 58744.1 2864.9 0 367586 611.969 117.031 7 0 736 305365 58627 2857.9 0 366850 0.087699 0.0890159 0.0876964 -1.66269e-15 0.996081 0.817202 1.21411 1.2222 0.57967 2.57692 1.01652 0.849424 1.21648 0.934052 0.999358 0.00760972 0.091963 NA
rs2030746 rs2030746 02 121309488 C T 34 1 1 125469 178592 63525 0 125469 178592 63525 0 367586 251 374 111 0 736 125218 178218 63414 0 366850 0.415742 0.404891 0.415764 0 1.04692 0.892044 1.22868 0.873234 0.698256 1.09206 0.956057 0.861471 1.06103 0.347834 1 -0.0497603 0.0530042 NA
2:135762344_C_T rs16831243 02 135762344 C T 35 0.999529 0.998031 297933 65518.4 4134.64 0 297933 65518.4 4134.64 0 367586 624.008 104.992 7 0 736 297309 65413.4 4127.64 0 366850 0.100368 0.0808371 0.100407 3.95878e-16 0.76473 0.621788 0.940533 0.808005 0.383362 1.70301 0.787952 0.653191 0.950516 0.059921 0.999931 -0.168178 0.0893913 NA
2:165551201_T_C rs7607980 02 165551201 T C 36 0.999288 0.997628 284300 77910.9 5375.6 0 284300 77910.9 5375.6 0 367586 547.255 168.455 20.2902 0 736 283752 77742.4 5355.31 0 366850 0.1206 0.142008 0.120557 -2.77114e-15 1.12351 0.945136 1.33554 1.9645 1.26023 3.06233 1.20737 1.04282 1.3979 0.0109119 0.995157 0.204454 0.0803195 NA
2:165619163_T_G rs355838 02 165619163 T G 37 0.994557 0.992059 56385.1 175396 135805 0 56385.1 175396 135805 0 367586 113.165 342.302 280.533 0 736 56271.9 175054 135525 0 366850 0.391971 0.386298 0.391982 1.10846e-15 0.972343 0.786006 1.20285 1.02931 0.827292 1.28067 1.0242 0.922088 1.13762 0.63136 0.993487 0.0257941 0.0537585 NA
rs2287623 rs2287623 02 169830155 G A 38 1 1 57757 176298 133531 0 57757 176298 133531 0 367586 127 335 274 0 736 57630 175963 133257 0 366850 0.39693 0.400136 0.396924 0 0.86391 0.70416 1.0599 0.933051 0.755841 1.15181 0.986689 0.888893 1.09524 0.83277 1 -0.0112736 0.0533913 NA
rs1047891 rs1047891 02 211540507 C A 39 1 1 172154 158700 36732 0 172154 158700 36732 0 367586 325 334 77 0 736 171829 158366 36655 0 366850 0.315795 0.331522 0.315764 0 1.11506 0.956991 1.29923 1.11063 0.86611 1.42419 1.07465 0.964031 1.19797 0.197615 1 0.0724477 0.0562317 NA
rs1250229 rs1250229 02 216304384 T C 40 1 1 24471 143779 199336 0 24471 143779 199336 0 367586 40 280 416 0 736 24431 143499 198920 0 366850 0.262144 0.244565 0.262179 0 1.19176 0.855437 1.66032 1.27731 0.923138 1.76736 1.09761 0.974504 1.23628 0.104718 1 0.0967743 0.059649 NA
2:227122216_G_T rs1515110 02 227122216 G T 41 0.999003 0.998217 48609.5 170037 148940 0 48609.5 170037 148940 0 367586 86.2 318.824 330.976 0 736 48523.3 169718 148609 0 366850 0.363528 0.333712 0.363588 0 1.05747 0.833369 1.34182 1.2537 0.988934 1.58936 1.14067 1.02345 1.27133 0.0190135 0.998587 0.127515 0.054371 NA
rs11563251 rs11563251 02 234679384 C T 42 1 1 290875 72172 4539 0 290875 72172 4539 0 367586 571 160 5 0 736 290304 72012 4534 0 366850 0.110518 0.115489 0.110508 0 1.12962 0.947781 1.34634 0.560668 0.232356 1.35287 1.05096 0.895562 1.23331 0.56895 1 0.0473449 0.0831198 NA
3:12296469_G_A rs9875338 03 12296469 G A 43 0.999063 0.998416 132583 176123 58880 0 132583 176123 58880 0 367586 257.949 375.098 102.953 0 736 132325 175748 58777 0 366850 0.399747 0.394704 0.399757 -7.91756e-16 1.09487 0.934206 1.28318 0.898546 0.714857 1.12944 0.979117 0.881857 1.0871 0.644071 0.997416 -0.0246707 0.053398 NA
rs7640978 rs7640978 03 32533010 C T 44 1 1 305112 59557 2917 0 305112 59557 2917 0 367586 614 115 7 0 736 304498 59442 2910 0 366850 0.0889465 0.0876359 0.0889492 0 0.959446 0.786041 1.1711 1.19295 0.565815 2.51517 0.983817 0.821059 1.17884 0.878457 1 -0.0140457 0.0918468 NA
Affx-22382690 rs2290547 03 47061183 G A 45 1 1 250117 105993 11476 0 250117 105993 11476 0 367586 498 217 21 0 736 249619 105776 11455 0 366850 0.175394 0.175951 0.175393 0 1.0283 0.876621 1.20623 0.918909 0.593569 1.42257 1.00386 0.877705 1.14815 0.981014 1 0.00163211 0.0685839 NA
3:50113034_A_G rs2240327 03 50113034 A G 46 0.99989 0.999813 100622 183347 83617 0 100622 183347 83617 0 367586 225.961 361.027 149.012 0 736 100396 182986 83468 0 366850 0.47687 0.447725 0.476928 -1.58351e-16 0.876607 0.742203 1.03535 0.793201 0.644862 0.975663 0.889128 0.802237 0.98543 0.0528062 0.999857 -0.103144 0.0532631 NA
rs13326165 rs13326165 03 52532118 A G 47 1 1 15455 119214 232917 0 15455 119214 232917 0 367586 26 244 466 0 736 15429 118970 232451 0 366850 0.204203 0.201087 0.204209 0 1.21707 0.812006 1.82421 1.18965 0.801201 1.76643 1.01951 0.897393 1.15824 0.731185 1 0.0222983 0.0649056 NA
rs6805251 rs6805251 03 119560606 T C 48 1 1 53874 173703 140009 0 53874 173703 140009 0 367586 109 369 258 0 736 53765 173334 139751 0 366850 0.382837 0.398777 0.382805 0 1.05006 0.847862 1.30049 0.910622 0.727781 1.1394 0.935105 0.842371 1.03805 0.204985 1 -0.0681057 0.0537332 NA
rs17345563 rs17345563 03 132209203 A G 49 1 1 289295 73612 4679 0 289295 73612 4679 0 367586 565 161 10 0 736 288730 73451 4669 0 366850 0.112858 0.122962 0.112838 0 1.12014 0.940037 1.33474 1.09451 0.585301 2.04673 1.1023 0.943339 1.28806 0.209367 1 0.103702 0.0826111 NA
3:135932359_C_T rs687339 03 135932359 C T 50 0.998803 0.997227 19123.1 129452 219011 0 19123.1 129452 219011 0 367586 37.2 277.376 421.424 0 736 19085.9 129174 218590 0 366850 0.228107 0.238979 0.228085 -1.50434e-15 1.1017 0.782148 1.5518 0.98914 0.70717 1.38354 0.940947 0.834616 1.06083 0.348758 0.997273 -0.0583275 0.0622491 NA
3:156798294_A_G rs1482852 03 156798294 A G 51 0.998128 0.996845 131815 177009 58762 0 131815 177009 58762 0 367586 253.345 349.753 132.902 0 736 131562 176659 58629.1 0 366850 0.400631 0.418177 0.400596 1.26681e-15 1.02812 0.874476 1.20875 1.17716 0.954042 1.45246 1.07543 0.969522 1.19291 0.117054 0.997302 0.0838986 0.053532 NA
3:170727218_G_A rs10513688 03 170727218 G A 52 0.999974 0.999859 299612 64506.6 3467.13 0 299612 64506.6 3467.13 0 367586 597.992 128.008 10 0 736 299014 64378.5 3457.13 0 366850 0.0971756 0.100549 0.0971689 -1.10846e-15 0.994242 0.821319 1.20357 1.44638 0.773519 2.70453 1.03867 0.876249 1.2312 0.559949 0.999878 0.0516605 0.088624 NA
rs6831256 rs6831256 04 3473139 A G 53 1 1 122328 179565 65693 0 122328 179565 65693 0 367586 256 363 117 0 736 122072 179202 65576 0 366850 0.422964 0.405571 0.422999 0 0.965917 0.822992 1.13366 0.85078 0.683497 1.059 0.930689 0.838636 1.03284 0.232919 1 -0.0631589 0.0529469 NA
4:26062990_A_G rs10019888 04 26062990 A G 54 0.996652 0.990717 256221 101227 10138.8 0 256221 101227 10138.8 0 367586 509.427 210.678 15.8941 0 736 255711 101016 10122.9 0 366850 0.165273 0.164719 0.165274 -6.57157e-15 1.04688 0.891459 1.2294 0.788131 0.4782 1.29893 0.99598 0.867715 1.1432 0.927656 0.993948 -0.00638234 0.0702943 NA
rs442177 rs442177 04 88030261 G T 55 1 1 60675 177384 129527 0 60675 177384 129527 0 367586 113 372 251 0 736 60562 177012 129276 0 366850 0.406346 0.40625 0.406346 0 1.12632 0.912309 1.39054 1.04059 0.833213 1.29957 1.0004 0.901475 1.11018 0.955955 1 -0.00293886 0.053211 NA
4:88160140_C_T rs10029254 04 88160140 C T 56 0.999897 0.999771 217251 130571 19763.7 0 217251 130571 19763.7 0 367586 451.004 242.035 42.9608 0 736 216800 130329 19720.7 0 366850 0.231372 0.222797 0.23139 3.16702e-16 0.892722 0.763529 1.04378 1.0472 0.765541 1.43248 0.952219 0.842108 1.07673 0.448647 0.999841 -0.0468727 0.0618641 NA
rs3822072 rs3822072 04 89741269 G A 57 1 1 110787 182105 74694 0 110787 182105 74694 0 367586 223 367 146 0 736 110564 181738 74548 0 366850 0.450905 0.44769 0.450912 0 1.00122 0.847584 1.1827 0.971015 0.787981 1.19656 0.987064 0.890601 1.09398 0.907379 1 -0.00611371 0.0525482 NA
rs2602836 rs2602836 04 100014805 A G 58 1 1 64735 179575 123276 0 64735 179575 123276 0 367586 134 359 243 0 736 64601 179216 123033 0 366850 0.420371 0.425951 0.42036 0 0.965722 0.791757 1.17791 0.95218 0.770964 1.17599 0.977354 0.881331 1.08384 0.626535 1 -0.02576 0.0529377 NA
rs13107325 rs13107325 04 103188709 C T 59 1 1 314539 51078 1969 0 314539 51078 1969 0 367586 614 116 6 0 736 313925 50962 1963 0 366850 0.0748342 0.0869565 0.0748099 0 1.16378 0.954106 1.41952 1.56275 0.698482 3.4964 1.17783 0.982321 1.41225 0.112035 1 0.156955 0.0987691 NA
rs6450176 rs6450176 05 53298025 G A 60 1 1 205147 139012 23427 0 205147 139012 23427 0 367586 418 271 47 0 736 204729 138741 23380 0 366850 0.25282 0.247962 0.252829 0 0.956682 0.820948 1.11486 0.984592 0.72806 1.33151 0.9744 0.865583 1.0969 0.68622 1 -0.0242788 0.0600976 NA
5:55861786_C_T rs9686661 05 55861786 C T 61 0.999884 0.999703 235332 117442 14811.2 0 235332 117442 14811.2 0 367586 483.992 224.141 27.8667 0 736 234848 117218 14783.3 0 366850 0.200041 0.190132 0.200061 -3.95878e-16 0.927846 0.791837 1.08722 0.914664 0.624135 1.34043 0.938718 0.824027 1.06937 0.342969 0.999477 -0.061882 0.0652548 NA
5:67714246_A_G rs4976033 05 67714246 A G 62 0.983128 0.97252 131248 176794 59543.3 0 131248 176794 59543.3 0 367586 261.192 356.722 118.086 0 736 130987 176438 59425.2 0 366850 0.402465 0.402781 0.402464 1.02928e-15 1.01393 0.864207 1.18959 0.996547 0.801698 1.23875 1.00132 0.902176 1.11136 0.855069 0.973071 0.00986869 0.0540291 NA
5:74560579_G_A rs10066707 05 74560579 G A 63 0.993838 0.99098 146622 170694 50270.3 0 146622 170694 50270.3 0 367586 292.871 340.831 102.298 0 736 146329 170353 50168 0 366850 0.36894 0.370535 0.368937 1.74186e-15 0.999643 0.854977 1.16879 1.01881 0.813272 1.2763 1.00688 0.905717 1.11934 0.8586 0.988979 0.0096823 0.0543471 NA
5:74562029_C_G rs2006760 05 74562029 C G 64 0.989448 0.974963 232555 119577 15454 0 232555 119577 15454 0 367586 464.82 240.686 30.4941 0 736 232090 119336 15423.5 0 366850 0.204693 0.204942 0.204693 -8.86766e-15 1.00705 0.861762 1.17684 0.987201 0.68411 1.42457 1.00153 0.882359 1.13679 0.91424 0.975634 0.00707589 0.0657046 NA
rs7703051 rs7703051 05 74625487 C A 65 1 1 143724 172086 51776 0 143724 172086 51776 0 367586 298 330 108 0 736 143426 171756 51668 0 366850 0.37493 0.370924 0.374938 0 0.924727 0.790538 1.08169 1.00604 0.807065 1.25406 0.982981 0.884239 1.09275 0.790372 1 -0.0143411 0.0539488 NA
5:74641707_G_A rs2303152 05 74641707 G A 66 0.999561 0.998347 297281 66549.7 3754.97 0 297281 66549.7 3754.97 0 367586 600.976 128.031 6.99216 0 736 296680 66421.7 3747.98 0 366850 0.100738 0.096478 0.100746 1.10846e-15 0.951563 0.786144 1.15179 0.92097 0.436683 1.94234 0.953108 0.801538 1.13334 0.53507 0.998745 -0.0537395 0.0866367 NA
5:74648496_G_T rs17238484 05 74648496 G T 67 0.99975 0.999474 220665 127957 18963.4 0 220665 127957 18963.4 0 367586 447.914 244.094 43.9922 0 736 220217 127713 18919.4 0 366850 0.22564 0.225597 0.22564 7.91756e-16 0.939678 0.803882 1.09841 1.14321 0.838453 1.55873 0.999753 0.884625 1.12987 0.981202 0.999561 -0.00147027 0.0624014 NA
rs5909 rs5909 05 74656175 G A 68 1 1 301812 62562 3212 0 301812 62562 3212 0 367586 598 133 5 0 736 301214 62429 3207 0 366850 0.0938365 0.0971467 0.0938299 0 1.0731 0.889093 1.29518 0.785317 0.325449 1.89499 1.03915 0.874355 1.23501 0.603557 1 0.0466436 0.0898217 NA
rs12916 rs12916 05 74656539 T C 69 1 1 132156 176603 58827 0 132156 176603 58827 0 367586 268 342 126 0 736 131888 176261 58701 0 366850 0.400256 0.403533 0.400249 0 0.954861 0.813634 1.1206 1.05632 0.854578 1.30569 1.01375 0.913406 1.12512 0.763197 1 0.0160669 0.0533278 NA
rs4530754 rs4530754 05 122855416 G A 70 1 1 76377 182312 108897 0 76377 182312 108897 0 367586 165 346 225 0 736 76212 181966 108672 0 366850 0.455765 0.459239 0.455758 0 0.878264 0.729473 1.05741 0.956322 0.782108 1.16934 0.986074 0.889905 1.09263 0.88837 1 -0.00736453 0.0524661 NA
rs6882076 rs6882076 05 156390297 T C 71 1 1 49173 170253 148160 0 49173 170253 148160 0 367586 106 358 272 0 736 49067 169895 147888 0 366850 0.365355 0.387228 0.365311 0 0.975407 0.785163 1.21175 0.851372 0.68007 1.06582 0.910824 0.820052 1.01164 0.077484 1 -0.0957823 0.054253 NA
6:16109163_A_C rs2294261 06 16109163 A C 72 0.99645 0.994416 95752.4 183259 88575.1 0 95752.4 183259 88575.1 0 367586 194.341 362.149 179.51 0 736 95558.1 182896 88395.6 0 366850 0.490237 0.489924 0.490238 1.02928e-15 0.973609 0.817745 1.15918 0.998528 0.814991 1.2234 0.998746 0.901631 1.10632 0.886568 0.992452 0.00747919 0.0524309 NA
6:26093141_G_A rs1800562 06 26093141 G A 73 0.99952 0.997285 313425 51906.4 2254.63 0 313425 51906.4 2254.63 0 367586 623.961 109.039 3 0 736 312801 51797.3 2251.63 0 366850 0.076738 0.0781516 0.0767352 8.70931e-16 1.05533 0.860877 1.29369 0.667936 0.214672 2.07823 1.02002 0.843078 1.23411 0.833274 0.998254 -0.0203642 0.0967401 NA
rs2247056 rs2247056 06 31265490 T C 74 1 1 32591 153678 181317 0 32591 153678 181317 0 367586 65 312 359 0 736 32526 153366 180958 0 366850 0.297699 0.300272 0.297694 0 1.01799 0.779055 1.3302 0.992736 0.762041 1.29327 0.987776 0.883502 1.10436 0.802991 1 0.0142364 0.0570646 NA
6:34563164_A_G rs205262 06 34563164 A G 75 0.999283 0.998621 196621 144317 26647.4 0 196621 144317 26647.4 0 367586 399.035 266.173 70.7922 0 736 196222 144051 26576.6 0 366850 0.268797 0.277009 0.26878 -1.58351e-16 0.908624 0.777956 1.06124 1.30986 1.01696 1.6871 1.04234 0.929788 1.16852 0.418956 0.998172 0.0477022 0.0590203 NA
6:43757896_C_A rs998584 06 43757896 C A 76 0.996387 0.994693 98504 183562 85520.5 0 98504 183562 85520.5 0 367586 190.067 375.792 170.141 0 736 98313.9 183186 85350.3 0 366850 0.482339 0.486464 0.482331 5.54229e-16 1.06112 0.891098 1.26359 1.03113 0.838276 1.26835 1.01668 0.917809 1.12621 0.755126 0.996791 0.0163295 0.052357 NA
rs17789218 rs17789218 06 100600097 T C 77 1 1 209829 135864 21893 0 209829 135864 21893 0 367586 422 272 42 0 736 209407 135592 21851 0 366850 0.244365 0.241848 0.24437 0 0.995437 0.854593 1.15949 0.953799 0.69438 1.31014 0.986388 0.875354 1.11151 0.89232 1 -0.00824295 0.0608922 NA
6:116337503_G_A rs868943 06 116337503 G A 78 0.999615 0.999376 122639 178859 66087.8 0 122639 178859 66087.8 0 367586 248.216 358.784 129 0 736 122391 178500 65958.8 0 366850 0.423077 0.419011 0.423086 7.1258e-16 0.991093 0.842884 1.16536 0.964355 0.779391 1.19321 0.983424 0.886603 1.09082 0.605021 0.99948 -0.0272968 0.0527786 NA
rs9491696 rs9491696 06 127452639 C G 79 1 1 94100 183991 89495 0 94100 183991 89495 0 367586 189 362 185 0 736 93911 183629 89310 0 366850 0.493736 0.497283 0.493729 0 0.97954 0.821404 1.16812 1.02926 0.840235 1.26082 1.01432 0.915705 1.12355 0.838068 1 0.0106822 0.0522702 NA
6:139831757_T_C rs634869 06 139831757 T C 80 0.999776 0.999687 61831.2 177550 128204 0 61831.2 177550 128204 0 367586 136.184 371.443 228.373 0 736 61695 177179 127976 0 366850 0.409717 0.437372 0.409662 0 0.949737 0.780259 1.15603 0.808422 0.653709 0.99975 0.892678 0.805238 0.989613 0.0283244 0.997988 -0.116553 0.0531537 NA
6:152040291_T_C rs12525163 06 152040291 T C 81 0.999285 0.998573 193858 146362 27365.9 0 193858 146362 27365.9 0 367586 386 287.729 62.2706 0 736 193472 146074 27303.6 0 366850 0.273533 0.280075 0.273519 1.26681e-15 0.987285 0.847383 1.15029 1.14313 0.874419 1.49441 1.03329 0.92207 1.15793 0.580319 0.998935 0.0324483 0.0586856 NA
6:160575985_C_T rs2297374 06 160575985 C T 82 0.998105 0.996826 143986 171881 51719.5 0 143986 171881 51719.5 0 367586 283.224 349.09 103.686 0 736 143703 171532 51615.8 0 366850 0.374497 0.378032 0.37449 2.53362e-15 1.03259 0.882649 1.20801 1.01923 0.813712 1.27667 1.01521 0.913595 1.12812 0.74218 0.996284 0.0177765 0.0540372 NA
rs1564348 rs1564348 06 160578860 T C 83 1 1 253279 103766 10541 0 253279 103766 10541 0 367586 521 196 19 0 736 252758 103570 10522 0 366850 0.169821 0.158967 0.169843 0 0.918099 0.778921 1.08214 0.876037 0.554027 1.38521 0.923862 0.803289 1.06253 0.239187 1 -0.0819256 0.0696042 NA
rs702485 rs702485 07 6449272 A G 84 1 1 109061 182158 76367 0 109061 182158 76367 0 367586 215 356 165 0 736 108846 181802 76202 0 366850 0.455529 0.466033 0.455508 0 0.991346 0.836819 1.17441 1.0962 0.894748 1.34302 1.04327 0.941624 1.15589 0.520985 1 0.0336479 0.0524251 NA
7:16152174_T_A rs17286602 07 16152174 T A 85 0.997749 0.99646 120185 180187 67214.2 0 120185 180187 67214.2 0 367586 241.749 346.788 147.463 0 736 119943 179840 67066.8 0 366850 0.427948 0.435947 0.427932 -6.33405e-16 0.956723 0.8117 1.12766 1.0909 0.888684 1.33913 1.0332 0.931964 1.14544 0.53809 0.99703 0.0326232 0.0529851 NA
rs10282707 rs10282707 07 17911038 C T 86 1 1 133659 176056 57871 0 133659 176056 57871 0 367586 287 338 111 0 736 133372 175718 57760 0 366850 0.396911 0.380435 0.396944 0 0.893888 0.763639 1.04635 0.893056 0.7172 1.11203 0.93287 0.83961 1.03649 0.210268 1 -0.0669059 0.0534038 NA
rs12670798 rs12670798 07 21607352 T C 87 1 1 208500 136805 22281 0 208500 136805 22281 0 367586 414 276 46 0 736 208086 136529 22235 0 366850 0.2467 0.25 0.246693 0 1.01608 0.872395 1.18342 1.03983 0.766537 1.41057 1.01787 0.90449 1.14547 0.744317 1 0.0197615 0.0605918 NA
rs4722551 rs4722551 07 25991826 T C 88 1 1 260182 98070 9334 0 260182 98070 9334 0 367586 522 192 22 0 736 259660 97878 9312 0 366850 0.15879 0.160326 0.158787 0 0.975777 0.826863 1.15151 1.17521 0.766711 1.80134 1.01154 0.879944 1.16282 0.899636 1 0.00898454 0.071237 NA
rs2073547 rs2073547 07 44582331 A G 89 1 1 245422 109039 13125 0 245422 109039 13125 0 367586 484 225 27 0 736 244938 108814 13098 0 366850 0.184024 0.189538 0.184013 0 1.04643 0.893214 1.22592 1.0432 0.707738 1.53768 1.03705 0.910195 1.18159 0.572993 1 0.037809 0.067079 NA
rs217386 rs217386 07 44600695 G A 90 1 1 121990 179168 66428 0 121990 179168 66428 0 367586 254 353 129 0 736 121736 178815 66299 0 366850 0.424423 0.415082 0.424442 0 0.946141 0.805095 1.1119 0.932541 0.754304 1.15289 0.962297 0.867436 1.06753 0.467588 1 -0.0383219 0.0527553 NA
rs4917014 rs4917014 07 50305863 T G 91 1 1 170006 160266 37314 0 170006 160266 37314 0 367586 341 313 82 0 736 169665 159953 37232 0 366850 0.319509 0.324049 0.3195 0 0.973621 0.835011 1.13524 1.09581 0.860849 1.3949 1.02106 0.915377 1.13895 0.620424 1 0.0277834 0.0560998 NA
rs17145738 rs17145738 07 72982874 C T 92 1 1 283413 78558 5615 0 283413 78558 5615 0 367586 562 164 10 0 736 282851 78394 5605 0 366850 0.122132 0.125 0.122126 0 1.05289 0.884621 1.25316 0.897937 0.48022 1.679 1.02689 0.879774 1.19861 0.794566 1 0.020689 0.0794553 NA
rs799160 rs799160 07 73060006 C T 93 1 1 96049 183953 87584 0 96049 183953 87584 0 367586 207 349 180 0 736 95842 183604 87404 0 366850 0.488486 0.481658 0.488499 0 0.880093 0.740928 1.0454 0.953513 0.7807 1.16458 0.97298 0.878328 1.07783 0.713772 1 -0.0191986 0.0523416 NA
7:116358044_A_G rs38855 07 116358044 A G 94 0.993016 0.989758 102992 183261 81332.4 0 102992 183261 81332.4 0 367586 192.212 357.192 186.596 0 736 102800 182904 81145.8 0 366850 0.470538 0.496185 0.470486 9.50107e-16 1.04446 0.876343 1.24483 1.22984 1.00526 1.5046 1.10842 1.00066 1.22778 0.0532057 0.993312 0.101399 0.0524502 NA
7:130444934_A_G rs3996352 07 130444934 A G 95 0.997482 0.996091 94810.4 183476 89299.7 0 94810.4 183476 89299.7 0 367586 193.333 371.451 171.216 0 736 94617 183105 89128.4 0 366850 0.492504 0.484974 0.492519 -3.16702e-16 0.992807 0.834258 1.18149 0.940134 0.765195 1.15507 0.970256 0.875889 1.07479 0.445028 0.994814 -0.0399717 0.0523374 NA
rs17173637 rs17173637 07 150529449 T C 96 1 1 308034 56880 2672 0 308034 56880 2672 0 367586 632 97 7 0 736 307402 56783 2665 0 366850 0.0846387 0.0754076 0.0846572 0 0.830889 0.670869 1.02908 1.27759 0.605983 2.69352 0.88183 0.726582 1.07025 0.256915 1 -0.107007 0.0943861 NA
8:9184231_G_A rs4240624 08 9184231 G A 97 0.999841 0.999322 3037.28 61083.2 303465 0 3037.28 61083.2 303465 0 367586 3 122 611 0 736 3034.28 60961.2 302854 0 366850 0.0913498 0.0869565 0.0913586 2.37527e-16 2.02414 0.643476 6.3672 2.04052 0.655905 6.34807 1.05571 0.880504 1.26579 0.558831 0.999998 0.0530158 0.0906907 NA
8:9267117_C_T rs9693857 08 9267117 C T 98 0.996631 0.995289 112952 181929 72705.1 0 112952 181929 72705.1 0 367586 241.141 342.475 152.384 0 736 112711 181586 72552.7 0 366850 0.445255 0.439703 0.445266 1.10846e-15 0.881534 0.747496 1.03961 0.981704 0.801306 1.20271 0.977701 0.881987 1.0838 0.700295 0.993701 -0.0202992 0.0527358 NA
8:15799853_G_C rs4332136 08 15799853 G C 99 0.999557 0.97821 361744 5820.84 21 0 361744 5820.84 21 0 367586 724.055 11.9451 0 0 736 361020 5808.89 21 0 366850 0.00797478 0.00811488 0.0079745 -6.17569e-15 1.02531 0.578481 1.81729 NA NA NA 1.01775 0.575563 1.79965 0.871102 0.962928 0.0492718 0.303661 NA
rs4921914 rs4921914 08 18272438 C T 100 1 1 17860 128015 221711 0 17860 128015 221711 0 367586 38 234 464 0 736 17822 127781 221247 0 366850 0.222717 0.210598 0.222741 0 0.85886 0.609384 1.21047 0.983588 0.706369 1.3696 1.07418 0.947572 1.21771 0.247326 1 0.0727587 0.0628928 NA
rs1801177 rs1801177 08 19805708 G A 101 1 1 355064 12417 105 0 355064 12417 105 0 367586 717 19 0 0 736 354347 12398 105 0 366850 0.0171756 0.0129076 0.0171841 0 0.757376 0.480071 1.19486 NA NA NA 0.747881 0.475476 1.17635 0.183486 1 -0.26508 0.199294 NA
rs268 rs268 08 19813529 A G 102 1 1 354297 13161 128 0 354297 13161 128 0 367586 710 25 1 0 736 353587 13136 127 0 366850 0.0182502 0.0183424 0.01825 0 0.947796 0.635821 1.41285 3.92134 0.547362 28.0927 1.00516 0.686638 1.47144 0.998006 1 0.000486627 0.194729 NA
rs301 rs301 08 19816934 T C 103 1 1 215031 132363 20192 0 215031 132363 20192 0 367586 435 260 41 0 736 214596 132103 20151 0 366850 0.234975 0.232337 0.23498 0 0.970941 0.83253 1.13236 1.00374 0.728478 1.383 0.985347 0.872976 1.11218 0.855936 1 -0.0112017 0.0617003 NA
rs326 rs326 08 19819439 A G 104 1 1 183581 152452 31553 0 183581 152452 31553 0 367586 384 293 59 0 736 183197 152159 31494 0 366850 0.293208 0.279212 0.293236 0 0.918665 0.788973 1.06968 0.89374 0.679313 1.17585 0.93365 0.833068 1.04638 0.273559 1 -0.0629435 0.0574877 NA
rs328 rs328 08 19819724 C G 105 1 1 297126 66721 3739 0 297126 66721 3739 0 367586 604 121 11 0 736 296522 66600 3728 0 366850 0.100927 0.0971467 0.100935 0 0.891931 0.733621 1.0844 1.44856 0.797221 2.63205 0.95843 0.806443 1.13906 0.678554 1 -0.0360339 0.0869466 NA
rs12678919 rs12678919 08 19844222 A G 106 1 1 299527 64583 3476 0 299527 64583 3476 0 367586 609 118 9 0 736 298918 64465 3467 0 366850 0.0973038 0.0923913 0.0973136 0 0.898448 0.737558 1.09443 1.27416 0.659213 2.46275 0.944269 0.791418 1.12664 0.570293 1 -0.0501607 0.0883703 NA
8:19865843_G_A rs894210 08 19865843 G A 107 0.995362 0.992945 77450.3 182762 107374 0 77450.3 182762 107374 0 367586 163.161 372.227 200.612 0 736 77287.1 182389 107173 0 366850 0.459297 0.474558 0.459266 3.16702e-16 0.966719 0.804073 1.16226 0.886668 0.720999 1.0904 0.94041 0.848872 1.04182 0.249135 0.993713 -0.0606018 0.052585 NA
rs10102164 rs10102164 08 55421614 G A 108 1 1 228370 122682 16534 0 228370 122682 16534 0 367586 479 220 37 0 736 227891 122462 16497 0 366850 0.211855 0.199728 0.21188 0 0.854699 0.728485 1.00278 1.06706 0.763454 1.4914 0.928337 0.81688 1.055 0.169381 1 -0.0875021 0.0636752 NA
8:59385919_C_T rs2326077 08 59385919 C T 109 0.999418 0.998927 41715.8 164193 161677 0 41715.8 164193 161677 0 367586 73.0039 321.906 341.09 0 736 41642.8 163871 161336 0 366850 0.336825 0.317876 0.336863 -7.91756e-17 1.12052 0.868915 1.44499 1.20596 0.936401 1.5531 1.09007 0.976705 1.2166 0.120379 0.998394 0.0858402 0.0552672 NA
rs2293889 rs2293889 08 116599199 T G 110 1 1 68113 181339 118134 0 68113 181339 118134 0 367586 132 354 250 0 736 67981 180985 117884 0 366850 0.43196 0.419837 0.431984 0 1.00734 0.824669 1.23046 1.09219 0.88435 1.34888 1.05094 0.947498 1.16567 0.275954 1 0.05752 0.0527971 NA
8:116663898_G_A rs2737252 08 116663898 G A 111 0.99825 0.996606 189806 148612 29168.6 0 189806 148612 29168.6 0 367586 374.165 308.827 53.0078 0 736 189431 148303 29115.6 0 366850 0.281497 0.281823 0.281497 1.82104e-15 1.05428 0.906663 1.22592 0.92173 0.69114 1.22925 1.00161 0.893994 1.12219 0.923692 0.996488 -0.00556711 0.0581217 NA
8:121868551_G_T rs4871137 08 121868551 G T 112 0.998591 0.99772 37337.3 159046 171203 0 37337.3 159046 171203 0 367586 70.8627 326.322 338.816 0 736 37266.4 158719 170864 0 366850 0.317912 0.317967 0.317912 -1.10846e-15 1.08122 0.836083 1.39824 1.04283 0.807076 1.34744 0.999748 0.895779 1.11579 0.859088 0.99901 -0.00997701 0.0561974 NA
8:126474306_G_A rs2980885 08 126474306 G A 113 0.990879 0.979759 18546.6 128636 220403 0 18546.6 128636 220403 0 367586 46.8118 248.49 440.698 0 736 18499.8 128388 219963 0 366850 0.225429 0.232414 0.225415 -1.02928e-14 0.76489 0.559511 1.04566 0.79178 0.585584 1.07058 0.961122 0.851523 1.08483 0.531492 0.978924 -0.039583 0.0632588 NA
8:126482621_C_A rs2954022 08 126482621 C A 114 0.999791 0.999672 104997 183080 79509.4 0 104997 183080 79509.4 0 367586 216 364.671 155.329 0 736 104781 182715 79354.1 0 366850 0.465331 0.458784 0.465344 -3.95878e-16 0.968179 0.818081 1.14582 0.94954 0.772455 1.16722 0.97395 0.878957 1.07921 0.600997 0.999282 -0.0274223 0.0524359 NA
8:126482621_C_T rs2954022 08 126482621 C T 115 0.999641 0.694303 367242 343.439 0.113725 0 367242 343.439 0.113725 0 367586 734.137 1.86275 0 0 736 366508 341.576 0.113725 0 366850 0.000467464 0.00126545 0.000465863 -7.91756e-15 2.72253 0.643874 11.5118 NA NA NA 2.71853 0.643517 11.4844 0.0888533 0.771164 1.58022 0.674642 frequentist_add:fell_back_to_em_algorithm
rs4075205 rs4075205 08 144284709 T C 116 1 1 105965 182871 78750 0 105965 182871 78750 0 367586 189 370 177 0 736 105776 182501 78573 0 366850 0.462981 0.491848 0.462924 0 1.13465 0.952106 1.35219 1.26074 1.02683 1.54793 1.12296 1.01377 1.24391 0.0204408 1 0.121538 0.0524287 NA
8:145022657_G_T rs7832643 08 145022657 G T 117 0.993906 0.99187 130814 177083 59689.2 0 130814 177083 59689.2 0 367586 265.635 354.408 115.957 0 736 130548 176729 59573.2 0 366850 0.403255 0.398316 0.403265 2.37527e-16 0.985554 0.840485 1.15566 0.956598 0.768941 1.19005 0.979606 0.882442 1.08747 0.694154 0.991642 -0.0210379 0.053501 NA
9:2640759_A_G rs3780181 09 2640759 A G 118 0.997345 0.983965 319716 46170.5 1699.8 0 319716 46170.5 1699.8 0 367586 637.953 94.5333 3.51373 0 736 319078 46075.9 1696.29 0 366850 0.0674265 0.0689951 0.0674234 -8.23426e-15 1.02617 0.826631 1.27387 1.03604 0.362703 2.95939 1.02504 0.837745 1.25421 0.797693 0.971748 0.0270897 0.105681 NA
9:15304782_C_A rs686030 09 15304782 C A 119 0.999323 0.997839 7307.74 89253 271025 0 7307.74 89253 271025 0 367586 7 166.114 562.886 0 736 7300.74 89086.9 270462 0 366850 0.141285 0.12236 0.141323 -1.10846e-15 1.94474 0.912553 4.14441 2.17061 1.02968 4.57577 1.18048 1.00994 1.37982 0.0328368 0.999187 0.15993 0.0749413 NA
9:16904846_C_T rs7033354 09 16904846 C T 120 0.998694 0.997789 38090 160212 169284 0 38090 160212 169284 0 367586 80.7098 312.357 342.933 0 736 38009.3 159900 168941 0 366850 0.321547 0.321859 0.321547 -1.97939e-15 0.919954 0.720058 1.17535 0.955959 0.749925 1.2186 0.998569 0.895038 1.11408 0.909283 0.998896 -0.00638718 0.0560561 NA
rs1883025 rs1883025 09 107664301 C T 121 1 1 204187 139469 23930 0 204187 139469 23930 0 367586 407 271 58 0 736 203780 139198 23872 0 366850 0.25481 0.262908 0.254794 0 0.974773 0.835795 1.13686 1.21648 0.923624 1.6022 1.0432 0.928792 1.17171 0.515344 1 0.0389438 0.0598639 NA
9:107684230_T_G rs2472509 09 107684230 T G 122 0.989664 0.982561 166611 161750 39224.9 0 166611 161750 39224.9 0 367586 347.4 303.427 85.1725 0 736 166264 161447 39139.7 0 366850 0.326726 0.321856 0.326736 1.82104e-15 0.899485 0.770979 1.04941 1.04148 0.821519 1.32033 0.977979 0.876583 1.0911 0.643757 0.984311 -0.0259212 0.0560516 NA
rs8176720 rs8176720 09 136132873 T C 123 1 1 165305 162038 40243 0 165305 162038 40243 0 367586 318 335 83 0 736 164987 161703 40160 0 366850 0.329887 0.340353 0.329866 0 1.07485 0.921804 1.25331 1.07228 0.841937 1.36563 1.04819 0.940958 1.16765 0.411293 1 0.0456126 0.0555155 NA
rs579459 rs579459 09 136154168 T C 124 1 1 230644 121108 15834 0 230644 121108 15834 0 367586 490 226 20 0 736 230154 120882 15814 0 366850 0.20781 0.180707 0.207864 0 0.878151 0.749993 1.02821 0.594033 0.379753 0.929224 0.840532 0.735938 0.95999 0.0246773 1 -0.14579 0.0648991 NA
10:5196273_A_G rs1781930 10 5196273 A G 125 0.999819 0.999538 11602.8 107606 248377 0 11602.8 107606 248377 0 367586 21 217 498 0 736 11581.8 107389 247879 0 366850 0.177933 0.175951 0.177937 1.58351e-16 1.11443 0.711779 1.74487 1.10801 0.715724 1.71532 1.01373 0.886339 1.15944 0.793011 0.999999 0.0178959 0.0682001 NA
rs970548 rs970548 10 46013277 A C 126 1 1 208563 136635 22388 0 208563 136635 22388 0 367586 404 272 60 0 736 208159 136363 22328 0 366850 0.24676 0.266304 0.246721 0 1.02775 0.881164 1.19871 1.38457 1.05534 1.81651 1.10819 0.987114 1.24411 0.0736636 1 0.108451 0.0606312 NA
10:65301725_T_C rs7897379 10 65301725 T C 127 0.999433 0.9991 99861.9 183712 84012.2 0 99861.9 183712 84012.2 0 367586 195.2 351.412 189.388 0 736 99666.7 183360 83822.9 0 366850 0.478441 0.496052 0.478406 -3.95878e-16 0.978545 0.821337 1.16584 1.15361 0.944384 1.4092 1.07319 0.968856 1.18877 0.144367 0.998847 0.0764896 0.0524002 NA
rs2068888 rs2068888 10 94839642 G A 128 1 1 111288 181910 74388 0 111288 181910 74388 0 367586 208 375 153 0 736 111080 181535 74235 0 366850 0.449808 0.462636 0.449782 0 1.10317 0.931066 1.30709 1.10067 0.893111 1.35645 1.05318 0.95052 1.16693 0.300069 1 0.0544228 0.0525171 NA
rs2255141 rs2255141 10 113933886 A G 129 1 1 27842 146621 193123 0 27842 146621 193123 0 367586 47 262 427 0 736 27795 146359 192696 0 366850 0.275181 0.241848 0.275247 0 1.05865 0.775881 1.44446 1.31046 0.969376 1.77156 1.19055 1.05654 1.34155 0.00743538 1 0.157243 0.0587452 NA
rs2923084 rs2923084 11 10388782 A G 130 1 1 248174 107712 11700 0 248174 107712 11700 0 367586 480 241 15 0 736 247694 107471 11685 0 366850 0.178342 0.184103 0.17833 0 1.15718 0.991121 1.35106 0.662425 0.396096 1.10783 1.03968 0.911159 1.18632 0.493608 1 0.046801 0.0683643 NA
11:14276999_G_A rs2303975 11 14276999 G A 131 0.998944 0.99593 290402 72711.9 4472.22 0 290402 72711.9 4472.22 0 367586 586.765 142.239 6.99608 0 736 289815 72569.7 4465.22 0 366850 0.111071 0.106135 0.111081 -7.91756e-17 0.968102 0.805913 1.16293 0.773871 0.367013 1.63176 0.950191 0.804842 1.12179 0.555661 0.994912 -0.0491697 0.0834376 NA
11:18656271_C_T rs10832962 11 18656271 C T 132 0.998752 0.997178 24573.6 141017 201996 0 24573.6 141017 201996 0 367586 59.1529 282.294 394.553 0 736 24514.5 140734 201601 0 366850 0.258666 0.272147 0.258639 -2.13774e-15 0.831282 0.627893 1.10055 0.811071 0.616931 1.0663 0.933049 0.83177 1.04666 0.239248 0.997042 -0.0703055 0.0597395 NA
rs326214 rs326214 11 47298360 G A 133 1 1 38532 160473 168581 0 38532 160473 168581 0 367586 82 326 328 0 736 38450 160147 168253 0 366850 0.323104 0.33288 0.323084 0 0.954512 0.749047 1.21634 0.9141 0.717442 1.16466 0.956526 0.85816 1.06617 0.458552 1 -0.0413498 0.0557851 NA
rs17788930 rs17788930 11 47752775 A G 134 1 1 156964 166067 44555 0 156964 166067 44555 0 367586 328 316 92 0 736 156636 165751 44463 0 366850 0.347098 0.339674 0.347113 0 0.910434 0.779982 1.0627 0.988113 0.783934 1.24547 0.967543 0.868515 1.07786 0.489179 1 -0.037852 0.0547298 NA
11:51512090_T_C rs11246602 11 51512090 T C 135 0.999692 0.998718 276600 84505.1 6481.33 0 276600 84505.1 6481.33 0 367586 540.855 176.141 19.0039 0 736 276059 84329 6462.33 0 366850 0.132578 0.145482 0.132552 -9.26354e-15 1.06612 0.899254 1.26394 1.50098 0.949343 2.37316 1.11415 0.963718 1.28806 0.180457 0.998544 0.102932 0.0768524 NA
11:55324308_A_G rs12226802 11 55324308 A G 136 0.999928 0.999736 279095 82405 6085.81 0 279095 82405 6085.81 0 367586 543.047 174.953 18 0 736 278552 82230.1 6067.81 0 366850 0.128646 0.14331 0.128616 1.58351e-16 1.09134 0.920204 1.2943 1.52163 0.950778 2.43523 1.13336 0.979444 1.31147 0.117343 0.999727 0.121887 0.0778322 NA
rs174532 rs174532 11 61548874 G A 137 1 1 182042 153298 32246 0 182042 153298 32246 0 367586 364 309 63 0 736 181678 152989 32183 0 366850 0.296244 0.295516 0.296245 0 1.00809 0.866141 1.1733 0.977046 0.747562 1.27698 0.996508 0.890855 1.11469 0.933594 1 0.00477445 0.0573 NA
rs1535 rs1535 11 61597972 A G 138 1 1 157003 166490 44093 0 157003 166490 44093 0 367586 323 325 88 0 736 156680 166165 44005 0 366850 0.346417 0.340353 0.346429 0 0.948757 0.813223 1.10688 0.970045 0.766181 1.22815 0.973412 0.873829 1.08434 0.463752 1 -0.0401016 0.0547326 NA
rs12801636 rs12801636 11 65391317 G A 139 1 1 220966 127917 18703 0 220966 127917 18703 0 367586 439 260 37 0 736 220527 127657 18666 0 366850 0.224877 0.226902 0.224873 0 1.02312 0.877497 1.19291 0.995744 0.711682 1.39319 1.01167 0.895396 1.14305 0.905188 1 0.0074309 0.0623866 NA
rs499974 rs499974 11 75455021 C A 140 1 1 261490 97062 9034 0 261490 97062 9034 0 367586 536 180 20 0 736 260954 96882 9014 0 366850 0.156603 0.149457 0.156617 0 0.904542 0.763887 1.07109 1.08022 0.690941 1.68882 0.946245 0.819816 1.09217 0.550513 1 -0.0430634 0.0721339 NA
11:116639104_A_G rs10790162 11 116639104 A G 141 0.999743 0.998467 1651.59 46442.9 319492 0 1651.59 46442.9 319492 0 367586 3 92.2706 640.729 0 736 1648.59 46350.6 318851 0 366850 0.0676659 0.0667599 0.0676677 3.95878e-16 1.09396 0.346074 3.45805 1.10428 0.354839 3.43658 1.01458 0.826636 1.24527 0.894119 0.997881 0.0138686 0.104201 NA
rs603446 rs603446 11 116654435 C T 142 1 1 109735 182269 75582 0 109735 182269 75582 0 367586 201 384 151 0 736 109534 181885 75431 0 366850 0.453544 0.466033 0.453519 0 1.1505 0.969861 1.36479 1.09089 0.883125 1.34753 1.05167 0.949206 1.1652 0.395841 1 0.0445532 0.0524727 NA
11:122534504_T_C rs7117842 11 122534504 T C 143 0.993245 0.988903 146344 171063 50178.2 0 146344 171063 50178.2 0 367586 287.337 346.698 101.965 0 736 146057 170717 50076.2 0 366850 0.369192 0.374068 0.369182 5.14641e-15 1.0323 0.882734 1.20721 1.03502 0.825523 1.29768 1.02114 0.918731 1.13497 0.718172 0.990618 0.0196077 0.0543296 NA
rs11220462 rs11220462 11 126243952 G A 144 1 1 276605 84420 6561 0 276605 84420 6561 0 367586 559 172 5 0 736 276046 84248 6556 0 366850 0.132679 0.123641 0.132697 0 1.00818 0.849653 1.19629 0.376618 0.156091 0.908706 0.922126 0.789453 1.0771 0.331033 1 -0.0749012 0.077056 NA
12:20463526_A_G rs11045163 12 20463526 A G 145 0.996867 0.995059 119302 180158 68125.7 0 119302 180158 68125.7 0 367586 230.969 372.165 132.867 0 736 119071 179786 67992.8 0 366850 0.430389 0.433355 0.430383 -2.37527e-16 1.06716 0.905437 1.25778 1.00741 0.813637 1.24733 1.01219 0.912942 1.12222 0.823194 0.995687 0.0118079 0.0528463 NA
12:57844049_C_T rs3741414 12 57844049 C T 146 0.999661 0.999183 211838 134087 21660.2 0 211838 134087 21660.2 0 367586 401.973 283.8 50.2275 0 736 211436 133804 21610 0 366850 0.241315 0.261043 0.241275 7.91756e-16 1.11565 0.958216 1.29895 1.22256 0.911453 1.63985 1.11087 0.98877 1.24805 0.0849884 0.998578 0.105103 0.0610195 NA
rs10861661 rs10861661 12 107174646 A C 147 1 1 208429 136995 22162 0 208429 136995 22162 0 367586 419 279 38 0 736 208010 136716 22124 0 366850 0.246635 0.241168 0.246646 0 1.01311 0.87059 1.17895 0.852688 0.61158 1.18885 0.970735 0.861365 1.09399 0.607577 1 -0.0311122 0.0605844 NA
12:109950144_A_G rs2241210 12 109950144 A G 148 0.999873 0.999793 83585.8 183041 100959 0 83585.8 183041 100959 0 367586 148.988 378.012 209 0 736 83436.8 182663 100750 0 366850 0.476369 0.459231 0.476403 1.58351e-16 1.15894 0.95861 1.40113 1.16173 0.941349 1.43372 1.07141 0.966923 1.1872 0.160723 0.999968 0.0732748 0.0522405 NA
rs653178 rs653178 12 112007756 C T 149 1 1 85723 183395 98468 0 85723 183395 98468 0 367586 156 386 194 0 736 85567 183009 98274 0 366850 0.482664 0.474185 0.482681 0 1.1569 0.960422 1.39358 1.08279 0.876836 1.33712 1.03464 0.933922 1.14621 0.45332 1 0.039206 0.0522822 NA
12:112310580_G_A rs6489818 12 112310580 G A 150 0.999913 0.999793 249772 106362 11452.5 0 249772 106362 11452.5 0 367586 503.988 217.012 15 0 736 249268 106145 11437.5 0 366850 0.175832 0.167807 0.175848 0 1.01118 0.862278 1.1858 0.648644 0.387996 1.08439 0.945051 0.82419 1.08363 0.51099 0.999945 -0.0452367 0.0688224 NA
12:121376416_C_T rs1186380 12 121376416 C T 151 0.996029 0.991403 206291 138369 22926.1 0 206291 138369 22926.1 0 367586 394.416 303.055 38.5294 0 736 205896 138066 22887.6 0 366850 0.250583 0.258229 0.250568 -4.35466e-15 1.14585 0.986364 1.33112 0.878793 0.631086 1.22373 1.04122 0.9264 1.17028 0.456192 0.992308 0.0451777 0.0606304 NA
12:121416650_A_C rs1169288 12 121416650 A C 152 0.993936 0.989163 172179 158854 36552.3 0 172179 158854 36552.3 0 367586 359.353 317.929 58.7176 0 736 171820 158536 36493.6 0 366850 0.315516 0.295764 0.315556 -4.90889e-15 0.958858 0.82442 1.11522 0.769317 0.583697 1.01397 0.910937 0.814382 1.01894 0.118511 0.992613 -0.088119 0.0564485 NA
12:125259888_A_G rs838876 12 125259888 A G 153 0.987459 0.977169 36940.4 159435 171211 0 36940.4 159435 171211 0 367586 62.2157 337.773 336.012 0 736 36878.1 159097 170875 0 366850 0.317361 0.313997 0.317368 -1.09262e-14 1.25844 0.960048 1.64957 1.16559 0.889118 1.52803 1.01573 0.909758 1.13404 0.839487 0.980014 0.0114862 0.0567078 NA
12:125283766_C_T rs10773105 12 125283766 C T 154 0.998305 0.997077 89399.3 183992 94194.8 0 89399.3 183992 94194.8 0 367586 166.741 372.231 197.027 0 736 89232.6 183620 93997.8 0 366850 0.493477 0.479425 0.493505 -1.42516e-15 1.08486 0.9036 1.30249 1.12173 0.912495 1.37895 1.05798 0.955047 1.17202 0.262374 0.996854 0.0586571 0.0523351 NA
rs4942486 rs4942486 13 32953388 T C 155 1 1 83345 183365 100876 0 83345 183365 100876 0 367586 162 391 183 0 736 83183 182974 100693 0 366850 0.476154 0.485734 0.476135 0 1.09725 0.913466 1.31802 0.933193 0.755194 1.15315 0.962277 0.868689 1.06595 0.420949 1 -0.0420831 0.0522917 NA
rs1341267 rs1341267 13 95284980 C A 156 1 1 59044 176274 132268 0 59044 176274 132268 0 367586 134 356 246 0 736 58910 175918 132022 0 366850 0.400399 0.423913 0.400352 0 0.88966 0.72922 1.0854 0.819168 0.663564 1.01126 0.907311 0.818116 1.00623 0.0708676 1 -0.0961534 0.0532315 NA
rs8017377 rs8017377 14 24883887 G A 157 1 1 101683 183219 82684 0 101683 183219 82684 0 367586 191 370 175 0 736 101492 182849 82509 0 366850 0.474157 0.48913 0.474127 0 1.07525 0.902804 1.28062 1.12703 0.917853 1.38388 1.06194 0.958678 1.17633 0.269074 1 0.0577801 0.0522803 NA
rs4983559 rs4983559 14 105277209 G A 158 1 1 54855 174746 137985 0 54855 174746 137985 0 367586 110 343 283 0 736 54745 174403 137702 0 366850 0.386924 0.382473 0.386933 0 0.978795 0.789456 1.21355 1.02282 0.820464 1.27508 1.01902 0.917248 1.13209 0.732133 1 0.0183862 0.0537155 NA
rs2412710 rs2412710 15 42683787 G A 159 1 1 354444 13030 112 0 354444 13030 112 0 367586 712 24 0 0 736 353732 13006 112 0 366850 0.0180284 0.0163043 0.0180319 0 0.916773 0.610155 1.37747 NA NA NA 0.902607 0.60277 1.35159 0.668957 1 -0.0844509 0.197509 NA
15:44211273_T_C rs492571 15 44211273 T C 160 0.999756 0.997857 337416 29521.7 648.675 0 337416 29521.7 648.675 0 367586 679.98 55.0157 1.00392 0 736 336736 29466.6 647.671 0 366850 0.0419208 0.0387388 0.0419272 -9.50107e-16 0.924589 0.7023 1.21724 0.767606 0.108218 5.44474 0.92089 0.706527 1.20029 0.610508 0.999593 -0.0668751 0.131295 NA
rs1532085 rs1532085 15 58683366 A G 161 1 1 55024 174195 138367 0 55024 174195 138367 0 367586 123 333 280 0 736 54901 173862 138087 0 366850 0.386635 0.393342 0.386621 0 0.854899 0.69503 1.05154 0.905066 0.731983 1.11908 0.972142 0.87552 1.07943 0.679593 1 -0.0221332 0.0535888 NA
15:58731153_G_C rs261342 15 58731153 G C 162 0.994844 0.988361 17975.2 126316 223295 0 17975.2 126316 223295 0 367586 35.3922 260.114 440.494 0 736 17939.8 126056 222854 0 366850 0.220719 0.224795 0.220711 -8.23426e-15 1.04595 0.735957 1.48651 1.00191 0.711154 1.41155 0.976688 0.864081 1.10397 0.723447 0.992506 -0.0223344 0.0631174 NA
rs2652834 rs2652834 15 63396867 A G 163 1 1 12886 111853 242847 0 12886 111853 242847 0 367586 28 239 469 0 736 12858 111614 242378 0 366850 0.187201 0.200408 0.187175 0 0.983319 0.664481 1.45515 0.888577 0.606623 1.30158 0.918764 0.808578 1.04397 0.161478 1 -0.0939007 0.0670663 NA
15:72566615_C_T rs1035744 15 72566615 C T 164 0.997742 0.99523 26414.8 145250 195922 0 26414.8 145250 195922 0 367586 51.8902 299.004 385.106 0 736 26362.9 144951 195537 0 366850 0.269432 0.273631 0.269424 -1.42516e-15 1.04801 0.780238 1.40768 1.0006 0.748616 1.3374 0.978957 0.872867 1.09794 0.653529 0.995544 -0.0265464 0.0591413 NA
rs3198697 rs3198697 16 15129940 C T 165 1 1 129009 177245 61332 0 129009 177245 61332 0 367586 259 346 131 0 736 128750 176899 61201 0 366850 0.407944 0.413043 0.407934 0 0.972295 0.827538 1.14237 1.06405 0.86219 1.31316 1.02134 0.920589 1.13312 0.677993 1 0.0220651 0.0531427 NA
rs749671 rs749671 16 31088347 G A 166 1 1 144921 171587 51078 0 144921 171587 51078 0 367586 299 350 87 0 736 144622 171237 50991 0 366850 0.372352 0.355978 0.372385 0 0.98863 0.847093 1.15382 0.825256 0.649839 1.04803 0.931588 0.837224 1.03659 0.221458 1 -0.0661148 0.0540745 NA
16:53799977_T_G rs9930333 16 53799977 T G 167 0.999912 0.999843 122301 179563 65721.5 0 122301 179563 65721.5 0 367586 224.02 388.98 123 0 736 122077 179174 65598.5 0 366850 0.423039 0.431373 0.423022 0 1.18305 1.00355 1.39465 1.02179 0.81987 1.27343 1.03472 0.93321 1.14726 0.481313 0.999924 0.037237 0.0528791 NA
rs9989419 rs9989419 16 56985139 A G 168 1 1 57303 175482 134801 0 57303 175482 134801 0 367586 124 342 270 0 736 57179 175140 134531 0 366850 0.394585 0.400815 0.394573 0 0.900442 0.733047 1.10606 0.925457 0.748027 1.14497 0.974275 0.877735 1.08143 0.615445 1 -0.0268755 0.0535032 NA
rs5880 rs5880 16 57015091 G C 169 1 1 327936 38434 1216 0 327936 38434 1216 0 367586 662 71 3 0 736 327274 38363 1213 0 366850 0.055587 0.0523098 0.0555936 0 0.914954 0.716143 1.16896 1.22268 0.392774 3.80614 0.937672 0.745264 1.17975 0.515331 1 -0.0736322 0.113183 NA
rs16942887 rs16942887 16 67928042 G A 170 1 1 287913 74698 4975 0 287913 74698 4975 0 367586 565 160 11 0 736 287348 74538 4964 0 366850 0.11514 0.123641 0.115123 0 1.0917 0.915781 1.3014 1.12699 0.620149 2.04807 1.08443 0.928386 1.2667 0.259955 1 0.092417 0.0820392 NA
16:72057282_A_G rs2288002 16 72057282 A G 171 0.996483 0.994849 69243.7 180680 117662 0 69243.7 180680 117662 0 367586 142.329 348.275 245.396 0 736 69101.4 180332 117416 0 366850 0.43414 0.429982 0.434149 1.58351e-15 0.93765 0.771386 1.13975 1.01468 0.825188 1.2477 1.01713 0.917309 1.12781 0.676948 0.995192 0.022009 0.052826 NA
rs2000999 rs2000999 16 72108093 G A 172 1 1 241537 112695 13354 0 241537 112695 13354 0 367586 488 221 27 0 736 241049 112474 13327 0 366850 0.18962 0.186821 0.189625 0 0.970567 0.827828 1.13792 1.00073 0.678983 1.47494 0.981812 0.861093 1.11946 0.907507 1 -0.00775901 0.0667822 NA
rs2925979 rs2925979 16 81534790 T C 173 1 1 33095 154517 179974 0 33095 154517 179974 0 367586 82 300 354 0 736 33013 154217 179620 0 366850 0.300211 0.315217 0.300181 0 0.783177 0.613284 1.00013 0.79345 0.62384 1.00917 0.931838 0.834714 1.04026 0.19936 1 -0.073158 0.0570043 NA
rs314253 rs314253 17 7091650 T C 174 1 1 155733 167003 44850 0 155733 167003 44850 0 367586 314 350 72 0 736 155419 166653 44778 0 366850 0.349174 0.335598 0.349201 0 1.03951 0.892476 1.21077 0.79587 0.615919 1.0284 0.941367 0.844749 1.04904 0.252414 1 -0.0626696 0.0547569 NA
rs4791641 rs4791641 17 8161149 C T 175 1 1 90802 183497 93287 0 90802 183497 93287 0 367586 179 367 190 0 736 90623 183130 93097 0 366850 0.49662 0.492527 0.496628 0 1.01459 0.848423 1.21331 1.03325 0.842267 1.26753 1.01654 0.917704 1.12602 0.787393 1 0.0140937 0.0522574 NA
17:37821435_G_T rs931992 17 37821435 G T 176 0.998944 0.998045 40717.2 163133 163736 0 40717.2 163133 163736 0 367586 68.2353 333.98 333.784 0 736 40649 162799 163402 0 366850 0.332666 0.3196 0.332693 0 1.22211 0.941732 1.58597 1.21688 0.937689 1.5792 1.06139 0.951154 1.1844 0.335914 0.998485 0.0534515 0.0555473 NA
rs8077889 rs8077889 17 41878166 A C 177 1 1 227074 123834 16678 0 227074 123834 16678 0 367586 456 246 34 0 736 226618 123588 16644 0 366850 0.213814 0.213315 0.213815 0 0.98921 0.847 1.1553 1.0152 0.716258 1.43891 0.997029 0.880023 1.12959 0.966368 1 -0.00268992 0.0637965 NA
17:45391804_T_C rs7225700 17 45391804 T C 178 0.999707 0.999518 46234.7 168484 152868 0 46234.7 168484 152868 0 367586 102.992 322 311.008 0 736 46131.7 168162 152557 0 366850 0.354955 0.358685 0.354948 0 0.857679 0.686847 1.071 0.913137 0.730563 1.14134 0.983847 0.884346 1.09454 0.715577 0.999929 -0.0199336 0.0547063 NA
17:66882466_T_G rs4148005 17 66882466 T G 179 0.999123 0.998376 171388 159411 36787.2 0 171388 159411 36787.2 0 367586 332.2 334.804 68.9961 0 736 171056 159076 36718.2 0 366850 0.316912 0.321193 0.316904 2.45444e-15 1.08374 0.930977 1.26157 0.967569 0.746376 1.25431 1.01994 0.914137 1.13799 0.750061 0.999051 0.0179185 0.0562485 NA
17:76388202_A_G rs4969178 17 76388202 A G 180 0.986996 0.976306 55545.7 174852 137189 0 55545.7 174852 137189 0 367586 100.357 365.522 270.122 0 736 55445.3 174486 136918 0 366850 0.388947 0.384671 0.388956 -1.10846e-15 1.15736 0.927794 1.44374 1.08997 0.866588 1.37094 1.01823 0.916639 1.13108 0.702874 0.977895 0.0206638 0.0541728 NA
rs4939883 rs4939883 18 47167214 T C 181 1 1 11820 108377 247389 0 11820 108377 247389 0 367586 28 199 509 0 736 11792 108178 246880 0 366850 0.179573 0.173234 0.179586 0 0.774718 0.521358 1.1512 0.868283 0.593248 1.27083 1.04469 0.912656 1.19583 0.420617 1 0.0546801 0.067896 NA
18:47209143_C_T rs11660468 18 47209143 C T 182 0.998554 0.997576 136025 174672 56888.6 0 136025 174672 56888.6 0 367586 274.145 331.82 130.035 0 736 135751 174341 56758.6 0 366850 0.392357 0.402099 0.392337 -7.91756e-16 0.942465 0.803013 1.10613 1.13447 0.920565 1.39807 1.04162 0.938454 1.15612 0.400832 0.997355 0.0449559 0.0535103 NA
18:57798110_C_T rs952044 18 57798110 C T 183 0.993776 0.990504 165280 162582 39723.3 0 165280 162582 39723.3 0 367586 326.145 337.616 72.2392 0 736 164954 162245 39651.1 0 366850 0.329214 0.32751 0.329217 -7.91756e-16 1.05246 0.903752 1.22564 0.921449 0.713972 1.18922 0.992287 0.889846 1.10652 0.865006 0.994043 -0.00947914 0.0557581 NA
19:8431581_G_A rs2278236 19 8431581 G A 184 0.998561 0.99757 86114.3 183792 97680 0 86114.3 183792 97680 0 367586 173.855 374.996 187.149 0 736 85940.5 183417 97492.8 0 366850 0.484268 0.490969 0.484255 1.26681e-15 1.01065 0.844146 1.20998 0.948912 0.771747 1.16675 0.973485 0.87883 1.07834 0.634821 0.99836 -0.0248538 0.052329 NA
rs6511720 rs6511720 19 11202306 G T 185 1 1 285447 77059 5080 0 285447 77059 5080 0 367586 555 172 9 0 736 284892 76887 5071 0 366850 0.118638 0.129076 0.118617 0 1.14832 0.967605 1.36279 0.911037 0.47125 1.76125 1.10125 0.945457 1.28271 0.193092 1 0.105305 0.0809113 NA
19:11227602_C_T rs688 19 11227602 C T 186 0.999561 0.9993 110653 182452 74481.8 0 110653 182452 74481.8 0 367586 219.082 367.929 148.988 0 736 110433 182084 74332.8 0 366850 0.4508 0.452382 0.450796 1.58351e-16 1.01856 0.861536 1.2042 1.01033 0.82032 1.24436 1.00642 0.908155 1.11532 0.990691 0.999495 0.000612776 0.0525221 NA
19:19407718_T_C rs10401969 19 19407718 T C 187 0.999493 0.997443 313362 52106.4 2117.37 0 313362 52106.4 2117.37 0 367586 613.267 107.753 14.9804 0 736 312749 51998.6 2102.39 0 366850 0.0766366 0.0935555 0.0766027 -3.95878e-16 1.05678 0.860949 1.29715 3.63376 2.17261 6.0776 1.24415 1.04374 1.48304 0.0123506 0.995994 0.24668 0.0985946 NA
rs731839 rs731839 19 33899065 G A 188 1 1 41265 163822 162499 0 41265 163822 162499 0 367586 87 356 293 0 736 41178 163466 162206 0 366850 0.335094 0.360054 0.335044 0 1.03079 0.815189 1.3034 0.854962 0.672839 1.08638 0.895539 0.805038 0.996214 0.044941 1 -0.111087 0.0553992 NA
19:35556744_T_C rs1688030 19 35556744 T C 189 0.99969 0.998271 1691.18 45797.9 320097 0 1691.18 45797.9 320097 0 367586 3 89.9804 643.02 0 736 1688.18 45707.9 319454 0 366850 0.0668963 0.0652041 0.0668997 5.54229e-16 1.10778 0.350295 3.50329 1.1327 0.363983 3.52491 1.02787 0.835574 1.26442 0.75434 0.999705 0.032641 0.10431 NA
rs6859 rs6859 19 45382034 A G 190 1 1 65619 179010 122957 0 65619 179010 122957 0 367586 122 352 262 0 736 65497 178658 122695 0 366850 0.422007 0.404891 0.422042 0 1.05775 0.860733 1.29986 1.1464 0.924584 1.42143 1.07329 0.967106 1.19113 0.201864 1 0.0673518 0.0527728 NA
rs7254892 rs7254892 19 45389596 G A 191 1 1 344881 22366 339 0 344881 22366 339 0 367586 683 53 0 0 736 344198 22313 339 0 366850 0.031345 0.0360054 0.0313357 0 1.19703 0.904873 1.58352 NA NA NA 1.15459 0.877412 1.51933 0.253508 1 0.172804 0.151334 NA
rs492602 rs492602 19 49206417 A G 192 1 1 89552 183204 94830 0 89552 183204 94830 0 367586 170 351 215 0 736 89382 182853 94615 0 366850 0.492821 0.469429 0.492868 0 1.00927 0.840216 1.21233 1.19476 0.976847 1.46128 1.09845 0.991475 1.21698 0.156577 1 0.0743102 0.0524538 NA
rs17695224 rs17695224 19 52324216 G A 193 1 1 197505 144049 26032 0 197505 144049 26032 0 367586 388 293 55 0 736 197117 143756 25977 0 366850 0.266758 0.273777 0.266744 0 1.03546 0.889583 1.20526 1.07564 0.810763 1.42705 1.03631 0.924019 1.16224 0.509785 1 0.0390284 0.0592083 NA
rs103294 rs103294 19 54797848 C T 194 1 1 221245 127588 18753 0 221245 127588 18753 0 367586 425 271 40 0 736 220820 127317 18713 0 366850 0.224565 0.238451 0.224537 0 1.10594 0.949498 1.28816 1.11062 0.802854 1.53637 1.08137 0.959081 1.21925 0.344021 1 0.0589443 0.0622925 NA
rs364585 rs364585 20 12962718 A G 195 1 1 56348 175283 135955 0 56348 175283 135955 0 367586 109 360 267 0 736 56239 174923 135688 0 366850 0.391716 0.392663 0.391715 0 1.06186 0.856871 1.31589 1.01527 0.812332 1.2689 0.996029 0.897004 1.10599 0.962196 1 -0.00253519 0.0534879 NA
rs2328223 rs2328223 20 17845921 A C 196 1 1 242960 111732 12894 0 242960 111732 12894 0 367586 495 212 29 0 736 242465 111520 12865 0 366850 0.187058 0.183424 0.187066 0 0.931166 0.792667 1.09386 1.10416 0.758959 1.60637 0.97616 0.855337 1.11405 0.816569 1 -0.0155882 0.0672018 NA
20:34154741_C_T rs7264396 20 34154741 C T 197 0.999888 0.999709 229265 122192 16129.7 0 229265 122192 16129.7 0 367586 449 260 27 0 736 228816 121932 16102.7 0 366850 0.210088 0.213315 0.210082 3.16702e-16 1.08667 0.93259 1.2662 0.854485 0.579284 1.26043 1.01956 0.899912 1.15512 0.591901 0.999999 0.034586 0.0645161 NA
20:39180436_T_C rs6016381 20 39180436 T C 198 0.985662 0.976158 134743 175256 57587.4 0 134743 175256 57587.4 0 367586 258.024 357.067 120.91 0 736 134485 174899 57466.5 0 366850 0.395051 0.406852 0.395028 3.95878e-15 1.06409 0.906477 1.2491 1.09663 0.883389 1.36135 1.05047 0.946613 1.16571 0.477702 0.978467 0.0383069 0.0539531 NA
20:39724338_T_C rs6065311 20 39724338 T C 199 0.999669 0.999483 99688.9 183946 83951.3 0 99688.9 183946 83951.3 0 367586 181.725 371.384 182.89 0 736 99507.2 183574 83768.5 0 366850 0.478593 0.500791 0.478549 -3.16702e-16 1.10777 0.927509 1.32307 1.1955 0.973425 1.46823 1.09311 0.986835 1.21082 0.0728588 0.999128 0.0941106 0.0524669 NA
rs1800961 rs1800961 20 43042364 C T 200 1 1 345047 22185 354 0 345047 22185 354 0 367586 692 42 2 0 736 344355 22143 352 0 366850 0.0311397 0.03125 0.0311394 0 0.943872 0.691053 1.28918 2.8274 0.702927 11.3727 1.00367 0.748079 1.34658 0.986018 1 -0.00262743 0.149931 NA
20:44585420_A_G rs4465830 20 44585420 A G 201 0.999851 0.999604 243276 111557 12752.9 0 243276 111557 12752.9 0 367586 503.996 206.004 26 0 736 242772 111351 12726.9 0 366850 0.186437 0.175274 0.186459 -6.33405e-16 0.891153 0.757693 1.04812 0.984058 0.663218 1.46011 0.927267 0.810578 1.06075 0.225374 0.999981 -0.0811636 0.0669467 NA
rs181362 rs181362 22 21932068 C T 202 1 1 239937 113956 13693 0 239937 113956 13693 0 367586 485 227 24 0 736 239452 113729 13669 0 366850 0.192257 0.186821 0.192268 0 0.985443 0.841607 1.15386 0.866865 0.575165 1.3065 0.965159 0.846488 1.10047 0.70997 1 -0.024721 0.066473 NA
rs5763662 rs5763662 22 30378703 C T 203 1 1 351124 16288 174 0 351124 16288 174 0 367586 709 27 0 0 736 350415 16261 174 0 366850 0.0226287 0.0183424 0.0226373 0 0.820641 0.558607 1.20559 NA NA NA 0.806727 0.551127 1.18087 0.301995 1 -0.182942 0.177241 NA
22:38595411_G_A rs3761445 22 38595411 G A 204 0.998847 0.998255 59201 176652 131733 0 59201 176652 131733 0 367586 105.976 362.29 267.733 0 736 59095 176290 131465 0 366850 0.40134 0.390111 0.401362 -3.95878e-16 1.14596 0.922738 1.42319 1.13562 0.906674 1.42237 1.04818 0.943856 1.16403 0.387625 0.999249 0.045967 0.0532068 NA
# Completed successfully at 2019-08-07 22:46:28
