# Supplementary material for: Predicting the effect of statins on cancer risk using genetic variants from a Mendelian randomization study in the UK Biobank
Source: eLife. 2020 Oct 13;9:e57191. doi: 10.7554/eLife.57191 (PMC7553780; doi:10.7554/eLife.57191)
Supplement: Source data 1. [file elife-57191-data1.zip › lipid_snps_CANCER_outcomes_ca_gastric_nSR.out]

# Analysis: "SNPTEST 2.5.4-beta1 analysis, started 2020-06-10 05:13:51"
#  started: 2020-06-10 07:43:59
# 
# Analysis properties:
#   -cov_names PC1 PC2 PC3 PC4 PC5 PC6 PC7 PC8 PC9 PC10 ages sex (user-supplied)
#   -data /rds/project/jmmh2/rds-jmmh2-projects/zz_mr/Association_Tests_August/bgen/lipid_snps.bgen /rds/project/jmmh2/rds-jmmh2-projects/zz_mr/September/input/cancer_Jul19_nSR_corr.sample (user-supplied)
#   -exclude_samples /rds/project/jmmh2/rds-jmmh2-projects/zz_mr/Amy_GWAS/input_all/exclusion_list.txt (user-supplied)
#   -frequentist 1 (user-supplied)
#   -method score (user-supplied)
#   -o /rds/project/jmmh2/rds-jmmh2-projects/zz_mr/Association_Tests_August/output/lipid_snps_CANCER_outcomes_ca_gastric_nSR.out (user-supplied)
#   -pheno ca_gastric_nSR (user-supplied)
# 
alternate_ids rsid chromosome position alleleA alleleB index average_maximum_posterior_call info cohort_1_AA cohort_1_AB cohort_1_BB cohort_1_NULL all_AA all_AB all_BB all_NULL all_total cases_AA cases_AB cases_BB cases_NULL cases_total controls_AA controls_AB controls_BB controls_NULL controls_total all_maf cases_maf controls_maf missing_data_proportion het_OR het_OR_lower het_OR_upper hom_OR hom_OR_lower hom_OR_upper all_OR all_OR_lower all_OR_upper frequentist_add_pvalue frequentist_add_info frequentist_add_beta_1 frequentist_add_se_1 comment
rs10903129 rs10903129 01 25768937 A G 1 1 1 72158 181055 114373 0 72158 181055 114373 0 367586 127 311 236 0 674 72031 180744 114137 0 366912 0.442578 0.419139 0.442621 0 0.975916 0.793771 1.19986 1.17274 0.945009 1.45535 1.10051 0.987564 1.22638 0.106378 1 0.08859 0.0548651 NA
rs4660293 rs4660293 01 40028180 A G 2 1 1 215504 132022 20060 0 215504 132022 20060 0 367586 396 237 41 0 674 215108 131785 20019 0 366912 0.234152 0.236647 0.234147 0 0.976886 0.831521 1.14766 1.11251 0.806327 1.53495 1.01398 0.894195 1.14982 0.722032 1 0.0230258 0.0647257 NA
rs2479394 rs2479394 01 55486064 G A 3 1 1 28474 148012 191100 0 28474 148012 191100 0 367586 52 269 353 0 674 28422 147743 190747 0 366912 0.278792 0.276706 0.278796 0 0.995169 0.739317 1.33956 1.01151 0.755813 1.3537 1.01047 0.896711 1.13866 0.911611 1 0.00675546 0.0608564 NA
rs11206510 rs11206510 01 55496039 T C 4 1 1 242622 111961 13003 0 242622 111961 13003 0 367586 431 221 22 0 674 242191 111740 12981 0 366912 0.187666 0.196588 0.18765 0 1.11138 0.944869 1.30725 0.952347 0.620273 1.4622 1.05928 0.926018 1.21173 0.405945 1 0.0580827 0.0698906 NA
1:55502137_C_G rs2149041 01 55502137 C G 5 0.996853 0.992299 242350 112197 13039.4 0 242350 112197 13039.4 0 367586 444.447 210.412 19.1412 0 674 241906 111986 13020.2 0 366912 0.188086 0.184491 0.188092 -2.37527e-16 1.02266 0.867829 1.20512 0.800158 0.5062 1.26482 0.976523 0.850858 1.12075 0.741048 0.993187 -0.0231666 0.0701029 NA
rs2479409 rs2479409 01 55504650 G A 6 1 1 44711 166817 156058 0 44711 166817 156058 0 367586 78 297 299 0 674 44633 166520 155759 0 366912 0.348543 0.336053 0.348566 0 1.02059 0.795163 1.30993 1.09845 0.855969 1.40962 1.05716 0.944088 1.18377 0.335244 1 0.0551668 0.0572504 NA
rs10888897 rs10888897 01 55513061 T C 7 1 1 56449 175511 135626 0 56449 175511 135626 0 367586 109 322 243 0 674 56340 175189 135383 0 366912 0.392301 0.400593 0.392286 0 0.950035 0.764402 1.18075 0.927753 0.739965 1.1632 0.965876 0.866093 1.07716 0.534656 1 -0.0347194 0.0559165 NA
1:55518752_C_T rs7552841 01 55518752 C T 8 0.958373 0.933846 142943 172732 51911 0 142943 172732 51911 0 367586 277.757 312.071 84.1725 0 674 142665 172420 51826.9 0 366912 0.376177 0.356391 0.376213 4.75053e-15 0.929644 0.790739 1.09295 0.834195 0.653534 1.0648 0.918139 0.821214 1.0265 0.123217 0.939172 -0.089647 0.0581592 NA
rs562556 rs562556 01 55524237 G A 9 1 1 11874 108124 247588 0 11874 108124 247588 0 367586 19 224 431 0 674 11855 107900 247157 0 366912 0.179376 0.194362 0.179348 0 1.29531 0.81061 2.06984 1.08806 0.686991 1.72327 0.905871 0.791443 1.03684 0.185826 1 -0.0938773 0.0709563 NA
1:55958030_C_T rs1998013 01 55958030 C T 10 0.99938 0.924791 365156 2424.64 5.47451 0 365156 2424.64 5.47451 0 367586 670.098 3.90196 0 0 674 364486 2420.74 5.47451 0 366912 0.00331296 0.00289463 0.00331372 -2.05856e-15 0.876752 0.323857 2.37356 NA NA NA 0.873161 0.322999 2.36041 0.802776 0.826538 -0.131715 0.527373 NA
1:62953373_G_A rs10493326 01 62953373 G A 11 0.993589 0.986538 204883 139060 23643.3 0 204883 139060 23643.3 0 367586 366.102 253.984 53.9137 0 674 204517 138806 23589.4 0 366912 0.253473 0.268406 0.253446 7.91756e-16 1.02218 0.870866 1.19978 1.27676 0.958959 1.69988 1.08069 0.957922 1.21918 0.186211 0.987764 0.0834629 0.0631399 NA
1:63133930_G_A rs4587594 01 63133930 G A 12 0.999555 0.999167 154549 167721 45316.3 0 154549 167721 45316.3 0 367586 282.89 305.118 85.9922 0 674 154266 167416 45230.3 0 366912 0.351419 0.353933 0.351414 0 0.993855 0.845283 1.16854 1.03677 0.814258 1.32008 1.01109 0.904197 1.13063 0.915316 0.999542 0.00607662 0.0571456 NA
1:92993807_C_T rs6603981 01 92993807 C T 13 0.998715 0.997191 16184.9 118957 232444 0 16184.9 118957 232444 0 367586 29.7373 226.039 418.224 0 674 16155.1 118731 232026 0 366912 0.205838 0.211805 0.205827 -2.29609e-15 1.03426 0.705393 1.51646 0.979223 0.674814 1.42095 0.964461 0.84623 1.09921 0.610515 0.998295 -0.0342339 0.0672125 NA
rs12133576 rs12133576 01 93816400 A G 14 1 1 50170 170896 146520 0 50170 170896 146520 0 367586 102 320 252 0 674 50068 170576 146268 0 366912 0.368942 0.388724 0.368906 0 0.920857 0.736728 1.151 0.84569 0.671768 1.06464 0.919216 0.82378 1.02571 0.194399 1 -0.0731905 0.0564012 NA
rs646776 rs646776 01 109818530 C T 15 1 1 18197 127002 222387 0 18197 127002 222387 0 367586 45 238 391 0 674 18152 126764 221996 0 366912 0.222255 0.243323 0.222217 0 0.757344 0.550502 1.0419 0.710466 0.52166 0.967609 0.888474 0.784441 1.0063 0.0709703 1 -0.118397 0.0655694 NA
1:110198727_C_G rs1010167 01 110198727 C G 16 0.996247 0.993891 137991 174531 55063.9 0 137991 174531 55063.9 0 367586 224.137 351.725 98.1373 0 674 137767 174179 54965.7 0 366912 0.3872 0.406528 0.387165 1.34598e-15 1.24119 1.0496 1.46776 1.09742 0.865466 1.39154 1.08427 0.972509 1.20888 0.138812 0.994634 0.0832109 0.0562149 NA
rs267733 rs267733 01 150958836 A G 17 1 1 258958 99130 9498 0 258958 99130 9498 0 367586 484 177 13 0 674 258474 98953 9485 0 366912 0.160678 0.150593 0.160697 0 0.955247 0.804039 1.13489 0.731943 0.421772 1.27022 0.925983 0.797485 1.07518 0.259456 1 -0.0836099 0.0741435 NA
rs12145743 rs12145743 01 156700651 T G 18 1 1 161167 164513 41906 0 161167 164513 41906 0 367586 287 318 69 0 674 160880 164195 41837 0 366912 0.337778 0.338279 0.337777 0 1.08564 0.925376 1.27367 0.924504 0.710695 1.20264 1.00224 0.895212 1.12207 0.855402 1 0.0105396 0.0578367 NA
rs4650994 rs4650994 01 178515312 G A 19 1 1 81139 181896 104551 0 81139 181896 104551 0 367586 154 323 197 0 674 80985 181573 104354 0 366912 0.468154 0.468101 0.468154 0 0.935481 0.771972 1.13362 0.992753 0.803888 1.22599 1.00022 0.898643 1.11327 0.886435 1 -0.00778965 0.0545429 NA
1:182150978_C_A rs1689797 01 182150978 C A 20 0.998404 0.997402 163413 163299 40874.1 0 163413 163299 40874.1 0 367586 284.875 306.039 83.0863 0 674 163129 162992 40791 0 366912 0.333319 0.350305 0.333288 1.58351e-15 1.07519 0.914837 1.26365 1.16638 0.91328 1.48963 1.07859 0.964303 1.20643 0.132487 0.996398 0.0873748 0.0580808 NA
rs2642438 rs2642438 01 220970028 A G 21 1 1 32481 153245 181860 0 32481 153245 181860 0 367586 61 260 353 0 674 32420 152985 181507 0 366912 0.296811 0.283383 0.296835 0 0.903249 0.683277 1.19404 1.03363 0.787452 1.35677 1.06751 0.948154 1.20189 0.23558 1 0.0707004 0.059607 NA
1:220985811_T_C rs903319 01 220985811 T C 22 0.997348 0.994976 198690 143077 25818.5 0 198690 143077 25818.5 0 367586 347.055 275.349 51.5961 0 674 198343 142802 25766.9 0 366912 0.264856 0.280817 0.264826 7.91756e-16 1.10197 0.940606 1.29101 1.14439 0.853966 1.53358 1.08396 0.96244 1.22082 0.209458 0.997142 0.0776799 0.0618936 NA
rs4846914 rs4846914 01 230295691 G A 23 1 1 56753 176014 134819 0 56753 176014 134819 0 367586 98 315 261 0 674 56655 175699 134558 0 366912 0.393813 0.37908 0.39384 0 1.03646 0.826058 1.30046 1.12136 0.888808 1.41475 1.06423 0.953248 1.18814 0.305531 1 0.0573017 0.0559235 NA
1:230419344_G_A rs6680658 01 230419344 G A 24 0.993148 0.986 216214 131472 19900 0 216214 131472 19900 0 367586 390.627 242.118 41.2549 0 674 215823 131230 19858.8 0 366912 0.232969 0.240822 0.232955 -1.74186e-15 1.01936 0.868241 1.19679 1.14778 0.832465 1.58252 1.04448 0.921782 1.18352 0.564513 0.988216 0.0373333 0.0647976 NA
1:234849339_G_A rs2587534 01 234849339 G A 25 0.99591 0.992501 85062.7 183708 98815.1 0 85062.7 183708 98815.1 0 367586 168.875 324.694 180.431 0 674 84893.8 183384 98634.6 0 366912 0.481294 0.491427 0.481275 4.27548e-15 0.890074 0.738905 1.07217 0.91959 0.745364 1.13454 0.960176 0.862845 1.06849 0.412519 0.992093 -0.0449651 0.054871 NA
rs1367117 rs1367117 02 21263900 G A 26 1 1 161856 163987 41743 0 161856 163987 41743 0 367586 304 286 84 0 674 161552 163701 41659 0 366912 0.336619 0.336795 0.336619 0 0.928439 0.789895 1.09128 1.07154 0.841356 1.3647 1.00079 0.893804 1.12058 0.944165 1 -0.00404289 0.0577253 NA
rs515135 rs515135 02 21286057 T C 27 1 1 11882 108434 247270 0 11882 108434 247270 0 367586 17 193 464 0 674 11865 108241 246806 0 366912 0.179819 0.168398 0.17984 0 1.24447 0.757663 2.04406 1.31214 0.808408 2.12977 1.08285 0.938771 1.24904 0.28806 1 0.075583 0.0711445 NA
rs1260326 rs1260326 02 27730940 T C 28 1 1 57437 175526 134623 0 57437 175526 134623 0 367586 100 308 266 0 674 57337 175218 134357 0 366912 0.39501 0.376855 0.395043 0 1.00788 0.804176 1.26317 1.13516 0.901816 1.42888 1.07978 0.967052 1.20565 0.207693 1 0.070359 0.0558433 NA
2:27731212_T_C rs3817588 02 27731212 T C 29 0.991982 0.980657 237957 115439 14189.4 0 237957 115439 14189.4 0 367586 420.082 218.902 35.0157 0 674 237537 115220 14154.3 0 366912 0.195625 0.214342 0.195591 -3.8796e-15 1.07428 0.912209 1.26514 1.39885 0.990522 1.9755 1.12203 0.985033 1.27807 0.0846259 0.98012 0.119632 0.0693736 NA
rs6544713 rs6544713 02 44073881 T C 30 1 1 38467 160718 168401 0 38467 160718 168401 0 367586 74 274 326 0 674 38393 160444 168075 0 366912 0.32326 0.313056 0.323279 0 0.886028 0.685214 1.14569 1.00632 0.781664 1.29554 1.04825 0.934172 1.17627 0.401652 1 0.0489028 0.0583096 NA
rs4148218 rs4148218 02 44099582 G A 31 1 1 245276 109927 12383 0 245276 109927 12383 0 367586 433 218 23 0 674 244843 109709 12360 0 366912 0.183213 0.195846 0.18319 0 1.12361 0.954677 1.32243 1.05223 0.691506 1.60111 1.08591 0.949112 1.24243 0.263065 1 0.0788097 0.0704176 NA
rs2710642 rs2710642 02 63149557 G A 32 1 1 39456 161626 166504 0 39456 161626 166504 0 367586 72 285 317 0 674 39384 161341 166187 0 366912 0.327186 0.318249 0.327202 0 0.966245 0.74595 1.2516 1.0434 0.807645 1.34797 1.04181 0.928906 1.16845 0.551477 1 0.0346969 0.0582605 NA
2:118576719_T_C rs17508045 02 118576719 T C 33 0.999611 0.997929 305977 58744.1 2864.9 0 305977 58744.1 2864.9 0 367586 559.02 107.98 7 0 674 305418 58636.1 2857.9 0 366912 0.087699 0.0904899 0.0876939 -1.66269e-15 1.00611 0.818629 1.23654 1.33819 0.634432 2.82261 1.03506 0.859157 1.24697 0.802551 0.999744 0.0240043 0.0959994 NA
rs2030746 rs2030746 02 121309488 C T 34 1 1 125469 178592 63525 0 125469 178592 63525 0 367586 227 344 103 0 674 125242 178248 63422 0 366912 0.415742 0.408012 0.415756 0 1.06478 0.900329 1.25926 0.896028 0.709757 1.13118 0.968534 0.868756 1.07977 0.495694 1 -0.0377308 0.0553821 NA
2:135762344_C_T rs16831243 02 135762344 C T 35 0.999529 0.998031 297933 65518.4 4134.64 0 297933 65518.4 4134.64 0 367586 566.008 100.992 7 0 674 297367 65417.4 4127.64 0 366912 0.100368 0.0853058 0.100396 3.95878e-16 0.811082 0.656209 1.00251 0.890976 0.42255 1.87869 0.835679 0.690201 1.01182 0.219709 0.999926 -0.114698 0.0934554 NA
2:165551201_T_C rs7607980 02 165551201 T C 36 0.999288 0.997628 284300 77910.9 5375.6 0 284300 77910.9 5375.6 0 367586 499.549 154.161 20.2902 0 674 283800 77756.7 5355.31 0 366912 0.1206 0.144467 0.120557 -2.77114e-15 1.12634 0.94009 1.3495 2.15246 1.37977 3.35788 1.23182 1.05811 1.43405 0.00689168 0.99615 0.226572 0.0838525 NA
2:165619163_T_G rs355838 02 165619163 T G 37 0.994557 0.992059 56385.1 175396 135805 0 56385.1 175396 135805 0 367586 102.78 314.671 256.549 0 674 56282.3 175081 135548 0 366912 0.391971 0.385928 0.391982 1.10846e-15 0.984189 0.787559 1.22991 1.03642 0.824286 1.30316 1.0258 0.919166 1.1448 0.620121 0.994513 0.0278293 0.0561438 NA
rs2287623 rs2287623 02 169830155 G A 38 1 1 57757 176298 133531 0 57757 176298 133531 0 367586 118 303 253 0 674 57639 175995 133278 0 366912 0.39693 0.399852 0.396925 0 0.840963 0.679703 1.04048 0.927249 0.745093 1.15394 0.987863 0.885779 1.10171 0.86585 1 -0.00942248 0.0557767 NA
rs1047891 rs1047891 02 211540507 C A 39 1 1 172154 158700 36732 0 172154 158700 36732 0 367586 296 310 68 0 674 171858 158390 36664 0 366912 0.315795 0.330861 0.315768 0 1.13635 0.968887 1.33276 1.07683 0.827128 1.40191 1.07143 0.95641 1.20028 0.237616 1 0.0693939 0.0587602 NA
rs1250229 rs1250229 02 216304384 T C 40 1 1 24471 143779 199336 0 24471 143779 199336 0 367586 35 261 378 0 674 24436 143518 198958 0 366912 0.262144 0.245549 0.262175 0 1.26969 0.891984 1.80732 1.32645 0.937964 1.87585 1.09177 0.964311 1.23607 0.140611 1 0.091835 0.0623235 NA
2:227122216_G_T rs1515110 02 227122216 G T 41 0.999003 0.998217 48609.5 170037 148940 0 48609.5 170037 148940 0 367586 81.2 291.824 300.976 0 674 48528.3 169745 148639 0 366912 0.363528 0.336961 0.363577 0 1.02746 0.803292 1.31417 1.21015 0.946891 1.5466 1.12411 1.00396 1.25864 0.0456234 0.998458 0.11355 0.0568073 NA
rs11563251 rs11563251 02 234679384 C T 42 1 1 290875 72172 4539 0 290875 72172 4539 0 367586 526 143 5 0 674 290349 72029 4534 0 366912 0.110518 0.113501 0.110513 0 1.09588 0.910768 1.31862 0.608728 0.252191 1.46932 1.03051 0.870747 1.21958 0.755227 1 0.0270741 0.0868441 NA
3:12296469_G_A rs9875338 03 12296469 G A 43 0.999063 0.998416 132583 176123 58880 0 132583 176123 58880 0 367586 238.945 345.102 89.9529 0 674 132344 175778 58790 0 366912 0.399747 0.389472 0.399766 -7.91756e-16 1.0874 0.921906 1.28261 0.84746 0.664872 1.08019 0.957823 0.858415 1.06874 0.400181 0.99719 -0.0469456 0.0558013 NA
rs7640978 rs7640978 03 32533010 C T 44 1 1 305112 59557 2917 0 305112 59557 2917 0 367586 562 105 7 0 674 304550 59452 2910 0 366912 0.0889465 0.0882789 0.0889478 0 0.957073 0.776902 1.17903 1.30355 0.618033 2.74943 0.991753 0.8215 1.19729 0.947228 1 -0.00635108 0.0959557 NA
Affx-22382690 rs2290547 03 47061183 G A 45 1 1 250117 105993 11476 0 250117 105993 11476 0 367586 453 200 21 0 674 249664 105793 11455 0 366912 0.175394 0.179525 0.175387 0 1.04191 0.882059 1.23073 1.01037 0.652079 1.56554 1.02876 0.895053 1.18244 0.695938 1 0.0280242 0.071708 NA
3:50113034_A_G rs2240327 03 50113034 A G 46 0.99989 0.999813 100622 183347 83617 0 100622 183347 83617 0 367586 204.961 336.031 133.008 0 674 100417 183011 83484 0 366912 0.47687 0.446622 0.476925 -1.58351e-16 0.899577 0.756002 1.07042 0.780566 0.627406 0.971116 0.885182 0.794978 0.985622 0.046657 0.999856 -0.110653 0.0556214 NA
rs13326165 rs13326165 03 52532118 A G 47 1 1 15455 119214 232917 0 15455 119214 232917 0 367586 23 217 434 0 674 15432 118997 232483 0 366912 0.204203 0.195104 0.204219 0 1.22354 0.795821 1.88114 1.25254 0.823232 1.90574 1.05871 0.925168 1.21153 0.360368 1 0.0619744 0.0677565 NA
rs6805251 rs6805251 03 119560606 T C 48 1 1 53874 173703 140009 0 53874 173703 140009 0 367586 104 339 231 0 674 53770 173364 139778 0 366912 0.382837 0.405786 0.382795 0 1.01099 0.811406 1.25967 0.854437 0.677751 1.07718 0.9082 0.81456 1.01261 0.082346 1 -0.097531 0.0561416 NA
rs17345563 rs17345563 03 132209203 A G 49 1 1 289295 73612 4679 0 289295 73612 4679 0 367586 516 148 10 0 674 288779 73464 4669 0 366912 0.112858 0.124629 0.112836 0 1.12746 0.938973 1.3538 1.19865 0.64066 2.24262 1.11939 0.952181 1.31597 0.164575 1 0.119946 0.0863014 NA
3:135932359_C_T rs687339 03 135932359 C T 50 0.998803 0.997227 19123.1 129452 219011 0 19123.1 129452 219011 0 367586 32.1961 253.184 388.62 0 674 19090.9 129199 218623 0 366912 0.228107 0.235591 0.228093 -1.50434e-15 1.16199 0.805 1.67729 1.05403 0.735551 1.5104 0.958771 0.845339 1.08742 0.549761 0.997722 -0.0388962 0.0650309 NA
3:156798294_A_G rs1482852 03 156798294 A G 51 0.998128 0.996845 131815 177009 58762 0 131815 177009 58762 0 367586 224.384 327.663 121.953 0 674 131591 176681 58640.1 0 366912 0.400631 0.424012 0.400588 1.26681e-15 1.0876 0.917581 1.28912 1.21964 0.97808 1.52085 1.10152 0.988632 1.2273 0.0510196 0.997324 0.109147 0.0559351 NA
3:170727218_G_A rs10513688 03 170727218 G A 52 0.999974 0.999859 299612 64506.6 3467.13 0 299612 64506.6 3467.13 0 367586 544.992 119.008 10 0 674 299067 64387.5 3457.13 0 366912 0.0971756 0.103122 0.0971647 -1.10846e-15 1.01427 0.83166 1.23697 1.58732 0.848471 2.96955 1.06836 0.896204 1.27357 0.375625 0.999866 0.0820618 0.092622 NA
rs6831256 rs6831256 04 3473139 A G 53 1 1 122328 179565 65693 0 122328 179565 65693 0 367586 236 333 105 0 674 122092 179232 65588 0 366912 0.422964 0.402819 0.423001 0 0.961178 0.813402 1.1358 0.828209 0.657962 1.04251 0.920107 0.825136 1.02601 0.179118 1 -0.0743223 0.055321 NA
4:26062990_A_G rs10019888 04 26062990 A G 54 0.996652 0.990717 256221 101227 10138.8 0 256221 101227 10138.8 0 367586 463.424 194.682 15.8941 0 674 255757 101032 10122.9 0 366912 0.165273 0.168005 0.165268 -6.57157e-15 1.06345 0.899392 1.25744 0.866525 0.525372 1.42921 1.0199 0.884076 1.1766 0.820469 0.993502 0.0166671 0.0734422 NA
rs442177 rs442177 04 88030261 G T 55 1 1 60675 177384 129527 0 60675 177384 129527 0 367586 101 340 233 0 674 60574 177044 129294 0 366912 0.406346 0.402077 0.406354 0 1.15176 0.922182 1.4385 1.08079 0.855554 1.36533 1.01792 0.912818 1.13511 0.803069 1 0.0138665 0.0556043 NA
4:88160140_C_T rs10029254 04 88160140 C T 56 0.999897 0.999771 217251 130571 19763.7 0 217251 130571 19763.7 0 367586 409.004 222.035 42.9608 0 674 216842 130349 19720.7 0 366912 0.231372 0.228455 0.231378 3.16702e-16 0.903088 0.76685 1.06353 1.15496 0.843141 1.58209 0.983626 0.866078 1.11713 0.832985 0.999827 -0.0136358 0.0646633 NA
rs3822072 rs3822072 04 89741269 G A 57 1 1 110787 182105 74694 0 110787 182105 74694 0 367586 208 336 130 0 674 110579 181769 74564 0 366912 0.450905 0.442136 0.450921 0 0.982718 0.826531 1.16842 0.92688 0.744336 1.15419 0.965077 0.866636 1.0747 0.602091 1 -0.0286281 0.0549067 NA
rs2602836 rs2602836 04 100014805 A G 58 1 1 64735 179575 123276 0 64735 179575 123276 0 367586 122 327 225 0 674 64613 179248 123051 0 366912 0.420371 0.423591 0.420365 0 0.96617 0.784629 1.18971 0.968406 0.776718 1.2074 0.986863 0.885715 1.09956 0.766972 1 -0.0163904 0.0553099 NA
rs13107325 rs13107325 04 103188709 C T 59 1 1 314539 51078 1969 0 314539 51078 1969 0 367586 564 104 6 0 674 313975 50974 1963 0 366912 0.0748342 0.0860534 0.0748136 0 1.1358 0.921236 1.40033 1.70156 0.760264 3.80829 1.16438 0.962364 1.40881 0.165942 1 0.142915 0.103161 NA
rs6450176 rs6450176 05 53298025 G A 60 1 1 205147 139012 23427 0 205147 139012 23427 0 367586 378 251 45 0 674 204769 138761 23382 0 366912 0.25282 0.252967 0.252819 0 0.979893 0.835233 1.14961 1.04257 0.765142 1.42058 1.00078 0.885031 1.13167 0.967092 1 0.00259066 0.0627948 NA
5:55861786_C_T rs9686661 05 55861786 C T 61 0.999884 0.999703 235332 117442 14811.2 0 235332 117442 14811.2 0 367586 451.992 200.141 21.8667 0 674 234880 117242 14789.3 0 366912 0.200041 0.180916 0.200076 -3.95878e-16 0.887091 0.750985 1.04786 0.768333 0.500065 1.18052 0.883081 0.768638 1.01456 0.0788745 0.999429 -0.119811 0.0681807 NA
5:67714246_A_G rs4976033 05 67714246 A G 62 0.983128 0.97252 131248 176794 59543.3 0 131248 176794 59543.3 0 367586 235.298 327.082 111.62 0 674 131013 176467 59431.7 0 366912 0.402465 0.40825 0.402454 9.50107e-16 1.03202 0.872689 1.22045 1.04573 0.834638 1.31021 1.02434 0.91882 1.14198 0.545323 0.972501 0.0341557 0.0564759 NA
5:74560579_G_A rs10066707 05 74560579 G A 63 0.993838 0.99098 146622 170694 50270.3 0 146622 170694 50270.3 0 367586 263.129 315.635 95.2353 0 674 146359 170378 50175.1 0 366912 0.36894 0.375449 0.368928 1.74186e-15 1.03044 0.874779 1.21379 1.05575 0.834969 1.3349 1.0283 0.920871 1.14827 0.582045 0.989124 0.0312533 0.0567829 NA
5:74562029_C_G rs2006760 05 74562029 C G 64 0.989448 0.974963 232555 119577 15454 0 232555 119577 15454 0 367586 423.529 224.11 26.3608 0 674 232132 119353 15427.6 0 366912 0.204693 0.205365 0.204692 -8.94684e-15 1.02915 0.875187 1.2102 0.936504 0.63167 1.38844 1.00413 0.879725 1.14614 0.882273 0.974926 0.010172 0.0686889 NA
rs7703051 rs7703051 05 74625487 C A 65 1 1 143724 172086 51776 0 143724 172086 51776 0 367586 268 308 98 0 674 143456 171778 51678 0 366912 0.37493 0.373887 0.374932 0 0.95977 0.814696 1.13068 1.01509 0.805239 1.27963 0.99555 0.891459 1.1118 0.98659 1 -0.000947586 0.0563768 NA
5:74641707_G_A rs2303152 05 74641707 G A 66 0.999561 0.998347 297281 66549.7 3754.97 0 297281 66549.7 3754.97 0 367586 550.075 117.933 5.99216 0 674 296731 66431.8 3748.98 0 366912 0.100738 0.0963781 0.100746 1.10846e-15 0.95764 0.784779 1.16858 0.862208 0.385219 1.92982 0.952021 0.794356 1.14098 0.541367 0.999354 -0.0552621 0.0904828 NA
5:74648496_G_T rs17238484 05 74648496 G T 67 0.99975 0.999474 220665 127957 18963.4 0 220665 127957 18963.4 0 367586 405.969 227.039 40.9922 0 674 220259 127730 18922.4 0 366912 0.22564 0.229246 0.225633 7.1258e-16 0.964382 0.819679 1.13463 1.17535 0.85215 1.62113 1.02077 0.898925 1.15914 0.762144 0.999742 0.0197352 0.0652043 NA
rs5909 rs5909 05 74656175 G A 68 1 1 301812 62562 3212 0 301812 62562 3212 0 367586 549 121 4 0 674 301263 62441 3208 0 366912 0.0938365 0.0956973 0.0938331 0 1.06338 0.873213 1.29496 0.684225 0.255726 1.83072 1.02197 0.852223 1.22553 0.747205 1 0.0302634 0.0938901 NA
rs12916 rs12916 05 74656539 T C 69 1 1 132156 176603 58827 0 132156 176603 58827 0 367586 240 318 116 0 674 131916 176285 58711 0 366912 0.400256 0.408012 0.400242 0 0.991512 0.838393 1.1726 1.08599 0.869912 1.35573 1.03279 0.926395 1.15141 0.524314 1 0.0354813 0.055726 NA
rs4530754 rs4530754 05 122855416 G A 70 1 1 76377 182312 108897 0 76377 182312 108897 0 367586 152 314 208 0 674 76225 181998 108689 0 366912 0.455765 0.458457 0.455761 0 0.865201 0.712733 1.05028 0.959691 0.778414 1.18318 0.989193 0.888605 1.10117 0.941608 1 -0.00401592 0.054826 NA
rs6882076 rs6882076 05 156390297 T C 71 1 1 49173 170253 148160 0 49173 170253 148160 0 367586 96 323 255 0 674 49077 169930 147905 0 366912 0.365355 0.382047 0.365325 0 0.971716 0.773561 1.22063 0.881382 0.696853 1.11478 0.931033 0.834075 1.03926 0.198715 1 -0.0728607 0.0566911 NA
6:16109163_A_C rs2294261 06 16109163 A C 72 0.99645 0.994416 95752.4 183259 88575.1 0 95752.4 183259 88575.1 0 367586 183.055 327.384 163.561 0 674 95569.3 182931 88411.5 0 366912 0.490237 0.485538 0.490246 1.02928e-15 0.934345 0.779607 1.1198 0.965845 0.78205 1.19284 0.981336 0.881834 1.09206 0.854159 0.992838 -0.0100681 0.0547732 NA
6:26093141_G_A rs1800562 06 26093141 G A 73 0.99952 0.997285 313425 51906.4 2254.63 0 313425 51906.4 2254.63 0 367586 572.984 98.0157 3 0 674 312852 51808.3 2251.63 0 366912 0.076738 0.077163 0.0767372 7.91756e-16 1.03298 0.833608 1.28004 0.727479 0.233752 2.26404 1.00601 0.823458 1.22904 0.71185 0.998491 -0.0372843 0.10094 NA
rs2247056 rs2247056 06 31265490 T C 74 1 1 32591 153678 181317 0 32591 153678 181317 0 367586 62 283 329 0 674 32529 153395 180988 0 366912 0.297699 0.301929 0.297691 0 0.967953 0.735158 1.27446 0.953729 0.726879 1.25138 0.980016 0.872341 1.10098 0.897247 1 0.00769834 0.0596124 NA
6:34563164_A_G rs205262 06 34563164 A G 75 0.999283 0.998621 196621 144317 26647.4 0 196621 144317 26647.4 0 367586 361.039 250.678 62.2824 0 674 196260 144067 26585.1 0 366912 0.268797 0.27837 0.268779 -1.58351e-16 0.945871 0.804987 1.11141 1.27352 0.972926 1.66698 1.04945 0.931503 1.18233 0.369572 0.999053 0.0553205 0.0616539 NA
6:43757896_C_A rs998584 06 43757896 C A 76 0.996387 0.994693 98504 183562 85520.5 0 98504 183562 85520.5 0 367586 175 343.855 155.145 0 674 98329 183218 85365.3 0 366912 0.482339 0.485271 0.482334 4.75053e-16 1.05451 0.878897 1.26522 1.02117 0.822528 1.2678 1.01183 0.909234 1.126 0.844145 0.996702 0.0107558 0.0547108 NA
rs17789218 rs17789218 06 100600097 T C 77 1 1 209829 135864 21893 0 209829 135864 21893 0 367586 387 250 37 0 674 209442 135614 21856 0 366912 0.244365 0.240356 0.244372 0 0.997673 0.850855 1.16983 0.916186 0.653706 1.28406 0.978367 0.863365 1.10869 0.807167 1 -0.0155337 0.0636411 NA
6:116337503_G_A rs868943 06 116337503 G A 78 0.999615 0.999376 122639 178859 66087.8 0 122639 178859 66087.8 0 367586 227.216 332.784 114 0 674 122412 178526 65973.8 0 366912 0.423077 0.416012 0.42309 7.1258e-16 1.00426 0.848249 1.18896 0.930934 0.74325 1.16601 0.971352 0.871559 1.08257 0.462956 0.999432 -0.0404759 0.0551452 NA
rs9491696 rs9491696 06 127452639 C G 79 1 1 94100 183991 89495 0 94100 183991 89495 0 367586 172 333 169 0 674 93928 183658 89326 0 366912 0.493736 0.497774 0.493729 0 0.99015 0.823569 1.19043 1.03318 0.835399 1.27778 1.01632 0.913307 1.13094 0.815243 1 0.0127615 0.0546138 NA
6:139831757_T_C rs634869 06 139831757 T C 80 0.999776 0.999687 61831.2 177550 128204 0 61831.2 177550 128204 0 367586 120.561 340.439 213 0 674 61710.6 177210 127991 0 366912 0.409717 0.431425 0.409677 -7.91756e-17 0.983344 0.798739 1.21061 0.851829 0.681159 1.06526 0.914609 0.821071 1.0188 0.097451 0.999242 -0.0919984 0.0555097 NA
6:152040291_T_C rs12525163 06 152040291 T C 81 0.999285 0.998573 193858 146362 27365.9 0 193858 146362 27365.9 0 367586 352.004 270.722 51.2745 0 674 193506 146091 27314.6 0 366912 0.273533 0.276907 0.273526 1.26681e-15 1.0187 0.869307 1.19377 1.03194 0.769657 1.3836 1.01709 0.90261 1.14609 0.784815 0.998867 0.0167449 0.0613255 NA
6:160575985_C_T rs2297374 06 160575985 C T 82 0.998105 0.996826 143986 171881 51719.5 0 143986 171881 51719.5 0 367586 260.192 316.122 97.6863 0 674 143726 171565 51621.8 0 366912 0.374497 0.379447 0.374488 2.53362e-15 1.01781 0.863674 1.19945 1.0453 0.828211 1.31929 1.02134 0.914845 1.14023 0.672812 0.996088 0.0238471 0.0564707 NA
rs1564348 rs1564348 06 160578860 T C 83 1 1 253279 103766 10541 0 253279 103766 10541 0 367586 478 178 18 0 674 252801 103588 10523 0 366912 0.169821 0.158754 0.169842 0 0.908786 0.764985 1.07962 0.904657 0.564848 1.44889 0.922395 0.796931 1.06761 0.246129 1 -0.0843269 0.0727079 NA
rs702485 rs702485 07 6449272 A G 84 1 1 109061 182158 76367 0 109061 182158 76367 0 367586 201 324 149 0 674 108860 181834 76218 0 366912 0.455529 0.461424 0.455518 0 0.965033 0.80918 1.1509 1.05877 0.856432 1.30891 1.02408 0.919987 1.13994 0.795659 1 0.0141859 0.0547783 NA
7:16152174_T_A rs17286602 07 16152174 T A 85 0.997749 0.99646 120185 180187 67214.2 0 120185 180187 67214.2 0 367586 223.733 313.839 136.427 0 674 119961 179873 67077.8 0 366912 0.427948 0.435233 0.427935 -7.1258e-16 0.935511 0.787955 1.1107 1.09052 0.881205 1.34954 1.0302 0.924941 1.14743 0.590914 0.997025 0.0297612 0.0553685 NA
rs10282707 rs10282707 07 17911038 C T 86 1 1 133659 176056 57871 0 133659 176056 57871 0 367586 261 313 100 0 674 133398 175743 57771 0 366912 0.396911 0.380564 0.396941 0 0.91028 0.772248 1.07299 0.884706 0.702425 1.11429 0.933393 0.836123 1.04198 0.230861 1 -0.0668542 0.0557981 NA
rs12670798 rs12670798 07 21607352 T C 87 1 1 208500 136805 22281 0 208500 136805 22281 0 367586 374 260 40 0 674 208126 136545 22241 0 366912 0.2467 0.252226 0.24669 0 1.05963 0.90439 1.24151 1.00083 0.722153 1.38705 1.03001 0.910765 1.16486 0.615575 1 0.031793 0.063316 NA
rs4722551 rs4722551 07 25991826 T C 88 1 1 260182 98070 9334 0 260182 98070 9334 0 367586 471 181 22 0 674 259711 97889 9312 0 366912 0.15879 0.166914 0.158775 0 1.01956 0.858824 1.21039 1.30271 0.849106 1.99865 1.06153 0.919813 1.22508 0.435872 1 0.0579898 0.0744239 NA
rs2073547 rs2073547 07 44582331 A G 89 1 1 245422 109039 13125 0 245422 109039 13125 0 367586 442 208 24 0 674 244980 108831 13101 0 366912 0.184024 0.189911 0.184013 0 1.0593 0.89821 1.24928 1.01535 0.673043 1.53175 1.03957 0.907169 1.19129 0.565853 1 0.0402436 0.0700901 NA
rs217386 rs217386 07 44600695 G A 90 1 1 121990 179168 66428 0 121990 179168 66428 0 367586 228 330 116 0 674 121762 178838 66312 0 366912 0.424423 0.416914 0.424437 0 0.985442 0.832258 1.16682 0.934206 0.746926 1.16844 0.969602 0.870018 1.08059 0.577661 1 -0.0306915 0.0551207 NA
rs4917014 rs4917014 07 50305863 T G 91 1 1 170006 160266 37314 0 170006 160266 37314 0 367586 309 287 78 0 674 169697 159979 37236 0 366912 0.319509 0.328635 0.319492 0 0.985223 0.83886 1.15712 1.1504 0.897171 1.47509 1.04262 0.930516 1.16824 0.391522 1 0.0502372 0.0586294 NA
rs17145738 rs17145738 07 72982874 C T 92 1 1 283413 78558 5615 0 283413 78558 5615 0 367586 517 150 7 0 674 282896 78408 5608 0 366912 0.122132 0.121662 0.122133 0 1.04681 0.872669 1.2557 0.683009 0.323834 1.44056 0.995608 0.845475 1.1724 0.890331 1 -0.0114418 0.0829804 NA
rs799160 rs799160 07 73060006 C T 93 1 1 96049 183953 87584 0 96049 183953 87584 0 367586 185 320 169 0 674 95864 183633 87415 0 366912 0.488486 0.488131 0.488486 0 0.90299 0.753341 1.08237 1.00181 0.813057 1.23438 0.998577 0.89734 1.11124 0.882101 1 0.00811103 0.054691 NA
7:116358044_A_G rs38855 07 116358044 A G 94 0.993016 0.989758 102992 183261 81332.4 0 102992 183261 81332.4 0 367586 171.184 331.263 171.553 0 674 102821 182930 81160.8 0 366912 0.470538 0.500273 0.470483 1.10846e-15 1.08769 0.9043 1.30828 1.26961 1.02713 1.56933 1.12671 1.01251 1.25378 0.0317785 0.992903 0.117688 0.0548105 NA
7:130444934_A_G rs3996352 07 130444934 A G 95 0.997482 0.996091 94810.4 183476 89299.7 0 94810.4 183476 89299.7 0 367586 173.325 343.188 157.486 0 674 94637 183133 89142.2 0 366912 0.492504 0.48825 0.492512 -3.16702e-16 1.02321 0.852259 1.22845 0.964624 0.777259 1.19716 0.98309 0.883424 1.094 0.617324 0.994946 -0.0273214 0.0546814 NA
rs17173637 rs17173637 07 150529449 T C 96 1 1 308034 56880 2672 0 308034 56880 2672 0 367586 580 88 6 0 674 307454 56792 2666 0 366912 0.0846387 0.074184 0.0846579 0 0.821387 0.65628 1.02803 1.19301 0.533274 2.66892 0.866366 0.706583 1.06228 0.218403 1 -0.121469 0.0986924 NA
8:9184231_G_A rs4240624 08 9184231 G A 97 0.999841 0.999322 3037.28 61083.2 303465 0 3037.28 61083.2 303465 0 367586 3 117 554 0 674 3034.28 60966.2 302911 0 366912 0.0913498 0.0912463 0.0913499 2.37527e-16 1.94102 0.616691 6.10933 1.84981 0.594435 5.75642 1.00125 0.831679 1.20539 0.994119 0.999998 0.000698536 0.0947655 NA
8:9267117_C_T rs9693857 08 9267117 C T 98 0.996631 0.995289 112952 181929 72705.1 0 112952 181929 72705.1 0 367586 221.161 309.545 143.294 0 674 112731 181619 72561.8 0 366912 0.445255 0.442235 0.445261 1.10846e-15 0.868752 0.730937 1.03255 1.00659 0.815607 1.2423 0.987818 0.88706 1.10002 0.851815 0.993448 -0.0102941 0.055107 NA
8:15799853_G_C rs4332136 08 15799853 G C 99 0.999557 0.97821 361744 5820.84 21 0 361744 5820.84 21 0 367586 662.059 11.9412 0 0 674 361082 5808.89 21 0 366912 0.00797478 0.00885844 0.00797316 -6.17569e-15 1.12115 0.632218 1.9882 NA NA NA 1.11203 0.628687 1.96696 0.633331 0.959859 0.151669 0.317935 NA
rs4921914 rs4921914 08 18272438 C T 100 1 1 17860 128015 221711 0 17860 128015 221711 0 367586 35 217 422 0 674 17825 127798 221289 0 366912 0.222717 0.212908 0.222735 0 0.864763 0.604917 1.23623 0.971212 0.687761 1.37148 1.05938 0.92975 1.20708 0.36847 1 0.0590998 0.0657144 NA
rs1801177 rs1801177 08 19805708 G A 101 1 1 355064 12417 105 0 355064 12417 105 0 367586 656 18 0 0 674 354408 12399 105 0 366912 0.0171756 0.0133531 0.0171826 0 0.784306 0.490873 1.25315 NA NA NA 0.774114 0.486042 1.23292 0.250605 1 -0.239175 0.208181 NA
rs268 rs268 08 19813529 A G 102 1 1 354297 13161 128 0 354297 13161 128 0 367586 651 22 1 0 674 353646 13139 127 0 366912 0.0182502 0.0178042 0.018251 0 0.909595 0.594528 1.39163 4.27744 0.596994 30.6477 0.975074 0.650967 1.46055 0.888658 1 -0.028503 0.203588 NA
rs301 rs301 08 19816934 T C 103 1 1 215031 132363 20192 0 215031 132363 20192 0 367586 392 244 38 0 674 214639 132119 20154 0 366912 0.234975 0.237389 0.234971 0 1.01122 0.861731 1.18665 1.03239 0.73975 1.4408 1.0135 0.893885 1.14911 0.790191 1 0.0171533 0.0644708 NA
rs326 rs326 08 19819439 A G 104 1 1 183581 152452 31553 0 183581 152452 31553 0 367586 347 270 57 0 674 183234 152182 31496 0 366912 0.293208 0.284866 0.293223 0 0.936865 0.798981 1.09854 0.955644 0.721989 1.26492 0.960149 0.852954 1.08082 0.557444 1 -0.03524 0.0600707 NA
rs328 rs328 08 19819724 C G 105 1 1 297126 66721 3739 0 297126 66721 3739 0 367586 550 114 10 0 674 296576 66607 3729 0 366912 0.100927 0.0994065 0.10093 0 0.922908 0.754197 1.12936 1.44604 0.773044 2.70494 0.983237 0.822436 1.17548 0.90895 1 -0.0103921 0.0908693 NA
rs12678919 rs12678919 08 19844222 A G 106 1 1 299527 64583 3476 0 299527 64583 3476 0 367586 554 112 8 0 674 298973 64471 3468 0 366912 0.0973038 0.0949555 0.0973081 0 0.93751 0.765085 1.14879 1.2449 0.618969 2.50379 0.973287 0.811117 1.16788 0.827076 1 -0.0201758 0.0923576 NA
8:19865843_G_A rs894210 08 19865843 G A 107 0.995362 0.992945 77450.3 182762 107374 0 77450.3 182762 107374 0 367586 145.2 343.173 185.627 0 674 77305.1 182419 107188 0 366912 0.459297 0.470009 0.459277 3.95878e-16 1.00158 0.824775 1.21628 0.922011 0.7419 1.14585 0.957772 0.860532 1.066 0.446453 0.993344 -0.041839 0.0549544 NA
rs10102164 rs10102164 08 55421614 G A 108 1 1 228370 122682 16534 0 228370 122682 16534 0 367586 438 203 33 0 674 227932 122479 16501 0 366912 0.211855 0.199555 0.211878 0 0.862513 0.730177 1.01883 1.04072 0.730337 1.48302 0.92734 0.811295 1.05998 0.181034 1 -0.0889787 0.0665222 NA
8:59385919_C_T rs2326077 08 59385919 C T 109 0.999418 0.998927 41715.8 164193 161677 0 41715.8 164193 161677 0 367586 66.0039 291.835 316.161 0 674 41649.8 163901 161361 0 366912 0.336825 0.314424 0.336866 -1.58351e-16 1.12357 0.859976 1.46796 1.23638 0.948122 1.61228 1.10764 0.987228 1.24273 0.0782273 0.998464 0.101681 0.0577383 NA
rs2293889 rs2293889 08 116599199 T G 110 1 1 68113 181339 118134 0 68113 181339 118134 0 367586 127 325 222 0 674 67986 181014 117912 0 366912 0.43196 0.429525 0.431965 0 0.961141 0.782758 1.18017 1.00788 0.810246 1.25373 1.01 0.906653 1.12512 0.743608 1 0.0180449 0.0551697 NA
8:116663898_G_A rs2737252 08 116663898 G A 111 0.99825 0.996606 189806 148612 29168.6 0 189806 148612 29168.6 0 367586 342.212 285.78 46.0078 0 674 189463 148326 29122.6 0 366912 0.281497 0.280264 0.2815 1.82104e-15 1.06671 0.911529 1.2483 0.874645 0.642777 1.19016 0.993901 0.88242 1.11947 0.838927 0.996329 -0.0123474 0.0607449 NA
8:121868551_G_T rs4871137 08 121868551 G T 112 0.998591 0.99772 37337.3 159046 171203 0 37337.3 159046 171203 0 367586 67.8627 300.318 305.82 0 674 37269.4 158745 170897 0 366912 0.317912 0.323474 0.317902 -1.10846e-15 1.03897 0.798153 1.35243 0.982769 0.755314 1.27872 0.974746 0.869532 1.09269 0.539948 0.998933 -0.0359889 0.0587199 NA
8:126474306_G_A rs2980885 08 126474306 G A 113 0.990879 0.979759 18546.6 128636 220403 0 18546.6 128636 220403 0 367586 43.4235 225.859 404.718 0 674 18503.2 128410 219999 0 366912 0.225429 0.231978 0.225417 -1.02928e-14 0.749479 0.541445 1.03744 0.783888 0.57302 1.07235 0.963489 0.848923 1.09352 0.585073 0.978614 -0.0360864 0.0660936 NA
8:126482621_C_A rs2954022 08 126482621 C A 114 0.999791 0.999672 104997 183080 79509.4 0 104997 183080 79509.4 0 367586 197 336.671 140.329 0 674 104800 182743 79369.1 0 366912 0.465331 0.45796 0.465345 -3.95878e-16 0.980076 0.821926 1.16866 0.940573 0.757318 1.16817 0.970721 0.872004 1.08061 0.579492 0.999216 -0.0303597 0.0547882 NA
8:126482621_C_T rs2954022 08 126482621 C T 115 0.999641 0.694303 367242 343.439 0.113725 0 367242 343.439 0.113725 0 367586 672.137 1.86275 0 0 674 366570 341.576 0.113725 0 366912 0.000467464 0.00138186 0.000465785 -7.91756e-15 2.97416 0.703268 12.5779 NA NA NA 2.96945 0.702855 12.5455 0.0692917 0.773452 1.69387 0.665148 frequentist_add:fell_back_to_em_algorithm
rs4075205 rs4075205 08 144284709 T C 116 1 1 105965 182871 78750 0 105965 182871 78750 0 367586 170 336 168 0 674 105795 182535 78582 0 366912 0.462981 0.498516 0.462916 0 1.14554 0.952413 1.37782 1.33046 1.07477 1.64699 1.15335 1.03646 1.28344 0.00644909 1 0.149239 0.0547862 NA
8:145022657_G_T rs7832643 08 145022657 G T 117 0.993906 0.99187 130814 177083 59689.2 0 130814 177083 59689.2 0 367586 243.639 322.4 107.961 0 674 130570 176761 59581.2 0 366912 0.403255 0.399348 0.403262 2.37527e-16 0.977474 0.827522 1.1546 0.971075 0.774013 1.21831 0.983843 0.882155 1.09725 0.76344 0.990897 -0.016832 0.0559266 NA
9:2640759_A_G rs3780181 09 2640759 A G 118 0.997345 0.983965 319716 46170.5 1699.8 0 319716 46170.5 1699.8 0 367586 585.141 87.3451 1.51373 0 674 319131 46083.1 1698.29 0 366912 0.0674265 0.067042 0.0674272 -8.23426e-15 1.03372 0.825413 1.29461 0.486121 0.0985558 2.39776 0.993876 0.802685 1.23061 0.959944 0.971015 -0.00554645 0.110435 NA
9:15304782_C_A rs686030 09 15304782 C A 119 0.999323 0.997839 7307.74 89253 271025 0 7307.74 89253 271025 0 367586 7 150.11 516.89 0 674 7300.74 89102.9 270508 0 366912 0.141285 0.121743 0.14132 -1.10846e-15 1.75706 0.823146 3.75055 1.9929 0.944992 4.20286 1.18727 1.0083 1.39801 0.0345209 0.999137 0.165505 0.0782925 NA
9:16904846_C_T rs7033354 09 16904846 C T 120 0.998694 0.997789 38090 160212 169284 0 38090 160212 169284 0 367586 71.7059 288.361 313.933 0 674 38018.3 159924 168970 0 366912 0.321547 0.320306 0.321549 -2.05856e-15 0.956006 0.737952 1.23849 0.98507 0.761991 1.27346 1.00572 0.8969 1.12775 0.994867 0.998808 0.000376832 0.0585764 NA
rs1883025 rs1883025 09 107664301 C T 121 1 1 204187 139469 23930 0 204187 139469 23930 0 367586 372 246 56 0 674 203815 139223 23874 0 366912 0.25481 0.265579 0.25479 0 0.968094 0.823955 1.13745 1.28516 0.970078 1.70257 1.05766 0.937127 1.19368 0.403829 1 0.0522108 0.0625428 NA
9:107684230_T_G rs2472509 09 107684230 T G 122 0.989664 0.982561 166611 161750 39224.9 0 166611 161750 39224.9 0 367586 322.047 271.635 80.3176 0 674 166289 161478 39144.6 0 366912 0.326726 0.320676 0.326737 1.82104e-15 0.868593 0.738975 1.02095 1.05946 0.829489 1.35319 0.972691 0.867474 1.09067 0.58394 0.985957 -0.0320428 0.0585108 NA
rs8176720 rs8176720 09 136132873 T C 123 1 1 165305 162038 40243 0 165305 162038 40243 0 367586 290 306 78 0 674 165015 161732 40165 0 366912 0.329887 0.34273 0.329864 0 1.07659 0.916701 1.26437 1.10503 0.860393 1.41921 1.05934 0.946548 1.18558 0.343134 1 0.054976 0.0579921 NA
rs579459 rs579459 09 136154168 T C 124 1 1 230644 121108 15834 0 230644 121108 15834 0 367586 455 202 17 0 674 230189 120906 15817 0 366912 0.20781 0.175074 0.20787 0 0.845233 0.716052 0.99772 0.543748 0.334973 0.882645 0.808745 0.702678 0.930824 0.00854308 1 -0.178465 0.0678621 NA
10:5196273_A_G rs1781930 10 5196273 A G 125 0.999819 0.999538 11602.8 107606 248377 0 11602.8 107606 248377 0 367586 20 199 455 0 674 11582.8 107407 247922 0 366912 0.177933 0.1773 0.177935 1.58351e-16 1.07301 0.677259 1.7 1.06287 0.678944 1.66388 1.00436 0.873228 1.15518 0.906285 0.999999 0.00838981 0.071266 NA
rs970548 rs970548 10 46013277 A C 126 1 1 208563 136635 22388 0 208563 136635 22388 0 367586 366 255 53 0 674 208197 136380 22335 0 366912 0.24676 0.267804 0.246721 0 1.06361 0.906327 1.24819 1.34984 1.01166 1.80107 1.11671 0.989764 1.25993 0.0642211 1 0.117266 0.063365 NA
10:65301725_T_C rs7897379 10 65301725 T C 127 0.999433 0.9991 99861.9 183712 84012.2 0 99861.9 183712 84012.2 0 367586 173.2 326.816 173.984 0 674 99688.7 183385 83838.3 0 366912 0.478441 0.500582 0.4784 -4.75053e-16 1.02574 0.853029 1.23342 1.19444 0.967635 1.47442 1.09284 0.982076 1.2161 0.081181 0.999461 0.0954615 0.0547411 NA
rs2068888 rs2068888 10 94839642 G A 128 1 1 111288 181910 74388 0 111288 181910 74388 0 367586 193 341 140 0 674 111095 181569 74248 0 366912 0.449808 0.460682 0.449788 0 1.08106 0.905954 1.29001 1.08538 0.872965 1.34947 1.04491 0.938695 1.16315 0.402777 1 0.0459133 0.054876 NA
rs2255141 rs2255141 10 113933886 A G 129 1 1 27842 146621 193123 0 27842 146621 193123 0 367586 43 244 387 0 674 27799 146377 192736 0 366912 0.275181 0.244807 0.275236 0 1.07765 0.779083 1.49064 1.2981 0.947041 1.7793 1.1715 1.03461 1.32651 0.0211753 1 0.141522 0.061402 NA
rs2923084 rs2923084 11 10388782 A G 130 1 1 248174 107712 11700 0 248174 107712 11700 0 367586 444 219 11 0 674 247730 107493 11689 0 366912 0.178342 0.178783 0.178341 0 1.13674 0.966724 1.33665 0.525062 0.288586 0.955317 1.00302 0.872463 1.15311 0.883345 1 0.010482 0.0714372 NA
11:14276999_G_A rs2303975 11 14276999 G A 131 0.998944 0.99593 290402 72711.9 4472.22 0 290402 72711.9 4472.22 0 367586 536.776 130.227 6.99608 0 674 289865 72581.7 4465.22 0 366912 0.111071 0.106988 0.111079 -7.91756e-17 0.968898 0.799934 1.17355 0.846085 0.401097 1.78475 0.95876 0.80656 1.13968 0.641204 0.994534 -0.0406346 0.0871958 NA
11:18656271_C_T rs10832962 11 18656271 C T 132 0.998752 0.997178 24573.6 141017 201996 0 24573.6 141017 201996 0 367586 51.1529 261.161 361.686 0 674 24522.5 140755 201634 0 366912 0.258666 0.269634 0.258646 -2.13774e-15 0.889481 0.658951 1.20066 0.859928 0.641472 1.15278 0.945029 0.837822 1.06595 0.365879 0.997398 -0.0564235 0.0624001 NA
rs326214 rs326214 11 47298360 G A 133 1 1 38532 160473 168581 0 38532 160473 168581 0 367586 72 298 304 0 674 38460 160175 168277 0 366912 0.323104 0.327893 0.323095 0 0.993798 0.768092 1.28583 0.964996 0.746201 1.24794 0.978383 0.873125 1.09633 0.747753 1 -0.0187477 0.0582946 NA
rs17788930 rs17788930 11 47752775 A G 134 1 1 156964 166067 44555 0 156964 166067 44555 0 367586 301 290 83 0 674 156663 165777 44472 0 366912 0.347098 0.338279 0.347115 0 0.910487 0.774762 1.06999 0.971385 0.761659 1.23886 0.961533 0.858849 1.07649 0.433469 1 -0.0447895 0.0571829 NA
11:51512090_T_C rs11246602 11 51512090 T C 135 0.999692 0.998718 276600 84505.1 6481.33 0 276600 84505.1 6481.33 0 367586 498.863 160.141 14.9961 0 674 276101 84345 6466.33 0 366912 0.132578 0.141048 0.132563 -9.26354e-15 1.05082 0.879319 1.25578 1.28353 0.767463 2.14662 1.07453 0.921604 1.25282 0.420288 0.99851 0.0647251 0.0803118 NA
11:55324308_A_G rs12226802 11 55324308 A G 136 0.999928 0.999736 279095 82405 6085.81 0 279095 82405 6085.81 0 367586 500.047 158.953 15 0 674 278595 82246.1 6070.81 0 366912 0.128646 0.140173 0.128624 1.58351e-16 1.07675 0.900607 1.28735 1.3766 0.82315 2.30216 1.10442 0.946863 1.2882 0.246912 0.999702 0.0941733 0.0813324 NA
rs174532 rs174532 11 61548874 G A 137 1 1 182042 153298 32246 0 182042 153298 32246 0 367586 333 282 59 0 674 181709 153016 32187 0 366912 0.296244 0.296736 0.296243 0 1.00564 0.858016 1.17867 1.00024 0.758154 1.31962 1.00237 0.89172 1.12674 0.851054 1 0.0112433 0.059877 NA
rs1535 rs1535 11 61597972 A G 138 1 1 157003 166490 44093 0 157003 166490 44093 0 367586 296 298 80 0 674 156707 166192 44013 0 366912 0.346417 0.339763 0.346429 0 0.949299 0.80814 1.11511 0.962289 0.75153 1.23216 0.970854 0.867279 1.0868 0.451273 1 -0.0430778 0.0571859 NA
rs12801636 rs12801636 11 65391317 G A 139 1 1 220966 127917 18703 0 220966 127917 18703 0 367586 402 236 36 0 674 220564 127681 18667 0 366912 0.224877 0.228487 0.22487 0 1.01413 0.863428 1.19114 1.05812 0.752157 1.48855 1.02085 0.898855 1.15939 0.803112 1 0.0162487 0.0651717 NA
rs499974 rs499974 11 75455021 C A 140 1 1 261490 97062 9034 0 261490 97062 9034 0 367586 490 166 18 0 674 261000 96896 9016 0 366912 0.156603 0.149852 0.156615 0 0.912529 0.765132 1.08832 1.06342 0.66407 1.70291 0.949202 0.817232 1.10248 0.602101 1 -0.0393057 0.0753875 NA
11:116639104_A_G rs10790162 11 116639104 A G 141 0.999743 0.998467 1651.59 46442.9 319492 0 1651.59 46442.9 319492 0 367586 2 84.2706 587.729 0 674 1649.59 46358.6 318904 0 366912 0.0676659 0.0654826 0.0676699 3.95878e-16 1.49931 0.368567 6.09913 1.52007 0.378943 6.09755 1.03583 0.834607 1.28556 0.75372 0.997686 0.034159 0.108878 NA
rs603446 rs603446 11 116654435 C T 142 1 1 109735 182269 75582 0 109735 182269 75582 0 367586 183 350 141 0 674 109552 181919 75441 0 366912 0.453544 0.468843 0.453516 0 1.15175 0.963031 1.37746 1.11887 0.898073 1.39396 1.06363 0.955623 1.18383 0.306842 1 0.0560271 0.054828 NA
11:122534504_T_C rs7117842 11 122534504 T C 143 0.993245 0.988903 146344 171063 50178.2 0 146344 171063 50178.2 0 367586 267.22 313.729 93.051 0 674 146077 170750 50085.1 0 366912 0.369192 0.370795 0.369189 5.14641e-15 1.00441 0.853072 1.18259 1.01561 0.801992 1.28612 1.00691 0.901464 1.12469 0.927117 0.990386 0.00519334 0.0567745 NA
rs11220462 rs11220462 11 126243952 G A 144 1 1 276605 84420 6561 0 276605 84420 6561 0 367586 510 160 4 0 674 276095 84260 6557 0 366912 0.132679 0.124629 0.132694 0 1.02799 0.860563 1.22798 0.33025 0.123434 0.883588 0.930569 0.791581 1.09396 0.411432 1 -0.0661335 0.0805154 NA
12:20463526_A_G rs11045163 12 20463526 A G 145 0.996867 0.995059 119302 180158 68125.7 0 119302 180158 68125.7 0 367586 215.886 338.337 119.776 0 674 119086 179820 68005.9 0 366912 0.430389 0.428702 0.430392 -2.37527e-16 1.03788 0.874846 1.2313 0.97154 0.776948 1.21487 0.993127 0.891485 1.10636 0.883883 0.995793 -0.00806348 0.0552111 NA
12:57844049_C_T rs3741414 12 57844049 C T 146 0.999661 0.999183 211838 134087 21660.2 0 211838 134087 21660.2 0 367586 369.965 259.804 44.2314 0 674 211468 133828 21616 0 366912 0.241315 0.258358 0.241283 7.91756e-16 1.10965 0.946716 1.30062 1.16961 0.856011 1.59809 1.09542 0.969536 1.23764 0.152593 0.998494 0.0912215 0.0637719 NA
rs10861661 rs10861661 12 107174646 A C 147 1 1 208429 136995 22162 0 208429 136995 22162 0 367586 386 255 33 0 674 208043 136740 22129 0 366912 0.246635 0.238131 0.24665 0 1.0051 0.857935 1.17751 0.803744 0.563143 1.14714 0.954661 0.842111 1.08225 0.451036 1 -0.0477049 0.0632952 NA
12:109950144_A_G rs2241210 12 109950144 A G 148 0.999873 0.999793 83585.8 183041 100959 0 83585.8 183041 100959 0 367586 139.988 342.012 192 0 674 83445.8 182699 100767 0 366912 0.476369 0.461416 0.476396 1.58351e-16 1.11588 0.916507 1.35862 1.13578 0.91329 1.41248 1.06201 0.954062 1.18216 0.238153 0.999965 0.0643833 0.0545798 NA
rs653178 rs653178 12 112007756 C T 149 1 1 85723 183395 98468 0 85723 183395 98468 0 367586 144 352 178 0 674 85579 183043 98290 0 366912 0.482664 0.474777 0.482678 0 1.14286 0.941277 1.38762 1.07626 0.863826 1.34093 1.03217 0.927428 1.14874 0.491547 1 0.0375795 0.0546332 NA
12:112310580_G_A rs6489818 12 112310580 G A 150 0.999913 0.999793 249772 106362 11452.5 0 249772 106362 11452.5 0 367586 463.988 197.012 13 0 674 249308 106165 11439.5 0 366912 0.175832 0.165439 0.175851 0 0.997104 0.843897 1.17813 0.610612 0.351769 1.05992 0.929053 0.80462 1.07273 0.395764 0.99994 -0.0610869 0.0719338 NA
12:121376416_C_T rs1186380 12 121376416 C T 151 0.996029 0.991403 206291 138369 22926.1 0 206291 138369 22926.1 0 367586 359.376 278.392 36.2314 0 674 205931 138091 22889.9 0 366912 0.250583 0.260278 0.250565 -4.43383e-15 1.15522 0.987728 1.35111 0.907014 0.64435 1.27675 1.0524 0.931741 1.18869 0.374131 0.992741 0.0562955 0.0633414 NA
12:121416650_A_C rs1169288 12 121416650 A C 152 0.993936 0.989163 172179 158854 36552.3 0 172179 158854 36552.3 0 367586 329.369 292.914 51.7176 0 674 171850 158561 36500.6 0 366912 0.315516 0.294027 0.315556 -4.90889e-15 0.963851 0.823346 1.12833 0.739276 0.551307 0.991333 0.903362 0.803396 1.01577 0.101613 0.992019 -0.0965812 0.0589959 NA
12:125259888_A_G rs838876 12 125259888 A G 153 0.987459 0.977169 36940.4 159435 171211 0 36940.4 159435 171211 0 367586 57.102 311.259 305.639 0 674 36883.3 159123 170905 0 366912 0.317361 0.315625 0.317365 -1.08471e-14 1.26347 0.952629 1.67575 1.15513 0.870595 1.53266 1.00807 0.898592 1.13089 0.951841 0.980107 0.00357858 0.0592535 NA
12:125283766_C_T rs10773105 12 125283766 C T 154 0.998305 0.997077 89399.3 183992 94194.8 0 89399.3 183992 94194.8 0 367586 158.729 332.259 183.012 0 674 89240.6 183660 94011.8 0 366912 0.493477 0.481986 0.493498 -1.42516e-15 1.01711 0.841712 1.22906 1.09446 0.884689 1.35398 1.04716 0.940957 1.16534 0.379038 0.996852 0.0481037 0.0546837 NA
rs4942486 rs4942486 13 32953388 T C 155 1 1 83345 183365 100876 0 83345 183365 100876 0 367586 150 358 166 0 674 83195 183007 100710 0 366912 0.476154 0.488131 0.476132 0 1.08498 0.896507 1.31307 0.914201 0.732936 1.14029 0.953078 0.856454 1.0606 0.345464 1 -0.0515412 0.0546321 NA
rs1341267 rs1341267 13 95284980 C A 156 1 1 59044 176274 132268 0 59044 176274 132268 0 367586 120 325 229 0 674 58924 175949 132039 0 366912 0.400399 0.419139 0.400364 0 0.907001 0.735515 1.11847 0.851617 0.68269 1.06234 0.925297 0.830329 1.03113 0.172242 1 -0.075915 0.0556139 NA
rs8017377 rs8017377 14 24883887 G A 157 1 1 101683 183219 82684 0 101683 183219 82684 0 367586 178 333 163 0 674 101505 182886 82521 0 366912 0.474157 0.488872 0.47413 0 1.03832 0.865418 1.24577 1.12639 0.91059 1.39334 1.06083 0.953288 1.18051 0.298921 1 0.056742 0.0546253 NA
rs4983559 rs4983559 14 105277209 G A 158 1 1 54855 174746 137985 0 54855 174746 137985 0 367586 100 320 254 0 674 54755 174426 137731 0 366912 0.386924 0.385757 0.386927 0 1.00453 0.802332 1.25768 1.00978 0.80102 1.27294 1.00495 0.900473 1.12154 0.935938 1 0.0045115 0.0561294 NA
rs2412710 rs2412710 15 42683787 G A 159 1 1 354444 13030 112 0 354444 13030 112 0 367586 652 22 0 0 674 353792 13008 112 0 366912 0.0180284 0.0163205 0.0180316 0 0.917725 0.599846 1.40406 NA NA NA 0.903531 0.592668 1.37745 0.688494 1 -0.0827715 0.206464 NA
15:44211273_T_C rs492571 15 44211273 T C 160 0.999756 0.997857 337416 29521.7 648.675 0 337416 29521.7 648.675 0 367586 623.98 49.0157 1.00392 0 674 336792 29472.6 647.671 0 366912 0.0419208 0.0378513 0.0419283 -9.50107e-16 0.897649 0.671016 1.20083 0.836635 0.117935 5.93514 0.898937 0.679423 1.18937 0.518225 0.999556 -0.088669 0.137241 NA
rs1532085 rs1532085 15 58683366 A G 161 1 1 55024 174195 138367 0 55024 174195 138367 0 367586 115 302 257 0 674 54909 173893 138110 0 366912 0.386635 0.394659 0.38662 0 0.829221 0.668813 1.0281 0.888492 0.712949 1.10726 0.966792 0.866674 1.07848 0.615927 1 -0.0280891 0.0559955 NA
15:58731153_G_C rs261342 15 58731153 G C 162 0.994844 0.988361 17975.2 126316 223295 0 17975.2 126316 223295 0 367586 33.3843 244.102 396.514 0 674 17941.8 126072 222898 0 366912 0.220719 0.230616 0.220701 -8.23426e-15 1.04058 0.724528 1.4945 0.956039 0.671328 1.3615 0.94483 0.832265 1.07262 0.39692 0.991939 -0.0558755 0.0659583 NA
rs2652834 rs2652834 15 63396867 A G 163 1 1 12886 111853 242847 0 12886 111853 242847 0 367586 26 222 426 0 674 12860 111631 242421 0 366912 0.187201 0.203264 0.187172 0 0.983639 0.654961 1.47726 0.869175 0.584761 1.29192 0.902599 0.790364 1.03077 0.106704 1 -0.11306 0.0700847 NA
15:72566615_C_T rs1035744 15 72566615 C T 164 0.997742 0.99523 26414.8 145250 195922 0 26414.8 145250 195922 0 367586 48.6275 275.259 350.114 0 674 26366.2 144974 195572 0 366912 0.269432 0.276345 0.26942 -1.42516e-15 1.02947 0.75872 1.39685 0.970664 0.71892 1.31056 0.965695 0.856934 1.08826 0.509879 0.995907 -0.0407172 0.0617839 NA
rs3198697 rs3198697 16 15129940 C T 165 1 1 129009 177245 61332 0 129009 177245 61332 0 367586 239 313 122 0 674 128770 176932 61210 0 366912 0.407944 0.413205 0.407934 0 0.953136 0.805319 1.12808 1.07388 0.863272 1.33586 1.02202 0.91692 1.13916 0.690656 1 0.0220965 0.0555237 NA
rs749671 rs749671 16 31088347 G A 166 1 1 144921 171587 51078 0 144921 171587 51078 0 367586 267 325 82 0 674 144654 171262 50996 0 366912 0.372352 0.36276 0.37237 0 1.02811 0.874315 1.20897 0.871158 0.680044 1.11598 0.9595 0.858579 1.07228 0.521216 1 -0.0362485 0.0565082 NA
16:53799977_T_G rs9930333 16 53799977 T G 167 0.999912 0.999843 122301 179563 65721.5 0 122301 179563 65721.5 0 367586 205.008 352.992 116 0 674 122096 179210 65605.5 0 366912 0.423039 0.43397 0.423019 0 1.1731 0.987466 1.39363 1.05305 0.83843 1.32261 1.04574 0.938862 1.16478 0.384263 0.999976 0.0480747 0.0552539 NA
rs9989419 rs9989419 16 56985139 A G 168 1 1 57303 175482 134801 0 57303 175482 134801 0 367586 112 318 244 0 674 57191 175164 134557 0 366912 0.394585 0.402077 0.394571 0 0.927026 0.74726 1.15004 0.925962 0.740195 1.15835 0.969167 0.869101 1.08075 0.561668 1 -0.0324496 0.0559123 NA
rs5880 rs5880 16 57015091 G C 169 1 1 327936 38434 1216 0 327936 38434 1216 0 367586 604 68 2 0 674 327332 38366 1214 0 366912 0.055587 0.0534125 0.055591 0 0.960537 0.747371 1.2345 0.892818 0.22252 3.58226 0.9586 0.755854 1.21573 0.649367 1 -0.0537479 0.11822 NA
rs16942887 rs16942887 16 67928042 G A 170 1 1 287913 74698 4975 0 287913 74698 4975 0 367586 525 141 8 0 674 287388 74557 4967 0 366912 0.11514 0.116469 0.115138 0 1.03524 0.859457 1.24697 0.881668 0.438355 1.77331 1.01308 0.857639 1.1967 0.798764 1 0.0218588 0.0857385 NA
16:72057282_A_G rs2288002 16 72057282 A G 171 0.996483 0.994849 69243.7 180680 117662 0 69243.7 180680 117662 0 367586 129.333 314.294 230.373 0 674 69114.4 180366 117431 0 366912 0.43414 0.425045 0.434157 1.58351e-15 0.931192 0.758634 1.143 1.04835 0.845059 1.30053 1.03789 0.931555 1.15636 0.445922 0.994879 0.0420832 0.0552105 NA
rs2000999 rs2000999 16 72108093 G A 172 1 1 241537 112695 13354 0 241537 112695 13354 0 367586 455 194 25 0 674 241082 112501 13329 0 366912 0.18962 0.181009 0.189635 0 0.91369 0.772228 1.08107 0.993793 0.664162 1.48702 0.944456 0.822079 1.08505 0.515744 1 -0.0453592 0.069792 NA
rs2925979 rs2925979 16 81534790 T C 173 1 1 33095 154517 179974 0 33095 154517 179974 0 367586 77 280 317 0 674 33018 154237 179657 0 366912 0.300211 0.321958 0.300171 0 0.778448 0.604747 1.00204 0.756615 0.589669 0.970827 0.903304 0.805686 1.01275 0.0749203 1 -0.106099 0.0595742 NA
rs314253 rs314253 17 7091650 T C 174 1 1 155733 167003 44850 0 155733 167003 44850 0 367586 286 321 67 0 674 155447 166682 44783 0 366912 0.349174 0.337537 0.349195 0 1.04673 0.892386 1.22776 0.813164 0.623095 1.06121 0.949603 0.848142 1.0632 0.343286 1 -0.0542163 0.0572087 NA
rs4791641 rs4791641 17 8161149 C T 175 1 1 90802 183497 93287 0 90802 183497 93287 0 367586 169 332 173 0 674 90633 183165 93114 0 366912 0.49662 0.497033 0.496619 0 0.972065 0.80758 1.17005 0.996393 0.805901 1.23191 0.998347 0.897159 1.11095 0.939656 1 -0.00413373 0.0546055 NA
17:37821435_G_T rs931992 17 37821435 G T 176 0.998944 0.998045 40717.2 163133 163736 0 40717.2 163133 163736 0 367586 58.2353 308.965 306.8 0 674 40659 162824 163429 0 366912 0.332666 0.315605 0.332698 0 1.32483 1.00108 1.7533 1.31068 0.990222 1.73483 1.08116 0.963742 1.21289 0.22267 0.998424 0.0707912 0.0580514 NA
rs8077889 rs8077889 17 41878166 A C 177 1 1 227074 123834 16678 0 227074 123834 16678 0 367586 412 230 32 0 674 226662 123604 16646 0 366912 0.213814 0.218101 0.213806 0 1.02371 0.87106 1.20311 1.0576 0.73784 1.51594 1.02569 0.901201 1.16738 0.699985 1 0.0256853 0.0666562 NA
17:45391804_T_C rs7225700 17 45391804 T C 178 0.999707 0.999518 46234.7 168484 152868 0 46234.7 168484 152868 0 367586 94.9922 294.004 285.004 0 674 46139.7 168190 152583 0 366912 0.354955 0.359042 0.354948 0 0.849066 0.673569 1.07029 0.907263 0.719093 1.14467 0.982323 0.878781 1.09806 0.696416 0.999935 -0.022306 0.0571711 NA
17:66882466_T_G rs4148005 17 66882466 T G 179 0.999123 0.998376 171388 159411 36787.2 0 171388 159411 36787.2 0 367586 308.161 301.843 63.9961 0 674 171080 159109 36723.2 0 366912 0.316912 0.318869 0.316909 2.45444e-15 1.05319 0.898487 1.23454 0.967464 0.738923 1.26669 1.00908 0.899772 1.13167 0.908763 0.999122 0.00673483 0.0587686 NA
17:76388202_A_G rs4969178 17 76388202 A G 180 0.986996 0.976306 55545.7 174852 137189 0 55545.7 174852 137189 0 367586 90.2196 335.498 248.282 0 674 55455.5 174516 136940 0 366912 0.388947 0.382743 0.388959 -1.02928e-15 1.18167 0.936402 1.49119 1.11444 0.87565 1.41836 1.02658 0.919707 1.14587 0.606225 0.97766 0.0291801 0.0566088 NA
rs4939883 rs4939883 18 47167214 T C 181 1 1 11820 108377 247389 0 11820 108377 247389 0 367586 25 186 463 0 674 11795 108191 246926 0 366912 0.179573 0.175074 0.179581 0 0.81111 0.534033 1.23195 0.884651 0.591301 1.32353 1.03138 0.8961 1.18708 0.541345 1 0.0433122 0.0709129 NA
18:47209143_C_T rs11660468 18 47209143 C T 182 0.998554 0.997576 136025 174672 56888.6 0 136025 174672 56888.6 0 367586 253.149 300.094 120.757 0 674 135772 174372 56767.9 0 366912 0.392357 0.401786 0.392339 -7.91756e-16 0.923024 0.78074 1.09124 1.14089 0.918345 1.41736 1.04025 0.932833 1.16004 0.427997 0.997794 0.0443103 0.0559034 NA
18:57798110_C_T rs952044 18 57798110 C T 183 0.993776 0.990504 165280 162582 39723.3 0 165280 162582 39723.3 0 367586 301.141 306.62 66.2392 0 674 164979 162276 39657.1 0 366912 0.329214 0.32574 0.32922 -7.91756e-16 1.03516 0.882842 1.21375 0.91507 0.701191 1.19419 0.984323 0.878258 1.1032 0.76474 0.993512 -0.0174412 0.0582805 NA
19:8431581_G_A rs2278236 19 8431581 G A 184 0.998561 0.99757 86114.3 183792 97680 0 86114.3 183792 97680 0 367586 161.863 340.973 171.165 0 674 85952.5 183451 97508.8 0 366912 0.484268 0.493099 0.484252 1.18763e-15 0.986987 0.818438 1.19025 0.932141 0.751747 1.15583 0.96521 0.867374 1.07408 0.54352 0.998324 -0.0332177 0.0546795 NA
rs6511720 rs6511720 19 11202306 G T 185 1 1 285447 77059 5080 0 285447 77059 5080 0 367586 512 153 9 0 674 284935 76906 5071 0 366912 0.118638 0.126855 0.118622 0 1.10715 0.924066 1.32651 0.987699 0.51068 1.9103 1.07948 0.919358 1.26749 0.318685 1 0.0843173 0.0845572 NA
19:11227602_C_T rs688 19 11227602 C T 186 0.999561 0.9993 110653 182452 74481.8 0 110653 182452 74481.8 0 367586 199.082 340.925 133.992 0 674 110453 182111 74347.8 0 366912 0.4508 0.451714 0.450798 1.58351e-16 1.03865 0.871915 1.23728 0.999903 0.803074 1.24497 1.0037 0.901522 1.11747 0.964124 0.999461 -0.00246837 0.0548781 NA
19:19407718_T_C rs10401969 19 19407718 T C 187 0.999493 0.997443 313362 52106.4 2117.37 0 313362 52106.4 2117.37 0 367586 556.282 102.737 14.9804 0 674 312806 52003.6 2102.39 0 366912 0.0766366 0.0984407 0.0765966 -4.75053e-16 1.1109 0.899867 1.37142 4.00673 2.39411 6.70557 1.31632 1.10014 1.57498 0.00197156 0.995782 0.319092 0.103116 NA
rs731839 rs731839 19 33899065 G A 188 1 1 41265 163822 162499 0 41265 163822 162499 0 367586 76 330 268 0 674 41189 163492 162231 0 366912 0.335094 0.357567 0.335053 0 1.09392 0.852277 1.40407 0.8953 0.693819 1.15529 0.90531 0.809802 1.01208 0.0881738 1 -0.0986883 0.057878 NA
19:35556744_T_C rs1688030 19 35556744 T C 189 0.99969 0.998271 1691.18 45797.9 320097 0 1691.18 45797.9 320097 0 367586 3 85 586 0 674 1688.18 45712.9 319511 0 366912 0.0668963 0.0675074 0.0668952 5.54229e-16 1.04635 0.330511 3.31262 1.03207 0.331563 3.21259 0.990281 0.800327 1.22532 0.971587 0.999995 -0.00388061 0.108951 NA
rs6859 rs6859 19 45382034 A G 190 1 1 65619 179010 122957 0 65619 179010 122957 0 367586 103 329 242 0 674 65516 178681 122715 0 366912 0.422007 0.396884 0.422054 0 1.17119 0.938512 1.46156 1.25438 0.995863 1.58 1.10973 0.994916 1.23779 0.0690297 1 0.100253 0.0551378 NA
rs7254892 rs7254892 19 45389596 G A 191 1 1 344881 22366 339 0 344881 22366 339 0 367586 626 48 0 0 674 344255 22318 339 0 366912 0.031345 0.0356083 0.0313372 0 1.18275 0.881598 1.58677 NA NA NA 1.14133 0.855401 1.52283 0.305637 1 0.162177 0.158311 NA
rs492602 rs492602 19 49206417 A G 192 1 1 89552 183204 94830 0 89552 183204 94830 0 367586 156 318 200 0 674 89396 182886 94630 0 366912 0.492821 0.467359 0.492867 0 0.996415 0.822549 1.20703 1.21114 0.982159 1.49351 1.10762 0.995136 1.23283 0.143505 1 0.0801838 0.054813 NA
rs17695224 rs17695224 19 52324216 G A 193 1 1 197505 144049 26032 0 197505 144049 26032 0 367586 354 271 49 0 674 197151 143778 25983 0 366912 0.266758 0.273739 0.266745 0 1.04972 0.89599 1.22982 1.05027 0.778817 1.41635 1.0361 0.919086 1.16801 0.525918 1 0.0392449 0.0618762 NA
rs103294 rs103294 19 54797848 C T 194 1 1 221245 127588 18753 0 221245 127588 18753 0 367586 383 255 36 0 674 220862 127333 18717 0 366912 0.224565 0.242582 0.224532 0 1.15484 0.985502 1.35327 1.10915 0.787879 1.56141 1.10613 0.976489 1.25299 0.213105 1 0.081009 0.0650637 NA
rs364585 rs364585 20 12962718 A G 195 1 1 56348 175283 135955 0 56348 175283 135955 0 367586 102 329 243 0 674 56246 174954 135712 0 366912 0.391716 0.395401 0.39171 0 1.03696 0.830248 1.29515 0.987369 0.783362 1.2445 0.984655 0.882719 1.09836 0.796654 1 -0.0144021 0.0558913 NA
rs2328223 rs2328223 20 17845921 A C 196 1 1 242960 111732 12894 0 242960 111732 12894 0 367586 445 202 27 0 674 242515 111530 12867 0 366912 0.187058 0.189911 0.187053 0 0.987048 0.835711 1.16579 1.14358 0.775133 1.68715 1.01886 0.8891 1.16756 0.696766 1 0.0273617 0.070214 NA
20:34154741_C_T rs7264396 20 34154741 C T 197 0.999888 0.999709 229265 122192 16129.7 0 229265 122192 16129.7 0 367586 412 238 24 0 674 228853 121954 16105.7 0 366912 0.210088 0.212166 0.210085 3.16702e-16 1.08403 0.923997 1.27178 0.827733 0.548293 1.24959 1.01258 0.888522 1.15395 0.676616 0.999999 0.0281238 0.0674294 NA
20:39180436_T_C rs6016381 20 39180436 T C 198 0.985662 0.976158 134743 175256 57587.4 0 134743 175256 57587.4 0 367586 238.318 325.788 109.894 0 674 134504 174930 57477.5 0 366912 0.395051 0.40473 0.395034 3.8796e-15 1.05112 0.889262 1.24243 1.07909 0.860624 1.35301 1.04124 0.933838 1.16099 0.62015 0.977775 0.027946 0.0563838 NA
20:39724338_T_C rs6065311 20 39724338 T C 199 0.999669 0.999483 99688.9 183946 83951.3 0 99688.9 183946 83951.3 0 367586 165.725 335.384 172.89 0 674 99523.2 183610 83778.5 0 366912 0.478593 0.505315 0.478544 -3.16702e-16 1.09693 0.910515 1.32152 1.23929 1.00127 1.5339 1.11309 1.00026 1.23863 0.0385953 0.999048 0.113409 0.0548274 NA
rs1800961 rs1800961 20 43042364 C T 200 1 1 345047 22185 354 0 345047 22185 354 0 367586 630 42 2 0 674 344417 22143 352 0 366912 0.0311397 0.0341246 0.0311342 0 1.03695 0.758535 1.41755 3.10621 0.772091 12.4967 1.09944 0.81911 1.47572 0.556662 1 0.0920699 0.156633 NA
20:44585420_A_G rs4465830 20 44585420 A G 201 0.999851 0.999604 243276 111557 12752.9 0 243276 111557 12752.9 0 367586 459.996 189.004 25 0 674 242816 111368 12727.9 0 366912 0.186437 0.177303 0.186453 -6.33405e-16 0.895845 0.756178 1.06131 1.03682 0.692987 1.55126 0.940344 0.817578 1.08154 0.326236 0.99998 -0.0686601 0.0699383 NA
rs181362 rs181362 22 21932068 C T 202 1 1 239937 113956 13693 0 239937 113956 13693 0 367586 445 209 20 0 674 239492 113747 13673 0 366912 0.192257 0.184718 0.192271 0 0.988866 0.838864 1.16569 0.787222 0.502788 1.23256 0.951818 0.829388 1.09232 0.593109 1 -0.037129 0.0694861 NA
rs5763662 rs5763662 22 30378703 C T 203 1 1 351124 16288 174 0 351124 16288 174 0 367586 648 26 0 0 674 350476 16262 174 0 366912 0.0226287 0.0192878 0.0226349 0 0.864734 0.584107 1.28019 NA NA NA 0.849222 0.575861 1.25235 0.452048 1 -0.139272 0.1852 NA
22:38595411_G_A rs3761445 22 38595411 G A 204 0.998847 0.998255 59201 176652 131733 0 59201 176652 131733 0 367586 94.9765 336.29 242.733 0 674 59106 176316 131490 0 366912 0.40134 0.390388 0.40136 -3.16702e-16 1.18697 0.945027 1.49085 1.14882 0.906026 1.45667 1.04695 0.938334 1.16814 0.422161 0.999181 0.0446199 0.0555888 NA
# Completed successfully at 2020-06-10 07:43:59
