# Supplementary material for: Predicting the effect of statins on cancer risk using genetic variants from a Mendelian randomization study in the UK Biobank
Source: eLife. 2020 Oct 13;9:e57191. doi: 10.7554/eLife.57191 (PMC7553780; doi:10.7554/eLife.57191)
Supplement: Source data 1. [file elife-57191-data1.zip › lipid_snps_CANCER_outcomes_ca_GI.out]

# Analysis: "SNPTEST 2.5.4-beta1 analysis, started 2020-06-09 13:26:47"
#  started: 2020-06-09 15:28:52
# 
# Analysis properties:
#   -cov_names PC1 PC2 PC3 PC4 PC5 PC6 PC7 PC8 PC9 PC10 ages sex (user-supplied)
#   -data /rds/project/jmmh2/rds-jmmh2-projects/zz_mr/Association_Tests_August/bgen/lipid_snps.bgen /rds/project/jmmh2/rds-jmmh2-projects/zz_mr/Amy_GWAS/input_all/Main_samples/cancer_v3point4.sample (user-supplied)
#   -exclude_samples /rds/project/jmmh2/rds-jmmh2-projects/zz_mr/Amy_GWAS/input_all/exclusion_list.txt (user-supplied)
#   -frequentist 1 (user-supplied)
#   -method score (user-supplied)
#   -o /rds/project/jmmh2/rds-jmmh2-projects/zz_mr/Association_Tests_August/output/lipid_snps_CANCER_outcomes_ca_GI.out (user-supplied)
#   -pheno ca_GI (user-supplied)
# 
alternate_ids rsid chromosome position alleleA alleleB index average_maximum_posterior_call info cohort_1_AA cohort_1_AB cohort_1_BB cohort_1_NULL all_AA all_AB all_BB all_NULL all_total cases_AA cases_AB cases_BB cases_NULL cases_total controls_AA controls_AB controls_BB controls_NULL controls_total all_maf cases_maf controls_maf missing_data_proportion het_OR het_OR_lower het_OR_upper hom_OR hom_OR_lower hom_OR_upper all_OR all_OR_lower all_OR_upper frequentist_add_pvalue frequentist_add_info frequentist_add_beta_1 frequentist_add_se_1 comment
rs10903129 rs10903129 01 25768937 A G 1 1 1 72158 181055 114373 0 72158 181055 114373 0 367586 1606 4103 2661 0 8370 70552 176952 111712 0 359216 0.442578 0.436977 0.442709 0 1.01861 0.960881 1.07982 1.04643 0.982883 1.11408 1.02353 0.992397 1.05565 0.233134 1 0.0188489 0.0158085 NA
rs4660293 rs4660293 01 40028180 A G 2 1 1 215504 132022 20060 0 215504 132022 20060 0 367586 4883 2999 488 0 8370 210621 129023 19572 0 359216 0.234152 0.237455 0.234075 0 1.00259 0.957521 1.04979 1.07547 0.97879 1.18171 1.01894 0.982891 1.05631 0.156712 1 0.026388 0.0186328 NA
rs2479394 rs2479394 01 55486064 G A 3 1 1 28474 148012 191100 0 28474 148012 191100 0 367586 610 3370 4390 0 8370 27864 144642 186710 0 359216 0.278792 0.274194 0.278899 0 1.06426 0.975401 1.16122 1.07402 0.985882 1.17003 1.0238 0.989231 1.05957 0.226695 1 0.0212038 0.0175395 NA
rs11206510 rs11206510 01 55496039 T C 4 1 1 242622 111961 13003 0 242622 111961 13003 0 367586 5559 2535 276 0 8370 237063 109426 12727 0 359216 0.187666 0.184409 0.187742 0 0.987926 0.942082 1.036 0.924805 0.818442 1.04499 0.978229 0.940335 1.01765 0.221751 1 -0.0245973 0.0201306 NA
1:55502137_C_G rs2149041 01 55502137 C G 5 0.996853 0.992299 242350 112197 13039.4 0 242350 112197 13039.4 0 367586 5483.86 2571.99 314.145 0 8370 236866 109625 12725.2 0 359216 0.188086 0.191176 0.188014 -4.75053e-16 1.01339 0.966493 1.06257 1.0663 0.950375 1.19638 1.02079 0.981772 1.06137 0.316201 0.99298 0.0202317 0.0201854 NA
rs2479409 rs2479409 01 55504650 G A 6 1 1 44711 166817 156058 0 44711 166817 156058 0 367586 1053 3742 3575 0 8370 43658 163075 152483 0 359216 0.348543 0.349343 0.348524 0 0.951375 0.887781 1.01953 0.972053 0.906752 1.04206 0.996403 0.964885 1.02895 0.840216 1 -0.00332423 0.0164879 NA
rs10888897 rs10888897 01 55513061 T C 7 1 1 56449 175511 135626 0 56449 175511 135626 0 367586 1264 4024 3082 0 8370 55185 171487 132544 0 359216 0.392301 0.391398 0.392322 0 1.02447 0.961037 1.0921 1.01519 0.950146 1.08468 1.00389 0.972857 1.03591 0.787629 1 0.00434056 0.0161125 NA
1:55518752_C_T rs7552841 01 55518752 C T 8 0.958373 0.933846 142943 172732 51911 0 142943 172732 51911 0 367586 3343.23 3870.3 1156.47 0 8370 139599 168862 50754.6 0 359216 0.376177 0.369369 0.376335 4.59218e-15 0.95704 0.913266 1.00291 0.95143 0.889211 1.018 0.970649 0.940316 1.00196 0.057037 0.93539 -0.0319476 0.0167878 NA
rs562556 rs562556 01 55524237 G A 9 1 1 11874 108124 247588 0 11874 108124 247588 0 367586 278 2484 5608 0 8370 11596 105640 241980 0 359216 0.179376 0.181601 0.179324 0 0.980814 0.865192 1.11189 0.966701 0.85579 1.09199 0.984721 0.946342 1.02466 0.549254 1 -0.0122577 0.0204677 NA
1:55958030_C_T rs1998013 01 55958030 C T 10 0.99938 0.924791 365156 2424.64 5.47451 0 365156 2424.64 5.47451 0 367586 8317.35 52.6549 0 0 8370 356839 2371.99 5.47451 0 359216 0.00331296 0.00314545 0.00331686 -2.13774e-15 0.952387 0.724164 1.25253 NA NA NA 0.94816 0.721273 1.24642 0.698411 0.91305 -0.0554888 0.143209 NA
1:62953373_G_A rs10493326 01 62953373 G A 11 0.993589 0.986538 204883 139060 23643.3 0 204883 139060 23643.3 0 367586 4697.11 3154.24 518.655 0 8370 200186 135905 23124.7 0 359216 0.253473 0.250391 0.253545 6.33405e-16 0.989145 0.945013 1.03534 0.955886 0.872124 1.04769 0.983406 0.949233 1.01881 0.428138 0.987152 -0.0144181 0.018196 NA
1:63133930_G_A rs4587594 01 63133930 G A 12 0.999555 0.999167 154549 167721 45316.3 0 154549 167721 45316.3 0 367586 3583.64 3786.84 999.529 0 8370 150965 163934 44316.8 0 359216 0.351419 0.345633 0.351554 0 0.973106 0.929163 1.01913 0.950124 0.885089 1.01994 0.974261 0.943371 1.00616 0.0783938 0.999357 -0.0289977 0.0164752 NA
1:92993807_C_T rs6603981 01 92993807 C T 13 0.998715 0.997191 16184.9 118957 232444 0 16184.9 118957 232444 0 367586 376.275 2713.64 5280.09 0 8370 15808.6 116243 227164 0 359216 0.205838 0.20706 0.20581 -2.21692e-15 0.980783 0.879416 1.09383 0.976541 0.878486 1.08554 0.992398 0.955565 1.03065 0.773624 0.997451 -0.00557091 0.0193678 NA
rs12133576 rs12133576 01 93816400 A G 14 1 1 50170 170896 146520 0 50170 170896 146520 0 367586 1196 3908 3266 0 8370 48974 166988 143254 0 359216 0.368942 0.376344 0.36877 0 0.958305 0.897505 1.02322 0.933563 0.873034 0.998289 0.968116 0.93797 0.999231 0.118708 1 -0.0253739 0.016263 NA
rs646776 rs646776 01 109818530 C T 15 1 1 18197 127002 222387 0 18197 127002 222387 0 367586 390 2965 5015 0 8370 17807 124037 217372 0 359216 0.222255 0.223716 0.222221 0 1.09144 0.980945 1.21438 1.0534 0.949197 1.16904 0.991413 0.955616 1.02855 0.738064 1 -0.00632044 0.0188998 NA
1:110198727_C_G rs1010167 01 110198727 C G 16 0.996247 0.993891 137991 174531 55063.9 0 137991 174531 55063.9 0 367586 3116.56 3990.05 1263.38 0 8370 134875 170541 53800.5 0 359216 0.3872 0.389296 0.387151 1.10846e-15 1.01252 0.96565 1.06167 1.01626 0.951225 1.08573 1.00907 0.977851 1.04129 0.549971 0.994745 0.00968212 0.0161962 NA
rs267733 rs267733 01 150958836 A G 17 1 1 258958 99130 9498 0 258958 99130 9498 0 367586 5808 2362 200 0 8370 253150 96768 9298 0 359216 0.160678 0.164994 0.160577 0 1.0639 1.01363 1.11666 0.937544 0.813051 1.0811 1.03294 0.991151 1.07649 0.186814 1 0.0282328 0.0213874 NA
rs12145743 rs12145743 01 156700651 T G 18 1 1 161167 164513 41906 0 161167 164513 41906 0 367586 3718 3773 879 0 8370 157449 160740 41027 0 359216 0.337778 0.330406 0.33795 0 0.994016 0.949495 1.04062 0.907297 0.842322 0.977285 0.966664 0.935681 0.998672 0.0732092 1 -0.0298289 0.01665 NA
rs4650994 rs4650994 01 178515312 G A 19 1 1 81139 181896 104551 0 81139 181896 104551 0 367586 1806 4172 2392 0 8370 79333 177724 102159 0 359216 0.468154 0.464994 0.468228 0 1.03118 0.975178 1.0904 1.02854 0.9669 1.09411 1.01308 0.982427 1.04469 0.599792 1 0.00824431 0.0157124 NA
1:182150978_C_A rs1689797 01 182150978 C A 20 0.998404 0.997402 163413 163299 40874.1 0 163413 163299 40874.1 0 367586 3724.68 3728.2 917.122 0 8370 159689 159570 39956.9 0 359216 0.333319 0.332285 0.333343 1.42516e-15 1.00169 0.956717 1.04877 0.984057 0.914709 1.05866 0.995245 0.963388 1.02816 0.947904 0.997652 0.00109196 0.0167122 NA
rs2642438 rs2642438 01 220970028 A G 21 1 1 32481 153245 181860 0 32481 153245 181860 0 367586 713 3468 4189 0 8370 31768 149777 177671 0 359216 0.296811 0.292354 0.296915 0 1.03165 0.95091 1.11926 1.0505 0.969442 1.13833 1.02219 0.988328 1.05721 0.124384 1 0.0264041 0.0171831 NA
1:220985811_T_C rs903319 01 220985811 T C 22 0.997348 0.994976 198690 143077 25818.5 0 198690 143077 25818.5 0 367586 4444.27 3314.5 611.231 0 8370 194246 139763 25207.3 0 359216 0.264856 0.271025 0.264712 7.91756e-16 1.03652 0.990409 1.08477 1.05982 0.972904 1.15449 1.03272 0.997714 1.06895 0.0917637 0.995064 0.0301192 0.0178626 NA
rs4846914 rs4846914 01 230295691 G A 23 1 1 56753 176014 134819 0 56753 176014 134819 0 367586 1293 4004 3073 0 8370 55460 172010 131746 0 359216 0.393813 0.393668 0.393816 0 0.998439 0.937084 1.06381 1.00048 0.936835 1.06844 1.00062 0.969722 1.0325 0.891231 1 -0.00220335 0.0161127 NA
1:230419344_G_A rs6680658 01 230419344 G A 24 0.993148 0.986 216214 131472 19900 0 216214 131472 19900 0 367586 4859.63 3038.43 471.937 0 8370 211354 128434 19428.1 0 359216 0.232969 0.237892 0.232854 -1.90021e-15 1.02891 0.982792 1.07719 1.05648 0.960122 1.16251 1.02839 0.992026 1.06608 0.200429 0.986179 0.0239515 0.0187073 NA
1:234849339_G_A rs2587534 01 234849339 G A 25 0.99591 0.992501 85062.7 183708 98815.1 0 85062.7 183708 98815.1 0 367586 1857.03 4241.29 2271.67 0 8370 83205.6 179467 96543.4 0 359216 0.481294 0.47523 0.481435 3.95878e-15 1.05888 1.00206 1.11892 1.05428 0.990888 1.12173 1.02518 0.994196 1.05712 0.161158 0.992534 0.0221449 0.0158044 NA
rs1367117 rs1367117 02 21263900 G A 26 1 1 161856 163987 41743 0 161856 163987 41743 0 367586 3774 3672 924 0 8370 158082 160315 40819 0 359216 0.336619 0.329749 0.336779 0 0.959421 0.916323 1.00455 0.948179 0.88164 1.01974 0.968855 0.937787 1.00095 0.0392213 1 -0.0343006 0.0166358 NA
rs515135 rs515135 02 21286057 T C 27 1 1 11882 108434 247270 0 11882 108434 247270 0 367586 276 2479 5615 0 8370 11606 105955 241655 0 359216 0.179819 0.181063 0.17979 0 0.983849 0.867515 1.11578 0.977074 0.864622 1.10415 0.991427 0.952745 1.03168 0.618222 1 -0.0102101 0.0204869 NA
rs1260326 rs1260326 02 27730940 T C 28 1 1 57437 175526 134623 0 57437 175526 134623 0 367586 1298 3947 3125 0 8370 56139 171579 131498 0 359216 0.39501 0.39086 0.395106 0 0.994931 0.93378 1.06009 1.02783 0.962691 1.09737 1.01796 0.986487 1.05043 0.375308 1 0.0142611 0.0160856 NA
2:27731212_T_C rs3817588 02 27731212 T C 29 0.991982 0.980657 237957 115439 14189.4 0 237957 115439 14189.4 0 367586 5386.89 2671.22 311.89 0 8370 232570 112768 13877.5 0 359216 0.195625 0.196834 0.195597 -3.40455e-15 1.02268 0.975801 1.07181 0.970305 0.864527 1.08902 1.00788 0.969768 1.04748 0.737817 0.98055 0.00669205 0.0199914 NA
rs6544713 rs6544713 02 44073881 T C 30 1 1 38467 160718 168401 0 38467 160718 168401 0 367586 890 3680 3800 0 8370 37577 157038 164601 0 359216 0.32326 0.326165 0.323193 0 0.989407 0.918766 1.06548 0.974728 0.905343 1.04943 0.986536 0.954808 1.01932 0.455476 1 -0.0125424 0.0168058 NA
rs4148218 rs4148218 02 44099582 G A 31 1 1 245276 109927 12383 0 245276 109927 12383 0 367586 5553 2541 276 0 8370 239723 107386 12107 0 359216 0.183213 0.184767 0.183177 0 1.0215 0.974123 1.07118 0.984135 0.870891 1.1121 1.01065 0.971519 1.05136 0.699486 1 0.00783905 0.0203077 NA
rs2710642 rs2710642 02 63149557 G A 32 1 1 39456 161626 166504 0 39456 161626 166504 0 367586 910 3632 3828 0 8370 38546 157994 162676 0 359216 0.327186 0.325687 0.327221 0 0.97374 0.904731 1.04801 0.99675 0.926457 1.07238 1.007 0.974605 1.04047 0.900801 1 0.00209163 0.01678 NA
2:118576719_T_C rs17508045 02 118576719 T C 33 0.999611 0.997929 305977 58744.1 2864.9 0 305977 58744.1 2864.9 0 367586 7005.18 1297 67.8235 0 8370 298972 57447.1 2797.08 0 359216 0.087699 0.085582 0.0877484 -1.66269e-15 0.963566 0.907528 1.02307 1.03487 0.812413 1.31825 0.973001 0.921147 1.02777 0.246901 0.997982 -0.0321327 0.0277506 NA
rs2030746 rs2030746 02 121309488 C T 34 1 1 125469 178592 63525 0 125469 178592 63525 0 367586 2811 4093 1466 0 8370 122658 174499 62059 0 359216 0.415742 0.419654 0.415651 0 1.02349 0.974973 1.07442 1.03078 0.966991 1.09877 1.01659 0.985509 1.04866 0.412727 1 0.0130712 0.0159579 NA
2:135762344_C_T rs16831243 02 135762344 C T 35 0.999529 0.998031 297933 65518.4 4134.64 0 297933 65518.4 4134.64 0 367586 6803.42 1456.55 110.035 0 8370 291130 64061.8 4024.61 0 359216 0.100368 0.100156 0.100373 3.16702e-16 0.972938 0.91882 1.03024 1.16995 0.966626 1.41604 0.997605 0.94796 1.04985 0.202711 0.998245 0.0340067 0.0266957 NA
2:165551201_T_C rs7607980 02 165551201 T C 36 0.999288 0.997628 284300 77910.9 5375.6 0 284300 77910.9 5375.6 0 367586 6473.07 1778.94 117.992 0 8370 277826 76131.9 5257.61 0 359216 0.1206 0.120366 0.120606 -2.85032e-15 1.0029 0.951055 1.05757 0.963226 0.801255 1.15794 0.997736 0.951837 1.04585 0.97148 0.996922 -0.000864045 0.0241677 NA
2:165619163_T_G rs355838 02 165619163 T G 37 0.994557 0.992059 56385.1 175396 135805 0 56385.1 175396 135805 0 367586 1282.37 4057.39 3030.24 0 8370 55102.7 171338 132775 0 359216 0.391971 0.395587 0.391887 1.18763e-15 1.01754 0.954919 1.08427 0.980667 0.91799 1.04762 0.984617 0.954237 1.01596 0.349116 0.992153 -0.0151558 0.0161868 NA
rs2287623 rs2287623 02 169830155 G A 38 1 1 57757 176298 133531 0 57757 176298 133531 0 367586 1275 4044 3051 0 8370 56482 172254 130480 0 359216 0.39693 0.393907 0.397001 0 1.04002 0.97587 1.10839 1.03585 0.969594 1.10664 1.01303 0.981748 1.0453 0.369761 1 0.0144194 0.0160765 NA
rs1047891 rs1047891 02 211540507 C A 39 1 1 172154 158700 36732 0 172154 158700 36732 0 367586 3910 3669 791 0 8370 168244 155031 35941 0 359216 0.315795 0.31368 0.315845 0 1.01834 0.972968 1.06582 0.946998 0.876589 1.02306 0.990013 0.957851 1.02325 0.572673 1 -0.00954663 0.0169231 NA
rs1250229 rs1250229 02 216304384 T C 40 1 1 24471 143779 199336 0 24471 143779 199336 0 367586 512 3262 4596 0 8370 23959 140517 194740 0 359216 0.262144 0.256033 0.262286 0 1.08631 0.988679 1.19358 1.10439 1.00702 1.21118 1.03311 0.997467 1.07002 0.0492745 1 0.0353415 0.0179744 NA
2:227122216_G_T rs1515110 02 227122216 G T 41 0.999003 0.998217 48609.5 170037 148940 0 48609.5 170037 148940 0 367586 1066.04 3908.78 3395.19 0 8370 47543.4 166128 145545 0 359216 0.363528 0.360863 0.36359 3.16702e-16 1.04934 0.979884 1.12373 1.04037 0.970432 1.11534 1.01187 0.980097 1.04468 0.538024 0.998232 0.0100795 0.016368 NA
rs11563251 rs11563251 02 234679384 C T 42 1 1 290875 72172 4539 0 290875 72172 4539 0 367586 6619 1653 98 0 8370 284256 70519 4441 0 359216 0.110518 0.110454 0.11052 0 1.00666 0.953249 1.06307 0.947682 0.774624 1.1594 0.99933 0.95165 1.0494 0.889812 1 -0.00346874 0.0250374 NA
3:12296469_G_A rs9875338 03 12296469 G A 43 0.999063 0.998416 132583 176123 58880 0 132583 176123 58880 0 367586 3009.82 4067.73 1292.45 0 8370 129573 172055 57587.5 0 359216 0.399747 0.39741 0.399801 -5.54229e-16 1.0178 0.970414 1.06749 0.966189 0.904554 1.03202 0.990072 0.959549 1.02157 0.460918 0.99808 -0.0118508 0.0160725 NA
rs7640978 rs7640978 03 32533010 C T 44 1 1 305112 59557 2917 0 305112 59557 2917 0 367586 6924 1373 73 0 8370 298188 58184 2844 0 359216 0.0889465 0.0907407 0.0889047 0 1.01625 0.958426 1.07756 1.10542 0.875184 1.39622 1.02271 0.96957 1.07877 0.353628 1 0.0256466 0.0276491 NA
Affx-22382690 rs2290547 03 47061183 G A 45 1 1 250117 105993 11476 0 250117 105993 11476 0 367586 5695 2412 263 0 8370 244422 103581 11213 0 359216 0.175394 0.175508 0.175392 0 0.99941 0.952412 1.04873 1.00665 0.888317 1.14076 1.0008 0.961287 1.04194 0.981257 1 0.000485519 0.0206665 NA
3:50113034_A_G rs2240327 03 50113034 A G 46 0.99989 0.999813 100622 183347 83617 0 100622 183347 83617 0 367586 2254.75 4176.27 1938.98 0 8370 98367.1 179171 81678.1 0 359216 0.47687 0.481137 0.47677 -3.16702e-16 1.01689 0.965545 1.07096 1.03567 0.97398 1.10126 1.01765 0.986914 1.04935 0.126724 0.999835 0.0244592 0.0160162 NA
rs13326165 rs13326165 03 52532118 A G 47 1 1 15455 119214 232917 0 15455 119214 232917 0 367586 338 2683 5349 0 8370 15117 116531 227568 0 359216 0.204203 0.200657 0.204285 0 1.02974 0.918438 1.15453 1.05126 0.94067 1.17485 1.02272 0.984335 1.06261 0.161313 1 0.0273567 0.0195311 NA
rs6805251 rs6805251 03 119560606 T C 48 1 1 53874 173703 140009 0 53874 173703 140009 0 367586 1238 4014 3118 0 8370 52636 169689 136891 0 359216 0.382837 0.387694 0.382724 0 1.00574 0.942951 1.07271 0.968419 0.906019 1.03512 0.979231 0.948909 1.01052 0.195358 1 -0.0209447 0.0161748 NA
rs17345563 rs17345563 03 132209203 A G 49 1 1 289295 73612 4679 0 289295 73612 4679 0 367586 6576 1681 113 0 8370 282719 71931 4566 0 359216 0.112858 0.113919 0.112833 0 1.00472 0.951723 1.06067 1.06399 0.881419 1.28437 1.01086 0.963253 1.06081 0.648622 1 0.0113258 0.0248548 NA
3:135932359_C_T rs687339 03 135932359 C T 50 0.998803 0.997227 19123.1 129452 219011 0 19123.1 129452 219011 0 367586 432.424 2950.46 4987.11 0 8370 18690.6 126501 214024 0 359216 0.228107 0.227916 0.228111 -1.26681e-15 1.00812 0.910278 1.11647 1.00717 0.911881 1.11241 1.00111 0.9652 1.03836 0.777699 0.997354 0.00529087 0.0187407 NA
3:156798294_A_G rs1482852 03 156798294 A G 51 0.998128 0.996845 131815 177009 58762 0 131815 177009 58762 0 367586 2983.2 4038.92 1347.88 0 8370 128832 172970 57414.1 0 359216 0.400631 0.402311 0.400592 1.18763e-15 1.00841 0.961278 1.05785 1.01385 0.949974 1.08202 1.00718 0.976188 1.03915 0.410368 0.997182 0.0132662 0.0161145 NA
3:170727218_G_A rs10513688 03 170727218 G A 52 0.999974 0.999859 299612 64506.6 3467.13 0 299612 64506.6 3467.13 0 367586 6870.8 1416.2 83.0039 0 8370 292742 63090.4 3384.12 0 359216 0.0971756 0.0945166 0.0972376 -9.50107e-16 0.956399 0.902648 1.01335 1.04503 0.839443 1.30097 0.969096 0.919653 1.0212 0.373275 0.999858 -0.0237089 0.0266286 NA
rs6831256 rs6831256 04 3473139 A G 53 1 1 122328 179565 65693 0 122328 179565 65693 0 367586 2826 4032 1512 0 8370 119502 175533 64181 0 359216 0.422964 0.421505 0.422998 0 0.971325 0.925208 1.01974 0.996204 0.935208 1.06118 0.993902 0.963532 1.02523 0.939005 1 -0.00121931 0.0159345 NA
4:26062990_A_G rs10019888 04 26062990 A G 54 0.996652 0.990717 256221 101227 10138.8 0 256221 101227 10138.8 0 367586 5806.57 2317.58 245.847 0 8370 250414 98909 9892.96 0 359216 0.165273 0.167818 0.165214 -6.4924e-15 1.01051 0.962457 1.06095 1.07171 0.941824 1.21951 1.01894 0.978 1.0616 0.448523 0.990308 0.0160678 0.021201 NA
rs442177 rs442177 04 88030261 G T 55 1 1 60675 177384 129527 0 60675 177384 129527 0 367586 1370 4043 2957 0 8370 59305 173341 126570 0 359216 0.406346 0.405197 0.406372 0 1.00966 0.948979 1.07421 1.01133 0.947875 1.07902 1.00489 0.974004 1.03675 0.858463 1 0.00285559 0.0160128 NA
4:88160140_C_T rs10029254 04 88160140 C T 56 0.999897 0.999771 217251 130571 19763.7 0 217251 130571 19763.7 0 367586 5002.17 2886.53 481.298 0 8370 212249 127685 19282.4 0 359216 0.231372 0.229936 0.231406 3.16702e-16 0.959233 0.9158 1.00473 1.05911 0.963419 1.1643 0.99175 0.956284 1.02853 0.732063 0.999803 -0.00637922 0.0186318 NA
rs3822072 rs3822072 04 89741269 G A 57 1 1 110787 182105 74694 0 110787 182105 74694 0 367586 2539 4178 1653 0 8370 108248 177927 73041 0 359216 0.450905 0.447073 0.450995 0 1.00111 0.952389 1.05233 0.964858 0.906263 1.02724 0.984273 0.954399 1.01508 0.422836 1 -0.0126773 0.0158168 NA
rs2602836 rs2602836 04 100014805 A G 58 1 1 64735 179575 123276 0 64735 179575 123276 0 367586 1490 4060 2820 0 8370 63245 175515 120456 0 359216 0.420371 0.42055 0.420367 0 0.981865 0.924631 1.04264 0.993712 0.932566 1.05887 0.99925 0.968707 1.03076 0.868587 1 -0.00263749 0.015941 NA
rs13107325 rs13107325 04 103188709 C T 59 1 1 314539 51078 1969 0 314539 51078 1969 0 367586 7086 1234 50 0 8370 307453 49844 1919 0 359216 0.0748342 0.0796894 0.0747211 0 1.07419 1.01042 1.14197 1.13051 0.852915 1.49844 1.07225 1.01322 1.13472 0.0549279 1 0.0571396 0.0297688 NA
rs6450176 rs6450176 05 53298025 G A 60 1 1 205147 139012 23427 0 205147 139012 23427 0 367586 4580 3242 548 0 8370 200567 135770 22879 0 359216 0.25282 0.25914 0.252672 0 1.04569 0.999168 1.09438 1.04891 0.958971 1.14728 1.03455 0.998985 1.07138 0.0474348 1 0.0358726 0.0180956 NA
5:55861786_C_T rs9686661 05 55861786 C T 61 0.999884 0.999703 235332 117442 14811.2 0 235332 117442 14811.2 0 367586 5362.27 2643.82 363.906 0 8370 229970 114799 14447.3 0 359216 0.200041 0.201412 0.200009 -3.95878e-16 0.987684 0.94223 1.03533 1.08025 0.970151 1.20285 1.00878 0.970959 1.04807 0.682552 0.999707 0.00803242 0.01964 NA
5:67714246_A_G rs4976033 05 67714246 A G 62 0.983128 0.97252 131248 176794 59543.3 0 131248 176794 59543.3 0 367586 2981.09 4016.25 1372.65 0 8370 128267 172778 58170.6 0 359216 0.402465 0.403917 0.402431 1.18763e-15 1.00017 0.953362 1.04928 1.01531 0.95172 1.08315 1.00619 0.975255 1.03811 0.490618 0.973772 0.0112037 0.0162532 NA
5:74560579_G_A rs10066707 05 74560579 G A 63 0.993838 0.99098 146622 170694 50270.3 0 146622 170694 50270.3 0 367586 3331.22 3857.09 1181.69 0 8370 143291 166837 49088.7 0 359216 0.36894 0.371593 0.368878 1.34598e-15 0.994451 0.948894 1.0422 1.03547 0.968217 1.10739 1.01171 0.98013 1.04431 0.439942 0.990628 0.0126255 0.0163481 NA
5:74562029_C_G rs2006760 05 74562029 C G 64 0.989448 0.974963 232555 119577 15454 0 232555 119577 15454 0 367586 5255.77 2739.4 374.831 0 8370 227299 116838 15079.2 0 359216 0.204693 0.208427 0.204606 -9.02601e-15 1.01399 0.967706 1.06249 1.07503 0.966838 1.19533 1.02359 0.985683 1.06295 0.172158 0.975287 0.026979 0.0197604 NA
rs7703051 rs7703051 05 74625487 C A 65 1 1 143724 172086 51776 0 143724 172086 51776 0 367586 3287 3918 1165 0 8370 140437 168168 50611 0 359216 0.37493 0.373238 0.374969 0 0.995412 0.949807 1.04321 0.983474 0.91919 1.05225 0.992632 0.961675 1.02459 0.662469 1 -0.0070868 0.0162353 NA
5:74641707_G_A rs2303152 05 74641707 G A 66 0.999561 0.998347 297281 66549.7 3754.97 0 297281 66549.7 3754.97 0 367586 6787.79 1494.09 88.1176 0 8370 290494 65055.6 3666.85 0 359216 0.100738 0.0997807 0.10076 9.50107e-16 0.982881 0.928747 1.04017 1.02844 0.831423 1.27214 0.989202 0.939899 1.04109 0.526958 0.998557 -0.016505 0.0260884 NA
5:74648496_G_T rs17238484 05 74648496 G T 67 0.99975 0.999474 220665 127957 18963.4 0 220665 127957 18963.4 0 367586 5063.14 2860.64 446.22 0 8370 215602 125097 18517.2 0 359216 0.22564 0.224198 0.225673 6.33405e-16 0.973757 0.929635 1.01997 1.02614 0.930401 1.13173 0.991574 0.955803 1.02868 0.567206 0.999408 -0.0107428 0.0187755 NA
rs5909 rs5909 05 74656175 G A 68 1 1 301812 62562 3212 0 301812 62562 3212 0 367586 6830 1479 61 0 8370 294982 61083 3151 0 359216 0.0938365 0.0956392 0.0937945 0 1.04574 0.987912 1.10695 0.836096 0.648227 1.07841 1.02175 0.96986 1.07641 0.35601 1 0.0249116 0.02699 NA
rs12916 rs12916 05 74656539 T C 69 1 1 132156 176603 58827 0 132156 176603 58827 0 367586 3034 4019 1317 0 8370 129122 172584 57510 0 359216 0.400256 0.397431 0.400322 0 0.991065 0.944913 1.03947 0.974601 0.912885 1.04049 0.988017 0.957558 1.01945 0.43967 1 -0.0124034 0.0160509 NA
rs4530754 rs4530754 05 122855416 G A 70 1 1 76377 182312 108897 0 76377 182312 108897 0 367586 1777 4116 2477 0 8370 74600 178196 106420 0 359216 0.455765 0.458184 0.455709 0 0.969681 0.916608 1.02583 0.977134 0.918716 1.03927 0.990076 0.960088 1.021 0.68896 1 -0.00632146 0.0157931 NA
rs6882076 rs6882076 05 156390297 T C 71 1 1 49173 170253 148160 0 49173 170253 148160 0 367586 1084 3872 3414 0 8370 48089 166381 144746 0 359216 0.365355 0.360812 0.365461 0 1.0324 0.964424 1.10517 1.04634 0.976475 1.12121 1.0203 0.988263 1.05339 0.218032 1 0.0201058 0.0163225 NA
6:16109163_A_C rs2294261 06 16109163 A C 72 0.99645 0.994416 95752.4 183259 88575.1 0 95752.4 183259 88575.1 0 367586 2281.91 4093.95 1994.15 0 8370 93470.5 179165 86580.9 0 359216 0.490237 0.48281 0.49041 9.50107e-16 0.935981 0.888722 0.985754 0.943434 0.887791 1.00256 0.970035 0.940739 1.00024 0.0972339 0.994479 -0.0261459 0.0157656 NA
6:26093141_G_A rs1800562 06 26093141 G A 73 0.99952 0.997285 313425 51906.4 2254.63 0 313425 51906.4 2254.63 0 367586 7110.61 1181.53 77.8588 0 8370 306314 50724.8 2176.77 0 359216 0.076738 0.0798836 0.0766647 1.18763e-15 1.00343 0.942832 1.06792 1.54083 1.22757 1.93403 1.04563 0.988144 1.10646 0.452421 0.998219 0.0220449 0.029339 NA
rs2247056 rs2247056 06 31265490 T C 74 1 1 32591 153678 181317 0 32591 153678 181317 0 367586 791 3472 4107 0 8370 31800 150206 177210 0 359216 0.297699 0.301912 0.297601 0 0.929272 0.859404 1.00482 0.931724 0.862643 1.00634 0.979672 0.947508 1.01293 0.766653 1 -0.005111 0.0172229 NA
6:34563164_A_G rs205262 06 34563164 A G 75 0.999283 0.998621 196621 144317 26647.4 0 196621 144317 26647.4 0 367586 4505.61 3241.24 623.149 0 8370 192116 141076 26024.2 0 359216 0.268797 0.268073 0.268814 -1.58351e-16 0.979642 0.935915 1.02541 1.02099 0.938017 1.11131 0.996234 0.962358 1.0313 0.975137 0.998388 0.000553444 0.017758 NA
6:43757896_C_A rs998584 06 43757896 C A 76 0.996387 0.994693 98504 183562 85520.5 0 98504 183562 85520.5 0 367586 2194.8 4231.47 1943.73 0 8370 96309.2 179330 83576.7 0 359216 0.482339 0.485002 0.482277 7.91756e-16 1.0354 0.982793 1.09083 1.02052 0.959415 1.08552 1.01097 0.980439 1.04245 0.499439 0.994856 0.0106565 0.0157786 NA
rs17789218 rs17789218 06 100600097 T C 77 1 1 209829 135864 21893 0 209829 135864 21893 0 367586 4880 3002 488 0 8370 204949 132862 21405 0 359216 0.244365 0.237634 0.244521 0 0.948934 0.906286 0.993589 0.957482 0.871479 1.05197 0.963056 0.929006 0.998353 0.0481194 1 -0.0361938 0.0183138 NA
6:116337503_G_A rs868943 06 116337503 G A 78 0.999615 0.999376 122639 178859 66087.8 0 122639 178859 66087.8 0 367586 2782.33 4050.16 1537.51 0 8370 119857 174809 64550.3 0 359216 0.423077 0.425638 0.423018 6.33405e-16 0.998075 0.950521 1.04801 1.02607 0.963404 1.0928 1.01079 0.979939 1.04261 0.851078 0.999448 0.00298381 0.015893 NA
rs9491696 rs9491696 06 127452639 C G 79 1 1 94100 183991 89495 0 94100 183991 89495 0 367586 2137 4160 2073 0 8370 91963 179831 87422 0 359216 0.493736 0.496177 0.493679 0 0.995491 0.944325 1.04943 1.02044 0.959931 1.08476 1.01004 0.979554 1.04148 0.608788 1 0.00805394 0.0157364 NA
6:139831757_T_C rs634869 06 139831757 T C 80 0.999776 0.999687 61831.2 177550 128204 0 61831.2 177550 128204 0 367586 1418.71 4073.04 2878.25 0 8370 60412.5 173477 125326 0 359216 0.409717 0.412812 0.409645 -1.58351e-16 0.999787 0.940502 1.06281 0.977953 0.917033 1.04292 0.987007 0.956759 1.01821 0.36613 0.999708 -0.0144451 0.0159836 NA
6:152040291_T_C rs12525163 06 152040291 T C 81 0.999285 0.998573 193858 146362 27365.9 0 193858 146362 27365.9 0 367586 4341.04 3357.33 671.631 0 8370 189517 143004 26694.2 0 359216 0.273533 0.2808 0.273363 1.02928e-15 1.02494 0.979285 1.07272 1.09842 1.01167 1.19261 1.03783 1.00303 1.07383 0.0345527 0.998094 0.0373568 0.0176748 NA
6:160575985_C_T rs2297374 06 160575985 C T 82 0.998105 0.996826 143986 171881 51719.5 0 143986 171881 51719.5 0 367586 3300.92 3947.83 1121.25 0 8370 140685 167933 50598.2 0 359216 0.374497 0.369792 0.374606 2.21692e-15 1.00193 0.956148 1.04989 0.944449 0.881914 1.01142 0.979609 0.949002 1.0112 0.229224 0.996008 -0.0195566 0.0162652 NA
rs1564348 rs1564348 06 160578860 T C 83 1 1 253279 103766 10541 0 253279 103766 10541 0 367586 5740 2394 236 0 8370 247539 101372 10305 0 359216 0.169821 0.171207 0.169789 0 1.01845 0.970479 1.06878 0.987633 0.865794 1.12662 1.01007 0.969803 1.05201 0.729346 1 0.00725096 0.0209568 NA
rs702485 rs702485 07 6449272 A G 84 1 1 109061 182158 76367 0 109061 182158 76367 0 367586 2471 4122 1777 0 8370 106590 178036 74590 0 359216 0.455529 0.458542 0.455459 0 0.99872 0.949594 1.05039 1.02766 0.966194 1.09304 1.0125 0.981839 1.04413 0.659582 1 0.00695223 0.015783 NA
7:16152174_T_A rs17286602 07 16152174 T A 85 0.997749 0.99646 120185 180187 67214.2 0 120185 180187 67214.2 0 367586 2773.87 4021.07 1575.06 0 8370 117411 176166 65639.2 0 359216 0.427948 0.428386 0.427938 -9.50107e-16 0.966139 0.919997 1.01459 1.01567 0.95407 1.08126 1.00183 0.971282 1.03334 0.879779 0.996898 0.0024121 0.0159479 NA
rs10282707 rs10282707 07 17911038 C T 86 1 1 133659 176056 57871 0 133659 176056 57871 0 367586 3094 4010 1266 0 8370 130565 172046 56605 0 359216 0.396911 0.3908 0.397054 0 0.983572 0.937993 1.03137 0.943812 0.883415 1.00834 0.974148 0.944031 1.00523 0.103958 1 -0.0261392 0.0160761 NA
rs12670798 rs12670798 07 21607352 T C 87 1 1 208500 136805 22281 0 208500 136805 22281 0 367586 4708 3167 495 0 8370 203792 133638 21786 0 359216 0.2467 0.248327 0.246662 0 1.02581 0.980118 1.07364 0.983509 0.895577 1.08007 1.00898 0.973819 1.04541 0.550155 1 0.0109033 0.0182473 NA
rs4722551 rs4722551 07 25991826 T C 88 1 1 260182 98070 9334 0 260182 98070 9334 0 367586 5883 2247 240 0 8370 254299 95823 9094 0 359216 0.15879 0.162903 0.158694 0 1.01363 0.964993 1.06472 1.14078 1.00096 1.30014 1.03168 0.989738 1.07541 0.174658 1 0.0291234 0.0214555 NA
rs2073547 rs2073547 07 44582331 A G 89 1 1 245422 109039 13125 0 245422 109039 13125 0 367586 5577 2507 286 0 8370 239845 106532 12839 0 359216 0.184024 0.183931 0.184026 0 1.01206 0.964934 1.06148 0.957999 0.84954 1.0803 0.999367 0.96061 1.03969 0.935974 1 0.00162229 0.0201951 NA
rs217386 rs217386 07 44600695 G A 90 1 1 121990 179168 66428 0 121990 179168 66428 0 367586 2722 4112 1536 0 8370 119268 175056 64892 0 359216 0.424423 0.429152 0.424313 0 1.02923 0.980025 1.0809 1.03714 0.973544 1.10488 1.01998 0.98888 1.05205 0.227036 1 0.0191868 0.0158827 NA
rs4917014 rs4917014 07 50305863 T G 91 1 1 170006 160266 37314 0 170006 160266 37314 0 367586 3805 3696 869 0 8370 166201 156570 36445 0 359216 0.319509 0.324612 0.31939 0 1.0311 0.984955 1.07941 1.0415 0.966676 1.12212 1.02421 0.991226 1.05829 0.0993619 1 0.0278135 0.0168776 NA
rs17145738 rs17145738 07 72982874 C T 92 1 1 283413 78558 5615 0 283413 78558 5615 0 367586 6348 1887 135 0 8370 277065 76671 5480 0 359216 0.122132 0.128853 0.121975 0 1.0742 1.01976 1.13155 1.07522 0.904809 1.27773 1.06473 1.0171 1.11458 0.0122671 1 0.059947 0.023937 NA
rs799160 rs799160 07 73060006 C T 93 1 1 96049 183953 87584 0 96049 183953 87584 0 367586 2256 4093 2021 0 8370 93793 179860 85563 0 359216 0.488486 0.485962 0.488544 0 0.946103 0.898165 0.9966 0.982 0.924128 1.0435 0.989716 0.959831 1.02053 0.797843 1 -0.00403531 0.0157543 NA
7:116358044_A_G rs38855 07 116358044 A G 94 0.993016 0.989758 102992 183261 81332.4 0 102992 183261 81332.4 0 367586 2366.87 4143.76 1859.37 0 8370 100625 179118 79473 0 359216 0.470538 0.469683 0.470557 9.50107e-16 0.983533 0.93455 1.03508 0.994669 0.93539 1.0577 0.996496 0.966364 1.02757 0.787669 0.989933 -0.0042609 0.0158198 NA
7:130444934_A_G rs3996352 07 130444934 A G 95 0.997482 0.996091 94810.4 183476 89299.7 0 94810.4 183476 89299.7 0 367586 2143.95 4167.1 2058.95 0 8370 92666.4 179309 87240.7 0 359216 0.492504 0.494923 0.492448 -5.54229e-16 1.00448 0.952918 1.05883 1.02008 0.959543 1.08444 1.00995 0.979464 1.04138 0.770898 0.996032 0.00458631 0.0157497 NA
rs17173637 rs17173637 07 150529449 T C 96 1 1 308034 56880 2672 0 308034 56880 2672 0 367586 7007 1297 66 0 8370 301027 55583 2606 0 359216 0.0846387 0.0853644 0.0846218 0 1.00247 0.944153 1.06439 1.08803 0.851235 1.39071 1.00959 0.955712 1.06652 0.487708 1 0.0196841 0.0283649 NA
8:9184231_G_A rs4240624 08 9184231 G A 97 0.999841 0.999322 3037.28 61083.2 303465 0 3037.28 61083.2 303465 0 367586 66.0078 1385.54 6918.45 0 8370 2971.27 59697.7 296547 0 359216 0.0913498 0.0906543 0.091366 2.37527e-16 1.04474 0.813921 1.34101 1.05018 0.821919 1.34182 1.00864 0.956221 1.06393 0.769397 0.999234 0.00800669 0.0273113 NA
8:9267117_C_T rs9693857 08 9267117 C T 98 0.996631 0.995289 112952 181929 72705.1 0 112952 181929 72705.1 0 367586 2611.29 4112.78 1645.93 0 8370 110341 177816 71059.2 0 359216 0.445255 0.442332 0.445323 1.10846e-15 0.977337 0.930029 1.02705 0.978751 0.919542 1.04177 0.987956 0.957939 1.01891 0.498799 0.995601 -0.0107304 0.0158645 NA
8:15799853_G_C rs4332136 08 15799853 G C 99 0.999557 0.97821 361744 5820.84 21 0 361744 5820.84 21 0 367586 8242.25 127.753 0 0 8370 353502 5693.08 21 0 359216 0.00797478 0.0076316 0.00798278 -5.77982e-15 0.962431 0.806549 1.14844 NA NA NA 0.95567 0.801439 1.13958 0.829017 0.973651 -0.0196011 0.0907619 NA
rs4921914 rs4921914 08 18272438 C T 100 1 1 17860 128015 221711 0 17860 128015 221711 0 367586 435 2909 5026 0 8370 17425 125106 216685 0 359216 0.222717 0.225747 0.222646 0 0.931428 0.841111 1.03144 0.929131 0.841415 1.02599 0.982331 0.946972 1.01901 0.398712 1 -0.0159833 0.0189392 NA
rs1801177 rs1801177 08 19805708 G A 101 1 1 355064 12417 105 0 355064 12417 105 0 367586 8114 253 3 0 8370 346950 12164 102 0 359216 0.0171756 0.0154719 0.0172153 0 0.889357 0.783733 1.00922 1.25763 0.398874 3.96524 0.897141 0.792499 1.0156 0.0637016 1 -0.111714 0.0602474 NA
rs268 rs268 08 19813529 A G 102 1 1 354297 13161 128 0 354297 13161 128 0 367586 8084 285 1 0 8370 346213 12876 127 0 359216 0.0182502 0.0171446 0.0182759 0 0.94794 0.841225 1.06819 0.33722 0.04713 2.41284 0.937016 0.832748 1.05434 0.229032 1 -0.0704155 0.0585402 NA
rs301 rs301 08 19816934 T C 103 1 1 215031 132363 20192 0 215031 132363 20192 0 367586 4892 3037 441 0 8370 210139 129326 19751 0 359216 0.234975 0.23411 0.234995 0 1.00874 0.963576 1.05602 0.959113 0.869113 1.05843 0.995082 0.959715 1.03175 0.797711 1 -0.00475757 0.0185618 NA
rs326 rs326 08 19819439 A G 104 1 1 183581 152452 31553 0 183581 152452 31553 0 367586 4164 3502 704 0 8370 179417 148950 30849 0 359216 0.293208 0.293309 0.293205 0 1.01304 0.968021 1.06016 0.983296 0.90699 1.06602 1.0005 0.967387 1.03475 0.938476 1 0.0013348 0.0172933 NA
rs328 rs328 08 19819724 C G 105 1 1 297126 66721 3739 0 297126 66721 3739 0 367586 6799 1494 77 0 8370 290327 65227 3662 0 359216 0.100927 0.0984468 0.100985 0 0.97806 0.924199 1.03506 0.897873 0.71555 1.12665 0.972119 0.923392 1.02342 0.305728 1 -0.0267681 0.026135 NA
rs12678919 rs12678919 08 19844222 A G 106 1 1 299527 64583 3476 0 299527 64583 3476 0 367586 6846 1455 69 0 8370 292681 63128 3407 0 359216 0.0973038 0.0951613 0.0973537 0 0.985368 0.930558 1.04341 0.865834 0.681406 1.10018 0.975112 0.925506 1.02738 0.372648 1 -0.0236783 0.0265594 NA
8:19865843_G_A rs894210 08 19865843 G A 107 0.995362 0.992945 77450.3 182762 107374 0 77450.3 182762 107374 0 367586 1718.22 4265.58 2386.2 0 8370 75732.1 178496 104988 0 359216 0.459297 0.460097 0.459278 7.1258e-16 1.0533 0.99529 1.11468 1.00177 0.940879 1.06661 0.996712 0.966532 1.02783 0.797081 0.993396 -0.00407193 0.0158362 NA
rs10102164 rs10102164 08 55421614 G A 108 1 1 228370 122682 16534 0 228370 122682 16534 0 367586 5164 2810 396 0 8370 223206 119872 16138 0 359216 0.211855 0.215173 0.211778 0 1.01323 0.967214 1.06144 1.06063 0.956403 1.17622 1.02043 0.983072 1.0592 0.558853 1 0.0112253 0.0192034 NA
8:59385919_C_T rs2326077 08 59385919 C T 109 0.999418 0.998927 41715.8 164193 161677 0 41715.8 164193 161677 0 367586 967.216 3661.75 3741.04 0 8370 40748.6 160531 157936 0 359216 0.336825 0.3343 0.336884 -3.16702e-16 0.96099 0.89451 1.03241 0.997928 0.929034 1.07193 1.01166 0.979324 1.04506 0.444131 0.998838 0.0127352 0.0166422 NA
rs2293889 rs2293889 08 116599199 T G 110 1 1 68113 181339 118134 0 68113 181339 118134 0 367586 1565 4084 2721 0 8370 66548 177255 115413 0 359216 0.43196 0.430944 0.431984 0 0.979733 0.92365 1.03922 1.00252 0.941398 1.06762 1.00425 0.973648 1.03581 0.573037 1 0.00896192 0.0159017 NA
8:116663898_G_A rs2737252 08 116663898 G A 111 0.99825 0.996606 189806 148612 29168.6 0 189806 148612 29168.6 0 367586 4314.44 3350.14 705.427 0 8370 185491 145262 28463.2 0 359216 0.281497 0.284408 0.28143 1.66269e-15 0.991541 0.947291 1.03786 1.06554 0.983051 1.15494 1.01479 0.980895 1.04986 0.567231 0.996701 0.0100171 0.0175083 NA
8:121868551_G_T rs4871137 08 121868551 G T 112 0.998591 0.99772 37337.3 159046 171203 0 37337.3 159046 171203 0 367586 821.51 3655.92 3892.57 0 8370 36515.8 155390 167310 0 359216 0.317912 0.316544 0.317944 -1.34598e-15 1.04578 0.968736 1.12896 1.03414 0.958364 1.11591 1.00649 0.973868 1.0402 0.954892 0.998427 0.00095669 0.0169133 NA
8:126474306_G_A rs2980885 08 126474306 G A 113 0.990879 0.979759 18546.6 128636 220403 0 18546.6 128636 220403 0 367586 443.604 2899.7 5026.7 0 8370 18103 125736 215377 0 359216 0.225429 0.226219 0.225411 -1.01345e-14 0.941126 0.850603 1.04128 0.952445 0.863312 1.05078 0.995388 0.959588 1.03252 0.830229 0.981634 -0.00407803 0.01902 NA
8:126482621_C_A rs2954022 08 126482621 C A 114 0.999791 0.999672 104997 183080 79509.4 0 104997 183080 79509.4 0 367586 2377.69 4224.51 1767.8 0 8370 102619 178855 77741.6 0 359216 0.465331 0.463567 0.465372 -3.16702e-16 1.01941 0.968889 1.07257 0.981418 0.922183 1.04446 0.992769 0.962725 1.02375 0.600198 0.999688 -0.00827207 0.0157829 NA
8:126482621_C_T rs2954022 08 126482621 C T 115 0.999641 0.694303 367242 343.439 0.113725 0 367242 343.439 0.113725 0 367586 8363.76 6.24314 0 0 8370 358879 337.196 0.113725 0 359216 0.000467464 0.000372947 0.000469667 -7.68003e-15 0.79445 0.359852 1.75392 NA NA NA 0.793991 0.3597 1.75263 0.634979 0.72716 -0.209075 0.440408 NA
rs4075205 rs4075205 08 144284709 T C 116 1 1 105965 182871 78750 0 105965 182871 78750 0 367586 2408 4198 1764 0 8370 103557 178673 76986 0 359216 0.462981 0.461529 0.463015 0 1.01043 0.960492 1.06297 0.985394 0.926034 1.04856 0.99404 0.963948 1.02507 0.86655 1 -0.00265119 0.015777 NA
8:145022657_G_T rs7832643 08 145022657 G T 117 0.993906 0.99187 130814 177083 59689.2 0 130814 177083 59689.2 0 367586 2987.13 3993.7 1389.17 0 8370 127826 173089 58300 0 359216 0.403255 0.404542 0.403225 3.16702e-16 0.987349 0.941113 1.03586 1.01965 0.956057 1.08748 1.00549 0.974577 1.03738 0.819654 0.99225 0.00367039 0.0160989 NA
9:2640759_A_G rs3780181 09 2640759 A G 118 0.997345 0.983965 319716 46170.5 1699.8 0 319716 46170.5 1699.8 0 367586 7270.63 1052.56 46.8039 0 8370 312445 45117.9 1653 0 359216 0.0674265 0.0684691 0.0674022 -8.15508e-15 1.00254 0.939083 1.07028 1.21678 0.909152 1.6285 1.01699 0.957108 1.08062 0.559414 0.984482 0.0184463 0.0316017 NA
9:15304782_C_A rs686030 09 15304782 C A 119 0.999323 0.997839 7307.74 89253 271025 0 7307.74 89253 271025 0 367586 158.553 2044.49 6166.96 0 8370 7149.18 87208.5 264858 0 359216 0.141285 0.141075 0.141289 -9.50107e-16 1.05708 0.897755 1.24468 1.04988 0.895198 1.23129 1.00177 0.958627 1.04686 0.839525 0.997206 0.0045724 0.0225796 NA
9:16904846_C_T rs7033354 09 16904846 C T 120 0.998694 0.997789 38090 160212 169284 0 38090 160212 169284 0 367586 933.804 3542.09 3894.1 0 8370 37156.2 156670 165389 0 359216 0.321547 0.32316 0.32151 -2.05856e-15 0.8996 0.836284 0.96771 0.936862 0.871519 1.0071 0.992472 0.960478 1.02553 0.559575 0.997806 -0.00984523 0.0168735 NA
rs1883025 rs1883025 09 107664301 C T 121 1 1 204187 139469 23930 0 204187 139469 23930 0 367586 4568 3230 572 0 8370 199619 136239 23358 0 359216 0.25481 0.26129 0.254659 0 1.03604 0.989876 1.08436 1.07013 0.98 1.16855 1.03525 0.999758 1.07201 0.0679869 1 0.032906 0.0180298 NA
9:107684230_T_G rs2472509 09 107684230 T G 122 0.989664 0.982561 166611 161750 39224.9 0 166611 161750 39224.9 0 367586 3771.24 3644.18 954.576 0 8370 162840 158106 38270.3 0 359216 0.326726 0.331741 0.326609 1.82104e-15 0.995243 0.95045 1.04215 1.07702 1.00232 1.15729 1.02351 0.990732 1.05737 0.213072 0.983605 0.0210257 0.0168859 NA
rs8176720 rs8176720 09 136132873 T C 123 1 1 165305 162038 40243 0 165305 162038 40243 0 367586 3764 3656 950 0 8370 161541 158382 39293 0 359216 0.329887 0.3319 0.329841 0 0.99068 0.946106 1.03735 1.03763 0.965532 1.11511 1.00934 0.977025 1.04273 0.60343 1 0.00868256 0.0167141 NA
rs579459 rs579459 09 136154168 T C 124 1 1 230644 121108 15834 0 230644 121108 15834 0 367586 5272 2784 314 0 8370 225372 118324 15520 0 359216 0.20781 0.203823 0.207903 0 1.00582 0.960165 1.05365 0.864893 0.770928 0.970312 0.975354 0.938954 1.01317 0.521141 1 -0.0125041 0.0194893 NA
10:5196273_A_G rs1781930 10 5196273 A G 125 0.999819 0.999538 11602.8 107606 248377 0 11602.8 107606 248377 0 367586 277.698 2442.7 5649.6 0 8370 11325.1 105163 242727 0 359216 0.177933 0.179098 0.177906 1.58351e-16 0.947269 0.835438 1.07407 0.949219 0.840253 1.07232 0.991908 0.953045 1.03236 0.829074 0.999633 -0.00443466 0.0205413 NA
rs970548 rs970548 10 46013277 A C 126 1 1 208563 136635 22388 0 208563 136635 22388 0 367586 4760 3108 502 0 8370 203803 133527 21886 0 359216 0.24676 0.245639 0.246786 0 0.996588 0.952046 1.04321 0.982067 0.894829 1.07781 0.99384 0.959083 1.02986 0.792323 1 -0.00480354 0.0182439 NA
10:65301725_T_C rs7897379 10 65301725 T C 127 0.999433 0.9991 99861.9 183712 84012.2 0 99861.9 183712 84012.2 0 367586 2247.37 4224.68 1897.95 0 8370 97614.5 179487 82114.3 0 359216 0.478441 0.479126 0.478425 -3.16702e-16 1.02235 0.970776 1.07666 1.00393 0.943766 1.06794 1.00282 0.97252 1.03405 0.699941 0.998902 0.00607799 0.0157706 NA
rs2068888 rs2068888 10 94839642 G A 128 1 1 111288 181910 74388 0 111288 181910 74388 0 367586 2530 4113 1727 0 8370 108758 177797 72661 0 359216 0.449808 0.452031 0.449756 0 0.994432 0.945844 1.04552 1.02172 0.960397 1.08696 1.00923 0.97863 1.04079 0.506343 1 0.0105039 0.0158062 NA
rs2255141 rs2255141 10 113933886 A G 129 1 1 27842 146621 193123 0 27842 146621 193123 0 367586 616 3302 4452 0 8370 27226 143319 188671 0 359216 0.275181 0.270848 0.275281 0 1.0183 0.933461 1.11085 1.04293 0.957739 1.13569 1.02258 0.987928 1.05846 0.396796 1 0.0149651 0.0176609 NA
rs2923084 rs2923084 11 10388782 A G 130 1 1 248174 107712 11700 0 248174 107712 11700 0 367586 5644 2454 272 0 8370 242530 105258 11428 0 359216 0.178342 0.179092 0.178324 0 1.00184 0.954942 1.05104 1.02277 0.904297 1.15676 1.00524 0.965858 1.04623 0.627947 1 0.00996299 0.0205584 NA
11:14276999_G_A rs2303975 11 14276999 G A 131 0.998944 0.99593 290402 72711.9 4472.22 0 290402 72711.9 4472.22 0 367586 6651.35 1632.43 86.2157 0 8370 283751 71079.5 4386 0 359216 0.111071 0.107817 0.111147 -1.58351e-16 0.979754 0.927547 1.0349 0.838579 0.676664 1.03924 0.966424 0.919847 1.01536 0.204141 0.996459 -0.0318766 0.0251028 NA
11:18656271_C_T rs10832962 11 18656271 C T 132 0.998752 0.997178 24573.6 141017 201996 0 24573.6 141017 201996 0 367586 547.725 3203.14 4619.13 0 8370 24025.9 137813 197377 0 359216 0.258666 0.256786 0.25871 -2.05856e-15 1.01953 0.930242 1.1174 1.02655 0.938593 1.12276 1.01011 0.975291 1.04617 0.568859 0.996929 0.0102476 0.0179866 NA
rs326214 rs326214 11 47298360 G A 133 1 1 38532 160473 168581 0 38532 160473 168581 0 367586 949 3662 3759 0 8370 37583 156811 164822 0 359216 0.323104 0.332139 0.322893 0 0.924841 0.860356 0.99416 0.903197 0.840385 0.970703 0.958891 0.928189 0.990609 0.0143661 1 -0.0411252 0.0167997 NA
rs17788930 rs17788930 11 47752775 A G 134 1 1 156964 166067 44555 0 156964 166067 44555 0 367586 3527 3868 975 0 8370 153437 162199 43580 0 359216 0.347098 0.347551 0.347088 0 1.03744 0.990636 1.08645 0.973289 0.905938 1.04565 1.00204 0.970311 1.03482 0.902391 1 -0.00202146 0.0164827 NA
11:51512090_T_C rs11246602 11 51512090 T C 135 0.999692 0.998718 276600 84505.1 6481.33 0 276600 84505.1 6481.33 0 367586 6270.79 1949.97 149.243 0 8370 270329 82555.2 6332.09 0 359216 0.132578 0.134316 0.132538 -9.26354e-15 1.01825 0.967218 1.07197 1.01606 0.862164 1.19742 1.0155 0.970869 1.06219 0.694348 0.998729 0.00909909 0.0231551 NA
11:55324308_A_G rs12226802 11 55324308 A G 136 0.999928 0.999736 279095 82405 6085.81 0 279095 82405 6085.81 0 367586 6318.85 1910.22 140.937 0 8370 272776 80494.8 5944.87 0 359216 0.128646 0.130949 0.128592 1.58351e-16 1.02443 0.972741 1.07887 1.02342 0.864374 1.21172 1.02109 0.97574 1.06856 0.526626 0.999756 0.0148467 0.0234484 NA
rs174532 rs174532 11 61548874 G A 137 1 1 182042 153298 32246 0 182042 153298 32246 0 367586 4136 3498 736 0 8370 177906 149800 31510 0 359216 0.296244 0.296894 0.296228 0 1.00443 0.959706 1.05123 1.00471 0.928091 1.08765 1.00319 0.970104 1.03741 0.665567 1 0.00745156 0.0172394 NA
rs1535 rs1535 11 61597972 A G 138 1 1 157003 166490 44093 0 157003 166490 44093 0 367586 3612 3784 974 0 8370 153391 162706 43119 0 359216 0.346417 0.342413 0.34651 0 0.987642 0.943123 1.03426 0.959273 0.89302 1.03044 0.982021 0.950815 1.01425 0.103084 1 -0.0268862 0.0164938 NA
rs12801636 rs12801636 11 65391317 G A 139 1 1 220966 127917 18703 0 220966 127917 18703 0 367586 5043 2921 406 0 8370 215923 124996 18297 0 359216 0.224877 0.222999 0.22492 0 1.00057 0.955484 1.04777 0.950071 0.857742 1.05234 0.989005 0.95326 1.02609 0.421354 1 -0.0151069 0.0187879 NA
rs499974 rs499974 11 75455021 C A 140 1 1 261490 97062 9034 0 261490 97062 9034 0 367586 5915 2251 204 0 8370 255575 94811 8830 0 359216 0.156603 0.158841 0.156551 0 1.02584 0.976681 1.07748 0.998236 0.866804 1.1496 1.01739 0.975617 1.06096 0.233927 1 0.0258064 0.0216805 NA
11:116639104_A_G rs10790162 11 116639104 A G 141 0.999743 0.998467 1651.59 46442.9 319492 0 1651.59 46442.9 319492 0 367586 43 1098.04 7228.96 0 8370 1608.59 45344.8 312263 0 359216 0.0676659 0.0707311 0.0675944 3.16702e-16 0.905874 0.665258 1.23352 0.866031 0.639162 1.17343 0.952438 0.89715 1.01113 0.112682 0.998423 -0.0497104 0.0313382 NA
rs603446 rs603446 11 116654435 C T 142 1 1 109735 182269 75582 0 109735 182269 75582 0 367586 2488 4192 1690 0 8370 107247 178077 73892 0 359216 0.453544 0.45233 0.453573 0 1.01472 0.965064 1.06694 0.98588 0.926158 1.04945 0.994997 0.964829 1.02611 0.553873 1 -0.00935281 0.0157996 NA
11:122534504_T_C rs7117842 11 122534504 T C 143 0.993245 0.988903 146344 171063 50178.2 0 146344 171063 50178.2 0 367586 3296.19 3932.06 1141.75 0 8370 143048 167131 49036.4 0 359216 0.369192 0.371299 0.369143 4.51301e-15 1.02102 0.974313 1.06996 1.01046 0.943957 1.08165 1.00929 0.977781 1.04182 0.592004 0.987889 0.00878274 0.0163877 NA
rs11220462 rs11220462 11 126243952 G A 144 1 1 276605 84420 6561 0 276605 84420 6561 0 367586 6342 1886 142 0 8370 270263 82534 6419 0 359216 0.132679 0.12963 0.13275 0 0.973799 0.92446 1.02577 0.942717 0.796816 1.11533 0.972992 0.929609 1.0184 0.295429 1 -0.024261 0.0231877 NA
12:20463526_A_G rs11045163 12 20463526 A G 145 0.996867 0.995059 119302 180158 68125.7 0 119302 180158 68125.7 0 367586 2675.38 4118.35 1576.27 0 8370 116626 176040 66549.4 0 359216 0.430389 0.434343 0.430297 -4.75053e-16 1.01982 0.970833 1.07128 1.03252 0.96952 1.09962 1.01662 0.985672 1.04854 0.269856 0.995175 0.0175614 0.0159158 NA
12:57844049_C_T rs3741414 12 57844049 C T 146 0.999661 0.999183 211838 134087 21660.2 0 211838 134087 21660.2 0 367586 4733.67 3089.48 546.855 0 8370 207105 130998 21113.4 0 359216 0.241315 0.249892 0.241115 7.91756e-16 1.03184 0.985593 1.08026 1.1332 1.03603 1.23948 1.04853 1.01205 1.08632 0.00903342 0.999211 0.0479719 0.0183745 NA
rs10861661 rs10861661 12 107174646 A C 147 1 1 208429 136995 22162 0 208429 136995 22162 0 367586 4743 3149 478 0 8370 203686 133846 21684 0 359216 0.246635 0.245221 0.246668 0 1.01036 0.965341 1.05747 0.946666 0.860791 1.04111 0.992229 0.95751 1.02821 0.654591 1 -0.00816644 0.0182534 NA
12:109950144_A_G rs2241210 12 109950144 A G 148 0.999873 0.999793 83585.8 183041 100959 0 83585.8 183041 100959 0 367586 1861.52 4218.24 2290.24 0 8370 81724.3 178823 98668.8 0 359216 0.476369 0.47439 0.476415 1.58351e-16 1.0356 0.980018 1.09433 1.01902 0.957894 1.08405 1.00815 0.977684 1.03957 0.464846 0.999853 0.0114962 0.015729 NA
rs653178 rs653178 12 112007756 C T 149 1 1 85723 183395 98468 0 85723 183395 98468 0 367586 1815 4198 2357 0 8370 83908 179197 96111 0 359216 0.482664 0.467622 0.483014 0 1.08302 1.02438 1.14502 1.13374 1.06568 1.20614 1.06367 1.0315 1.09684 2.11207e-05 1 0.0669121 0.015734 NA
12:112310580_G_A rs6489818 12 112310580 G A 150 0.999913 0.999793 249772 106362 11452.5 0 249772 106362 11452.5 0 367586 5631.15 2490.85 248 0 8370 244141 103871 11204.5 0 359216 0.175832 0.178426 0.175772 -7.91756e-17 1.03967 0.991222 1.09049 0.959626 0.843846 1.09129 1.01838 0.978419 1.05997 0.19264 0.999799 0.0269699 0.0207014 NA
12:121376416_C_T rs1186380 12 121376416 C T 151 0.996029 0.991403 206291 138369 22926.1 0 206291 138369 22926.1 0 367586 4710.91 3154.51 504.58 0 8370 201580 135215 22421.5 0 359216 0.250583 0.248726 0.250626 -4.59218e-15 0.998273 0.953759 1.04486 0.962958 0.877581 1.05664 0.989907 0.955431 1.02563 0.713076 0.99148 -0.00671235 0.0182536 NA
12:121416650_A_C rs1169288 12 121416650 A C 152 0.993936 0.989163 172179 158854 36552.3 0 172179 158854 36552.3 0 367586 3891.28 3597.85 880.867 0 8370 168288 155256 35671.4 0 359216 0.315516 0.320166 0.315408 -5.38394e-15 1.0022 0.957283 1.04922 1.06795 0.991755 1.15 1.02219 0.989158 1.05633 0.133892 0.989377 0.0255137 0.0170213 NA
12:125259888_A_G rs838876 12 125259888 A G 153 0.987459 0.977169 36940.4 159435 171211 0 36940.4 159435 171211 0 367586 824.549 3609.98 3935.47 0 8370 36115.8 155825 167276 0 359216 0.317361 0.314163 0.317436 -1.10846e-14 1.01473 0.939986 1.09542 1.03049 0.955148 1.11178 1.01526 0.982297 1.04934 0.474577 0.977105 0.0122237 0.0170949 NA
12:125283766_C_T rs10773105 12 125283766 C T 154 0.998305 0.997077 89399.3 183992 94194.8 0 89399.3 183992 94194.8 0 367586 2020.12 4136.73 2213.15 0 8370 87379.2 179855 91981.7 0 359216 0.493477 0.488469 0.493594 -1.10846e-15 0.994869 0.942749 1.04987 1.04074 0.979134 1.10622 1.02072 0.989902 1.0525 0.172665 0.99709 0.0214852 0.0157552 NA
rs4942486 rs4942486 13 32953388 T C 155 1 1 83345 183365 100876 0 83345 183365 100876 0 367586 1886 4226 2258 0 8370 81459 179139 98618 0 359216 0.476154 0.477778 0.476116 0 1.01891 0.964477 1.07642 0.988929 0.929625 1.05202 0.993361 0.963348 1.02431 0.591886 1 -0.00844255 0.0157479 NA
rs1341267 rs1341267 13 95284980 C A 156 1 1 59044 176274 132268 0 59044 176274 132268 0 367586 1364 4061 2945 0 8370 57680 172213 129323 0 359216 0.400399 0.405556 0.400279 0 0.99719 0.937187 1.06104 0.962987 0.902438 1.0276 0.978304 0.948241 1.00932 0.187814 1 -0.0211069 0.0160256 NA
rs8017377 rs8017377 14 24883887 G A 157 1 1 101683 183219 82684 0 101683 183219 82684 0 367586 2301 4132 1937 0 8370 99382 179087 80747 0 359216 0.474157 0.478256 0.474062 0 0.996523 0.946436 1.04926 1.03608 0.974627 1.10141 1.01696 0.986233 1.04864 0.354332 1 0.0145771 0.0157383 NA
rs4983559 rs4983559 14 105277209 G A 158 1 1 54855 174746 137985 0 54855 174746 137985 0 367586 1258 3948 3164 0 8370 53597 170798 134821 0 359216 0.386924 0.386141 0.386943 0 0.984814 0.923581 1.05011 0.999859 0.935913 1.06817 1.00339 0.972297 1.03547 0.816221 1 0.00375773 0.0161687 NA
rs2412710 rs2412710 15 42683787 G A 159 1 1 354444 13030 112 0 354444 13030 112 0 367586 8067 303 0 0 8370 346377 12727 112 0 359216 0.0180284 0.0181004 0.0180268 0 1.02224 0.910235 1.14803 NA NA NA 1.00416 0.895114 1.12649 0.848696 1 0.011305 0.0592561 NA
15:44211273_T_C rs492571 15 44211273 T C 160 0.999756 0.997857 337416 29521.7 648.675 0 337416 29521.7 648.675 0 367586 7650.77 703.208 16.0196 0 8370 329765 28818.4 632.655 0 359216 0.0419208 0.0439216 0.0418742 -1.10846e-15 1.05175 0.972669 1.13726 1.0914 0.664369 1.79291 1.05114 0.975363 1.1328 0.12893 0.997961 0.0598889 0.0394439 NA
rs1532085 rs1532085 15 58683366 A G 161 1 1 55024 174195 138367 0 55024 174195 138367 0 367586 1209 3957 3204 0 8370 53815 170238 135163 0 359216 0.386635 0.380824 0.38677 0 1.03463 0.969393 1.10427 1.05514 0.986859 1.12815 1.02546 0.993606 1.05834 0.0712748 1 0.0290982 0.0161323 NA
15:58731153_G_C rs261342 15 58731153 G C 162 0.994844 0.988361 17975.2 126316 223295 0 17975.2 126316 223295 0 367586 440.902 2839.06 5090.04 0 8370 17534.3 123477 218205 0 359216 0.220719 0.222274 0.220683 -7.68003e-15 0.914395 0.826081 1.01215 0.927692 0.840661 1.02373 0.990817 0.954961 1.02802 0.639756 0.989068 -0.0089107 0.0190383 NA
rs2652834 rs2652834 15 63396867 A G 163 1 1 12886 111853 242847 0 12886 111853 242847 0 367586 293 2535 5542 0 8370 12593 109318 237305 0 359216 0.187201 0.18644 0.187219 0 0.996662 0.881894 1.12636 1.00374 0.89126 1.13041 1.00514 0.966362 1.04548 0.945938 1 0.00136742 0.0201661 NA
15:72566615_C_T rs1035744 15 72566615 C T 164 0.997742 0.99523 26414.8 145250 195922 0 26414.8 145250 195922 0 367586 628.337 3299.05 4442.61 0 8370 25786.5 141950 191479 0 359216 0.269432 0.272146 0.269369 -1.58351e-15 0.953787 0.874893 1.0398 0.952172 0.874981 1.03617 0.986033 0.952658 1.02058 0.3067 0.995833 -0.0181958 0.0178011 NA
rs3198697 rs3198697 16 15129940 C T 165 1 1 129009 177245 61332 0 129009 177245 61332 0 367586 2909 3972 1489 0 8370 126100 173273 59843 0 359216 0.407944 0.415173 0.407776 0 0.993687 0.946759 1.04294 1.07858 1.01252 1.14896 1.03102 0.999448 1.06359 0.0480649 1 0.0316128 0.0159919 NA
rs749671 rs749671 16 31088347 G A 166 1 1 144921 171587 51078 0 144921 171587 51078 0 367586 3355 3910 1105 0 8370 141566 167677 49973 0 359216 0.372352 0.365591 0.37251 0 0.983942 0.939082 1.03095 0.933025 0.871041 0.99942 0.970725 0.940325 1.00211 0.0784647 1 -0.0286341 0.0162725 NA
16:53799977_T_G rs9930333 16 53799977 T G 167 0.999912 0.999843 122301 179563 65721.5 0 122301 179563 65721.5 0 367586 2772.55 4133.33 1464.13 0 8370 119529 175430 64257.4 0 359216 0.423039 0.421838 0.423067 0 1.01576 0.967501 1.06642 0.98231 0.921373 1.04728 0.994979 0.964579 1.02634 0.844004 0.999768 -0.00313305 0.015922 NA
rs9989419 rs9989419 16 56985139 A G 168 1 1 57303 175482 134801 0 57303 175482 134801 0 367586 1259 3982 3129 0 8370 56044 171500 131672 0 359216 0.394585 0.388292 0.394732 0 1.03357 0.969412 1.10198 1.05783 0.990111 1.13018 1.0274 0.995603 1.06022 0.0996566 1 0.0265117 0.0161017 NA
rs5880 rs5880 16 57015091 G C 169 1 1 327936 38434 1216 0 327936 38434 1216 0 367586 7489 853 28 0 8370 320447 37581 1188 0 359216 0.055587 0.0543011 0.055617 0 0.97121 0.904076 1.04333 1.0085 0.69282 1.468 0.974982 0.911245 1.04318 0.344748 1 -0.0322664 0.0341507 NA
rs16942887 rs16942887 16 67928042 G A 170 1 1 287913 74698 4975 0 287913 74698 4975 0 367586 6483 1756 131 0 8370 281430 72942 4844 0 359216 0.11514 0.12055 0.115014 0 1.04506 0.990764 1.10233 1.17398 0.985228 1.3989 1.05472 1.00621 1.10557 0.0127307 1 0.061478 0.0246779 NA
16:72057282_A_G rs2288002 16 72057282 A G 171 0.996483 0.994849 69243.7 180680 117662 0 69243.7 180680 117662 0 367586 1615.35 4056.3 2698.35 0 8370 67628.4 176624 114963 0 359216 0.43414 0.435304 0.434113 1.26681e-15 0.961485 0.906995 1.01925 0.982656 0.923225 1.04591 0.995165 0.964876 1.0264 0.86348 0.99543 -0.00273513 0.015907 NA
rs2000999 rs2000999 16 72108093 G A 172 1 1 241537 112695 13354 0 241537 112695 13354 0 367586 5437 2631 302 0 8370 236100 110064 13052 0 359216 0.18962 0.19325 0.189535 0 1.03804 0.990283 1.08809 1.00477 0.893642 1.12972 1.02429 0.985295 1.06484 0.132663 1 0.0301811 0.0200715 NA
rs2925979 rs2925979 16 81534790 T C 173 1 1 33095 154517 179974 0 33095 154517 179974 0 367586 777 3492 4101 0 8370 32318 151025 175873 0 359216 0.300211 0.301434 0.300183 0 0.96172 0.888964 1.04043 0.969871 0.897456 1.04813 0.994071 0.961421 1.02783 0.694092 1 -0.00675044 0.0171632 NA
rs314253 rs314253 17 7091650 T C 174 1 1 155733 167003 44850 0 155733 167003 44850 0 367586 3521 3864 985 0 8370 152212 163139 43865 0 359216 0.349174 0.348507 0.34919 0 1.02391 0.977687 1.07232 0.970736 0.903804 1.04262 0.996997 0.965444 1.02958 0.799284 1 -0.00419398 0.0164939 NA
rs4791641 rs4791641 17 8161149 C T 175 1 1 90802 183497 93287 0 90802 183497 93287 0 367586 2057 4180 2133 0 8370 88745 179317 91154 0 359216 0.49662 0.49546 0.496647 0 1.00569 0.953398 1.06085 1.00954 0.949545 1.07333 1.00476 0.974431 1.03603 0.844871 1 0.00307816 0.0157316 NA
17:37821435_G_T rs931992 17 37821435 G T 176 0.998944 0.998045 40717.2 163133 163736 0 40717.2 163133 163736 0 367586 962.882 3694.74 3712.38 0 8370 39754.3 159438 160024 0 359216 0.332666 0.335753 0.332594 0 0.956761 0.890505 1.02795 0.957809 0.891512 1.02904 0.985905 0.954425 1.01842 0.24395 0.99812 -0.0194843 0.0167223 NA
rs8077889 rs8077889 17 41878166 A C 177 1 1 227074 123834 16678 0 227074 123834 16678 0 367586 5157 2851 362 0 8370 221917 120983 16316 0 359216 0.213814 0.21356 0.21382 0 1.01407 0.968209 1.0621 0.954747 0.857222 1.06337 0.998457 0.961812 1.0365 0.931548 1 -0.0016492 0.0191997 NA
17:45391804_T_C rs7225700 17 45391804 T C 178 0.999707 0.999518 46234.7 168484 152868 0 46234.7 168484 152868 0 367586 1065.76 3773.86 3530.38 0 8370 45169 164710 149337 0 359216 0.354955 0.35277 0.355006 -1.58351e-16 0.971066 0.90652 1.04021 1.00193 0.934836 1.07383 1.00983 0.977955 1.04273 0.610875 0.999677 0.00837563 0.0164607 NA
17:66882466_T_G rs4148005 17 66882466 T G 179 0.999123 0.998376 171388 159411 36787.2 0 171388 159411 36787.2 0 367586 3807.22 3721.26 841.522 0 8370 167581 155690 35945.6 0 359216 0.316912 0.322838 0.316774 2.05856e-15 1.05208 1.00507 1.10128 1.03047 0.955512 1.11131 1.02827 0.995109 1.06253 0.133299 0.998368 0.0254205 0.0169333 NA
17:76388202_A_G rs4969178 17 76388202 A G 180 0.986996 0.976306 55545.7 174852 137189 0 55545.7 174852 137189 0 367586 1290.63 3970.43 3108.94 0 8370 54255.1 170881 134080 0 359216 0.388947 0.39138 0.388891 -4.75053e-16 0.976745 0.916613 1.04082 0.974737 0.912789 1.04089 0.989594 0.959004 1.02116 0.60387 0.976522 -0.00846609 0.0163173 NA
rs4939883 rs4939883 18 47167214 T C 181 1 1 11820 108377 247389 0 11820 108377 247389 0 367586 271 2437 5662 0 8370 11549 105940 241727 0 359216 0.179573 0.177957 0.179611 0 0.980326 0.863434 1.11304 0.998205 0.882413 1.12919 1.01133 0.971611 1.05267 0.369908 1 0.0183541 0.0204697 NA
18:47209143_C_T rs11660468 18 47209143 C T 182 0.998554 0.997576 136025 174672 56888.6 0 136025 174672 56888.6 0 367586 3060.33 4003.86 1305.82 0 8370 132965 170669 55582.8 0 359216 0.392357 0.395191 0.392291 -6.33405e-16 1.01928 0.971894 1.06898 1.02073 0.955976 1.08986 1.01222 0.980985 1.04445 0.349268 0.997652 0.0150723 0.0161027 NA
18:57798110_C_T rs952044 18 57798110 C T 183 0.993776 0.990504 165280 162582 39723.3 0 165280 162582 39723.3 0 367586 3745.42 3722.87 901.702 0 8370 161535 158859 38821.6 0 359216 0.329214 0.330124 0.329193 -7.1258e-16 1.01072 0.965391 1.05818 1.00174 0.930712 1.07819 1.00422 0.972026 1.03749 0.865561 0.990986 0.00284629 0.0168121 NA
19:8431581_G_A rs2278236 19 8431581 G A 184 0.998561 0.99757 86114.3 183792 97680 0 86114.3 183792 97680 0 367586 1929.54 4205.44 2235.02 0 8370 84184.8 179586 95445 0 359216 0.484268 0.481752 0.484327 9.50107e-16 1.02169 0.967485 1.07893 1.02166 0.96062 1.08659 1.01037 0.979849 1.04183 0.434504 0.997652 0.0123147 0.0157576 NA
rs6511720 rs6511720 19 11202306 G T 185 1 1 285447 77059 5080 0 285447 77059 5080 0 367586 6462 1818 90 0 8370 278985 75241 4990 0 359216 0.118638 0.119355 0.118621 0 1.04317 0.98966 1.09956 0.778674 0.631237 0.960548 1.00703 0.960532 1.05577 0.645135 1 0.0112169 0.0243565 NA
19:11227602_C_T rs688 19 11227602 C T 186 0.999561 0.9993 110653 182452 74481.8 0 110653 182452 74481.8 0 367586 2478.47 4197.65 1693.87 0 8370 108174 178254 72787.9 0 359216 0.4508 0.45313 0.450745 1.58351e-16 1.0278 0.977452 1.08073 1.01569 0.954153 1.0812 1.00968 0.979067 1.04124 0.729758 0.999231 0.00546361 0.0158161 NA
19:19407718_T_C rs10401969 19 19407718 T C 187 0.999493 0.997443 313362 52106.4 2117.37 0 313362 52106.4 2117.37 0 367586 7101.58 1215.22 53.2 0 8370 306261 50891.2 2064.17 0 359216 0.0766366 0.0789496 0.0765827 -7.1258e-16 1.02979 0.9683 1.09518 1.11148 0.845792 1.46063 1.03355 0.976439 1.09401 0.22521 0.996482 0.0359484 0.0296411 NA
rs731839 rs731839 19 33899065 G A 188 1 1 41265 163822 162499 0 41265 163822 162499 0 367586 1016 3826 3528 0 8370 40249 159996 158971 0 359216 0.335094 0.34994 0.334748 0 0.947321 0.883247 1.01604 0.879168 0.819209 0.943516 0.934743 0.90518 0.965271 4.95743e-05 1 -0.0676527 0.016673 NA
19:35556744_T_C rs1688030 19 35556744 T C 189 0.99969 0.998271 1691.18 45797.9 320097 0 1691.18 45797.9 320097 0 367586 50.0039 1030.34 7289.65 0 8370 1641.18 44767.6 312807 0 359216 0.0668963 0.0675238 0.0668817 6.33405e-16 0.755387 0.566324 1.00757 0.764861 0.576728 1.01436 0.989809 0.931163 1.05215 0.769881 0.998029 -0.00921004 0.031484 NA
rs6859 rs6859 19 45382034 A G 190 1 1 65619 179010 122957 0 65619 179010 122957 0 367586 1491 4060 2819 0 8370 64128 174950 120138 0 359216 0.422007 0.420669 0.422039 0 0.998119 0.939957 1.05988 1.00922 0.947133 1.07537 1.00563 0.974896 1.03734 0.867356 1 0.00265433 0.0158925 NA
rs7254892 rs7254892 19 45389596 G A 191 1 1 344881 22366 339 0 344881 22366 339 0 367586 7848 517 5 0 8370 337033 21849 334 0 359216 0.031345 0.0314815 0.0313419 0 1.01618 0.928685 1.11193 0.64289 0.265766 1.55516 1.0046 0.920189 1.09675 0.775895 1 0.0129174 0.0453762 NA
rs492602 rs492602 19 49206417 A G 192 1 1 89552 183204 94830 0 89552 183204 94830 0 367586 1960 4135 2275 0 8370 87592 179069 92555 0 359216 0.492821 0.481183 0.493092 0 1.03196 0.977367 1.08961 1.09847 1.03336 1.16769 1.04882 1.01715 1.08149 0.0277832 1 0.0347491 0.0157927 NA
rs17695224 rs17695224 19 52324216 G A 193 1 1 197505 144049 26032 0 197505 144049 26032 0 367586 4517 3258 595 0 8370 192988 140791 25437 0 359216 0.266758 0.265711 0.266782 0 0.988681 0.944637 1.03478 0.999381 0.916591 1.08965 0.99453 0.96062 1.02964 0.824698 1 -0.00394539 0.0178116 NA
rs103294 rs103294 19 54797848 C T 194 1 1 221245 127588 18753 0 221245 127588 18753 0 367586 4971 2966 433 0 8370 216274 124622 18320 0 359216 0.224565 0.228913 0.224464 0 1.03547 0.98891 1.08422 1.02831 0.931047 1.13573 1.0257 0.98896 1.06381 0.486771 1 0.0130747 0.0188002 NA
rs364585 rs364585 20 12962718 A G 195 1 1 56348 175283 135955 0 56348 175283 135955 0 367586 1295 3971 3104 0 8370 55053 171312 132851 0 359216 0.391716 0.391935 0.391711 0 0.985424 0.92484 1.04998 0.993272 0.930208 1.06061 0.99906 0.968186 1.03092 0.915985 1 -0.0016995 0.0161101 NA
rs2328223 rs2328223 20 17845921 A C 196 1 1 242960 111732 12894 0 242960 111732 12894 0 367586 5542 2550 278 0 8370 237418 109182 12616 0 359216 0.187058 0.185544 0.187094 0 1.00054 0.954182 1.04916 0.943996 0.835753 1.06626 0.989828 0.951571 1.02962 0.810376 1 -0.00484757 0.0202032 NA
20:34154741_C_T rs7264396 20 34154741 C T 197 0.999888 0.999709 229265 122192 16129.7 0 229265 122192 16129.7 0 367586 5219.65 2789.42 360.929 0 8370 224045 119402 15768.8 0 359216 0.210088 0.209754 0.210096 3.16702e-16 1.00276 0.957194 1.05049 0.982468 0.881987 1.0944 0.997939 0.961076 1.03622 0.72134 0.999819 0.00691691 0.0193931 NA
20:39180436_T_C rs6016381 20 39180436 T C 198 0.985662 0.976158 134743 175256 57587.4 0 134743 175256 57587.4 0 367586 3062.89 3979.83 1327.28 0 8370 131680 171276 56260.2 0 359216 0.395051 0.39632 0.395022 2.9295e-15 0.99898 0.952489 1.04774 1.01426 0.95028 1.08256 1.00544 0.974432 1.03744 0.940884 0.977051 -0.00120593 0.0162616 NA
20:39724338_T_C rs6065311 20 39724338 T C 199 0.999669 0.999483 99688.9 183946 83951.3 0 99688.9 183946 83951.3 0 367586 2185.71 4217.28 1967 0 8370 97503.2 179728 81984.3 0 359216 0.478593 0.486935 0.478399 -2.37527e-16 1.04675 0.993466 1.10289 1.07029 1.00633 1.13831 1.03478 1.00353 1.06699 0.0153925 0.999165 0.0382451 0.0157842 NA
rs1800961 rs1800961 20 43042364 C T 200 1 1 345047 22185 354 0 345047 22185 354 0 367586 7882 480 8 0 8370 337165 21705 346 0 359216 0.0311397 0.0296296 0.0311748 0 0.945992 0.861842 1.03836 0.989054 0.490519 1.99427 0.948921 0.866966 1.03862 0.222138 1 -0.055188 0.0452041 NA
20:44585420_A_G rs4465830 20 44585420 A G 201 0.999851 0.999604 243276 111557 12752.9 0 243276 111557 12752.9 0 367586 5554.56 2524.54 290.898 0 8370 237721 109033 12462 0 359216 0.186437 0.185564 0.186457 -7.1258e-16 0.990933 0.94488 1.03923 0.99901 0.886702 1.12554 0.994118 0.955694 1.03409 0.595719 0.999308 -0.0107039 0.0201745 NA
rs181362 rs181362 22 21932068 C T 202 1 1 239937 113956 13693 0 239937 113956 13693 0 367586 5450 2575 345 0 8370 234487 111381 13348 0 359216 0.192257 0.195042 0.192192 0 0.994691 0.948634 1.04298 1.11205 0.996015 1.24161 1.01842 0.979779 1.05858 0.196528 1 0.0258216 0.0199934 NA
rs5763662 rs5763662 22 30378703 C T 203 1 1 351124 16288 174 0 351124 16288 174 0 367586 8007 357 6 0 8370 343117 15931 168 0 359216 0.0226287 0.022043 0.0226424 0 0.960279 0.862659 1.06895 1.53043 0.67768 3.45624 0.972933 0.876532 1.07994 0.731546 1 -0.0182487 0.0531923 NA
22:38595411_G_A rs3761445 22 38595411 G A 204 0.998847 0.998255 59201 176652 131733 0 59201 176652 131733 0 367586 1321.57 3982.36 3066.07 0 8370 57879.4 172670 128667 0 359216 0.40134 0.395788 0.401469 -3.16702e-16 1.01009 0.948482 1.07569 1.04364 0.977725 1.11399 1.02398 0.992392 1.05658 0.137318 0.998472 0.0238192 0.0160306 NA
# Completed successfully at 2020-06-09 15:28:52
