# Supplementary material for: Predicting the effect of statins on cancer risk using genetic variants from a Mendelian randomization study in the UK Biobank
Source: eLife. 2020 Oct 13;9:e57191. doi: 10.7554/eLife.57191 (PMC7553780; doi:10.7554/eLife.57191)
Supplement: Source data 1. [file elife-57191-data1.zip › lipid_snps_CANCER_outcomes_ca_headneck.out]

# Analysis: "SNPTEST 2.5.4-beta1 analysis, started 2019-08-07 20:11:29"
#  started: 2019-08-07 22:36:16
# 
# Analysis properties:
#   -cov_names PC1 PC2 PC3 PC4 PC5 PC6 PC7 PC8 PC9 PC10 ages sex (user-supplied)
#   -data /rds/project/jmmh2/rds-jmmh2-projects/zz_mr/Association_Tests_August/bgen/lipid_snps.bgen /rds/project/jmmh2/rds-jmmh2-projects/zz_mr/Association_Tests_August/input/cancer_v3.sample (user-supplied)
#   -exclude_samples /rds/project/jmmh2/rds-jmmh2-projects/zz_mr/Amy_GWAS/input_all/exclusion_list.txt (user-supplied)
#   -frequentist 1 (user-supplied)
#   -method score (user-supplied)
#   -o /rds/project/jmmh2/rds-jmmh2-projects/zz_mr/Association_Tests_August/output/lipid_snps_CANCER_outcomes_ca_headneck.out (user-supplied)
#   -pheno ca_headneck (user-supplied)
# 
alternate_ids rsid chromosome position alleleA alleleB index average_maximum_posterior_call info cohort_1_AA cohort_1_AB cohort_1_BB cohort_1_NULL all_AA all_AB all_BB all_NULL all_total cases_AA cases_AB cases_BB cases_NULL cases_total controls_AA controls_AB controls_BB controls_NULL controls_total all_maf cases_maf controls_maf missing_data_proportion het_OR het_OR_lower het_OR_upper hom_OR hom_OR_lower hom_OR_upper all_OR all_OR_lower all_OR_upper frequentist_add_pvalue frequentist_add_info frequentist_add_beta_1 frequentist_add_se_1 comment
rs10903129 rs10903129 01 25768937 A G 1 1 1 72158 181055 114373 0 72158 181055 114373 0 367586 318 791 506 0 1615 71840 180264 113867 0 365971 0.442578 0.441796 0.442582 0 0.991304 0.870085 1.12941 1.0039 0.872255 1.15542 1.00319 0.935744 1.0755 0.967672 1 -0.00143895 0.0355051 NA
rs4660293 rs4660293 01 40028180 A G 2 1 1 215504 132022 20060 0 215504 132022 20060 0 367586 953 578 84 0 1615 214551 131444 19976 0 365971 0.234152 0.23096 0.234166 0 0.989976 0.892585 1.09799 0.946691 0.757045 1.18385 0.982195 0.904861 1.06614 0.83894 1 -0.00850781 0.0418589 NA
rs2479394 rs2479394 01 55486064 G A 3 1 1 28474 148012 191100 0 28474 148012 191100 0 367586 113 648 854 0 1615 28361 147364 190246 0 365971 0.278792 0.270588 0.278828 0 1.10364 0.903387 1.34828 1.12664 0.92556 1.37141 1.04223 0.964219 1.12654 0.327456 1 0.0385591 0.0393762 NA
rs11206510 rs11206510 01 55496039 T C 4 1 1 242622 111961 13003 0 242622 111961 13003 0 367586 1028 538 49 0 1615 241594 111423 12954 0 365971 0.187666 0.196904 0.187626 0 1.13475 1.02212 1.2598 0.888966 0.667086 1.18465 1.06158 0.973198 1.15798 0.15846 1 0.0638215 0.0452548 NA
1:55502137_C_G rs2149041 01 55502137 C G 5 0.996853 0.992299 242350 112197 13039.4 0 242350 112197 13039.4 0 367586 1066.36 502.11 46.5333 0 1615 241284 111694 12992.8 0 365971 0.188086 0.184265 0.188103 -3.95878e-16 1.01717 0.914573 1.13127 0.810374 0.603918 1.08741 0.974991 0.891837 1.0659 0.573216 0.994719 -0.0255098 0.0452847 NA
rs2479409 rs2479409 01 55504650 G A 6 1 1 44711 166817 156058 0 44711 166817 156058 0 367586 188 761 666 0 1615 44523 166056 155392 0 365971 0.348543 0.352012 0.348528 0 1.08532 0.924871 1.2736 1.01501 0.863026 1.19377 0.984804 0.916053 1.05872 0.692858 1 -0.0146214 0.0370181 NA
rs10888897 rs10888897 01 55513061 T C 7 1 1 56449 175511 135626 0 56449 175511 135626 0 367586 253 782 580 0 1615 56196 174729 135046 0 365971 0.392301 0.398762 0.392273 0 0.994092 0.862425 1.14586 0.953962 0.822725 1.10613 0.973225 0.906894 1.04441 0.446001 1 -0.0275686 0.0361746 NA
1:55518752_C_T rs7552841 01 55518752 C T 8 0.958373 0.933846 142943 172732 51911 0 142943 172732 51911 0 367586 654.996 740.78 219.224 0 1615 142288 171992 51691.8 0 365971 0.376177 0.365086 0.376225 4.75053e-15 0.935644 0.842082 1.0396 0.921284 0.790372 1.07388 0.953366 0.887325 1.02432 0.190003 0.933076 -0.0494714 0.037748 NA
rs562556 rs562556 01 55524237 G A 9 1 1 11874 108124 247588 0 11874 108124 247588 0 367586 61 467 1087 0 1615 11813 107657 246501 0 365971 0.179376 0.182353 0.179363 0 0.84005 0.642873 1.0977 0.853967 0.659403 1.10594 0.980017 0.896105 1.07179 0.824737 1 -0.0101569 0.0458643 NA
1:55958030_C_T rs1998013 01 55958030 C T 10 0.99938 0.924791 365156 2424.64 5.47451 0 365156 2424.64 5.47451 0 367586 1606.63 8.37255 0 0 1615 363549 2416.27 5.47451 0 365971 0.00331296 0.00259212 0.00331614 -2.13774e-15 0.78408 0.397104 1.54816 NA NA NA 0.781101 0.395948 1.54091 0.488347 0.942122 -0.220757 0.318581 NA
1:62953373_G_A rs10493326 01 62953373 G A 11 0.993589 0.986538 204883 139060 23643.3 0 204883 139060 23643.3 0 367586 916.941 593.808 104.251 0 1615 203966 138466 23539.1 0 365971 0.253473 0.248393 0.253495 7.91756e-16 0.953937 0.86017 1.05793 0.985162 0.804142 1.20693 0.97322 0.898405 1.05427 0.56903 0.987886 -0.0232643 0.0408518 NA
1:63133930_G_A rs4587594 01 63133930 G A 12 0.999555 0.999167 154549 167721 45316.3 0 154549 167721 45316.3 0 367586 644.067 793.533 177.4 0 1615 153905 166927 45138.9 0 365971 0.351419 0.355521 0.351401 1.58351e-16 1.13595 1.02356 1.26068 0.939126 0.795068 1.10929 1.01819 0.947264 1.09443 0.676776 0.998967 0.0154257 0.0370038 NA
1:92993807_C_T rs6603981 01 92993807 C T 13 0.998715 0.997191 16184.9 118957 232444 0 16184.9 118957 232444 0 367586 66.4 489.651 1058.95 0 1615 16118.5 118467 231385 0 365971 0.205838 0.192709 0.205896 -2.21692e-15 1.00333 0.776062 1.29716 1.11095 0.866534 1.42431 1.08617 0.995053 1.18563 0.0724222 0.995893 0.07829 0.0435803 NA
rs12133576 rs12133576 01 93816400 A G 14 1 1 50170 170896 146520 0 50170 170896 146520 0 367586 230 745 640 0 1615 49940 170151 145880 0 365971 0.368942 0.373065 0.368924 0 0.950698 0.81976 1.10255 0.952588 0.81906 1.10788 0.982411 0.91465 1.05519 0.80719 1 -0.00890707 0.0364966 NA
rs646776 rs646776 01 109818530 C T 15 1 1 18197 127002 222387 0 18197 127002 222387 0 367586 84 593 938 0 1615 18113 126409 221449 0 365971 0.222255 0.235604 0.222197 0 1.01155 0.804492 1.2719 0.913356 0.730251 1.14237 0.926838 0.854338 1.00549 0.094946 1 -0.0707494 0.0423683 NA
1:110198727_C_G rs1010167 01 110198727 C G 16 0.996247 0.993891 137991 174531 55063.9 0 137991 174531 55063.9 0 367586 602.286 769.478 243.235 0 1615 137389 173762 54820.6 0 365971 0.3872 0.388839 0.387193 1.10846e-15 1.01016 0.907776 1.1241 1.01212 0.871807 1.17501 1.00695 0.938033 1.08094 0.856542 0.993361 0.00657577 0.0363749 NA
rs267733 rs267733 01 150958836 A G 17 1 1 258958 99130 9498 0 258958 99130 9498 0 367586 1162 409 44 0 1615 257796 98721 9454 0 365971 0.160678 0.15387 0.160708 0 0.919145 0.820994 1.02903 1.03254 0.763609 1.39619 0.949712 0.862968 1.04518 0.233764 1 -0.0571413 0.0479889 NA
rs12145743 rs12145743 01 156700651 T G 18 1 1 161167 164513 41906 0 161167 164513 41906 0 367586 721 716 178 0 1615 160446 163797 41728 0 365971 0.337778 0.331889 0.337804 0 0.972749 0.876983 1.07897 0.949262 0.805359 1.11888 0.973789 0.904875 1.04795 0.628962 1 -0.0180785 0.037415 NA
rs4650994 rs4650994 01 178515312 G A 19 1 1 81139 181896 104551 0 81139 181896 104551 0 367586 345 797 473 0 1615 80794 181099 104078 0 365971 0.468154 0.460372 0.468189 0 1.03063 0.908086 1.16971 1.0643 0.926112 1.2231 1.03193 0.962796 1.10603 0.487017 1 0.0245274 0.0352881 NA
1:182150978_C_A rs1689797 01 182150978 C A 20 0.998404 0.997402 163413 163299 40874.1 0 163413 163299 40874.1 0 367586 723.047 706.051 185.902 0 1615 162690 162592 40688.2 0 365971 0.333319 0.333701 0.333317 1.58351e-15 0.977082 0.880633 1.08409 1.02804 0.874691 1.20828 1.00173 0.93093 1.07791 0.77361 0.996834 0.0108024 0.0375534 NA
rs2642438 rs2642438 01 220970028 A G 21 1 1 32481 153245 181860 0 32481 153245 181860 0 367586 149 696 770 0 1615 32332 152549 181090 0 365971 0.296811 0.30774 0.296763 0 0.990025 0.829149 1.18212 0.922662 0.773902 1.10002 0.949276 0.880785 1.02309 0.231989 1 -0.046092 0.0385626 NA
1:220985811_T_C rs903319 01 220985811 T C 22 0.997348 0.994976 198690 143077 25818.5 0 198690 143077 25818.5 0 367586 861.631 651.843 101.525 0 1615 197828 142426 25717 0 365971 0.264856 0.264673 0.264856 8.70931e-16 1.05081 0.948935 1.16361 0.906405 0.737609 1.11383 0.999059 0.923775 1.08048 0.898245 0.993708 -0.00512855 0.0401049 NA
rs4846914 rs4846914 01 230295691 G A 23 1 1 56753 176014 134819 0 56753 176014 134819 0 367586 241 794 580 0 1615 56512 175220 134239 0 365971 0.393813 0.395046 0.393807 0 1.06258 0.91965 1.22772 1.01315 0.87156 1.17774 0.994825 0.926918 1.06771 0.795917 1 -0.00935993 0.0361898 NA
1:230419344_G_A rs6680658 01 230419344 G A 24 0.993148 0.986 216214 131472 19900 0 216214 131472 19900 0 367586 957.455 584.098 73.4471 0 1615 215256 130888 19826.6 0 365971 0.232969 0.226313 0.232998 -1.74186e-15 1.00328 0.904967 1.11228 0.832844 0.65661 1.05638 0.962916 0.88658 1.04583 0.285525 0.989061 -0.0447607 0.0419112 NA
1:234849339_G_A rs2587534 01 234849339 G A 25 0.99591 0.992501 85062.7 183708 98815.1 0 85062.7 183708 98815.1 0 367586 372.8 805.592 436.608 0 1615 84689.9 182903 98378.5 0 365971 0.481294 0.480245 0.481298 4.11713e-15 1.00058 0.884736 1.13159 1.0082 0.877786 1.15799 1.00423 0.937103 1.07616 0.956605 0.993524 0.0019295 0.0354592 NA
rs1367117 rs1367117 02 21263900 G A 26 1 1 161856 163987 41743 0 161856 163987 41743 0 367586 702 734 179 0 1615 161154 163253 41564 0 365971 0.336619 0.33808 0.336613 0 1.03214 0.930471 1.14492 0.988643 0.83871 1.16538 1.00659 0.935665 1.08289 0.949327 1 0.00237329 0.0373439 NA
rs515135 rs515135 02 21286057 T C 27 1 1 11882 108434 247270 0 11882 108434 247270 0 367586 42 488 1085 0 1615 11840 107946 246185 0 365971 0.179819 0.17709 0.179831 0 1.27443 0.929366 1.74761 1.24243 0.912363 1.6919 1.01887 0.930681 1.11543 0.707158 1 0.0172827 0.0460044 NA
rs1260326 rs1260326 02 27730940 T C 28 1 1 57437 175526 134623 0 57437 175526 134623 0 367586 258 765 592 0 1615 57179 174761 134031 0 365971 0.39501 0.396594 0.395003 0 0.970139 0.842198 1.11752 0.978889 0.845455 1.13338 0.993366 0.925603 1.06609 0.767871 1 -0.0106604 0.0361172 NA
2:27731212_T_C rs3817588 02 27731212 T C 29 0.991982 0.980657 237957 115439 14189.4 0 237957 115439 14189.4 0 367586 1060.81 487.122 67.0706 0 1615 236896 114952 14122.3 0 365971 0.195625 0.192341 0.19564 -3.8796e-15 0.946328 0.84987 1.05373 1.06059 0.828175 1.35824 0.979127 0.896924 1.06886 0.605927 0.979608 -0.023153 0.0448792 NA
rs6544713 rs6544713 02 44073881 T C 30 1 1 38467 160718 168401 0 38467 160718 168401 0 367586 154 746 715 0 1615 38313 159972 167686 0 365971 0.32326 0.326316 0.323247 0 1.16017 0.975043 1.38044 1.0608 0.890966 1.26301 0.986103 0.916025 1.06154 0.79802 1 -0.00964445 0.0376868 NA
rs4148218 rs4148218 02 44099582 G A 31 1 1 245276 109927 12383 0 245276 109927 12383 0 367586 1071 480 64 0 1615 244205 109447 12319 0 365971 0.183213 0.188235 0.183191 0 1.00001 0.897728 1.11394 1.18459 0.919926 1.52541 1.03392 0.946425 1.12951 0.597163 1 0.0240362 0.0454814 NA
rs2710642 rs2710642 02 63149557 G A 32 1 1 39456 161626 166504 0 39456 161626 166504 0 367586 158 714 743 0 1615 39298 160912 165761 0 365971 0.327186 0.318885 0.327223 0 1.10363 0.928608 1.31164 1.11486 0.93863 1.32417 1.03886 0.964606 1.11883 0.35508 1 0.0348252 0.0376578 NA
2:118576719_T_C rs17508045 02 118576719 T C 33 0.999611 0.997929 305977 58744.1 2864.9 0 305977 58744.1 2864.9 0 367586 1342.05 267.937 5.00784 0 1615 304635 58476.1 2859.89 0 365971 0.087699 0.0860535 0.0877063 -1.58351e-15 1.04007 0.911962 1.18618 0.397475 0.165154 0.956604 0.979381 0.865824 1.10783 0.5878 0.999302 -0.0336296 0.062044 NA
rs2030746 rs2030746 02 121309488 C T 34 1 1 125469 178592 63525 0 125469 178592 63525 0 367586 562 768 285 0 1615 124907 177824 63240 0 365971 0.415742 0.414241 0.415749 0 0.95989 0.860727 1.07048 1.00162 0.868289 1.15543 0.993811 0.926469 1.06605 0.72977 1 -0.0123726 0.035818 NA
2:135762344_C_T rs16831243 02 135762344 C T 35 0.999529 0.998031 297933 65518.4 4134.64 0 297933 65518.4 4134.64 0 367586 1324.41 274.588 16 0 1615 296609 65243.8 4118.64 0 365971 0.100368 0.094919 0.100392 3.95878e-16 0.942548 0.827447 1.07366 0.870014 0.530914 1.4257 0.939766 0.835243 1.05737 0.848397 0.998227 -0.0115385 0.060359 NA
2:165551201_T_C rs7607980 02 165551201 T C 36 0.999288 0.997628 284300 77910.9 5375.6 0 284300 77910.9 5375.6 0 367586 1237.67 351.325 26.0039 0 1615 283062 77559.5 5349.6 0 365971 0.1206 0.124871 0.120582 -2.85032e-15 1.03598 0.91998 1.1666 1.11172 0.75321 1.64086 1.04065 0.937332 1.15535 0.500387 0.998236 0.0364703 0.0541199 NA
2:165619163_T_G rs355838 02 165619163 T G 37 0.994557 0.992059 56385.1 175396 135805 0 56385.1 175396 135805 0 367586 251.859 745.325 617.816 0 1615 56133.2 174651 135187 0 365971 0.391971 0.386701 0.391994 9.50107e-16 0.951128 0.824254 1.09753 1.01856 0.879439 1.17969 1.02251 0.952461 1.09772 0.475759 0.993596 0.0259021 0.0363211 NA
rs2287623 rs2287623 02 169830155 G A 38 1 1 57757 176298 133531 0 57757 176298 133531 0 367586 286 740 589 0 1615 57471 175558 132942 0 365971 0.39693 0.406192 0.396889 0 0.84702 0.73873 0.971185 0.890299 0.772752 1.02573 0.962027 0.89665 1.03217 0.352316 1 -0.0335596 0.0360814 NA
rs1047891 rs1047891 02 211540507 C A 39 1 1 172154 158700 36732 0 172154 158700 36732 0 367586 773 684 158 0 1615 171381 158016 36574 0 365971 0.315795 0.309598 0.315823 0 0.959706 0.865677 1.06395 0.957785 0.806841 1.13697 0.971449 0.901475 1.04686 0.445627 1 -0.0289743 0.0379879 NA
rs1250229 rs1250229 02 216304384 T C 40 1 1 24471 143779 199336 0 24471 143779 199336 0 367586 102 606 907 0 1615 24369 143173 198429 0 365971 0.262144 0.250774 0.262194 0 1.01123 0.819517 1.24779 1.09204 0.889521 1.34067 1.06172 0.980357 1.14984 0.123094 1 0.0621777 0.040325 NA
2:227122216_G_T rs1515110 02 227122216 G T 41 0.999003 0.998217 48609.5 170037 148940 0 48609.5 170037 148940 0 367586 218.961 771.224 624.816 0 1615 48390.5 169265 148315 0 365971 0.363528 0.374348 0.36348 0 1.00695 0.866318 1.1704 0.931023 0.797927 1.08632 0.954389 0.888604 1.02504 0.19487 0.998902 -0.0475961 0.0367167 NA
rs11563251 rs11563251 02 234679384 C T 42 1 1 290875 72172 4539 0 290875 72172 4539 0 367586 1273 321 21 0 1615 289602 71851 4518 0 365971 0.110518 0.112384 0.11051 0 1.01635 0.899007 1.14902 1.05742 0.686334 1.62914 1.0191 0.913462 1.13696 0.725005 1 0.0197904 0.0562581 NA
3:12296469_G_A rs9875338 03 12296469 G A 43 0.999063 0.998416 132583 176123 58880 0 132583 176123 58880 0 367586 546.282 798.263 270.455 0 1615 132037 175324 58609.5 0 365971 0.399747 0.414605 0.399681 -7.91756e-16 1.10048 0.986767 1.2273 1.11533 0.963775 1.29073 1.06378 0.991707 1.1411 0.116686 0.998382 0.0565603 0.0360524 NA
rs7640978 rs7640978 03 32533010 C T 44 1 1 305112 59557 2917 0 305112 59557 2917 0 367586 1343 257 15 0 1615 303769 59300 2902 0 365971 0.0889465 0.0888545 0.0889469 0 0.98027 0.85756 1.12054 1.16913 0.701915 1.94732 0.998859 0.884606 1.12787 0.980503 1 0.00151689 0.062071 NA
Affx-22382690 rs2290547 03 47061183 G A 45 1 1 250117 105993 11476 0 250117 105993 11476 0 367586 1057 511 47 0 1615 249060 105482 11429 0 365971 0.175394 0.187307 0.175342 0 1.14149 1.02684 1.26894 0.968988 0.723043 1.29859 1.08396 0.992059 1.18438 0.0670305 1 0.0850328 0.0464287 NA
3:50113034_A_G rs2240327 03 50113034 A G 46 0.99989 0.999813 100622 183347 83617 0 100622 183347 83617 0 367586 457.98 775.035 381.984 0 1615 100164 182572 83235.1 0 365971 0.47687 0.476472 0.476871 -2.37527e-16 0.928435 0.826933 1.0424 1.0037 0.875963 1.15006 0.9984 0.931644 1.06994 0.791295 0.999954 0.00951224 0.0359456 NA
rs13326165 rs13326165 03 52532118 A G 47 1 1 15455 119214 232917 0 15455 119214 232917 0 367586 58 558 999 0 1615 15397 118656 231918 0 365971 0.204203 0.208669 0.204183 0 1.2484 0.952118 1.63687 1.14351 0.877106 1.49082 0.972987 0.893648 1.05937 0.660896 1 -0.0192085 0.0437874 NA
rs6805251 rs6805251 03 119560606 T C 48 1 1 53874 173703 140009 0 53874 173703 140009 0 367586 245 749 621 0 1615 53629 172954 139388 0 365971 0.382837 0.383591 0.382834 0 0.947949 0.820343 1.0954 0.975214 0.840881 1.13101 0.996799 0.928407 1.07023 0.932283 1 -0.00308575 0.0363145 NA
rs17345563 rs17345563 03 132209203 A G 49 1 1 289295 73612 4679 0 289295 73612 4679 0 367586 1258 335 22 0 1615 288037 73277 4657 0 365971 0.112858 0.117337 0.112838 0 1.04675 0.927667 1.18113 1.08164 0.708913 1.65035 1.04517 0.938735 1.16368 0.457518 1 0.0413883 0.0557088 NA
3:135932359_C_T rs687339 03 135932359 C T 50 0.998803 0.997227 19123.1 129452 219011 0 19123.1 129452 219011 0 367586 72.1451 615.443 927.412 0 1615 19050.9 128836 218084 0 365971 0.228107 0.235212 0.228076 -1.58351e-15 1.26142 0.987929 1.61062 1.12294 0.883321 1.42757 0.960697 0.88551 1.04227 0.371257 0.996249 -0.0376482 0.0421064 NA
3:156798294_A_G rs1482852 03 156798294 A G 51 0.998128 0.996845 131815 177009 58762 0 131815 177009 58762 0 367586 582.278 765.122 267.6 0 1615 131233 176244 58494.4 0 365971 0.400631 0.402576 0.400623 1.34598e-15 0.978427 0.878241 1.09004 1.03106 0.891817 1.19204 1.00816 0.939556 1.08178 0.56617 0.995623 0.0207846 0.036229 NA
3:170727218_G_A rs10513688 03 170727218 G A 52 0.999974 0.999859 299612 64506.6 3467.13 0 299612 64506.6 3467.13 0 367586 1317.98 280.02 17 0 1615 298294 64226.5 3450.13 0 365971 0.0971756 0.0972197 0.0971754 -9.50107e-16 0.986757 0.867113 1.12291 1.11519 0.690338 1.80152 1.0005 0.890332 1.12431 0.807723 0.99993 0.0145915 0.0599572 NA
rs6831256 rs6831256 04 3473139 A G 53 1 1 122328 179565 65693 0 122328 179565 65693 0 367586 551 777 287 0 1615 121777 178788 65406 0 365971 0.422964 0.418266 0.422984 0 0.960498 0.86096 1.07154 0.969791 0.840574 1.11887 0.980826 0.914454 1.05202 0.688545 1 -0.0143398 0.0357751 NA
4:26062990_A_G rs10019888 04 26062990 A G 54 0.996652 0.990717 256221 101227 10138.8 0 256221 101227 10138.8 0 367586 1139.67 422.6 52.7333 0 1615 255081 100804 10086.1 0 365971 0.165273 0.163488 0.165281 -6.65075e-15 0.938323 0.839013 1.04939 1.17021 0.887263 1.54339 0.987033 0.898965 1.08373 0.735962 0.988852 -0.0160684 0.0476516 NA
rs442177 rs442177 04 88030261 G T 55 1 1 60675 177384 129527 0 60675 177384 129527 0 367586 286 750 579 0 1615 60389 176634 128948 0 365971 0.406346 0.409288 0.406333 0 0.896559 0.782142 1.02771 0.948104 0.822605 1.09275 0.987838 0.920784 1.05977 0.661647 1 -0.0157405 0.0359667 NA
4:88160140_C_T rs10029254 04 88160140 C T 56 0.999897 0.999771 217251 130571 19763.7 0 217251 130571 19763.7 0 367586 974.008 566 74.9922 0 1615 216277 130005 19688.7 0 365971 0.231372 0.221667 0.231415 3.16702e-16 0.966727 0.871395 1.07249 0.845761 0.668408 1.07017 0.945878 0.870362 1.02795 0.253238 0.999972 -0.0478669 0.0418959 NA
rs3822072 rs3822072 04 89741269 G A 57 1 1 110787 182105 74694 0 110787 182105 74694 0 367586 446 843 326 0 1615 110341 181262 74368 0 365971 0.450905 0.462848 0.450853 0 1.1506 1.0256 1.29083 1.08451 0.939889 1.25138 1.04953 0.979245 1.12487 0.149975 1 0.0511115 0.0355035 NA
rs2602836 rs2602836 04 100014805 A G 58 1 1 64735 179575 123276 0 64735 179575 123276 0 367586 260 817 538 0 1615 64475 178758 122738 0 365971 0.420371 0.413932 0.420399 0 1.13338 0.985457 1.3035 1.08698 0.93712 1.2608 1.02696 0.957364 1.10161 0.531254 1 0.0224079 0.0357901 NA
rs13107325 rs13107325 04 103188709 C T 59 1 1 314539 51078 1969 0 314539 51078 1969 0 367586 1392 218 5 0 1615 313147 50860 1964 0 365971 0.0748342 0.0705882 0.0748529 0 0.964249 0.835707 1.11256 0.572714 0.237734 1.37969 0.938699 0.820218 1.07429 0.241483 1 -0.0782063 0.0667695 NA
rs6450176 rs6450176 05 53298025 G A 60 1 1 205147 139012 23427 0 205147 139012 23427 0 367586 883 613 119 0 1615 204264 138399 23308 0 365971 0.25282 0.263467 0.252773 0 1.02461 0.924082 1.13607 1.18106 0.97486 1.43088 1.05744 0.977643 1.14376 0.127991 1 0.0619 0.0406682 NA
5:55861786_C_T rs9686661 05 55861786 C T 61 0.999884 0.999703 235332 117442 14811.2 0 235332 117442 14811.2 0 367586 981.004 563.996 70 0 1615 234351 116878 14741.2 0 365971 0.200041 0.217955 0.199962 -3.95878e-16 1.15276 1.03909 1.27886 1.13439 0.889625 1.44649 1.11506 1.0255 1.21244 0.0123045 0.999548 0.110324 0.0440718 NA
5:67714246_A_G rs4976033 05 67714246 A G 62 0.983128 0.97252 131248 176794 59543.3 0 131248 176794 59543.3 0 367586 582.824 764.522 267.655 0 1615 130666 176030 59275.6 0 365971 0.402465 0.402425 0.402465 1.42516e-15 0.973706 0.874012 1.08477 1.01233 0.87565 1.17035 0.999832 0.931789 1.07284 0.783339 0.973813 0.0100387 0.0365084 NA
5:74560579_G_A rs10066707 05 74560579 G A 63 0.993838 0.99098 146622 170694 50270.3 0 146622 170694 50270.3 0 367586 637.369 770.498 207.133 0 1615 145985 169923 50063.2 0 365971 0.36894 0.3668 0.36895 1.74186e-15 1.03857 0.934883 1.15375 0.947649 0.809888 1.10884 0.9908 0.922231 1.06447 0.851897 0.993565 -0.00684424 0.0366592 NA
5:74562029_C_G rs2006760 05 74562029 C G 64 0.989448 0.974963 232555 119577 15454 0 232555 119577 15454 0 367586 1022.59 530.373 62.0353 0 1615 231532 119047 15392 0 365971 0.204693 0.202614 0.204703 -8.86766e-15 1.00873 0.908079 1.12053 0.912545 0.705871 1.17973 0.987204 0.905864 1.07585 0.868475 0.978957 -0.00733758 0.0443101 NA
rs7703051 rs7703051 05 74625487 C A 65 1 1 143724 172086 51776 0 143724 172086 51776 0 367586 652 725 238 0 1615 143072 171361 51538 0 365971 0.37493 0.371827 0.374944 0 0.928396 0.835006 1.03223 1.01334 0.87326 1.1759 0.986766 0.918662 1.05992 0.832972 1 -0.00769201 0.0364737 NA
5:74641707_G_A rs2303152 05 74641707 G A 66 0.999561 0.998347 297281 66549.7 3754.97 0 297281 66549.7 3754.97 0 367586 1299.38 295.62 20 0 1615 295982 66254.1 3734.97 0 365971 0.100738 0.103907 0.100724 1.18763e-15 1.01636 0.895522 1.15351 1.21975 0.783363 1.89924 1.03527 0.924394 1.15944 0.582765 0.999131 0.0321969 0.0586091 NA
5:74648496_G_T rs17238484 05 74648496 G T 67 0.99975 0.999474 220665 127957 18963.4 0 220665 127957 18963.4 0 367586 964.463 563.533 87.0039 0 1615 219701 127394 18876.4 0 365971 0.22564 0.228341 0.225628 7.1258e-16 1.00767 0.907998 1.11828 1.04994 0.84268 1.30819 1.01558 0.935309 1.10275 0.679722 0.999455 0.0174251 0.0422075 NA
rs5909 rs5909 05 74656175 G A 68 1 1 301812 62562 3212 0 301812 62562 3212 0 367586 1349 255 11 0 1615 300463 62307 3201 0 365971 0.0938365 0.0857585 0.0938722 0 0.911554 0.797143 1.04239 0.765396 0.422422 1.38684 0.905459 0.800333 1.02439 0.145805 1 -0.0883398 0.0607351 NA
rs12916 rs12916 05 74656539 T C 69 1 1 132156 176603 58827 0 132156 176603 58827 0 367586 602 750 263 0 1615 131554 175853 58564 0 365971 0.400256 0.395046 0.400279 0 0.932007 0.83702 1.03777 0.98137 0.848737 1.13473 0.978391 0.911607 1.05007 0.643506 1 -0.0166886 0.0360599 NA
rs4530754 rs4530754 05 122855416 G A 70 1 1 76377 182312 108897 0 76377 182312 108897 0 367586 354 778 483 0 1615 76023 181534 108414 0 365971 0.455765 0.460062 0.455746 0 0.920372 0.81146 1.0439 0.956761 0.833895 1.09773 0.982765 0.916922 1.05334 0.760743 1 -0.0107958 0.0354537 NA
rs6882076 rs6882076 05 156390297 T C 71 1 1 49173 170253 148160 0 49173 170253 148160 0 367586 209 780 626 0 1615 48964 169473 147534 0 365971 0.365355 0.370898 0.365331 0 1.07826 0.925295 1.25652 0.994061 0.8497 1.16295 0.976351 0.908931 1.04877 0.514266 1 -0.0239092 0.0366587 NA
6:16109163_A_C rs2294261 06 16109163 A C 72 0.99645 0.994416 95752.4 183259 88575.1 0 95752.4 183259 88575.1 0 367586 428.047 806.545 380.408 0 1615 95324.4 182452 88194.7 0 365971 0.490237 0.485251 0.490259 1.26681e-15 0.984447 0.875339 1.10716 0.960549 0.83639 1.10314 0.980155 0.914662 1.05034 0.72678 0.994175 -0.0123688 0.0353988 NA
6:26093141_G_A rs1800562 06 26093141 G A 73 0.99952 0.997285 313425 51906.4 2254.63 0 313425 51906.4 2254.63 0 367586 1367.17 235.831 11.9961 0 1615 312058 51670.5 2242.64 0 365971 0.076738 0.0804407 0.0767216 7.91756e-16 1.04177 0.907015 1.19654 1.22093 0.690546 2.1587 1.05272 0.927075 1.19538 0.913802 0.996983 0.0070706 0.065321 NA
rs2247056 rs2247056 06 31265490 T C 74 1 1 32591 153678 181317 0 32591 153678 181317 0 367586 152 665 798 0 1615 32439 153013 180519 0 365971 0.297699 0.3 0.297689 0 0.927507 0.777343 1.10668 0.943417 0.792861 1.12256 0.989031 0.917179 1.06651 0.646766 1 0.0176795 0.0385796 NA
6:34563164_A_G rs205262 06 34563164 A G 75 0.999283 0.998621 196621 144317 26647.4 0 196621 144317 26647.4 0 367586 870.604 624.533 119.863 0 1615 195751 143693 26527.5 0 365971 0.268797 0.267572 0.268802 -1.58351e-16 0.977246 0.881595 1.08327 1.01595 0.838986 1.23023 0.993753 0.919118 1.07445 0.97704 0.998731 0.00114809 0.0398923 NA
6:43757896_C_A rs998584 06 43757896 C A 76 0.996387 0.994693 98504 183562 85520.5 0 98504 183562 85520.5 0 367586 430.588 773.529 410.882 0 1615 98073.4 182788 85109.6 0 365971 0.482339 0.493899 0.482288 6.33405e-16 0.963869 0.856499 1.0847 1.09958 0.960259 1.25912 1.04757 0.977595 1.12255 0.208212 0.994928 0.0445619 0.0354089 NA
rs17789218 rs17789218 06 100600097 T C 77 1 1 209829 135864 21893 0 209829 135864 21893 0 367586 928 609 78 0 1615 208901 135255 21815 0 365971 0.244365 0.236842 0.244398 0 1.01358 0.914884 1.12291 0.804881 0.638556 1.01453 0.95949 0.884576 1.04075 0.435783 1 -0.0321174 0.0412114 NA
6:116337503_G_A rs868943 06 116337503 G A 78 0.999615 0.999376 122639 178859 66087.8 0 122639 178859 66087.8 0 367586 525.188 773.824 315.988 0 1615 122114 178085 65771.8 0 365971 0.423077 0.435232 0.423024 6.33405e-16 1.01033 0.90414 1.129 1.11707 0.971268 1.28476 1.0511 0.980319 1.12699 0.293835 0.999619 0.0374458 0.0356713 NA
rs9491696 rs9491696 06 127452639 C G 79 1 1 94100 183991 89495 0 94100 183991 89495 0 367586 427 816 372 0 1615 93673 183175 89123 0 365971 0.493736 0.482972 0.493784 0 0.977261 0.869069 1.09892 0.915672 0.796595 1.05255 0.957652 0.893654 1.02623 0.205633 1 -0.0447211 0.035334 NA
6:139831757_T_C rs634869 06 139831757 T C 80 0.999776 0.999687 61831.2 177550 128204 0 61831.2 177550 128204 0 367586 254.737 785.259 575.004 0 1615 61576.4 176765 127629 0 365971 0.409717 0.400846 0.409756 -7.91756e-17 1.07384 0.932036 1.23721 1.08904 0.939376 1.26254 1.03766 0.967 1.11348 0.341056 0.999724 0.0341661 0.0358856 NA
6:152040291_T_C rs12525163 06 152040291 T C 81 0.999285 0.998573 193858 146362 27365.9 0 193858 146362 27365.9 0 367586 826.059 654.941 134 0 1615 193032 145707 27231.9 0 365971 0.273533 0.28574 0.273479 1.18763e-15 1.05037 0.94778 1.16406 1.14986 0.957594 1.38074 1.06277 0.984491 1.14728 0.113215 0.998517 0.0628629 0.0396885 NA
6:160575985_C_T rs2297374 06 160575985 C T 82 0.998105 0.996826 143986 171881 51719.5 0 143986 171881 51719.5 0 367586 637.827 766.796 210.376 0 1615 143348 171114 51509.1 0 365971 0.374497 0.367662 0.374527 2.69197e-15 1.00712 0.906493 1.11893 0.917914 0.785207 1.07305 0.971014 0.903846 1.04317 0.452033 0.997363 -0.0274444 0.0364938 NA
rs1564348 rs1564348 06 160578860 T C 83 1 1 253279 103766 10541 0 253279 103766 10541 0 367586 1095 468 52 0 1615 252184 103298 10489 0 365971 0.169821 0.17709 0.169789 0 1.04342 0.936143 1.16298 1.14175 0.863898 1.50898 1.05225 0.961158 1.15197 0.353457 1 0.0435768 0.0469626 NA
rs702485 rs702485 07 6449272 A G 84 1 1 109061 182158 76367 0 109061 182158 76367 0 367586 491 796 328 0 1615 108570 181362 76039 0 365971 0.455529 0.449536 0.455555 0 0.970499 0.867041 1.0863 0.953819 0.829145 1.09724 0.975995 0.910485 1.04622 0.302326 1 -0.036553 0.0354382 NA
7:16152174_T_A rs17286602 07 16152174 T A 85 0.997749 0.99646 120185 180187 67214.2 0 120185 180187 67214.2 0 367586 543.965 800.98 270.055 0 1615 119641 179386 66944.2 0 365971 0.427948 0.415198 0.428005 -8.70931e-16 0.982066 0.880524 1.09532 0.887252 0.766566 1.02694 0.948835 0.884563 1.01778 0.148777 0.996517 -0.0516757 0.0357899 NA
rs10282707 rs10282707 07 17911038 C T 86 1 1 133659 176056 57871 0 133659 176056 57871 0 367586 574 796 245 0 1615 133085 175260 57626 0 365971 0.396911 0.398142 0.396906 0 1.05305 0.945657 1.17263 0.985746 0.848529 1.14515 1.00518 0.936652 1.07871 0.831406 1 0.00768574 0.0361005 NA
rs12670798 rs12670798 07 21607352 T C 87 1 1 208500 136805 22281 0 208500 136805 22281 0 367586 894 612 109 0 1615 207606 136193 22172 0 365971 0.2467 0.256966 0.246655 0 1.04352 0.941329 1.1568 1.14163 0.93531 1.39345 1.05626 0.975927 1.14321 0.154033 1 0.0584157 0.0409811 NA
rs4722551 rs4722551 07 25991826 T C 88 1 1 260182 98070 9334 0 260182 98070 9334 0 367586 1132 443 40 0 1615 259050 97627 9294 0 365971 0.15879 0.16192 0.158776 0 1.03841 0.930165 1.15926 0.984905 0.718048 1.35094 1.02362 0.931945 1.12432 0.7138 1 0.0176496 0.0481233 NA
rs2073547 rs2073547 07 44582331 A G 89 1 1 245422 109039 13125 0 245422 109039 13125 0 367586 1056 487 72 0 1615 244366 108552 13053 0 365971 0.184024 0.195356 0.183974 0 1.03817 0.932264 1.1561 1.27644 1.0047 1.62166 1.07689 0.986979 1.17499 0.098094 1 0.0749198 0.0452916 NA
rs217386 rs217386 07 44600695 G A 90 1 1 121990 179168 66428 0 121990 179168 66428 0 367586 518 799 298 0 1615 121472 178369 66130 0 365971 0.424423 0.431889 0.42439 0 1.05045 0.94027 1.17353 1.05673 0.916091 1.21896 1.0311 0.961606 1.10562 0.374488 1 0.0316703 0.0356608 NA
rs4917014 rs4917014 07 50305863 T G 91 1 1 170006 160266 37314 0 170006 160266 37314 0 367586 786 688 141 0 1615 169220 159578 37173 0 365971 0.319509 0.30031 0.319594 0 0.928206 0.837731 1.02845 0.816621 0.682367 0.97729 0.913763 0.847403 0.98532 0.0366546 1 -0.0793254 0.0379622 NA
rs17145738 rs17145738 07 72982874 C T 92 1 1 283413 78558 5615 0 283413 78558 5615 0 367586 1237 347 31 0 1615 282176 78211 5584 0 365971 0.122132 0.126625 0.122112 0 1.01207 0.898232 1.14034 1.26639 0.885835 1.81042 1.04232 0.939421 1.15649 0.54484 1 0.0324769 0.0536356 NA
rs799160 rs799160 07 73060006 C T 93 1 1 96049 183953 87584 0 96049 183953 87584 0 367586 436 806 373 0 1615 95613 183147 87211 0 365971 0.488486 0.480495 0.488521 0 0.965085 0.858711 1.08464 0.937925 0.816581 1.0773 0.968377 0.903651 1.03774 0.57414 1 -0.0198802 0.0353763 NA
7:116358044_A_G rs38855 07 116358044 A G 94 0.993016 0.989758 102992 183261 81332.4 0 102992 183261 81332.4 0 367586 490.282 764.741 359.976 0 1615 102502 182497 80972.4 0 365971 0.470538 0.459658 0.470586 7.91756e-16 0.876085 0.781964 0.981535 0.929445 0.810972 1.06522 0.957024 0.892902 1.02575 0.191049 0.990796 -0.0464312 0.0355119 NA
7:130444934_A_G rs3996352 07 130444934 A G 95 0.997482 0.996091 94810.4 183476 89299.7 0 94810.4 183476 89299.7 0 367586 429.38 832.965 352.655 0 1615 94381 182643 88947 0 365971 0.492504 0.476246 0.492576 -3.95878e-16 1.00246 0.892032 1.12655 0.871487 0.756762 1.0036 0.936703 0.874072 1.00382 0.0277076 0.996008 -0.0778408 0.0353596 NA
rs17173637 rs17173637 07 150529449 T C 96 1 1 308034 56880 2672 0 308034 56880 2672 0 367586 1360 236 19 0 1615 306674 56644 2653 0 365971 0.0846387 0.0848297 0.0846379 0 0.939499 0.817985 1.07906 1.61493 1.02521 2.54387 1.00248 0.885526 1.13487 0.721502 1 0.0227916 0.0639402 NA
8:9184231_G_A rs4240624 08 9184231 G A 97 0.999841 0.999322 3037.28 61083.2 303465 0 3037.28 61083.2 303465 0 367586 12 258 1345 0 1615 3025.28 60825.2 302120 0 365971 0.0913498 0.0873065 0.0913676 2.37527e-16 1.06935 0.59875 1.90983 1.12234 0.635064 1.98351 1.05119 0.930062 1.1881 0.459563 0.999967 0.0453949 0.0613805 NA
8:9267117_C_T rs9693857 08 9267117 C T 98 0.996631 0.995289 112952 181929 72705.1 0 112952 181929 72705.1 0 367586 472.663 838.922 303.416 0 1615 112479 181090 72401.7 0 365971 0.445255 0.447602 0.445245 1.10846e-15 1.10242 0.984659 1.23427 0.997264 0.8631 1.15228 1.00958 0.94179 1.08225 0.781985 0.995826 0.00985545 0.0356135 NA
8:15799853_G_C rs4332136 08 15799853 G C 99 0.999557 0.97821 361744 5820.84 21 0 361744 5820.84 21 0 367586 1586.25 28.7529 0 0 1615 360158 5792.08 21 0 365971 0.00797478 0.00890184 0.00797069 -6.33405e-15 1.12712 0.778747 1.63133 NA NA NA 1.11787 0.773648 1.61525 0.45992 0.984395 0.149766 0.202666 NA
rs4921914 rs4921914 08 18272438 C T 100 1 1 17860 128015 221711 0 17860 128015 221711 0 367586 89 570 956 0 1615 17771 127445 220755 0 365971 0.222717 0.231579 0.222677 0 0.893046 0.713867 1.1172 0.864707 0.695506 1.07507 0.950551 0.875769 1.03172 0.207626 1 -0.0536221 0.0425532 NA
rs1801177 rs1801177 08 19805708 G A 101 1 1 355064 12417 105 0 355064 12417 105 0 367586 1556 58 1 0 1615 353508 12359 104 0 365971 0.0171756 0.0185759 0.0171694 0 1.06619 0.819849 1.38655 2.18452 0.304637 15.665 1.08347 0.838735 1.39961 0.5815 1 0.0745353 0.135225 NA
rs268 rs268 08 19813529 A G 102 1 1 354297 13161 128 0 354297 13161 128 0 367586 1552 63 0 0 1615 352745 13098 128 0 365971 0.0182502 0.0195046 0.0182446 0 1.09321 0.849268 1.40723 NA NA NA 1.07044 0.833684 1.37442 0.545982 1 0.0799777 0.132459 NA
rs301 rs301 08 19816934 T C 103 1 1 215031 132363 20192 0 215031 132363 20192 0 367586 926 582 107 0 1615 214105 131781 20085 0 365971 0.234975 0.24644 0.234924 0 1.02114 0.920366 1.13295 1.23176 1.00783 1.50546 1.06505 0.982956 1.15399 0.102212 1 0.0681432 0.0416976 NA
rs326 rs326 08 19819439 A G 104 1 1 183581 152452 31553 0 183581 152452 31553 0 367586 784 661 170 0 1615 182797 151791 31383 0 365971 0.293208 0.309907 0.293134 0 1.01533 0.915299 1.1263 1.26301 1.06956 1.49146 1.08292 1.00493 1.16696 0.0243438 1 0.0874879 0.0388548 NA
rs328 rs328 08 19819724 C G 105 1 1 297126 66721 3739 0 297126 66721 3739 0 367586 1329 265 21 0 1615 295797 66456 3718 0 365971 0.100927 0.0950464 0.100953 0 0.887525 0.777674 1.01289 1.25713 0.815905 1.93695 0.935343 0.831372 1.05232 0.338222 1 -0.0563603 0.0588506 NA
rs12678919 rs12678919 08 19844222 A G 106 1 1 299527 64583 3476 0 299527 64583 3476 0 367586 1337 257 21 0 1615 298190 64326 3455 0 365971 0.0973038 0.0925697 0.0973247 0 0.891063 0.779496 1.0186 1.3556 0.879758 2.08883 0.946159 0.839804 1.06598 0.450002 1 -0.045181 0.0598099 NA
8:19865843_G_A rs894210 08 19865843 G A 107 0.995362 0.992945 77450.3 182762 107374 0 77450.3 182762 107374 0 367586 336.886 802.584 475.529 0 1615 77113.4 181959 106898 0 365971 0.459297 0.457076 0.459307 4.75053e-16 1.00963 0.888758 1.14695 1.01825 0.885323 1.17113 1.00902 0.94139 1.08152 0.716242 0.993147 0.0129217 0.0355494 NA
rs10102164 rs10102164 08 55421614 G A 108 1 1 228370 122682 16534 0 228370 122682 16534 0 367586 1008 541 66 0 1615 227362 122141 16468 0 365971 0.211855 0.208359 0.211871 0 0.999064 0.899759 1.10933 0.903983 0.704351 1.1602 0.979064 0.899193 1.06603 0.45641 1 -0.0320867 0.0430827 NA
8:59385919_C_T rs2326077 08 59385919 C T 109 0.999418 0.998927 41715.8 164193 161677 0 41715.8 164193 161677 0 367586 201.769 725.235 687.996 0 1615 41514.1 163468 160989 0 365971 0.336825 0.349465 0.336769 -1.58351e-16 0.912828 0.780686 1.06734 0.879286 0.751312 1.02906 0.945224 0.879127 1.01629 0.126297 0.998686 -0.0571096 0.0373542 NA
rs2293889 rs2293889 08 116599199 T G 110 1 1 68113 181339 118134 0 68113 181339 118134 0 367586 302 806 507 0 1615 67811 180533 117627 0 365971 0.43196 0.436533 0.43194 0 1.00247 0.878039 1.14454 0.967819 0.839043 1.11636 0.98148 0.91541 1.05232 0.776073 1 -0.0101511 0.0356879 NA
8:116663898_G_A rs2737252 08 116663898 G A 111 0.99825 0.996606 189806 148612 29168.6 0 189806 148612 29168.6 0 367586 832.863 637.384 144.753 0 1615 188973 147974 29023.8 0 365971 0.281497 0.286963 0.281473 1.90021e-15 0.977327 0.881345 1.08376 1.13161 0.948109 1.35063 1.02735 0.951776 1.10893 0.487216 0.998189 0.0273076 0.039306 NA
8:121868551_G_T rs4871137 08 121868551 G T 112 0.998591 0.99772 37337.3 159046 171203 0 37337.3 159046 171203 0 367586 159.051 709.082 746.867 0 1615 37178.2 158337 170456 0 365971 0.317912 0.318014 0.317912 -1.10846e-15 1.04681 0.881099 1.24369 1.0242 0.862756 1.21584 0.99953 0.928035 1.07653 0.71885 0.998871 -0.0136861 0.0380174 NA
8:126474306_G_A rs2980885 08 126474306 G A 113 0.990879 0.979759 18546.6 128636 220403 0 18546.6 128636 220403 0 367586 76.149 564.318 974.533 0 1615 18470.5 128072 219429 0 365971 0.225429 0.221862 0.225445 -1.04512e-14 1.06877 0.84091 1.35837 1.07725 0.852751 1.36085 1.02085 0.939367 1.1094 0.561141 0.979484 0.0248143 0.0426987 NA
8:126482621_C_A rs2954022 08 126482621 C A 114 0.999791 0.999672 104997 183080 79509.4 0 104997 183080 79509.4 0 367586 444.118 810.875 360.008 0 1615 104553 182269 79149.4 0 365971 0.465331 0.47396 0.465293 -4.75053e-16 1.04732 0.932656 1.17608 1.07078 0.931542 1.23084 1.03541 0.966162 1.10962 0.31994 0.99986 0.035229 0.0354209 NA
8:126482621_C_T rs2954022 08 126482621 C T 115 0.999641 0.694303 367242 343.439 0.113725 0 367242 343.439 0.113725 0 367586 1614.38 0.619608 0 0 1615 365628 342.82 0.113725 0 365971 0.000467464 0.000191829 0.000468681 -7.83838e-15 0.409341 0.0338463 4.95061 NA NA NA 0.409183 0.0338414 4.94751 0.425628 0.62872 -0.866573 1.08771 NA
rs4075205 rs4075205 08 144284709 T C 116 1 1 105965 182871 78750 0 105965 182871 78750 0 367586 474 824 317 0 1615 105491 182047 78433 0 365971 0.462981 0.451393 0.463033 0 1.00735 0.899496 1.12814 0.899492 0.780022 1.03726 0.95418 0.890157 1.02281 0.249314 1 -0.0408189 0.0354325 NA
8:145022657_G_T rs7832643 08 145022657 G T 117 0.993906 0.99187 130814 177083 59689.2 0 130814 177083 59689.2 0 367586 595.631 764.722 254.647 0 1615 130218 176318 59434.5 0 365971 0.403255 0.394432 0.403294 3.16702e-16 0.948198 0.85168 1.05565 0.936684 0.808577 1.08509 0.963715 0.897916 1.03434 0.30915 0.991937 -0.0367743 0.0361593 NA
9:2640759_A_G rs3780181 09 2640759 A G 118 0.997345 0.983965 319716 46170.5 1699.8 0 319716 46170.5 1699.8 0 367586 1408.26 198.725 8.01176 0 1615 318307 45971.8 1691.79 0 365971 0.0674265 0.0664858 0.0674307 -8.23426e-15 0.97707 0.841944 1.13388 1.0704 0.53364 2.14705 0.984989 0.857396 1.13157 0.761313 0.981291 -0.0215213 0.0708504 NA
9:15304782_C_A rs686030 09 15304782 C A 119 0.999323 0.997839 7307.74 89253 271025 0 7307.74 89253 271025 0 367586 39.0667 421.808 1154.13 0 1615 7268.67 88831.2 269871 0 365971 0.141285 0.154781 0.141225 -1.18763e-15 0.883482 0.636012 1.22724 0.795692 0.577967 1.09544 0.898019 0.816165 0.988082 0.0327936 0.998052 -0.108181 0.0506796 NA
9:16904846_C_T rs7033354 09 16904846 C T 120 0.998694 0.997789 38090 160212 169284 0 38090 160212 169284 0 367586 159.451 734.082 721.467 0 1615 37930.6 159478 168562 0 365971 0.321547 0.326001 0.321528 -2.05856e-15 1.09498 0.922305 1.29998 1.01817 0.857381 1.2091 0.979773 0.910128 1.05475 0.45976 0.997576 -0.0280265 0.0379125 NA
rs1883025 rs1883025 09 107664301 C T 121 1 1 204187 139469 23930 0 204187 139469 23930 0 367586 860 643 112 0 1615 203327 138826 23818 0 365971 0.25481 0.268421 0.25475 0 1.09506 0.988462 1.21315 1.11176 0.912644 1.35431 1.07336 0.992814 1.16043 0.112846 1 0.0640856 0.040419 NA
9:107684230_T_G rs2472509 09 107684230 T G 122 0.989664 0.982561 166611 161750 39224.9 0 166611 161750 39224.9 0 367586 710.714 723.365 180.922 0 1615 165900 161027 39043.9 0 365971 0.326726 0.335978 0.326685 1.82104e-15 1.04861 0.945271 1.16324 1.08166 0.918428 1.2739 1.04284 0.969251 1.12201 0.319547 0.985347 0.03769 0.0378645 NA
rs8176720 rs8176720 09 136132873 T C 123 1 1 165305 162038 40243 0 165305 162038 40243 0 367586 713 712 190 0 1615 164592 161326 40053 0 365971 0.329887 0.33808 0.329851 0 1.01881 0.918116 1.13056 1.09506 0.932781 1.28557 1.03769 0.964575 1.11635 0.457233 1 0.0278643 0.0374818 NA
rs579459 rs579459 09 136154168 T C 124 1 1 230644 121108 15834 0 230644 121108 15834 0 367586 1034 527 54 0 1615 229610 120581 15780 0 365971 0.20781 0.196594 0.207859 0 0.970514 0.87366 1.07811 0.759901 0.577735 0.999506 0.932543 0.854875 1.01727 0.335748 1 -0.0423065 0.0439503 NA
10:5196273_A_G rs1781930 10 5196273 A G 125 0.999819 0.999538 11602.8 107606 248377 0 11602.8 107606 248377 0 367586 60.9843 455.024 1098.99 0 1615 11541.8 107151 247278 0 365971 0.177933 0.178635 0.17793 1.58351e-16 0.803695 0.614775 1.05067 0.841131 0.64951 1.08928 0.9952 0.909333 1.08917 0.958732 0.999932 -0.00238713 0.0461327 NA
rs970548 rs970548 10 46013277 A C 126 1 1 208563 136635 22388 0 208563 136635 22388 0 367586 916 630 69 0 1615 207647 136005 22319 0 365971 0.24676 0.237771 0.2468 0 1.05006 0.948544 1.16245 0.700817 0.548494 0.895442 0.952005 0.877772 1.03252 0.278523 1 -0.0444181 0.0409896 NA
10:65301725_T_C rs7897379 10 65301725 T C 127 0.999433 0.9991 99861.9 183712 84012.2 0 99861.9 183712 84012.2 0 367586 464.663 784.937 365.4 0 1615 99397.2 182927 83646.8 0 365971 0.478441 0.469268 0.478481 -4.75053e-16 0.917896 0.818195 1.02975 0.934448 0.814525 1.07203 0.963721 0.899236 1.03283 0.394823 0.998961 -0.0301263 0.0354051 NA
rs2068888 rs2068888 10 94839642 G A 128 1 1 111288 181910 74388 0 111288 181910 74388 0 367586 482 820 313 0 1615 110806 181090 74075 0 365971 0.449808 0.447678 0.449817 0 1.04096 0.929977 1.1652 0.971379 0.842298 1.12024 0.99139 0.924822 1.06275 0.797438 1 -0.00910656 0.0354805 NA
rs2255141 rs2255141 10 113933886 A G 129 1 1 27842 146621 193123 0 27842 146621 193123 0 367586 126 640 849 0 1615 27716 145981 192274 0 365971 0.275181 0.276161 0.275176 0 0.96437 0.796332 1.16787 0.971286 0.80519 1.17164 0.99508 0.921053 1.07506 0.654099 1 -0.0177868 0.0396959 NA
rs2923084 rs2923084 11 10388782 A G 130 1 1 248174 107712 11700 0 248174 107712 11700 0 367586 1079 490 46 0 1615 247095 107222 11654 0 365971 0.178342 0.180186 0.178334 0 1.04654 0.940329 1.16474 0.90391 0.672541 1.21487 1.01267 0.925574 1.10796 0.650346 1 0.0209525 0.046224 NA
11:14276999_G_A rs2303975 11 14276999 G A 131 0.998944 0.99593 290402 72711.9 4472.22 0 290402 72711.9 4472.22 0 367586 1311.18 284.353 19.4627 0 1615 289091 72427.6 4452.76 0 365971 0.111071 0.100086 0.11112 -7.91756e-17 0.865614 0.76125 0.984285 0.963708 0.615385 1.50919 0.889664 0.792903 0.998234 0.0393178 0.995259 -0.115993 0.0562842 NA
11:18656271_C_T rs10832962 11 18656271 C T 132 0.998752 0.997178 24573.6 141017 201996 0 24573.6 141017 201996 0 367586 106.855 624.267 883.878 0 1615 24466.8 140392 201112 0 365971 0.258666 0.259435 0.258662 -2.05856e-15 1.01814 0.828894 1.2506 1.00632 0.822935 1.23058 0.995981 0.920462 1.0777 0.973832 0.996899 -0.00132417 0.0403681 NA
rs326214 rs326214 11 47298360 G A 133 1 1 38532 160473 168581 0 38532 160473 168581 0 367586 172 717 726 0 1615 38360 159756 167855 0 365971 0.323104 0.328483 0.32308 0 1.00095 0.847186 1.18262 0.964612 0.816596 1.13946 0.975702 0.906476 1.05022 0.515615 1 -0.0245245 0.0377231 NA
rs17788930 rs17788930 11 47752775 A G 134 1 1 156964 166067 44555 0 156964 166067 44555 0 367586 727 707 181 0 1615 156237 165360 44374 0 365971 0.347098 0.33096 0.34717 0 0.918837 0.82828 1.01929 0.876596 0.744633 1.03195 0.930211 0.864339 1.0011 0.0335012 1 -0.078602 0.0369714 NA
11:51512090_T_C rs11246602 11 51512090 T C 135 0.999692 0.998718 276600 84505.1 6481.33 0 276600 84505.1 6481.33 0 367586 1206.76 385.18 23.0549 0 1615 275393 84119.9 6458.27 0 365971 0.132578 0.133526 0.132574 -9.26354e-15 1.04495 0.931467 1.17226 0.814661 0.539127 1.23101 1.00829 0.910867 1.11613 0.929167 0.998729 0.00462453 0.0520235 NA
11:55324308_A_G rs12226802 11 55324308 A G 136 0.999928 0.999736 279095 82405 6085.81 0 279095 82405 6085.81 0 367586 1216.02 375.98 23 0 1615 277879 82029 6062.81 0 365971 0.128646 0.130644 0.128637 1.58351e-16 1.0474 0.93276 1.17613 0.866901 0.573413 1.3106 1.01795 0.918724 1.12789 0.792616 0.999945 0.0138479 0.0526706 NA
rs174532 rs174532 11 61548874 G A 137 1 1 182042 153298 32246 0 182042 153298 32246 0 367586 782 680 153 0 1615 181260 152618 32093 0 365971 0.296244 0.305263 0.296204 0 1.03276 0.931682 1.1448 1.10504 0.928863 1.31462 1.04402 0.968533 1.1254 0.171971 1 0.0529202 0.0387439 NA
rs1535 rs1535 11 61597972 A G 138 1 1 157003 166490 44093 0 157003 166490 44093 0 367586 721 715 179 0 1615 156282 165775 43914 0 365971 0.346417 0.332198 0.34648 0 0.93489 0.84282 1.03702 0.883535 0.74988 1.04101 0.938277 0.871893 1.00972 0.0473492 1 -0.0734326 0.037028 NA
rs12801636 rs12801636 11 65391317 G A 139 1 1 220966 127917 18703 0 220966 127917 18703 0 367586 989 531 95 0 1615 219977 127386 18608 0 365971 0.224877 0.22322 0.224884 0 0.927158 0.834182 1.0305 1.13555 0.919481 1.40238 0.990474 0.911581 1.07619 0.745298 1 -0.0137008 0.0421764 NA
rs499974 rs499974 11 75455021 C A 140 1 1 261490 97062 9034 0 261490 97062 9034 0 367586 1139 430 46 0 1615 260351 96632 8988 0 365971 0.156603 0.16161 0.156581 0 1.01715 0.910118 1.13676 1.16985 0.870544 1.57206 1.03831 0.945248 1.14053 0.325502 1 0.0479048 0.0487226 NA
11:116639104_A_G rs10790162 11 116639104 A G 141 0.999743 0.998467 1651.59 46442.9 319492 0 1651.59 46442.9 319492 0 367586 8 200.941 1406.06 0 1615 1643.59 46241.9 318085 0 365971 0.0676659 0.0671645 0.0676681 3.95878e-16 0.892765 0.439654 1.81286 0.908163 0.452507 1.82265 1.00804 0.878034 1.1573 0.925681 0.999718 0.00656545 0.0703842 NA
rs603446 rs603446 11 116654435 C T 142 1 1 109735 182269 75582 0 109735 182269 75582 0 367586 470 800 345 0 1615 109265 181469 75237 0 365971 0.453544 0.4613 0.45351 0 1.02487 0.914309 1.14881 1.06603 0.927446 1.22533 1.03189 0.962766 1.10597 0.434328 1 0.0277315 0.035471 NA
11:122534504_T_C rs7117842 11 122534504 T C 143 0.993245 0.988903 146344 171063 50178.2 0 146344 171063 50178.2 0 367586 639.373 745.071 230.557 0 1615 145705 170318 49947.6 0 365971 0.369192 0.373432 0.369173 5.06724e-15 0.996912 0.896744 1.10827 1.05192 0.904575 1.22327 1.01841 0.948179 1.09384 0.710189 0.988001 0.0136565 0.0367502 NA
rs11220462 rs11220462 11 126243952 G A 144 1 1 276605 84420 6561 0 276605 84420 6561 0 367586 1236 353 26 0 1615 275369 84067 6535 0 365971 0.132679 0.125387 0.132711 0 0.935504 0.830935 1.05323 0.886389 0.600626 1.30811 0.936898 0.844053 1.03996 0.242711 1 -0.0607983 0.0520428 NA
12:20463526_A_G rs11045163 12 20463526 A G 145 0.996867 0.995059 119302 180158 68125.7 0 119302 180158 68125.7 0 367586 538.729 789.91 286.361 0 1615 118763 179369 67839.3 0 365971 0.430389 0.421867 0.430426 0 0.970828 0.869907 1.08346 0.930557 0.806041 1.07431 0.965604 0.900337 1.0356 0.267456 0.997021 -0.0395691 0.0356819 NA
12:57844049_C_T rs3741414 12 57844049 C T 146 0.999661 0.999183 211838 134087 21660.2 0 211838 134087 21660.2 0 367586 955.306 583.953 75.7412 0 1615 210883 133503 21584.5 0 365971 0.241315 0.227689 0.241375 7.91756e-16 0.965572 0.870908 1.07052 0.774622 0.612769 0.979226 0.926584 0.853282 1.00618 0.0807116 0.998904 -0.0721277 0.0412967 NA
rs10861661 rs10861661 12 107174646 A C 147 1 1 208429 136995 22162 0 208429 136995 22162 0 367586 926 593 96 0 1615 207503 136402 22066 0 365971 0.246635 0.243034 0.246651 0 0.974198 0.878576 1.08023 0.974902 0.789756 1.20345 0.980629 0.90471 1.06292 0.561213 1 -0.0237865 0.0409378 NA
12:109950144_A_G rs2241210 12 109950144 A G 148 0.999873 0.999793 83585.8 183041 100959 0 83585.8 183041 100959 0 367586 337.976 803 474.024 0 1615 83247.8 182238 100485 0 365971 0.476369 0.45788 0.47645 1.58351e-16 1.08533 0.955555 1.23273 1.16194 1.01031 1.33634 1.07746 1.00525 1.15486 0.0279324 0.999942 0.0776401 0.0353193 NA
rs653178 rs653178 12 112007756 C T 149 1 1 85723 183395 98468 0 85723 183395 98468 0 367586 366 815 434 0 1615 85357 182580 98034 0 365971 0.482664 0.478947 0.48268 0 1.04103 0.919995 1.17798 1.03245 0.898113 1.18689 1.01507 0.947211 1.08778 0.591961 1 0.0189402 0.0353364 NA
12:112310580_G_A rs6489818 12 112310580 G A 150 0.999913 0.999793 249772 106362 11452.5 0 249772 106362 11452.5 0 367586 1101 456.996 57 0 1615 248671 105905 11395.5 0 365971 0.175832 0.176779 0.175828 0 0.974614 0.873701 1.08718 1.12974 0.865092 1.47534 1.00657 0.919382 1.10203 0.706028 0.99999 0.0175464 0.0465181 NA
12:121376416_C_T rs1186380 12 121376416 C T 151 0.996029 0.991403 206291 138369 22926.1 0 206291 138369 22926.1 0 367586 880.137 627.525 107.337 0 1615 205410 137742 22818.8 0 365971 0.250583 0.260743 0.250538 -4.51301e-15 1.06326 0.959545 1.17817 1.09782 0.898051 1.34202 1.0551 0.975218 1.14152 0.161583 0.990217 0.0574026 0.0410087 NA
12:121416650_A_C rs1169288 12 121416650 A C 152 0.993936 0.989163 172179 158854 36552.3 0 172179 158854 36552.3 0 367586 748.294 702.059 164.647 0 1615 171431 158152 36387.6 0 365971 0.315516 0.319304 0.3155 -4.90889e-15 1.01699 0.917258 1.12756 1.03662 0.875345 1.2276 1.01772 0.944994 1.09603 0.57792 0.989665 0.021262 0.0382117 NA
12:125259888_A_G rs838876 12 125259888 A G 153 0.987459 0.977169 36940.4 159435 171211 0 36940.4 159435 171211 0 367586 181.631 697.894 735.475 0 1615 36758.7 158737 170476 0 365971 0.317361 0.328532 0.317312 -1.06887e-14 0.889779 0.755451 1.04799 0.873122 0.741952 1.02748 0.949977 0.882577 1.02252 0.139789 0.977434 -0.0566688 0.0383785 NA
12:125283766_C_T rs10773105 12 125283766 C T 154 0.998305 0.997077 89399.3 183992 94194.8 0 89399.3 183992 94194.8 0 367586 422.027 785.663 407.31 0 1615 88977.3 183206 93787.5 0 365971 0.493477 0.504557 0.493428 -1.34598e-15 0.904138 0.803054 1.01795 0.915627 0.798839 1.04949 0.956461 0.892575 1.02492 0.214661 0.99626 -0.0439064 0.0353841 NA
rs4942486 rs4942486 13 32953388 T C 155 1 1 83345 183365 100876 0 83345 183365 100876 0 367586 415 788 412 0 1615 82930 182577 100464 0 365971 0.476154 0.500929 0.476045 0 0.862469 0.765584 0.971616 0.819503 0.714852 0.939474 0.90519 0.844731 0.969976 0.0035334 1 -0.10308 0.0353367 NA
rs1341267 rs1341267 13 95284980 C A 156 1 1 59044 176274 132268 0 59044 176274 132268 0 367586 282 757 576 0 1615 58762 175517 131692 0 365971 0.400399 0.408978 0.400361 0 0.898719 0.783612 1.03074 0.911403 0.790135 1.05128 0.964861 0.899359 1.03513 0.373184 1 -0.0320431 0.0359822 NA
rs8017377 rs8017377 14 24883887 G A 157 1 1 101683 183219 82684 0 101683 183219 82684 0 367586 433 818 364 0 1615 101250 182401 82320 0 365971 0.474157 0.478638 0.474137 0 1.04866 0.933115 1.1785 1.03396 0.899168 1.18896 1.01821 0.950139 1.09115 0.668319 1 0.0151403 0.0353369 NA
rs4983559 rs4983559 14 105277209 G A 158 1 1 54855 174746 137985 0 54855 174746 137985 0 367586 238 772 605 0 1615 54617 173974 137380 0 365971 0.386924 0.386378 0.386927 0 1.01832 0.880309 1.17797 1.01061 0.86958 1.17451 1.00232 0.933637 1.07605 0.95974 1 0.00183229 0.0362977 NA
rs2412710 rs2412710 15 42683787 G A 159 1 1 354444 13030 112 0 354444 13030 112 0 367586 1560 55 0 0 1615 352884 12975 112 0 365971 0.0180284 0.0170279 0.0180328 0 0.958877 0.732371 1.25543 NA NA NA 0.943304 0.722175 1.23214 0.767437 1 -0.0395632 0.133782 NA
15:44211273_T_C rs492571 15 44211273 T C 160 0.999756 0.997857 337416 29521.7 648.675 0 337416 29521.7 648.675 0 367586 1493.15 119.847 2 0 1615 335923 29401.8 646.675 0 365971 0.0419208 0.0383427 0.0419366 -1.02928e-15 0.91704 0.76104 1.10502 0.695791 0.173478 2.79071 0.910886 0.760865 1.09049 0.398843 0.998322 -0.074969 0.0888585 NA
rs1532085 rs1532085 15 58683366 A G 161 1 1 55024 174195 138367 0 55024 174195 138367 0 367586 246 765 604 0 1615 54778 173430 137763 0 365971 0.386635 0.389164 0.386624 0 0.982219 0.850508 1.13433 0.976282 0.841492 1.13266 0.989357 0.92165 1.06204 0.834588 1 -0.00756437 0.0362242 NA
15:58731153_G_C rs261342 15 58731153 G C 162 0.994844 0.988361 17975.2 126316 223295 0 17975.2 126316 223295 0 367586 88.6902 570.749 955.561 0 1615 17886.5 125746 222339 0 365971 0.220719 0.231619 0.220671 -8.07591e-15 0.915382 0.731491 1.1455 0.866747 0.696905 1.07798 0.93935 0.865453 1.01956 0.158617 0.988635 -0.0602278 0.0427227 NA
rs2652834 rs2652834 15 63396867 A G 163 1 1 12886 111853 242847 0 12886 111853 242847 0 367586 62 484 1069 0 1615 12824 111369 241778 0 365971 0.187201 0.188235 0.187197 0 0.898903 0.689634 1.17167 0.914519 0.707506 1.1821 0.993211 0.909162 1.08503 0.772254 1 -0.0131199 0.0453306 NA
15:72566615_C_T rs1035744 15 72566615 C T 164 0.997742 0.99523 26414.8 145250 195922 0 26414.8 145250 195922 0 367586 128.8 643.733 842.467 0 1615 26286 144606 195079 0 365971 0.269432 0.279051 0.26939 -1.26681e-15 0.908508 0.751563 1.09823 0.881354 0.731851 1.0614 0.952615 0.881962 1.02893 0.180606 0.995915 -0.0535108 0.0399664 NA
rs3198697 rs3198697 16 15129940 C T 165 1 1 129009 177245 61332 0 129009 177245 61332 0 367586 561 785 269 0 1615 128448 176460 61063 0 365971 0.407944 0.409598 0.407937 0 1.01856 0.913745 1.1354 1.00865 0.871911 1.16682 1.0069 0.938556 1.08021 0.883794 1 0.00524642 0.0358947 NA
rs749671 rs749671 16 31088347 G A 166 1 1 144921 171587 51078 0 144921 171587 51078 0 367586 621 806 188 0 1615 144300 170781 50890 0 365971 0.372352 0.365944 0.372381 0 1.09666 0.987456 1.21793 0.858421 0.728964 1.01087 0.97274 0.905389 1.0451 0.549831 1 -0.0218599 0.0365542 NA
16:53799977_T_G rs9930333 16 53799977 T G 167 0.999912 0.999843 122301 179563 65721.5 0 122301 179563 65721.5 0 367586 572.953 770.067 271.98 0 1615 121728 178793 65449.6 0 365971 0.423039 0.40682 0.42311 0 0.915063 0.821072 1.01981 0.882885 0.763993 1.02028 0.935092 0.871563 1.00325 0.0763495 0.999639 -0.0633798 0.0357619 NA
rs9989419 rs9989419 16 56985139 A G 168 1 1 57303 175482 134801 0 57303 175482 134801 0 367586 241 764 610 0 1615 57062 174718 134191 0 365971 0.394585 0.385759 0.394624 0 1.03535 0.895496 1.19704 1.07631 0.9269 1.2498 1.03796 0.966821 1.11434 0.318378 1 0.036062 0.0361416 NA
rs5880 rs5880 16 57015091 G C 169 1 1 327936 38434 1216 0 327936 38434 1216 0 367586 1433 177 5 0 1615 326503 38257 1211 0 365971 0.055587 0.0578947 0.0555768 0 1.05415 0.901425 1.23276 0.940734 0.390248 2.26774 1.04427 0.900605 1.21085 0.666413 1 0.0329974 0.0765467 NA
rs16942887 rs16942887 16 67928042 G A 170 1 1 287913 74698 4975 0 287913 74698 4975 0 367586 1258 333 24 0 1615 286655 74365 4951 0 365971 0.11514 0.117957 0.115128 0 1.02036 0.904023 1.15167 1.10458 0.736834 1.65586 1.02786 0.923409 1.14412 0.477636 1 0.0394114 0.0555005 NA
16:72057282_A_G rs2288002 16 72057282 A G 171 0.996483 0.994849 69243.7 180680 117662 0 69243.7 180680 117662 0 367586 310.141 795.094 509.765 0 1615 68933.6 179885 117152 0 365971 0.43414 0.438197 0.434123 1.42516e-15 0.982414 0.86135 1.12049 0.967144 0.839568 1.11411 0.983568 0.917384 1.05453 0.732817 0.994852 -0.0121911 0.0357113 NA
rs2000999 rs2000999 16 72108093 G A 172 1 1 241537 112695 13354 0 241537 112695 13354 0 367586 1041 535 39 0 1615 240496 112160 13315 0 365971 0.18962 0.189783 0.189619 0 1.10198 0.99263 1.22337 0.676676 0.491293 0.932011 1.00107 0.916611 1.09331 0.769044 1 0.0132628 0.0451691 NA
rs2925979 rs2925979 16 81534790 T C 173 1 1 33095 154517 179974 0 33095 154517 179974 0 367586 142 700 773 0 1615 32953 153817 179201 0 365971 0.300211 0.304644 0.300192 0 1.05609 0.881427 1.26536 1.00103 0.836684 1.19765 0.979117 0.908282 1.05548 0.509728 1 -0.0254165 0.0385531 NA
rs314253 rs314253 17 7091650 T C 174 1 1 155733 167003 44850 0 155733 167003 44850 0 367586 686 734 195 0 1615 155047 166269 44655 0 365971 0.349174 0.347988 0.349179 0 0.997755 0.898919 1.10746 0.98697 0.841537 1.15754 0.994766 0.925142 1.06963 0.833532 1 -0.00777842 0.0370095 NA
rs4791641 rs4791641 17 8161149 C T 175 1 1 90802 183497 93287 0 90802 183497 93287 0 367586 371 836 408 0 1615 90431 182661 92879 0 365971 0.49662 0.488545 0.496655 0 1.11559 0.986938 1.26101 1.07075 0.930019 1.23277 1.03298 0.963971 1.10693 0.442514 1 0.027118 0.035312 NA
17:37821435_G_T rs931992 17 37821435 G T 176 0.998944 0.998045 40717.2 163133 163736 0 40717.2 163133 163736 0 367586 178.914 718.992 717.094 0 1615 40538.3 162414 163019 0 365971 0.332666 0.333381 0.332663 7.91756e-17 1.00305 0.851236 1.18195 0.996688 0.845799 1.1745 0.996775 0.926309 1.0726 0.743659 0.9974 -0.0122915 0.0375872 NA
rs8077889 rs8077889 17 41878166 A C 177 1 1 227074 123834 16678 0 227074 123834 16678 0 367586 1027 512 76 0 1615 226047 123322 16602 0 365971 0.213814 0.205573 0.21385 0 0.913814 0.82169 1.01627 1.00758 0.797739 1.27263 0.951277 0.873304 1.03621 0.258341 1 -0.0487331 0.0431144 NA
17:45391804_T_C rs7225700 17 45391804 T C 178 0.999707 0.999518 46234.7 168484 152868 0 46234.7 168484 152868 0 367586 205.976 713.51 695.514 0 1615 46028.7 167770 152172 0 365971 0.354955 0.34844 0.354984 0 0.950379 0.813615 1.11013 1.02137 0.87399 1.1936 1.02911 0.957108 1.10654 0.584715 0.999512 0.0202191 0.0369968 NA
17:66882466_T_G rs4148005 17 66882466 T G 179 0.999123 0.998376 171388 159411 36787.2 0 171388 159411 36787.2 0 367586 723.29 734.051 157.659 0 1615 170665 158677 36629.5 0 365971 0.316912 0.324882 0.316877 2.61279e-15 1.09155 0.984802 1.20987 1.01559 0.854558 1.20697 1.03742 0.963611 1.11688 0.377822 0.998261 0.0335205 0.0380087 NA
17:76388202_A_G rs4969178 17 76388202 A G 180 0.986996 0.976306 55545.7 174852 137189 0 55545.7 174852 137189 0 367586 263.302 746.035 605.663 0 1615 55282.4 174106 136583 0 365971 0.388947 0.394006 0.388925 -7.1258e-16 0.899661 0.781485 1.03571 0.931038 0.805353 1.07634 0.978897 0.912047 1.05065 0.524198 0.975957 -0.0233467 0.0366576 NA
rs4939883 rs4939883 18 47167214 T C 181 1 1 11820 108377 247389 0 11820 108377 247389 0 367586 52 466 1097 0 1615 11768 107911 246292 0 365971 0.179573 0.176471 0.179587 0 0.977281 0.733316 1.30241 1.00799 0.762748 1.33208 1.02152 0.932984 1.11846 0.421744 1 0.0368101 0.045818 NA
18:47209143_C_T rs11660468 18 47209143 C T 182 0.998554 0.997576 136025 174672 56888.6 0 136025 174672 56888.6 0 367586 596.173 785.325 233.502 0 1615 135429 173887 56655.1 0 365971 0.392357 0.387718 0.392377 -7.91756e-16 1.02594 0.922103 1.14146 0.936247 0.804521 1.08954 0.980607 0.913455 1.05269 0.693628 0.997419 -0.0142488 0.0361704 NA
18:57798110_C_T rs952044 18 57798110 C T 183 0.993776 0.990504 165280 162582 39723.3 0 165280 162582 39723.3 0 367586 727.733 715.4 171.867 0 1615 164553 161867 39551.4 0 365971 0.329214 0.327905 0.32922 -7.91756e-16 0.999365 0.901175 1.10825 0.982567 0.831791 1.16067 0.994059 0.923501 1.07001 0.871092 0.99129 -0.00612506 0.0377457 NA
19:8431581_G_A rs2278236 19 8431581 G A 184 0.998561 0.99757 86114.3 183792 97680 0 86114.3 183792 97680 0 367586 385.741 794.031 435.227 0 1615 85728.6 182998 97244.7 0 365971 0.484268 0.484679 0.484266 1.26681e-15 0.964321 0.853641 1.08935 0.994672 0.867005 1.14114 0.998348 0.931637 1.06984 0.96152 0.99806 0.0017062 0.0353646 NA
rs6511720 rs6511720 19 11202306 G T 185 1 1 285447 77059 5080 0 285447 77059 5080 0 367586 1284 313 18 0 1615 284163 76746 5062 0 365971 0.118638 0.10805 0.118684 0 0.902591 0.797482 1.02155 0.78696 0.493807 1.25415 0.89954 0.80478 1.00546 0.0780795 1 -0.0964185 0.0547229 NA
19:11227602_C_T rs688 19 11227602 C T 186 0.999561 0.9993 110653 182452 74481.8 0 110653 182452 74481.8 0 367586 455.071 838.925 321.004 0 1615 110197 181613 74160.8 0 365971 0.4508 0.458493 0.450766 1.58351e-16 1.11859 0.997714 1.2541 1.04816 0.908351 1.2095 1.03166 0.962522 1.10576 0.467601 0.998955 0.0257941 0.0355101 NA
19:19407718_T_C rs10401969 19 19407718 T C 187 0.999493 0.997443 313362 52106.4 2117.37 0 313362 52106.4 2117.37 0 367586 1378.94 222.161 13.902 0 1615 311983 51884.2 2103.47 0 365971 0.0766366 0.0773885 0.0766333 -5.54229e-16 0.968766 0.840522 1.11658 1.4953 0.880089 2.54055 1.01068 0.888049 1.15025 0.739977 0.997008 0.022174 0.0668125 NA
rs731839 rs731839 19 33899065 G A 188 1 1 41265 163822 162499 0 41265 163822 162499 0 367586 181 713 721 0 1615 41084 163109 161778 0 365971 0.335094 0.332817 0.335104 0 0.992215 0.842563 1.16845 1.0116 0.859183 1.19106 1.01034 0.938883 1.08723 0.674594 1 0.0157043 0.0374045 NA
19:35556744_T_C rs1688030 19 35556744 T C 189 0.99969 0.998271 1691.18 45797.9 320097 0 1691.18 45797.9 320097 0 367586 5 202.482 1407.52 0 1615 1686.18 45595.4 318689 0 365971 0.0668963 0.065784 0.0669012 6.33405e-16 1.49762 0.615851 3.64188 1.48943 0.618164 3.58871 1.0182 0.885698 1.17053 0.793085 0.998343 0.0185384 0.0706745 NA
rs6859 rs6859 19 45382034 A G 190 1 1 65619 179010 122957 0 65619 179010 122957 0 367586 280 770 565 0 1615 65339 178240 122392 0 365971 0.422007 0.411765 0.422053 0 1.00809 0.87896 1.15619 1.07723 0.933174 1.24353 1.04323 0.972481 1.11913 0.261817 1 0.0400344 0.0356779 NA
rs7254892 rs7254892 19 45389596 G A 191 1 1 344881 22366 339 0 344881 22366 339 0 367586 1506 108 1 0 1615 343375 22258 338 0 365971 0.031345 0.0340557 0.0313331 0 1.10632 0.909667 1.34549 0.67457 0.0946822 4.80602 1.08996 0.900811 1.31882 0.231888 1 0.12309 0.10296 NA
rs492602 rs492602 19 49206417 A G 192 1 1 89552 183204 94830 0 89552 183204 94830 0 367586 354 825 436 0 1615 89198 182379 94394 0 365971 0.492821 0.474613 0.492901 0 1.13981 1.00609 1.2913 1.16384 1.01127 1.33944 1.07599 1.00403 1.1531 0.190721 1 0.0464222 0.0354788 NA
rs17695224 rs17695224 19 52324216 G A 193 1 1 197505 144049 26032 0 197505 144049 26032 0 367586 854 647 114 0 1615 196651 143402 25918 0 365971 0.266758 0.270898 0.26674 0 1.03893 0.937828 1.15094 1.01284 0.832678 1.23199 1.02138 0.944956 1.10399 0.548886 1 0.0239721 0.0399915 NA
rs103294 rs103294 19 54797848 C T 194 1 1 221245 127588 18753 0 221245 127588 18753 0 367586 975 556 84 0 1615 220270 127032 18669 0 365971 0.224565 0.224149 0.224567 0 0.988809 0.890793 1.09761 1.0165 0.813014 1.27092 0.997599 0.918251 1.0838 0.53523 1 -0.0260916 0.0420804 NA
rs364585 rs364585 20 12962718 A G 195 1 1 56348 175283 135955 0 56348 175283 135955 0 367586 249 774 592 0 1615 56099 174509 135363 0 365971 0.391716 0.393808 0.391707 0 0.999261 0.866014 1.15301 0.98532 0.849455 1.14292 0.99123 0.923533 1.06389 0.856965 1 -0.00651598 0.0361519 NA
rs2328223 rs2328223 20 17845921 A C 196 1 1 242960 111732 12894 0 242960 111732 12894 0 367586 1052 496 67 0 1615 241908 111236 12827 0 365971 0.187058 0.195046 0.187023 0 1.02535 0.921308 1.14113 1.20111 0.937679 1.53856 1.0533 0.965306 1.14931 0.157889 1 0.0641503 0.0454256 NA
20:34154741_C_T rs7264396 20 34154741 C T 197 0.999888 0.999709 229265 122192 16129.7 0 229265 122192 16129.7 0 367586 1013.95 538.051 63 0 1615 228251 121654 16066.7 0 365971 0.210088 0.205589 0.210108 2.37527e-16 0.995621 0.896588 1.10559 0.882693 0.684017 1.13908 0.972922 0.893175 1.05979 0.698965 0.999892 -0.0168423 0.0435518 NA
20:39180436_T_C rs6016381 20 39180436 T C 198 0.985662 0.976158 134743 175256 57587.4 0 134743 175256 57587.4 0 367586 601.537 776.329 237.133 0 1615 134141 174479 57350.3 0 365971 0.395051 0.387181 0.395086 3.48373e-15 0.992206 0.891788 1.10393 0.922055 0.793139 1.07192 0.967352 0.901093 1.03848 0.170444 0.979236 -0.0499718 0.0364551 NA
20:39724338_T_C rs6065311 20 39724338 T C 199 0.999669 0.999483 99688.9 183946 83951.3 0 99688.9 183946 83951.3 0 367586 418.957 817.686 378.357 0 1615 99270 183128 83573 0 365971 0.478593 0.48743 0.478554 -3.16702e-16 1.05799 0.940216 1.19051 1.07272 0.933217 1.23307 1.03619 0.966957 1.11037 0.219206 0.999136 0.0435601 0.0354538 NA
rs1800961 rs1800961 20 43042364 C T 200 1 1 345047 22185 354 0 345047 22185 354 0 367586 1490 124 1 0 1615 343557 22061 353 0 365971 0.0311397 0.0390093 0.0311049 0 1.29601 1.07853 1.55735 0.653187 0.0916916 4.65314 1.26443 1.05762 1.5117 0.0110229 1 0.257857 0.10144 NA
20:44585420_A_G rs4465830 20 44585420 A G 201 0.999851 0.999604 243276 111557 12752.9 0 243276 111557 12752.9 0 367586 1078.84 477.165 59 0 1615 242197 111080 12693.9 0 365971 0.186437 0.184262 0.186446 -6.33405e-16 0.964376 0.865657 1.07435 1.04344 0.802411 1.35688 0.985635 0.901571 1.07754 0.619221 0.999657 -0.0224828 0.0452411 NA
rs181362 rs181362 22 21932068 C T 202 1 1 239937 113956 13693 0 239937 113956 13693 0 367586 1072 483 60 0 1615 238865 113473 13633 0 365971 0.192257 0.186687 0.192282 0 0.948445 0.851654 1.05624 0.980658 0.75569 1.2726 0.964227 0.882387 1.05366 0.650686 1 -0.0203764 0.0449999 NA
rs5763662 rs5763662 22 30378703 C T 203 1 1 351124 16288 174 0 351124 16288 174 0 367586 1556 59 0 0 1615 349568 16229 174 0 365971 0.0226287 0.0182663 0.022648 0 0.816737 0.62947 1.05972 NA NA NA 0.80293 0.620344 1.03926 0.104367 1 -0.193693 0.119266 NA
22:38595411_G_A rs3761445 22 38595411 G A 204 0.998847 0.998255 59201 176652 131733 0 59201 176652 131733 0 367586 258.525 768.98 587.494 0 1615 58942.4 175883 131146 0 365971 0.40134 0.398152 0.401354 -3.95878e-16 0.996819 0.865538 1.14801 1.02135 0.882073 1.18262 1.01343 0.944347 1.08757 0.707734 0.997591 0.0134991 0.0360071 NA
# Completed successfully at 2019-08-07 22:36:16
