# Supplementary material for: Predicting the effect of statins on cancer risk using genetic variants from a Mendelian randomization study in the UK Biobank
Source: eLife. 2020 Oct 13;9:e57191. doi: 10.7554/eLife.57191 (PMC7553780; doi:10.7554/eLife.57191)
Supplement: Source data 1. [file elife-57191-data1.zip › lipid_snps_CANCER_outcomes_ca_headneck_nSR.out]

# Analysis: "SNPTEST 2.5.4-beta1 analysis, started 2020-06-10 01:23:02"
#  started: 2020-06-10 03:43:27
# 
# Analysis properties:
#   -cov_names PC1 PC2 PC3 PC4 PC5 PC6 PC7 PC8 PC9 PC10 ages sex (user-supplied)
#   -data /rds/project/jmmh2/rds-jmmh2-projects/zz_mr/Association_Tests_August/bgen/lipid_snps.bgen /rds/project/jmmh2/rds-jmmh2-projects/zz_mr/September/input/cancer_Jul19_nSR_corr.sample (user-supplied)
#   -exclude_samples /rds/project/jmmh2/rds-jmmh2-projects/zz_mr/Amy_GWAS/input_all/exclusion_list.txt (user-supplied)
#   -frequentist 1 (user-supplied)
#   -method score (user-supplied)
#   -o /rds/project/jmmh2/rds-jmmh2-projects/zz_mr/Association_Tests_August/output/lipid_snps_CANCER_outcomes_ca_headneck_nSR.out (user-supplied)
#   -pheno ca_headneck_nSR (user-supplied)
# 
alternate_ids rsid chromosome position alleleA alleleB index average_maximum_posterior_call info cohort_1_AA cohort_1_AB cohort_1_BB cohort_1_NULL all_AA all_AB all_BB all_NULL all_total cases_AA cases_AB cases_BB cases_NULL cases_total controls_AA controls_AB controls_BB controls_NULL controls_total all_maf cases_maf controls_maf missing_data_proportion het_OR het_OR_lower het_OR_upper hom_OR hom_OR_lower hom_OR_upper all_OR all_OR_lower all_OR_upper frequentist_add_pvalue frequentist_add_info frequentist_add_beta_1 frequentist_add_se_1 comment
rs10903129 rs10903129 01 25768937 A G 1 1 1 72158 181055 114373 0 72158 181055 114373 0 367586 278 704 448 0 1430 71880 180351 113925 0 366156 0.442578 0.440559 0.442586 0 1.00929 0.878223 1.15993 1.01677 0.875197 1.18124 1.00825 0.936366 1.08566 0.940861 1 0.00279838 0.0377205 NA
rs4660293 rs4660293 01 40028180 A G 2 1 1 215504 132022 20060 0 215504 132022 20060 0 367586 850 503 77 0 1430 214654 131519 19983 0 366156 0.234152 0.22972 0.234169 0 0.965827 0.864813 1.07864 0.973083 0.770284 1.22928 0.975335 0.893804 1.0643 0.721163 1 -0.0158701 0.0444658 NA
rs2479394 rs2479394 01 55486064 G A 3 1 1 28474 148012 191100 0 28474 148012 191100 0 367586 101 574 755 0 1430 28373 147438 190345 0 366156 0.278792 0.271329 0.278821 0 1.09367 0.884854 1.35177 1.11427 0.904982 1.37195 1.03829 0.955989 1.12767 0.411219 1 0.0343793 0.0418367 NA
rs11206510 rs11206510 01 55496039 T C 4 1 1 242622 111961 13003 0 242622 111961 13003 0 367586 904 479 47 0 1430 241718 111482 12956 0 366156 0.187666 0.20035 0.187617 0 1.14887 1.02817 1.28374 0.96999 0.723081 1.30121 1.08487 0.989761 1.18912 0.0711192 1 0.0867669 0.0480779 NA
1:55502137_C_G rs2149041 01 55502137 C G 5 0.996853 0.992299 242350 112197 13039.4 0 242350 112197 13039.4 0 367586 934.91 450.553 44.5373 0 1430 241415 111746 12994.8 0 366156 0.188086 0.188681 0.188083 -3.95878e-16 1.04114 0.930236 1.16526 0.885009 0.654893 1.19598 1.00392 0.913979 1.1027 0.927335 0.994972 0.00438755 0.0481103 NA
rs2479409 rs2479409 01 55504650 G A 6 1 1 44711 166817 156058 0 44711 166817 156058 0 367586 173 666 591 0 1430 44538 166151 155467 0 366156 0.348543 0.353846 0.348522 0 1.03194 0.872723 1.22021 0.978665 0.825867 1.15973 0.976905 0.904689 1.05489 0.562156 1 -0.0227953 0.0393265 NA
rs10888897 rs10888897 01 55513061 T C 7 1 1 56449 175511 135626 0 56449 175511 135626 0 367586 224 695 511 0 1430 56225 174816 135115 0 366156 0.392301 0.39965 0.392273 0 0.997896 0.858133 1.16042 0.94929 0.811064 1.11107 0.969624 0.89959 1.04511 0.409496 1 -0.0316973 0.0384312 NA
1:55518752_C_T rs7552841 01 55518752 C T 8 0.958373 0.933846 142943 172732 51911 0 142943 172732 51911 0 367586 587.235 648.224 194.541 0 1430 142355 172084 51716.5 0 366156 0.376177 0.362694 0.376229 4.67136e-15 0.913157 0.8165 1.02126 0.911893 0.775163 1.07274 0.943551 0.874169 1.01844 0.13282 0.93325 -0.0602737 0.0401003 NA
rs562556 rs562556 01 55524237 G A 9 1 1 11874 108124 247588 0 11874 108124 247588 0 367586 54 420 956 0 1430 11820 107704 246632 0 366156 0.179376 0.184615 0.179355 0 0.853574 0.642551 1.1339 0.848462 0.644615 1.11677 0.96528 0.878107 1.06111 0.609798 1 -0.0248617 0.0487139 NA
1:55958030_C_T rs1998013 01 55958030 C T 10 0.99938 0.924791 365156 2424.64 5.47451 0 365156 2424.64 5.47451 0 367586 1421.63 8.37255 0 0 1430 363734 2416.27 5.47451 0 366156 0.00331296 0.00292746 0.00331446 -2.13774e-15 0.886565 0.448906 1.75092 NA NA NA 0.882897 0.447499 1.74192 0.742645 0.934713 -0.111578 0.339812 NA
1:62953373_G_A rs10493326 01 62953373 G A 11 0.993589 0.986538 204883 139060 23643.3 0 204883 139060 23643.3 0 367586 805.945 528.965 95.0902 0 1430 204077 138531 23548.2 0 366156 0.253473 0.251449 0.253481 7.91756e-16 0.966873 0.866254 1.07918 1.02251 0.826386 1.26517 0.989293 0.909004 1.07667 0.871708 0.987799 -0.00700857 0.0433995 NA
1:63133930_G_A rs4587594 01 63133930 G A 12 0.999555 0.999167 154549 167721 45316.3 0 154549 167721 45316.3 0 367586 578.067 701.533 150.4 0 1430 153971 167019 45165.9 0 366156 0.351419 0.350466 0.351423 7.91756e-17 1.11877 1.00192 1.24926 0.886946 0.74105 1.06157 0.995809 0.922042 1.07548 0.846608 0.998834 -0.00760457 0.0393106 NA
1:92993807_C_T rs6603981 01 92993807 C T 13 0.998715 0.997191 16184.9 118957 232444 0 16184.9 118957 232444 0 367586 56.4 439.427 934.173 0 1430 16128.5 118517 231510 0 366156 0.205838 0.193087 0.205888 -2.21692e-15 1.06028 0.803173 1.39969 1.15391 0.881556 1.5104 1.08349 0.987246 1.18912 0.0980673 0.995734 0.0765811 0.0462923 NA
rs12133576 rs12133576 01 93816400 A G 14 1 1 50170 170896 146520 0 50170 170896 146520 0 367586 211 651 568 0 1430 49959 170245 145952 0 366156 0.368942 0.375175 0.368918 0 0.905395 0.774939 1.05781 0.921445 0.786504 1.07954 0.973573 0.902463 1.05029 0.64502 1 -0.0178614 0.0387709 NA
rs646776 rs646776 01 109818530 C T 15 1 1 18197 127002 222387 0 18197 127002 222387 0 367586 77 523 830 0 1430 18120 126479 221557 0 366156 0.222255 0.236713 0.222199 0 0.973085 0.765649 1.23672 0.881577 0.697657 1.11398 0.921168 0.844922 1.00429 0.088819 1 -0.0765764 0.045001 NA
1:110198727_C_G rs1010167 01 110198727 C G 16 0.996247 0.993891 137991 174531 55063.9 0 137991 174531 55063.9 0 367586 535.898 677.91 216.192 0 1430 137455 173853 54847.7 0 366156 0.3872 0.388215 0.387196 1.18763e-15 1.00016 0.892833 1.12038 1.01102 0.863065 1.18434 1.0043 0.931406 1.0829 0.905299 0.993576 0.00459704 0.0386404 NA
rs267733 rs267733 01 150958836 A G 17 1 1 258958 99130 9498 0 258958 99130 9498 0 367586 1038 356 36 0 1430 257920 98774 9462 0 366156 0.160678 0.14965 0.160721 0 0.895561 0.79381 1.01035 0.945382 0.677678 1.31884 0.918996 0.829111 1.01863 0.0817093 1 -0.0887408 0.0509754 NA
rs12145743 rs12145743 01 156700651 T G 18 1 1 161167 164513 41906 0 161167 164513 41906 0 367586 646 627 157 0 1430 160521 163886 41749 0 366156 0.337778 0.329021 0.337812 0 0.95066 0.851552 1.0613 0.934443 0.784635 1.11285 0.961214 0.888954 1.03935 0.432785 1 -0.0311783 0.0397463 NA
rs4650994 rs4650994 01 178515312 G A 19 1 1 81139 181896 104551 0 81139 181896 104551 0 367586 306 701 423 0 1430 80833 181195 104128 0 366156 0.468154 0.459091 0.46819 0 1.02197 0.893317 1.16916 1.0731 0.92605 1.2435 1.03727 0.96358 1.11659 0.439064 1 0.0290081 0.0374891 NA
1:182150978_C_A rs1689797 01 182150978 C A 20 0.998404 0.997402 163413 163299 40874.1 0 163413 163299 40874.1 0 367586 639.149 625.949 164.902 0 1430 162774 162673 40709.2 0 366156 0.333319 0.334179 0.333315 1.58351e-15 0.97996 0.877503 1.09438 1.03161 0.869 1.22466 1.00389 0.928705 1.08517 0.736919 0.996568 0.0134045 0.0399019 NA
rs2642438 rs2642438 01 220970028 A G 21 1 1 32481 153245 181860 0 32481 153245 181860 0 367586 131 623 676 0 1430 32350 152622 181184 0 366156 0.296811 0.309441 0.296761 0 1.00803 0.834624 1.21747 0.921361 0.763852 1.11135 0.941735 0.869816 1.0196 0.185217 1 -0.0542784 0.0409691 NA
1:220985811_T_C rs903319 01 220985811 T C 22 0.997348 0.994976 198690 143077 25818.5 0 198690 143077 25818.5 0 367586 759.047 586.439 84.5137 0 1430 197931 142491 25734 0 366156 0.264856 0.264149 0.264858 8.70931e-16 1.0732 0.963361 1.19556 0.856378 0.68374 1.0726 0.996361 0.916736 1.0829 0.836555 0.994073 -0.00878588 0.0425874 NA
rs4846914 rs4846914 01 230295691 G A 23 1 1 56753 176014 134819 0 56753 176014 134819 0 367586 214 703 513 0 1430 56539 175311 134306 0 366156 0.393813 0.395455 0.393806 0 1.05945 0.908858 1.23499 1.00915 0.860113 1.18401 0.993124 0.921269 1.07058 0.76444 1 -0.0115212 0.0384481 NA
1:230419344_G_A rs6680658 01 230419344 G A 24 0.993148 0.986 216214 131472 19900 0 216214 131472 19900 0 367586 851.753 514.733 63.5137 0 1430 215362 130957 19836.5 0 366156 0.232969 0.224392 0.233003 -1.74186e-15 0.993819 0.890619 1.10898 0.809575 0.62713 1.0451 0.952353 0.872112 1.03998 0.214395 0.990245 -0.0552493 0.0444995 NA
1:234849339_G_A rs2587534 01 234849339 G A 25 0.99591 0.992501 85062.7 183708 98815.1 0 85062.7 183708 98815.1 0 367586 332.969 711.396 385.635 0 1430 84729.7 182997 98429.4 0 366156 0.481294 0.481585 0.481292 4.19631e-15 0.989237 0.868298 1.12702 0.996975 0.860757 1.15475 0.998829 0.928055 1.075 0.932834 0.993477 -0.00317486 0.0376703 NA
rs1367117 rs1367117 02 21263900 G A 26 1 1 161856 163987 41743 0 161856 163987 41743 0 367586 622 643 165 0 1430 161234 163344 41578 0 366156 0.336619 0.34021 0.336605 0 1.02041 0.91371 1.13957 1.02869 0.866163 1.22173 1.01623 0.94044 1.09813 0.786061 1 0.0107662 0.0396649 NA
rs515135 rs515135 02 21286057 T C 27 1 1 11882 108434 247270 0 11882 108434 247270 0 367586 36 429 965 0 1430 11846 108005 246305 0 366156 0.179819 0.175175 0.179837 0 1.30702 0.929717 1.83745 1.28921 0.923868 1.79902 1.03245 0.937381 1.13717 0.547932 1 0.0293764 0.0488904 NA
rs1260326 rs1260326 02 27730940 T C 28 1 1 57437 175526 134623 0 57437 175526 134623 0 367586 234 671 525 0 1430 57203 174855 134098 0 366156 0.39501 0.398252 0.394997 0 0.938096 0.808152 1.08893 0.957062 0.820158 1.11682 0.986491 0.915199 1.06334 0.626764 1 -0.0186602 0.0383728 NA
2:27731212_T_C rs3817588 02 27731212 T C 29 0.991982 0.980657 237957 115439 14189.4 0 237957 115439 14189.4 0 367586 938.831 431.004 60.1647 0 1430 237018 115008 14129.2 0 366156 0.195625 0.192774 0.195636 -3.95878e-15 0.94612 0.843966 1.06064 1.07503 0.827897 1.39592 0.981875 0.8946 1.07766 0.659399 0.978806 -0.0210175 0.0476864 NA
rs6544713 rs6544713 02 44073881 T C 30 1 1 38467 160718 168401 0 38467 160718 168401 0 367586 137 662 631 0 1430 38330 160056 167770 0 366156 0.32326 0.327273 0.323245 0 1.15719 0.962414 1.39138 1.05228 0.874494 1.26622 0.981814 0.907905 1.06174 0.731598 1 -0.0137311 0.0400324 NA
rs4148218 rs4148218 02 44099582 G A 31 1 1 245276 109927 12383 0 245276 109927 12383 0 367586 952 419 59 0 1430 244324 109508 12324 0 366156 0.183213 0.187762 0.183195 0 0.981968 0.875181 1.10179 1.22865 0.94397 1.59919 1.03069 0.938189 1.13232 0.661776 1 0.0211391 0.048322 NA
rs2710642 rs2710642 02 63149557 G A 32 1 1 39456 161626 166504 0 39456 161626 166504 0 367586 141 636 653 0 1430 39315 160990 165851 0 366156 0.327186 0.320979 0.32721 0 1.10153 0.917526 1.32244 1.09783 0.914836 1.31742 1.02885 0.95103 1.11305 0.551935 1 0.0238012 0.0400112 NA
2:118576719_T_C rs17508045 02 118576719 T C 33 0.999611 0.997929 305977 58744.1 2864.9 0 305977 58744.1 2864.9 0 367586 1187.09 239.906 3.00784 0 1430 304790 58504.2 2861.89 0 366156 0.087699 0.0859866 0.0877057 -1.50434e-15 1.05286 0.916211 1.2099 0.269848 0.086982 0.837164 0.978554 0.85842 1.1155 0.594059 0.999345 -0.0351185 0.065893 NA
rs2030746 rs2030746 02 121309488 C T 34 1 1 125469 178592 63525 0 125469 178592 63525 0 367586 509 678 243 0 1430 124960 177914 63282 0 366156 0.415742 0.406993 0.415776 0 0.935562 0.833781 1.04977 0.942713 0.808867 1.09871 0.964376 0.894921 1.03922 0.267561 1 -0.0421888 0.0380526 NA
2:135762344_C_T rs16831243 02 135762344 C T 35 0.999529 0.998031 297933 65518.4 4134.64 0 297933 65518.4 4134.64 0 367586 1173.41 242.588 14 0 1430 296760 65275.8 4120.64 0 366156 0.100368 0.0946113 0.10039 3.95878e-16 0.939879 0.81832 1.07949 0.859246 0.506848 1.45666 0.936418 0.82601 1.06158 0.904593 0.99799 -0.00770426 0.0642762 NA
2:165551201_T_C rs7607980 02 165551201 T C 36 0.999288 0.997628 284300 77910.9 5375.6 0 284300 77910.9 5375.6 0 367586 1088.67 317.325 24.0039 0 1430 283211 77593.5 5351.6 0 366156 0.1206 0.127739 0.120573 -2.85032e-15 1.06388 0.938598 1.20589 1.16684 0.777992 1.75005 1.06814 0.956856 1.19237 0.267128 0.99801 0.063814 0.0575055 NA
2:165619163_T_G rs355838 02 165619163 T G 37 0.994557 0.992059 56385.1 175396 135805 0 56385.1 175396 135805 0 367586 219.878 662.945 547.176 0 1430 56165.2 174733 135258 0 366156 0.391971 0.38556 0.391996 9.50107e-16 0.969143 0.831793 1.12917 1.03336 0.883382 1.20879 1.02745 0.95279 1.10797 0.427672 0.993268 0.0306115 0.0385933 NA
rs2287623 rs2287623 02 169830155 G A 38 1 1 57757 176298 133531 0 57757 176298 133531 0 367586 245 671 514 0 1430 57512 175627 133017 0 366156 0.39693 0.405944 0.396895 0 0.896858 0.774556 1.03847 0.907086 0.778804 1.0565 0.963039 0.893651 1.03782 0.400283 1 -0.0322418 0.0383322 NA
rs1047891 rs1047891 02 211540507 C A 39 1 1 172154 158700 36732 0 172154 158700 36732 0 367586 684 610 136 0 1430 171470 158090 36596 0 366156 0.315795 0.308392 0.315824 0 0.967292 0.867083 1.07908 0.931617 0.774762 1.12023 0.965971 0.89214 1.04591 0.389968 1 -0.0346935 0.0403565 NA
rs1250229 rs1250229 02 216304384 T C 40 1 1 24471 143779 199336 0 24471 143779 199336 0 367586 88 532 810 0 1430 24383 143247 198526 0 366156 0.262144 0.247552 0.262201 0 1.02904 0.82091 1.28993 1.1305 0.906892 1.40925 1.0802 0.992103 1.17613 0.0648562 1 0.0790865 0.0428364 NA
2:227122216_G_T rs1515110 02 227122216 G T 41 0.999003 0.998217 48609.5 170037 148940 0 48609.5 170037 148940 0 367586 200.788 682.396 546.816 0 1430 48408.7 169354 148393 0 366156 0.363528 0.379011 0.363467 0 0.971462 0.829745 1.13738 0.888407 0.755493 1.0447 0.93557 0.867366 1.00914 0.0827583 0.998976 -0.0676679 0.0390039 NA
rs11563251 rs11563251 02 234679384 C T 42 1 1 290875 72172 4539 0 290875 72172 4539 0 367586 1122 287 21 0 1430 289753 71885 4518 0 366156 0.110518 0.115035 0.110501 0 1.03105 0.905442 1.17408 1.20035 0.778741 1.85022 1.04637 0.932604 1.17401 0.428091 1 0.0473705 0.0597763 NA
3:12296469_G_A rs9875338 03 12296469 G A 43 0.999063 0.998416 132583 176123 58880 0 132583 176123 58880 0 367586 491.2 704.357 234.443 0 1430 132092 175418 58645.5 0 366156 0.399747 0.410225 0.399706 -7.91756e-16 1.07978 0.96206 1.21191 1.07503 0.919855 1.25639 1.04462 0.969473 1.1256 0.317368 0.998313 0.0382962 0.0383008 NA
rs7640978 rs7640978 03 32533010 C T 44 1 1 305112 59557 2917 0 305112 59557 2917 0 367586 1191 226 13 0 1430 303921 59331 2904 0 366156 0.0889465 0.0881119 0.0889498 0 0.972021 0.84294 1.12087 1.14234 0.660535 1.97559 0.98967 0.869419 1.12655 0.907142 1 -0.00769169 0.0659412 NA
Affx-22382690 rs2290547 03 47061183 G A 45 1 1 250117 105993 11476 0 250117 105993 11476 0 367586 936 452 42 0 1430 249181 105541 11434 0 366156 0.175394 0.187413 0.175347 0 1.14014 1.01883 1.27589 0.97789 0.717436 1.3329 1.08468 0.987255 1.19171 0.0829928 1 0.0855016 0.0493208 NA
3:50113034_A_G rs2240327 03 50113034 A G 46 0.99989 0.999813 100622 183347 83617 0 100622 183347 83617 0 367586 399.98 688.035 341.984 0 1430 100222 182659 83275.1 0 366156 0.47687 0.479722 0.476858 -2.37527e-16 0.943829 0.834193 1.06787 1.029 0.890423 1.18914 1.01154 0.939856 1.08869 0.54616 0.999949 0.0230438 0.0381821 NA
rs13326165 rs13326165 03 52532118 A G 47 1 1 15455 119214 232917 0 15455 119214 232917 0 367586 51 494 885 0 1430 15404 118720 232032 0 366156 0.204203 0.208392 0.204186 0 1.2568 0.941583 1.67755 1.15202 0.868308 1.52842 0.974642 0.890387 1.06687 0.729473 1 -0.0160793 0.0464953 NA
rs6805251 rs6805251 03 119560606 T C 48 1 1 53874 173703 140009 0 53874 173703 140009 0 367586 216 654 560 0 1430 53658 173049 139449 0 366156 0.382837 0.37972 0.382849 0 0.938835 0.804741 1.09527 0.997593 0.852388 1.16753 1.01335 0.939506 1.093 0.740995 1 0.0127522 0.0385805 NA
rs17345563 rs17345563 03 132209203 A G 49 1 1 289295 73612 4679 0 289295 73612 4679 0 367586 1123 291 16 0 1430 288172 73321 4663 0 366156 0.112858 0.112937 0.112858 0 1.01844 0.895022 1.15888 0.880494 0.537086 1.44348 1.00079 0.891166 1.12391 0.964425 1 -0.00263968 0.0591843 NA
3:135932359_C_T rs687339 03 135932359 C T 50 0.998803 0.997227 19123.1 129452 219011 0 19123.1 129452 219011 0 367586 59.0941 551.365 819.541 0 1430 19064 128900 218192 0 366156 0.228107 0.234109 0.228083 -1.58351e-15 1.37992 1.05476 1.80532 1.21172 0.930182 1.57847 0.966654 0.886354 1.05423 0.478909 0.996102 -0.0316787 0.0447402 NA
3:156798294_A_G rs1482852 03 156798294 A G 51 0.998128 0.996845 131815 177009 58762 0 131815 177009 58762 0 367586 508.278 683.757 237.965 0 1430 131307 176325 58524.1 0 366156 0.400631 0.405485 0.400612 1.34598e-15 1.00178 0.892945 1.12388 1.05042 0.900262 1.22563 1.02046 0.94692 1.09971 0.371964 0.995556 0.0343653 0.0384915 NA
3:170727218_G_A rs10513688 03 170727218 G A 52 0.999974 0.999859 299612 64506.6 3467.13 0 299612 64506.6 3467.13 0 367586 1162.98 253.02 14 0 1430 298449 64253.5 3453.13 0 366156 0.0971756 0.0982586 0.0971714 -9.50107e-16 1.01054 0.881842 1.15803 1.04043 0.613604 1.76417 1.01241 0.894906 1.14534 0.663627 0.999921 0.0277142 0.0637239 NA
rs6831256 rs6831256 04 3473139 A G 53 1 1 122328 179565 65693 0 122328 179565 65693 0 367586 492 675 263 0 1430 121836 178890 65430 0 366156 0.422964 0.41993 0.422975 0 0.93439 0.831706 1.04975 0.995381 0.856717 1.15649 0.987588 0.916776 1.06387 0.856421 1 -0.00687638 0.0380053 NA
4:26062990_A_G rs10019888 04 26062990 A G 54 0.996652 0.990717 256221 101227 10138.8 0 256221 101227 10138.8 0 367586 1006.86 375.408 47.7333 0 1430 255214 100851 10091.1 0 366156 0.165273 0.164641 0.165276 -6.65075e-15 0.943535 0.837887 1.0625 1.199 0.896257 1.60401 0.995407 0.901567 1.09901 0.888095 0.98928 -0.00712331 0.0506224 NA
rs442177 rs442177 04 88030261 G T 55 1 1 60675 177384 129527 0 60675 177384 129527 0 367586 256 667 507 0 1430 60419 176717 129020 0 366156 0.406346 0.412238 0.406323 0 0.890802 0.771027 1.02918 0.927437 0.797783 1.07816 0.975831 0.905681 1.05141 0.471909 1 -0.0274865 0.0382087 NA
4:88160140_C_T rs10029254 04 88160140 C T 56 0.999897 0.999771 217251 130571 19763.7 0 217251 130571 19763.7 0 367586 862.008 500.996 66.9961 0 1430 216389 130070 19696.7 0 366156 0.231372 0.222024 0.231409 3.16702e-16 0.966898 0.865898 1.07968 0.853848 0.665631 1.09529 0.94787 0.867717 1.03543 0.299671 0.999976 -0.0461588 0.0445059 NA
rs3822072 rs3822072 04 89741269 G A 57 1 1 110787 182105 74694 0 110787 182105 74694 0 367586 388 761 281 0 1430 110399 181344 74413 0 366156 0.450905 0.462587 0.45086 0 1.19403 1.05637 1.34963 1.07446 0.921278 1.25312 1.0484 0.973962 1.12853 0.180122 1 0.050557 0.0377184 NA
rs2602836 rs2602836 04 100014805 A G 58 1 1 64735 179575 123276 0 64735 179575 123276 0 367586 227 736 467 0 1430 64508 178839 122809 0 366156 0.420371 0.416084 0.420388 0 1.16951 1.00753 1.35752 1.08062 0.921886 1.26669 1.01785 0.944773 1.09657 0.724751 1 0.013388 0.0380214 NA
rs13107325 rs13107325 04 103188709 C T 59 1 1 314539 51078 1969 0 314539 51078 1969 0 367586 1227 198 5 0 1430 313312 50880 1964 0 366156 0.0748342 0.0727273 0.0748424 0 0.993689 0.854933 1.15497 0.650071 0.269789 1.56638 0.969522 0.841684 1.11678 0.510573 1 -0.0466837 0.0709537 NA
rs6450176 rs6450176 05 53298025 G A 60 1 1 205147 139012 23427 0 205147 139012 23427 0 367586 786 539 105 0 1430 204361 138473 23322 0 366156 0.25282 0.261888 0.252784 0 1.01204 0.906782 1.12952 1.17057 0.954462 1.43562 1.04879 0.96475 1.14016 0.213868 1 0.0537085 0.0432087 NA
5:55861786_C_T rs9686661 05 55861786 C T 61 0.999884 0.999703 235332 117442 14811.2 0 235332 117442 14811.2 0 367586 869.004 501.996 59 0 1430 234463 116940 14752.2 0 366156 0.200041 0.216782 0.199976 -3.95878e-16 1.15822 1.03746 1.29302 1.07907 0.828517 1.40538 1.1073 1.01288 1.21052 0.0277893 0.999489 0.103023 0.0468233 NA
5:67714246_A_G rs4976033 05 67714246 A G 62 0.983128 0.97252 131248 176794 59543.3 0 131248 176794 59543.3 0 367586 526.38 663.314 240.306 0 1430 130722 176131 59303 0 366156 0.402465 0.399974 0.402474 1.26681e-15 0.93526 0.833965 1.04886 1.00632 0.863641 1.17258 0.989646 0.918176 1.06668 0.998528 0.973419 -7.15671e-05 0.0387951 NA
5:74560579_G_A rs10066707 05 74560579 G A 63 0.993838 0.99098 146622 170694 50270.3 0 146622 170694 50270.3 0 367586 568.824 682.882 178.294 0 1430 146053 170011 50092 0 366156 0.36894 0.363451 0.368962 1.74186e-15 1.03134 0.922543 1.15297 0.913906 0.772163 1.08167 0.976538 0.90476 1.05401 0.600799 0.994015 -0.0203754 0.03894 NA
5:74562029_C_G rs2006760 05 74562029 C G 64 0.989448 0.974963 232555 119577 15454 0 232555 119577 15454 0 367586 910.016 466.059 53.9255 0 1430 231645 119111 15400.1 0 366156 0.204693 0.200668 0.204709 -8.94684e-15 0.99601 0.8906 1.1139 0.891344 0.676915 1.1737 0.975302 0.889857 1.06895 0.697639 0.979345 -0.0182905 0.0470787 NA
rs7703051 rs7703051 05 74625487 C A 65 1 1 143724 172086 51776 0 143724 172086 51776 0 367586 575 650 205 0 1430 143149 171436 51571 0 366156 0.37493 0.370629 0.374947 0 0.943913 0.843537 1.05623 0.989621 0.843505 1.16105 0.981705 0.909831 1.05926 0.754823 1 -0.0121013 0.0387507 NA
5:74641707_G_A rs2303152 05 74641707 G A 66 0.999561 0.998347 297281 66549.7 3754.97 0 297281 66549.7 3754.97 0 367586 1156.38 257.62 16 0 1430 296125 66292.1 3738.97 0 366156 0.100738 0.101266 0.100736 1.18763e-15 0.995156 0.869227 1.13933 1.09583 0.668365 1.79668 1.00585 0.890573 1.13605 0.943278 0.999018 0.00443266 0.0622997 NA
5:74648496_G_T rs17238484 05 74648496 G T 67 0.99975 0.999474 220665 127957 18963.4 0 220665 127957 18963.4 0 367586 856.467 501.529 72.0039 0 1430 219809 127456 18891.4 0 366156 0.22564 0.225712 0.225639 7.1258e-16 1.00988 0.904308 1.12779 0.978199 0.768745 1.24472 1.00042 0.91629 1.09227 0.943357 0.999392 0.00318669 0.0448508 NA
rs5909 rs5909 05 74656175 G A 68 1 1 301812 62562 3212 0 301812 62562 3212 0 367586 1189 232 9 0 1430 300623 62330 3203 0 366156 0.0938365 0.0874126 0.0938616 0 0.94109 0.817376 1.08353 0.710438 0.368395 1.37005 0.924711 0.811984 1.05309 0.293612 1 -0.0677878 0.0645457 NA
rs12916 rs12916 05 74656539 T C 69 1 1 132156 176603 58827 0 132156 176603 58827 0 367586 530 670 230 0 1430 131626 175933 58597 0 366156 0.400256 0.395105 0.400276 0 0.945787 0.843749 1.06016 0.974806 0.834783 1.13832 0.978642 0.907826 1.05498 0.679566 1 -0.0158242 0.0383101 NA
rs4530754 rs4530754 05 122855416 G A 70 1 1 76377 182312 108897 0 76377 182312 108897 0 367586 316 687 427 0 1430 76061 181625 108470 0 366156 0.455765 0.461189 0.455744 0 0.91045 0.796674 1.04047 0.94753 0.81903 1.09619 0.978309 0.908832 1.0531 0.696031 1 -0.014714 0.0376621 NA
rs6882076 rs6882076 05 156390297 T C 71 1 1 49173 170253 148160 0 49173 170253 148160 0 367586 177 697 556 0 1430 48996 169556 147604 0 366156 0.365355 0.367483 0.365347 0 1.13791 0.964557 1.34241 1.04271 0.880171 1.23527 0.990844 0.918176 1.06926 0.815376 1 -0.00909339 0.0389446 NA
6:16109163_A_C rs2294261 06 16109163 A C 72 0.99645 0.994416 95752.4 183259 88575.1 0 95752.4 183259 88575.1 0 367586 376.525 715.925 337.549 0 1430 95375.9 182543 88237.5 0 366156 0.490237 0.486372 0.490252 1.26681e-15 0.993454 0.876703 1.12575 0.969009 0.836373 1.12268 0.98459 0.914845 1.05965 0.851834 0.994302 -0.00702335 0.0376026 NA
6:26093141_G_A rs1800562 06 26093141 G A 73 0.99952 0.997285 313425 51906.4 2254.63 0 313425 51906.4 2254.63 0 367586 1213.16 205.839 10.9961 0 1430 312212 51700.5 2243.64 0 366156 0.076738 0.0796613 0.0767266 7.91756e-16 1.02462 0.883627 1.18811 1.26129 0.695548 2.2872 1.04156 0.909456 1.19285 0.928223 0.996639 -0.00624507 0.069327 NA
rs2247056 rs2247056 06 31265490 T C 74 1 1 32591 153678 181317 0 32591 153678 181317 0 367586 135 585 710 0 1430 32456 153093 180607 0 366156 0.297699 0.298951 0.297694 0 0.918675 0.761587 1.10816 0.945116 0.785954 1.13651 0.994013 0.917394 1.07703 0.535991 1 0.0253477 0.0409569 NA
6:34563164_A_G rs205262 06 34563164 A G 75 0.999283 0.998621 196621 144317 26647.4 0 196621 144317 26647.4 0 367586 774.58 552.541 102.878 0 1430 195847 143765 26544.5 0 366156 0.268797 0.265139 0.268811 -1.58351e-16 0.971768 0.871104 1.08406 0.979941 0.797452 1.20419 0.981411 0.903071 1.06655 0.801495 0.998649 -0.0106569 0.0423879 NA
6:43757896_C_A rs998584 06 43757896 C A 76 0.996387 0.994693 98504 183562 85520.5 0 98504 183562 85520.5 0 367586 384.718 687.914 357.369 0 1430 98119.3 182874 85163.1 0 366156 0.482339 0.490437 0.482308 4.75053e-16 0.95939 0.846641 1.08715 1.07023 0.926431 1.23635 1.03308 0.959912 1.11182 0.412602 0.995696 0.0308089 0.0376029 NA
rs17789218 rs17789218 06 100600097 T C 77 1 1 209829 135864 21893 0 209829 135864 21893 0 367586 826 537 67 0 1430 209003 135327 21826 0 366156 0.244365 0.234615 0.244403 0 1.00407 0.900499 1.11954 0.776735 0.605307 0.996714 0.947679 0.869018 1.03346 0.321473 1 -0.0434147 0.0437897 NA
6:116337503_G_A rs868943 06 116337503 G A 78 0.999615 0.999376 122639 178859 66087.8 0 122639 178859 66087.8 0 367586 470.192 685.82 273.988 0 1430 122169 178173 65813.8 0 366156 0.423077 0.431397 0.423045 7.1258e-16 1.00012 0.889178 1.12491 1.08168 0.931695 1.25582 1.03472 0.960778 1.11436 0.566766 0.999576 0.0217084 0.0378973 NA
rs9491696 rs9491696 06 127452639 C G 79 1 1 94100 183991 89495 0 94100 183991 89495 0 367586 383 722 325 0 1430 93717 183269 89170 0 366156 0.493736 0.47972 0.493791 0 0.963979 0.851433 1.0914 0.891834 0.769066 1.0342 0.945231 0.878246 1.01733 0.119713 1 -0.0584054 0.0375361 NA
6:139831757_T_C rs634869 06 139831757 T C 80 0.999776 0.999687 61831.2 177550 128204 0 61831.2 177550 128204 0 367586 225.737 701.259 503.004 0 1430 61605.4 176849 127701 0 366156 0.409717 0.403054 0.409743 -7.91756e-17 1.08216 0.931175 1.25763 1.07496 0.918482 1.25809 1.02812 0.953962 1.10804 0.507164 0.999688 0.0252853 0.0381227 NA
6:152040291_T_C rs12525163 06 152040291 T C 81 0.999285 0.998573 193858 146362 27365.9 0 193858 146362 27365.9 0 367586 733.937 577.09 118.973 0 1430 193124 145785 27246.9 0 366156 0.273533 0.284977 0.273488 1.18763e-15 1.04162 0.933813 1.16188 1.14897 0.946238 1.39513 1.05875 0.976032 1.14849 0.167152 0.998967 0.0582221 0.0421467 NA
6:160575985_C_T rs2297374 06 160575985 C T 82 0.998105 0.996826 143986 171881 51719.5 0 143986 171881 51719.5 0 367586 564.729 679.859 185.412 0 1430 143421 171201 51534 0 366156 0.374497 0.367371 0.374525 2.61279e-15 1.00852 0.901832 1.12784 0.913726 0.773811 1.07894 0.969809 0.898682 1.04657 0.472002 0.997293 -0.0278866 0.0387731 NA
rs1564348 rs1564348 06 160578860 T C 83 1 1 253279 103766 10541 0 253279 103766 10541 0 367586 966 417 47 0 1430 252313 103349 10494 0 366156 0.169821 0.178671 0.169787 0 1.05388 0.939327 1.18241 1.16982 0.872347 1.56873 1.06371 0.966471 1.17073 0.280511 1 0.05382 0.0498716 NA
rs702485 rs702485 07 6449272 A G 84 1 1 109061 182158 76367 0 109061 182158 76367 0 367586 437 706 287 0 1430 108624 181452 76080 0 366156 0.455529 0.447552 0.45556 0 0.967135 0.858171 1.08994 0.937682 0.807713 1.08857 0.968183 0.899259 1.04239 0.22974 1 -0.0452161 0.0376478 NA
7:16152174_T_A rs17286602 07 16152174 T A 85 0.997749 0.99646 120185 180187 67214.2 0 120185 180187 67214.2 0 367586 470.663 716.255 243.082 0 1430 119714 179471 66971.1 0 366156 0.427948 0.420426 0.427978 -7.91756e-16 1.0151 0.903442 1.14055 0.92321 0.790574 1.0781 0.969557 0.900048 1.04443 0.421317 0.996455 -0.0305723 0.0380187 NA
rs10282707 rs10282707 07 17911038 C T 86 1 1 133659 176056 57871 0 133659 176056 57871 0 367586 515 699 216 0 1430 133144 175357 57655 0 366156 0.396911 0.395455 0.396917 0 1.03055 0.919475 1.15504 0.96857 0.826034 1.1357 0.993906 0.921995 1.07143 0.944005 1 -0.00269406 0.0383564 NA
rs12670798 rs12670798 07 21607352 T C 87 1 1 208500 136805 22281 0 208500 136805 22281 0 367586 799 538 93 0 1430 207701 136267 22188 0 366156 0.2467 0.253147 0.246675 0 1.02632 0.919853 1.14511 1.08957 0.878618 1.35118 1.03513 0.951297 1.12635 0.397329 1 0.0368425 0.0435284 NA
rs4722551 rs4722551 07 25991826 T C 88 1 1 260182 98070 9334 0 260182 98070 9334 0 367586 1004 391 35 0 1430 259178 97679 9299 0 366156 0.15879 0.161189 0.158781 0 1.03333 0.919172 1.16167 0.971619 0.69319 1.36188 1.01808 0.921318 1.12501 0.814465 1 0.0119965 0.0511208 NA
rs2073547 rs2073547 07 44582331 A G 89 1 1 245422 109039 13125 0 245422 109039 13125 0 367586 943 425 62 0 1430 244479 108614 13063 0 366156 0.184024 0.191958 0.183993 0 1.01446 0.904492 1.13779 1.23049 0.951076 1.592 1.05358 0.959777 1.15654 0.277503 1 0.0522473 0.0481123 NA
rs217386 rs217386 07 44600695 G A 90 1 1 121990 179168 66428 0 121990 179168 66428 0 367586 458 697 275 0 1430 121532 178471 66153 0 366156 0.424423 0.436014 0.424378 0 1.03631 0.920855 1.16624 1.10308 0.949601 1.28137 1.04862 0.97377 1.12922 0.195367 1 0.0490564 0.0378854 NA
rs4917014 rs4917014 07 50305863 T G 91 1 1 170006 160266 37314 0 170006 160266 37314 0 367586 691 609 130 0 1430 169315 159657 37184 0 366156 0.319509 0.303846 0.31957 0 0.934645 0.837997 1.04244 0.856652 0.710038 1.03354 0.929321 0.858009 1.00656 0.122116 1 -0.0623563 0.0403352 NA
rs17145738 rs17145738 07 72982874 C T 92 1 1 283413 78558 5615 0 283413 78558 5615 0 367586 1097 307 26 0 1430 282316 78251 5589 0 366156 0.122132 0.125524 0.122119 0 1.00967 0.889425 1.14616 1.1972 0.810724 1.76792 1.03189 0.923627 1.15285 0.708027 1 0.0213317 0.0569593 NA
rs799160 rs799160 07 73060006 C T 93 1 1 96049 183953 87584 0 96049 183953 87584 0 367586 388 711 331 0 1430 95661 183242 87253 0 366156 0.488486 0.48007 0.488519 0 0.956638 0.845112 1.08288 0.9353 0.807487 1.08334 0.966737 0.898229 1.04047 0.582363 1 -0.0206673 0.0375812 NA
7:116358044_A_G rs38855 07 116358044 A G 94 0.993016 0.989758 102992 183261 81332.4 0 102992 183261 81332.4 0 367586 438.867 679.035 312.098 0 1430 102553 182582 81020.3 0 366156 0.470538 0.455675 0.470596 8.70931e-16 0.869064 0.770568 0.98015 0.900151 0.778323 1.04105 0.941753 0.874814 1.01382 0.0969816 0.990504 -0.0626223 0.0377318 NA
7:130444934_A_G rs3996352 07 130444934 A G 95 0.997482 0.996091 94810.4 183476 89299.7 0 94810.4 183476 89299.7 0 367586 378.455 733.02 318.525 0 1430 94431.9 182743 88981.1 0 366156 0.492504 0.479046 0.492557 -3.95878e-16 1.00087 0.883877 1.13336 0.893205 0.769315 1.03705 0.947346 0.880207 1.01961 0.072307 0.995792 -0.0675152 0.0375673 NA
rs17173637 rs17173637 07 150529449 T C 96 1 1 308034 56880 2672 0 308034 56880 2672 0 367586 1200 212 18 0 1430 306834 56668 2654 0 366156 0.0846387 0.0867133 0.0846306 0 0.956578 0.82639 1.10728 1.73418 1.08713 2.76635 1.02695 0.901311 1.17009 0.48172 1 0.0477917 0.0679304 NA
8:9184231_G_A rs4240624 08 9184231 G A 97 0.999841 0.999322 3037.28 61083.2 303465 0 3037.28 61083.2 303465 0 367586 10 224.004 1196 0 1430 3027.28 60859.2 302270 0 366156 0.0913498 0.0853161 0.0913733 2.37527e-16 1.11425 0.590751 2.10164 1.19781 0.642154 2.23427 1.07814 0.945348 1.22958 0.281569 0.99998 0.0701946 0.0651881 NA
8:9267117_C_T rs9693857 08 9267117 C T 98 0.996631 0.995289 112952 181929 72705.1 0 112952 181929 72705.1 0 367586 411.184 740.945 277.871 0 1430 112541 181188 72427.2 0 366156 0.445255 0.453387 0.445223 1.02928e-15 1.11926 0.991938 1.26292 1.05006 0.901541 1.22304 1.03354 0.960049 1.11266 0.370163 0.996018 0.0339028 0.0378309 NA
8:15799853_G_C rs4332136 08 15799853 G C 99 0.999557 0.97821 361744 5820.84 21 0 361744 5820.84 21 0 367586 1402.25 27.7529 0 0 1430 360342 5793.08 21 0 366156 0.00797478 0.00970383 0.00796803 -6.33405e-15 1.23109 0.844754 1.79411 NA NA NA 1.21998 0.838685 1.77463 0.230957 0.982365 0.258349 0.215668 NA
rs4921914 rs4921914 08 18272438 C T 100 1 1 17860 128015 221711 0 17860 128015 221711 0 367586 78 516 836 0 1430 17782 127499 220875 0 366156 0.222717 0.234965 0.222669 0 0.922633 0.726767 1.17129 0.862871 0.683833 1.08878 0.932677 0.85529 1.01707 0.103504 1 -0.0736057 0.0452097 NA
rs1801177 rs1801177 08 19805708 G A 101 1 1 355064 12417 105 0 355064 12417 105 0 367586 1380 49 1 0 1430 353684 12368 104 0 366156 0.0171756 0.0178322 0.017173 0 1.01539 0.763213 1.35089 2.46435 0.343633 17.673 1.03908 0.787289 1.3714 0.829185 1 0.0309992 0.143683 NA
rs268 rs268 08 19813529 A G 102 1 1 354297 13161 128 0 354297 13161 128 0 367586 1375 55 0 0 1430 352922 13106 128 0 366156 0.0182502 0.0192308 0.0182463 0 1.07713 0.822191 1.41112 NA NA NA 1.05501 0.80746 1.37846 0.649383 1 0.0639611 0.140691 NA
rs301 rs301 08 19816934 T C 103 1 1 215031 132363 20192 0 215031 132363 20192 0 367586 828 511 91 0 1430 214203 131852 20101 0 366156 0.234975 0.242308 0.234946 0 1.0026 0.897741 1.11972 1.17117 0.942762 1.45491 1.04135 0.95582 1.13454 0.304126 1 0.0455288 0.0443048 NA
rs326 rs326 08 19819439 A G 104 1 1 183581 152452 31553 0 183581 152452 31553 0 367586 699 584 147 0 1430 182882 151868 31406 0 366156 0.293208 0.306993 0.293154 0 1.0061 0.901214 1.12319 1.22461 1.02468 1.46356 1.06812 0.986377 1.15664 0.0714464 1 0.0744225 0.0412855 NA
rs328 rs328 08 19819724 C G 105 1 1 297126 66721 3739 0 297126 66721 3739 0 367586 1178 237 15 0 1430 295948 66484 3724 0 366156 0.100927 0.0933566 0.100957 0 0.895574 0.778738 1.02994 1.01193 0.607475 1.68568 0.916965 0.808246 1.04031 0.232388 1 -0.0746802 0.0625342 NA
rs12678919 rs12678919 08 19844222 A G 106 1 1 299527 64583 3476 0 299527 64583 3476 0 367586 1186 229 15 0 1430 298341 64354 3461 0 366156 0.0973038 0.0905594 0.0973301 0 0.895134 0.776848 1.03143 1.09023 0.654441 1.81621 0.923509 0.8126 1.04956 0.286035 1 -0.0678044 0.0635551 NA
8:19865843_G_A rs894210 08 19865843 G A 107 0.995362 0.992945 77450.3 182762 107374 0 77450.3 182762 107374 0 367586 301.953 705.424 422.624 0 1430 77148.4 182056 106951 0 366156 0.459297 0.457807 0.459303 4.75053e-16 0.989992 0.864926 1.13314 1.00961 0.870739 1.17064 1.00604 0.934557 1.08299 0.790365 0.992975 0.0100406 0.0377697 NA
rs10102164 rs10102164 08 55421614 G A 108 1 1 228370 122682 16534 0 228370 122682 16534 0 367586 888 486 56 0 1430 227482 122196 16478 0 366156 0.211855 0.209091 0.211866 0 1.01886 0.911988 1.13825 0.870598 0.664257 1.14104 0.983439 0.898527 1.07637 0.531477 1 -0.0286308 0.0457542 NA
8:59385919_C_T rs2326077 08 59385919 C T 109 0.999418 0.998927 41715.8 164193 161677 0 41715.8 164193 161677 0 367586 176.765 650.239 602.996 0 1430 41539.1 163543 161074 0 366156 0.336825 0.350968 0.33677 -1.58351e-16 0.934337 0.790949 1.10372 0.879729 0.743691 1.04065 0.939004 0.869464 1.01411 0.107177 0.998522 -0.0639343 0.0396858 NA
rs2293889 rs2293889 08 116599199 T G 110 1 1 68113 181339 118134 0 68113 181339 118134 0 367586 265 712 453 0 1430 67848 180627 117681 0 366156 0.43196 0.434266 0.431951 0 1.00923 0.876226 1.16241 0.98556 0.84669 1.14721 0.990617 0.919879 1.0668 0.994155 1 -0.000277741 0.0379126 NA
8:116663898_G_A rs2737252 08 116663898 G A 111 0.99825 0.996606 189806 148612 29168.6 0 189806 148612 29168.6 0 367586 735.82 567.427 126.753 0 1430 189070 148044 29041.8 0 366156 0.281497 0.28704 0.281476 1.82104e-15 0.984847 0.882511 1.09905 1.12146 0.928429 1.35463 1.02772 0.947595 1.11463 0.524251 0.998032 0.0265855 0.0417482 NA
8:121868551_G_T rs4871137 08 121868551 G T 112 0.998591 0.99772 37337.3 159046 171203 0 37337.3 159046 171203 0 367586 139.043 632.078 658.878 0 1430 37198.2 158414 170544 0 366156 0.317912 0.318239 0.317911 -1.10846e-15 1.06746 0.888111 1.28303 1.03357 0.860501 1.24146 0.998487 0.922793 1.08039 0.691986 0.998758 -0.0160039 0.0403975 NA
8:126474306_G_A rs2980885 08 126474306 G A 113 0.990879 0.979759 18546.6 128636 220403 0 18546.6 128636 220403 0 367586 69.0314 505.278 855.69 0 1430 18477.6 128131 219548 0 366156 0.225429 0.224944 0.225431 -1.04512e-14 1.05554 0.820438 1.35802 1.04325 0.815988 1.3338 1.00279 0.918369 1.09498 0.897815 0.978835 0.00582824 0.0453834 NA
8:126482621_C_A rs2954022 08 126482621 C A 114 0.999791 0.999672 104997 183080 79509.4 0 104997 183080 79509.4 0 367586 394.118 715.882 320 0 1430 104603 182364 79189.4 0 366156 0.465331 0.474085 0.465297 -4.75053e-16 1.04189 0.921145 1.17846 1.07251 0.925172 1.24331 1.03591 0.962462 1.11497 0.352796 0.999853 0.0349616 0.0376264 NA
8:126482621_C_T rs2954022 08 126482621 C T 115 0.999641 0.694303 367242 343.439 0.113725 0 367242 343.439 0.113725 0 367586 1429.39 0.607843 0 0 1430 365813 342.831 0.113725 0 366156 0.000467464 0.000212533 0.00046846 -7.91756e-15 0.453752 0.0366281 5.62112 NA NA NA 0.453567 0.0366231 5.61732 0.493907 0.581744 -0.830864 1.21452 NA
rs4075205 rs4075205 08 144284709 T C 116 1 1 105965 182871 78750 0 105965 182871 78750 0 367586 414 736 280 0 1430 105551 182135 78470 0 366156 0.462981 0.453147 0.46302 0 1.03026 0.913165 1.16237 0.909738 0.781504 1.05901 0.961008 0.892669 1.03458 0.366782 1 -0.0339734 0.0376429 NA
8:145022657_G_T rs7832643 08 145022657 G T 117 0.993906 0.99187 130814 177083 59689.2 0 130814 177083 59689.2 0 367586 532.686 670.89 226.424 0 1430 130281 176412 59462.8 0 366156 0.403255 0.392915 0.403295 3.95878e-16 0.930105 0.829918 1.04239 0.931292 0.796938 1.0883 0.957604 0.888246 1.03238 0.2686 0.992171 -0.0424938 0.038411 NA
9:2640759_A_G rs3780181 09 2640759 A G 118 0.997345 0.983965 319716 46170.5 1699.8 0 319716 46170.5 1699.8 0 367586 1249.69 172.31 7.99608 0 1430 318466 45998.2 1691.8 0 366156 0.0674265 0.0658398 0.0674327 -8.23426e-15 0.954616 0.813816 1.11978 1.20444 0.599913 2.41816 0.974714 0.840571 1.13026 0.669634 0.981265 -0.0321103 0.0752614 NA
9:15304782_C_A rs686030 09 15304782 C A 119 0.999323 0.997839 7307.74 89253 271025 0 7307.74 89253 271025 0 367586 32.0667 376.812 1021.12 0 1430 7275.67 88876.2 270004 0 366156 0.141285 0.154177 0.141234 -1.10846e-15 0.961963 0.67024 1.38066 0.858077 0.603296 1.22045 0.902249 0.815 0.998839 0.057069 0.997814 -0.102435 0.0538343 NA
9:16904846_C_T rs7033354 09 16904846 C T 120 0.998694 0.997789 38090 160212 169284 0 38090 160212 169284 0 367586 143.027 645.808 641.165 0 1430 37947 159567 168642 0 366156 0.321547 0.325826 0.32153 -2.05856e-15 1.07379 0.895583 1.28746 1.0087 0.841197 1.20955 0.980568 0.906672 1.06049 0.485725 0.998046 -0.0280738 0.0402708 NA
rs1883025 rs1883025 09 107664301 C T 121 1 1 204187 139469 23930 0 204187 139469 23930 0 367586 759 572 99 0 1430 203428 138897 23831 0 366156 0.25481 0.269231 0.254753 0 1.10375 0.990028 1.23054 1.11343 0.902644 1.37343 1.07777 0.992128 1.1708 0.109769 1 0.0686777 0.0429442 NA
9:107684230_T_G rs2472509 09 107684230 T G 122 0.989664 0.982561 166611 161750 39224.9 0 166611 161750 39224.9 0 367586 621.776 640.808 167.416 0 1430 165989 161109 39057.5 0 366156 0.326726 0.341133 0.32667 1.90021e-15 1.06183 0.950701 1.18594 1.1443 0.964422 1.35772 1.0672 0.987653 1.15315 0.125916 0.986393 0.0615305 0.0402053 NA
rs8176720 rs8176720 09 136132873 T C 123 1 1 165305 162038 40243 0 165305 162038 40243 0 367586 631 627 172 0 1430 164674 161411 40071 0 366156 0.329887 0.33951 0.32985 0 1.01375 0.907483 1.13246 1.1202 0.946068 1.32637 1.04434 0.966416 1.12855 0.385183 1 0.0345802 0.0398213 NA
rs579459 rs579459 09 136154168 T C 124 1 1 230644 121108 15834 0 230644 121108 15834 0 367586 917 468 45 0 1430 229727 120640 15789 0 366156 0.20781 0.195105 0.207859 0 0.971846 0.869252 1.08655 0.714004 0.529107 0.963512 0.923764 0.842017 1.01345 0.274856 1 -0.0509928 0.0466989 NA
10:5196273_A_G rs1781930 10 5196273 A G 125 0.999819 0.999538 11602.8 107606 248377 0 11602.8 107606 248377 0 367586 58.9843 400.024 970.992 0 1430 11543.8 107206 247406 0 366156 0.177933 0.181116 0.177921 1.58351e-16 0.730259 0.555214 0.960492 0.768098 0.590172 0.999666 0.978541 0.889543 1.07644 0.706823 0.999924 -0.018428 0.048994 NA
rs970548 rs970548 10 46013277 A C 126 1 1 208563 136635 22388 0 208563 136635 22388 0 367586 812 556 62 0 1430 207751 136079 22326 0 366156 0.24676 0.237762 0.246795 0 1.04537 0.938254 1.16472 0.710506 0.548595 0.920204 0.951983 0.873312 1.03774 0.305607 1 -0.0446096 0.0435435 NA
10:65301725_T_C rs7897379 10 65301725 T C 127 0.999433 0.9991 99861.9 183712 84012.2 0 99861.9 183712 84012.2 0 367586 400.663 705.937 323.4 0 1430 99461.2 183006 83688.8 0 366156 0.478441 0.472985 0.478462 -4.75053e-16 0.957581 0.84689 1.08274 0.959284 0.828307 1.11097 0.978279 0.908909 1.05294 0.698224 0.998827 -0.0145843 0.0376158 NA
rs2068888 rs2068888 10 94839642 G A 128 1 1 111288 181910 74388 0 111288 181910 74388 0 367586 421 731 278 0 1430 110867 181179 74110 0 366156 0.449808 0.45 0.449807 0 1.0625 0.942213 1.19815 0.987844 0.848752 1.14973 1.00078 0.92957 1.07745 0.982625 1 0.000820927 0.0376942 NA
rs2255141 rs2255141 10 113933886 A G 129 1 1 27842 146621 193123 0 27842 146621 193123 0 367586 106 566 758 0 1430 27736 146055 192365 0 366156 0.275181 0.272028 0.275193 0 1.014 0.823717 1.24824 1.03105 0.84109 1.26392 1.01605 0.935575 1.10345 0.957594 1 0.00224272 0.0421781 NA
rs2923084 rs2923084 11 10388782 A G 130 1 1 248174 107712 11700 0 248174 107712 11700 0 367586 942 446 42 0 1430 247232 107266 11658 0 366156 0.178342 0.185315 0.178315 0 1.09126 0.974768 1.22166 0.945538 0.693737 1.28873 1.04819 0.953655 1.15209 0.245977 1 0.0569838 0.0491165 NA
11:14276999_G_A rs2303975 11 14276999 G A 131 0.998944 0.99593 290402 72711.9 4472.22 0 290402 72711.9 4472.22 0 367586 1168.3 244.235 17.4627 0 1430 289234 72467.7 4454.76 0 366156 0.111071 0.0976087 0.111124 -7.91756e-17 0.834368 0.726713 0.957971 0.97047 0.604459 1.55811 0.865223 0.764546 0.979157 0.0177507 0.995363 -0.141722 0.0597787 NA
11:18656271_C_T rs10832962 11 18656271 C T 132 0.998752 0.997178 24573.6 141017 201996 0 24573.6 141017 201996 0 367586 95.8549 554.784 779.361 0 1430 24477.8 140462 201216 0 366156 0.258666 0.261012 0.258657 -2.05856e-15 1.00861 0.81168 1.25332 0.989084 0.799685 1.22334 0.987828 0.908591 1.07398 0.819066 0.997221 -0.00980904 0.0428818 NA
rs326214 rs326214 11 47298360 G A 133 1 1 38532 160473 168581 0 38532 160473 168581 0 367586 153 639 638 0 1430 38379 159834 167943 0 366156 0.323104 0.33042 0.323075 0 1.00285 0.840364 1.19674 0.95293 0.798517 1.1372 0.967165 0.894529 1.0457 0.412719 1 -0.032822 0.0400699 NA
rs17788930 rs17788930 11 47752775 A G 134 1 1 156964 166067 44555 0 156964 166067 44555 0 367586 643 624 163 0 1430 156321 165443 44392 0 366156 0.347098 0.332168 0.347157 0 0.916943 0.821136 1.02393 0.892667 0.751454 1.06041 0.935349 0.865196 1.01119 0.0607233 1 -0.073661 0.0392753 NA
11:51512090_T_C rs11246602 11 51512090 T C 135 0.999692 0.998718 276600 84505.1 6481.33 0 276600 84505.1 6481.33 0 367586 1083.81 327.149 19.0392 0 1430 275516 84178 6462.29 0 366156 0.132578 0.127702 0.132597 -9.26354e-15 0.987961 0.872847 1.11826 0.748954 0.475747 1.17905 0.957676 0.857904 1.06905 0.394416 0.998754 -0.0470525 0.0552494 NA
11:55324308_A_G rs12226802 11 55324308 A G 136 0.999928 0.999736 279095 82405 6085.81 0 279095 82405 6085.81 0 367586 1093.02 317.98 19 0 1430 278002 82087 6066.81 0 366156 0.128646 0.124469 0.128662 1.58351e-16 0.985249 0.86937 1.11657 0.796551 0.505745 1.25457 0.962776 0.861425 1.07605 0.450194 0.999938 -0.0422384 0.0559381 NA
rs174532 rs174532 11 61548874 G A 137 1 1 182042 153298 32246 0 182042 153298 32246 0 367586 697 595 138 0 1430 181345 152703 32108 0 366156 0.296244 0.304545 0.296211 0 1.01378 0.908529 1.13122 1.11825 0.93124 1.34281 1.04046 0.960661 1.12688 0.229286 1 0.0494807 0.0411585 NA
rs1535 rs1535 11 61597972 A G 138 1 1 157003 166490 44093 0 157003 166490 44093 0 367586 644 629 157 0 1430 156359 165861 43936 0 366156 0.346417 0.32972 0.346482 0 0.920754 0.824766 1.02791 0.867593 0.728472 1.03328 0.927825 0.858112 1.0032 0.0309714 1 -0.084857 0.0393323 NA
rs12801636 rs12801636 11 65391317 G A 139 1 1 220966 127917 18703 0 220966 127917 18703 0 367586 874 471 85 0 1430 220092 127446 18618 0 366156 0.224877 0.224126 0.22488 0 0.930652 0.831839 1.0412 1.14968 0.919703 1.43717 0.99568 0.911751 1.08734 0.851137 1 -0.00840899 0.0448078 NA
rs499974 rs499974 11 75455021 C A 140 1 1 261490 97062 9034 0 261490 97062 9034 0 367586 1014 373 43 0 1430 260476 96689 8991 0 366156 0.156603 0.16049 0.156588 0 0.990972 0.879862 1.11611 1.22854 0.90478 1.66816 1.02968 0.931652 1.13803 0.445827 1 0.0394657 0.0517657 NA
11:116639104_A_G rs10790162 11 116639104 A G 141 0.999743 0.998467 1651.59 46442.9 319492 0 1651.59 46442.9 319492 0 367586 8 187.941 1234.06 0 1430 1643.59 46254.9 318257 0 366156 0.0676659 0.0713081 0.0676516 3.95878e-16 0.834772 0.410712 1.69668 0.796639 0.396829 1.59926 0.945002 0.819322 1.08996 0.414463 0.999683 -0.0610514 0.0748118 NA
rs603446 rs603446 11 116654435 C T 142 1 1 109735 182269 75582 0 109735 182269 75582 0 367586 421 701 308 0 1430 109314 181568 75274 0 366156 0.453544 0.46049 0.453517 0 1.00247 0.88815 1.13151 1.06243 0.916954 1.23098 1.0285 0.955447 1.10713 0.53029 1 0.0236465 0.0376798 NA
11:122534504_T_C rs7117842 11 122534504 T C 143 0.993245 0.988903 146344 171063 50178.2 0 146344 171063 50178.2 0 367586 567.267 660.424 202.31 0 1430 145777 170403 49975.9 0 366156 0.369192 0.372393 0.36918 5.14641e-15 0.995974 0.890072 1.11448 1.0403 0.885756 1.22181 1.01387 0.939708 1.09388 0.83048 0.987916 0.00835735 0.0390373 NA
rs11220462 rs11220462 11 126243952 G A 144 1 1 276605 84420 6561 0 276605 84420 6561 0 367586 1092 314 24 0 1430 275513 84106 6537 0 366156 0.132679 0.126573 0.132703 0 0.941938 0.830637 1.06815 0.926301 0.617698 1.38908 0.947116 0.848091 1.0577 0.359593 1 -0.0506441 0.0552799 NA
12:20463526_A_G rs11045163 12 20463526 A G 145 0.996867 0.995059 119302 180158 68125.7 0 119302 180158 68125.7 0 367586 462.741 705.031 262.227 0 1430 118839 179453 67863.4 0 366156 0.430389 0.42989 0.430391 0 1.00897 0.897123 1.13476 0.992347 0.852592 1.15501 0.99796 0.926615 1.0748 0.855265 0.996969 -0.00691452 0.0379076 NA
12:57844049_C_T rs3741414 12 57844049 C T 146 0.999661 0.999183 211838 134087 21660.2 0 211838 134087 21660.2 0 367586 849.298 509.953 70.749 0 1430 210989 133577 21589.5 0 366156 0.241315 0.22778 0.241368 7.91756e-16 0.948411 0.849606 1.05871 0.814101 0.638516 1.03797 0.927101 0.849385 1.01193 0.0966762 0.998852 -0.0728538 0.0438565 NA
rs10861661 rs10861661 12 107174646 A C 147 1 1 208429 136995 22162 0 208429 136995 22162 0 367586 814 529 87 0 1430 207615 136466 22075 0 366156 0.246635 0.245804 0.246638 0 0.988702 0.886003 1.10331 1.0052 0.805473 1.25445 0.995517 0.914133 1.08415 0.828255 1 -0.00943324 0.0434832 NA
12:109950144_A_G rs2241210 12 109950144 A G 148 0.999873 0.999793 83585.8 183041 100959 0 83585.8 183041 100959 0 367586 296.976 711 422.024 0 1430 83288.8 182330 100537 0 366156 0.476369 0.456277 0.476447 1.58351e-16 1.09364 0.954895 1.25255 1.17727 1.01456 1.36607 1.08443 1.00736 1.1674 0.0244186 0.999934 0.0844395 0.0375207 NA
rs653178 rs653178 12 112007756 C T 149 1 1 85723 183395 98468 0 85723 183395 98468 0 367586 324 717 389 0 1430 85399 182678 98079 0 366156 0.482664 0.477273 0.482685 0 1.03452 0.907089 1.17986 1.0454 0.90185 1.21179 1.02192 0.949486 1.09988 0.49657 1 0.0255229 0.0375394 NA
12:112310580_G_A rs6489818 12 112310580 G A 150 0.999913 0.999793 249772 106362 11452.5 0 249772 106362 11452.5 0 367586 972.004 407.996 50 0 1430 248800 105954 11402.5 0 366156 0.175832 0.177621 0.175825 0 0.985647 0.877831 1.1067 1.12241 0.8442 1.49231 1.01242 0.919672 1.11452 0.630421 0.99999 0.0237792 0.0494232 NA
12:121376416_C_T rs1186380 12 121376416 C T 151 0.996029 0.991403 206291 138369 22926.1 0 206291 138369 22926.1 0 367586 787.016 552.012 90.9725 0 1430 205504 137817 22835.1 0 366156 0.250583 0.256628 0.250559 -4.51301e-15 1.04588 0.937843 1.16635 1.04026 0.836939 1.29298 1.03258 0.949316 1.12315 0.420332 0.991326 0.0350891 0.0435433 NA
12:121416650_A_C rs1169288 12 121416650 A C 152 0.993936 0.989163 172179 158854 36552.3 0 172179 158854 36552.3 0 367586 659.42 614.949 155.631 0 1430 171520 158239 36396.6 0 366156 0.315516 0.32385 0.315484 -4.90889e-15 1.01083 0.905455 1.12847 1.11221 0.933623 1.32497 1.03922 0.960785 1.12406 0.28153 0.989355 0.04373 0.0406077 NA
12:125259888_A_G rs838876 12 125259888 A G 153 0.987459 0.977169 36940.4 159435 171211 0 36940.4 159435 171211 0 367586 162.627 616.608 650.765 0 1430 36777.7 158818 170560 0 366156 0.317361 0.329323 0.317315 -1.07679e-14 0.878012 0.738418 1.044 0.862853 0.726361 1.025 0.94659 0.87544 1.02352 0.134862 0.977908 -0.0609537 0.0407662 NA
12:125283766_C_T rs10773105 12 125283766 C T 154 0.998305 0.997077 89399.3 183992 94194.8 0 89399.3 183992 94194.8 0 367586 379.063 696.631 354.306 0 1430 89020.3 183295 93840.5 0 366156 0.493477 0.508656 0.493418 -1.34598e-15 0.892544 0.78739 1.01174 0.886678 0.766901 1.02516 0.940862 0.874229 1.01257 0.106348 0.995929 -0.060714 0.0375979 NA
rs4942486 rs4942486 13 32953388 T C 155 1 1 83345 183365 100876 0 83345 183365 100876 0 367586 372 690 368 0 1430 82973 182675 100508 0 366156 0.476154 0.501399 0.476055 0 0.842488 0.742498 0.955944 0.81666 0.706855 0.943522 0.903529 0.839549 0.972385 0.00494797 1 -0.105499 0.0375386 NA
rs1341267 rs1341267 13 95284980 C A 156 1 1 59044 176274 132268 0 59044 176274 132268 0 367586 251 662 517 0 1430 58793 175612 131751 0 366156 0.400399 0.406993 0.400373 0 0.88299 0.763358 1.02137 0.919155 0.790256 1.06908 0.972874 0.902805 1.04838 0.536928 1 -0.0236025 0.0382248 NA
rs8017377 rs8017377 14 24883887 G A 157 1 1 101683 183219 82684 0 101683 183219 82684 0 367586 390 712 328 0 1430 101293 182507 82356 0 366156 0.474157 0.478322 0.474141 0 1.01325 0.895339 1.14668 1.03441 0.892886 1.19837 1.0169 0.94483 1.09447 0.713658 1 0.013775 0.0375394 NA
rs4983559 rs4983559 14 105277209 G A 158 1 1 54855 174746 137985 0 54855 174746 137985 0 367586 215 679 536 0 1430 54640 174067 137449 0 366156 0.386924 0.387762 0.386921 0 0.991347 0.850124 1.15603 0.99105 0.845755 1.1613 0.996462 0.924123 1.07446 0.911962 1 -0.00426356 0.0385618 NA
rs2412710 rs2412710 15 42683787 G A 159 1 1 354444 13030 112 0 354444 13030 112 0 367586 1383 47 0 0 1430 353061 12983 112 0 366156 0.0180284 0.0164336 0.0180347 0 0.924167 0.690663 1.23661 NA NA NA 0.909738 0.68155 1.21433 0.613793 1 -0.0718021 0.142277 NA
15:44211273_T_C rs492571 15 44211273 T C 160 0.999756 0.997857 337416 29521.7 648.675 0 337416 29521.7 648.675 0 367586 1327.16 101.843 1 0 1430 336089 29419.8 647.675 0 366156 0.0419208 0.0363088 0.0419427 -1.02928e-15 0.876644 0.716384 1.07276 0.390998 0.0549514 2.78208 0.860615 0.707251 1.04723 0.188937 0.998135 -0.124185 0.0945286 NA
rs1532085 rs1532085 15 58683366 A G 161 1 1 55024 174195 138367 0 55024 174195 138367 0 367586 213 682 535 0 1430 54811 173513 137832 0 366156 0.386635 0.387413 0.386632 0 1.01144 0.866954 1.18001 0.998831 0.85191 1.17109 0.996714 0.924344 1.07475 0.992998 1 -0.000337754 0.0384864 NA
15:58731153_G_C rs261342 15 58731153 G C 162 0.994844 0.988361 17975.2 126316 223295 0 17975.2 126316 223295 0 367586 76.698 517.612 835.69 0 1430 17898.5 125799 222459 0 366156 0.220719 0.234618 0.220665 -8.15508e-15 0.960197 0.755075 1.22104 0.876653 0.693513 1.10816 0.923689 0.84701 1.00731 0.0862313 0.988858 -0.0778594 0.0453826 NA
rs2652834 rs2652834 15 63396867 A G 163 1 1 12886 111853 242847 0 12886 111853 242847 0 367586 53 435 942 0 1430 12833 111418 241905 0 366156 0.187201 0.189161 0.187193 0 0.945336 0.710379 1.258 0.942884 0.714568 1.24415 0.987204 0.898845 1.08425 0.676636 1 -0.0200897 0.0481702 NA
15:72566615_C_T rs1035744 15 72566615 C T 164 0.997742 0.99523 26414.8 145250 195922 0 26414.8 145250 195922 0 367586 107.996 561.553 760.451 0 1430 26306.8 144688 195161 0 366156 0.269432 0.271869 0.269423 -1.26681e-15 0.945406 0.769124 1.16209 0.949156 0.775579 1.16158 0.987685 0.909439 1.07266 0.698528 0.995733 -0.0164452 0.0424604 NA
rs3198697 rs3198697 16 15129940 C T 165 1 1 129009 177245 61332 0 129009 177245 61332 0 367586 491 700 239 0 1430 128518 176545 61093 0 366156 0.407944 0.411888 0.407929 0 1.03783 0.924528 1.16501 1.02397 0.877045 1.19552 1.0165 0.943422 1.09525 0.706895 1 0.0143384 0.0381309 NA
rs749671 rs749671 16 31088347 G A 166 1 1 144921 171587 51078 0 144921 171587 51078 0 367586 547 717 166 0 1430 144374 170870 50912 0 366156 0.372352 0.366783 0.372374 0 1.10753 0.990685 1.23815 0.860577 0.723158 1.02411 0.976289 0.904663 1.05359 0.654469 1 -0.0173822 0.0388376 NA
16:53799977_T_G rs9930333 16 53799977 T G 167 0.999912 0.999843 122301 179563 65721.5 0 122301 179563 65721.5 0 367586 502.953 692.055 234.992 0 1430 121798 178871 65486.5 0 366156 0.423039 0.406307 0.423104 7.91756e-17 0.936947 0.835101 1.05121 0.868992 0.744095 1.01485 0.933133 0.865911 1.00557 0.0865389 0.999609 -0.0651173 0.0379926 NA
rs9989419 rs9989419 16 56985139 A G 168 1 1 57303 175482 134801 0 57303 175482 134801 0 367586 207 679 544 0 1430 57096 174803 134257 0 366156 0.394585 0.382168 0.394634 0 1.07141 0.916746 1.25217 1.11763 0.952035 1.31202 1.05388 0.977176 1.13661 0.182446 1 0.0511902 0.0383947 NA
rs5880 rs5880 16 57015091 G C 169 1 1 327936 38434 1216 0 327936 38434 1216 0 367586 1274 153 3 0 1430 326662 38281 1213 0 366156 0.055587 0.0555944 0.055587 0 1.0248 0.866284 1.21231 0.634147 0.203963 1.97164 1.00014 0.852043 1.17398 0.883133 1 -0.0119459 0.0812657 NA
rs16942887 rs16942887 16 67928042 G A 170 1 1 287913 74698 4975 0 287913 74698 4975 0 367586 1115 293 22 0 1430 286798 74405 4953 0 366156 0.11514 0.117832 0.11513 0 1.0129 0.89038 1.15228 1.1425 0.748494 1.74391 1.02661 0.916088 1.15046 0.511578 1 0.0387081 0.0589718 NA
16:72057282_A_G rs2288002 16 72057282 A G 171 0.996483 0.994849 69243.7 180680 117662 0 69243.7 180680 117662 0 367586 273.106 693.38 463.514 0 1430 68970.6 179987 117198 0 366156 0.43414 0.433424 0.434143 1.50434e-15 0.97289 0.845537 1.11942 0.998791 0.859831 1.16021 1.00293 0.9313 1.08008 0.81996 0.994751 0.00863428 0.0379368 NA
rs2000999 rs2000999 16 72108093 G A 172 1 1 241537 112695 13354 0 241537 112695 13354 0 367586 915 479 36 0 1430 240622 112216 13318 0 366156 0.18962 0.192657 0.189608 0 1.12252 1.00483 1.254 0.71085 0.509267 0.992224 1.01992 0.929242 1.11945 0.485511 1 0.0334816 0.0480047 NA
rs2925979 rs2925979 16 81534790 T C 173 1 1 33095 154517 179974 0 33095 154517 179974 0 367586 125 605 700 0 1430 32970 153912 179274 0 366156 0.300211 0.298951 0.300216 0 1.03679 0.854872 1.25743 1.02989 0.851096 1.24624 1.00605 0.928502 1.09007 0.960179 1 0.00204486 0.0409548 NA
rs314253 rs314253 17 7091650 T C 174 1 1 155733 167003 44850 0 155733 167003 44850 0 367586 599 657 174 0 1430 155134 166346 44676 0 366156 0.349174 0.351399 0.349165 0 1.0229 0.915485 1.14292 1.00868 0.851739 1.19455 1.00986 0.935096 1.0906 0.870551 1 0.00640569 0.0393087 NA
rs4791641 rs4791641 17 8161149 C T 175 1 1 90802 183497 93287 0 90802 183497 93287 0 367586 327 742 361 0 1430 90475 182755 92926 0 366156 0.49662 0.488112 0.496653 0 1.12335 0.986073 1.27974 1.07486 0.92522 1.2487 1.03476 0.961472 1.11364 0.459272 1 0.0277613 0.0375129 NA
17:37821435_G_T rs931992 17 37821435 G T 176 0.998944 0.998045 40717.2 163133 163736 0 40717.2 163133 163736 0 367586 157.075 633.882 639.043 0 1430 40560.1 162499 163097 0 366156 0.332666 0.33148 0.332671 0 1.00729 0.845546 1.19996 1.01176 0.849421 1.20512 1.00539 0.92994 1.08695 0.92843 0.997356 -0.00358672 0.0399321 NA
rs8077889 rs8077889 17 41878166 A C 177 1 1 227074 123834 16678 0 227074 123834 16678 0 367586 906 460 64 0 1430 226168 123374 16614 0 366156 0.213814 0.205594 0.213846 0 0.930759 0.831785 1.04151 0.961632 0.745934 1.2397 0.951427 0.868792 1.04192 0.292957 1 -0.0481748 0.0458085 NA
17:45391804_T_C rs7225700 17 45391804 T C 178 0.999707 0.999518 46234.7 168484 152868 0 46234.7 168484 152868 0 367586 179.976 640.451 609.573 0 1430 46054.7 167843 152258 0 366156 0.354955 0.349792 0.354975 0 0.976429 0.827346 1.15238 1.02448 0.867261 1.2102 1.02298 0.947164 1.10485 0.720471 0.999535 0.0140645 0.039305 NA
17:66882466_T_G rs4148005 17 66882466 T G 179 0.999123 0.998376 171388 159411 36787.2 0 171388 159411 36787.2 0 367586 642.263 657.024 130.714 0 1430 170746 158754 36656.4 0 366156 0.316912 0.321137 0.316896 2.45444e-15 1.10026 0.986661 1.22693 0.948 0.785205 1.14455 1.01971 0.942587 1.10315 0.68501 0.99819 0.0163798 0.0403806 NA
17:76388202_A_G rs4969178 17 76388202 A G 180 0.986996 0.976306 55545.7 174852 137189 0 55545.7 174852 137189 0 367586 240.22 657.039 532.741 0 1430 55305.5 174195 136656 0 366156 0.388947 0.39772 0.388913 -9.50107e-16 0.868392 0.748862 1.007 0.897528 0.770468 1.04554 0.963765 0.894099 1.03886 0.309744 0.975915 -0.0395577 0.038944 NA
rs4939883 rs4939883 18 47167214 T C 181 1 1 11820 108377 247389 0 11820 108377 247389 0 367586 45 410 975 0 1430 11775 107967 246414 0 366156 0.179573 0.174825 0.179591 0 0.993668 0.729982 1.3526 1.03535 0.767454 1.39676 1.03323 0.938017 1.13811 0.315238 1 0.0488685 0.0486597 NA
18:47209143_C_T rs11660468 18 47209143 C T 182 0.998554 0.997576 136025 174672 56888.6 0 136025 174672 56888.6 0 367586 509.31 710.957 209.733 0 1430 135516 173962 56678.9 0 366156 0.392357 0.395253 0.392345 -7.91756e-16 1.08742 0.970256 1.21873 0.984586 0.83808 1.1567 1.01225 0.939009 1.09121 0.641793 0.997644 0.0178741 0.038423 NA
18:57798110_C_T rs952044 18 57798110 C T 183 0.993776 0.990504 165280 162582 39723.3 0 165280 162582 39723.3 0 367586 647.094 628.31 154.596 0 1430 164633 161954 39568.7 0 366156 0.329214 0.327798 0.329219 -7.91756e-16 0.987036 0.884229 1.1018 0.994025 0.833772 1.18508 0.993577 0.918813 1.07442 0.866532 0.991701 -0.00673803 0.0400918 NA
19:8431581_G_A rs2278236 19 8431581 G A 184 0.998561 0.99757 86114.3 183792 97680 0 86114.3 183792 97680 0 367586 334.765 707 388.235 0 1430 85779.6 183085 97291.7 0 366156 0.484268 0.481304 0.48428 1.26681e-15 0.98949 0.868617 1.12718 1.0225 0.883182 1.18379 1.01199 0.94028 1.08916 0.678282 0.997899 0.0155853 0.0375722 NA
rs6511720 rs6511720 19 11202306 G T 185 1 1 285447 77059 5080 0 285447 77059 5080 0 367586 1135 280 15 0 1430 284312 76779 5065 0 366156 0.118638 0.108392 0.118678 0 0.913513 0.801328 1.0414 0.741842 0.445401 1.23558 0.902792 0.802223 1.01597 0.109993 1 -0.0929213 0.0581403 NA
19:11227602_C_T rs688 19 11227602 C T 186 0.999561 0.9993 110653 182452 74481.8 0 110653 182452 74481.8 0 367586 397.765 747.231 285.004 0 1430 110255 181704 74196.8 0 366156 0.4508 0.460573 0.450761 1.58351e-16 1.13988 1.00909 1.28764 1.06472 0.914225 1.24 1.04035 0.966462 1.11989 0.366875 0.99912 0.0340377 0.0377216 NA
19:19407718_T_C rs10401969 19 19407718 T C 187 0.999493 0.997443 313362 52106.4 2117.37 0 313362 52106.4 2117.37 0 367586 1216.94 203.161 9.90196 0 1430 312145 51903.2 2107.47 0 366156 0.0766366 0.0779597 0.0766315 -4.75053e-16 1.004 0.865158 1.16513 1.20517 0.643882 2.25575 1.0188 0.888389 1.16835 0.669118 0.996623 0.0303394 0.0709929 NA
rs731839 rs731839 19 33899065 G A 188 1 1 41265 163822 162499 0 41265 163822 162499 0 367586 163 630 637 0 1430 41102 163192 161862 0 366156 0.335094 0.334266 0.335098 0 0.973458 0.819158 1.15682 0.992361 0.835227 1.17906 1.00374 0.928572 1.085 0.821509 1 0.00896514 0.0397382 NA
19:35556744_T_C rs1688030 19 35556744 T C 189 0.99969 0.998271 1691.18 45797.9 320097 0 1691.18 45797.9 320097 0 367586 5 181.906 1243.09 0 1430 1686.18 45616 318854 0 366156 0.0668963 0.0671 0.0668955 6.33405e-16 1.34482 0.552351 3.27426 1.31476 0.545558 3.1685 0.996735 0.860671 1.15431 0.966391 0.999498 -0.003162 0.0750454 NA
rs6859 rs6859 19 45382034 A G 190 1 1 65619 179010 122957 0 65619 179010 122957 0 367586 254 685 491 0 1430 65365 178325 122466 0 366156 0.422007 0.417133 0.422026 0 0.98853 0.855728 1.14194 1.03176 0.886458 1.20087 1.0203 0.947074 1.09918 0.631676 1 0.0181697 0.0379032 NA
rs7254892 rs7254892 19 45389596 G A 191 1 1 344881 22366 339 0 344881 22366 339 0 367586 1337 92 1 0 1430 343544 22274 338 0 366156 0.031345 0.0328671 0.0313391 0 1.06131 0.858824 1.31153 0.760211 0.106694 5.41662 1.05041 0.854875 1.29068 0.439463 1 0.0846479 0.109491 NA
rs492602 rs492602 19 49206417 A G 192 1 1 89552 183204 94830 0 89552 183204 94830 0 367586 322 721 387 0 1430 89230 182483 94443 0 366156 0.492821 0.477273 0.492881 0 1.09488 0.95986 1.2489 1.13552 0.979189 1.31682 1.06449 0.989038 1.1457 0.360302 1 0.034481 0.0376928 NA
rs17695224 rs17695224 19 52324216 G A 193 1 1 197505 144049 26032 0 197505 144049 26032 0 367586 764 568 98 0 1430 196741 143481 25934 0 366156 0.266758 0.267133 0.266757 0 1.01943 0.91433 1.1366 0.973101 0.788226 1.20134 1.00193 0.922129 1.08863 0.906488 1 0.00499134 0.0424907 NA
rs103294 rs103294 19 54797848 C T 194 1 1 221245 127588 18753 0 221245 127588 18753 0 367586 859 495 76 0 1430 220386 127093 18677 0 366156 0.224565 0.226224 0.224559 0 0.999251 0.894431 1.11635 1.04399 0.825319 1.3206 1.00958 0.924749 1.1022 0.717416 1 -0.0161695 0.0446776 NA
rs364585 rs364585 20 12962718 A G 195 1 1 56348 175283 135955 0 56348 175283 135955 0 367586 226 676 528 0 1430 56122 174607 135427 0 366156 0.391716 0.394406 0.391706 0 0.961412 0.826749 1.11801 0.968174 0.828238 1.13175 0.988748 0.917178 1.0659 0.831281 1 -0.00818169 0.0384011 NA
rs2328223 rs2328223 20 17845921 A C 196 1 1 242960 111732 12894 0 242960 111732 12894 0 367586 925 445 60 0 1430 242035 111287 12834 0 366156 0.187058 0.197552 0.187017 0 1.04629 0.934217 1.17181 1.22328 0.941595 1.58923 1.0702 0.975904 1.17361 0.0892677 1 0.0820314 0.0482744 NA
20:34154741_C_T rs7264396 20 34154741 C T 197 0.999888 0.999709 229265 122192 16129.7 0 229265 122192 16129.7 0 367586 892.945 484.055 53 0 1430 228372 121708 16076.7 0 366156 0.210088 0.206313 0.210103 2.37527e-16 1.01717 0.910447 1.13641 0.843134 0.638782 1.11286 0.977271 0.892494 1.0701 0.819533 0.999887 -0.0105598 0.0462855 NA
20:39180436_T_C rs6016381 20 39180436 T C 198 0.985662 0.976158 134743 175256 57587.4 0 134743 175256 57587.4 0 367586 535.522 689.918 204.561 0 1430 134207 174566 57382.9 0 366156 0.395051 0.384279 0.395093 3.80043e-15 0.99046 0.884539 1.10907 0.893386 0.760231 1.04986 0.955547 0.886067 1.03048 0.100806 0.978686 -0.0635611 0.0387342 NA
20:39724338_T_C rs6065311 20 39724338 T C 199 0.999669 0.999483 99688.9 183946 83951.3 0 99688.9 183946 83951.3 0 367586 370.757 721.886 337.357 0 1430 99318.2 183224 83614 0 366156 0.478593 0.488322 0.478555 -3.95878e-16 1.05542 0.930969 1.19651 1.08081 0.932348 1.25292 1.03988 0.96623 1.11915 0.210758 0.999246 0.0471347 0.037663 NA
rs1800961 rs1800961 20 43042364 C T 200 1 1 345047 22185 354 0 345047 22185 354 0 367586 1318 111 1 0 1430 343729 22074 353 0 366156 0.0311397 0.0395105 0.031107 0 1.31142 1.07996 1.59249 0.738799 0.1037 5.26346 1.28126 1.06104 1.54719 0.0112531 1 0.273018 0.107711 NA
20:44585420_A_G rs4465830 20 44585420 A G 201 0.999851 0.999604 243276 111557 12752.9 0 243276 111557 12752.9 0 367586 948.831 428.169 53 0 1430 242327 111129 12699.9 0 366156 0.186437 0.186772 0.186435 -6.33405e-16 0.984012 0.877703 1.1032 1.06583 0.807779 1.40631 1.00222 0.912102 1.10125 0.896795 0.999622 -0.00623374 0.0480589 NA
rs181362 rs181362 22 21932068 C T 202 1 1 239937 113956 13693 0 239937 113956 13693 0 367586 956 418 56 0 1430 238981 113538 13637 0 366156 0.192257 0.185315 0.192284 0 0.920324 0.820225 1.03264 1.02654 0.783614 1.34477 0.95551 0.869346 1.05021 0.551632 1 -0.0284656 0.047816 NA
rs5763662 rs5763662 22 30378703 C T 203 1 1 351124 16288 174 0 351124 16288 174 0 367586 1376 54 0 0 1430 349748 16234 174 0 366156 0.0226287 0.0188811 0.0226434 0 0.845483 0.643903 1.11017 NA NA NA 0.830651 0.634282 1.08781 0.19785 1 -0.163323 0.126833 NA
22:38595411_G_A rs3761445 22 38595411 G A 204 0.998847 0.998255 59201 176652 131733 0 59201 176652 131733 0 367586 225.31 687.396 517.294 0 1430 58975.7 175965 131216 0 366156 0.40134 0.397908 0.401353 -3.16702e-16 1.02253 0.879436 1.1889 1.03192 0.882201 1.20704 1.01447 0.941142 1.0935 0.712967 0.997769 0.0140708 0.0382489 NA
# Completed successfully at 2020-06-10 03:43:27
