# Supplementary material for: Predicting the effect of statins on cancer risk using genetic variants from a Mendelian randomization study in the UK Biobank
Source: eLife. 2020 Oct 13;9:e57191. doi: 10.7554/eLife.57191 (PMC7553780; doi:10.7554/eLife.57191)
Supplement: Source data 1. [file elife-57191-data1.zip › lipid_snps_CANCER_outcomes_ca_hep.out]

# Analysis: "SNPTEST 2.5.4-beta1 analysis, started 2019-08-07 20:11:31"
#  started: 2019-08-07 22:44:59
# 
# Analysis properties:
#   -cov_names PC1 PC2 PC3 PC4 PC5 PC6 PC7 PC8 PC9 PC10 ages sex (user-supplied)
#   -data /rds/project/jmmh2/rds-jmmh2-projects/zz_mr/Association_Tests_August/bgen/lipid_snps.bgen /rds/project/jmmh2/rds-jmmh2-projects/zz_mr/Association_Tests_August/input/cancer_v3.sample (user-supplied)
#   -exclude_samples /rds/project/jmmh2/rds-jmmh2-projects/zz_mr/Amy_GWAS/input_all/exclusion_list.txt (user-supplied)
#   -frequentist 1 (user-supplied)
#   -method score (user-supplied)
#   -o /rds/project/jmmh2/rds-jmmh2-projects/zz_mr/Association_Tests_August/output/lipid_snps_CANCER_outcomes_ca_hep.out (user-supplied)
#   -pheno ca_hep (user-supplied)
# 
alternate_ids rsid chromosome position alleleA alleleB index average_maximum_posterior_call info cohort_1_AA cohort_1_AB cohort_1_BB cohort_1_NULL all_AA all_AB all_BB all_NULL all_total cases_AA cases_AB cases_BB cases_NULL cases_total controls_AA controls_AB controls_BB controls_NULL controls_total all_maf cases_maf controls_maf missing_data_proportion het_OR het_OR_lower het_OR_upper hom_OR hom_OR_lower hom_OR_upper all_OR all_OR_lower all_OR_upper frequentist_add_pvalue frequentist_add_info frequentist_add_beta_1 frequentist_add_se_1 comment
rs10903129 rs10903129 01 25768937 A G 1 1 1 72158 181055 114373 0 72158 181055 114373 0 367586 58 157 109 0 324 72100 180898 114264 0 367262 0.442578 0.421296 0.442597 0 1.07888 0.798221 1.45822 1.18584 0.862219 1.63091 1.09071 0.933159 1.27485 0.30195 1 0.0816354 0.079084 NA
rs4660293 rs4660293 01 40028180 A G 2 1 1 215504 132022 20060 0 215504 132022 20060 0 367586 175 133 16 0 324 215329 131889 20044 0 367262 0.234152 0.25463 0.234134 0 1.24082 0.990244 1.55479 0.9822 0.588561 1.63911 1.11744 0.93634 1.33357 0.17745 1 0.125811 0.0932868 NA
rs2479394 rs2479394 01 55486064 G A 3 1 1 28474 148012 191100 0 28474 148012 191100 0 367586 23 137 164 0 324 28451 147875 190936 0 367262 0.278792 0.282407 0.278789 0 1.14603 0.736723 1.78274 1.06249 0.686625 1.64411 0.982233 0.827753 1.16554 0.820794 1 -0.0198564 0.087657 NA
rs11206510 rs11206510 01 55496039 T C 4 1 1 242622 111961 13003 0 242622 111961 13003 0 367586 214 101 9 0 324 242408 111860 12994 0 367262 0.187666 0.183642 0.18767 0 1.02277 0.807184 1.29595 0.784572 0.402613 1.5289 0.973709 0.798048 1.18804 0.779377 1 -0.028205 0.100685 NA
1:55502137_C_G rs2149041 01 55502137 C G 5 0.996853 0.992299 242350 112197 13039.4 0 242350 112197 13039.4 0 367586 220.588 99.3961 4.01569 0 324 242129 112097 13035.4 0 367262 0.188086 0.165783 0.188105 -3.16702e-16 0.973284 0.768001 1.23344 0.338144 0.126011 0.907394 0.857748 0.697279 1.05515 0.141932 0.994367 -0.148206 0.100914 NA
rs2479409 rs2479409 01 55504650 G A 6 1 1 44711 166817 156058 0 44711 166817 156058 0 367586 31 151 142 0 324 44680 166666 155916 0 367262 0.348543 0.328704 0.34856 0 1.30581 0.887107 1.92215 1.31265 0.889896 1.93624 1.09273 0.927464 1.28745 0.291585 1 0.0870315 0.0825215 NA
rs10888897 rs10888897 01 55513061 T C 7 1 1 56449 175511 135626 0 56449 175511 135626 0 367586 53 179 92 0 324 56396 175332 135534 0 367262 0.392301 0.439815 0.392259 0 1.08634 0.799443 1.47619 0.722291 0.515064 1.01289 0.822086 0.703912 0.960098 0.0129622 1 -0.200277 0.0806007 NA
1:55518752_C_T rs7552841 01 55518752 C T 8 0.958373 0.933846 142943 172732 51911 0 142943 172732 51911 0 367586 137.4 152.89 33.7098 0 324 142805 172579 51877.3 0 367262 0.376177 0.339984 0.376208 4.43383e-15 0.920763 0.731204 1.15946 0.675361 0.463307 0.98447 0.854113 0.725931 1.00493 0.0513399 0.931582 -0.163971 0.0841471 NA
rs562556 rs562556 01 55524237 G A 9 1 1 11874 108124 247588 0 11874 108124 247588 0 367586 15 111 198 0 324 11859 108013 247390 0 367262 0.179376 0.217593 0.179342 0 0.812463 0.473692 1.39351 0.632761 0.374234 1.06988 0.785794 0.651965 0.947093 0.014622 1 -0.249541 0.102203 NA
1:55958030_C_T rs1998013 01 55958030 C T 10 0.99938 0.924791 365156 2424.64 5.47451 0 365156 2424.64 5.47451 0 367586 320.843 3.15686 0 0 324 364835 2421.49 5.47451 0 367262 0.00331296 0.0048717 0.00331158 -2.13774e-15 1.48244 0.48891 4.49496 NA NA NA 1.47342 0.487257 4.45546 0.40569 0.762999 0.657393 0.790609 NA
1:62953373_G_A rs10493326 01 62953373 G A 11 0.993589 0.986538 204883 139060 23643.3 0 204883 139060 23643.3 0 367586 187.945 119.051 17.0039 0 324 204695 138941 23626.3 0 367262 0.253473 0.236202 0.253488 7.91756e-16 0.933212 0.741702 1.17417 0.783844 0.477076 1.28787 0.910717 0.759668 1.0918 0.332709 0.984892 -0.0883032 0.0911591 NA
1:63133930_G_A rs4587594 01 63133930 G A 12 0.999555 0.999167 154549 167721 45316.3 0 154549 167721 45316.3 0 367586 118 160 46 0 324 154431 167561 45270.3 0 367262 0.351419 0.388889 0.351386 7.91756e-17 1.24968 0.985065 1.58538 1.32983 0.94573 1.86993 1.17465 1.00296 1.37573 0.0500924 0.999999 0.161383 0.082373 NA
1:92993807_C_T rs6603981 01 92993807 C T 13 0.998715 0.997191 16184.9 118957 232444 0 16184.9 118957 232444 0 367586 11.3373 93.6627 219 0 324 16173.5 118863 232225 0 367262 0.205838 0.179533 0.205862 -2.21692e-15 1.12413 0.606811 2.08248 1.34534 0.740411 2.4445 1.18467 0.969249 1.44796 0.0970106 0.997467 0.160893 0.0969513 NA
rs12133576 rs12133576 01 93816400 A G 14 1 1 50170 170896 146520 0 50170 170896 146520 0 367586 52 151 121 0 324 50118 170745 146399 0 367262 0.368942 0.393519 0.368921 0 0.852353 0.621848 1.1683 0.796595 0.57547 1.10269 0.900951 0.769524 1.05482 0.239892 1 -0.0955233 0.0812786 NA
rs646776 rs646776 01 109818530 C T 15 1 1 18197 127002 222387 0 18197 127002 222387 0 367586 17 130 177 0 324 18180 126872 222210 0 367262 0.222255 0.253086 0.222228 0 1.09578 0.660822 1.81702 0.851833 0.517747 1.4015 0.843235 0.70632 1.00669 0.0659724 1 -0.173709 0.0944785 NA
1:110198727_C_G rs1010167 01 110198727 C G 16 0.996247 0.993891 137991 174531 55063.9 0 137991 174531 55063.9 0 367586 116.125 159.643 48.2314 0 324 137875 174371 55015.6 0 367262 0.3872 0.395225 0.387193 1.26681e-15 1.08701 0.855794 1.38069 1.04088 0.743913 1.4564 1.0343 0.883527 1.2108 0.668527 0.993185 0.0347134 0.0810739 NA
rs267733 rs267733 01 150958836 A G 17 1 1 258958 99130 9498 0 258958 99130 9498 0 367586 235 82 7 0 324 258723 99048 9491 0 367262 0.160678 0.148148 0.160689 0 0.911455 0.708782 1.17208 0.811995 0.382777 1.72251 0.908382 0.731309 1.12833 0.351769 1 -0.0995626 0.106923 NA
rs12145743 rs12145743 01 156700651 T G 18 1 1 161167 164513 41906 0 161167 164513 41906 0 367586 130 162 32 0 324 161037 164351 41874 0 367262 0.337778 0.348765 0.337768 0 1.22103 0.96928 1.53816 0.946647 0.642903 1.3939 1.04999 0.893287 1.23419 0.492437 1 0.0572014 0.0833309 NA
rs4650994 rs4650994 01 178515312 G A 19 1 1 81139 181896 104551 0 81139 181896 104551 0 367586 70 155 99 0 324 81069 181741 104452 0 367262 0.468154 0.455247 0.468166 0 0.987724 0.744738 1.30999 1.09768 0.808141 1.49095 1.05336 0.9024 1.22957 0.566489 1 0.0450445 0.07858 NA
1:182150978_C_A rs1689797 01 182150978 C A 20 0.998404 0.997402 163413 163299 40874.1 0 163413 163299 40874.1 0 367586 142.047 148.455 33.498 0 324 163271 163150 40840.6 0 367262 0.333319 0.332486 0.33332 1.58351e-15 1.04589 0.830869 1.31655 0.942769 0.646906 1.37395 0.996254 0.845978 1.17323 0.929988 0.99792 0.00734914 0.0836464 NA
rs2642438 rs2642438 01 220970028 A G 21 1 1 32481 153245 181860 0 32481 153245 181860 0 367586 28 124 172 0 324 32453 153121 181688 0 367262 0.296811 0.277778 0.296828 0 0.938607 0.622737 1.4147 1.09723 0.735797 1.63621 1.09753 0.924118 1.30348 0.256041 1 0.0975444 0.0858818 NA
1:220985811_T_C rs903319 01 220985811 T C 22 0.997348 0.994976 198690 143077 25818.5 0 198690 143077 25818.5 0 367586 175.541 130.447 18.0118 0 324 198515 142947 25800.5 0 367262 0.264856 0.256899 0.264863 7.1258e-16 1.03198 0.822679 1.29454 0.789481 0.486026 1.2824 0.959539 0.804446 1.14453 0.597915 0.992624 -0.0471419 0.0893853 NA
rs4846914 rs4846914 01 230295691 G A 23 1 1 56753 176014 134819 0 56753 176014 134819 0 367586 54 156 114 0 324 56699 175858 134705 0 367262 0.393813 0.407407 0.393801 0 0.931417 0.683414 1.26942 0.888593 0.642715 1.22853 0.944905 0.807798 1.10528 0.451912 1 -0.0606148 0.0805799 NA
1:230419344_G_A rs6680658 01 230419344 G A 24 0.993148 0.986 216214 131472 19900 0 216214 131472 19900 0 367586 201.106 105.89 17.0039 0 324 216013 131366 19883 0 367262 0.232969 0.215892 0.232984 -1.58351e-15 0.865817 0.684194 1.09565 0.918588 0.559824 1.50727 0.90644 0.751678 1.09306 0.263106 0.991184 -0.104319 0.093219 NA
1:234849339_G_A rs2587534 01 234849339 G A 25 0.99591 0.992501 85062.7 183708 98815.1 0 85062.7 183708 98815.1 0 367586 69.3882 175.518 79.0941 0 324 84993.3 183533 98736 0 367262 0.481294 0.485022 0.48129 4.43383e-15 1.1714 0.887046 1.54691 0.981223 0.710722 1.35468 0.985168 0.844448 1.14934 0.801678 0.992625 -0.0198587 0.0790629 NA
rs1367117 rs1367117 02 21263900 G A 26 1 1 161856 163987 41743 0 161856 163987 41743 0 367586 153 140 31 0 324 161703 163847 41712 0 367262 0.336619 0.311728 0.336641 0 0.903059 0.717986 1.13584 0.785466 0.533832 1.15571 0.892479 0.755746 1.05395 0.168755 1 -0.114524 0.0832164 NA
rs515135 rs515135 02 21286057 T C 27 1 1 11882 108434 247270 0 11882 108434 247270 0 367586 13 99 212 0 324 11869 108335 247058 0 367262 0.179819 0.192901 0.179808 0 0.834329 0.467837 1.48792 0.783444 0.447363 1.372 0.917242 0.754567 1.11499 0.372219 1 -0.0914818 0.102521 NA
rs1260326 rs1260326 02 27730940 T C 28 1 1 57437 175526 134623 0 57437 175526 134623 0 367586 56 158 110 0 324 57381 175368 134513 0 367262 0.39501 0.416667 0.39499 0 0.923181 0.680523 1.25236 0.837931 0.607309 1.15613 0.914013 0.7818 1.06859 0.224504 1 -0.0977425 0.0804704 NA
2:27731212_T_C rs3817588 02 27731212 T C 29 0.991982 0.980657 237957 115439 14189.4 0 237957 115439 14189.4 0 367586 193.925 113.027 17.0471 0 324 237763 115326 14172.3 0 367262 0.195625 0.227039 0.195597 -4.03795e-15 1.20161 0.952768 1.51546 1.47475 0.89858 2.42036 1.20797 1.00506 1.45183 0.0431135 0.982144 0.202045 0.0998931 NA
rs6544713 rs6544713 02 44073881 T C 30 1 1 38467 160718 168401 0 38467 160718 168401 0 367586 33 130 161 0 324 38434 160588 168240 0 367262 0.32326 0.302469 0.323279 0 0.942827 0.643338 1.38174 1.11455 0.76625 1.62116 1.10167 0.931577 1.30281 0.24753 1 0.0971955 0.0840522 NA
rs4148218 rs4148218 02 44099582 G A 31 1 1 245276 109927 12383 0 245276 109927 12383 0 367586 210 102 12 0 324 245066 109825 12371 0 367262 0.183213 0.194444 0.183203 0 1.08383 0.855429 1.37323 1.13198 0.632514 2.02586 1.07617 0.885834 1.30741 0.502431 1 0.0680225 0.101425 NA
rs2710642 rs2710642 02 63149557 G A 32 1 1 39456 161626 166504 0 39456 161626 166504 0 367586 40 129 155 0 324 39416 161497 166349 0 367262 0.327186 0.322531 0.32719 0 0.787114 0.551969 1.12243 0.918172 0.648468 1.30005 1.02147 0.866282 1.20446 0.841744 1 0.0167607 0.0839446 NA
2:118576719_T_C rs17508045 02 118576719 T C 33 0.999611 0.997929 305977 58744.1 2864.9 0 305977 58744.1 2864.9 0 367586 271.855 50.1451 2 0 324 305705 58693.9 2862.9 0 367262 0.087699 0.0835573 0.0877027 -1.58351e-15 0.960729 0.710757 1.29862 0.785578 0.195374 3.15873 0.948423 0.717979 1.25283 0.661265 0.997546 -0.0607222 0.138582 NA
rs2030746 rs2030746 02 121309488 C T 34 1 1 125469 178592 63525 0 125469 178592 63525 0 367586 109 164 51 0 324 125360 178428 63474 0 367262 0.415742 0.410494 0.415747 0 1.05709 0.829609 1.34695 0.924074 0.662576 1.28878 0.978567 0.836729 1.14445 0.736033 1 -0.0269009 0.0797984 NA
2:135762344_C_T rs16831243 02 135762344 C T 35 0.999529 0.998031 297933 65518.4 4134.64 0 297933 65518.4 4134.64 0 367586 268 52 4 0 324 297665 65466.4 4130.64 0 367262 0.100368 0.0925926 0.100375 3.95878e-16 0.882222 0.655448 1.18746 1.07556 0.400548 2.88812 0.914557 0.701135 1.19295 0.784523 0.999997 -0.0367392 0.134364 NA
2:165551201_T_C rs7607980 02 165551201 T C 36 0.999288 0.997628 284300 77910.9 5375.6 0 284300 77910.9 5375.6 0 367586 253.376 67.6235 3 0 324 284046 77843.2 5372.6 0 367262 0.1206 0.113617 0.120607 -2.85032e-15 0.973867 0.744628 1.27368 0.625978 0.200479 1.95456 0.934614 0.733191 1.19137 0.580664 0.996527 -0.0666994 0.120742 NA
2:165619163_T_G rs355838 02 165619163 T G 37 0.994557 0.992059 56385.1 175396 135805 0 56385.1 175396 135805 0 367586 37.9686 161.984 124.047 0 324 56347.1 175234 135681 0 367262 0.391971 0.367163 0.391993 9.50107e-16 1.37183 0.963308 1.95361 1.3568 0.943152 1.95185 1.11123 0.947113 1.30378 0.19274 0.994673 0.105375 0.0809008 NA
rs2287623 rs2287623 02 169830155 G A 38 1 1 57757 176298 133531 0 57757 176298 133531 0 367586 47 167 110 0 324 57710 176131 133421 0 367262 0.39693 0.402778 0.396925 0 1.16422 0.842212 1.60933 1.01233 0.719326 1.42468 0.975905 0.834062 1.14187 0.786111 1 -0.0218139 0.0803858 NA
rs1047891 rs1047891 02 211540507 C A 39 1 1 172154 158700 36732 0 172154 158700 36732 0 367586 169 132 23 0 324 171985 158568 36709 0 367262 0.315795 0.274691 0.315832 0 0.847154 0.674592 1.06386 0.637616 0.412394 0.985839 0.820407 0.690373 0.974933 0.0247199 1 -0.19019 0.0846886 NA
rs1250229 rs1250229 02 216304384 T C 40 1 1 24471 143779 199336 0 24471 143779 199336 0 367586 26 126 172 0 324 24445 143653 199164 0 367262 0.262144 0.274691 0.262133 0 0.824655 0.540535 1.25812 0.811959 0.537441 1.2267 0.93804 0.789355 1.11473 0.488836 1 -0.0622019 0.0898662 NA
2:227122216_G_T rs1515110 02 227122216 G T 41 0.999003 0.998217 48609.5 170037 148940 0 48609.5 170037 148940 0 367586 53.1765 160.678 110.145 0 324 48556.3 169876 148830 0 367262 0.363528 0.412085 0.363485 0 0.863678 0.633306 1.17785 0.675774 0.487069 0.937588 0.814713 0.696686 0.952736 0.00913046 0.998071 -0.213471 0.0818798 NA
rs11563251 rs11563251 02 234679384 C T 42 1 1 290875 72172 4539 0 290875 72172 4539 0 367586 253 66 5 0 324 290622 72106 4534 0 367262 0.110518 0.117284 0.110512 0 1.05143 0.801815 1.37875 1.26677 0.522476 3.07133 1.06942 0.841729 1.35869 0.605548 1 0.0646058 0.125098 NA
3:12296469_G_A rs9875338 03 12296469 G A 43 0.999063 0.998416 132583 176123 58880 0 132583 176123 58880 0 367586 124.475 144.29 55.2353 0 324 132459 175978 58824.7 0 367262 0.399747 0.393149 0.399753 -7.91756e-16 0.872525 0.686442 1.10905 0.999211 0.727736 1.37196 0.97278 0.830855 1.13895 0.683059 0.996362 -0.0328435 0.0804411 NA
rs7640978 rs7640978 03 32533010 C T 44 1 1 305112 59557 2917 0 305112 59557 2917 0 367586 260 59 5 0 324 304852 59498 2912 0 367262 0.0889465 0.106481 0.0889311 0 1.16269 0.876306 1.54268 2.01323 0.830326 4.88135 1.22087 0.95105 1.56723 0.108593 1 0.222076 0.138404 NA
Affx-22382690 rs2290547 03 47061183 G A 45 1 1 250117 105993 11476 0 250117 105993 11476 0 367586 218 98 8 0 324 249899 105895 11468 0 367262 0.175394 0.175926 0.175394 0 1.06086 0.835771 1.34657 0.799669 0.394802 1.61972 1.00368 0.81985 1.22873 0.979902 1 0.0026021 0.103294 NA
3:50113034_A_G rs2240327 03 50113034 A G 46 0.99989 0.999813 100622 183347 83617 0 100622 183347 83617 0 367586 83 168 73 0 324 100539 183179 83544 0 367262 0.47687 0.484568 0.476863 -2.37527e-16 1.11094 0.853956 1.44525 1.05843 0.772717 1.44979 1.03135 0.884028 1.20322 0.488138 1 0.0556799 0.0803145 NA
rs13326165 rs13326165 03 52532118 A G 47 1 1 15455 119214 232917 0 15455 119214 232917 0 367586 12 111 201 0 324 15443 119103 232716 0 367262 0.204203 0.208333 0.204199 0 1.19936 0.660969 2.17631 1.11153 0.620679 1.99055 0.975063 0.806598 1.17871 0.792374 1 -0.0257543 0.0978401 NA
rs6805251 rs6805251 03 119560606 T C 48 1 1 53874 173703 140009 0 53874 173703 140009 0 367586 47 158 119 0 324 53827 173545 139890 0 367262 0.382837 0.388889 0.382832 0 1.04267 0.752758 1.44424 0.974232 0.694948 1.36575 0.974762 0.832291 1.14162 0.750118 1 -0.0257697 0.0809136 NA
rs17345563 rs17345563 03 132209203 A G 49 1 1 289295 73612 4679 0 289295 73612 4679 0 367586 264 55 5 0 324 289031 73557 4674 0 367262 0.112858 0.100309 0.112869 0 0.818614 0.612155 1.0947 1.17118 0.483229 2.83851 0.87631 0.678114 1.13243 0.310976 1 -0.125888 0.124251 NA
3:135932359_C_T rs687339 03 135932359 C T 50 0.998803 0.997227 19123.1 129452 219011 0 19123.1 129452 219011 0 367586 19.0392 98.1569 206.804 0 324 19104 129354 218804 0 367262 0.228107 0.21024 0.228123 -1.58351e-15 0.761409 0.465965 1.24418 0.948371 0.592944 1.51685 1.1102 0.918975 1.34121 0.257867 0.997837 0.105963 0.0936523 NA
3:156798294_A_G rs1482852 03 156798294 A G 51 0.998128 0.996845 131815 177009 58762 0 131815 177009 58762 0 367586 115.933 146.086 61.9804 0 324 131699 176863 58700 0 367262 0.400631 0.416739 0.400617 1.26681e-15 0.938313 0.735235 1.19748 1.19947 0.881014 1.63305 1.069 0.914369 1.24977 0.332834 0.998796 0.0780077 0.0805514 NA
3:170727218_G_A rs10513688 03 170727218 G A 52 0.999974 0.999859 299612 64506.6 3467.13 0 299612 64506.6 3467.13 0 367586 266 58 0 0 324 299346 64448.6 3467.13 0 367262 0.0971756 0.0895062 0.0971824 -1.10846e-15 1.01276 0.762248 1.34561 NA NA NA 0.913247 0.697277 1.19611 0.572585 1 -0.075322 0.133491 NA
rs6831256 rs6831256 04 3473139 A G 53 1 1 122328 179565 65693 0 122328 179565 65693 0 367586 113 154 57 0 324 122215 179411 65636 0 367262 0.422964 0.41358 0.422972 0 0.928363 0.72817 1.18359 0.939245 0.683012 1.2916 0.962136 0.822824 1.12504 0.685088 1 -0.0323324 0.0797287 NA
4:26062990_A_G rs10019888 04 26062990 A G 54 0.996652 0.990717 256221 101227 10138.8 0 256221 101227 10138.8 0 367586 222.427 91.9882 9.58431 0 324 255998 101135 10129.2 0 367262 0.165273 0.171538 0.165268 -6.65075e-15 1.04684 0.820946 1.3349 1.08901 0.570277 2.07961 1.0458 0.852522 1.2829 0.691568 0.99047 0.0420461 0.105982 NA
rs442177 rs442177 04 88030261 G T 55 1 1 60675 177384 129527 0 60675 177384 129527 0 367586 56 143 125 0 324 60619 177241 129402 0 367262 0.406346 0.393519 0.406357 0 0.873359 0.641132 1.1897 1.04566 0.762867 1.43328 1.05496 0.901067 1.23513 0.532702 1 0.049989 0.0801251 NA
4:88160140_C_T rs10029254 04 88160140 C T 56 0.999897 0.999771 217251 130571 19763.7 0 217251 130571 19763.7 0 367586 204 104 16 0 324 217047 130467 19747.7 0 367262 0.231372 0.209877 0.231391 3.16702e-16 0.848117 0.669655 1.07414 0.862041 0.518138 1.4342 0.882322 0.730261 1.06605 0.210924 1 -0.116601 0.0932041 NA
rs3822072 rs3822072 04 89741269 G A 57 1 1 110787 182105 74694 0 110787 182105 74694 0 367586 104 155 65 0 324 110683 181950 74629 0 367262 0.450905 0.439815 0.450915 0 0.906624 0.707102 1.16245 0.926944 0.679835 1.26387 0.956055 0.818626 1.11656 0.617913 1 -0.0394628 0.0791137 NA
rs2602836 rs2602836 04 100014805 A G 58 1 1 64735 179575 123276 0 64735 179575 123276 0 367586 55 151 118 0 324 64680 179424 123158 0 367262 0.420371 0.402778 0.420387 0 0.9897 0.726751 1.34779 1.12675 0.818067 1.5519 1.07543 0.919119 1.25832 0.391531 1 0.0683122 0.0797253 NA
rs13107325 rs13107325 04 103188709 C T 59 1 1 314539 51078 1969 0 314539 51078 1969 0 367586 279 44 1 0 324 314260 51034 1968 0 367262 0.0748342 0.0709877 0.0748376 0 0.971131 0.706551 1.33479 0.572348 0.0802974 4.07961 0.944625 0.699831 1.27505 0.634082 1 -0.0708315 0.148809 NA
rs6450176 rs6450176 05 53298025 G A 60 1 1 205147 139012 23427 0 205147 139012 23427 0 367586 194 118 12 0 324 204953 138894 23415 0 367262 0.25282 0.219136 0.252849 0 0.897534 0.713892 1.12842 0.541427 0.302176 0.970105 0.829247 0.688359 0.998971 0.0512782 1 -0.176421 0.0905121 NA
5:55861786_C_T rs9686661 05 55861786 C T 61 0.999884 0.999703 235332 117442 14811.2 0 235332 117442 14811.2 0 367586 203.973 108.027 12 0 324 235128 117334 14799.2 0 367262 0.200041 0.203746 0.200038 -3.95878e-16 1.06131 0.840441 1.34023 0.934709 0.522063 1.67351 1.02328 0.845157 1.23894 0.836234 0.99974 0.0202897 0.0981543 NA
5:67714246_A_G rs4976033 05 67714246 A G 62 0.983128 0.97252 131248 176794 59543.3 0 131248 176794 59543.3 0 367586 117.651 161.631 44.7176 0 324 131131 176633 59498.6 0 367262 0.402465 0.387449 0.402478 8.70931e-16 1.01991 0.804192 1.29351 0.837687 0.593586 1.18217 0.939038 0.801703 1.0999 0.504882 0.967455 -0.0543974 0.0815763 NA
5:74560579_G_A rs10066707 05 74560579 G A 63 0.993838 0.99098 146622 170694 50270.3 0 146622 170694 50270.3 0 367586 138.824 132.561 52.6157 0 324 146483 170561 50217.7 0 367262 0.36894 0.366963 0.368942 1.74186e-15 0.820086 0.646316 1.04058 1.10556 0.804835 1.51865 0.991528 0.845076 1.16336 0.917434 0.988542 -0.00848282 0.0818276 NA
5:74562029_C_G rs2006760 05 74562029 C G 64 0.989448 0.974963 232555 119577 15454 0 232555 119577 15454 0 367586 200.918 104.608 18.4745 0 324 232354 119472 15435.5 0 367262 0.204693 0.218452 0.204681 -8.78849e-15 1.01258 0.799383 1.28264 1.38415 0.859246 2.22972 1.08608 0.90136 1.30866 0.364058 0.981913 0.0894639 0.0985654 NA
rs7703051 rs7703051 05 74625487 C A 65 1 1 143724 172086 51776 0 143724 172086 51776 0 367586 147 130 47 0 324 143577 171956 51729 0 367262 0.37493 0.345679 0.374956 0 0.738403 0.583131 0.935021 0.887424 0.638891 1.23264 0.880669 0.748984 1.03551 0.128493 1 -0.123442 0.081208 NA
5:74641707_G_A rs2303152 05 74641707 G A 66 0.999561 0.998347 297281 66549.7 3754.97 0 297281 66549.7 3754.97 0 367586 261.176 58.8235 4 0 324 297020 66490.9 3750.97 0 367262 0.100738 0.103123 0.100736 1.10846e-15 1.0061 0.758118 1.33519 1.21274 0.451528 3.25725 1.02642 0.79675 1.32229 0.891887 0.997534 0.0177308 0.130454 NA
5:74648496_G_T rs17238484 05 74648496 G T 67 0.99975 0.999474 220665 127957 18963.4 0 220665 127957 18963.4 0 367586 201.043 106.957 16 0 324 220464 127850 18947.4 0 367262 0.22564 0.21444 0.22565 7.91756e-16 0.917394 0.7255 1.16004 0.926018 0.556436 1.54107 0.93676 0.776464 1.13015 0.478208 0.999636 -0.0666083 0.0939221 NA
rs5909 rs5909 05 74656175 G A 68 1 1 301812 62562 3212 0 301812 62562 3212 0 367586 271 51 2 0 324 301541 62511 3210 0 367262 0.0938365 0.0848765 0.0938444 0 0.907801 0.672992 1.22454 0.693269 0.172423 2.78746 0.895575 0.679315 1.18068 0.458514 1 -0.100208 0.13518 NA
rs12916 rs12916 05 74656539 T C 69 1 1 132156 176603 58827 0 132156 176603 58827 0 367586 133 142 49 0 324 132023 176461 58778 0 367262 0.400256 0.37037 0.400282 0 0.798799 0.630486 1.01205 0.827521 0.596303 1.1484 0.881316 0.751374 1.03373 0.124207 1 -0.123421 0.0802815 NA
rs4530754 rs4530754 05 122855416 G A 70 1 1 76377 182312 108897 0 76377 182312 108897 0 367586 64 168 92 0 324 76313 182144 108805 0 367262 0.455765 0.45679 0.455765 0 1.0998 0.824559 1.46691 1.00823 0.732732 1.3873 0.995875 0.85319 1.16242 0.99119 1 0.000872545 0.0790209 NA
rs6882076 rs6882076 05 156390297 T C 71 1 1 49173 170253 148160 0 49173 170253 148160 0 367586 47 152 125 0 324 49126 170101 148035 0 367262 0.365355 0.37963 0.365343 0 0.934007 0.673311 1.29564 0.88259 0.631023 1.23445 0.940702 0.802633 1.10252 0.434691 1 -0.0638295 0.0817081 NA
6:16109163_A_C rs2294261 06 16109163 A C 72 0.99645 0.994416 95752.4 183259 88575.1 0 95752.4 183259 88575.1 0 367586 86.8824 173.847 63.2706 0 324 95665.5 183085 88511.8 0 367262 0.490237 0.463562 0.490261 1.10846e-15 1.04554 0.808073 1.35278 0.78709 0.569227 1.08834 0.898482 0.769881 1.04856 0.206485 0.993755 -0.0996593 0.0788887 NA
6:26093141_G_A rs1800562 06 26093141 G A 73 0.99952 0.997285 313425 51906.4 2254.63 0 313425 51906.4 2254.63 0 367586 256.18 54.8196 13 0 324 313169 51851.5 2241.63 0 367262 0.076738 0.124722 0.0766957 8.70931e-16 1.29243 0.965319 1.73039 7.08944 4.05452 12.3961 1.71542 1.35861 2.16593 2.02126e-05 0.996764 0.621516 0.145809 NA
rs2247056 rs2247056 06 31265490 T C 74 1 1 32591 153678 181317 0 32591 153678 181317 0 367586 26 131 167 0 324 32565 153547 181150 0 367262 0.297699 0.282407 0.297713 0 1.06858 0.701422 1.62793 1.15466 0.763695 1.74579 1.07717 0.907761 1.27819 0.249033 1 0.0990724 0.085948 NA
6:34563164_A_G rs205262 06 34563164 A G 75 0.999283 0.998621 196621 144317 26647.4 0 196621 144317 26647.4 0 367586 179.525 117.459 27.0157 0 324 196442 144200 26620.4 0 367262 0.268797 0.264645 0.268801 -2.37527e-16 0.891311 0.706265 1.12484 1.11048 0.740905 1.6644 0.978978 0.822128 1.16575 0.882724 0.99749 -0.0131232 0.0889606 NA
6:43757896_C_A rs998584 06 43757896 C A 76 0.996387 0.994693 98504 183562 85520.5 0 98504 183562 85520.5 0 367586 71.7451 167.859 84.3961 0 324 98432.2 183394 85436.1 0 367262 0.482339 0.519523 0.482307 4.75053e-16 1.25576 0.95234 1.65584 1.35527 0.989183 1.85685 1.1606 0.994771 1.35407 0.0613164 0.991366 0.147914 0.0790475 NA
rs17789218 rs17789218 06 100600097 T C 77 1 1 209829 135864 21893 0 209829 135864 21893 0 367586 181 126 17 0 324 209648 135738 21876 0 367262 0.244365 0.246914 0.244362 0 1.07518 0.856398 1.34985 0.900105 0.547369 1.48015 1.01386 0.848007 1.21216 0.8342 1 0.0191966 0.0917104 NA
6:116337503_G_A rs868943 06 116337503 G A 78 0.999615 0.999376 122639 178859 66087.8 0 122639 178859 66087.8 0 367586 89 179.008 55.9922 0 324 122550 178680 66031.8 0 367262 0.423077 0.449062 0.423055 7.1258e-16 1.37949 1.06972 1.77897 1.16761 0.835687 1.63137 1.11158 0.952104 1.29778 0.235926 0.99995 0.0941374 0.0794254 NA
rs9491696 rs9491696 06 127452639 C G 79 1 1 94100 183991 89495 0 94100 183991 89495 0 367586 73 158 93 0 324 94027 183833 89402 0 367262 0.493736 0.530864 0.493703 0 1.10704 0.838786 1.46108 1.33988 0.986057 1.82066 1.16044 0.994463 1.35413 0.0666674 1 0.144344 0.0787084 NA
6:139831757_T_C rs634869 06 139831757 T C 80 0.999776 0.999687 61831.2 177550 128204 0 61831.2 177550 128204 0 367586 49.6235 173.376 101 0 324 61781.6 177377 128103 0 367262 0.409717 0.420715 0.409708 0 1.21693 0.887492 1.66864 0.981594 0.698728 1.37897 0.955676 0.817609 1.11706 0.544674 0.9985 -0.0484689 0.0800133 NA
6:152040291_T_C rs12525163 06 152040291 T C 81 0.999285 0.998573 193858 146362 27365.9 0 193858 146362 27365.9 0 367586 152.38 140.62 31 0 324 193706 146221 27334.9 0 367262 0.273533 0.312685 0.273498 1.26681e-15 1.2225 0.972005 1.53755 1.44165 0.979612 2.1216 1.20846 1.02345 1.42692 0.0243024 0.996303 0.199337 0.088503 NA
6:160575985_C_T rs2297374 06 160575985 C T 82 0.998105 0.996826 143986 171881 51719.5 0 143986 171881 51719.5 0 367586 138.271 142.71 43.0196 0 324 143848 171738 51676.4 0 367262 0.374497 0.353008 0.374516 2.69197e-15 0.864491 0.684132 1.0924 0.866057 0.615005 1.21959 0.911237 0.775589 1.07061 0.262471 0.998133 -0.0910728 0.0812736 NA
rs1564348 rs1564348 06 160578860 T C 83 1 1 253279 103766 10541 0 253279 103766 10541 0 367586 215 103 6 0 324 253064 103663 10535 0 367262 0.169821 0.177469 0.169815 0 1.16951 0.924599 1.4793 0.670361 0.297772 1.50915 1.0548 0.862201 1.29042 0.642745 1 0.048594 0.104759 NA
rs702485 rs702485 07 6449272 A G 84 1 1 109061 182158 76367 0 109061 182158 76367 0 367586 95 173 56 0 324 108966 181985 76311 0 367262 0.455529 0.439815 0.455543 0 1.09038 0.848849 1.40064 0.841721 0.604929 1.1712 0.938368 0.803481 1.0959 0.346774 1 -0.0742372 0.0789031 NA
7:16152174_T_A rs17286602 07 16152174 T A 85 0.997749 0.99646 120185 180187 67214.2 0 120185 180187 67214.2 0 367586 106.863 173.149 43.9882 0 324 120078 180014 67170.2 0 367262 0.427948 0.402971 0.42797 -6.33405e-16 1.08081 0.849156 1.37566 0.735861 0.517909 1.04553 0.902161 0.771046 1.05557 0.202931 0.99782 -0.101559 0.0797636 NA
rs10282707 rs10282707 07 17911038 C T 86 1 1 133659 176056 57871 0 133659 176056 57871 0 367586 131 153 40 0 324 133528 175903 57831 0 367262 0.396911 0.359568 0.396944 0 0.886583 0.702016 1.11967 0.705018 0.494734 1.00468 0.852974 0.72648 1.00149 0.0535882 1 -0.155209 0.0804128 NA
rs12670798 rs12670798 07 21607352 T C 87 1 1 208500 136805 22281 0 208500 136805 22281 0 367586 169 136 19 0 324 208331 136669 22262 0 367262 0.2467 0.268519 0.246681 0 1.22669 0.978666 1.53758 1.0521 0.654638 1.69088 1.12102 0.942168 1.33383 0.1842 1 0.121201 0.0912705 NA
rs4722551 rs4722551 07 25991826 T C 88 1 1 260182 98070 9334 0 260182 98070 9334 0 367586 227 79 18 0 324 259955 97991 9316 0 367262 0.15879 0.177469 0.158774 0 0.923237 0.71462 1.19276 2.21266 1.36863 3.57722 1.14316 0.934419 1.39852 0.202312 1 0.136738 0.107246 NA
rs2073547 rs2073547 07 44582331 A G 89 1 1 245422 109039 13125 0 245422 109039 13125 0 367586 208 107 9 0 324 245214 108932 13116 0 367262 0.184024 0.192901 0.184016 0 1.158 0.917054 1.46226 0.808953 0.414964 1.57702 1.05983 0.871866 1.28831 0.54573 1 0.0610307 0.101016 NA
rs217386 rs217386 07 44600695 G A 90 1 1 121990 179168 66428 0 121990 179168 66428 0 367586 118 145 61 0 324 121872 179023 66367 0 367262 0.424423 0.412037 0.424434 0 0.836529 0.655994 1.06675 0.949291 0.696792 1.29329 0.950323 0.812651 1.11132 0.521634 1 -0.0509011 0.0794302 NA
rs4917014 rs4917014 07 50305863 T G 91 1 1 170006 160266 37314 0 170006 160266 37314 0 367586 151 138 35 0 324 169855 160128 37279 0 367262 0.319509 0.320988 0.319508 0 0.969423 0.769528 1.22124 1.0561 0.731042 1.5257 1.00682 0.85368 1.18744 0.85691 1 0.0152355 0.0844968 NA
rs17145738 rs17145738 07 72982874 C T 92 1 1 283413 78558 5615 0 283413 78558 5615 0 367586 247 72 5 0 324 283166 78486 5610 0 367262 0.122132 0.126543 0.122128 0 1.05168 0.808776 1.36754 1.02177 0.421377 2.47761 1.04139 0.826013 1.31292 0.771997 1 0.0346621 0.119622 NA
rs799160 rs799160 07 73060006 C T 93 1 1 96049 183953 87584 0 96049 183953 87584 0 367586 88 163 73 0 324 95961 183790 87511 0 367262 0.488486 0.476852 0.488496 0 0.967114 0.746149 1.25352 0.909646 0.666894 1.24076 0.954436 0.818027 1.11359 0.634117 1 -0.0375214 0.0788364 NA
7:116358044_A_G rs38855 07 116358044 A G 94 0.993016 0.989758 102992 183261 81332.4 0 102992 183261 81332.4 0 367586 99.5843 157.953 66.4627 0 324 102893 183103 81265.9 0 367262 0.470538 0.448886 0.470557 1.02928e-15 0.891303 0.693516 1.1455 0.845014 0.619412 1.15278 0.916438 0.784953 1.06995 0.249232 0.987408 -0.0912791 0.0792203 NA
7:130444934_A_G rs3996352 07 130444934 A G 95 0.997482 0.996091 94810.4 183476 89299.7 0 94810.4 183476 89299.7 0 367586 77.0353 167.349 79.6157 0 324 94733.3 183309 89220 0 367262 0.492504 0.503982 0.492494 -3.16702e-16 1.12267 0.857049 1.47062 1.09736 0.802144 1.50123 1.04703 0.897529 1.22143 0.655235 0.997342 0.035148 0.0787186 NA
rs17173637 rs17173637 07 150529449 T C 96 1 1 308034 56880 2672 0 308034 56880 2672 0 367586 275 48 1 0 324 307759 56832 2671 0 367262 0.0846387 0.0771605 0.0846453 0 0.945206 0.695529 1.28451 0.418991 0.0587869 2.98626 0.904181 0.677474 1.20675 0.565779 1 -0.0816829 0.142236 NA
8:9184231_G_A rs4240624 08 9184231 G A 97 0.999841 0.999322 3037.28 61083.2 303465 0 3037.28 61083.2 303465 0 367586 5 49.3608 269.639 0 324 3032.28 61033.9 303196 0 367262 0.0913498 0.0916061 0.0913495 1.58351e-16 0.490468 0.195346 1.23145 0.539335 0.222513 1.30726 0.996917 0.763289 1.30205 0.972703 0.995699 -0.00468668 0.136963 NA
8:9267117_C_T rs9693857 08 9267117 C T 98 0.996631 0.995289 112952 181929 72705.1 0 112952 181929 72705.1 0 367586 94.5765 171.42 58.0039 0 324 112857 181758 72647.1 0 367262 0.445255 0.443561 0.445257 1.10846e-15 1.12542 0.875456 1.44676 0.952765 0.687016 1.32131 0.993155 0.85051 1.15972 0.95737 0.997122 -0.00423809 0.0792854 NA
8:15799853_G_C rs4332136 08 15799853 G C 99 0.999557 0.97821 361744 5820.84 21 0 361744 5820.84 21 0 367586 321.255 2.7451 0 0 324 361423 5818.09 21 0 367262 0.00797478 0.00423626 0.00797808 -6.33405e-15 0.530815 0.161759 1.74188 NA NA NA 0.528992 0.161613 1.7315 0.275718 0.90112 -0.513482 0.471089 NA
rs4921914 rs4921914 08 18272438 C T 100 1 1 17860 128015 221711 0 17860 128015 221711 0 367586 23 117 184 0 324 17837 127898 221527 0 367262 0.222717 0.251543 0.222691 0 0.709441 0.453568 1.10966 0.644147 0.417456 0.993938 0.852439 0.713774 1.01804 0.0793597 1 -0.166182 0.0947225 NA
rs1801177 rs1801177 08 19805708 G A 101 1 1 355064 12417 105 0 355064 12417 105 0 367586 311 13 0 0 324 354753 12404 105 0 367262 0.0171756 0.0200617 0.017173 0 1.19549 0.686204 2.08277 NA NA NA 1.17166 0.676375 2.02961 0.604924 1 0.155414 0.300413 NA
rs268 rs268 08 19813529 A G 102 1 1 354297 13161 128 0 354297 13161 128 0 367586 313 11 0 0 324 353984 13150 128 0 367262 0.0182502 0.0169753 0.0182513 0 0.946033 0.518411 1.72639 NA NA NA 0.928882 0.511677 1.68626 0.797924 1 -0.0751048 0.293338 NA
rs301 rs301 08 19816934 T C 103 1 1 215031 132363 20192 0 215031 132363 20192 0 367586 200 111 13 0 324 214831 132252 20179 0 367262 0.234975 0.21142 0.234996 0 0.901546 0.714816 1.13705 0.692007 0.394814 1.21291 0.872778 0.722728 1.05398 0.160895 1 -0.130205 0.0928662 NA
rs326 rs326 08 19819439 A G 104 1 1 183581 152452 31553 0 183581 152452 31553 0 367586 176 129 19 0 324 183405 152323 31534 0 367262 0.293208 0.257716 0.293239 0 0.882516 0.703103 1.10771 0.627875 0.39107 1.00807 0.836802 0.701678 0.997946 0.0515536 1 -0.168508 0.0865544 NA
rs328 rs328 08 19819724 C G 105 1 1 297126 66721 3739 0 297126 66721 3739 0 367586 277 46 1 0 324 296849 66675 3738 0 367262 0.100927 0.0740741 0.100951 0 0.739351 0.541097 1.01024 0.286693 0.0402299 2.04307 0.712463 0.53093 0.956065 0.0243741 1 -0.29443 0.130789 NA
rs12678919 rs12678919 08 19844222 A G 106 1 1 299527 64583 3476 0 299527 64583 3476 0 367586 280 43 1 0 324 299247 64540 3475 0 367262 0.0973038 0.0694444 0.0973283 0 0.712051 0.516465 0.981706 0.307551 0.0431576 2.19168 0.692127 0.511213 0.937065 0.0176259 1 -0.315471 0.13292 NA
8:19865843_G_A rs894210 08 19865843 G A 107 0.995362 0.992945 77450.3 182762 107374 0 77450.3 182762 107374 0 367586 69.3373 160.435 94.2275 0 324 77381 182601 107280 0 367262 0.459297 0.461589 0.459295 4.75053e-16 0.980536 0.739729 1.29973 0.980228 0.718761 1.33681 0.990808 0.848953 1.15637 0.914163 0.992419 -0.0085407 0.079235 NA
rs10102164 rs10102164 08 55421614 G A 108 1 1 228370 122682 16534 0 228370 122682 16534 0 367586 189 117 18 0 324 228181 122565 16516 0 367262 0.211855 0.236111 0.211834 0 1.15249 0.915079 1.45149 1.31579 0.811153 2.13436 1.15003 0.959255 1.37874 0.173172 1 0.130642 0.0959133 NA
8:59385919_C_T rs2326077 08 59385919 C T 109 0.999418 0.998927 41715.8 164193 161677 0 41715.8 164193 161677 0 367586 39.0039 133.051 151.945 0 324 41676.8 164060 161525 0 367262 0.336825 0.325708 0.336835 -1.58351e-16 0.866567 0.606372 1.23841 1.00515 0.706917 1.42921 1.05151 0.892135 1.23937 0.549322 0.997704 0.0498377 0.0832325 NA
rs2293889 rs2293889 08 116599199 T G 110 1 1 68113 181339 118134 0 68113 181339 118134 0 367586 66 146 112 0 324 68047 181193 118022 0 367262 0.43196 0.429012 0.431963 0 0.830762 0.621098 1.1112 0.978408 0.721717 1.3264 1.01211 0.866232 1.18255 0.806378 1 0.0194844 0.0794951 NA
8:116663898_G_A rs2737252 08 116663898 G A 111 0.99825 0.996606 189806 148612 29168.6 0 189806 148612 29168.6 0 367586 192.976 107.976 23.0471 0 324 189613 148504 29145.6 0 367262 0.281497 0.237763 0.281536 1.82104e-15 0.714421 0.564433 0.904265 0.776973 0.504348 1.19697 0.796023 0.664273 0.953904 0.0109758 0.997482 -0.222612 0.0875229 NA
8:121868551_G_T rs4871137 08 121868551 G T 112 0.998591 0.99772 37337.3 159046 171203 0 37337.3 159046 171203 0 367586 32 126.741 165.259 0 324 37305.3 158919 171038 0 367262 0.317912 0.294354 0.317933 -1.10846e-15 0.929742 0.630794 1.37037 1.1264 0.771296 1.645 1.11745 0.943679 1.32321 0.241686 0.998509 0.099124 0.0846647 NA
8:126474306_G_A rs2980885 08 126474306 G A 113 0.990879 0.979759 18546.6 128636 220403 0 18546.6 128636 220403 0 367586 20.3647 129.078 174.557 0 324 18526.3 128507 220229 0 367262 0.225429 0.262049 0.225397 -1.04512e-14 0.91377 0.572487 1.45851 0.721062 0.455555 1.14131 0.819433 0.687758 0.976319 0.0265075 0.983152 -0.210751 0.0949889 NA
8:126482621_C_A rs2954022 08 126482621 C A 114 0.999791 0.999672 104997 183080 79509.4 0 104997 183080 79509.4 0 367586 102 158 64 0 324 104895 182922 79445.4 0 367262 0.465331 0.441358 0.465352 -4.75053e-16 0.888274 0.692434 1.1395 0.828449 0.605993 1.13257 0.907702 0.777269 1.06002 0.224985 0.999999 -0.0957869 0.0789422 NA
8:126482621_C_T rs2954022 08 126482621 C T 115 0.999641 0.694303 367242 343.439 0.113725 0 367242 343.439 0.113725 0 367586 324 0 0 0 324 366918 343.439 0.113725 0 367262 0.000467464 0 0.000467877 -7.91756e-15 NA NA NA NA NA NA NA NA NA 0.602865 0.999533 -1.00216 1.92618 NA
rs4075205 rs4075205 08 144284709 T C 116 1 1 105965 182871 78750 0 105965 182871 78750 0 367586 88 163 73 0 324 105877 182708 78677 0 367262 0.462981 0.476852 0.462969 0 1.07337 0.828133 1.39123 1.11633 0.818423 1.52269 1.05732 0.906205 1.23363 0.443368 1 0.0604963 0.0789235 NA
8:145022657_G_T rs7832643 08 145022657 G T 117 0.993906 0.99187 130814 177083 59689.2 0 130814 177083 59689.2 0 367586 118.016 155.047 50.9373 0 324 130696 176928 59638.3 0 367262 0.403255 0.396484 0.403261 2.37527e-16 0.970483 0.76376 1.23316 0.945871 0.680873 1.31401 0.972155 0.830513 1.13795 0.717626 0.995247 -0.029079 0.0804102 NA
9:2640759_A_G rs3780181 09 2640759 A G 118 0.997345 0.983965 319716 46170.5 1699.8 0 319716 46170.5 1699.8 0 367586 288.212 33.9059 1.88235 0 324 319428 46136.6 1697.92 0 367262 0.0674265 0.0581336 0.0674347 -8.15508e-15 0.814499 0.570542 1.16277 1.2287 0.292855 5.15511 0.85356 0.614151 1.1863 0.33323 0.984883 -0.152706 0.157815 NA
9:15304782_C_A rs686030 09 15304782 C A 119 0.999323 0.997839 7307.74 89253 271025 0 7307.74 89253 271025 0 367586 3 81.5137 239.486 0 324 7304.74 89171.5 270786 0 367262 0.141285 0.135052 0.14129 -1.02928e-15 2.22581 0.703021 7.04705 2.15347 0.689471 6.72605 1.05379 0.841152 1.32018 0.628448 0.993787 0.0547678 0.113177 NA
9:16904846_C_T rs7033354 09 16904846 C T 120 0.998694 0.997789 38090 160212 169284 0 38090 160212 169284 0 367586 35.0039 150.161 138.835 0 324 38055 160062 169145 0 367262 0.321547 0.339766 0.321531 -2.05856e-15 1.01991 0.705869 1.47368 0.892353 0.615846 1.29301 0.920895 0.782666 1.08354 0.297876 0.998923 -0.0878568 0.0843966 NA
rs1883025 rs1883025 09 107664301 C T 121 1 1 204187 139469 23930 0 204187 139469 23930 0 367586 178 127 19 0 324 204009 139342 23911 0 367262 0.25481 0.25463 0.25481 0 1.0446 0.831828 1.3118 0.910721 0.567364 1.46187 0.999051 0.837139 1.19228 0.931719 1 -0.00771662 0.0900603 NA
9:107684230_T_G rs2472509 09 107684230 T G 122 0.989664 0.982561 166611 161750 39224.9 0 166611 161750 39224.9 0 367586 146.02 147 30.9804 0 324 166465 161603 39193.9 0 367262 0.326726 0.32247 0.32673 2.05856e-15 1.037 0.824672 1.304 0.901116 0.611417 1.32808 0.980759 0.831748 1.15647 0.784366 0.991106 -0.0230163 0.0841137 NA
rs8176720 rs8176720 09 136132873 T C 123 1 1 165305 162038 40243 0 165305 162038 40243 0 367586 141 151 32 0 324 165164 161887 40211 0 367262 0.329887 0.33179 0.329886 0 1.0926 0.868422 1.37465 0.932183 0.634974 1.36851 1.00864 0.856421 1.18791 0.975649 1 0.0025502 0.0835467 NA
rs579459 rs579459 09 136154168 T C 124 1 1 230644 121108 15834 0 230644 121108 15834 0 367586 207 99 18 0 324 230437 121009 15816 0 367262 0.20781 0.208333 0.207809 0 0.91075 0.716704 1.15733 1.26694 0.782466 2.0514 1.00318 0.829862 1.21271 0.775195 1 0.0279294 0.0977965 NA
10:5196273_A_G rs1781930 10 5196273 A G 125 0.999819 0.999538 11602.8 107606 248377 0 11602.8 107606 248377 0 367586 14 92 218 0 324 11588.8 107514 248159 0 367262 0.177933 0.185185 0.177927 1.58351e-16 0.708322 0.403548 1.24327 0.727169 0.423455 1.24872 0.952323 0.781019 1.1612 0.650972 0.999917 -0.0464821 0.102743 NA
rs970548 rs970548 10 46013277 A C 126 1 1 208563 136635 22388 0 208563 136635 22388 0 367586 197 113 14 0 324 208366 136522 22374 0 367262 0.24676 0.217593 0.246786 0 0.87546 0.694613 1.10339 0.661828 0.384792 1.13832 0.848809 0.704262 1.02302 0.094433 1 -0.152797 0.0913602 NA
10:65301725_T_C rs7897379 10 65301725 T C 127 0.999433 0.9991 99861.9 183712 84012.2 0 99861.9 183712 84012.2 0 367586 85.9843 154.906 83.1098 0 324 99775.9 183557 83929.1 0 367262 0.478441 0.495564 0.478426 -4.75053e-16 0.979272 0.752282 1.27475 1.14907 0.849858 1.55362 1.07101 0.91809 1.24941 0.339909 0.999205 0.0752964 0.0788986 NA
rs2068888 rs2068888 10 94839642 G A 128 1 1 111288 181910 74388 0 111288 181910 74388 0 367586 99 160 65 0 324 111189 181750 74323 0 367262 0.449808 0.447531 0.44981 0 0.988717 0.769446 1.27048 0.982238 0.718235 1.34328 0.99083 0.848634 1.15685 0.90843 1 -0.00909475 0.0790714 NA
rs2255141 rs2255141 10 113933886 A G 129 1 1 27842 146621 193123 0 27842 146621 193123 0 367586 24 129 171 0 324 27818 146492 192952 0 367262 0.275181 0.273148 0.275182 0 1.02068 0.660056 1.57834 1.02722 0.669937 1.57503 1.01027 0.849884 1.20093 0.983652 1 -0.00181294 0.088475 NA
rs2923084 rs2923084 11 10388782 A G 130 1 1 248174 107712 11700 0 248174 107712 11700 0 367586 234 78 12 0 324 247940 107634 11688 0 367262 0.178342 0.157407 0.17836 0 0.767849 0.594211 0.992227 1.08786 0.60883 1.94378 0.860578 0.696522 1.06328 0.185991 1 -0.136178 0.102968 NA
11:14276999_G_A rs2303975 11 14276999 G A 131 0.998944 0.99593 290402 72711.9 4472.22 0 290402 72711.9 4472.22 0 367586 269.212 50.7882 4 0 324 290133 72661.1 4468.22 0 367262 0.111071 0.0907226 0.111089 -7.91756e-17 0.753292 0.558075 1.0168 0.964779 0.359317 2.59047 0.798373 0.610573 1.04394 0.103937 0.997367 -0.204309 0.125647 NA
11:18656271_C_T rs10832962 11 18656271 C T 132 0.998752 0.997178 24573.6 141017 201996 0 24573.6 141017 201996 0 367586 23 106.467 194.533 0 324 24550.6 140910 201801 0 367262 0.258666 0.235288 0.258686 -2.21692e-15 0.806504 0.513797 1.26596 1.02898 0.66777 1.58556 1.13415 0.945812 1.35999 0.165105 0.995221 0.124942 0.090009 NA
rs326214 rs326214 11 47298360 G A 133 1 1 38532 160473 168581 0 38532 160473 168581 0 367586 34 147 143 0 324 38498 160326 168438 0 367262 0.323104 0.33179 0.323096 0 1.03818 0.714847 1.50776 0.961292 0.661259 1.39746 0.96129 0.816217 1.13215 0.652657 1 -0.0378209 0.0840326 NA
rs17788930 rs17788930 11 47752775 A G 134 1 1 156964 166067 44555 0 156964 166067 44555 0 367586 129 165 30 0 324 156835 165902 44525 0 367262 0.347098 0.347222 0.347098 0 1.20917 0.960284 1.52255 0.819164 0.550519 1.2189 1.00055 0.851078 1.17627 0.944432 1 -0.00574242 0.0823868 NA
11:51512090_T_C rs11246602 11 51512090 T C 135 0.999692 0.998718 276600 84505.1 6481.33 0 276600 84505.1 6481.33 0 367586 239.937 79.0392 5.02353 0 324 276360 84426.1 6476.31 0 367262 0.132578 0.137479 0.132574 -9.34272e-15 1.07831 0.836175 1.39056 0.893426 0.369123 2.16245 1.04289 0.833853 1.30434 0.754063 0.998855 0.0362812 0.115809 NA
11:55324308_A_G rs12226802 11 55324308 A G 136 0.999928 0.999736 279095 82405 6085.81 0 279095 82405 6085.81 0 367586 245.004 73.9961 5 0 324 278850 82331 6080.81 0 367262 0.128646 0.129624 0.128645 1.58351e-16 1.02292 0.788641 1.3268 0.935851 0.385929 2.26937 1.00874 0.802015 1.26876 0.981539 0.999839 0.00271402 0.11729 NA
rs174532 rs174532 11 61548874 G A 137 1 1 182042 153298 32246 0 182042 153298 32246 0 367586 160 129 35 0 324 181882 153169 32211 0 367262 0.296244 0.307099 0.296234 0 0.957389 0.759138 1.20741 1.23519 0.856661 1.78098 1.05293 0.890999 1.24429 0.483039 1 0.0605181 0.0862791 NA
rs1535 rs1535 11 61597972 A G 138 1 1 157003 166490 44093 0 157003 166490 44093 0 367586 150 138 36 0 324 156853 166352 44057 0 367262 0.346417 0.324074 0.346437 0 0.867466 0.688341 1.0932 0.854455 0.593804 1.22952 0.904501 0.767242 1.06632 0.178136 1 -0.110976 0.0824167 NA
rs12801636 rs12801636 11 65391317 G A 139 1 1 220966 127917 18703 0 220966 127917 18703 0 367586 202 109 13 0 324 220764 127808 18690 0 367262 0.224877 0.208333 0.224891 0 0.932063 0.738305 1.17667 0.76017 0.433772 1.33217 0.906998 0.750298 1.09643 0.292632 1 -0.0988694 0.0939498 NA
rs499974 rs499974 11 75455021 C A 140 1 1 261490 97062 9034 0 261490 97062 9034 0 367586 224 89 11 0 324 261266 96973 9023 0 367262 0.156603 0.171296 0.15659 0 1.07047 0.837275 1.36861 1.42192 0.775963 2.60563 1.11333 0.907464 1.3659 0.256738 1 0.123171 0.108604 NA
11:116639104_A_G rs10790162 11 116639104 A G 141 0.999743 0.998467 1651.59 46442.9 319492 0 1651.59 46442.9 319492 0 367586 0 37 287 0 324 1651.59 46405.9 319205 0 367262 0.0676659 0.0570988 0.0676752 4.75053e-16 NA NA NA NA NA NA 1.19868 0.860069 1.67059 0.281499 0.999998 0.168721 0.156664 NA
rs603446 rs603446 11 116654435 C T 142 1 1 109735 182269 75582 0 109735 182269 75582 0 367586 80 173 71 0 324 109655 182096 75511 0 367262 0.453544 0.486111 0.453515 0 1.30222 0.998963 1.69754 1.2888 0.936137 1.77433 1.13986 0.977054 1.3298 0.112437 1 0.125452 0.079033 NA
11:122534504_T_C rs7117842 11 122534504 T C 143 0.993245 0.988903 146344 171063 50178.2 0 146344 171063 50178.2 0 367586 128.337 151.49 44.1725 0 324 146216 170912 50134 0 367262 0.369192 0.370116 0.369191 5.14641e-15 1.00985 0.798157 1.27768 1.00384 0.71303 1.41324 1.00398 0.855929 1.17763 0.960314 0.99081 0.00407025 0.0817972 NA
rs11220462 rs11220462 11 126243952 G A 144 1 1 276605 84420 6561 0 276605 84420 6561 0 367586 248 68 8 0 324 276357 84352 6553 0 367262 0.132679 0.12963 0.132682 0 0.898323 0.686852 1.1749 1.36041 0.672539 2.75182 0.97357 0.774056 1.22451 0.839465 1 -0.0234971 0.115991 NA
12:20463526_A_G rs11045163 12 20463526 A G 145 0.996867 0.995059 119302 180158 68125.7 0 119302 180158 68125.7 0 367586 95.698 170.325 57.9765 0 324 119206 179988 68067.7 0 367262 0.430389 0.441788 0.430379 -2.37527e-16 1.17878 0.917572 1.51434 1.06098 0.765565 1.47038 1.04749 0.896982 1.22325 0.553744 0.997703 0.0470784 0.079503 NA
12:57844049_C_T rs3741414 12 57844049 C T 146 0.999661 0.999183 211838 134087 21660.2 0 211838 134087 21660.2 0 367586 195.059 113.949 14.9922 0 324 211643 133973 21645.2 0 367262 0.241315 0.222119 0.241332 7.91756e-16 0.922849 0.732353 1.1629 0.751521 0.444352 1.27103 0.897658 0.745816 1.08041 0.261342 0.998997 -0.103312 0.0919784 NA
rs10861661 rs10861661 12 107174646 A C 147 1 1 208429 136995 22162 0 208429 136995 22162 0 367586 173 129 22 0 324 208256 136866 22140 0 367262 0.246635 0.266975 0.246617 0 1.13461 0.903193 1.42531 1.19618 0.767412 1.86451 1.11262 0.934806 1.32425 0.229387 1 0.109703 0.0912712 NA
12:109950144_A_G rs2241210 12 109950144 A G 148 0.999873 0.999793 83585.8 183041 100959 0 83585.8 183041 100959 0 367586 84 158.996 81.0039 0 324 83501.8 182882 100878 0 367262 0.476369 0.504624 0.476344 1.58351e-16 0.864234 0.663375 1.12591 0.798226 0.588182 1.08328 0.89298 0.765476 1.04172 0.168872 0.999976 -0.108224 0.0786604 NA
rs653178 rs653178 12 112007756 C T 149 1 1 85723 183395 98468 0 85723 183395 98468 0 367586 52 177 95 0 324 85671 183218 98373 0 367262 0.482664 0.433642 0.482707 0 1.59161 1.16821 2.16845 1.59103 1.13446 2.23136 1.21873 1.04328 1.42368 0.0102924 1 0.20205 0.0787459 NA
12:112310580_G_A rs6489818 12 112310580 G A 150 0.999913 0.999793 249772 106362 11452.5 0 249772 106362 11452.5 0 367586 205.251 106.749 12 0 324 249566 106255 11440.5 0 367262 0.175832 0.201773 0.175809 0 1.22156 0.966698 1.54362 1.27537 0.712361 2.28336 1.18501 0.97805 1.43577 0.0665787 0.997987 0.190221 0.103691 NA
12:121376416_C_T rs1186380 12 121376416 C T 151 0.996029 0.991403 206291 138369 22926.1 0 206291 138369 22926.1 0 367586 171.596 131.439 20.9647 0 324 206119 138238 22905.1 0 367262 0.250583 0.267544 0.250568 -4.35466e-15 1.14211 0.909907 1.43357 1.09943 0.698459 1.73058 1.0925 0.918012 1.30015 0.289531 0.987205 0.0969511 0.0915365 NA
12:121416650_A_C rs1169288 12 121416650 A C 152 0.993936 0.989163 172179 158854 36552.3 0 172179 158854 36552.3 0 367586 159.455 128.227 36.3176 0 324 172020 158726 36516 0 367262 0.315516 0.309973 0.315521 -5.06724e-15 0.871513 0.690655 1.09973 1.07294 0.748153 1.53873 0.974518 0.825002 1.15113 0.797521 0.985771 -0.021881 0.0852872 NA
12:125259888_A_G rs838876 12 125259888 A G 153 0.987459 0.977169 36940.4 159435 171211 0 36940.4 159435 171211 0 367586 26 143.024 154.976 0 324 36914.4 159292 171056 0 367262 0.317361 0.300962 0.317376 -1.10054e-14 1.27478 0.839252 1.93634 1.28632 0.848956 1.94901 1.07989 0.912949 1.27737 0.384611 0.97794 0.0742954 0.0854527 NA
12:125283766_C_T rs10773105 12 125283766 C T 154 0.998305 0.997077 89399.3 183992 94194.8 0 89399.3 183992 94194.8 0 367586 81.9569 160.059 81.9843 0 324 89317.4 183832 94112.8 0 367262 0.493477 0.499958 0.493471 -1.34598e-15 0.948876 0.727007 1.23846 0.949364 0.698894 1.2896 0.974387 0.835265 1.13668 0.737875 0.998023 -0.0263546 0.0787483 NA
rs4942486 rs4942486 13 32953388 T C 155 1 1 83345 183365 100876 0 83345 183365 100876 0 367586 69 166 89 0 324 83276 183199 100787 0 367262 0.476154 0.469136 0.47616 0 1.09359 0.825806 1.44822 1.06575 0.778147 1.45966 1.02858 0.881463 1.20026 0.731735 1 0.026994 0.0787414 NA
rs1341267 rs1341267 13 95284980 C A 156 1 1 59044 176274 132268 0 59044 176274 132268 0 367586 48 157 119 0 324 58996 176117 132149 0 367262 0.400399 0.390432 0.400408 0 1.09567 0.792917 1.51402 1.10679 0.791509 1.54765 1.04261 0.890326 1.22095 0.574453 1 0.0450092 0.0801581 NA
rs8017377 rs8017377 14 24883887 G A 157 1 1 101683 183219 82684 0 101683 183219 82684 0 367586 100 149 75 0 324 101583 183070 82609 0 367262 0.474157 0.46142 0.474168 0 0.82678 0.641654 1.06532 0.922263 0.683547 1.24435 0.95008 0.814053 1.10884 0.499811 1 -0.0531179 0.0787181 NA
rs4983559 rs4983559 14 105277209 G A 158 1 1 54855 174746 137985 0 54855 174746 137985 0 367586 46 168 110 0 324 54809 174578 137875 0 367262 0.386924 0.401235 0.386912 0 1.1466 0.827377 1.589 0.950607 0.673719 1.34129 0.941775 0.804813 1.10205 0.443577 1 -0.0619586 0.0808683 NA
rs2412710 rs2412710 15 42683787 G A 159 1 1 354444 13030 112 0 354444 13030 112 0 367586 314 10 0 0 324 354130 13020 112 0 367262 0.0180284 0.0154321 0.0180307 0 0.866208 0.461408 1.62614 NA NA NA 0.853619 0.456964 1.59458 0.653759 1 -0.13346 0.297538 NA
15:44211273_T_C rs492571 15 44211273 T C 160 0.999756 0.997857 337416 29521.7 648.675 0 337416 29521.7 648.675 0 367586 297.718 24.2824 2 0 324 337118 29497.4 646.675 0 367262 0.0419208 0.0436456 0.0419193 -9.50107e-16 0.932148 0.616259 1.40996 3.50204 0.869907 14.0984 1.04306 0.715424 1.52075 0.771909 0.991934 0.0575197 0.198427 NA
rs1532085 rs1532085 15 58683366 A G 161 1 1 55024 174195 138367 0 55024 174195 138367 0 367586 50 156 118 0 324 54974 174039 138249 0 367262 0.386635 0.395062 0.386627 0 0.98552 0.716588 1.35538 0.938442 0.674071 1.3065 0.965193 0.824484 1.12992 0.713959 1 -0.0295692 0.0806701 NA
15:58731153_G_C rs261342 15 58731153 G C 162 0.994844 0.988361 17975.2 126316 223295 0 17975.2 126316 223295 0 367586 18.2196 117.075 188.706 0 324 17957 126199 223106 0 367262 0.220719 0.236904 0.220705 -8.23426e-15 0.914324 0.557975 1.49825 0.833621 0.515274 1.34865 0.912257 0.761088 1.09345 0.33755 0.984236 -0.0914671 0.0953757 NA
rs2652834 rs2652834 15 63396867 A G 163 1 1 12886 111853 242847 0 12886 111853 242847 0 367586 4 94 226 0 324 12882 111759 242621 0 367262 0.187201 0.157407 0.187227 0 2.70875 0.995696 7.36903 2.99988 1.11603 8.06363 1.23308 0.998019 1.52352 0.059681 1 0.190183 0.100992 NA
15:72566615_C_T rs1035744 15 72566615 C T 164 0.997742 0.99523 26414.8 145250 195922 0 26414.8 145250 195922 0 367586 16.102 131.106 176.792 0 324 26398.7 145118 195745 0 367262 0.269432 0.252021 0.269448 -1.42516e-15 1.48116 0.882576 2.48573 1.48073 0.888846 2.46675 1.09465 0.916695 1.30715 0.340089 0.997054 0.0849003 0.0889949 NA
rs3198697 rs3198697 16 15129940 C T 165 1 1 129009 177245 61332 0 129009 177245 61332 0 367586 90 173 61 0 324 128919 177072 61271 0 367262 0.407944 0.455247 0.407902 0 1.39949 1.08467 1.8057 1.4261 1.03019 1.97415 1.21307 1.03922 1.416 0.0138284 1 0.196999 0.0800259 NA
rs749671 rs749671 16 31088347 G A 166 1 1 144921 171587 51078 0 144921 171587 51078 0 367586 133 148 43 0 324 144788 171439 51035 0 367262 0.372352 0.361111 0.372362 0 0.939795 0.743505 1.18791 0.917236 0.650265 1.29381 0.952706 0.811542 1.11843 0.575254 1 -0.0456169 0.0814107 NA
16:53799977_T_G rs9930333 16 53799977 T G 167 0.999912 0.999843 122301 179563 65721.5 0 122301 179563 65721.5 0 367586 115.996 155.004 53 0 324 122185 179408 65668.5 0 367262 0.423039 0.402784 0.423056 0 0.910074 0.715361 1.15779 0.850148 0.614193 1.17675 0.919762 0.78608 1.07618 0.313867 0.999926 -0.0801965 0.0796279 NA
rs9989419 rs9989419 16 56985139 A G 168 1 1 57303 175482 134801 0 57303 175482 134801 0 367586 37 166 121 0 324 57266 175316 134680 0 367262 0.394585 0.37037 0.394607 0 1.46549 1.02607 2.09309 1.39052 0.96208 2.00976 1.10809 0.944714 1.29972 0.21318 1 0.10029 0.0805626 NA
rs5880 rs5880 16 57015091 G C 169 1 1 327936 38434 1216 0 327936 38434 1216 0 367586 298 25 1 0 324 327638 38409 1215 0 367262 0.055587 0.0416667 0.0555993 0 0.715624 0.475757 1.07643 0.904902 0.126942 6.45055 0.738515 0.5023 1.08581 0.107311 1 -0.274429 0.170411 NA
rs16942887 rs16942887 16 67928042 G A 170 1 1 287913 74698 4975 0 287913 74698 4975 0 367586 262 57 5 0 324 287651 74641 4970 0 367262 0.11514 0.103395 0.115151 0 0.838421 0.629514 1.11665 1.10453 0.455716 2.67709 0.886138 0.688069 1.14122 0.380744 1 -0.108253 0.123502 NA
16:72057282_A_G rs2288002 16 72057282 A G 171 0.996483 0.994849 69243.7 180680 117662 0 69243.7 180680 117662 0 367586 61.5451 182.667 79.7882 0 324 69182.2 180498 117582 0 367262 0.43414 0.471847 0.434107 1.58351e-15 1.1376 0.852066 1.51881 0.762779 0.54693 1.06381 0.85866 0.73588 1.00193 0.0583719 0.99615 -0.15053 0.0795238 NA
rs2000999 rs2000999 16 72108093 G A 172 1 1 241537 112695 13354 0 241537 112695 13354 0 367586 217 99 8 0 324 241320 112596 13346 0 367262 0.18962 0.177469 0.18963 0 0.977791 0.770838 1.24031 0.666611 0.329102 1.35025 0.922032 0.753681 1.12799 0.486685 1 -0.0699368 0.100543 NA
rs2925979 rs2925979 16 81534790 T C 173 1 1 33095 154517 179974 0 33095 154517 179974 0 367586 29 131 164 0 324 33066 154386 179810 0 367262 0.300211 0.291667 0.300219 0 0.967491 0.646967 1.44681 1.03995 0.70059 1.5437 1.0419 0.879481 1.23432 0.652339 1 0.0386803 0.0858578 NA
rs314253 rs314253 17 7091650 T C 174 1 1 155733 167003 44850 0 155733 167003 44850 0 367586 138 143 43 0 324 155595 166860 44807 0 367262 0.349174 0.353395 0.34917 0 0.966274 0.764683 1.22101 1.08203 0.768254 1.52396 1.01871 0.867098 1.19684 0.840878 1 0.0165547 0.0824556 NA
rs4791641 rs4791641 17 8161149 C T 175 1 1 90802 183497 93287 0 90802 183497 93287 0 367586 80 162 82 0 324 90722 183335 93205 0 367262 0.49662 0.496914 0.49662 0 1.00206 0.76652 1.30997 0.997694 0.733115 1.35776 0.998825 0.85621 1.16519 0.947553 1 -0.00517657 0.0786949 NA
17:37821435_G_T rs931992 17 37821435 G T 176 0.998944 0.998045 40717.2 163133 163736 0 40717.2 163133 163736 0 367586 32.7373 134.318 156.945 0 324 40684.5 162998 163579 0 367262 0.332666 0.308321 0.332688 -1.58351e-16 1.02409 0.698805 1.50078 1.19236 0.818059 1.73791 1.11843 0.946603 1.32145 0.212517 0.997267 0.104344 0.0836975 NA
rs8077889 rs8077889 17 41878166 A C 177 1 1 227074 123834 16678 0 227074 123834 16678 0 367586 213 100 11 0 324 226861 123734 16667 0 367262 0.213814 0.188272 0.213836 0 0.860778 0.678673 1.09175 0.702936 0.383382 1.28884 0.852718 0.700219 1.03843 0.110765 1 -0.153135 0.0960237 NA
17:45391804_T_C rs7225700 17 45391804 T C 178 0.999707 0.999518 46234.7 168484 152868 0 46234.7 168484 152868 0 367586 35 155.09 133.91 0 324 46199.7 168329 152734 0 367262 0.354955 0.347361 0.354962 0 1.21618 0.842642 1.75531 1.15731 0.79761 1.67922 1.03392 0.879481 1.21548 0.736841 0.999444 0.0276914 0.082405 NA
17:66882466_T_G rs4148005 17 66882466 T G 179 0.999123 0.998376 171388 159411 36787.2 0 171388 159411 36787.2 0 367586 155 140.035 28.9647 0 324 171233 159271 36758.2 0 367262 0.316912 0.305501 0.316922 2.53362e-15 0.971309 0.772808 1.2208 0.870504 0.585319 1.29464 0.948109 0.802105 1.12069 0.500675 0.99947 -0.0569959 0.0846356 NA
17:76388202_A_G rs4969178 17 76388202 A G 180 0.986996 0.976306 55545.7 174852 137189 0 55545.7 174852 137189 0 367586 44.0667 157.082 122.851 0 324 55501.6 174695 137066 0 367262 0.388947 0.378419 0.388957 -1.10846e-15 1.13251 0.810736 1.582 1.12887 0.800049 1.59285 1.04557 0.892023 1.22555 0.560541 0.969361 0.0476954 0.0819455 NA
rs4939883 rs4939883 18 47167214 T C 181 1 1 11820 108377 247389 0 11820 108377 247389 0 367586 8 91 225 0 324 11812 108286 247164 0 367262 0.179573 0.165123 0.179586 0 1.2408 0.602134 2.55689 1.3441 0.663853 2.72138 1.10676 0.899402 1.36192 0.277025 1 0.11107 0.102177 NA
18:47209143_C_T rs11660468 18 47209143 C T 182 0.998554 0.997576 136025 174672 56888.6 0 136025 174672 56888.6 0 367586 119.286 149.4 55.3137 0 324 135906 174523 56833.3 0 367262 0.392357 0.401277 0.392349 -7.1258e-16 0.975314 0.766621 1.24082 1.10886 0.806015 1.52549 1.03801 0.887051 1.21465 0.608128 0.996421 0.0413379 0.0806204 NA
18:57798110_C_T rs952044 18 57798110 C T 183 0.993776 0.990504 165280 162582 39723.3 0 165280 162582 39723.3 0 367586 158.012 133.251 32.7373 0 324 165122 162449 39690.6 0 367262 0.329214 0.306675 0.329234 -9.50107e-16 0.857176 0.680628 1.07952 0.86193 0.591486 1.25603 0.901174 0.762535 1.06502 0.208884 0.997218 -0.105265 0.083767 NA
19:8431581_G_A rs2278236 19 8431581 G A 184 0.998561 0.99757 86114.3 183792 97680 0 86114.3 183792 97680 0 367586 86.0588 170.922 67.0196 0 324 86028.3 183621 97613 0 367262 0.484268 0.529382 0.484228 1.26681e-15 0.93051 0.718051 1.20583 0.686341 0.498664 0.944653 0.834628 0.71527 0.973904 0.0238343 0.998028 -0.17811 0.078817 NA
rs6511720 rs6511720 19 11202306 G T 185 1 1 285447 77059 5080 0 285447 77059 5080 0 367586 248 72 4 0 324 285199 76987 5076 0 367262 0.118638 0.123457 0.118633 0 1.0755 0.827193 1.39835 0.906222 0.337317 2.43462 1.04639 0.827933 1.32248 0.668802 1 0.0521401 0.121882 NA
19:11227602_C_T rs688 19 11227602 C T 186 0.999561 0.9993 110653 182452 74481.8 0 110653 182452 74481.8 0 367586 100.012 157.988 66 0 324 110553 182294 74415.8 0 367262 0.4508 0.447513 0.450803 1.58351e-16 0.958011 0.745678 1.23081 0.980384 0.718361 1.33798 0.986791 0.845174 1.15214 0.805471 0.999782 -0.0194721 0.0790671 NA
19:19407718_T_C rs10401969 19 19407718 T C 187 0.999493 0.997443 313362 52106.4 2117.37 0 313362 52106.4 2117.37 0 367586 256 63 5 0 324 313106 52043.4 2112.37 0 367262 0.0766366 0.112654 0.0766049 -5.54229e-16 1.48056 1.12369 1.95078 2.89502 1.19351 7.02225 1.53033 1.19938 1.95261 0.000459183 0.999996 0.519543 0.148292 NA
rs731839 rs731839 19 33899065 G A 188 1 1 41265 163822 162499 0 41265 163822 162499 0 367586 46 152 126 0 324 41219 163670 162373 0 367262 0.335094 0.376543 0.335058 0 0.832174 0.598267 1.15753 0.695339 0.496004 0.974782 0.83431 0.711673 0.97808 0.0298237 1 -0.181128 0.0833759 NA
19:35556744_T_C rs1688030 19 35556744 T C 189 0.99969 0.998271 1691.18 45797.9 320097 0 1691.18 45797.9 320097 0 367586 2 44.0039 277.996 0 324 1689.18 45753.9 319819 0 367262 0.0668963 0.0740801 0.06689 5.54229e-16 0.812288 0.196753 3.35351 0.734145 0.182542 2.95258 0.895983 0.667667 1.20237 0.482839 0.999709 -0.110292 0.157168 NA
rs6859 rs6859 19 45382034 A G 190 1 1 65619 179010 122957 0 65619 179010 122957 0 367586 43 164 117 0 324 65576 178846 122840 0 367262 0.422007 0.385802 0.422039 0 1.39843 0.999429 1.95673 1.45252 1.02392 2.06053 1.16251 0.992372 1.36182 0.0696805 1 0.144126 0.0794527 NA
rs7254892 rs7254892 19 45389596 G A 191 1 1 344881 22366 339 0 344881 22366 339 0 367586 302 22 0 0 324 344579 22344 339 0 367262 0.031345 0.0339506 0.0313427 0 1.12342 0.728581 1.73225 NA NA NA 1.08613 0.709826 1.66192 0.641533 1 0.10622 0.228158 NA
rs492602 rs492602 19 49206417 A G 192 1 1 89552 183204 94830 0 89552 183204 94830 0 367586 77 163 84 0 324 89475 183041 94746 0 367262 0.492821 0.489198 0.492824 0 1.03479 0.789025 1.35709 1.03022 0.756089 1.40374 1.01462 0.869719 1.18365 0.889371 1 -0.0109865 0.0789827 NA
rs17695224 rs17695224 19 52324216 G A 193 1 1 197505 144049 26032 0 197505 144049 26032 0 367586 172 130 22 0 324 197333 143919 26010 0 367262 0.266758 0.268519 0.266756 0 1.03633 0.825139 1.30157 0.970406 0.622493 1.51277 1.00903 0.848047 1.20057 0.911582 1 0.00989686 0.0891257 NA
rs103294 rs103294 19 54797848 C T 194 1 1 221245 127588 18753 0 221245 127588 18753 0 367586 187 116 21 0 324 221058 127472 18732 0 367262 0.224565 0.243827 0.224548 0 1.07574 0.853218 1.3563 1.32526 0.843897 2.08118 1.11354 0.930667 1.33235 0.352753 1 0.0871097 0.0937406 NA
rs364585 rs364585 20 12962718 A G 195 1 1 56348 175283 135955 0 56348 175283 135955 0 367586 53 156 115 0 324 56295 175127 135840 0 367262 0.391716 0.404321 0.391705 0 0.946162 0.692734 1.2923 0.899216 0.649349 1.24523 0.948706 0.810894 1.10994 0.514371 1 -0.0525322 0.080565 NA
rs2328223 rs2328223 20 17845921 A C 196 1 1 242960 111732 12894 0 242960 111732 12894 0 367586 226 89 9 0 324 242734 111643 12885 0 367262 0.187058 0.165123 0.187078 0 0.856211 0.669904 1.09433 0.750206 0.385252 1.46089 0.859436 0.69842 1.05757 0.175687 1 -0.137014 0.10118 NA
20:34154741_C_T rs7264396 20 34154741 C T 197 0.999888 0.999709 229265 122192 16129.7 0 229265 122192 16129.7 0 367586 207 103 14 0 324 229058 122089 16115.7 0 367262 0.210088 0.20216 0.210095 3.16702e-16 0.933547 0.736973 1.18255 0.961287 0.559353 1.65204 0.952662 0.786396 1.15408 0.698936 1 -0.0375336 0.097047 NA
20:39180436_T_C rs6016381 20 39180436 T C 198 0.985662 0.976158 134743 175256 57587.4 0 134743 175256 57587.4 0 367586 112.035 160.157 51.8078 0 324 134631 175096 57535.6 0 367262 0.395051 0.407056 0.395041 4.11713e-15 1.09916 0.863325 1.39941 1.08205 0.778343 1.50427 1.0513 0.898734 1.22976 0.649716 0.977237 0.0369165 0.0812858 NA
20:39724338_T_C rs6065311 20 39724338 T C 199 0.999669 0.999483 99688.9 183946 83951.3 0 99688.9 183946 83951.3 0 367586 87.9569 157.043 79 0 324 99601 183789 83872.3 0 367262 0.478593 0.486178 0.478587 -3.16702e-16 0.967596 0.745212 1.25634 1.0666 0.78704 1.44547 1.03087 0.88363 1.20264 0.63736 0.999743 0.0372331 0.0789851 NA
rs1800961 rs1800961 20 43042364 C T 200 1 1 345047 22185 354 0 345047 22185 354 0 367586 307 16 1 0 324 344740 22169 353 0 367262 0.0311397 0.0277778 0.0311426 0 0.810452 0.490194 1.33994 3.18111 0.445422 22.7188 0.888867 0.556258 1.42035 0.60489 1 -0.116842 0.225833 NA
20:44585420_A_G rs4465830 20 44585420 A G 201 0.999851 0.999604 243276 111557 12752.9 0 243276 111557 12752.9 0 367586 207 102.039 14.9608 0 324 243069 111455 12738 0 367262 0.186437 0.203643 0.186422 -6.33405e-16 1.07504 0.848043 1.36281 1.37915 0.815824 2.33147 1.116 0.921703 1.35126 0.297351 0.999619 0.105051 0.100805 NA
rs181362 rs181362 22 21932068 C T 202 1 1 239937 113956 13693 0 239937 113956 13693 0 367586 207 103 14 0 324 239730 113853 13679 0 367262 0.192257 0.20216 0.192248 0 1.04772 0.827102 1.32718 1.18529 0.689671 2.03709 1.06462 0.878812 1.28972 0.452864 1 0.0751308 0.100088 NA
rs5763662 rs5763662 22 30378703 C T 203 1 1 351124 16288 174 0 351124 16288 174 0 367586 310 14 0 0 324 350814 16274 174 0 367262 0.0226287 0.0216049 0.0226296 0 0.973529 0.569733 1.66352 NA NA NA 0.95372 0.561472 1.61999 0.885043 1 -0.0384824 0.266169 NA
22:38595411_G_A rs3761445 22 38595411 G A 204 0.998847 0.998255 59201 176652 131733 0 59201 176652 131733 0 367586 45.9961 152.996 125.008 0 324 59155 176499 131608 0 367262 0.40134 0.378068 0.40136 -3.95878e-16 1.11483 0.801701 1.55026 1.22159 0.871101 1.7131 1.10291 0.940918 1.2928 0.223056 0.997946 0.0976507 0.0801439 NA
# Completed successfully at 2019-08-07 22:44:59
