# Supplementary material for: Predicting the effect of statins on cancer risk using genetic variants from a Mendelian randomization study in the UK Biobank
Source: eLife. 2020 Oct 13;9:e57191. doi: 10.7554/eLife.57191 (PMC7553780; doi:10.7554/eLife.57191)
Supplement: Source data 1. [file elife-57191-data1.zip › lipid_snps_CANCER_outcomes_ca_hep_nSR.out]

# Analysis: "SNPTEST 2.5.4-beta1 analysis, started 2020-06-10 07:44:00"
#  started: 2020-06-10 10:18:17
# 
# Analysis properties:
#   -cov_names PC1 PC2 PC3 PC4 PC5 PC6 PC7 PC8 PC9 PC10 ages sex (user-supplied)
#   -data /rds/project/jmmh2/rds-jmmh2-projects/zz_mr/Association_Tests_August/bgen/lipid_snps.bgen /rds/project/jmmh2/rds-jmmh2-projects/zz_mr/September/input/cancer_Jul19_nSR_corr.sample (user-supplied)
#   -exclude_samples /rds/project/jmmh2/rds-jmmh2-projects/zz_mr/Amy_GWAS/input_all/exclusion_list.txt (user-supplied)
#   -frequentist 1 (user-supplied)
#   -method score (user-supplied)
#   -o /rds/project/jmmh2/rds-jmmh2-projects/zz_mr/Association_Tests_August/output/lipid_snps_CANCER_outcomes_ca_hep_nSR.out (user-supplied)
#   -pheno ca_hep_nSR (user-supplied)
# 
alternate_ids rsid chromosome position alleleA alleleB index average_maximum_posterior_call info cohort_1_AA cohort_1_AB cohort_1_BB cohort_1_NULL all_AA all_AB all_BB all_NULL all_total cases_AA cases_AB cases_BB cases_NULL cases_total controls_AA controls_AB controls_BB controls_NULL controls_total all_maf cases_maf controls_maf missing_data_proportion het_OR het_OR_lower het_OR_upper hom_OR hom_OR_lower hom_OR_upper all_OR all_OR_lower all_OR_upper frequentist_add_pvalue frequentist_add_info frequentist_add_beta_1 frequentist_add_se_1 comment
rs10903129 rs10903129 01 25768937 A G 1 1 1 72158 181055 114373 0 72158 181055 114373 0 367586 34 94 75 0 203 72124 180961 114298 0 367383 0.442578 0.399015 0.442602 0 1.1019 0.744308 1.6313 1.39195 0.928087 2.08765 1.19598 0.980464 1.45886 0.0802154 1 0.174711 0.0998667 NA
rs4660293 rs4660293 01 40028180 A G 2 1 1 215504 132022 20060 0 215504 132022 20060 0 367586 118 76 9 0 203 215386 131946 20051 0 367383 0.234152 0.231527 0.234153 0 1.05136 0.78799 1.40277 0.819298 0.415924 1.61387 0.985404 0.78241 1.24106 0.994985 1 -0.000741166 0.117929 NA
rs2479394 rs2479394 01 55486064 G A 3 1 1 28474 148012 191100 0 28474 148012 191100 0 367586 15 88 100 0 203 28459 147924 191000 0 367383 0.278792 0.29064 0.278785 0 1.12868 0.652725 1.95171 0.993333 0.57722 1.70942 0.943444 0.761466 1.16891 0.607733 1 -0.0567658 0.110587 NA
rs11206510 rs11206510 01 55496039 T C 4 1 1 242622 111961 13003 0 242622 111961 13003 0 367586 129 67 7 0 203 242493 111894 12996 0 367383 0.187666 0.199507 0.18766 0 1.12558 0.83783 1.51216 1.01251 0.473113 2.16686 1.07887 0.845721 1.37629 0.530666 1 0.079848 0.127351 NA
1:55502137_C_G rs2149041 01 55502137 C G 5 0.996853 0.992299 242350 112197 13039.4 0 242350 112197 13039.4 0 367586 136.996 63.9843 2.01961 0 203 242213 112133 13037.3 0 367383 0.188086 0.167546 0.188097 -1.58351e-16 1.00886 0.749725 1.35756 0.273884 0.068257 1.09897 0.86875 0.669497 1.1273 0.273305 0.997332 -0.13928 0.12714 NA
rs2479409 rs2479409 01 55504650 G A 6 1 1 44711 166817 156058 0 44711 166817 156058 0 367586 19 96 88 0 203 44692 166721 155970 0 367383 0.348543 0.330049 0.348553 0 1.35443 0.827891 2.21585 1.32714 0.808229 2.17922 1.08606 0.883061 1.33573 0.432558 1 0.0817935 0.104219 NA
rs10888897 rs10888897 01 55513061 T C 7 1 1 56449 175511 135626 0 56449 175511 135626 0 367586 36 113 54 0 203 56413 175398 135572 0 367383 0.392301 0.455665 0.392266 0 1.00956 0.693698 1.46923 0.624166 0.409353 0.951706 0.77106 0.634219 0.937427 0.00881071 1 -0.266678 0.101812 NA
1:55518752_C_T rs7552841 01 55518752 C T 8 0.958373 0.933846 142943 172732 51911 0 142943 172732 51911 0 367586 90.7412 91.6353 20.6235 0 203 142852 172641 51890.4 0 367383 0.376177 0.327296 0.376204 4.43383e-15 0.835605 0.625029 1.11712 0.625687 0.387848 1.00937 0.806747 0.655666 0.992642 0.0383697 0.931872 -0.220106 0.106286 NA
rs562556 rs562556 01 55524237 G A 9 1 1 11874 108124 247588 0 11874 108124 247588 0 367586 11 75 117 0 203 11863 108049 247471 0 367383 0.179376 0.238916 0.179343 0 0.748587 0.397457 1.40992 0.509875 0.274725 0.946298 0.69616 0.554123 0.874605 0.00228668 1 -0.393828 0.129114 NA
1:55958030_C_T rs1998013 01 55958030 C T 10 0.99938 0.924791 365156 2424.64 5.47451 0 365156 2424.64 5.47451 0 367586 199.937 3.06275 0 0 203 364956 2421.58 5.47451 0 367383 0.00331296 0.00754371 0.00331062 -2.21692e-15 2.30865 0.746363 7.14114 NA NA NA 2.28836 0.74299 7.04799 0.0682255 0.689701 1.91182 1.04842 NA
1:62953373_G_A rs10493326 01 62953373 G A 11 0.993589 0.986538 204883 139060 23643.3 0 204883 139060 23643.3 0 367586 123.725 71.2667 8.00784 0 203 204759 138988 23635.3 0 367383 0.253473 0.214981 0.253494 7.1258e-16 0.848579 0.633979 1.13582 0.560711 0.274346 1.14599 0.806464 0.636394 1.02199 0.0811876 0.984033 -0.200915 0.115214 NA
1:63133930_G_A rs4587594 01 63133930 G A 12 0.999555 0.999167 154549 167721 45316.3 0 154549 167721 45316.3 0 367586 72 105 26 0 203 154477 167616 45290.3 0 367383 0.351419 0.3867 0.3514 1.58351e-16 1.34402 0.995689 1.8142 1.23168 0.786476 1.92891 1.16379 0.953025 1.42118 0.143228 0.999999 0.152296 0.104036 NA
1:92993807_C_T rs6603981 01 92993807 C T 13 0.998715 0.997191 16184.9 118957 232444 0 16184.9 118957 232444 0 367586 7.01569 53.9843 142 0 203 16177.9 118903 232302 0 367383 0.205838 0.167526 0.205859 -2.21692e-15 1.04695 0.476692 2.29941 1.40957 0.660389 3.00865 1.28813 0.992685 1.67152 0.0608385 0.999766 0.229609 0.12248 NA
rs12133576 rs12133576 01 93816400 A G 14 1 1 50170 170896 146520 0 50170 170896 146520 0 367586 32 92 79 0 203 50138 170804 146441 0 367383 0.368942 0.384236 0.368934 0 0.843931 0.564362 1.26199 0.845243 0.560481 1.27468 0.936891 0.767033 1.14436 0.599511 1 -0.0538988 0.102644 NA
rs646776 rs646776 01 109818530 C T 15 1 1 18197 127002 222387 0 18197 127002 222387 0 367586 10 84 109 0 203 18187 126918 222278 0 367383 0.222255 0.256158 0.222237 0 1.2037 0.624722 2.31925 0.891848 0.466616 1.7046 0.82974 0.663947 1.03693 0.106239 1 -0.192899 0.119418 NA
1:110198727_C_G rs1010167 01 110198727 C G 16 0.996247 0.993891 137991 174531 55063.9 0 137991 174531 55063.9 0 367586 74.8235 97.9059 30.2706 0 203 137916 174433 55033.6 0 367383 0.3872 0.390264 0.387199 1.42516e-15 1.03456 0.765621 1.39798 1.01384 0.664603 1.5466 1.01298 0.829806 1.2366 0.918069 0.992121 0.0105344 0.102409 NA
rs267733 rs267733 01 150958836 A G 17 1 1 258958 99130 9498 0 258958 99130 9498 0 367586 145 53 5 0 203 258813 99077 9493 0 367383 0.160678 0.155172 0.160681 0 0.954819 0.697032 1.30795 0.940123 0.385389 2.29335 0.95942 0.733331 1.25521 0.741852 1 -0.0445426 0.135222 NA
rs12145743 rs12145743 01 156700651 T G 18 1 1 161167 164513 41906 0 161167 164513 41906 0 367586 76 102 25 0 203 161091 164411 41881 0 367383 0.337778 0.374384 0.337758 0 1.315 0.977026 1.7699 1.26526 0.805135 1.98835 1.17333 0.959635 1.43462 0.0940182 1 0.176348 0.105309 NA
rs4650994 rs4650994 01 178515312 G A 19 1 1 81139 181896 104551 0 81139 181896 104551 0 367586 39 104 60 0 203 81100 181792 104491 0 367383 0.468154 0.448276 0.468165 0 1.18964 0.823273 1.71904 1.19407 0.797807 1.78714 1.08343 0.890902 1.31756 0.451229 1 0.0747838 0.0992659 NA
1:182150978_C_A rs1689797 01 182150978 C A 20 0.998404 0.997402 163413 163299 40874.1 0 163413 163299 40874.1 0 367586 89.0353 92.4667 21.498 0 203 163324 163206 40852.6 0 367383 0.333319 0.333652 0.333319 1.58351e-15 1.03929 0.776809 1.39047 0.965313 0.602644 1.54624 1.0015 0.814765 1.23104 0.912168 0.996808 0.011661 0.105716 NA
rs2642438 rs2642438 01 220970028 A G 21 1 1 32481 153245 181860 0 32481 153245 181860 0 367586 17 78 108 0 203 32464 153167 181752 0 367383 0.296811 0.275862 0.296822 0 0.972484 0.575417 1.64355 1.13474 0.680351 1.89261 1.10805 0.891285 1.37754 0.322574 1 0.107256 0.108429 NA
1:220985811_T_C rs903319 01 220985811 T C 22 0.997348 0.994976 198690 143077 25818.5 0 198690 143077 25818.5 0 367586 109.024 79.9765 14 0 203 198581 142997 25804.5 0 367383 0.264856 0.265952 0.264855 7.1258e-16 1.01871 0.763298 1.35959 0.988212 0.566398 1.72417 1.00564 0.806872 1.25338 0.977984 0.991668 0.00311947 0.113041 NA
rs4846914 rs4846914 01 230295691 G A 23 1 1 56753 176014 134819 0 56753 176014 134819 0 367586 27 104 72 0 203 56726 175910 134747 0 367383 0.393813 0.389163 0.393815 0 1.24211 0.813316 1.89698 1.12262 0.721261 1.74732 1.01972 0.835241 1.24495 0.858167 1 0.0181847 0.101756 NA
1:230419344_G_A rs6680658 01 230419344 G A 24 0.993148 0.986 216214 131472 19900 0 216214 131472 19900 0 367586 131.224 60.7765 11 0 203 216083 131411 19889 0 367383 0.232969 0.203883 0.232985 -1.74186e-15 0.761571 0.561827 1.03233 0.910724 0.492175 1.68521 0.843101 0.662211 1.0734 0.140775 0.993143 -0.173184 0.11758 NA
1:234849339_G_A rs2587534 01 234849339 G A 25 0.99591 0.992501 85062.7 183708 98815.1 0 85062.7 183708 98815.1 0 367586 42.0157 115.035 45.949 0 203 85020.7 183593 98769.1 0 367383 0.481294 0.490312 0.481289 4.43383e-15 1.26791 0.890444 1.80538 0.941387 0.619478 1.43057 0.964521 0.79393 1.17177 0.668998 0.993992 -0.0426659 0.0997979 NA
rs1367117 rs1367117 02 21263900 G A 26 1 1 161856 163987 41743 0 161856 163987 41743 0 367586 98 88 17 0 203 161758 163899 41726 0 367383 0.336619 0.300493 0.336639 0 0.886229 0.664509 1.18193 0.672484 0.401783 1.12557 0.8465 0.684635 1.04663 0.124013 1 -0.16176 0.105166 NA
rs515135 rs515135 02 21286057 T C 27 1 1 11882 108434 247270 0 11882 108434 247270 0 367586 10 64 129 0 203 11872 108370 247141 0 367383 0.179819 0.206897 0.179804 0 0.701124 0.359942 1.3657 0.619682 0.325565 1.17951 0.840347 0.660904 1.06851 0.155034 1 -0.183986 0.129388 NA
rs1260326 rs1260326 02 27730940 T C 28 1 1 57437 175526 134623 0 57437 175526 134623 0 367586 36 98 69 0 203 57401 175428 134554 0 367383 0.39501 0.418719 0.394997 0 0.890726 0.607856 1.30523 0.817654 0.546398 1.22357 0.906355 0.744123 1.10396 0.305418 1 -0.104148 0.101619 NA
2:27731212_T_C rs3817588 02 27731212 T C 29 0.991982 0.980657 237957 115439 14189.4 0 237957 115439 14189.4 0 367586 121.792 71.1373 10.0706 0 203 237835 115368 14179.3 0 367383 0.195625 0.224824 0.195609 -4.03795e-15 1.20412 0.898687 1.61335 1.38694 0.729219 2.6379 1.19267 0.944702 1.50572 0.134032 0.981005 0.189199 0.126268 NA
rs6544713 rs6544713 02 44073881 T C 30 1 1 38467 160718 168401 0 38467 160718 168401 0 367586 19 82 102 0 203 38448 160636 168299 0 367383 0.32326 0.295567 0.323276 0 1.03298 0.627059 1.70167 1.22642 0.751432 2.00165 1.13853 0.919897 1.40914 0.227064 1 0.128266 0.106185 NA
rs4148218 rs4148218 02 44099582 G A 31 1 1 245276 109927 12383 0 245276 109927 12383 0 367586 128 66 9 0 203 245148 109861 12374 0 367383 0.183213 0.206897 0.1832 0 1.15059 0.854849 1.54863 1.393 0.708437 2.73905 1.16309 0.914733 1.47888 0.247159 1 0.148146 0.128013 NA
rs2710642 rs2710642 02 63149557 G A 32 1 1 39456 161626 166504 0 39456 161626 166504 0 367586 25 86 92 0 203 39431 161540 166412 0 367383 0.327186 0.334975 0.327182 0 0.839685 0.53783 1.31095 0.871969 0.560345 1.35689 0.96542 0.78557 1.18644 0.722888 1 -0.0376093 0.106061 NA
2:118576719_T_C rs17508045 02 118576719 T C 33 0.999611 0.997929 305977 58744.1 2864.9 0 305977 58744.1 2864.9 0 367586 167.867 34.1333 1 0 203 305809 58709.9 2863.9 0 367383 0.087699 0.0889984 0.0876983 -1.58351e-15 1.05914 0.732963 1.53047 0.636104 0.0890491 4.54387 1.01627 0.722113 1.43026 0.978068 0.996446 0.00480996 0.174966 NA
rs2030746 rs2030746 02 121309488 C T 34 1 1 125469 178592 63525 0 125469 178592 63525 0 367586 71 104 28 0 203 125398 178488 63497 0 367383 0.415742 0.394089 0.415754 0 1.0291 0.760985 1.39167 0.77882 0.502849 1.20625 0.913995 0.748977 1.11537 0.342026 1 -0.0957544 0.100776 NA
2:135762344_C_T rs16831243 02 135762344 C T 35 0.999529 0.998031 297933 65518.4 4134.64 0 297933 65518.4 4134.64 0 367586 171 30 2 0 203 297762 65488.4 4132.64 0 367383 0.100368 0.0837438 0.100377 3.95878e-16 0.797682 0.541125 1.17588 0.842704 0.208986 3.39808 0.819147 0.576525 1.16387 0.368844 0.999998 -0.152073 0.169225 NA
2:165551201_T_C rs7607980 02 165551201 T C 36 0.999288 0.997628 284300 77910.9 5375.6 0 284300 77910.9 5375.6 0 367586 160.376 39.6235 3 0 203 284139 77871.2 5372.6 0 367383 0.1206 0.112373 0.120605 -2.85032e-15 0.901502 0.636673 1.27649 0.989298 0.315619 3.10093 0.923105 0.678352 1.25617 0.60196 0.99446 -0.0795923 0.152597 NA
2:165619163_T_G rs355838 02 165619163 T G 37 0.994557 0.992059 56385.1 175396 135805 0 56385.1 175396 135805 0 367586 27.2039 103.741 72.0549 0 203 56357.9 175292 135733 0 367383 0.391971 0.38953 0.391972 9.50107e-16 1.22606 0.80373 1.87031 1.09977 0.707467 1.70961 1.01031 0.827563 1.23342 0.894265 0.99504 0.0135761 0.102145 NA
rs2287623 rs2287623 02 169830155 G A 38 1 1 57757 176298 133531 0 57757 176298 133531 0 367586 33 102 68 0 203 57724 176196 133463 0 367383 0.39693 0.413793 0.396921 0 1.01262 0.683796 1.49957 0.891231 0.587966 1.35092 0.93239 0.765241 1.13605 0.509562 1 -0.0669343 0.101489 NA
rs1047891 rs1047891 02 211540507 C A 39 1 1 172154 158700 36732 0 172154 158700 36732 0 367586 101 88 14 0 203 172053 158612 36718 0 367383 0.315795 0.285714 0.315812 0 0.945121 0.710108 1.25791 0.649516 0.371354 1.13604 0.866576 0.698664 1.07484 0.194476 1 -0.13882 0.106995 NA
rs1250229 rs1250229 02 216304384 T C 40 1 1 24471 143779 199336 0 24471 143779 199336 0 367586 22 82 99 0 203 24449 143697 199237 0 367383 0.262144 0.310345 0.262117 0 0.634168 0.39604 1.01548 0.552209 0.347846 0.876638 0.789398 0.639667 0.974178 0.0286161 1 -0.248403 0.113491 NA
2:227122216_G_T rs1515110 02 227122216 G T 41 0.999003 0.998217 48609.5 170037 148940 0 48609.5 170037 148940 0 367586 35.1765 97.6706 70.1529 0 203 48574.3 169939 148870 0 367383 0.363528 0.413851 0.3635 0 0.793643 0.539742 1.16698 0.650719 0.433988 0.975684 0.808854 0.663853 0.985526 0.0310719 0.997005 -0.223107 0.103474 NA
rs11563251 rs11563251 02 234679384 C T 42 1 1 290875 72172 4539 0 290875 72172 4539 0 367586 162 39 2 0 203 290713 72133 4537 0 367383 0.110518 0.105911 0.110521 0 0.970242 0.68393 1.37641 0.791062 0.196097 3.19117 0.953352 0.694919 1.30789 0.730967 1 -0.0542482 0.157771 NA
3:12296469_G_A rs9875338 03 12296469 G A 43 0.999063 0.998416 132583 176123 58880 0 132583 176123 58880 0 367586 70.7686 93.9961 38.2353 0 203 132513 176029 58841.7 0 367383 0.399747 0.419869 0.399736 -7.91756e-16 0.999867 0.734412 1.36127 1.21673 0.82091 1.80341 1.08682 0.892351 1.32366 0.440327 0.996328 0.0783997 0.101601 NA
rs7640978 rs7640978 03 32533010 C T 44 1 1 305112 59557 2917 0 305112 59557 2917 0 367586 162 38 3 0 203 304950 59519 2914 0 367383 0.0889465 0.108374 0.0889358 0 1.20183 0.844045 1.71127 1.93796 0.618176 6.07545 1.24514 0.910481 1.70279 0.163635 1 0.24332 0.174679 NA
Affx-22382690 rs2290547 03 47061183 G A 45 1 1 250117 105993 11476 0 250117 105993 11476 0 367586 142 56 5 0 203 249975 105937 11471 0 367383 0.175394 0.162562 0.175401 0 0.930569 0.682958 1.26795 0.767321 0.314465 1.87233 0.912587 0.701049 1.18796 0.515824 1 -0.0849272 0.130698 NA
3:50113034_A_G rs2240327 03 50113034 A G 46 0.99989 0.999813 100622 183347 83617 0 100622 183347 83617 0 367586 54 99 50 0 203 100568 183248 83567 0 367383 0.47687 0.490148 0.476862 -2.37527e-16 1.00615 0.722137 1.40185 1.1143 0.758389 1.63723 1.05464 0.868112 1.28126 0.499718 1 0.0683498 0.101269 NA
rs13326165 rs13326165 03 52532118 A G 47 1 1 15455 119214 232917 0 15455 119214 232917 0 367586 10 67 126 0 203 15445 119147 232791 0 367383 0.204203 0.214286 0.204197 0 0.86852 0.446807 1.68826 0.835973 0.438982 1.59198 0.940839 0.742216 1.19261 0.643488 1 -0.0571001 0.123372 NA
rs6805251 rs6805251 03 119560606 T C 48 1 1 53874 173703 140009 0 53874 173703 140009 0 367586 31 96 76 0 203 53843 173607 139933 0 367383 0.382837 0.389163 0.382833 0 0.960443 0.640587 1.44001 0.943324 0.621164 1.43257 0.973648 0.797502 1.1887 0.818929 1 -0.0233888 0.102169 NA
rs17345563 rs17345563 03 132209203 A G 49 1 1 289295 73612 4679 0 289295 73612 4679 0 367586 168 33 2 0 203 289127 73579 4677 0 367383 0.112858 0.091133 0.11287 0 0.771862 0.531401 1.12113 0.735939 0.18249 2.96787 0.788105 0.562035 1.10511 0.16062 1 -0.219951 0.156773 NA
3:135932359_C_T rs687339 03 135932359 C T 50 0.998803 0.997227 19123.1 129452 219011 0 19123.1 129452 219011 0 367586 15.0392 57.9765 129.984 0 203 19108 129394 218881 0 367383 0.228107 0.216884 0.228113 -1.58351e-15 0.569284 0.322786 1.00402 0.754524 0.44232 1.28709 1.06708 0.842678 1.35123 0.547978 0.999048 0.0709658 0.11812 NA
3:156798294_A_G rs1482852 03 156798294 A G 51 0.998128 0.996845 131815 177009 58762 0 131815 177009 58762 0 367586 75.9529 91.0549 35.9922 0 203 131739 176918 58726 0 367383 0.400631 0.401574 0.400631 1.26681e-15 0.892693 0.658246 1.21064 1.06303 0.714896 1.58071 1.00394 0.8232 1.22435 0.898782 0.9988 0.0129418 0.101744 NA
3:170727218_G_A rs10513688 03 170727218 G A 52 0.999974 0.999859 299612 64506.6 3467.13 0 299612 64506.6 3467.13 0 367586 168 35 0 0 203 299444 64471.6 3467.13 0 367383 0.0971756 0.0862069 0.0971817 -1.10846e-15 0.967624 0.672206 1.39287 NA NA NA 0.876415 0.619665 1.23955 0.495292 1 -0.114899 0.168494 NA
rs6831256 rs6831256 04 3473139 A G 53 1 1 122328 179565 65693 0 122328 179565 65693 0 367586 70 102 31 0 203 122258 179463 65662 0 367383 0.422964 0.403941 0.422974 0 0.992669 0.732235 1.34573 0.824569 0.540181 1.25868 0.924507 0.758215 1.12727 0.457957 1 -0.0747384 0.100696 NA
4:26062990_A_G rs10019888 04 26062990 A G 54 0.996652 0.990717 256221 101227 10138.8 0 256221 101227 10138.8 0 367586 141.529 56.8863 4.58431 0 203 256079 101170 10134.2 0 367383 0.165273 0.162697 0.165275 -6.65075e-15 1.01738 0.747856 1.38405 0.818486 0.322828 2.07516 0.981373 0.753954 1.27739 0.852776 0.986743 -0.0248678 0.134002 NA
rs442177 rs442177 04 88030261 G T 55 1 1 60675 177384 129527 0 60675 177384 129527 0 367586 31 95 77 0 203 60644 177289 129450 0 367383 0.406346 0.3867 0.406357 0 1.04826 0.698801 1.57247 1.16363 0.76684 1.76573 1.08563 0.889019 1.32572 0.453881 1 0.0758433 0.101265 NA
4:88160140_C_T rs10029254 04 88160140 C T 56 0.999897 0.999771 217251 130571 19763.7 0 217251 130571 19763.7 0 367586 126 64 13 0 203 217125 130507 19750.7 0 367383 0.231372 0.221675 0.231378 3.16702e-16 0.845055 0.625448 1.14177 1.13423 0.640701 2.00792 0.946121 0.74854 1.19585 0.694718 1 -0.0462463 0.117837 NA
rs3822072 rs3822072 04 89741269 G A 57 1 1 110787 182105 74694 0 110787 182105 74694 0 367586 66 99 38 0 203 110721 182006 74656 0 367383 0.450905 0.431034 0.450916 0 0.912506 0.668235 1.24607 0.853896 0.572823 1.27289 0.922505 0.757948 1.12279 0.442388 1 -0.0767462 0.0999083 NA
rs2602836 rs2602836 04 100014805 A G 58 1 1 64735 179575 123276 0 64735 179575 123276 0 367586 35 105 63 0 203 64700 179470 123213 0 367383 0.420371 0.431034 0.420365 0 1.08152 0.737645 1.5857 0.945192 0.625202 1.42896 0.957296 0.786532 1.16513 0.622489 1 -0.0495778 0.100701 NA
rs13107325 rs13107325 04 103188709 C T 59 1 1 314539 51078 1969 0 314539 51078 1969 0 367586 174 28 1 0 203 314365 51050 1968 0 367383 0.0748342 0.0738916 0.0748347 0 0.99094 0.664774 1.47714 0.918036 0.128524 6.55747 0.986392 0.680009 1.43082 0.845445 1 -0.0365286 0.18739 NA
rs6450176 rs6450176 05 53298025 G A 60 1 1 205147 139012 23427 0 205147 139012 23427 0 367586 125 71 7 0 203 205022 138941 23420 0 367383 0.25282 0.20936 0.252844 0 0.838143 0.626305 1.12163 0.490232 0.228946 1.04971 0.78248 0.616047 0.993877 0.0453541 1 -0.228709 0.114277 NA
5:55861786_C_T rs9686661 05 55861786 C T 61 0.999884 0.999703 235332 117442 14811.2 0 235332 117442 14811.2 0 367586 123.973 73.0275 6 0 203 235208 117369 14805.2 0 367383 0.200041 0.209427 0.200036 -3.95878e-16 1.18048 0.88401 1.57638 0.76889 0.338823 1.74484 1.05938 0.834068 1.34557 0.660058 0.999586 0.0545124 0.123939 NA
5:67714246_A_G rs4976033 05 67714246 A G 62 0.983128 0.97252 131248 176794 59543.3 0 131248 176794 59543.3 0 367586 73.6392 97.4824 31.8784 0 203 131175 176697 59511.4 0 367383 0.402465 0.397141 0.402468 9.50107e-16 0.98274 0.726069 1.33015 0.954197 0.629682 1.44596 0.978046 0.801675 1.19322 0.909418 0.970299 -0.0117053 0.102883 NA
5:74560579_G_A rs10066707 05 74560579 G A 63 0.993838 0.99098 146622 170694 50270.3 0 146622 170694 50270.3 0 367586 78.7843 85.0039 39.2118 0 203 146543 170609 50231.1 0 367383 0.36894 0.402531 0.368922 1.74186e-15 0.926752 0.682039 1.25927 1.45201 0.98981 2.13003 1.15248 0.945072 1.4054 0.170007 0.989237 0.141678 0.10325 NA
5:74562029_C_G rs2006760 05 74562029 C G 64 0.989448 0.974963 232555 119577 15454 0 232555 119577 15454 0 367586 120.294 69.2353 13.4706 0 203 232435 119508 15440.5 0 367383 0.204693 0.236888 0.204676 -8.86766e-15 1.11941 0.832807 1.50464 1.6857 0.95965 2.96107 1.20624 0.959493 1.51643 0.107425 0.97674 0.200694 0.124665 NA
rs7703051 rs7703051 05 74625487 C A 65 1 1 143724 172086 51776 0 143724 172086 51776 0 367586 82 92 29 0 203 143642 171994 51747 0 367383 0.37493 0.369458 0.374933 0 0.937005 0.695715 1.26198 0.981704 0.642721 1.49947 0.976842 0.798498 1.19502 0.822866 1 -0.0229602 0.102565 NA
5:74641707_G_A rs2303152 05 74641707 G A 66 0.999561 0.998347 297281 66549.7 3754.97 0 297281 66549.7 3754.97 0 367586 160 39 4 0 203 297121 66510.7 3750.97 0 367383 0.100738 0.115764 0.10073 1.10846e-15 1.0889 0.767241 1.5454 1.9803 0.73385 5.34384 1.16879 0.862293 1.58423 0.356733 0.999998 0.151444 0.164326 NA
5:74648496_G_T rs17238484 05 74648496 G T 67 0.99975 0.999474 220665 127957 18963.4 0 220665 127957 18963.4 0 367586 119 73 11 0 203 220546 127884 18952.4 0 367383 0.22564 0.23399 0.225635 7.1258e-16 1.05793 0.790451 1.41593 1.07568 0.579899 1.99531 1.04834 0.833086 1.31921 0.718444 1 0.0427418 0.11855 NA
rs5909 rs5909 05 74656175 G A 68 1 1 301812 62562 3212 0 301812 62562 3212 0 367586 166 36 1 0 203 301646 62526 3211 0 367383 0.0938365 0.0935961 0.0938367 0 1.04624 0.729605 1.50029 0.565912 0.0792206 4.04259 0.997171 0.713986 1.39267 0.995887 1 0.000879368 0.170608 NA
rs12916 rs12916 05 74656539 T C 69 1 1 132156 176603 58827 0 132156 176603 58827 0 367586 74 99 30 0 203 132082 176504 58797 0 367383 0.400256 0.391626 0.400261 0 1.00113 0.740712 1.35312 0.910706 0.595787 1.39208 0.964539 0.79022 1.17731 0.728059 1 -0.035256 0.101395 NA
rs4530754 rs4530754 05 122855416 G A 70 1 1 76377 182312 108897 0 76377 182312 108897 0 367586 35 106 62 0 203 76342 182206 108835 0 367383 0.455765 0.433498 0.455778 0 1.26893 0.865872 1.85962 1.24256 0.820928 1.88075 1.09444 0.899334 1.33187 0.344183 1 0.0944381 0.099836 NA
rs6882076 rs6882076 05 156390297 T C 71 1 1 49173 170253 148160 0 49173 170253 148160 0 367586 33 94 76 0 203 49140 170159 148084 0 367383 0.365355 0.394089 0.365339 0 0.82261 0.553228 1.22316 0.764235 0.507827 1.15011 0.885055 0.725259 1.08006 0.21959 1 -0.126726 0.103229 NA
6:16109163_A_C rs2294261 06 16109163 A C 72 0.99645 0.994416 95752.4 183259 88575.1 0 95752.4 183259 88575.1 0 367586 55.8667 109.082 38.051 0 203 95696.5 183149 88537 0 367383 0.490237 0.456119 0.490256 1.10846e-15 1.02022 0.738938 1.40856 0.736181 0.487553 1.1116 0.871974 0.717237 1.06009 0.19011 0.995773 -0.130438 0.0995518 NA
6:26093141_G_A rs1800562 06 26093141 G A 73 0.99952 0.997285 313425 51906.4 2254.63 0 313425 51906.4 2254.63 0 367586 161.173 28.8275 13 0 203 313264 51877.5 2241.63 0 367383 0.076738 0.135043 0.0767058 7.91756e-16 1.08006 0.726548 1.60557 11.2719 6.39609 19.8647 1.87927 1.4136 2.49835 3.36661e-05 0.995094 0.764647 0.184379 NA
rs2247056 rs2247056 06 31265490 T C 74 1 1 32591 153678 181317 0 32591 153678 181317 0 367586 16 84 103 0 203 32575 153594 181214 0 367383 0.297699 0.285714 0.297706 0 1.11345 0.652263 1.90071 1.1572 0.683307 1.95976 1.05976 0.854415 1.31446 0.453981 1 0.0813779 0.108678 NA
6:34563164_A_G rs205262 06 34563164 A G 75 0.999283 0.998621 196621 144317 26647.4 0 196621 144317 26647.4 0 367586 112.961 76.0275 14.0118 0 203 196508 144241 26633.4 0 367383 0.268797 0.256283 0.268804 -1.58351e-16 0.916927 0.685532 1.22643 0.915209 0.525247 1.5947 0.93737 0.750104 1.17139 0.615287 0.99928 -0.0564181 0.112265 NA
6:43757896_C_A rs998584 06 43757896 C A 76 0.996387 0.994693 98504 183562 85520.5 0 98504 183562 85520.5 0 367586 40.6941 102.18 60.1255 0 203 98463.3 183459 85460.3 0 367383 0.482339 0.547861 0.482303 4.75053e-16 1.34763 0.93702 1.93817 1.7023 1.14341 2.53438 1.30063 1.06967 1.58145 0.00899661 0.988906 0.261122 0.099963 NA
rs17789218 rs17789218 06 100600097 T C 77 1 1 209829 135864 21893 0 209829 135864 21893 0 367586 113 77 13 0 203 209716 135787 21880 0 367383 0.244365 0.253695 0.244359 0 1.05241 0.787707 1.40607 1.10268 0.620984 1.95802 1.05119 0.840554 1.31461 0.627433 1 0.0562305 0.115857 NA
6:116337503_G_A rs868943 06 116337503 G A 78 0.999615 0.999376 122639 178859 66087.8 0 122639 178859 66087.8 0 367586 52 114.008 36.9922 0 203 122587 178745 66050.8 0 367383 0.423077 0.463035 0.423055 7.1258e-16 1.50363 1.08309 2.08746 1.3203 0.866042 2.01283 1.17599 0.967517 1.42939 0.139825 0.999921 0.148057 0.100279 NA
rs9491696 rs9491696 06 127452639 C G 79 1 1 94100 183991 89495 0 94100 183991 89495 0 367586 48 101 54 0 203 94052 183890 89441 0 367383 0.493736 0.514778 0.493725 0 1.07619 0.763172 1.5176 1.183 0.801823 1.74538 1.08788 0.89543 1.3217 0.404252 1 0.0829249 0.0994243 NA
6:139831757_T_C rs634869 06 139831757 T C 80 0.999776 0.999687 61831.2 177550 128204 0 61831.2 177550 128204 0 367586 31 112 60 0 203 61800.2 177438 128144 0 367383 0.409717 0.428571 0.409707 0 1.25834 0.845284 1.87324 0.933425 0.604997 1.44014 0.925432 0.760247 1.12651 0.410971 1 -0.0830601 0.101023 NA
6:152040291_T_C rs12525163 06 152040291 T C 81 0.999285 0.998573 193858 146362 27365.9 0 193858 146362 27365.9 0 367586 93.9882 88.0118 21 0 203 193764 146274 27344.9 0 367383 0.273533 0.320226 0.273507 1.18763e-15 1.24044 0.927426 1.65909 1.58323 0.986311 2.54141 1.25128 1.01574 1.54145 0.0306528 0.999854 0.241429 0.111692 NA
6:160575985_C_T rs2297374 06 160575985 C T 82 0.998105 0.996826 143986 171881 51719.5 0 143986 171881 51719.5 0 367586 88.2706 89.7098 25.0196 0 203 143898 171791 51694.4 0 367383 0.374497 0.344209 0.374514 2.69197e-15 0.851289 0.634493 1.14216 0.788995 0.506096 1.23003 0.876613 0.714278 1.07584 0.202197 0.997267 -0.130982 0.102706 NA
rs1564348 rs1564348 06 160578860 T C 83 1 1 253279 103766 10541 0 253279 103766 10541 0 367586 133 67 3 0 203 253146 103699 10538 0 367383 0.169821 0.179803 0.169816 0 1.22976 0.916763 1.64961 0.541854 0.172523 1.70183 1.0717 0.831832 1.38074 0.610787 1 0.0674112 0.132451 NA
rs702485 rs702485 07 6449272 A G 84 1 1 109061 182158 76367 0 109061 182158 76367 0 367586 62 107 34 0 203 108999 182051 76333 0 367383 0.455529 0.431034 0.455542 0 1.03329 0.755651 1.41293 0.783064 0.515348 1.18986 0.905444 0.743931 1.10202 0.263071 1 -0.111516 0.0996427 NA
7:16152174_T_A rs17286602 07 16152174 T A 85 0.997749 0.99646 120185 180187 67214.2 0 120185 180187 67214.2 0 367586 66.7804 108.243 27.9765 0 203 120118 180079 67186.2 0 367383 0.427948 0.404424 0.427961 -6.33405e-16 1.08117 0.7969 1.46686 0.748981 0.481644 1.1647 0.907654 0.744422 1.10668 0.344627 0.99758 -0.0952422 0.100779 NA
rs10282707 rs10282707 07 17911038 C T 86 1 1 133659 176056 57871 0 133659 176056 57871 0 367586 81 98 24 0 203 133578 175958 57847 0 367383 0.396911 0.359606 0.396932 0 0.918474 0.684236 1.2329 0.684196 0.433818 1.07908 0.853159 0.696586 1.04493 0.119489 1 -0.158048 0.101513 NA
rs12670798 rs12670798 07 21607352 T C 87 1 1 208500 136805 22281 0 208500 136805 22281 0 367586 107 86 10 0 203 208393 136719 22271 0 367383 0.2467 0.261084 0.246692 0 1.22509 0.922269 1.62735 0.8745 0.457319 1.67224 1.07895 0.864556 1.34651 0.472053 1 0.0829286 0.115316 NA
rs4722551 rs4722551 07 25991826 T C 88 1 1 260182 98070 9334 0 260182 98070 9334 0 367586 141 53 9 0 203 260041 98017 9325 0 367383 0.15879 0.174877 0.158781 0 0.997234 0.727128 1.36768 1.77999 0.907036 3.49308 1.12285 0.869117 1.45067 0.382438 1 0.118313 0.13546 NA
rs2073547 rs2073547 07 44582331 A G 89 1 1 245422 109039 13125 0 245422 109039 13125 0 367586 132 65 6 0 203 245290 108974 13119 0 367383 0.184024 0.189655 0.18402 0 1.1084 0.823525 1.49182 0.849878 0.374935 1.92644 1.03779 0.809686 1.33014 0.742141 1 0.0420242 0.127726 NA
rs217386 rs217386 07 44600695 G A 90 1 1 121990 179168 66428 0 121990 179168 66428 0 367586 67 99 37 0 203 121923 179069 66391 0 367383 0.424423 0.426108 0.424422 0 1.00606 0.737782 1.3719 1.01415 0.678744 1.51531 1.00692 0.827073 1.22588 0.959701 1 0.00506968 0.100332 NA
rs4917014 rs4917014 07 50305863 T G 91 1 1 170006 160266 37314 0 170006 160266 37314 0 367586 99 83 21 0 203 169907 160183 37293 0 367383 0.319509 0.307882 0.319515 0 0.889278 0.664232 1.19057 0.966425 0.6034 1.54786 0.947393 0.767344 1.16969 0.665511 1 -0.0461218 0.106685 NA
rs17145738 rs17145738 07 72982874 C T 92 1 1 283413 78558 5615 0 283413 78558 5615 0 367586 153 47 3 0 203 283260 78511 5612 0 367383 0.122132 0.130542 0.122127 0 1.10831 0.799211 1.53695 0.989686 0.315587 3.10367 1.07924 0.808516 1.44062 0.625877 1 0.0737185 0.151206 NA
rs799160 rs799160 07 73060006 C T 93 1 1 96049 183953 87584 0 96049 183953 87584 0 367586 55 105 43 0 203 95994 183848 87541 0 367383 0.488486 0.470443 0.488496 0 0.996809 0.71926 1.38146 0.857311 0.575197 1.27779 0.930215 0.765459 1.13043 0.514892 1 -0.0648613 0.0995968 NA
7:116358044_A_G rs38855 07 116358044 A G 94 0.993016 0.989758 102992 183261 81332.4 0 102992 183261 81332.4 0 367586 56.8314 100.506 45.6627 0 203 102936 183161 81286.7 0 367383 0.470538 0.472491 0.470536 1.02928e-15 0.993885 0.717831 1.3761 1.01747 0.689137 1.50222 1.00787 0.829401 1.22475 0.968364 0.984024 0.00397483 0.100221 NA
7:130444934_A_G rs3996352 07 130444934 A G 95 0.997482 0.996091 94810.4 183476 89299.7 0 94810.4 183476 89299.7 0 367586 40.0039 105.075 57.9216 0 203 94770.4 183371 89241.7 0 367383 0.492504 0.544132 0.492476 -2.37527e-16 1.35749 0.943105 1.95395 1.5376 1.02756 2.3008 1.23009 1.0118 1.49549 0.0474056 0.99871 0.196996 0.0993596 NA
rs17173637 rs17173637 07 150529449 T C 96 1 1 308034 56880 2672 0 308034 56880 2672 0 367586 173 29 1 0 203 307861 56851 2671 0 367383 0.0846387 0.0763547 0.0846433 0 0.907755 0.612522 1.34529 0.666246 0.0932826 4.75849 0.893981 0.619743 1.28957 0.627725 1 -0.0873175 0.180061 NA
8:9184231_G_A rs4240624 08 9184231 G A 97 0.999841 0.999322 3037.28 61083.2 303465 0 3037.28 61083.2 303465 0 367586 1 31.3608 170.639 0 203 3036.28 61051.9 303295 0 367383 0.0913498 0.0821694 0.0913548 1.58351e-16 1.55966 0.212913 11.425 1.70827 0.23917 12.2012 1.12303 0.78799 1.60051 0.53388 0.993115 0.107905 0.173454 NA
8:9267117_C_T rs9693857 08 9267117 C T 98 0.996631 0.995289 112952 181929 72705.1 0 112952 181929 72705.1 0 367586 57.5412 109.478 35.9804 0 203 112894 181819 72669.1 0 367383 0.445255 0.446895 0.445254 1.02928e-15 1.18136 0.858503 1.62563 0.971425 0.640397 1.47357 1.00666 0.82773 1.22427 0.932615 0.996802 0.00847071 0.10018 NA
8:15799853_G_C rs4332136 08 15799853 G C 99 0.999557 0.97821 361744 5820.84 21 0 361744 5820.84 21 0 367586 201.643 1.35686 0 0 203 361543 5819.48 21 0 367383 0.00797478 0.00334203 0.00797734 -6.33405e-15 0.41805 0.0772558 2.26217 NA NA NA 0.416992 0.0772791 2.25005 0.281058 0.924806 -0.630598 0.585 NA
rs4921914 rs4921914 08 18272438 C T 100 1 1 17860 128015 221711 0 17860 128015 221711 0 367586 15 74 114 0 203 17845 127941 221597 0 367383 0.222717 0.256158 0.222698 0 0.688093 0.39493 1.19888 0.612021 0.357171 1.04871 0.831956 0.66572 1.0397 0.105674 1 -0.19357 0.11964 NA
rs1801177 rs1801177 08 19805708 G A 101 1 1 355064 12417 105 0 355064 12417 105 0 367586 195 8 0 0 203 354869 12409 105 0 367383 0.0171756 0.0197044 0.0171742 0 1.17324 0.578397 2.37984 NA NA NA 1.15029 0.571151 2.31667 0.721673 1 0.135196 0.379526 NA
rs268 rs268 08 19813529 A G 102 1 1 354297 13161 128 0 354297 13161 128 0 367586 199 4 0 0 203 354098 13157 128 0 367383 0.0182502 0.00985222 0.0182548 0 0.54097 0.201021 1.45581 NA NA NA 0.535126 0.199835 1.43298 0.210588 1 -0.466309 0.372466 NA
rs301 rs301 08 19816934 T C 103 1 1 215031 132363 20192 0 215031 132363 20192 0 367586 131 64 8 0 203 214900 132299 20184 0 367383 0.234975 0.197044 0.234996 0 0.793576 0.588488 1.07014 0.650201 0.318406 1.32775 0.79887 0.625524 1.02025 0.0743062 1 -0.209344 0.117298 NA
rs326 rs326 08 19819439 A G 104 1 1 183581 152452 31553 0 183581 152452 31553 0 367586 119 72 12 0 203 183462 152380 31541 0 367383 0.293208 0.236453 0.293239 0 0.728457 0.543598 0.976179 0.58655 0.323918 1.06212 0.746381 0.593627 0.938442 0.0127873 1 -0.272114 0.109298 NA
rs328 rs328 08 19819724 C G 105 1 1 297126 66721 3739 0 297126 66721 3739 0 367586 177 26 0 0 203 296949 66695 3739 0 367383 0.100927 0.0640394 0.100948 0 0.654016 0.433284 0.987198 NA NA NA 0.609366 0.409536 0.906699 0.0145965 1 -0.403683 0.165292 NA
rs12678919 rs12678919 08 19844222 A G 106 1 1 299527 64583 3476 0 299527 64583 3476 0 367586 177 26 0 0 203 299350 64557 3476 0 367383 0.0973038 0.0640394 0.0973221 0 0.681139 0.451252 1.02814 NA NA NA 0.634616 0.426505 0.944273 0.0254386 1 -0.375355 0.167968 NA
8:19865843_G_A rs894210 08 19865843 G A 107 0.995362 0.992945 77450.3 182762 107374 0 77450.3 182762 107374 0 367586 51.3373 91.6784 59.9843 0 203 77399 182670 107314 0 367383 0.459297 0.478702 0.459286 4.75053e-16 0.756663 0.53762 1.06495 0.842721 0.580485 1.22342 0.92499 0.761284 1.1239 0.446442 0.993332 -0.0761687 0.100043 NA
rs10102164 rs10102164 08 55421614 G A 108 1 1 228370 122682 16534 0 228370 122682 16534 0 367586 114 79 10 0 203 228256 122603 16524 0 367383 0.211855 0.243842 0.211838 0 1.29016 0.968271 1.71906 1.21172 0.63472 2.31325 1.1998 0.956528 1.50495 0.142751 1 0.177579 0.121162 NA
8:59385919_C_T rs2326077 08 59385919 C T 109 0.999418 0.998927 41715.8 164193 161677 0 41715.8 164193 161677 0 367586 26.0039 75.0039 101.992 0 203 41689.8 164118 161575 0 367383 0.336825 0.312837 0.336838 -1.58351e-16 0.732689 0.468977 1.14469 1.01201 0.65785 1.55682 1.11569 0.904493 1.37621 0.310613 0.99987 0.10647 0.105006 NA
rs2293889 rs2293889 08 116599199 T G 110 1 1 68113 181339 118134 0 68113 181339 118134 0 367586 42 89 72 0 203 68071 181250 118062 0 367383 0.43196 0.426108 0.431963 0 0.795838 0.55135 1.14874 0.988406 0.675478 1.4463 1.02419 0.841257 1.2469 0.755332 1 0.0312886 0.100407 NA
8:116663898_G_A rs2737252 08 116663898 G A 111 0.99825 0.996606 189806 148612 29168.6 0 189806 148612 29168.6 0 367586 118.835 71.1294 13.0353 0 203 189687 148541 29155.6 0 367383 0.281497 0.239409 0.281521 1.82104e-15 0.764355 0.569708 1.0255 0.713659 0.402785 1.26447 0.803328 0.639542 1.00906 0.0570852 0.997732 -0.210536 0.110654 NA
8:121868551_G_T rs4871137 08 121868551 G T 112 0.998591 0.99772 37337.3 159046 171203 0 37337.3 159046 171203 0 367586 18 79.7333 105.267 0 203 37319.3 158966 171098 0 367383 0.317912 0.285057 0.31793 -1.10846e-15 1.03991 0.623467 1.73452 1.27558 0.773645 2.10316 1.16907 0.942409 1.45026 0.184942 0.997706 0.141861 0.107009 NA
8:126474306_G_A rs2980885 08 126474306 G A 113 0.990879 0.979759 18546.6 128636 220403 0 18546.6 128636 220403 0 367586 15.0314 85.4745 102.494 0 203 18531.6 128551 220301 0 367383 0.225429 0.284575 0.225397 -1.04512e-14 0.819742 0.473702 1.41856 0.573584 0.333737 0.985802 0.731537 0.58963 0.907596 0.0046237 0.985524 -0.339272 0.119793 NA
8:126482621_C_A rs2954022 08 126482621 C A 114 0.999791 0.999672 104997 183080 79509.4 0 104997 183080 79509.4 0 367586 70 93 40 0 203 104927 182987 79469.4 0 367383 0.465331 0.426108 0.465353 -4.75053e-16 0.761821 0.558625 1.03893 0.754482 0.511546 1.11279 0.853051 0.700686 1.03855 0.120293 1 -0.154897 0.0997058 NA
8:126482621_C_T rs2954022 08 126482621 C T 115 0.999641 0.694303 367242 343.439 0.113725 0 367242 343.439 0.113725 0 367586 203 0 0 0 203 367039 343.439 0.113725 0 367383 0.000467464 0 0.000467723 -7.91756e-15 NA NA NA NA NA NA NA NA NA 0.675698 0.999658 -1.00176 2.39459 NA
rs4075205 rs4075205 08 144284709 T C 116 1 1 105965 182871 78750 0 105965 182871 78750 0 367586 54 103 46 0 203 105911 182768 78704 0 367383 0.462981 0.480296 0.462972 0 1.10531 0.795122 1.53651 1.14633 0.773518 1.69882 1.072 0.882297 1.30249 0.456953 1 0.0741526 0.0996846 NA
8:145022657_G_T rs7832643 08 145022657 G T 117 0.993906 0.99187 130814 177083 59689.2 0 130814 177083 59689.2 0 367586 76.498 90.5725 35.9294 0 203 130737 176993 59653.3 0 367383 0.403255 0.400077 0.403256 1.58351e-16 0.874561 0.64502 1.18579 1.02935 0.692398 1.53029 0.986859 0.809098 1.20367 0.875626 0.995548 -0.0158932 0.101543 NA
9:2640759_A_G rs3780181 09 2640759 A G 118 0.997345 0.983965 319716 46170.5 1699.8 0 319716 46170.5 1699.8 0 367586 181.941 20.0588 1 0 203 319534 46150.4 1698.8 0 367383 0.0674265 0.0543321 0.0674337 -8.15508e-15 0.763336 0.481292 1.21066 1.03382 0.144757 7.38326 0.794548 0.517257 1.22049 0.283134 0.989645 -0.213392 0.198817 NA
9:15304782_C_A rs686030 09 15304782 C A 119 0.999323 0.997839 7307.74 89253 271025 0 7307.74 89253 271025 0 367586 0 53.5294 149.471 0 203 7307.74 89199.5 270876 0 367383 0.141285 0.131846 0.14129 -1.10846e-15 NA NA NA NA NA NA 1.08341 0.812635 1.44442 0.581678 0.990376 0.0789748 0.143347 NA
9:16904846_C_T rs7033354 09 16904846 C T 120 0.998694 0.997789 38090 160212 169284 0 38090 160212 169284 0 367586 24.0039 87.0196 91.9765 0 203 38066 160125 169192 0 367383 0.321547 0.33258 0.321541 -1.90021e-15 0.861812 0.548413 1.35431 0.862092 0.550042 1.35117 0.951078 0.773614 1.16925 0.621629 0.999692 -0.0525883 0.106553 NA
rs1883025 rs1883025 09 107664301 C T 121 1 1 204187 139469 23930 0 204187 139469 23930 0 367586 105 83 15 0 203 204082 139386 23915 0 367383 0.25481 0.278325 0.254797 0 1.15738 0.867796 1.54359 1.21909 0.709588 2.09443 1.12795 0.907828 1.40146 0.318811 1 0.113309 0.113661 NA
9:107684230_T_G rs2472509 09 107684230 T G 122 0.989664 0.982561 166611 161750 39224.9 0 166611 161750 39224.9 0 367586 93.0353 88.9882 20.9765 0 203 166518 161661 39203.9 0 367383 0.326726 0.322515 0.326728 2.13774e-15 0.985238 0.736699 1.31763 0.957672 0.596236 1.53821 0.980967 0.796625 1.20797 0.83144 0.997139 -0.0225447 0.105916 NA
rs8176720 rs8176720 09 136132873 T C 123 1 1 165305 162038 40243 0 165305 162038 40243 0 367586 90 93 20 0 203 165215 161945 40223 0 367383 0.329887 0.327586 0.329889 0 1.0542 0.788901 1.40871 0.912772 0.56219 1.48198 0.98962 0.804327 1.2176 0.858862 1 -0.0187591 0.105493 NA
rs579459 rs579459 09 136154168 T C 124 1 1 230644 121108 15834 0 230644 121108 15834 0 367586 130 61 12 0 203 230514 121047 15822 0 367383 0.20781 0.20936 0.207809 0 0.893572 0.659158 1.21135 1.34485 0.744325 2.42988 1.00944 0.794724 1.28216 0.76542 1 0.0368833 0.123615 NA
10:5196273_A_G rs1781930 10 5196273 A G 125 0.999819 0.999538 11602.8 107606 248377 0 11602.8 107606 248377 0 367586 6 61 136 0 203 11596.8 107545 248241 0 367383 0.177933 0.179803 0.177932 1.58351e-16 1.09629 0.47384 2.5364 1.05889 0.467378 2.39902 0.987345 0.766358 1.27206 0.927057 1 -0.0118877 0.129851 NA
rs970548 rs970548 10 46013277 A C 126 1 1 208563 136635 22388 0 208563 136635 22388 0 367586 120 72 11 0 203 208443 136563 22377 0 367383 0.24676 0.231527 0.246768 0 0.91581 0.683721 1.22668 0.85388 0.46044 1.58351 0.919628 0.730186 1.15822 0.509098 1 -0.0762066 0.115422 NA
10:65301725_T_C rs7897379 10 65301725 T C 127 0.999433 0.9991 99861.9 183712 84012.2 0 99861.9 183712 84012.2 0 367586 58.0039 93.8863 51.1098 0 203 99803.9 183618 83961.1 0 367383 0.478441 0.483019 0.478438 -4.75053e-16 0.879786 0.63413 1.22061 1.04741 0.719056 1.5257 1.01852 0.838315 1.23746 0.787574 0.998922 0.0268599 0.0996794 NA
rs2068888 rs2068888 10 94839642 G A 128 1 1 111288 181910 74388 0 111288 181910 74388 0 367586 69 93 41 0 203 111219 181817 74347 0 367383 0.449808 0.431034 0.449818 0 0.824477 0.603797 1.12581 0.888895 0.603882 1.30842 0.926607 0.761319 1.12778 0.438455 1 -0.0773851 0.0998769 NA
rs2255141 rs2255141 10 113933886 A G 129 1 1 27842 146621 193123 0 27842 146621 193123 0 367586 13 80 110 0 203 27829 146541 193013 0 367383 0.275181 0.261084 0.275188 0 1.16865 0.650248 2.10035 1.22 0.686522 2.16803 1.07453 0.86102 1.34099 0.598281 1 0.0589075 0.111806 NA
rs2923084 rs2923084 11 10388782 A G 130 1 1 248174 107712 11700 0 248174 107712 11700 0 367586 142 52 9 0 203 248032 107660 11691 0 367383 0.178342 0.172414 0.178345 0 0.843662 0.613988 1.15925 1.34465 0.685341 2.63824 0.959813 0.741856 1.24181 0.797224 1 -0.0334109 0.130033 NA
11:14276999_G_A rs2303975 11 14276999 G A 131 0.998944 0.99593 290402 72711.9 4472.22 0 290402 72711.9 4472.22 0 367586 171 28 4 0 203 290231 72683.9 4468.22 0 367383 0.111071 0.08867 0.111083 -7.91756e-17 0.653833 0.438425 0.975078 1.5194 0.563539 4.09658 0.778596 0.552927 1.09637 0.153992 0.999995 -0.225842 0.158422 NA
11:18656271_C_T rs10832962 11 18656271 C T 132 0.998752 0.997178 24573.6 141017 201996 0 24573.6 141017 201996 0 367586 17 63.5451 122.455 0 203 24556.6 140953 201873 0 367383 0.258666 0.240259 0.258676 -2.21692e-15 0.65122 0.381261 1.11233 0.876229 0.527506 1.45549 1.1034 0.878677 1.38561 0.372005 0.994016 0.101483 0.113678 NA
rs326214 rs326214 11 47298360 G A 133 1 1 38532 160473 168581 0 38532 160473 168581 0 367586 22 86 95 0 203 38510 160387 168486 0 367383 0.323104 0.320197 0.323106 0 0.938599 0.587558 1.49937 0.986985 0.620659 1.56953 1.01342 0.822653 1.24842 0.886062 1 0.0152105 0.106153 NA
rs17788930 rs17788930 11 47752775 A G 134 1 1 156964 166067 44555 0 156964 166067 44555 0 367586 77 110 16 0 203 156887 165957 44539 0 367383 0.347098 0.349754 0.347097 0 1.3505 1.0092 1.80721 0.73194 0.42713 1.25427 1.01177 0.825037 1.24077 0.946751 1 0.00694996 0.10406 NA
11:51512090_T_C rs11246602 11 51512090 T C 135 0.999692 0.998718 276600 84505.1 6481.33 0 276600 84505.1 6481.33 0 367586 155.953 43.0392 4.00784 0 203 276444 84462.1 6477.32 0 367383 0.132578 0.125751 0.132582 -9.34272e-15 0.903266 0.644485 1.26596 1.0968 0.406794 2.95721 0.941066 0.70174 1.26201 0.664885 0.998835 -0.0634182 0.146402 NA
11:55324308_A_G rs12226802 11 55324308 A G 136 0.999928 0.999736 279095 82405 6085.81 0 279095 82405 6085.81 0 367586 159.004 39.9961 4 0 203 278936 82365 6081.81 0 367383 0.128646 0.118217 0.128651 1.58351e-16 0.851867 0.602224 1.20499 1.15378 0.427616 3.11311 0.908021 0.671765 1.22737 0.513899 0.999914 -0.0967886 0.148272 NA
rs174532 rs174532 11 61548874 G A 137 1 1 182042 153298 32246 0 182042 153298 32246 0 367586 109 74 20 0 203 181933 153224 32226 0 367383 0.296244 0.280788 0.296252 0 0.806102 0.599987 1.08302 1.03588 0.642953 1.66893 0.927422 0.746871 1.15162 0.559235 1 -0.0636919 0.109066 NA
rs1535 rs1535 11 61597972 A G 138 1 1 157003 166490 44093 0 157003 166490 44093 0 367586 89 88 26 0 203 156914 166402 44067 0 367383 0.346417 0.344828 0.346418 0 0.932386 0.694378 1.25198 1.04024 0.671916 1.61045 0.992994 0.809176 1.21857 0.859249 1 -0.018466 0.104133 NA
rs12801636 rs12801636 11 65391317 G A 139 1 1 220966 127917 18703 0 220966 127917 18703 0 367586 124 71 8 0 203 220842 127846 18695 0 367383 0.224877 0.214286 0.224882 0 0.989079 0.738776 1.32419 0.762122 0.372778 1.55811 0.940027 0.74158 1.19158 0.568882 1 -0.067531 0.118538 NA
rs499974 rs499974 11 75455021 C A 140 1 1 261490 97062 9034 0 261490 97062 9034 0 367586 139 56 8 0 203 261351 97006 9026 0 367383 0.156603 0.17734 0.156591 0 1.08542 0.795854 1.48035 1.6665 0.816921 3.3996 1.16106 0.899954 1.49793 0.207663 1 0.173065 0.137351 NA
11:116639104_A_G rs10790162 11 116639104 A G 141 0.999743 0.998467 1651.59 46442.9 319492 0 1651.59 46442.9 319492 0 367586 0 19 184 0 203 1651.59 46423.9 319308 0 367383 0.0676659 0.046798 0.0676774 4.75053e-16 NA NA NA NA NA NA 1.47855 0.932775 2.34365 0.0874877 0.999998 0.3372 0.197331 NA
rs603446 rs603446 11 116654435 C T 142 1 1 109735 182269 75582 0 109735 182269 75582 0 367586 47 110 46 0 203 109688 182159 75536 0 367383 0.453544 0.497537 0.45352 0 1.4093 1.00146 1.98324 1.42123 0.9464 2.1343 1.19316 0.982165 1.44949 0.0826196 1 0.17327 0.0998282 NA
11:122534504_T_C rs7117842 11 122534504 T C 143 0.993245 0.988903 146344 171063 50178.2 0 146344 171063 50178.2 0 367586 74.9608 99.0471 28.9922 0 203 146270 170964 50149.2 0 367383 0.369192 0.386777 0.369182 5.22559e-15 1.13046 0.837352 1.52617 1.12807 0.734713 1.73203 1.07772 0.882544 1.31605 0.452472 0.990811 0.0776262 0.103323 NA
rs11220462 rs11220462 11 126243952 G A 144 1 1 276605 84420 6561 0 276605 84420 6561 0 367586 150 46 7 0 203 276455 84374 6554 0 367383 0.132679 0.147783 0.132671 0 1.00481 0.72207 1.39825 1.96845 0.92215 4.20192 1.13366 0.861804 1.49128 0.352728 1 0.136244 0.146608 NA
12:20463526_A_G rs11045163 12 20463526 A G 145 0.996867 0.995059 119302 180158 68125.7 0 119302 180158 68125.7 0 367586 65.9412 104.098 32.9608 0 203 119236 180054 68092.7 0 367383 0.430389 0.418768 0.430395 -2.37527e-16 1.04542 0.767855 1.42331 0.875281 0.576132 1.32976 0.953519 0.782849 1.1614 0.640691 0.998645 -0.0468371 0.100351 NA
12:57844049_C_T rs3741414 12 57844049 C T 146 0.999661 0.999183 211838 134087 21660.2 0 211838 134087 21660.2 0 367586 123.055 68.9608 10.9843 0 203 211715 134018 21649.2 0 367383 0.241315 0.223964 0.241324 7.91756e-16 0.885301 0.659193 1.18896 0.872939 0.470828 1.61847 0.907301 0.718444 1.1458 0.459689 0.998761 -0.0860973 0.116449 NA
rs10861661 rs10861661 12 107174646 A C 147 1 1 208429 136995 22162 0 208429 136995 22162 0 367586 100 89 14 0 203 208329 136906 22148 0 367383 0.246635 0.288177 0.246612 0 1.35431 1.01774 1.80217 1.31687 0.752607 2.30419 1.23678 0.997678 1.53319 0.0527387 1 0.223248 0.115252 NA
12:109950144_A_G rs2241210 12 109950144 A G 148 0.999873 0.999793 83585.8 183041 100959 0 83585.8 183041 100959 0 367586 49 96.9961 57.0039 0 203 83536.8 182944 100902 0 367383 0.476369 0.480286 0.476366 1.58351e-16 0.903894 0.641042 1.27452 0.963134 0.657376 1.41111 0.984415 0.810212 1.19607 0.920407 0.999961 -0.00992614 0.0993401 NA
rs653178 rs653178 12 112007756 C T 149 1 1 85723 183395 98468 0 85723 183395 98468 0 367586 31 110 62 0 203 85692 183285 98406 0 367383 0.482664 0.423645 0.482697 0 1.65899 1.11357 2.47156 1.7416 1.13152 2.68061 1.26945 1.04256 1.54573 0.0165924 1 0.238413 0.0995206 NA
12:112310580_G_A rs6489818 12 112310580 G A 150 0.999913 0.999793 249772 106362 11452.5 0 249772 106362 11452.5 0 367586 124.251 71.749 7 0 203 249647 106290 11445.5 0 367383 0.175832 0.211204 0.175812 0 1.35628 1.01414 1.81386 1.22883 0.57375 2.63184 1.25521 0.988966 1.59312 0.0522957 0.99679 0.254193 0.130981 NA
12:121376416_C_T rs1186380 12 121376416 C T 151 0.996029 0.991403 206291 138369 22926.1 0 206291 138369 22926.1 0 367586 113.702 76.3529 12.9451 0 203 206177 138293 22913.2 0 367383 0.250583 0.25183 0.250582 -4.35466e-15 1.00115 0.749061 1.33807 1.02445 0.576411 1.82076 1.00666 0.804507 1.2596 0.920193 0.989133 0.0115744 0.115524 NA
12:121416650_A_C rs1169288 12 121416650 A C 152 0.993936 0.989163 172179 158854 36552.3 0 172179 158854 36552.3 0 367586 94.0392 79.949 29.0118 0 203 172085 158774 36523.3 0 367383 0.315516 0.339834 0.315503 -5.06724e-15 0.921441 0.683822 1.24163 1.45358 0.95851 2.20436 1.11682 0.909422 1.3715 0.277536 0.989346 0.11675 0.107517 NA
12:125259888_A_G rs838876 12 125259888 A G 153 0.987459 0.977169 36940.4 159435 171211 0 36940.4 159435 171211 0 367586 14.1294 87.5176 101.353 0 203 36926.2 159347 171110 0 367383 0.317361 0.285164 0.317379 -1.10054e-14 1.43537 0.818208 2.51803 1.54801 0.887156 2.70113 1.1655 0.939548 1.44578 0.164462 0.977788 0.150044 0.107928 NA
12:125283766_C_T rs10773105 12 125283766 C T 154 0.998305 0.997077 89399.3 183992 94194.8 0 89399.3 183992 94194.8 0 367586 47.9647 97.1137 57.9216 0 203 89351.4 183895 94136.9 0 367383 0.493477 0.475476 0.493487 -1.42516e-15 0.983764 0.696027 1.39045 1.1462 0.781686 1.68069 1.07479 0.884519 1.30598 0.468062 0.997832 0.072164 0.0994492 NA
rs4942486 rs4942486 13 32953388 T C 155 1 1 83345 183365 100876 0 83345 183365 100876 0 367586 42 107 54 0 203 83303 183258 100822 0 367383 0.476154 0.470443 0.476157 0 1.15806 0.810395 1.65488 1.06231 0.709703 1.59009 1.02319 0.841962 1.24341 0.815361 1 0.0232191 0.0994328 NA
rs1341267 rs1341267 13 95284980 C A 156 1 1 59044 176274 132268 0 59044 176274 132268 0 367586 29 102 72 0 203 59015 176172 132196 0 367383 0.400399 0.394089 0.400402 0 1.17822 0.779917 1.77995 1.10835 0.720142 1.70584 1.02672 0.841348 1.25293 0.764527 1 0.030325 0.101238 NA
rs8017377 rs8017377 14 24883887 G A 157 1 1 101683 183219 82684 0 101683 183219 82684 0 367586 66 90 47 0 203 101617 183129 82637 0 367383 0.474157 0.453202 0.474169 0 0.756672 0.550708 1.03967 0.875681 0.602327 1.27309 0.919133 0.755949 1.11754 0.385794 1 -0.0862261 0.0994225 NA
rs4983559 rs4983559 14 105277209 G A 158 1 1 54855 174746 137985 0 54855 174746 137985 0 367586 34 102 67 0 203 54821 174644 137918 0 367383 0.386924 0.418719 0.386907 0 0.941704 0.6387 1.38846 0.783289 0.518364 1.18361 0.876079 0.719266 1.06708 0.183718 1 -0.135787 0.102142 NA
rs2412710 rs2412710 15 42683787 G A 159 1 1 354444 13030 112 0 354444 13030 112 0 367586 197 6 0 0 203 354247 13024 112 0 367383 0.0180284 0.0147783 0.0180302 0 0.828413 0.367625 1.86676 NA NA NA 0.816936 0.364757 1.82967 0.638964 1 -0.175771 0.374659 NA
15:44211273_T_C rs492571 15 44211273 T C 160 0.999756 0.997857 337416 29521.7 648.675 0 337416 29521.7 648.675 0 367586 185.722 15.2784 2 0 203 337230 29506.4 646.675 0 367383 0.0419208 0.0474838 0.0419177 -9.50107e-16 0.940214 0.557976 1.5843 5.61575 1.39107 22.6709 1.13941 0.721067 1.80045 0.557187 0.987453 0.146944 0.250321 NA
rs1532085 rs1532085 15 58683366 A G 161 1 1 55024 174195 138367 0 55024 174195 138367 0 367586 36 98 69 0 203 54988 174097 138298 0 367383 0.386635 0.418719 0.386617 0 0.859805 0.586752 1.25993 0.762077 0.509258 1.14041 0.875008 0.718387 1.06578 0.214697 1 -0.126355 0.101838 NA
15:58731153_G_C rs261342 15 58731153 G C 162 0.994844 0.988361 17975.2 126316 223295 0 17975.2 126316 223295 0 367586 9.24706 76.9843 116.769 0 203 17965.9 126239 223178 0 367383 0.220719 0.235169 0.220711 -8.23426e-15 1.18483 0.598851 2.34418 1.01653 0.520297 1.98606 0.921113 0.732274 1.15865 0.50134 0.985599 -0.080929 0.120362 NA
rs2652834 rs2652834 15 63396867 A G 163 1 1 12886 111853 242847 0 12886 111853 242847 0 367586 3 63 137 0 203 12883 111790 242710 0 367383 0.187201 0.169951 0.187211 0 2.4201 0.759898 7.70746 2.42398 0.772088 7.6101 1.12495 0.868215 1.4576 0.397486 1 0.107926 0.127555 NA
15:72566615_C_T rs1035744 15 72566615 C T 164 0.997742 0.99523 26414.8 145250 195922 0 26414.8 145250 195922 0 367586 9.10588 86.1059 107.788 0 203 26405.7 145163 195814 0 367383 0.269432 0.25694 0.269439 -1.42516e-15 1.72009 0.868702 3.40589 1.59626 0.811507 3.13989 1.06659 0.853666 1.33262 0.59857 0.995399 0.0592369 0.112519 NA
rs3198697 rs3198697 16 15129940 C T 165 1 1 129009 177245 61332 0 129009 177245 61332 0 367586 60 101 42 0 203 128949 177144 61290 0 367383 0.407944 0.455665 0.407918 0 1.22535 0.890188 1.68671 1.47274 0.992708 2.1849 1.21504 0.999403 1.47719 0.0487602 1 0.199234 0.101099 NA
rs749671 rs749671 16 31088347 G A 166 1 1 144921 171587 51078 0 144921 171587 51078 0 367586 78 101 24 0 203 144843 171486 51054 0 367383 0.372352 0.366995 0.372355 0 1.09369 0.813861 1.46974 0.87294 0.552384 1.37952 0.977259 0.798614 1.19586 0.841643 1 -0.0205479 0.102847 NA
16:53799977_T_G rs9930333 16 53799977 T G 167 0.999912 0.999843 122301 179563 65721.5 0 122301 179563 65721.5 0 367586 69.9961 98.0039 35 0 203 122231 179465 65686.5 0 367383 0.423039 0.413803 0.423044 0 0.953614 0.701658 1.29604 0.930466 0.620058 1.39627 0.962736 0.790149 1.17302 0.734318 0.999882 -0.0341389 0.10059 NA
rs9989419 rs9989419 16 56985139 A G 168 1 1 57303 175482 134801 0 57303 175482 134801 0 367586 28 101 74 0 203 57275 175381 134727 0 367383 0.394585 0.3867 0.39459 0 1.178 0.774995 1.79058 1.12353 0.727234 1.73578 1.0337 0.846496 1.26231 0.76018 1 0.0310643 0.101768 NA
rs5880 rs5880 16 57015091 G C 169 1 1 327936 38434 1216 0 327936 38434 1216 0 367586 188 14 1 0 203 327748 38420 1215 0 367383 0.055587 0.0394089 0.0555959 0 0.635262 0.369056 1.09349 1.43485 0.200899 10.2479 0.6969 0.42267 1.14905 0.142074 1 -0.316188 0.215371 NA
rs16942887 rs16942887 16 67928042 G A 170 1 1 287913 74698 4975 0 287913 74698 4975 0 367586 163 36 4 0 203 287750 74662 4971 0 367383 0.11514 0.108374 0.115144 0 0.851198 0.593248 1.22131 1.42051 0.52659 3.83191 0.93406 0.683027 1.27735 0.715389 1 -0.0569358 0.156148 NA
16:72057282_A_G rs2288002 16 72057282 A G 171 0.996483 0.994849 69243.7 180680 117662 0 69243.7 180680 117662 0 367586 47.5529 101.353 54.0941 0 203 69196.2 180579 117608 0 367383 0.43414 0.483889 0.434113 1.58351e-15 0.816721 0.578636 1.15277 0.669297 0.453274 0.988274 0.818221 0.673462 0.994097 0.0438729 0.996173 -0.202454 0.100458 NA
rs2000999 rs2000999 16 72108093 G A 172 1 1 241537 112695 13354 0 241537 112695 13354 0 367586 136 61 6 0 203 241401 112634 13348 0 367383 0.18962 0.179803 0.189625 0 0.961303 0.710646 1.30037 0.797876 0.352179 1.80762 0.936848 0.727165 1.20699 0.640735 1 -0.0591855 0.126825 NA
rs2925979 rs2925979 16 81534790 T C 173 1 1 33095 154517 179974 0 33095 154517 179974 0 367586 16 89 98 0 203 33079 154428 179876 0 367383 0.300211 0.29803 0.300213 0 1.19151 0.699675 2.02907 1.12638 0.66391 1.911 1.01047 0.816838 1.25 0.947975 1 0.0070786 0.108485 NA
rs314253 rs314253 17 7091650 T C 174 1 1 155733 167003 44850 0 155733 167003 44850 0 367586 78 97 28 0 203 155655 166906 44822 0 367383 0.349174 0.376847 0.349159 0 1.15976 0.860749 1.56264 1.24662 0.809378 1.92008 1.12726 0.922193 1.37792 0.242275 1 0.121802 0.104165 NA
rs4791641 rs4791641 17 8161149 C T 175 1 1 90802 183497 93287 0 90802 183497 93287 0 367586 52 102 49 0 203 90750 183395 93238 0 367383 0.49662 0.507389 0.496614 0 0.970635 0.694978 1.35563 0.917163 0.620764 1.35508 0.957812 0.78842 1.1636 0.653605 1 -0.0446054 0.0993972 NA
17:37821435_G_T rs931992 17 37821435 G T 176 0.998944 0.998045 40717.2 163133 163736 0 40717.2 163133 163736 0 367586 20.7373 80.1804 102.082 0 203 40696.5 163052 163634 0 367383 0.332666 0.299643 0.332685 0 0.965043 0.595369 1.56425 1.22428 0.763476 1.96322 1.16525 0.94227 1.44099 0.178994 0.996969 0.142134 0.105765 NA
rs8077889 rs8077889 17 41878166 A C 177 1 1 227074 123834 16678 0 227074 123834 16678 0 367586 137 61 5 0 203 226937 123773 16673 0 367383 0.213814 0.174877 0.213835 0 0.816373 0.603714 1.10394 0.496754 0.203479 1.21272 0.779197 0.603127 1.00667 0.0538881 1 -0.233732 0.121247 NA
17:45391804_T_C rs7225700 17 45391804 T C 178 0.999707 0.999518 46234.7 168484 152868 0 46234.7 168484 152868 0 367586 23 98 82 0 203 46211.7 168386 152786 0 367383 0.354955 0.35468 0.354955 0 1.16935 0.742459 1.8417 1.07834 0.678982 1.71259 1.0012 0.816951 1.22701 0.957219 0.999999 -0.00558305 0.104077 NA
17:66882466_T_G rs4148005 17 66882466 T G 179 0.999123 0.998376 171388 159411 36787.2 0 171388 159411 36787.2 0 367586 101.996 83.0353 17.9686 0 203 171286 159328 36769.2 0 367383 0.316912 0.293036 0.316926 2.61279e-15 0.875205 0.655025 1.1694 0.820672 0.496975 1.3552 0.893376 0.721431 1.1063 0.271074 0.999334 -0.117629 0.106877 NA
17:76388202_A_G rs4969178 17 76388202 A G 180 0.986996 0.976306 55545.7 174852 137189 0 55545.7 174852 137189 0 367586 25.9216 101.769 75.3098 0 203 55519.8 174750 137113 0 367383 0.388947 0.378354 0.388953 -1.02928e-15 1.24734 0.810329 1.92002 1.17641 0.752787 1.83842 1.04585 0.855728 1.2782 0.645283 0.964456 0.0477728 0.103781 NA
rs4939883 rs4939883 18 47167214 T C 181 1 1 11820 108377 247389 0 11820 108377 247389 0 367586 5 62 136 0 203 11815 108315 247253 0 367383 0.179573 0.17734 0.179574 0 1.35259 0.543692 3.36497 1.29975 0.532314 3.17362 1.01536 0.78702 1.30994 0.828712 1 0.0279279 0.129085 NA
18:47209143_C_T rs11660468 18 47209143 C T 182 0.998554 0.997576 136025 174672 56888.6 0 136025 174672 56888.6 0 367586 82.2863 81.4235 39.2902 0 203 135943 174591 56849.3 0 367383 0.392357 0.394098 0.392356 -7.1258e-16 0.770471 0.567104 1.04676 1.14179 0.780667 1.66997 1.00733 0.82546 1.22927 0.902 0.994763 0.0125543 0.101955 NA
18:57798110_C_T rs952044 18 57798110 C T 183 0.993776 0.990504 165280 162582 39723.3 0 165280 162582 39723.3 0 367586 98.0078 84.9098 20.0824 0 203 165182 162497 39703.2 0 367383 0.329214 0.308065 0.329226 -7.91756e-16 0.880673 0.658537 1.17774 0.852495 0.527395 1.378 0.907111 0.734743 1.11992 0.355919 0.998352 -0.097626 0.105751 NA
19:8431581_G_A rs2278236 19 8431581 G A 184 0.998561 0.99757 86114.3 183792 97680 0 86114.3 183792 97680 0 367586 61.0706 105.98 35.949 0 203 86053.3 183686 97644 0 367383 0.484268 0.561876 0.484225 1.26681e-15 0.81299 0.593318 1.114 0.518772 0.343551 0.783361 0.732056 0.601695 0.890661 0.00195625 0.997928 -0.308331 0.0995644 NA
rs6511720 rs6511720 19 11202306 G T 185 1 1 285447 77059 5080 0 285447 77059 5080 0 367586 157 42 4 0 203 285290 77017 5076 0 367383 0.118638 0.123153 0.118635 0 0.990945 0.704912 1.39304 1.43194 0.530592 3.86447 1.04343 0.776014 1.40299 0.755115 1 0.0479907 0.153865 NA
19:11227602_C_T rs688 19 11227602 C T 186 0.999561 0.9993 110653 182452 74481.8 0 110653 182452 74481.8 0 367586 65.0118 95.9922 41.9961 0 203 110588 182356 74439.8 0 367383 0.4508 0.443311 0.450804 1.58351e-16 0.895428 0.653534 1.22685 0.959661 0.650955 1.41477 0.970144 0.797579 1.18004 0.706913 0.999691 -0.0375532 0.099874 NA
19:19407718_T_C rs10401969 19 19407718 T C 187 0.999493 0.997443 313362 52106.4 2117.37 0 313362 52106.4 2117.37 0 367586 149 49 5 0 203 313213 52057.4 2112.37 0 367383 0.0766366 0.14532 0.0765987 -5.54229e-16 1.97864 1.43262 2.73278 4.9757 2.03891 12.1426 2.04971 1.55512 2.7016 1.42174e-07 0.999997 0.986017 0.18737 NA
rs731839 rs731839 19 33899065 G A 188 1 1 41265 163822 162499 0 41265 163822 162499 0 367586 22 103 78 0 203 41243 163719 162421 0 367383 0.335094 0.362069 0.335079 0 1.17941 0.744195 1.86915 0.900285 0.560842 1.44517 0.887893 0.72516 1.08714 0.288465 1 -0.111722 0.10525 NA
19:35556744_T_C rs1688030 19 35556744 T C 189 0.99969 0.998271 1691.18 45797.9 320097 0 1691.18 45797.9 320097 0 367586 1 31 171 0 203 1690.18 45766.9 319926 0 367383 0.0668963 0.0812808 0.0668884 5.54229e-16 1.14484 0.156189 8.39148 0.903401 0.126452 6.4541 0.810237 0.567501 1.1568 0.26541 0.999691 -0.220842 0.198297 NA
rs6859 rs6859 19 45382034 A G 190 1 1 65619 179010 122957 0 65619 179010 122957 0 367586 25 101 77 0 203 65594 178909 122880 0 367383 0.422007 0.371921 0.422035 0 1.4812 0.955926 2.2951 1.64412 1.04701 2.58177 1.23313 1.00828 1.50813 0.0494382 1 0.197186 0.10036 NA
rs7254892 rs7254892 19 45389596 G A 191 1 1 344881 22366 339 0 344881 22366 339 0 367586 188 15 0 0 203 344693 22351 339 0 367383 0.031345 0.0369458 0.031342 0 1.23046 0.727127 2.08222 NA NA NA 1.18566 0.707827 1.98605 0.468347 1 0.209154 0.288421 NA
rs492602 rs492602 19 49206417 A G 192 1 1 89552 183204 94830 0 89552 183204 94830 0 367586 47 104 52 0 203 89505 183100 94778 0 367383 0.492821 0.487685 0.492824 0 1.08167 0.766378 1.52667 1.04483 0.704173 1.55028 1.02078 0.840216 1.24014 0.952649 1 -0.0059245 0.0997719 NA
rs17695224 rs17695224 19 52324216 G A 193 1 1 197505 144049 26032 0 197505 144049 26032 0 367586 105 86 12 0 203 197400 143963 26020 0 367383 0.266758 0.270936 0.266756 0 1.12307 0.844447 1.49361 0.867025 0.477072 1.57572 1.02149 0.820649 1.27149 0.84702 1 0.0217123 0.112545 NA
rs103294 rs103294 19 54797848 C T 194 1 1 221245 127588 18753 0 221245 127588 18753 0 367586 118 71 14 0 203 221127 127517 18739 0 367383 0.224565 0.243842 0.224554 0 1.0434 0.777257 1.40067 1.40004 0.80434 2.43693 1.11359 0.8878 1.39681 0.452775 1 0.0889487 0.118472 NA
rs364585 rs364585 20 12962718 A G 195 1 1 56348 175283 135955 0 56348 175283 135955 0 367586 28 108 67 0 203 56320 175175 135888 0 367383 0.391716 0.403941 0.39171 0 1.2401 0.818261 1.87941 0.991741 0.637968 1.54169 0.950222 0.779304 1.15863 0.609231 1 -0.0520193 0.101765 NA
rs2328223 rs2328223 20 17845921 A C 196 1 1 242960 111732 12894 0 242960 111732 12894 0 367586 143 55 5 0 203 242817 111677 12889 0 367383 0.187058 0.160099 0.187073 0 0.836261 0.6127 1.1414 0.658709 0.269987 1.6071 0.828322 0.635282 1.08002 0.177674 1 -0.172198 0.127748 NA
20:34154741_C_T rs7264396 20 34154741 C T 197 0.999888 0.999709 229265 122192 16129.7 0 229265 122192 16129.7 0 367586 130 65 8 0 203 229135 122127 16121.7 0 367383 0.210088 0.199507 0.210094 3.16702e-16 0.938102 0.696475 1.26356 0.874634 0.428229 1.78639 0.93705 0.734554 1.19537 0.637846 1 -0.0576658 0.122507 NA
20:39180436_T_C rs6016381 20 39180436 T C 198 0.985662 0.976158 134743 175256 57587.4 0 134743 175256 57587.4 0 367586 71.1373 102.933 28.9294 0 203 134672 175153 57558.5 0 367383 0.395051 0.39604 0.395051 4.35466e-15 1.11255 0.822316 1.50521 0.951501 0.617533 1.46608 1.00415 0.82299 1.22518 0.926059 0.981407 -0.00950828 0.102456 NA
20:39724338_T_C rs6065311 20 39724338 T C 199 0.999669 0.999483 99688.9 183946 83951.3 0 99688.9 183946 83951.3 0 367586 52.9569 99.0431 51 0 203 99636 183847 83900.3 0 367383 0.478593 0.49518 0.478584 -3.16702e-16 1.01359 0.725967 1.41517 1.14367 0.778487 1.68016 1.06869 0.879701 1.29829 0.453515 0.99959 0.0748114 0.099806 NA
rs1800961 rs1800961 20 43042364 C T 200 1 1 345047 22185 354 0 345047 22185 354 0 367586 191 11 1 0 203 344856 22174 353 0 367383 0.0311397 0.0320197 0.0311392 0 0.89568 0.487695 1.64497 5.11481 0.714799 36.5995 1.02921 0.592214 1.78868 0.926838 1 0.0262252 0.285604 NA
20:44585420_A_G rs4465830 20 44585420 A G 201 0.999851 0.999604 243276 111557 12752.9 0 243276 111557 12752.9 0 367586 133 60 10 0 203 243143 111497 12742.9 0 367383 0.186437 0.197044 0.186431 -6.33405e-16 0.983779 0.725242 1.33448 1.43463 0.754255 2.72874 1.0709 0.838518 1.36768 0.626622 1 0.0619423 0.127326 NA
rs181362 rs181362 22 21932068 C T 202 1 1 239937 113956 13693 0 239937 113956 13693 0 367586 133 59 11 0 203 239804 113897 13682 0 367383 0.192257 0.199507 0.192253 0 0.933995 0.687321 1.2692 1.4496 0.78359 2.68168 1.04714 0.820848 1.33581 0.6479 1 0.0577445 0.126444 NA
rs5763662 rs5763662 22 30378703 C T 203 1 1 351124 16288 174 0 351124 16288 174 0 367586 192 11 0 0 203 350932 16277 174 0 367383 0.0226287 0.0270936 0.0226263 0 1.23521 0.67259 2.26845 NA NA NA 1.20294 0.660628 2.19043 0.559027 1 0.19524 0.334151 NA
22:38595411_G_A rs3761445 22 38595411 G A 204 0.998847 0.998255 59201 176652 131733 0 59201 176652 131733 0 367586 27.1922 93.8 82.0078 0 203 59173.8 176558 131651 0 367383 0.40134 0.364986 0.40136 -3.16702e-16 1.15611 0.754332 1.7719 1.35555 0.878423 2.09184 1.16647 0.95302 1.42774 0.12773 0.998336 0.154085 0.101164 NA
# Completed successfully at 2020-06-10 10:18:17
