# Supplementary material for: Predicting the effect of statins on cancer risk using genetic variants from a Mendelian randomization study in the UK Biobank
Source: eLife. 2020 Oct 13;9:e57191. doi: 10.7554/eLife.57191 (PMC7553780; doi:10.7554/eLife.57191)
Supplement: Source data 1. [file elife-57191-data1.zip › lipid_snps_CANCER_outcomes_ca_kid.out]

# Analysis: "SNPTEST 2.5.4-beta1 analysis, started 2019-08-07 20:11:28"
#  started: 2019-08-07 22:35:49
# 
# Analysis properties:
#   -cov_names PC1 PC2 PC3 PC4 PC5 PC6 PC7 PC8 PC9 PC10 ages sex (user-supplied)
#   -data /rds/project/jmmh2/rds-jmmh2-projects/zz_mr/Association_Tests_August/bgen/lipid_snps.bgen /rds/project/jmmh2/rds-jmmh2-projects/zz_mr/Association_Tests_August/input/cancer_v3.sample (user-supplied)
#   -exclude_samples /rds/project/jmmh2/rds-jmmh2-projects/zz_mr/Amy_GWAS/input_all/exclusion_list.txt (user-supplied)
#   -frequentist 1 (user-supplied)
#   -method score (user-supplied)
#   -o /rds/project/jmmh2/rds-jmmh2-projects/zz_mr/Association_Tests_August/output/lipid_snps_CANCER_outcomes_ca_kid.out (user-supplied)
#   -pheno ca_kid (user-supplied)
# 
alternate_ids rsid chromosome position alleleA alleleB index average_maximum_posterior_call info cohort_1_AA cohort_1_AB cohort_1_BB cohort_1_NULL all_AA all_AB all_BB all_NULL all_total cases_AA cases_AB cases_BB cases_NULL cases_total controls_AA controls_AB controls_BB controls_NULL controls_total all_maf cases_maf controls_maf missing_data_proportion het_OR het_OR_lower het_OR_upper hom_OR hom_OR_lower hom_OR_upper all_OR all_OR_lower all_OR_upper frequentist_add_pvalue frequentist_add_info frequentist_add_beta_1 frequentist_add_se_1 comment
rs10903129 rs10903129 01 25768937 A G 1 1 1 72158 181055 114373 0 72158 181055 114373 0 367586 270 630 410 0 1310 71888 180425 113963 0 366276 0.442578 0.446565 0.442564 0 0.929686 0.805946 1.07243 0.957883 0.821249 1.11725 0.983927 0.91086 1.06286 0.606802 1 -0.0202793 0.0394046 NA
rs4660293 rs4660293 01 40028180 A G 2 1 1 215504 132022 20060 0 215504 132022 20060 0 367586 739 488 83 0 1310 214765 131534 19977 0 366276 0.234152 0.249618 0.234097 0 1.0782 0.961524 1.20904 1.20744 0.96189 1.51568 1.08836 0.996039 1.18924 0.0626138 1 0.0862966 0.0463481 NA
rs2479394 rs2479394 01 55486064 G A 3 1 1 28474 148012 191100 0 28474 148012 191100 0 367586 89 512 709 0 1310 28385 147500 190391 0 366276 0.278792 0.263359 0.278847 0 1.10707 0.883618 1.38704 1.18768 0.952404 1.48107 1.08155 0.991347 1.17996 0.0979367 1 0.0723981 0.0437467 NA
rs11206510 rs11206510 01 55496039 T C 4 1 1 242622 111961 13003 0 242622 111961 13003 0 367586 852 401 57 0 1310 241770 111560 12946 0 366276 0.187666 0.196565 0.187634 0 1.02 0.905643 1.14879 1.2494 0.954976 1.6346 1.05924 0.961767 1.16659 0.309693 1 0.0508776 0.0500829 NA
1:55502137_C_G rs2149041 01 55502137 C G 5 0.996853 0.992299 242350 112197 13039.4 0 242350 112197 13039.4 0 367586 880.522 378.624 50.8549 0 1310 241470 111818 12988.5 0 366276 0.188086 0.183333 0.188103 -2.37527e-16 0.928578 0.823029 1.04766 1.07373 0.808898 1.42527 0.968953 0.877505 1.06993 0.576965 0.994527 -0.0280668 0.0503149 NA
rs2479409 rs2479409 01 55504650 G A 6 1 1 44711 166817 156058 0 44711 166817 156058 0 367586 167 590 553 0 1310 44544 166227 155505 0 366276 0.348543 0.352672 0.348528 0 0.946724 0.797029 1.12453 0.948535 0.797544 1.12811 0.981965 0.906209 1.06405 0.628322 1 -0.0199003 0.0411086 NA
rs10888897 rs10888897 01 55513061 T C 7 1 1 56449 175511 135626 0 56449 175511 135626 0 367586 199 623 488 0 1310 56250 174888 135138 0 366276 0.392301 0.389695 0.392311 0 1.00693 0.85815 1.18149 1.02073 0.865346 1.20402 1.01105 0.934567 1.09379 0.790667 1 0.0106575 0.0401497 NA
1:55518752_C_T rs7552841 01 55518752 C T 8 0.958373 0.933846 142943 172732 51911 0 142943 172732 51911 0 367586 499.953 621.337 188.71 0 1310 142443 172111 51722.3 0 366276 0.376177 0.381205 0.376159 4.43383e-15 1.02856 0.914108 1.15734 1.03951 0.878964 1.22937 1.02168 0.944089 1.10565 0.612018 0.930068 0.0212798 0.0419558 NA
rs562556 rs562556 01 55524237 G A 9 1 1 11874 108124 247588 0 11874 108124 247588 0 367586 33 380 897 0 1310 11841 107744 246691 0 366276 0.179376 0.170229 0.179408 0 1.26551 0.886272 1.80702 1.30471 0.921345 1.84759 1.06571 0.962314 1.18022 0.236199 1 0.0604909 0.051067 NA
1:55958030_C_T rs1998013 01 55958030 C T 10 0.99938 0.924791 365156 2424.64 5.47451 0 365156 2424.64 5.47451 0 367586 1300.31 9.69412 0 0 1310 363856 2414.95 5.47451 0 366276 0.00331296 0.00370004 0.00331157 -2.13774e-15 1.12327 0.596382 2.11565 NA NA NA 1.11774 0.59415 2.10275 0.709347 0.871409 0.136097 0.365131 NA
1:62953373_G_A rs10493326 01 62953373 G A 11 0.993589 0.986538 204883 139060 23643.3 0 204883 139060 23643.3 0 367586 736.784 489.376 83.8392 0 1310 204146 138570 23559.5 0 366276 0.253473 0.250784 0.253483 7.91756e-16 0.97853 0.872663 1.09724 0.986013 0.786315 1.23643 0.985792 0.902302 1.07701 0.725949 0.985621 -0.0158959 0.0453495 NA
1:63133930_G_A rs4587594 01 63133930 G A 12 0.999555 0.999167 154549 167721 45316.3 0 154549 167721 45316.3 0 367586 533.835 617.173 158.992 0 1310 154015 167104 45157.3 0 366276 0.351419 0.35693 0.351399 1.58351e-16 1.06556 0.948799 1.19668 1.01579 0.850672 1.21295 1.02447 0.945644 1.10988 0.58898 0.999347 0.0221829 0.0410556 NA
1:92993807_C_T rs6603981 01 92993807 C T 13 0.998715 0.997191 16184.9 118957 232444 0 16184.9 118957 232444 0 367586 53.3608 413.745 842.894 0 1310 16131.5 118543 231601 0 366276 0.205838 0.198651 0.205864 -2.21692e-15 1.05514 0.79303 1.40388 1.10023 0.833922 1.45159 1.04572 0.949866 1.15125 0.292344 0.996759 0.0507635 0.0482087 NA
rs12133576 rs12133576 01 93816400 A G 14 1 1 50170 170896 146520 0 50170 170896 146520 0 367586 196 612 502 0 1310 49974 170284 146018 0 366276 0.368942 0.383206 0.368891 0 0.916359 0.779955 1.07662 0.876567 0.742942 1.03423 0.94081 0.869428 1.01805 0.151348 1 -0.0581794 0.0405492 NA
rs646776 rs646776 01 109818530 C T 15 1 1 18197 127002 222387 0 18197 127002 222387 0 367586 63 467 780 0 1310 18134 126535 221607 0 366276 0.222255 0.226336 0.222241 0 1.06233 0.816228 1.38263 1.01313 0.783394 1.31023 0.976738 0.891179 1.07051 0.615502 1 -0.0236592 0.0471078 NA
1:110198727_C_G rs1010167 01 110198727 C G 16 0.996247 0.993891 137991 174531 55063.9 0 137991 174531 55063.9 0 367586 499.349 618.949 191.702 0 1310 137492 173912 54872.2 0 366276 0.3872 0.382577 0.387217 1.26681e-15 0.979936 0.87077 1.10279 0.961938 0.814134 1.13658 0.980595 0.906175 1.06113 0.689336 0.99361 -0.0161419 0.0403794 NA
rs267733 rs267733 01 150958836 A G 17 1 1 258958 99130 9498 0 258958 99130 9498 0 367586 916 360 34 0 1310 258042 98770 9464 0 366276 0.160678 0.163359 0.160668 0 1.02677 0.908713 1.16016 1.01204 0.718233 1.42604 1.02001 0.919479 1.13154 0.734314 1 0.0181082 0.0533548 NA
rs12145743 rs12145743 01 156700651 T G 18 1 1 161167 164513 41906 0 161167 164513 41906 0 367586 570 587 153 0 1310 160597 163926 41753 0 366276 0.337778 0.34084 0.337767 0 1.00891 0.898894 1.13239 1.03244 0.863418 1.23456 1.0138 0.934985 1.09926 0.7985 1 0.0105766 0.0414299 NA
rs4650994 rs4650994 01 178515312 G A 19 1 1 81139 181896 104551 0 81139 181896 104551 0 367586 299 643 368 0 1310 80840 181253 104183 0 366276 0.468154 0.473664 0.468135 0 0.959138 0.835967 1.10046 0.955006 0.819619 1.11276 0.978051 0.905724 1.05615 0.519159 1 -0.0252351 0.039146 NA
1:182150978_C_A rs1689797 01 182150978 C A 20 0.998404 0.997402 163413 163299 40874.1 0 163413 163299 40874.1 0 367586 563.078 602.035 144.886 0 1310 162850 162696 40729.2 0 366276 0.333319 0.340385 0.333294 1.58351e-15 1.0702 0.95383 1.20076 1.02882 0.856852 1.23531 1.03226 0.951979 1.1193 0.380602 0.998262 0.0364976 0.0416265 NA
rs2642438 rs2642438 01 220970028 A G 21 1 1 32481 153245 181860 0 32481 153245 181860 0 367586 91 518 701 0 1310 32390 152727 181159 0 366276 0.296811 0.267176 0.296917 0 1.20721 0.965808 1.50896 1.3773 1.10673 1.71401 1.15833 1.06215 1.26321 0.00083316 1 0.143176 0.0428474 NA
1:220985811_T_C rs903319 01 220985811 T C 22 0.997348 0.994976 198690 143077 25818.5 0 198690 143077 25818.5 0 367586 670.008 544.11 95.8824 0 1310 198020 142533 25722.6 0 366276 0.264856 0.280868 0.264798 8.70931e-16 1.12824 1.00737 1.26361 1.10167 0.889077 1.36511 1.08439 0.995666 1.18102 0.0750387 0.993757 0.0792572 0.0445208 NA
rs4846914 rs4846914 01 230295691 G A 23 1 1 56753 176014 134819 0 56753 176014 134819 0 367586 206 632 472 0 1310 56547 175382 134347 0 366276 0.393813 0.398473 0.393796 0 0.989178 0.845003 1.15795 0.964398 0.818555 1.13623 0.980637 0.906734 1.06056 0.613238 1 -0.0202848 0.0401317 NA
1:230419344_G_A rs6680658 01 230419344 G A 24 0.993148 0.986 216214 131472 19900 0 216214 131472 19900 0 367586 775.373 468.463 66.1647 0 1310 215438 131004 19833.9 0 366276 0.232969 0.22931 0.232982 -1.74186e-15 0.993583 0.885734 1.11456 0.926897 0.720822 1.19189 0.979549 0.894124 1.07314 0.659969 0.98883 -0.0205089 0.0466159 NA
1:234849339_G_A rs2587534 01 234849339 G A 25 0.99591 0.992501 85062.7 183708 98815.1 0 85062.7 183708 98815.1 0 367586 302.847 648.808 358.345 0 1310 84759.8 183059 98456.7 0 366276 0.481294 0.478818 0.481302 4.27548e-15 0.991952 0.865258 1.1372 1.01864 0.873899 1.18736 1.01001 0.935351 1.09062 0.867897 0.992289 0.00655229 0.0393932 NA
rs1367117 rs1367117 02 21263900 G A 26 1 1 161856 163987 41743 0 161856 163987 41743 0 367586 580 581 149 0 1310 161276 163406 41594 0 366276 0.336619 0.335496 0.336623 0 0.988667 0.881043 1.10944 0.996087 0.83172 1.19294 0.994962 0.917324 1.07917 0.874619 1 -0.00654325 0.0414669 NA
rs515135 rs515135 02 21286057 T C 27 1 1 11882 108434 247270 0 11882 108434 247270 0 367586 42 373 895 0 1310 11840 108061 246375 0 366276 0.179819 0.174427 0.179838 0 0.973066 0.706894 1.33946 1.02407 0.751101 1.39624 1.03782 0.938045 1.14821 0.500662 1 0.0343977 0.051077 NA
rs1260326 rs1260326 02 27730940 T C 28 1 1 57437 175526 134623 0 57437 175526 134623 0 367586 231 576 503 0 1310 57206 174950 134120 0 366276 0.39501 0.396183 0.395005 0 0.815339 0.699713 0.950072 0.928761 0.79454 1.08566 0.995086 0.920024 1.07627 0.815651 1 -0.00934683 0.0400907 NA
2:27731212_T_C rs3817588 02 27731212 T C 29 0.991982 0.980657 237957 115439 14189.4 0 237957 115439 14189.4 0 367586 851.78 413.149 45.0706 0 1310 237105 115026 14144.3 0 366276 0.195625 0.192095 0.195638 -3.8796e-15 0.999824 0.888789 1.12473 0.887005 0.657073 1.1974 0.977589 0.886887 1.07757 0.64896 0.985658 -0.0226317 0.0497173 NA
rs6544713 rs6544713 02 44073881 T C 30 1 1 38467 160718 168401 0 38467 160718 168401 0 367586 130 591 589 0 1310 38337 160127 167812 0 366276 0.32326 0.324809 0.323255 0 1.08842 0.899903 1.31644 1.03506 0.855739 1.25197 0.992929 0.914837 1.07769 0.810632 1 -0.0100408 0.0419047 NA
rs4148218 rs4148218 02 44099582 G A 31 1 1 245276 109927 12383 0 245276 109927 12383 0 367586 887 380 43 0 1310 244389 109547 12340 0 366276 0.183213 0.177863 0.183232 0 0.955743 0.847346 1.07801 0.960089 0.706579 1.30455 0.964356 0.872314 1.06611 0.522017 1 -0.032472 0.0507185 NA
rs2710642 rs2710642 02 63149557 G A 32 1 1 39456 161626 166504 0 39456 161626 166504 0 367586 139 590 581 0 1310 39317 161036 165923 0 366276 0.327186 0.331298 0.327171 0 1.03632 0.861186 1.24707 0.990456 0.822849 1.1922 0.981488 0.904669 1.06483 0.522661 1 -0.0267374 0.0418263 NA
2:118576719_T_C rs17508045 02 118576719 T C 33 0.999611 0.997929 305977 58744.1 2864.9 0 305977 58744.1 2864.9 0 367586 1099.28 200.722 10 0 1310 304878 58543.4 2854.9 0 366276 0.087699 0.0842449 0.0877114 -1.58351e-15 0.950899 0.81787 1.10557 0.971464 0.520659 1.81259 0.956842 0.833421 1.09854 0.550301 0.997851 -0.0414166 0.0693387 NA
rs2030746 rs2030746 02 121309488 C T 34 1 1 125469 178592 63525 0 125469 178592 63525 0 367586 446 620 244 0 1310 125023 177972 63281 0 366276 0.415742 0.422901 0.415717 0 0.976551 0.864471 1.10316 1.08087 0.924409 1.2638 1.02995 0.952997 1.11311 0.435911 1 0.0309932 0.0397799 NA
2:135762344_C_T rs16831243 02 135762344 C T 35 0.999529 0.998031 297933 65518.4 4134.64 0 297933 65518.4 4134.64 0 367586 1067.8 223.196 19 0 1310 296865 65295.2 4115.64 0 366276 0.100368 0.0996932 0.10037 4.75053e-16 0.950327 0.822462 1.09807 1.28346 0.814552 2.02231 0.992506 0.873224 1.12808 0.864554 0.99928 0.0112614 0.0660187 NA
2:165551201_T_C rs7607980 02 165551201 T C 36 0.999288 0.997628 284300 77910.9 5375.6 0 284300 77910.9 5375.6 0 367586 1014.95 271.988 23.0667 0 1310 283285 77638.9 5352.53 0 366276 0.1206 0.12142 0.120597 -2.9295e-15 0.977803 0.855125 1.11808 1.20283 0.795398 1.81898 1.00777 0.896092 1.13336 0.87253 0.99469 0.00967593 0.0603064 NA
2:165619163_T_G rs355838 02 165619163 T G 37 0.994557 0.992059 56385.1 175396 135805 0 56385.1 175396 135805 0 367586 194.192 611.553 504.255 0 1310 56190.9 174784 135301 0 366276 0.391971 0.381655 0.392008 9.50107e-16 1.01243 0.861252 1.19015 1.07841 0.913624 1.27292 1.04461 0.965301 1.13044 0.321951 0.994427 0.0399278 0.0403125 NA
rs2287623 rs2287623 02 169830155 G A 38 1 1 57757 176298 133531 0 57757 176298 133531 0 367586 195 632 483 0 1310 57562 175666 133048 0 366276 0.39693 0.390076 0.396955 0 1.06201 0.904235 1.24733 1.07162 0.907181 1.26586 1.02924 0.951399 1.11345 0.486746 1 0.0278706 0.0400731 NA
rs1047891 rs1047891 02 211540507 C A 39 1 1 172154 158700 36732 0 172154 158700 36732 0 367586 629 559 122 0 1310 171525 158141 36610 0 366276 0.315795 0.306489 0.315829 0 0.963927 0.859957 1.08047 0.908734 0.748318 1.10354 0.957357 0.880926 1.04042 0.311068 1 -0.0427296 0.042182 NA
rs1250229 rs1250229 02 216304384 T C 40 1 1 24471 143779 199336 0 24471 143779 199336 0 367586 85 522 703 0 1310 24386 143257 198633 0 366276 0.262144 0.264122 0.262137 0 1.04539 0.830884 1.31526 1.01537 0.810411 1.27217 0.989814 0.907329 1.0798 0.886018 1 -0.00641793 0.0447728 NA
2:227122216_G_T rs1515110 02 227122216 G T 41 0.999003 0.998217 48609.5 170037 148940 0 48609.5 170037 148940 0 367586 147.988 607.451 554.561 0 1310 48461.5 169429 148385 0 366276 0.363528 0.34482 0.363595 1.58351e-16 1.17407 0.980704 1.40555 1.22385 1.02057 1.46761 1.08556 1.00139 1.1768 0.0489794 0.999021 0.0802883 0.0407809 NA
rs11563251 rs11563251 02 234679384 C T 42 1 1 290875 72172 4539 0 290875 72172 4539 0 367586 1038 260 12 0 1310 289837 71912 4527 0 366276 0.110518 0.108397 0.110526 0 1.00955 0.881027 1.15682 0.740163 0.418656 1.30857 0.978396 0.864824 1.10688 0.72962 1 -0.0215911 0.0624687 NA
3:12296469_G_A rs9875338 03 12296469 G A 43 0.999063 0.998416 132583 176123 58880 0 132583 176123 58880 0 367586 481.549 618.596 209.855 0 1310 132102 175504 58670.1 0 366276 0.399747 0.3963 0.399759 -7.91756e-16 0.966914 0.858154 1.08946 0.981229 0.834132 1.15426 0.985666 0.911319 1.06608 0.779705 0.998671 -0.011202 0.0400495 NA
rs7640978 rs7640978 03 32533010 C T 44 1 1 305112 59557 2917 0 305112 59557 2917 0 367586 1106 194 10 0 1310 304006 59363 2907 0 366276 0.0889465 0.0816794 0.0889725 0 0.898282 0.770984 1.0466 0.945545 0.506786 1.76417 0.910739 0.791722 1.04765 0.217995 1 -0.0849874 0.0689902 NA
Affx-22382690 rs2290547 03 47061183 G A 45 1 1 250117 105993 11476 0 250117 105993 11476 0 367586 879 390 41 0 1310 249238 105603 11435 0 366276 0.175394 0.180153 0.175377 0 1.04716 0.929244 1.18004 1.01665 0.742894 1.3913 1.03321 0.935059 1.14167 0.568344 1 0.0293493 0.0514457 NA
3:50113034_A_G rs2240327 03 50113034 A G 46 0.99989 0.999813 100622 183347 83617 0 100622 183347 83617 0 367586 368.2 643.753 298.047 0 1310 100254 182703 83319 0 366276 0.47687 0.473224 0.476883 -2.37527e-16 0.959377 0.843859 1.09071 0.973996 0.83582 1.13502 0.985436 0.91256 1.06413 0.701348 0.999636 -0.0153037 0.0399051 NA
rs13326165 rs13326165 03 52532118 A G 47 1 1 15455 119214 232917 0 15455 119214 232917 0 367586 53 429 828 0 1310 15402 118785 232089 0 366276 0.204203 0.204198 0.204203 0 1.04954 0.788582 1.39684 1.03676 0.784985 1.36928 1.00003 0.909251 1.09986 0.973199 1 0.00163647 0.048709 NA
rs6805251 rs6805251 03 119560606 T C 48 1 1 53874 173703 140009 0 53874 173703 140009 0 367586 181 610 519 0 1310 53693 173093 139490 0 366276 0.382837 0.370992 0.382879 0 1.04542 0.885357 1.23441 1.10373 0.931659 1.30759 1.05192 0.97162 1.13886 0.209307 1 0.0506108 0.0403121 NA
rs17345563 rs17345563 03 132209203 A G 49 1 1 289295 73612 4679 0 289295 73612 4679 0 367586 1032 263 15 0 1310 288263 73349 4664 0 366276 0.112858 0.111832 0.112862 0 1.00155 0.874517 1.14703 0.898342 0.539151 1.49683 0.989729 0.876307 1.11783 0.935652 1 -0.00500973 0.062051 NA
3:135932359_C_T rs687339 03 135932359 C T 50 0.998803 0.997227 19123.1 129452 219011 0 19123.1 129452 219011 0 367586 57.9765 449.071 802.953 0 1310 19065.1 129003 218208 0 366276 0.228107 0.215658 0.228151 -1.58351e-15 1.14473 0.870421 1.50549 1.21006 0.92655 1.58031 1.07506 0.979326 1.18015 0.129917 0.997303 0.0708119 0.0467581 NA
3:156798294_A_G rs1482852 03 156798294 A G 51 0.998128 0.996845 131815 177009 58762 0 131815 177009 58762 0 367586 447.718 640.047 222.235 0 1310 131367 176369 58539.8 0 366276 0.400631 0.413938 0.400584 1.26681e-15 1.06481 0.94349 1.20174 1.1139 0.948133 1.30864 1.05688 0.977693 1.14249 0.16681 0.996421 0.0554811 0.0401302 NA
3:170727218_G_A rs10513688 03 170727218 G A 52 0.999974 0.999859 299612 64506.6 3467.13 0 299612 64506.6 3467.13 0 367586 1054 246.004 10 0 1310 298558 64260.5 3457.13 0 366276 0.0971756 0.101528 0.0971601 -9.50107e-16 1.0844 0.943629 1.24616 0.819361 0.439168 1.52869 1.05004 0.924788 1.19225 0.424739 0.999982 0.0528671 0.0662307 NA
rs6831256 rs6831256 04 3473139 A G 53 1 1 122328 179565 65693 0 122328 179565 65693 0 367586 457 651 202 0 1310 121871 178914 65491 0 366276 0.422964 0.402672 0.423036 0 0.970333 0.860751 1.09387 0.822534 0.696812 0.970939 0.91941 0.850239 0.994208 0.0498531 1 -0.077856 0.0396977 NA
4:26062990_A_G rs10019888 04 26062990 A G 54 0.996652 0.990717 256221 101227 10138.8 0 256221 101227 10138.8 0 367586 958.867 303.482 47.651 0 1310 255262 100923 10091.2 0 366276 0.165273 0.152208 0.16532 -6.57157e-15 0.800517 0.703424 0.911011 1.25707 0.939128 1.68264 0.906447 0.81465 1.00859 0.0728115 0.987916 -0.0950229 0.0529668 NA
rs442177 rs442177 04 88030261 G T 55 1 1 60675 177384 129527 0 60675 177384 129527 0 367586 231 631 448 0 1310 60444 176753 129079 0 366276 0.406346 0.417176 0.406307 0 0.934122 0.803196 1.08639 0.908163 0.774617 1.06473 0.956117 0.884555 1.03347 0.290623 1 -0.0421694 0.0399046 NA
4:88160140_C_T rs10029254 04 88160140 C T 56 0.999897 0.999771 217251 130571 19763.7 0 217251 130571 19763.7 0 367586 791.047 447.957 70.9961 0 1310 216460 130123 19692.7 0 366276 0.231372 0.225171 0.231395 3.16702e-16 0.942013 0.838754 1.05798 0.986519 0.773491 1.25822 0.96529 0.880591 1.05813 0.395352 0.999892 -0.0393954 0.0463502 NA
rs3822072 rs3822072 04 89741269 G A 57 1 1 110787 182105 74694 0 110787 182105 74694 0 367586 375 692 243 0 1310 110412 181413 74451 0 366276 0.450905 0.449618 0.45091 0 1.12311 0.990247 1.2738 0.960994 0.817532 1.12963 0.994795 0.920967 1.07454 0.973318 1 -0.00131856 0.0394226 NA
rs2602836 rs2602836 04 100014805 A G 58 1 1 64735 179575 123276 0 64735 179575 123276 0 367586 221 666 423 0 1310 64514 178909 122853 0 366276 0.420371 0.422901 0.420362 0 1.08669 0.933057 1.26561 1.00512 0.853973 1.18301 0.989643 0.915706 1.06955 0.79719 1 -0.0102076 0.0397208 NA
rs13107325 rs13107325 04 103188709 C T 59 1 1 314539 51078 1969 0 314539 51078 1969 0 367586 1130 170 10 0 1310 313409 50908 1959 0 366276 0.0748342 0.0725191 0.0748425 0 0.926181 0.78805 1.08852 1.41579 0.75848 2.64273 0.966529 0.833645 1.1206 0.634868 1 -0.0354147 0.0745752 NA
rs6450176 rs6450176 05 53298025 G A 60 1 1 205147 139012 23427 0 205147 139012 23427 0 367586 702 511 97 0 1310 204445 138501 23330 0 366276 0.25282 0.269084 0.252762 0 1.0745 0.958562 1.20447 1.21087 0.97882 1.49792 1.08835 0.99816 1.18669 0.0582453 1 0.0853582 0.0450713 NA
5:55861786_C_T rs9686661 05 55861786 C T 61 0.999884 0.999703 235332 117442 14811.2 0 235332 117442 14811.2 0 367586 813.675 448.322 48.0039 0 1310 234519 116994 14763.2 0 366276 0.200041 0.207759 0.200014 -3.95878e-16 1.10447 0.983996 1.23969 0.93718 0.700144 1.25447 1.04888 0.954246 1.1529 0.304778 0.999436 0.0502659 0.0489806 NA
5:67714246_A_G rs4976033 05 67714246 A G 62 0.983128 0.97252 131248 176794 59543.3 0 131248 176794 59543.3 0 367586 475.224 615.388 219.388 0 1310 130773 176179 59323.9 0 366276 0.402465 0.402353 0.402465 1.26681e-15 0.961206 0.852593 1.08365 1.01766 0.866957 1.19457 0.999533 0.924323 1.08086 0.961757 0.973082 -0.001942 0.0405018 NA
5:74560579_G_A rs10066707 05 74560579 G A 63 0.993838 0.99098 146622 170694 50270.3 0 146622 170694 50270.3 0 367586 523.176 597.239 189.584 0 1310 146099 170097 50080.8 0 366276 0.36894 0.372675 0.368927 1.90021e-15 0.980508 0.871744 1.10284 1.05713 0.895029 1.2486 1.01619 0.938688 1.1001 0.651186 0.991196 0.0184152 0.0407312 NA
5:74562029_C_G rs2006760 05 74562029 C G 64 0.989448 0.974963 232555 119577 15454 0 232555 119577 15454 0 367586 827.749 431.055 51.1961 0 1310 231727 119146 15402.8 0 366276 0.204693 0.203606 0.204697 -8.78849e-15 1.01282 0.901325 1.13811 0.930498 0.701328 1.23455 0.993304 0.903047 1.09258 0.930663 0.975224 -0.00428471 0.0492437 NA
rs7703051 rs7703051 05 74625487 C A 65 1 1 143724 172086 51776 0 143724 172086 51776 0 367586 521 611 178 0 1310 143203 171475 51598 0 366276 0.37493 0.369084 0.374951 0 0.979388 0.87117 1.10105 0.948203 0.799598 1.12443 0.975199 0.900679 1.05589 0.48245 1 -0.0284014 0.0404367 NA
5:74641707_G_A rs2303152 05 74641707 G A 66 0.999561 0.998347 297281 66549.7 3754.97 0 297281 66549.7 3754.97 0 367586 1052.6 243.4 14 0 1310 296229 66306.3 3740.97 0 366276 0.100738 0.103588 0.100728 1.18763e-15 1.03307 0.898417 1.1879 1.05319 0.620976 1.78624 1.03168 0.90964 1.17008 0.672996 0.998789 0.02744 0.0650174 NA
5:74648496_G_T rs17238484 05 74648496 G T 67 0.99975 0.999474 220665 127957 18963.4 0 220665 127957 18963.4 0 367586 788.004 439.996 82 0 1310 219877 127517 18881.4 0 366276 0.22564 0.230533 0.225622 7.1258e-16 0.962791 0.856614 1.08213 1.2118 0.964829 1.522 1.02829 0.938766 1.12634 0.592499 0.999939 0.0250262 0.0467588 NA
rs5909 rs5909 05 74656175 G A 68 1 1 301812 62562 3212 0 301812 62562 3212 0 367586 1102 200 8 0 1310 300710 62362 3204 0 366276 0.0938365 0.0824427 0.0938773 0 0.875137 0.752566 1.01767 0.68134 0.339582 1.36705 0.867253 0.754372 0.997024 0.0449418 1 -0.134743 0.0671966 NA
rs12916 rs12916 05 74656539 T C 69 1 1 132156 176603 58827 0 132156 176603 58827 0 367586 473 635 202 0 1310 131683 175968 58625 0 366276 0.400256 0.396565 0.400269 0 1.00464 0.891693 1.13188 0.959262 0.813329 1.13138 0.984664 0.9104 1.06499 0.624611 1 -0.0195637 0.0399809 NA
rs4530754 rs4530754 05 122855416 G A 70 1 1 76377 182312 108897 0 76377 182312 108897 0 367586 260 653 397 0 1310 76117 181659 108500 0 366276 0.455765 0.44771 0.455794 0 1.05236 0.911245 1.21533 1.0712 0.91588 1.25285 1.03318 0.956475 1.11604 0.371449 1 0.035176 0.0393572 NA
rs6882076 rs6882076 05 156390297 T C 71 1 1 49173 170253 148160 0 49173 170253 148160 0 367586 167 582 561 0 1310 49006 169671 147599 0 366276 0.365355 0.349618 0.365412 0 1.00658 0.847221 1.19591 1.11535 0.938093 1.32611 1.07118 0.988391 1.16091 0.0966206 1 0.0675697 0.0406688 NA
6:16109163_A_C rs2294261 06 16109163 A C 72 0.99645 0.994416 95752.4 183259 88575.1 0 95752.4 183259 88575.1 0 367586 370.075 634.808 305.118 0 1310 95382.3 182624 88270 0 366276 0.490237 0.475207 0.490291 1.10846e-15 0.895909 0.787932 1.01868 0.890909 0.765404 1.03699 0.941377 0.871773 1.01654 0.117203 0.992986 -0.0616017 0.0393213 NA
6:26093141_G_A rs1800562 06 26093141 G A 73 0.99952 0.997285 313425 51906.4 2254.63 0 313425 51906.4 2254.63 0 367586 1110.03 185.984 13.9843 0 1310 312315 51720.4 2240.65 0 366276 0.076738 0.0816614 0.0767204 8.70931e-16 1.01175 0.86598 1.18205 1.756 1.03457 2.9805 1.07013 0.93024 1.23106 0.334404 0.998227 0.0712471 0.0738097 NA
rs2247056 rs2247056 06 31265490 T C 74 1 1 32591 153678 181317 0 32591 153678 181317 0 367586 114 524 672 0 1310 32477 153154 180645 0 366276 0.297699 0.287023 0.297737 0 0.974707 0.795703 1.19398 1.05978 0.868641 1.29297 1.05316 0.967535 1.14635 0.203421 1 0.0546938 0.0430029 NA
6:34563164_A_G rs205262 06 34563164 A G 75 0.999283 0.998621 196621 144317 26647.4 0 196621 144317 26647.4 0 367586 690.698 530.957 88.3451 0 1310 195931 143786 26559 0 366276 0.268797 0.270094 0.268792 -2.37527e-16 1.04751 0.935272 1.17321 0.943593 0.755864 1.17795 1.00664 0.923318 1.09747 0.881087 0.997255 0.00661733 0.0442359 NA
6:43757896_C_A rs998584 06 43757896 C A 76 0.996387 0.994693 98504 183562 85520.5 0 98504 183562 85520.5 0 367586 366.314 632.706 310.98 0 1310 98137.7 182929 85209.5 0 366276 0.482339 0.47888 0.482352 5.54229e-16 0.926621 0.814545 1.05412 0.97775 0.840372 1.13758 0.98619 0.913296 1.0649 0.779509 0.995616 -0.0110052 0.0393102 NA
rs17789218 rs17789218 06 100600097 T C 77 1 1 209829 135864 21893 0 209829 135864 21893 0 367586 724 495 91 0 1310 209105 135369 21802 0 366276 0.244365 0.258397 0.244314 0 1.05612 0.941843 1.18425 1.20551 0.968955 1.49982 1.07772 0.987298 1.17643 0.0961298 1 0.0758706 0.0455977 NA
6:116337503_G_A rs868943 06 116337503 G A 78 0.999615 0.999376 122639 178859 66087.8 0 122639 178859 66087.8 0 367586 423.878 657.122 229 0 1310 122215 178202 65858.8 0 366276 0.423077 0.425619 0.423068 7.1258e-16 1.06321 0.940794 1.20154 1.00255 0.853443 1.17771 1.0105 0.935062 1.09202 0.727114 0.999364 0.0138351 0.0396459 NA
rs9491696 rs9491696 06 127452639 C G 79 1 1 94100 183991 89495 0 94100 183991 89495 0 367586 336 675 299 0 1310 93764 183316 89196 0 366276 0.493736 0.485878 0.493764 0 1.02754 0.901292 1.17148 0.935454 0.800261 1.09349 0.968933 0.897349 1.04623 0.34898 1 -0.0367246 0.0392119 NA
6:139831757_T_C rs634869 06 139831757 T C 80 0.999776 0.999687 61831.2 177550 128204 0 61831.2 177550 128204 0 367586 228.016 669 412.984 0 1310 61603.2 176881 127791 0 366276 0.409717 0.429401 0.409647 -7.91756e-17 1.02184 0.878995 1.1879 0.873112 0.742534 1.02665 0.922073 0.853313 0.996374 0.0490732 0.99995 -0.078334 0.0398048 NA
6:152040291_T_C rs12525163 06 152040291 T C 81 0.999285 0.998573 193858 146362 27365.9 0 193858 146362 27365.9 0 367586 691.38 526.682 91.9373 0 1310 193167 145835 27273.9 0 366276 0.273533 0.271205 0.273541 1.26681e-15 1.00903 0.900705 1.13037 0.941803 0.757365 1.17115 0.988282 0.906585 1.07734 0.719779 0.997594 -0.0157925 0.0440205 NA
6:160575985_C_T rs2297374 06 160575985 C T 82 0.998105 0.996826 143986 171881 51719.5 0 143986 171881 51719.5 0 367586 523.235 600.376 186.388 0 1310 143463 171280 51533.1 0 366276 0.374497 0.371432 0.374508 2.61279e-15 0.961077 0.854592 1.08083 0.991686 0.83875 1.17251 0.986936 0.911613 1.06848 0.773341 0.995347 -0.0116766 0.0405426 NA
rs1564348 rs1564348 06 160578860 T C 83 1 1 253279 103766 10541 0 253279 103766 10541 0 367586 932 334 44 0 1310 252347 103432 10497 0 366276 0.169821 0.161069 0.169853 0 0.874327 0.771433 0.990944 1.13493 0.838255 1.53661 0.938355 0.845376 1.04156 0.23679 1 -0.061831 0.0522642 NA
rs702485 rs702485 07 6449272 A G 84 1 1 109061 182158 76367 0 109061 182158 76367 0 367586 403 634 273 0 1310 108658 181524 76094 0 366276 0.455529 0.450382 0.455547 0 0.941698 0.830968 1.06718 0.967317 0.829324 1.12827 0.979369 0.906697 1.05787 0.623338 1 -0.0193252 0.0393489 NA
7:16152174_T_A rs17286602 07 16152174 T A 85 0.997749 0.99646 120185 180187 67214.2 0 120185 180187 67214.2 0 367586 431.035 632.157 246.808 0 1310 119754 179555 66967.4 0 366276 0.427948 0.429684 0.427942 -7.1258e-16 0.978144 0.86524 1.10578 1.02393 0.875387 1.19768 1.00714 0.932041 1.08828 0.879593 0.997071 0.00601806 0.0397269 NA
rs10282707 rs10282707 07 17911038 C T 86 1 1 133659 176056 57871 0 133659 176056 57871 0 367586 498 616 196 0 1310 133161 175440 57675 0 366276 0.396911 0.384733 0.396955 0 0.938858 0.834087 1.05679 0.908691 0.770043 1.0723 0.949958 0.877937 1.02789 0.19994 1 -0.0513375 0.0400536 NA
rs12670798 rs12670798 07 21607352 T C 87 1 1 208500 136805 22281 0 208500 136805 22281 0 367586 767 466 77 0 1310 207733 136339 22204 0 366276 0.2467 0.236641 0.246736 0 0.925712 0.824883 1.03887 0.939225 0.742736 1.1877 0.946403 0.864731 1.03579 0.231669 1 -0.0543648 0.0454528 NA
rs4722551 rs4722551 07 25991826 T C 88 1 1 260182 98070 9334 0 260182 98070 9334 0 367586 919 360 31 0 1310 259263 97710 9303 0 366276 0.15879 0.161069 0.158782 0 1.03941 0.919955 1.17439 0.940078 0.656847 1.34544 1.01717 0.91637 1.12905 0.753741 1 0.0167857 0.0535067 NA
rs2073547 rs2073547 07 44582331 A G 89 1 1 245422 109039 13125 0 245422 109039 13125 0 367586 881 383 46 0 1310 244541 108656 13079 0 366276 0.184024 0.181298 0.184033 0 0.97841 0.867621 1.10335 0.976246 0.725425 1.31379 0.981843 0.888794 1.08463 0.717744 1 -0.0181814 0.0502979 NA
rs217386 rs217386 07 44600695 G A 90 1 1 121990 179168 66428 0 121990 179168 66428 0 367586 440 620 250 0 1310 121550 178548 66178 0 366276 0.424423 0.427481 0.424412 0 0.959266 0.848759 1.08416 1.04359 0.893278 1.21919 1.01263 0.937077 1.09427 0.767008 1 0.0117298 0.0395887 NA
rs4917014 rs4917014 07 50305863 T G 91 1 1 170006 160266 37314 0 170006 160266 37314 0 367586 608 578 124 0 1310 169398 159688 37190 0 366276 0.319509 0.315267 0.319524 0 1.00846 0.899748 1.13031 0.928967 0.765568 1.12724 0.980543 0.90284 1.06493 0.608779 1 -0.0215085 0.0420238 NA
rs17145738 rs17145738 07 72982874 C T 92 1 1 283413 78558 5615 0 283413 78558 5615 0 367586 1026 268 16 0 1310 282387 78290 5599 0 366276 0.122132 0.114504 0.122159 0 0.942163 0.823438 1.078 0.786515 0.47967 1.28965 0.929229 0.823775 1.04818 0.241253 1 -0.0700554 0.0597814 NA
rs799160 rs799160 07 73060006 C T 93 1 1 96049 183953 87584 0 96049 183953 87584 0 367586 329 650 331 0 1310 95720 183303 87253 0 366276 0.488486 0.500763 0.488442 0 1.03169 0.903351 1.17827 1.10371 0.947256 1.286 1.05053 0.972947 1.1343 0.208174 1 0.0493956 0.0392464 NA
7:116358044_A_G rs38855 07 116358044 A G 94 0.993016 0.989758 102992 183261 81332.4 0 102992 183261 81332.4 0 367586 386.294 627.843 295.863 0 1310 102606 182633 81036.5 0 366276 0.470538 0.465484 0.470556 9.50107e-16 0.913116 0.804234 1.03674 0.96976 0.83326 1.12862 0.979837 0.907309 1.05816 0.607443 0.992887 -0.0202267 0.0393725 NA
7:130444934_A_G rs3996352 07 130444934 A G 95 0.997482 0.996091 94810.4 183476 89299.7 0 94810.4 183476 89299.7 0 367586 348.153 666.149 295.698 0 1310 94462.2 182810 89004 0 366276 0.492504 0.479979 0.492549 -3.95878e-16 0.988689 0.868288 1.12579 0.90142 0.771779 1.05284 0.950925 0.880644 1.02681 0.18793 0.995828 -0.0516947 0.03926 NA
rs17173637 rs17173637 07 150529449 T C 96 1 1 308034 56880 2672 0 308034 56880 2672 0 367586 1100 201 9 0 1310 306934 56679 2663 0 366276 0.0846387 0.0835878 0.0846425 0 0.989524 0.851167 1.15037 0.943026 0.488815 1.81929 0.986403 0.858741 1.13304 0.792981 1 -0.0184384 0.0702574 NA
8:9184231_G_A rs4240624 08 9184231 G A 97 0.999841 0.999322 3037.28 61083.2 303465 0 3037.28 61083.2 303465 0 367586 7 212.953 1090.05 0 1310 3030.28 60870.3 302375 0 366276 0.0913498 0.0866233 0.0913667 2.37527e-16 1.51448 0.712696 3.21826 1.56057 0.741563 3.28411 1.06027 0.925107 1.21517 0.379283 0.999786 0.0597543 0.0679629 NA
8:9267117_C_T rs9693857 08 9267117 C T 98 0.996631 0.995289 112952 181929 72705.1 0 112952 181929 72705.1 0 367586 397.89 630.714 281.396 0 1310 112554 181298 72423.7 0 366276 0.445255 0.455537 0.445218 1.10846e-15 0.984094 0.86785 1.11591 1.09909 0.943212 1.28074 1.04257 0.965276 1.12604 0.273898 0.995465 0.0432481 0.0395274 NA
8:15799853_G_C rs4332136 08 15799853 G C 99 0.999557 0.97821 361744 5820.84 21 0 361744 5820.84 21 0 367586 1285.22 24.7804 0 0 1310 360459 5796.05 21 0 366276 0.00797478 0.00945816 0.00796948 -6.33405e-15 1.1991 0.8051 1.78591 NA NA NA 1.18858 0.799567 1.76687 0.366523 0.982807 0.201541 0.223189 NA
rs4921914 rs4921914 08 18272438 C T 100 1 1 17860 128015 221711 0 17860 128015 221711 0 367586 64 456 790 0 1310 17796 127559 220921 0 366276 0.222717 0.222901 0.222716 0 0.994022 0.764836 1.29189 0.994335 0.770381 1.28339 0.998933 0.910978 1.09538 0.920849 1 0.00468539 0.0471534 NA
rs1801177 rs1801177 08 19805708 G A 101 1 1 355064 12417 105 0 355064 12417 105 0 367586 1274 36 0 0 1310 353790 12381 105 0 366276 0.0171756 0.0137405 0.0171879 0 0.807464 0.579499 1.12511 NA NA NA 0.796634 0.573059 1.10743 0.17098 1 -0.206117 0.150553 NA
rs268 rs268 08 19813529 A G 102 1 1 354297 13161 128 0 354297 13161 128 0 367586 1260 50 0 0 1310 353037 13111 128 0 366276 0.0182502 0.019084 0.0182472 0 1.06852 0.805017 1.41828 NA NA NA 1.04675 0.790808 1.38553 0.86512 1 0.0246102 0.144885 NA
rs301 rs301 08 19816934 T C 103 1 1 215031 132363 20192 0 215031 132363 20192 0 367586 744 489 77 0 1310 214287 131874 20115 0 366276 0.234975 0.24542 0.234938 0 1.068 0.95264 1.19734 1.10254 0.871563 1.39472 1.05913 0.968799 1.15788 0.209898 1 0.0579841 0.046245 NA
rs326 rs326 08 19819439 A G 104 1 1 183581 152452 31553 0 183581 152452 31553 0 367586 638 550 122 0 1310 182943 151902 31431 0 366276 0.293208 0.303053 0.293172 0 1.03823 0.926142 1.16389 1.113 0.916694 1.35135 1.04836 0.964404 1.13962 0.264794 1 0.0480481 0.0430874 NA
rs328 rs328 08 19819724 C G 105 1 1 297126 66721 3739 0 297126 66721 3739 0 367586 1044 250 16 0 1310 296082 66471 3723 0 366276 0.100927 0.107634 0.100903 0 1.06664 0.928907 1.2248 1.21882 0.743106 1.99906 1.07474 0.949608 1.21637 0.270934 1 0.0715596 0.0650001 NA
rs12678919 rs12678919 08 19844222 A G 106 1 1 299527 64583 3476 0 299527 64583 3476 0 367586 1050 246 14 0 1310 298477 64337 3462 0 366276 0.0973038 0.10458 0.0972777 0 1.08692 0.945774 1.24912 1.14954 0.677722 1.94981 1.08384 0.956127 1.2286 0.222457 1 0.0805975 0.0660624 NA
8:19865843_G_A rs894210 08 19865843 G A 107 0.995362 0.992945 77450.3 182762 107374 0 77450.3 182762 107374 0 367586 258.353 687.004 364.643 0 1310 77192 182075 107009 0 366276 0.459297 0.459431 0.459297 6.33405e-16 1.12737 0.976872 1.30106 1.01813 0.867894 1.19438 0.999458 0.925412 1.07943 0.890603 0.994854 -0.00542553 0.0394467 NA
rs10102164 rs10102164 08 55421614 G A 108 1 1 228370 122682 16534 0 228370 122682 16534 0 367586 816 436 58 0 1310 227554 122246 16476 0 366276 0.211855 0.210687 0.211859 0 0.994595 0.885239 1.11746 0.981681 0.751783 1.28188 0.992989 0.903841 1.09093 0.789003 1 -0.0128164 0.047893 NA
8:59385919_C_T rs2326077 08 59385919 C T 109 0.999418 0.998927 41715.8 164193 161677 0 41715.8 164193 161677 0 367586 153.012 588.729 568.259 0 1310 41562.8 163604 161109 0 366276 0.336825 0.341509 0.336808 -1.58351e-16 0.977466 0.817937 1.16811 0.95809 0.801194 1.14571 0.979247 0.903152 1.06175 0.691905 0.998668 -0.0164259 0.0414511 NA
rs2293889 rs2293889 08 116599199 T G 110 1 1 68113 181339 118134 0 68113 181339 118134 0 367586 277 634 399 0 1310 67836 180705 117735 0 366276 0.43196 0.453435 0.431883 0 0.85921 0.745885 0.989753 0.829942 0.711787 0.96771 0.916338 0.84838 0.989739 0.0272208 1 -0.0875448 0.0396429 NA
8:116663898_G_A rs2737252 08 116663898 G A 111 0.99825 0.996606 189806 148612 29168.6 0 189806 148612 29168.6 0 367586 642.612 548.89 118.498 0 1310 189163 148063 29050.1 0 366276 0.281497 0.299957 0.281431 1.82104e-15 1.09126 0.973565 1.22317 1.20075 0.986691 1.46124 1.09403 1.00617 1.18956 0.06018 0.997213 0.0818768 0.0435637 NA
8:121868551_G_T rs4871137 08 121868551 G T 112 0.998591 0.99772 37337.3 159046 171203 0 37337.3 159046 171203 0 367586 116.024 575.055 618.922 0 1310 37221.3 158471 170584 0 366276 0.317912 0.308054 0.317948 -1.02928e-15 1.16414 0.953313 1.42159 1.16397 0.954311 1.41969 1.04709 0.963607 1.1378 0.268568 0.998889 0.0465557 0.0420798 NA
8:126474306_G_A rs2980885 08 126474306 G A 113 0.990879 0.979759 18546.6 128636 220403 0 18546.6 128636 220403 0 367586 63.4314 443.58 802.988 0 1310 18483.2 128192 219600 0 366276 0.225429 0.217726 0.225457 -1.02136e-14 1.00828 0.77468 1.31233 1.06549 0.824781 1.37645 1.04584 0.953015 1.14771 0.395239 0.984624 0.0402944 0.0473966 NA
8:126482621_C_A rs2954022 08 126482621 C A 114 0.999791 0.999672 104997 183080 79509.4 0 104997 183080 79509.4 0 367586 347.004 673.761 289.235 0 1310 104650 182406 79220.2 0 366276 0.465331 0.477951 0.465286 -4.75053e-16 1.11397 0.978431 1.26828 1.10108 0.941735 1.28739 1.05214 0.974365 1.13612 0.227214 0.99932 0.0474913 0.0393281 NA
8:126482621_C_T rs2954022 08 126482621 C T 115 0.999641 0.694303 367242 343.439 0.113725 0 367242 343.439 0.113725 0 367586 1309.83 0.168627 0 0 1310 365933 343.271 0.113725 0 366276 0.000467464 0 0.000468906 -7.83838e-15 0.137239 0.00115863 16.2559 NA NA NA 0.137204 0.00115851 16.2492 0.322926 0.860499 -0.996505 1.00814 NA
rs4075205 rs4075205 08 144284709 T C 116 1 1 105965 182871 78750 0 105965 182871 78750 0 367586 371 660 279 0 1310 105594 182211 78471 0 366276 0.462981 0.464885 0.462975 0 1.03094 0.907616 1.17103 1.01195 0.866138 1.18232 1.00771 0.933115 1.08827 0.79295 1 0.0103238 0.0393316 NA
8:145022657_G_T rs7832643 08 145022657 G T 117 0.993906 0.99187 130814 177083 59689.2 0 130814 177083 59689.2 0 367586 485.227 610.784 213.988 0 1310 130328 176472 59475.2 0 366276 0.403255 0.396474 0.403279 3.95878e-16 0.929618 0.824987 1.04752 0.966379 0.822562 1.13534 0.972039 0.898725 1.05133 0.498626 0.992643 -0.0271526 0.0401278 NA
9:2640759_A_G rs3780181 09 2640759 A G 118 0.997345 0.983965 319716 46170.5 1699.8 0 319716 46170.5 1699.8 0 367586 1151.65 151.451 6.90196 0 1310 318564 46019 1692.9 0 366276 0.0674265 0.0630744 0.0674421 -8.23426e-15 0.910358 0.768271 1.07872 1.12777 0.532821 2.38702 0.930878 0.795004 1.08997 0.434597 0.990989 -0.0615377 0.0787582 NA
9:15304782_C_A rs686030 09 15304782 C A 119 0.999323 0.997839 7307.74 89253 271025 0 7307.74 89253 271025 0 367586 34.102 343.89 932.008 0 1310 7273.64 88909.1 270093 0 366276 0.141285 0.157288 0.141227 -1.10846e-15 0.824984 0.579793 1.17387 0.736 0.522549 1.03664 0.881099 0.792972 0.97902 0.0221267 0.997098 -0.128732 0.0562594 NA
9:16904846_C_T rs7033354 09 16904846 C T 120 0.998694 0.997789 38090 160212 169284 0 38090 160212 169284 0 367586 143.102 586.204 580.694 0 1310 37946.9 159626 168703 0 366276 0.321547 0.33298 0.321506 -2.05856e-15 0.973813 0.810883 1.16948 0.912759 0.759918 1.09634 0.949214 0.87501 1.02971 0.244857 0.998385 -0.048839 0.0419964 NA
rs1883025 rs1883025 09 107664301 C T 121 1 1 204187 139469 23930 0 204187 139469 23930 0 367586 762 450 98 0 1310 203425 139019 23832 0 366276 0.25481 0.246565 0.254839 0 0.864147 0.768943 0.971138 1.09778 0.889163 1.35534 0.956905 0.875423 1.04597 0.385061 1 -0.0391047 0.04502 NA
9:107684230_T_G rs2472509 09 107684230 T G 122 0.989664 0.982561 166611 161750 39224.9 0 166611 161750 39224.9 0 367586 632.49 555.58 121.929 0 1310 165979 161194 39102.9 0 366276 0.326726 0.305129 0.326803 1.74186e-15 0.904473 0.806884 1.01386 0.818272 0.673861 0.993629 0.904557 0.832259 0.983137 0.0163427 0.982995 -0.101108 0.0421079 NA
rs8176720 rs8176720 09 136132873 T C 123 1 1 165305 162038 40243 0 165305 162038 40243 0 367586 567 591 152 0 1310 164738 161447 40091 0 366276 0.329887 0.341603 0.329846 0 1.06358 0.947634 1.1937 1.10156 0.920693 1.31795 1.05414 0.972229 1.14295 0.146107 1 0.0606103 0.0417018 NA
rs579459 rs579459 09 136154168 T C 124 1 1 230644 121108 15834 0 230644 121108 15834 0 367586 831 425 54 0 1310 229813 120683 15780 0 366276 0.20781 0.203435 0.207826 0 0.973905 0.866292 1.09489 0.946369 0.718315 1.24683 0.973479 0.885 1.07081 0.543194 1 -0.0294 0.0483561 NA
10:5196273_A_G rs1781930 10 5196273 A G 125 0.999819 0.999538 11602.8 107606 248377 0 11602.8 107606 248377 0 367586 39.9882 398.02 871.992 0 1310 11562.8 107208 247505 0 366276 0.177933 0.182441 0.177917 1.58351e-16 1.07351 0.775089 1.48683 1.01873 0.741582 1.39945 0.969837 0.878134 1.07112 0.589592 0.999927 -0.0276144 0.051192 NA
rs970548 rs970548 10 46013277 A C 126 1 1 208563 136635 22388 0 208563 136635 22388 0 367586 766 461 83 0 1310 207797 136174 22305 0 366276 0.24676 0.239313 0.246787 0 0.918369 0.818 1.03105 1.00945 0.804523 1.26658 0.960189 0.877631 1.05051 0.35992 1 -0.0416012 0.0454401 NA
10:65301725_T_C rs7897379 10 65301725 T C 127 0.999433 0.9991 99861.9 183712 84012.2 0 99861.9 183712 84012.2 0 367586 348.373 674.647 286.98 0 1310 99513.5 183037 83725.3 0 366276 0.478441 0.476568 0.478448 -4.75053e-16 1.05287 0.924945 1.19849 0.979115 0.837257 1.14501 0.992494 0.91912 1.07173 0.798254 0.998966 -0.0100436 0.0392933 NA
rs2068888 rs2068888 10 94839642 G A 128 1 1 111288 181910 74388 0 111288 181910 74388 0 367586 394 641 275 0 1310 110894 181269 74113 0 366276 0.449808 0.45458 0.449791 0 0.995282 0.877723 1.12859 1.04436 0.895039 1.21859 1.01952 0.943929 1.10117 0.565004 1 0.0226708 0.0393984 NA
rs2255141 rs2255141 10 113933886 A G 129 1 1 27842 146621 193123 0 27842 146621 193123 0 367586 97 514 699 0 1310 27745 146107 192424 0 366276 0.275181 0.270229 0.275198 0 1.00625 0.809673 1.25055 1.03904 0.839922 1.28535 1.02537 0.940517 1.11788 0.615892 1 0.0220487 0.0439496 NA
rs2923084 rs2923084 11 10388782 A G 130 1 1 248174 107712 11700 0 248174 107712 11700 0 367586 930 341 39 0 1310 247244 107371 11661 0 366276 0.178342 0.159924 0.178408 0 0.844326 0.745645 0.956067 0.889143 0.645068 1.22557 0.876671 0.789572 0.973377 0.0169771 1 -0.122274 0.0512206 NA
11:14276999_G_A rs2303975 11 14276999 G A 131 0.998944 0.99593 290402 72711.9 4472.22 0 290402 72711.9 4472.22 0 367586 1059.17 231.851 18.9765 0 1310 289343 72480.1 4453.24 0 366276 0.111071 0.102979 0.1111 -7.91756e-17 0.873848 0.757907 1.00753 1.16409 0.738618 1.83464 0.918508 0.809609 1.04205 0.206569 0.995588 -0.0791011 0.0626267 NA
11:18656271_C_T rs10832962 11 18656271 C T 132 0.998752 0.997178 24573.6 141017 201996 0 24573.6 141017 201996 0 367586 88.3059 500.729 720.965 0 1310 24485.3 140516 201275 0 366276 0.258666 0.258527 0.258666 -2.13774e-15 0.988085 0.78772 1.23942 0.99321 0.795973 1.23932 1.00073 0.916779 1.09236 0.965908 0.996356 -0.00191696 0.0448505 NA
rs326214 rs326214 11 47298360 G A 133 1 1 38532 160473 168581 0 38532 160473 168581 0 367586 135 581 594 0 1310 38397 159892 167987 0 366276 0.323104 0.324809 0.323098 0 1.03351 0.856724 1.24677 1.00571 0.83401 1.21277 0.992217 0.91418 1.07691 0.946603 1 -0.00280194 0.041837 NA
rs17788930 rs17788930 11 47752775 A G 134 1 1 156964 166067 44555 0 156964 166067 44555 0 367586 564 595 151 0 1310 156400 165472 44404 0 366276 0.347098 0.342366 0.347115 0 0.997126 0.888455 1.11909 0.943002 0.787741 1.12886 0.979197 0.903151 1.06164 0.603969 1 -0.0213176 0.041098 NA
11:51512090_T_C rs11246602 11 51512090 T C 135 0.999692 0.998718 276600 84505.1 6481.33 0 276600 84505.1 6481.33 0 367586 1009.76 277.188 23.0549 0 1310 275590 84227.9 6458.27 0 366276 0.132578 0.123396 0.132611 -9.26354e-15 0.898183 0.786227 1.02608 0.974301 0.64429 1.47335 0.920731 0.819378 1.03462 0.118888 0.998845 -0.0898857 0.057639 NA
11:55324308_A_G rs12226802 11 55324308 A G 136 0.999928 0.999736 279095 82405 6085.81 0 279095 82405 6085.81 0 367586 1015.98 273.024 21 0 1310 278079 82132 6064.81 0 366276 0.128646 0.120238 0.128676 1.58351e-16 0.909856 0.795881 1.04015 0.947735 0.614754 1.46108 0.925465 0.822513 1.0413 0.149689 0.999843 -0.0841126 0.058386 NA
rs174532 rs174532 11 61548874 G A 137 1 1 182042 153298 32246 0 182042 153298 32246 0 367586 652 549 109 0 1310 181390 152749 32137 0 366276 0.296244 0.292748 0.296256 0 0.999907 0.892411 1.12035 0.943598 0.77011 1.15617 0.983258 0.903764 1.06974 0.734435 1 -0.0145643 0.0429331 NA
rs1535 rs1535 11 61597972 A G 138 1 1 157003 166490 44093 0 157003 166490 44093 0 367586 560 595 155 0 1310 156443 165895 43938 0 366276 0.346417 0.34542 0.34642 0 1.00196 0.892577 1.12475 0.985507 0.824644 1.17775 0.995587 0.918425 1.07923 0.786736 1 -0.0111227 0.0411113 NA
rs12801636 rs12801636 11 65391317 G A 139 1 1 220966 127917 18703 0 220966 127917 18703 0 367586 798 441 71 0 1310 220168 127476 18632 0 366276 0.224877 0.222519 0.224885 0 0.954468 0.849504 1.0724 1.05136 0.824387 1.34082 0.986468 0.899561 1.08177 0.775628 1 -0.0133599 0.0468735 NA
rs499974 rs499974 11 75455021 C A 140 1 1 261490 97062 9034 0 261490 97062 9034 0 367586 913 367 30 0 1310 260577 96695 9004 0 366276 0.156603 0.162977 0.15658 0 1.08325 0.959442 1.22303 0.950936 0.660609 1.36885 1.04881 0.945341 1.1636 0.357167 1 0.0496461 0.0539176 NA
11:116639104_A_G rs10790162 11 116639104 A G 141 0.999743 0.998467 1651.59 46442.9 319492 0 1651.59 46442.9 319492 0 367586 4 149.8 1156.2 0 1310 1647.59 46293.1 318335 0 366276 0.0676659 0.060229 0.0676925 4.75053e-16 1.33286 0.493179 3.60219 1.49602 0.559855 3.99761 1.13292 0.964241 1.3311 0.128374 0.998956 0.11875 0.0780971 NA
rs603446 rs603446 11 116654435 C T 142 1 1 109735 182269 75582 0 109735 182269 75582 0 367586 372 660 278 0 1310 109363 181609 75304 0 366276 0.453544 0.464122 0.453506 0 1.0684 0.9407 1.21344 1.08531 0.928859 1.26812 1.04368 0.966413 1.12713 0.291474 1 0.0415374 0.0393759 NA
11:122534504_T_C rs7117842 11 122534504 T C 143 0.993245 0.988903 146344 171063 50178.2 0 146344 171063 50178.2 0 367586 513.69 593.918 202.392 0 1310 145831 170469 49975.8 0 366276 0.369192 0.381184 0.369149 5.14641e-15 0.989072 0.878718 1.11328 1.14969 0.976788 1.3532 1.05268 0.972736 1.1392 0.193015 0.987223 0.0531629 0.0408408 NA
rs11220462 rs11220462 11 126243952 G A 144 1 1 276605 84420 6561 0 276605 84420 6561 0 367586 995 295 20 0 1310 275610 84125 6541 0 366276 0.132679 0.127863 0.132696 0 0.971335 0.852784 1.10637 0.84695 0.543653 1.31945 0.958232 0.85425 1.07487 0.458718 1 -0.0427524 0.0576987 NA
12:20463526_A_G rs11045163 12 20463526 A G 145 0.996867 0.995059 119302 180158 68125.7 0 119302 180158 68125.7 0 367586 427.165 639.196 243.639 0 1310 118875 179519 67882 0 366276 0.430389 0.429952 0.43039 0 0.990871 0.876448 1.12023 0.998818 0.85315 1.16936 0.998214 0.923788 1.07864 0.9361 0.994881 0.00318174 0.0396861 NA
12:57844049_C_T rs3741414 12 57844049 C T 146 0.999661 0.999183 211838 134087 21660.2 0 211838 134087 21660.2 0 367586 765.259 474.11 70.6314 0 1310 211073 133613 21589.6 0 366276 0.241315 0.234875 0.241338 7.91756e-16 0.978709 0.872598 1.09772 0.902356 0.706884 1.15188 0.965 0.881515 1.05639 0.343359 0.998689 -0.0433102 0.0457075 NA
rs10861661 rs10861661 12 107174646 A C 147 1 1 208429 136995 22162 0 208429 136995 22162 0 367586 729 494 87 0 1310 207700 136501 22075 0 366276 0.246635 0.254962 0.246605 0 1.0311 0.919616 1.1561 1.12286 0.898644 1.40303 1.04548 0.957396 1.14168 0.300397 1 0.0471235 0.0455043 NA
12:109950144_A_G rs2241210 12 109950144 A G 148 0.999873 0.999793 83585.8 183041 100959 0 83585.8 183041 100959 0 367586 298.98 652.871 358.149 0 1310 83286.8 182388 100601 0 366276 0.476369 0.477417 0.476365 1.58351e-16 0.997157 0.869392 1.1437 0.991735 0.850343 1.15664 0.995793 0.92218 1.07528 0.941195 0.999769 -0.00289131 0.0391946 NA
rs653178 rs653178 12 112007756 C T 149 1 1 85723 183395 98468 0 85723 183395 98468 0 367586 279 663 368 0 1310 85444 182732 98100 0 366276 0.482664 0.466031 0.482723 0 1.11116 0.965894 1.27827 1.14883 0.98303 1.3426 1.06925 0.990105 1.15471 0.0735071 1 0.0701899 0.0392195 NA
12:112310580_G_A rs6489818 12 112310580 G A 150 0.999913 0.999793 249772 106362 11452.5 0 249772 106362 11452.5 0 367586 873.996 389.004 47 0 1310 248898 105973 11405.5 0 366276 0.175832 0.184353 0.175802 0 1.04537 0.927461 1.17827 1.17353 0.874535 1.57476 1.05963 0.959822 1.16983 0.220447 0.999989 0.0631018 0.0514974 NA
12:121376416_C_T rs1186380 12 121376416 C T 151 0.996029 0.991403 206291 138369 22926.1 0 206291 138369 22926.1 0 367586 743.459 492.745 73.7961 0 1310 205547 137877 22852.3 0 366276 0.250583 0.244404 0.250605 -4.35466e-15 0.988066 0.881556 1.10745 0.892807 0.702584 1.13453 0.967249 0.884652 1.05756 0.503142 0.990102 -0.0304709 0.0455092 NA
12:121416650_A_C rs1169288 12 121416650 A C 152 0.993936 0.989163 172179 158854 36552.3 0 172179 158854 36552.3 0 367586 633.671 548.714 127.616 0 1310 171546 158306 36424.7 0 366276 0.315516 0.306849 0.315547 -4.90889e-15 0.938352 0.836834 1.05219 0.948473 0.78395 1.14752 0.960232 0.883596 1.04351 0.370043 0.989513 -0.0380208 0.0424153 NA
12:125259888_A_G rs838876 12 125259888 A G 153 0.987459 0.977169 36940.4 159435 171211 0 36940.4 159435 171211 0 367586 121.671 565.122 623.208 0 1310 36818.7 158869 170588 0 366276 0.317361 0.308574 0.317393 -1.07679e-14 1.07643 0.884646 1.30978 1.10552 0.910036 1.343 1.04187 0.958843 1.13209 0.364067 0.980194 0.0386102 0.0425391 NA
12:125283766_C_T rs10773105 12 125283766 C T 154 0.998305 0.997077 89399.3 183992 94194.8 0 89399.3 183992 94194.8 0 367586 310.118 638.949 360.933 0 1310 89089.2 183353 93833.9 0 366276 0.493477 0.480605 0.493523 -1.42516e-15 1.0011 0.873905 1.14681 1.10501 0.949156 1.28646 1.05307 0.975245 1.13711 0.198084 0.995962 0.0505673 0.0392899 NA
rs4942486 rs4942486 13 32953388 T C 155 1 1 83345 183365 100876 0 83345 183365 100876 0 367586 282 648 380 0 1310 83063 182717 100496 0 366276 0.476154 0.462595 0.476202 0 1.04461 0.908082 1.20167 1.11376 0.954487 1.29962 1.05616 0.977947 1.14062 0.184379 1 0.0520821 0.0392364 NA
rs1341267 rs1341267 13 95284980 C A 156 1 1 59044 176274 132268 0 59044 176274 132268 0 367586 211 630 469 0 1310 58833 175644 131799 0 366276 0.400399 0.401527 0.400395 0 1.00011 0.855497 1.16916 0.9922 0.843163 1.16758 0.995298 0.920383 1.07631 0.899724 1 -0.00503255 0.0399379 NA
rs8017377 rs8017377 14 24883887 G A 157 1 1 101683 183219 82684 0 101683 183219 82684 0 367586 370 626 314 0 1310 101313 182593 82370 0 366276 0.474157 0.478626 0.474141 0 0.938758 0.825344 1.06776 1.04382 0.897819 1.21356 1.01814 0.942885 1.09941 0.631194 1 0.0188296 0.0392244 NA
rs4983559 rs4983559 14 105277209 G A 158 1 1 54855 174746 137985 0 54855 174746 137985 0 367586 163 638 509 0 1310 54692 174108 137476 0 366276 0.386924 0.367939 0.386992 0 1.22953 1.03494 1.4607 1.2423 1.04111 1.48237 1.08448 1.00156 1.17426 0.0404697 1 0.0825559 0.0402924 NA
rs2412710 rs2412710 15 42683787 G A 159 1 1 354444 13030 112 0 354444 13030 112 0 367586 1264 46 0 0 1310 353180 12984 112 0 366276 0.0180284 0.0175573 0.0180301 0 0.989916 0.737231 1.32921 NA NA NA 0.973305 0.726786 1.30344 0.868113 1 -0.0244724 0.147375 NA
15:44211273_T_C rs492571 15 44211273 T C 160 0.999756 0.997857 337416 29521.7 648.675 0 337416 29521.7 648.675 0 367586 1188.97 119.027 2 0 1310 336227 29402.6 646.675 0 366276 0.0419208 0.046957 0.0419028 -1.02928e-15 1.14478 0.947815 1.38267 0.87459 0.218005 3.50868 1.12656 0.939696 1.35059 0.166178 0.999731 0.136049 0.0982593 NA
rs1532085 rs1532085 15 58683366 A G 161 1 1 55024 174195 138367 0 55024 174195 138367 0 367586 218 610 482 0 1310 54806 173585 137885 0 366276 0.386635 0.399237 0.38659 0 0.883465 0.756645 1.03154 0.878823 0.748673 1.0316 0.948358 0.876908 1.02563 0.20536 1 -0.0509314 0.0402166 NA
15:58731153_G_C rs261342 15 58731153 G C 162 0.994844 0.988361 17975.2 126316 223295 0 17975.2 126316 223295 0 367586 59.8314 453.075 797.094 0 1310 17915.4 125863 222497 0 366276 0.220719 0.218602 0.220727 -8.23426e-15 1.07787 0.822779 1.41206 1.07271 0.824495 1.39564 1.01247 0.922731 1.11094 0.813151 0.99053 0.0112106 0.0474296 NA
rs2652834 rs2652834 15 63396867 A G 163 1 1 12886 111853 242847 0 12886 111853 242847 0 367586 44 439 827 0 1310 12842 111414 242020 0 366276 0.187201 0.201145 0.187151 0 1.15002 0.843078 1.56871 0.997319 0.736061 1.35131 0.914411 0.830955 1.00625 0.0595295 1 -0.0946696 0.0502423 NA
15:72566615_C_T rs1035744 15 72566615 C T 164 0.997742 0.99523 26414.8 145250 195922 0 26414.8 145250 195922 0 367586 84.3412 519.8 705.859 0 1310 26330.4 144730 195216 0 366276 0.269432 0.26278 0.269456 -1.42516e-15 1.12124 0.890451 1.41184 1.12881 0.900313 1.4153 1.03478 0.948415 1.12901 0.469543 0.995681 0.0320753 0.0443505 NA
rs3198697 rs3198697 16 15129940 C T 165 1 1 129009 177245 61332 0 129009 177245 61332 0 367586 474 624 212 0 1310 128535 176621 61120 0 366276 0.407944 0.4 0.407972 0 0.958044 0.850018 1.0798 0.94058 0.799725 1.10624 0.967431 0.894569 1.04623 0.460735 1 -0.0294051 0.0398639 NA
rs749671 rs749671 16 31088347 G A 166 1 1 144921 171587 51078 0 144921 171587 51078 0 367586 512 626 172 0 1310 144409 170961 50906 0 366276 0.372352 0.370229 0.37236 0 1.03277 0.918733 1.16095 0.95298 0.801562 1.133 0.990913 0.915238 1.07284 0.781605 1 -0.0112352 0.0405269 NA
16:53799977_T_G rs9930333 16 53799977 T G 167 0.999912 0.999843 122301 179563 65721.5 0 122301 179563 65721.5 0 367586 439.678 638.322 232 0 1310 121862 178925 65489.5 0 366276 0.423039 0.420733 0.423047 -7.91756e-17 0.988784 0.875491 1.11674 0.981857 0.837244 1.15145 0.99056 0.916505 1.0706 0.755787 0.999626 -0.0123363 0.0396642 NA
rs9989419 rs9989419 16 56985139 A G 168 1 1 57303 175482 134801 0 57303 175482 134801 0 367586 210 620 480 0 1310 57093 174862 134321 0 366276 0.394585 0.396947 0.394577 0 0.963962 0.824087 1.12758 0.97154 0.82586 1.14292 0.990139 0.915473 1.07089 0.821744 1 -0.00903816 0.0401156 NA
rs5880 rs5880 16 57015091 G C 169 1 1 327936 38434 1216 0 327936 38434 1216 0 367586 1178 126 6 0 1310 326758 38308 1210 0 366276 0.055587 0.0526718 0.0555974 0 0.912351 0.759005 1.09668 1.37546 0.615451 3.07397 0.944452 0.795437 1.12138 0.497651 1 -0.0578224 0.0852598 NA
rs16942887 rs16942887 16 67928042 G A 170 1 1 287913 74698 4975 0 287913 74698 4975 0 367586 1040 250 20 0 1310 286873 74448 4955 0 366276 0.11514 0.110687 0.115156 0 0.926282 0.806646 1.06366 1.11338 0.714655 1.73456 0.956359 0.846301 1.08073 0.43724 1 -0.0475939 0.0612642 NA
16:72057282_A_G rs2288002 16 72057282 A G 171 0.996483 0.994849 69243.7 180680 117662 0 69243.7 180680 117662 0 367586 226.886 666.055 417.059 0 1310 69016.9 180014 117245 0 366276 0.43414 0.427415 0.434165 1.58351e-15 1.12551 0.967847 1.30886 1.08206 0.920263 1.2723 1.02791 0.951215 1.11078 0.42557 0.997019 0.0315473 0.0395928 NA
rs2000999 rs2000999 16 72108093 G A 172 1 1 241537 112695 13354 0 241537 112695 13354 0 367586 840 415 55 0 1310 240697 112280 13299 0 366276 0.18962 0.200382 0.189581 0 1.0591 0.941392 1.19153 1.18505 0.901606 1.55759 1.07125 0.973346 1.179 0.150988 1 0.0717566 0.049968 NA
rs2925979 rs2925979 16 81534790 T C 173 1 1 33095 154517 179974 0 33095 154517 179974 0 367586 104 557 649 0 1310 32991 153960 179325 0 366276 0.300211 0.291985 0.300241 0 1.14765 0.93054 1.41542 1.14806 0.933068 1.4126 1.04041 0.956233 1.13199 0.332104 1 0.0414467 0.0427337 NA
rs314253 rs314253 17 7091650 T C 174 1 1 155733 167003 44850 0 155733 167003 44850 0 367586 542 618 150 0 1310 155191 166385 44700 0 366276 0.349174 0.350382 0.34917 0 1.06351 0.947455 1.19378 0.96084 0.801652 1.15164 1.00534 0.927673 1.08952 0.929479 1 0.00363622 0.041087 NA
rs4791641 rs4791641 17 8161149 C T 175 1 1 90802 183497 93287 0 90802 183497 93287 0 367586 308 667 335 0 1310 90494 182830 92952 0 366276 0.49662 0.489695 0.496645 0 1.07188 0.936276 1.22713 1.0589 0.906861 1.23643 1.0282 0.952247 1.1102 0.494483 1 0.0267832 0.0392028 NA
17:37821435_G_T rs931992 17 37821435 G T 176 0.998944 0.998045 40717.2 163133 163736 0 40717.2 163133 163736 0 367586 145.733 560.204 604.063 0 1310 40571.5 162572 163132 0 366276 0.332666 0.325065 0.332693 0 0.959315 0.799221 1.15148 1.03087 0.860011 1.23567 1.03517 0.953771 1.12351 0.364977 0.998402 0.0376886 0.0416025 NA
rs8077889 rs8077889 17 41878166 A C 177 1 1 227074 123834 16678 0 227074 123834 16678 0 367586 821 425 64 0 1310 226253 123409 16614 0 366276 0.213814 0.211069 0.213824 0 0.949059 0.84399 1.06721 1.06159 0.822761 1.36975 0.983668 0.895414 1.08062 0.736507 1 -0.0161008 0.0478502 NA
17:45391804_T_C rs7225700 17 45391804 T C 178 0.999707 0.999518 46234.7 168484 152868 0 46234.7 168484 152868 0 367586 144.925 591.075 574 0 1310 46089.8 167893 152294 0 366276 0.354955 0.336231 0.355022 0 1.11962 0.933345 1.34307 1.19864 0.998685 1.43864 1.08665 1.00191 1.17856 0.0357162 0.999857 0.0860661 0.0409811 NA
17:66882466_T_G rs4148005 17 66882466 T G 179 0.999123 0.998376 171388 159411 36787.2 0 171388 159411 36787.2 0 367586 584.518 578.106 147.376 0 1310 170804 158833 36639.8 0 366276 0.316912 0.333152 0.316854 2.45444e-15 1.06357 0.947871 1.1934 1.17537 0.980756 1.4086 1.07713 0.99294 1.16847 0.060891 0.99829 0.0791773 0.042244 NA
17:76388202_A_G rs4969178 17 76388202 A G 180 0.986996 0.976306 55545.7 174852 137189 0 55545.7 174852 137189 0 367586 203.4 606.404 500.196 0 1310 55342.3 174245 136688 0 366276 0.388947 0.386719 0.388955 -9.50107e-16 0.946906 0.807625 1.11021 0.995669 0.845664 1.17228 1.00946 0.933001 1.09219 0.768701 0.977408 0.0119501 0.0406363 NA
rs4939883 rs4939883 18 47167214 T C 181 1 1 11820 108377 247389 0 11820 108377 247389 0 367586 44 379 887 0 1310 11776 107998 246502 0 366276 0.179573 0.178244 0.179578 0 0.939223 0.686984 1.28407 0.963049 0.711104 1.30426 1.00912 0.912878 1.1155 0.875114 1 0.00803939 0.0511523 NA
18:47209143_C_T rs11660468 18 47209143 C T 182 0.998554 0.997576 136025 174672 56888.6 0 136025 174672 56888.6 0 367586 491.086 607.973 210.941 0 1310 135534 174065 56677.7 0 366276 0.392357 0.393074 0.392354 -7.91756e-16 0.96397 0.85571 1.08593 1.02716 0.873848 1.20738 1.00302 0.927263 1.08498 0.96457 0.997957 0.00178152 0.0401062 NA
18:57798110_C_T rs952044 18 57798110 C T 183 0.993776 0.990504 165280 162582 39723.3 0 165280 162582 39723.3 0 367586 575.698 577.788 156.514 0 1310 164705 162004 39566.8 0 366276 0.329214 0.340006 0.329175 -7.1258e-16 1.02036 0.908947 1.14543 1.1317 0.948095 1.35087 1.04985 0.968187 1.13841 0.249952 0.990801 0.0482164 0.0419103 NA
19:8431581_G_A rs2278236 19 8431581 G A 184 0.998561 0.99757 86114.3 183792 97680 0 86114.3 183792 97680 0 367586 296.976 661.631 351.392 0 1310 85817.4 183130 97328.6 0 366276 0.484268 0.479231 0.484286 1.34598e-15 1.04402 0.910227 1.19748 1.04329 0.893698 1.21792 1.02046 0.945031 1.1019 0.604388 0.99777 0.0203451 0.0392687 NA
rs6511720 rs6511720 19 11202306 G T 185 1 1 285447 77059 5080 0 285447 77059 5080 0 367586 983 304 23 0 1310 284464 76755 5057 0 366276 0.118638 0.133588 0.118584 0 1.14615 1.00756 1.3038 1.31616 0.869656 1.99191 1.14603 1.02381 1.28285 0.0146473 1 0.148194 0.0607109 NA
19:11227602_C_T rs688 19 11227602 C T 186 0.999561 0.9993 110653 182452 74481.8 0 110653 182452 74481.8 0 367586 368.129 674.686 267.184 0 1310 110284 181777 74214.6 0 366276 0.4508 0.461471 0.450761 1.58351e-16 1.11193 0.979095 1.26278 1.07854 0.921095 1.26289 1.04412 0.966788 1.12764 0.266994 0.999216 0.0437649 0.0394274 NA
19:19407718_T_C rs10401969 19 19407718 T C 187 0.999493 0.997443 313362 52106.4 2117.37 0 313362 52106.4 2117.37 0 367586 1119.59 186.333 4.07843 0 1310 312243 51920 2113.29 0 366276 0.0766366 0.0742329 0.0766452 -4.75053e-16 1.0009 0.856882 1.16912 0.53823 0.203374 1.42443 0.966002 0.83451 1.11821 0.56606 0.99721 -0.0421983 0.0735336 NA
rs731839 rs731839 19 33899065 G A 188 1 1 41265 163822 162499 0 41265 163822 162499 0 367586 150 600 560 0 1310 41115 163222 161939 0 366276 0.335094 0.343511 0.335064 0 1.00758 0.842238 1.20539 0.947863 0.791309 1.13539 0.963018 0.888284 1.04404 0.323198 1 -0.041072 0.0415747 NA
19:35556744_T_C rs1688030 19 35556744 T C 189 0.99969 0.998271 1691.18 45797.9 320097 0 1691.18 45797.9 320097 0 367586 5 170.525 1134.47 0 1310 1686.18 45627.4 318962 0 366276 0.0668963 0.0689029 0.0668891 5.54229e-16 1.26037 0.517256 3.07108 1.19947 0.497635 2.89114 0.96868 0.832537 1.12708 0.720125 0.998379 -0.0280672 0.0783362 NA
rs6859 rs6859 19 45382034 A G 190 1 1 65619 179010 122957 0 65619 179010 122957 0 367586 246 645 419 0 1310 65373 178365 122538 0 366276 0.422007 0.433969 0.421965 0 0.960978 0.829484 1.11332 0.908671 0.776087 1.0639 0.952143 0.881228 1.02877 0.213696 1 -0.0492327 0.0395932 NA
rs7254892 rs7254892 19 45389596 G A 191 1 1 344881 22366 339 0 344881 22366 339 0 367586 1232 78 0 0 1310 343649 22288 339 0 366276 0.031345 0.029771 0.0313507 0 0.976175 0.77619 1.22769 NA NA NA 0.948066 0.756525 1.1881 0.54752 1 -0.0672833 0.111863 NA
rs492602 rs492602 19 49206417 A G 192 1 1 89552 183204 94830 0 89552 183204 94830 0 367586 322 649 339 0 1310 89230 182555 94491 0 366276 0.492821 0.493511 0.492818 0 0.985158 0.861745 1.12625 0.994178 0.853309 1.1583 0.997231 0.923578 1.07676 0.922281 1 0.00383878 0.0393474 NA
rs17695224 rs17695224 19 52324216 G A 193 1 1 197505 144049 26032 0 197505 144049 26032 0 367586 711 507 92 0 1310 196794 143542 25940 0 366276 0.266758 0.26374 0.266769 0 0.977623 0.872175 1.09582 0.981658 0.789733 1.22023 0.984582 0.902498 1.07413 0.765816 1 -0.0132197 0.0443834 NA
rs103294 rs103294 19 54797848 C T 194 1 1 221245 127588 18753 0 221245 127588 18753 0 367586 781 450 79 0 1310 220464 127138 18674 0 366276 0.224565 0.232061 0.224538 0 0.999134 0.889523 1.12225 1.1942 0.947045 1.50585 1.04363 0.952971 1.14291 0.363231 1 0.0427294 0.0469954 NA
rs364585 rs364585 20 12962718 A G 195 1 1 56348 175283 135955 0 56348 175283 135955 0 367586 237 596 477 0 1310 56111 174687 135478 0 366276 0.391716 0.408397 0.391657 0 0.807766 0.694683 0.939256 0.833584 0.713126 0.974389 0.932621 0.862604 1.00832 0.0720773 1 -0.0722066 0.0401453 NA
rs2328223 rs2328223 20 17845921 A C 196 1 1 242960 111732 12894 0 242960 111732 12894 0 367586 895 371 44 0 1310 242065 111361 12850 0 366276 0.187058 0.175191 0.187101 0 0.901052 0.798177 1.01719 0.926101 0.683897 1.25408 0.922825 0.834252 1.0208 0.129897 1 -0.0762022 0.0503148 NA
20:34154741_C_T rs7264396 20 34154741 C T 197 0.999888 0.999709 229265 122192 16129.7 0 229265 122192 16129.7 0 367586 837.937 416.059 56.0039 0 1310 228427 121776 16073.7 0 366276 0.210088 0.201552 0.210119 3.95878e-16 0.931386 0.827922 1.04778 0.949813 0.72435 1.24545 0.948937 0.862405 1.04415 0.351475 0.999848 -0.0449964 0.0482933 NA
20:39180436_T_C rs6016381 20 39180436 T C 198 0.985662 0.976158 134743 175256 57587.4 0 134743 175256 57587.4 0 367586 499.965 615.635 194.4 0 1310 134243 174640 57393 0 366276 0.395051 0.383372 0.395093 3.8796e-15 0.946523 0.840992 1.0653 0.909471 0.7704 1.07365 0.95189 0.879677 1.03003 0.230466 0.975845 -0.048667 0.0405843 NA
20:39724338_T_C rs6065311 20 39724338 T C 199 0.999669 0.999483 99688.9 183946 83951.3 0 99688.9 183946 83951.3 0 367586 349.761 664.231 296.008 0 1310 99339.2 183281 83655.3 0 366276 0.478593 0.479484 0.47859 -3.16702e-16 1.02932 0.904096 1.17189 1.00498 0.860625 1.17356 1.00359 0.92941 1.08368 0.992609 0.999656 -0.000364227 0.039318 NA
rs1800961 rs1800961 20 43042364 C T 200 1 1 345047 22185 354 0 345047 22185 354 0 367586 1214 92 4 0 1310 343833 22093 350 0 366276 0.0311397 0.0381679 0.0311145 0 1.1794 0.953731 1.45847 3.23684 1.20611 8.68668 1.23569 1.01141 1.5097 0.0424506 1 0.228384 0.112556 NA
20:44585420_A_G rs4465830 20 44585420 A G 201 0.999851 0.999604 243276 111557 12752.9 0 243276 111557 12752.9 0 367586 826.878 439.118 44.0039 0 1310 242449 111118 12708.9 0 366276 0.186437 0.201193 0.186384 -6.33405e-16 1.15871 1.03185 1.30116 1.01522 0.749278 1.37556 1.09947 0.999128 1.20988 0.0558277 0.999079 0.0962392 0.0503243 NA
rs181362 rs181362 22 21932068 C T 202 1 1 239937 113956 13693 0 239937 113956 13693 0 367586 843 410 57 0 1310 239094 113546 13636 0 366276 0.192257 0.2 0.192229 0 1.02413 0.909933 1.15265 1.18557 0.906134 1.55119 1.05053 0.954459 1.15627 0.315484 1 0.0498987 0.0497107 NA
rs5763662 rs5763662 22 30378703 C T 203 1 1 351124 16288 174 0 351124 16288 174 0 367586 1238 72 0 0 1310 349886 16216 174 0 366276 0.0226287 0.0274809 0.0226114 0 1.25486 0.988953 1.59226 NA NA NA 1.22144 0.965894 1.54461 0.0710461 1 0.240037 0.132971 NA
22:38595411_G_A rs3761445 22 38595411 G A 204 0.998847 0.998255 59201 176652 131733 0 59201 176652 131733 0 367586 212.337 621.706 475.957 0 1310 58988.6 176030 131257 0 366276 0.40134 0.399382 0.401347 -3.95878e-16 0.98116 0.839381 1.14689 1.00736 0.856668 1.18457 1.00822 0.932266 1.09036 0.875506 0.99833 0.00625825 0.0399459 NA
# Completed successfully at 2019-08-07 22:35:49
