# Supplementary material for: Predicting the effect of statins on cancer risk using genetic variants from a Mendelian randomization study in the UK Biobank
Source: eLife. 2020 Oct 13;9:e57191. doi: 10.7554/eLife.57191 (PMC7553780; doi:10.7554/eLife.57191)
Supplement: Source data 1. [file elife-57191-data1.zip › lipid_snps_CANCER_outcomes_ca_kid_nSR.out]

# Analysis: "SNPTEST 2.5.4-beta1 analysis, started 2020-06-09 23:08:47"
#  started: 2020-06-10 01:23:00
# 
# Analysis properties:
#   -cov_names PC1 PC2 PC3 PC4 PC5 PC6 PC7 PC8 PC9 PC10 ages sex (user-supplied)
#   -data /rds/project/jmmh2/rds-jmmh2-projects/zz_mr/Association_Tests_August/bgen/lipid_snps.bgen /rds/project/jmmh2/rds-jmmh2-projects/zz_mr/September/input/cancer_Jul19_nSR_corr.sample (user-supplied)
#   -exclude_samples /rds/project/jmmh2/rds-jmmh2-projects/zz_mr/Amy_GWAS/input_all/exclusion_list.txt (user-supplied)
#   -frequentist 1 (user-supplied)
#   -method score (user-supplied)
#   -o /rds/project/jmmh2/rds-jmmh2-projects/zz_mr/Association_Tests_August/output/lipid_snps_CANCER_outcomes_ca_kid_nSR.out (user-supplied)
#   -pheno ca_kid_nSR (user-supplied)
# 
alternate_ids rsid chromosome position alleleA alleleB index average_maximum_posterior_call info cohort_1_AA cohort_1_AB cohort_1_BB cohort_1_NULL all_AA all_AB all_BB all_NULL all_total cases_AA cases_AB cases_BB cases_NULL cases_total controls_AA controls_AB controls_BB controls_NULL controls_total all_maf cases_maf controls_maf missing_data_proportion het_OR het_OR_lower het_OR_upper hom_OR hom_OR_lower hom_OR_upper all_OR all_OR_lower all_OR_upper frequentist_add_pvalue frequentist_add_info frequentist_add_beta_1 frequentist_add_se_1 comment
rs10903129 rs10903129 01 25768937 A G 1 1 1 72158 181055 114373 0 72158 181055 114373 0 367586 256 583 387 0 1226 71902 180472 113986 0 366360 0.442578 0.446574 0.442565 0 0.907318 0.783119 1.05122 0.953587 0.814076 1.11701 0.983893 0.908473 1.06558 0.606226 1 -0.020994 0.0407281 NA
rs4660293 rs4660293 01 40028180 A G 2 1 1 215504 132022 20060 0 215504 132022 20060 0 367586 695 455 76 0 1226 214809 131567 19984 0 366360 0.234152 0.247553 0.234107 0 1.06889 0.94954 1.20324 1.17544 0.927182 1.49016 1.07633 0.981853 1.1799 0.117484 1 0.0749986 0.0479095 NA
rs2479394 rs2479394 01 55486064 G A 3 1 1 28474 148012 191100 0 28474 148012 191100 0 367586 83 473 670 0 1226 28391 147539 190430 0 366360 0.278792 0.260604 0.278853 0 1.09662 0.868175 1.38518 1.20349 0.957729 1.51231 1.0971 1.00236 1.2008 0.0564592 1 0.0862421 0.0452127 NA
rs11206510 rs11206510 01 55496039 T C 4 1 1 242622 111961 13003 0 242622 111961 13003 0 367586 802 368 56 0 1226 241820 111593 12947 0 366360 0.187666 0.195759 0.187639 0 0.994326 0.87871 1.12515 1.30418 0.994108 1.71096 1.0538 0.953589 1.16455 0.370248 1 0.0463931 0.0517775 NA
1:55502137_C_G rs2149041 01 55502137 C G 5 0.996853 0.992299 242350 112197 13039.4 0 242350 112197 13039.4 0 367586 829.569 348.529 47.902 0 1226 241520 111848 12991.5 0 366360 0.188086 0.181213 0.188109 -2.37527e-16 0.90722 0.800368 1.02834 1.07349 0.801817 1.4372 0.955226 0.8618 1.05878 0.420917 0.994396 -0.0418591 0.0520098 NA
rs2479409 rs2479409 01 55504650 G A 6 1 1 44711 166817 156058 0 44711 166817 156058 0 367586 159 550 517 0 1226 44552 166267 155541 0 366360 0.348543 0.353997 0.348525 0 0.926887 0.776689 1.10613 0.931356 0.779451 1.11287 0.976272 0.898594 1.06067 0.54641 1 -0.0256249 0.0424852 NA
rs10888897 rs10888897 01 55513061 T C 7 1 1 56449 175511 135626 0 56449 175511 135626 0 367586 185 581 460 0 1226 56264 174930 135166 0 366360 0.392301 0.387847 0.392316 0 1.01011 0.855842 1.1922 1.03502 0.872409 1.22794 1.01896 0.939336 1.10534 0.665739 1 0.0179281 0.0414998 NA
1:55518752_C_T rs7552841 01 55518752 C T 8 0.958373 0.933846 142943 172732 51911 0 142943 172732 51911 0 367586 459.463 588.306 178.231 0 1226 142483 172144 51732.8 0 366360 0.376177 0.385305 0.376146 4.43383e-15 1.0598 0.937865 1.19759 1.06839 0.898439 1.2705 1.03961 0.958275 1.12786 0.347148 0.929558 0.0407824 0.0433793 NA
rs562556 rs562556 01 55524237 G A 9 1 1 11874 108124 247588 0 11874 108124 247588 0 367586 30 356 840 0 1226 11844 107768 246748 0 366360 0.179376 0.169657 0.179408 0 1.30418 0.898052 1.89397 1.34401 0.933338 1.93538 1.07004 0.962779 1.18925 0.21844 1 0.064943 0.0527697 NA
1:55958030_C_T rs1998013 01 55958030 C T 10 0.99938 0.924791 365156 2424.64 5.47451 0 365156 2424.64 5.47451 0 367586 1216.31 9.6902 0 0 1226 363940 2414.95 5.47451 0 366360 0.00331296 0.00395196 0.00331082 -2.13774e-15 1.20063 0.637272 2.262 NA NA NA 1.19442 0.634776 2.24746 0.551671 0.863134 0.225677 0.379125 NA
1:62953373_G_A rs10493326 01 62953373 G A 11 0.993589 0.986538 204883 139060 23643.3 0 204883 139060 23643.3 0 367586 694.341 455.843 75.8157 0 1226 204189 138604 23567.5 0 366360 0.253473 0.247747 0.253492 7.1258e-16 0.967162 0.859212 1.08867 0.946029 0.746069 1.19958 0.969869 0.884766 1.06316 0.490905 0.985612 -0.0322874 0.04687 NA
1:63133930_G_A rs4587594 01 63133930 G A 12 0.999555 0.999167 154549 167721 45316.3 0 154549 167721 45316.3 0 367586 496.835 578.173 150.992 0 1226 154052 167143 45165.3 0 366360 0.351419 0.358955 0.351394 1.58351e-16 1.07257 0.951186 1.20944 1.03658 0.863717 1.24405 1.03356 0.951572 1.12262 0.476893 0.999302 0.0301791 0.0424276 NA
1:92993807_C_T rs6603981 01 92993807 C T 13 0.998715 0.997191 16184.9 118957 232444 0 16184.9 118957 232444 0 367586 50.3686 385.737 789.894 0 1226 16134.5 118571 231654 0 366360 0.205838 0.198399 0.205863 -2.21692e-15 1.0421 0.776568 1.39842 1.09226 0.821157 1.45285 1.04737 0.948258 1.15685 0.292244 0.996558 0.052481 0.0498295 NA
rs12133576 rs12133576 01 93816400 A G 14 1 1 50170 170896 146520 0 50170 170896 146520 0 367586 182 578 466 0 1226 49988 170318 146054 0 366360 0.368942 0.384176 0.368891 0 0.932098 0.788825 1.10139 0.876328 0.738128 1.0404 0.936958 0.863612 1.01653 0.139412 1 -0.0619371 0.0419064 NA
rs646776 rs646776 01 109818530 C T 15 1 1 18197 127002 222387 0 18197 127002 222387 0 367586 57 437 732 0 1226 18140 126565 221655 0 366360 0.222255 0.224715 0.222247 0 1.09883 0.833423 1.44875 1.05098 0.802338 1.37668 0.985883 0.896544 1.08412 0.778361 1 -0.0137014 0.0486805 NA
1:110198727_C_G rs1010167 01 110198727 C G 16 0.996247 0.993891 137991 174531 55063.9 0 137991 174531 55063.9 0 367586 466.067 579.075 180.859 0 1226 137525 173952 54883 0 366360 0.3872 0.383684 0.387212 1.18763e-15 0.982288 0.869319 1.10994 0.972379 0.818729 1.15486 0.985215 0.908075 1.06891 0.795341 0.993779 -0.0108241 0.0417306 NA
rs267733 rs267733 01 150958836 A G 17 1 1 258958 99130 9498 0 258958 99130 9498 0 367586 856 338 32 0 1226 258102 98792 9466 0 366360 0.160678 0.163948 0.160667 0 1.0316 0.909363 1.17027 1.0193 0.715781 1.45152 1.02442 0.920384 1.14022 0.679229 1 0.0228052 0.0551496 NA
rs12145743 rs12145743 01 156700651 T G 18 1 1 161167 164513 41906 0 161167 164513 41906 0 367586 530 552 144 0 1226 160637 163961 41762 0 366360 0.337778 0.342577 0.337762 0 1.02039 0.905557 1.1498 1.04508 0.869004 1.25684 1.02169 0.939797 1.11071 0.66033 1 0.0188184 0.0428219 NA
rs4650994 rs4650994 01 178515312 G A 19 1 1 81139 181896 104551 0 81139 181896 104551 0 367586 277 599 350 0 1226 80862 181297 104201 0 366360 0.468154 0.470228 0.468147 0 0.964497 0.83627 1.11239 0.98053 0.837318 1.14824 0.991679 0.915951 1.07367 0.766088 1 -0.0120368 0.0404604 NA
1:182150978_C_A rs1689797 01 182150978 C A 20 0.998404 0.997402 163413 163299 40874.1 0 163413 163299 40874.1 0 367586 525.075 565.039 135.886 0 1226 162888 162733 40738.2 0 366360 0.333319 0.341277 0.333292 1.58351e-15 1.07714 0.956285 1.21326 1.03477 0.856604 1.24999 1.03637 0.953231 1.12676 0.341777 0.998151 0.0409054 0.0430284 NA
rs2642438 rs2642438 01 220970028 A G 21 1 1 32481 153245 181860 0 32481 153245 181860 0 367586 80 481 665 0 1226 32401 152764 181195 0 366360 0.296811 0.261419 0.296929 0 1.27524 1.00619 1.61623 1.48643 1.17837 1.87502 1.1932 1.09027 1.30586 0.000113869 1 0.170891 0.0442842 NA
1:220985811_T_C rs903319 01 220985811 T C 22 0.997348 0.994976 198690 143077 25818.5 0 198690 143077 25818.5 0 367586 626 511.643 88.3569 0 1226 198064 142566 25730.1 0 366360 0.264856 0.280733 0.264802 7.91756e-16 1.13549 1.0101 1.27644 1.0865 0.869218 1.3581 1.08364 0.992119 1.1836 0.0907171 0.993974 0.0778179 0.0460018 NA
rs4846914 rs4846914 01 230295691 G A 23 1 1 56753 176014 134819 0 56753 176014 134819 0 367586 193 597 436 0 1226 56560 175417 134383 0 366360 0.393813 0.400897 0.393789 0 0.997366 0.847717 1.17343 0.950811 0.802373 1.12671 0.970751 0.895308 1.05255 0.459846 1 -0.0306565 0.0414781 NA
1:230419344_G_A rs6680658 01 230419344 G A 24 0.993148 0.986 216214 131472 19900 0 216214 131472 19900 0 367586 732.384 433.584 60.0314 0 1226 215481 131039 19840 0 366360 0.232969 0.225794 0.232993 -1.74186e-15 0.97352 0.864329 1.09651 0.89024 0.683999 1.15867 0.960091 0.873234 1.05559 0.403605 0.988598 -0.0402456 0.0481868 NA
1:234849339_G_A rs2587534 01 234849339 G A 25 0.99591 0.992501 85062.7 183708 98815.1 0 85062.7 183708 98815.1 0 367586 277.839 611.745 336.416 0 1226 84784.8 183097 98478.7 0 366360 0.481294 0.476111 0.481311 4.27548e-15 1.01957 0.884569 1.17516 1.04246 0.889076 1.2223 1.02106 0.943133 1.10542 0.668757 0.992322 0.0174192 0.040713 NA
rs1367117 rs1367117 02 21263900 G A 26 1 1 161856 163987 41743 0 161856 163987 41743 0 367586 547 542 137 0 1226 161309 163445 41606 0 366360 0.336619 0.33279 0.336632 0 0.97791 0.868206 1.10148 0.971037 0.804967 1.17137 0.982892 0.903576 1.06917 0.644436 1 -0.0197759 0.0428508 NA
rs515135 rs515135 02 21286057 T C 27 1 1 11882 108434 247270 0 11882 108434 247270 0 367586 40 350 836 0 1226 11842 108084 246434 0 366360 0.179819 0.175367 0.179834 0 0.958676 0.690814 1.3304 1.00432 0.730915 1.37999 1.03106 0.928977 1.14436 0.608094 1 0.0270788 0.0528062 NA
rs1260326 rs1260326 02 27730940 T C 28 1 1 57437 175526 134623 0 57437 175526 134623 0 367586 216 540 470 0 1226 57221 174986 134153 0 366360 0.39501 0.396411 0.395005 0 0.817508 0.697975 0.957512 0.928109 0.789765 1.09069 0.994137 0.916736 1.07807 0.782924 1 -0.0114168 0.0414386 NA
2:27731212_T_C rs3817588 02 27731212 T C 29 0.991982 0.980657 237957 115439 14189.4 0 237957 115439 14189.4 0 367586 793.231 390.776 41.9922 0 1226 237164 115049 14147.4 0 366360 0.195625 0.193622 0.195632 -3.8796e-15 1.01554 0.899495 1.14655 0.887445 0.650355 1.21097 0.987259 0.893006 1.09146 0.79283 0.985888 -0.0134905 0.0513654 NA
rs6544713 rs6544713 02 44073881 T C 30 1 1 38467 160718 168401 0 38467 160718 168401 0 367586 118 558 550 0 1226 38349 160160 167851 0 366360 0.32326 0.323817 0.323259 0 1.13228 0.928041 1.38146 1.0649 0.872605 1.29958 0.99745 0.916417 1.08565 0.899785 1 -0.00545412 0.0433099 NA
rs4148218 rs4148218 02 44099582 G A 31 1 1 245276 109927 12383 0 245276 109927 12383 0 367586 827 359 40 0 1226 244449 109568 12343 0 366360 0.183213 0.179038 0.183227 0 0.968486 0.855469 1.09643 0.957904 0.697096 1.31629 0.972149 0.87664 1.07806 0.641718 1 -0.0243928 0.052424 NA
rs2710642 rs2710642 02 63149557 G A 32 1 1 39456 161626 166504 0 39456 161626 166504 0 367586 126 551 549 0 1226 39330 161075 165955 0 366360 0.327186 0.327488 0.327185 0 1.06777 0.879597 1.29619 1.03261 0.850579 1.25359 0.998626 0.917724 1.08666 0.801527 1 -0.0108691 0.0432394 NA
2:118576719_T_C rs17508045 02 118576719 T C 33 0.999611 0.997929 305977 58744.1 2864.9 0 305977 58744.1 2864.9 0 367586 1033.28 182.722 10 0 1226 304944 58561.4 2854.9 0 366360 0.087699 0.082676 0.0877158 -1.58351e-15 0.920833 0.786611 1.07796 1.03374 0.553937 1.92913 0.937365 0.811688 1.0825 0.388312 0.997706 -0.0618096 0.0716482 NA
rs2030746 rs2030746 02 121309488 C T 34 1 1 125469 178592 63525 0 125469 178592 63525 0 367586 419 578 229 0 1226 125050 178014 63296 0 366360 0.415742 0.422512 0.41572 0 0.969044 0.854353 1.09913 1.07976 0.918868 1.26883 1.02829 0.948983 1.11423 0.471896 1 0.0295786 0.0411157 NA
2:135762344_C_T rs16831243 02 135762344 C T 35 0.999529 0.998031 297933 65518.4 4134.64 0 297933 65518.4 4134.64 0 367586 1006 204.996 15 0 1226 296927 65313.4 4119.64 0 366360 0.100368 0.0958385 0.100383 3.95878e-16 0.926389 0.797004 1.07678 1.07469 0.644857 1.79102 0.949929 0.830235 1.08688 0.707374 0.999973 -0.0256639 0.0683671 NA
2:165551201_T_C rs7607980 02 165551201 T C 36 0.999288 0.997628 284300 77910.9 5375.6 0 284300 77910.9 5375.6 0 367586 949.945 253.988 22.0667 0 1226 283350 77656.9 5353.53 0 366360 0.1206 0.121583 0.120597 -2.85032e-15 0.975569 0.849239 1.12069 1.22948 0.805464 1.8767 1.00931 0.893992 1.1395 0.849239 0.994324 0.011853 0.0623551 NA
2:165619163_T_G rs355838 02 165619163 T G 37 0.994557 0.992059 56385.1 175396 135805 0 56385.1 175396 135805 0 367586 180.129 574.627 471.243 0 1226 56205 174821 135334 0 366360 0.391971 0.381275 0.392007 1.02928e-15 1.02561 0.867317 1.21279 1.0865 0.914831 1.29038 1.04629 0.96428 1.13529 0.314889 0.994552 0.0418695 0.0416605 NA
rs2287623 rs2287623 02 169830155 G A 38 1 1 57757 176298 133531 0 57757 176298 133531 0 367586 182 586 458 0 1226 57575 175712 133073 0 366360 0.39693 0.387439 0.396962 0 1.05502 0.89312 1.24626 1.08877 0.916707 1.29314 1.04076 0.959414 1.129 0.342506 1 0.039314 0.0414169 NA
rs1047891 rs1047891 02 211540507 C A 39 1 1 172154 158700 36732 0 172154 158700 36732 0 367586 592 520 114 0 1226 171562 158180 36618 0 366360 0.315795 0.305057 0.315831 0 0.952689 0.846653 1.07201 0.902214 0.738091 1.10283 0.950911 0.872456 1.03642 0.254888 1 -0.049638 0.0435973 NA
rs1250229 rs1250229 02 216304384 T C 40 1 1 24471 143779 199336 0 24471 143779 199336 0 367586 78 484 664 0 1226 24393 143295 198672 0 366360 0.262144 0.261011 0.262148 0 1.05629 0.831304 1.34218 1.04521 0.82633 1.32206 1.0059 0.919071 1.10093 0.828468 1 0.0100256 0.0462719 NA
2:227122216_G_T rs1515110 02 227122216 G T 41 0.999003 0.998217 48609.5 170037 148940 0 48609.5 170037 148940 0 367586 137.984 567.455 520.561 0 1226 48471.5 169469 148419 0 366360 0.363528 0.343974 0.363593 1.58351e-16 1.17624 0.976299 1.41714 1.23208 1.02097 1.48684 1.08963 1.00238 1.18447 0.0471055 0.998961 0.0836879 0.0421527 NA
rs11563251 rs11563251 02 234679384 C T 42 1 1 290875 72172 4539 0 290875 72172 4539 0 367586 970 247 9 0 1226 289905 71925 4530 0 366360 0.110518 0.108075 0.110527 0 1.02636 0.892341 1.18051 0.593784 0.307816 1.14542 0.975132 0.858234 1.10795 0.698982 1 -0.0249658 0.0645618 NA
3:12296469_G_A rs9875338 03 12296469 G A 43 0.999063 0.998416 132583 176123 58880 0 132583 176123 58880 0 367586 453.561 570.584 201.855 0 1226 132130 175552 58678.1 0 366360 0.399747 0.397347 0.399755 -7.91756e-16 0.946845 0.836837 1.07131 1.00214 0.848756 1.18324 0.990004 0.912956 1.07355 0.874599 0.9986 -0.00653296 0.041395 NA
rs7640978 rs7640978 03 32533010 C T 44 1 1 305112 59557 2917 0 305112 59557 2917 0 367586 1036 181 9 0 1226 304076 59376 2908 0 366360 0.0889465 0.0811582 0.0889726 0 0.894726 0.763851 1.04802 0.908386 0.470826 1.75259 0.904414 0.782205 1.04572 0.198651 1 -0.0916515 0.0713016 NA
Affx-22382690 rs2290547 03 47061183 G A 45 1 1 250117 105993 11476 0 250117 105993 11476 0 367586 816 371 39 0 1226 249301 105622 11437 0 366360 0.175394 0.183116 0.175368 0 1.07313 0.948989 1.21352 1.0418 0.755137 1.4373 1.05408 0.951372 1.16788 0.348664 1 0.0498307 0.0531707 NA
3:50113034_A_G rs2240327 03 50113034 A G 46 0.99989 0.999813 100622 183347 83617 0 100622 183347 83617 0 367586 342.2 597.753 286.047 0 1226 100280 182749 83331 0 366360 0.47687 0.477099 0.476869 -2.37527e-16 0.958514 0.839073 1.09496 1.00592 0.859514 1.17727 1.00092 0.924543 1.08361 0.989358 0.999611 0.000550025 0.0412378 NA
rs13326165 rs13326165 03 52532118 A G 47 1 1 15455 119214 232917 0 15455 119214 232917 0 367586 50 401 775 0 1226 15405 118813 232142 0 366360 0.204203 0.204323 0.204202 0 1.03985 0.774639 1.39587 1.02858 0.772387 1.36976 0.999257 0.905674 1.10251 0.966361 1 0.00212222 0.0503213 NA
rs6805251 rs6805251 03 119560606 T C 48 1 1 53874 173703 140009 0 53874 173703 140009 0 367586 172 570 484 0 1226 53702 173133 139525 0 366360 0.382837 0.372757 0.382871 0 1.02791 0.866533 1.21935 1.08307 0.909849 1.28926 1.04397 0.961782 1.13317 0.301688 1 0.0430323 0.0416649 NA
rs17345563 rs17345563 03 132209203 A G 49 1 1 289295 73612 4679 0 289295 73612 4679 0 367586 969 243 14 0 1226 288326 73369 4665 0 366360 0.112858 0.110522 0.112866 0 0.985493 0.856017 1.13455 0.892969 0.52645 1.51466 0.976654 0.860646 1.1083 0.77229 1 -0.0185567 0.0641254 NA
3:135932359_C_T rs687339 03 135932359 C T 50 0.998803 0.997227 19123.1 129452 219011 0 19123.1 129452 219011 0 367586 53.9608 421.906 750.133 0 1226 19069.1 129030 218261 0 366360 0.228107 0.21608 0.228147 -1.50434e-15 1.15552 0.870032 1.53469 1.21455 0.921019 1.60162 1.07235 0.973877 1.18079 0.156738 0.997513 0.06843 0.0483219 NA
3:156798294_A_G rs1482852 03 156798294 A G 51 0.998128 0.996845 131815 177009 58762 0 131815 177009 58762 0 367586 417.643 596.157 212.2 0 1226 131397 176413 58549.8 0 366360 0.400631 0.416214 0.400579 1.34598e-15 1.06319 0.938009 1.20508 1.14025 0.966311 1.34551 1.06686 0.984406 1.15622 0.109701 0.996392 0.0663489 0.0414801 NA
3:170727218_G_A rs10513688 03 170727218 G A 52 0.999974 0.999859 299612 64506.6 3467.13 0 299612 64506.6 3467.13 0 367586 989.996 227.004 9 0 1226 298622 64279.5 3458.13 0 366360 0.0971756 0.09992 0.0971664 -9.50107e-16 1.06524 0.921934 1.23083 0.785038 0.406905 1.51457 1.03148 0.90374 1.17729 0.603215 0.999981 0.0355971 0.0684845 NA
rs6831256 rs6831256 04 3473139 A G 53 1 1 122328 179565 65693 0 122328 179565 65693 0 367586 425 611 190 0 1226 121903 178954 65503 0 366360 0.422964 0.40416 0.423027 0 0.979321 0.865101 1.10862 0.83199 0.700999 0.987457 0.925149 0.853344 1.003 0.081935 1 -0.0713735 0.0410295 NA
4:26062990_A_G rs10019888 04 26062990 A G 54 0.996652 0.990717 256221 101227 10138.8 0 256221 101227 10138.8 0 367586 900.047 283.302 42.651 0 1226 255321 100943 10096.2 0 366360 0.165273 0.150328 0.165323 -6.65075e-15 0.796146 0.696496 0.910054 1.19838 0.880892 1.63029 0.89325 0.799465 0.998036 0.0476546 0.988351 -0.108409 0.0547398 NA
rs442177 rs442177 04 88030261 G T 55 1 1 60675 177384 129527 0 60675 177384 129527 0 367586 208 599 419 0 1226 60467 176785 129108 0 366360 0.406346 0.413948 0.40632 0 0.985001 0.841032 1.15361 0.943444 0.79872 1.11439 0.968963 0.89402 1.05019 0.493634 1 -0.028233 0.0412437 NA
4:88160140_C_T rs10029254 04 88160140 C T 56 0.999897 0.999771 217251 130571 19763.7 0 217251 130571 19763.7 0 367586 737.047 423.957 64.9961 0 1226 216514 130147 19698.7 0 366360 0.231372 0.225917 0.231391 3.16702e-16 0.956924 0.848997 1.07857 0.969262 0.751828 1.24958 0.969442 0.881754 1.06585 0.46326 0.999885 -0.0351387 0.0479063 NA
rs3822072 rs3822072 04 89741269 G A 57 1 1 110787 182105 74694 0 110787 182105 74694 0 367586 354 642 230 0 1226 110433 181463 74464 0 366360 0.450905 0.449429 0.45091 0 1.10368 0.969166 1.25686 0.963556 0.815968 1.13784 0.994033 0.917879 1.07651 0.962749 1 -0.00190305 0.0407465 NA
rs2602836 rs2602836 04 100014805 A G 58 1 1 64735 179575 123276 0 64735 179575 123276 0 367586 208 625 393 0 1226 64527 178950 122883 0 366360 0.420371 0.424551 0.420357 0 1.08349 0.925926 1.26788 0.992154 0.838444 1.17404 0.982956 0.907188 1.06505 0.671906 1 -0.0173876 0.0410536 NA
rs13107325 rs13107325 04 103188709 C T 59 1 1 314539 51078 1969 0 314539 51078 1969 0 367586 1057 160 9 0 1226 313482 50918 1960 0 366360 0.0748342 0.0725938 0.0748417 0 0.931936 0.788975 1.1008 1.36183 0.70555 2.62858 0.967614 0.830506 1.12736 0.649851 1 -0.0349811 0.077056 NA
rs6450176 rs6450176 05 53298025 G A 60 1 1 205147 139012 23427 0 205147 139012 23427 0 367586 655 479 92 0 1226 204492 138533 23335 0 366360 0.25282 0.270392 0.252761 0 1.07949 0.959305 1.21473 1.23088 0.989144 1.53169 1.0956 1.00203 1.19791 0.0467576 1 0.0926384 0.0465873 NA
5:55861786_C_T rs9686661 05 55861786 C T 61 0.999884 0.999703 235332 117442 14811.2 0 235332 117442 14811.2 0 367586 767.675 417.322 41.0039 0 1226 234565 117025 14770.2 0 366360 0.200041 0.203642 0.200029 -3.95878e-16 1.08963 0.966982 1.22783 0.848251 0.619296 1.16185 1.02268 0.926786 1.12849 0.625931 0.999398 0.0246805 0.0506306 NA
5:67714246_A_G rs4976033 05 67714246 A G 62 0.983128 0.97252 131248 176794 59543.3 0 131248 176794 59543.3 0 367586 445.996 576.235 203.769 0 1226 130802 176218 59339.5 0 366360 0.402465 0.401212 0.402469 1.18763e-15 0.959035 0.847345 1.08545 1.00711 0.85306 1.18899 0.994786 0.917485 1.0786 0.882108 0.972801 -0.00620909 0.0418693 NA
5:74560579_G_A rs10066707 05 74560579 G A 63 0.993838 0.99098 146622 170694 50270.3 0 146622 170694 50270.3 0 367586 488.855 559.431 177.714 0 1226 146133 170134 50092.6 0 366360 0.36894 0.373107 0.368926 1.90021e-15 0.982932 0.870433 1.10997 1.06051 0.892944 1.25953 1.01808 0.937945 1.10506 0.624925 0.992651 0.020565 0.0420652 NA
5:74562029_C_G rs2006760 05 74562029 C G 64 0.989448 0.974963 232555 119577 15454 0 232555 119577 15454 0 367586 773.714 402.369 49.9176 0 1226 231781 119175 15404.1 0 366360 0.204693 0.204814 0.204693 -8.78849e-15 1.01144 0.896463 1.14116 0.97077 0.728802 1.29307 1.00074 0.907101 1.10405 0.940749 0.976056 0.00378163 0.0508771 NA
rs7703051 rs7703051 05 74625487 C A 65 1 1 143724 172086 51776 0 143724 172086 51776 0 367586 489 566 171 0 1226 143235 171520 51605 0 366360 0.37493 0.37031 0.374945 0 0.966589 0.856249 1.09115 0.97061 0.815257 1.15557 0.980366 0.903089 1.06426 0.583062 1 -0.0229411 0.0417934 NA
5:74641707_G_A rs2303152 05 74641707 G A 66 0.999561 0.998347 297281 66549.7 3754.97 0 297281 66549.7 3754.97 0 367586 985.6 228.4 12 0 1226 296296 66321.3 3742.97 0 366360 0.100738 0.102936 0.100731 1.18763e-15 1.0353 0.896294 1.19587 0.963806 0.544975 1.70452 1.02441 0.8991 1.16719 0.75372 0.998705 0.02109 0.0672217 NA
5:74648496_G_T rs17238484 05 74648496 G T 67 0.99975 0.999474 220665 127957 18963.4 0 220665 127957 18963.4 0 367586 734.004 414.996 77 0 1226 219931 127542 18886.4 0 366360 0.22564 0.232054 0.225618 7.1258e-16 0.974942 0.864199 1.09988 1.2216 0.965517 1.54561 1.03714 0.944166 1.13928 0.481192 0.999935 0.034044 0.0483313 NA
rs5909 rs5909 05 74656175 G A 68 1 1 301812 62562 3212 0 301812 62562 3212 0 367586 1034 184 8 0 1226 300778 62378 3204 0 366360 0.0938365 0.0815661 0.0938776 0 0.858049 0.733334 1.00397 0.726312 0.361936 1.45752 0.857208 0.741631 0.990798 0.0368552 1 -0.144975 0.0694534 NA
rs12916 rs12916 05 74656539 T C 69 1 1 132156 176603 58827 0 132156 176603 58827 0 367586 444 588 194 0 1226 131712 176015 58633 0 366360 0.400256 0.398042 0.400263 0 0.990992 0.875916 1.12119 0.981526 0.828937 1.1622 0.990782 0.913695 1.07437 0.749643 1 -0.0131861 0.0413214 NA
rs4530754 rs4530754 05 122855416 G A 70 1 1 76377 182312 108897 0 76377 182312 108897 0 367586 242 613 371 0 1226 76135 181699 108526 0 366360 0.455765 0.44739 0.455793 0 1.06139 0.914429 1.23198 1.0755 0.914447 1.26491 1.03452 0.955228 1.12038 0.357482 1 0.0374278 0.0406747 NA
rs6882076 rs6882076 05 156390297 T C 71 1 1 49173 170253 148160 0 49173 170253 148160 0 367586 155 546 525 0 1226 49018 169707 147635 0 366360 0.365355 0.349103 0.36541 0 1.01746 0.850988 1.21649 1.12459 0.939842 1.34565 1.07361 0.987927 1.16672 0.0977419 1 0.0696066 0.0420355 NA
6:16109163_A_C rs2294261 06 16109163 A C 72 0.99645 0.994416 95752.4 183259 88575.1 0 95752.4 183259 88575.1 0 367586 341.118 596.8 288.082 0 1226 95411.3 182662 88287 0 366360 0.490237 0.478371 0.490277 1.10846e-15 0.913854 0.799834 1.04413 0.912674 0.779987 1.06793 0.953444 0.880694 1.0322 0.23604 0.993492 -0.0481443 0.04063 NA
6:26093141_G_A rs1800562 06 26093141 G A 73 0.99952 0.997285 313425 51906.4 2254.63 0 313425 51906.4 2254.63 0 367586 1034.03 177.984 13.9843 0 1226 312391 51728.4 2240.65 0 366360 0.076738 0.0839939 0.0767137 8.70931e-16 1.03948 0.886384 1.21903 1.88553 1.11062 3.20111 1.1036 0.956591 1.27321 0.184061 0.998112 0.101208 0.0761908 NA
rs2247056 rs2247056 06 31265490 T C 74 1 1 32591 153678 181317 0 32591 153678 181317 0 367586 109 499 618 0 1226 32482 153179 180699 0 366360 0.297699 0.292414 0.297717 0 0.970773 0.788806 1.19472 1.01918 0.831132 1.24976 1.02582 0.940194 1.11924 0.479242 1 0.0314243 0.0444145 NA
6:34563164_A_G rs205262 06 34563164 A G 75 0.999283 0.998621 196621 144317 26647.4 0 196621 144317 26647.4 0 367586 650.698 491.957 83.3451 0 1226 195971 143825 26564 0 366360 0.268797 0.268616 0.268798 -3.16702e-16 1.03016 0.916139 1.15837 0.944926 0.751987 1.18737 0.999078 0.913591 1.09256 0.994576 0.997065 -0.000310881 0.0457308 NA
6:43757896_C_A rs998584 06 43757896 C A 76 0.996387 0.994693 98504 183562 85520.5 0 98504 183562 85520.5 0 367586 343.298 587.722 294.98 0 1226 98160.7 182974 85225.5 0 366360 0.482339 0.480295 0.482346 5.54229e-16 0.918436 0.803764 1.04947 0.989669 0.846824 1.15661 0.991815 0.916149 1.07373 0.899945 0.995355 -0.00510924 0.0406364 NA
rs17789218 rs17789218 06 100600097 T C 77 1 1 209829 135864 21893 0 209829 135864 21893 0 367586 676 463 87 0 1226 209153 135401 21806 0 366360 0.244365 0.259788 0.244313 0 1.05798 0.939812 1.191 1.23441 0.986999 1.54385 1.08557 0.991721 1.1883 0.0732952 1 0.0844214 0.0471368 NA
6:116337503_G_A rs868943 06 116337503 G A 78 0.999615 0.999376 122639 178859 66087.8 0 122639 178859 66087.8 0 367586 395.082 616.918 214 0 1226 122244 178242 65873.8 0 366360 0.423077 0.426149 0.423067 7.1258e-16 1.07092 0.943661 1.21534 1.00517 0.850895 1.18743 1.01269 0.934671 1.09723 0.700563 0.999588 0.015756 0.0409713 NA
rs9491696 rs9491696 06 127452639 C G 79 1 1 94100 183991 89495 0 94100 183991 89495 0 367586 316 636 274 0 1226 93784 183355 89221 0 366360 0.493736 0.482871 0.493773 0 1.02945 0.899335 1.17839 0.911434 0.775079 1.07178 0.957307 0.884287 1.03636 0.226784 1 -0.0489832 0.040526 NA
6:139831757_T_C rs634869 06 139831757 T C 80 0.999776 0.999687 61831.2 177550 128204 0 61831.2 177550 128204 0 367586 216.016 624 385.984 0 1226 61615.2 176926 127818 0 366360 0.409717 0.430682 0.409647 -7.91756e-17 1.00599 0.861548 1.17465 0.861347 0.729003 1.01772 0.91727 0.846687 0.993737 0.0424775 0.999946 -0.0834684 0.0411415 NA
6:152040291_T_C rs12525163 06 152040291 T C 81 0.999285 0.998573 193858 146362 27365.9 0 193858 146362 27365.9 0 367586 649.302 493.761 82.9373 0 1226 193209 145868 27282.9 0 366360 0.273533 0.269019 0.273548 1.26681e-15 1.00725 0.895828 1.13253 0.904565 0.719496 1.13724 0.977353 0.893764 1.06876 0.550114 0.997787 -0.027184 0.0454894 NA
6:160575985_C_T rs2297374 06 160575985 C T 82 0.998105 0.996826 143986 171881 51719.5 0 143986 171881 51719.5 0 367586 492.212 559.396 174.392 0 1226 143494 171321 51545.1 0 366360 0.374497 0.370384 0.374511 2.53362e-15 0.951895 0.843131 1.07469 0.986326 0.829623 1.17263 0.982497 0.905055 1.06657 0.711941 0.995103 -0.0154755 0.0419105 NA
rs1564348 rs1564348 06 160578860 T C 83 1 1 253279 103766 10541 0 253279 103766 10541 0 367586 873 314 39 0 1226 252406 103452 10502 0 366360 0.169821 0.159869 0.169855 0 0.877559 0.771213 0.998569 1.07369 0.778583 1.48064 0.930026 0.83467 1.03628 0.18912 1 -0.0709217 0.0540073 NA
rs702485 rs702485 07 6449272 A G 84 1 1 109061 182158 76367 0 109061 182158 76367 0 367586 376 590 260 0 1226 108685 181568 76107 0 366360 0.455529 0.452692 0.455538 0 0.939279 0.825143 1.0692 0.987485 0.842859 1.15693 0.988583 0.912893 1.07055 0.78607 1 -0.011038 0.0406679 NA
7:16152174_T_A rs17286602 07 16152174 T A 85 0.997749 0.99646 120185 180187 67214.2 0 120185 180187 67214.2 0 367586 406.557 587.808 231.635 0 1226 119778 179599 66982.6 0 366360 0.427948 0.428662 0.427946 -6.33405e-16 0.964242 0.849545 1.09442 1.01882 0.866772 1.19755 1.00293 0.925711 1.08658 0.979321 0.997529 0.00106398 0.0410476 NA
rs10282707 rs10282707 07 17911038 C T 86 1 1 133659 176056 57871 0 133659 176056 57871 0 367586 468 578 180 0 1226 133191 175478 57691 0 366360 0.396911 0.382545 0.396959 0 0.93742 0.829682 1.05915 0.88796 0.747509 1.0548 0.941191 0.867459 1.02119 0.148655 1 -0.0597943 0.0414002 NA
rs12670798 rs12670798 07 21607352 T C 87 1 1 208500 136805 22281 0 208500 136805 22281 0 367586 717 436 73 0 1226 207783 136369 22208 0 366360 0.2467 0.237357 0.246731 0 0.926535 0.822396 1.04386 0.952586 0.748437 1.21242 0.950182 0.865641 1.04298 0.275541 1 -0.0512124 0.0469671 NA
rs4722551 rs4722551 07 25991826 T C 88 1 1 260182 98070 9334 0 260182 98070 9334 0 367586 860 337 29 0 1226 259322 97733 9305 0 366360 0.15879 0.161093 0.158782 0 1.03975 0.916499 1.17958 0.939772 0.648727 1.36139 1.01735 0.913332 1.13321 0.760326 1 0.0168684 0.0552966 NA
rs2073547 rs2073547 07 44582331 A G 89 1 1 245422 109039 13125 0 245422 109039 13125 0 367586 825 358 43 0 1226 244597 108681 13082 0 366360 0.184024 0.181077 0.184033 0 0.976622 0.862512 1.10583 0.974522 0.716842 1.32483 0.980381 0.884465 1.0867 0.704815 1 -0.0196937 0.0519856 NA
rs217386 rs217386 07 44600695 G A 90 1 1 121990 179168 66428 0 121990 179168 66428 0 367586 413 584 229 0 1226 121577 178584 66199 0 366360 0.424423 0.424959 0.424421 0 0.962657 0.848502 1.09217 1.01832 0.86623 1.19712 1.0022 0.924962 1.0859 0.965167 1 0.00178687 0.0409171 NA
rs4917014 rs4917014 07 50305863 T G 91 1 1 170006 160266 37314 0 170006 160266 37314 0 367586 572 536 118 0 1226 169434 159730 37196 0 366360 0.319509 0.314845 0.319525 0 0.993992 0.883334 1.11851 0.939702 0.770526 1.14602 0.978625 0.898552 1.06583 0.59451 1 -0.0231212 0.0434355 NA
rs17145738 rs17145738 07 72982874 C T 92 1 1 283413 78558 5615 0 283413 78558 5615 0 367586 956 254 16 0 1226 282457 78304 5599 0 366360 0.122132 0.116639 0.12215 0 0.958394 0.834369 1.10086 0.844314 0.514777 1.38481 0.948927 0.838674 1.07367 0.411662 1 -0.0507106 0.061769 NA
rs799160 rs799160 07 73060006 C T 93 1 1 96049 183953 87584 0 96049 183953 87584 0 367586 309 612 305 0 1226 95740 183341 87279 0 366360 0.488486 0.498369 0.488453 0 1.03425 0.901833 1.18612 1.08274 0.924067 1.26866 1.04047 0.961151 1.12633 0.320275 1 0.0403144 0.040562 NA
7:116358044_A_G rs38855 07 116358044 A G 94 0.993016 0.989758 102992 183261 81332.4 0 102992 183261 81332.4 0 367586 363.212 584.592 278.196 0 1226 102629 182677 81054.2 0 366360 0.470538 0.465328 0.470555 9.50107e-16 0.904234 0.793072 1.03098 0.969809 0.829372 1.13403 0.979225 0.904402 1.06024 0.607035 0.993102 -0.0209264 0.0406882 NA
7:130444934_A_G rs3996352 07 130444934 A G 95 0.997482 0.996091 94810.4 183476 89299.7 0 94810.4 183476 89299.7 0 367586 322.463 619.847 283.69 0 1226 94487.9 182856 89016 0 366360 0.492504 0.484187 0.492532 -3.95878e-16 0.99328 0.868013 1.13662 0.933841 0.79592 1.09566 0.967154 0.893389 1.04701 0.38137 0.995934 -0.0355156 0.0405719 NA
rs17173637 rs17173637 07 150529449 T C 96 1 1 308034 56880 2672 0 308034 56880 2672 0 367586 1027 191 8 0 1226 307007 56689 2664 0 366360 0.0846387 0.0844209 0.0846394 0 1.00719 0.862828 1.17571 0.897705 0.447259 1.80181 0.99718 0.864648 1.15003 0.925564 1 -0.00678665 0.0726404 NA
8:9184231_G_A rs4240624 08 9184231 G A 97 0.999841 0.999322 3037.28 61083.2 303465 0 3037.28 61083.2 303465 0 367586 7 201.953 1017.05 0 1226 3030.28 60881.3 302448 0 366360 0.0913498 0.0880722 0.0913607 2.37527e-16 1.43599 0.67532 3.05346 1.45571 0.691616 3.06396 1.04109 0.90518 1.19742 0.54476 0.999772 0.0425355 0.0702335 NA
8:9267117_C_T rs9693857 08 9267117 C T 98 0.996631 0.995289 112952 181929 72705.1 0 112952 181929 72705.1 0 367586 378.675 587.929 259.396 0 1226 112573 181341 72445.7 0 366360 0.445255 0.451355 0.445235 1.10846e-15 0.963825 0.846871 1.09693 1.06444 0.908645 1.24694 1.02505 0.946551 1.11006 0.51675 0.995452 0.0264881 0.0408538 NA
8:15799853_G_C rs4332136 08 15799853 G C 99 0.999557 0.97821 361744 5820.84 21 0 361744 5820.84 21 0 367586 1206.22 19.7804 0 0 1226 360538 5801.05 21 0 366360 0.00797478 0.00806704 0.00797447 -6.33405e-15 1.01918 0.653085 1.59051 NA NA NA 1.0117 0.649471 1.57596 0.928646 0.981621 0.0206759 0.23089 NA
rs4921914 rs4921914 08 18272438 C T 100 1 1 17860 128015 221711 0 17860 128015 221711 0 367586 62 426 738 0 1226 17798 127589 220973 0 366360 0.222717 0.224307 0.222711 0 0.958464 0.733958 1.25164 0.958731 0.739516 1.24293 0.990849 0.901005 1.08965 0.939112 1 -0.00372302 0.0487397 NA
rs1801177 rs1801177 08 19805708 G A 101 1 1 355064 12417 105 0 355064 12417 105 0 367586 1193 33 0 0 1226 353871 12384 105 0 366360 0.0171756 0.0134584 0.017188 0 0.790419 0.55904 1.11756 NA NA NA 0.780051 0.553021 1.10028 0.152571 1 -0.222613 0.155618 NA
rs268 rs268 08 19813529 A G 102 1 1 354297 13161 128 0 354297 13161 128 0 367586 1176 50 0 0 1226 353121 13111 128 0 366360 0.0182502 0.0203915 0.018243 0 1.14512 0.862392 1.52053 NA NA NA 1.12022 0.846158 1.48306 0.515823 1 0.0973399 0.1498 NA
rs301 rs301 08 19816934 T C 103 1 1 215031 132363 20192 0 215031 132363 20192 0 367586 694 456 76 0 1226 214337 131907 20116 0 366360 0.234975 0.247961 0.234931 0 1.06766 0.948496 1.20181 1.16684 0.920385 1.47928 1.07375 0.979546 1.17701 0.125759 1 0.073197 0.0478085 NA
rs326 rs326 08 19819439 A G 104 1 1 183581 152452 31553 0 183581 152452 31553 0 367586 599 508 119 0 1226 182982 151944 31434 0 366360 0.293208 0.304241 0.293171 0 1.02132 0.907267 1.14971 1.15646 0.949598 1.40837 1.05427 0.967224 1.14916 0.215342 1 0.0551892 0.044543 NA
rs328 rs328 08 19819724 C G 105 1 1 297126 66721 3739 0 297126 66721 3739 0 367586 973 238 15 0 1226 296153 66483 3724 0 366360 0.100927 0.109299 0.100899 0 1.08961 0.945379 1.25584 1.22598 0.735478 2.04362 1.09346 0.962961 1.24164 0.174285 1 0.0913144 0.067214 NA
rs12678919 rs12678919 08 19844222 A G 106 1 1 299527 64583 3476 0 299527 64583 3476 0 367586 979 234 13 0 1226 298548 64349 3463 0 366360 0.0973038 0.106036 0.0972745 0 1.10893 0.961291 1.27925 1.14478 0.661653 1.98068 1.10075 0.967732 1.25206 0.148941 1 0.0985958 0.0683136 NA
8:19865843_G_A rs894210 08 19865843 G A 107 0.995362 0.992945 77450.3 182762 107374 0 77450.3 182762 107374 0 367586 238.812 641.557 345.631 0 1226 77211.5 182120 107028 0 366360 0.459297 0.456436 0.459307 6.33405e-16 1.13895 0.981466 1.3217 1.0441 0.885117 1.23163 1.01163 0.93423 1.09545 0.856738 0.99497 0.0073596 0.040767 NA
rs10102164 rs10102164 08 55421614 G A 108 1 1 228370 122682 16534 0 228370 122682 16534 0 367586 762 408 56 0 1226 227608 122274 16478 0 366360 0.211855 0.212072 0.211854 0 0.996687 0.883594 1.12425 1.01512 0.773503 1.3322 1.0013 0.908745 1.10329 0.905243 1 -0.00588982 0.0494774 NA
8:59385919_C_T rs2326077 08 59385919 C T 109 0.999418 0.998927 41715.8 164193 161677 0 41715.8 164193 161677 0 367586 144.012 549.729 532.259 0 1226 41571.8 163643 161145 0 366360 0.336825 0.341661 0.336809 -1.58351e-16 0.969733 0.806923 1.16539 0.953469 0.792895 1.14656 0.978586 0.900103 1.06391 0.684495 0.998577 -0.017409 0.0428438 NA
rs2293889 rs2293889 08 116599199 T G 110 1 1 68113 181339 118134 0 68113 181339 118134 0 367586 258 593 375 0 1226 67855 180746 117759 0 366360 0.43196 0.452284 0.431892 0 0.862876 0.745329 0.99896 0.837528 0.714538 0.981688 0.920638 0.850144 0.996977 0.0449748 1 -0.0821411 0.0409704 NA
8:116663898_G_A rs2737252 08 116663898 G A 111 0.99825 0.996606 189806 148612 29168.6 0 189806 148612 29168.6 0 367586 595.616 518.875 111.51 0 1226 189210 148093 29057.1 0 366360 0.281497 0.302567 0.281427 1.82104e-15 1.11303 0.989244 1.2523 1.2191 0.995506 1.49291 1.1077 1.0161 1.20757 0.0370645 0.997055 0.0938649 0.045018 NA
8:121868551_G_T rs4871137 08 121868551 G T 112 0.998591 0.99772 37337.3 159046 171203 0 37337.3 159046 171203 0 367586 102.016 546.055 577.929 0 1226 37235.3 158500 170625 0 366360 0.317912 0.305908 0.317952 -9.50107e-16 1.25746 1.01754 1.55396 1.23629 1.00133 1.52638 1.05773 0.970526 1.15276 0.205887 0.998842 0.0550311 0.0435043 NA
8:126474306_G_A rs2980885 08 126474306 G A 113 0.990879 0.979759 18546.6 128636 220403 0 18546.6 128636 220403 0 367586 58.4314 418.098 749.471 0 1226 18488.2 128218 219654 0 366360 0.225429 0.218173 0.225454 -1.02928e-14 1.03176 0.784342 1.35722 1.0796 0.826921 1.4095 1.04308 0.947607 1.14818 0.454186 0.984629 0.0366734 0.0489989 NA
8:126482621_C_A rs2954022 08 126482621 C A 114 0.999791 0.999672 104997 183080 79509.4 0 104997 183080 79509.4 0 367586 323.004 631.761 271.235 0 1226 104674 182448 79238.2 0 366360 0.465331 0.478887 0.465286 -4.75053e-16 1.12214 0.981131 1.2834 1.10928 0.943678 1.30395 1.0561 0.975517 1.14333 0.214388 0.999273 0.050466 0.0406463 NA
8:126482621_C_T rs2954022 08 126482621 C T 115 0.999641 0.694303 367242 343.439 0.113725 0 367242 343.439 0.113725 0 367586 1225.92 0.0823529 0 0 1226 366017 343.357 0.113725 0 366360 0.000467464 0 0.000468916 -7.83838e-15 0.0716099 7.7324e-05 66.318 NA NA NA 0.0715936 7.73154e-05 66.2952 0.323032 0.92221 -1.00426 1.01621 NA
rs4075205 rs4075205 08 144284709 T C 116 1 1 105965 182871 78750 0 105965 182871 78750 0 367586 347 618 261 0 1226 105618 182253 78489 0 366360 0.462981 0.464927 0.462975 0 1.0321 0.904745 1.17738 1.01214 0.861749 1.18877 1.00788 0.930862 1.09127 0.801884 1 0.0101997 0.0406509 NA
8:145022657_G_T rs7832643 08 145022657 G T 117 0.993906 0.99187 130814 177083 59689.2 0 130814 177083 59689.2 0 367586 460.231 565.784 199.984 0 1226 130353 176517 59489.2 0 366360 0.403255 0.393863 0.403286 3.16702e-16 0.90784 0.802577 1.02691 0.952147 0.806283 1.1244 0.961453 0.886518 1.04272 0.363064 0.992153 -0.0377329 0.0414856 NA
9:2640759_A_G rs3780181 09 2640759 A G 118 0.997345 0.983965 319716 46170.5 1699.8 0 319716 46170.5 1699.8 0 367586 1076.65 142.451 6.90196 0 1226 318639 46028 1692.9 0 366360 0.0674265 0.0637255 0.0674389 -8.23426e-15 0.915944 0.768881 1.09113 1.20661 0.569984 2.5543 0.941189 0.800184 1.10704 0.529727 0.990432 -0.051161 0.0814118 NA
9:15304782_C_A rs686030 09 15304782 C A 119 0.999323 0.997839 7307.74 89253 271025 0 7307.74 89253 271025 0 367586 32.102 321.886 872.012 0 1226 7275.64 88931.1 270153 0 366360 0.141285 0.157459 0.14123 -1.10846e-15 0.820329 0.570291 1.17999 0.731563 0.513974 1.04127 0.879983 0.78921 0.981197 0.025352 0.996938 -0.130021 0.0581489 NA
9:16904846_C_T rs7033354 09 16904846 C T 120 0.998694 0.997789 38090 160212 169284 0 38090 160212 169284 0 367586 133.102 545.204 547.694 0 1226 37956.9 159667 168736 0 366360 0.321547 0.330917 0.321516 -2.05856e-15 0.973755 0.805397 1.17731 0.92563 0.765659 1.11902 0.958129 0.880703 1.04236 0.359927 0.998274 -0.0397445 0.0434127 NA
rs1883025 rs1883025 09 107664301 C T 121 1 1 204187 139469 23930 0 204187 139469 23930 0 367586 716 419 91 0 1226 203471 139050 23839 0 366360 0.25481 0.245106 0.254842 0 0.856313 0.758913 0.966214 1.08478 0.871829 1.34975 0.949391 0.865798 1.04105 0.316945 1 -0.046569 0.0465338 NA
9:107684230_T_G rs2472509 09 107684230 T G 122 0.989664 0.982561 166611 161750 39224.9 0 166611 161750 39224.9 0 367586 594.592 515.49 115.918 0 1226 166017 161234 39109 0 366360 0.326726 0.304782 0.326799 1.82104e-15 0.892678 0.793198 1.00463 0.827572 0.678028 1.0101 0.903091 0.828566 0.98432 0.0181692 0.983011 -0.1028 0.0435195 NA
rs8176720 rs8176720 09 136132873 T C 123 1 1 165305 162038 40243 0 165305 162038 40243 0 367586 531 553 142 0 1226 164774 161485 40101 0 366360 0.329887 0.341354 0.329849 0 1.06264 0.943155 1.19727 1.09882 0.912786 1.32277 1.05296 0.96849 1.14479 0.167319 1 0.0595193 0.0431028 NA
rs579459 rs579459 09 136154168 T C 124 1 1 230644 121108 15834 0 230644 121108 15834 0 367586 782 394 50 0 1226 229862 120714 15784 0 366360 0.20781 0.201468 0.207831 0 0.959398 0.849813 1.08312 0.931137 0.699273 1.23988 0.96166 0.871151 1.06157 0.418161 1 -0.0404745 0.0499923 NA
10:5196273_A_G rs1781930 10 5196273 A G 125 0.999819 0.999538 11602.8 107606 248377 0 11602.8 107606 248377 0 367586 39.9882 375.02 810.992 0 1226 11562.8 107231 247566 0 366360 0.177933 0.185561 0.177908 1.58351e-16 1.01126 0.729481 1.40188 0.94723 0.689176 1.30191 0.949831 0.857731 1.05182 0.36427 0.999922 -0.0479872 0.0528925 NA
rs970548 rs970548 10 46013277 A C 126 1 1 208563 136635 22388 0 208563 136635 22388 0 367586 717 432 77 0 1226 207846 136203 22311 0 366360 0.24676 0.238989 0.246786 0 0.919432 0.815813 1.03621 1.00045 0.790564 1.26605 0.958482 0.873393 1.05186 0.353615 1 -0.0435613 0.0469613 NA
10:65301725_T_C rs7897379 10 65301725 T C 127 0.999433 0.9991 99861.9 183712 84012.2 0 99861.9 183712 84012.2 0 367586 327.373 633.647 264.98 0 1226 99534.5 183078 83747.3 0 366360 0.478441 0.474555 0.478454 -4.75053e-16 1.05231 0.920677 1.20275 0.961999 0.81794 1.13143 0.98449 0.909345 1.06584 0.66661 0.998896 -0.0174967 0.0406139 NA
rs2068888 rs2068888 10 94839642 G A 128 1 1 111288 181910 74388 0 111288 181910 74388 0 367586 367 600 259 0 1226 110921 181310 74129 0 366360 0.449808 0.455954 0.449787 0 1.00018 0.878164 1.13914 1.05599 0.900456 1.23839 1.0252 0.946755 1.11015 0.481244 1 0.0286797 0.0407206 NA
rs2255141 rs2255141 10 113933886 A G 129 1 1 27842 146621 193123 0 27842 146621 193123 0 367586 92 480 654 0 1226 27750 146141 192469 0 366360 0.275181 0.270799 0.275195 0 0.990705 0.792331 1.23875 1.02493 0.823668 1.27536 1.0224 0.935128 1.11781 0.693432 1 0.0179109 0.0454358 NA
rs2923084 rs2923084 11 10388782 A G 130 1 1 248174 107712 11700 0 248174 107712 11700 0 367586 870 321 35 0 1226 247304 107391 11665 0 366360 0.178342 0.159462 0.178405 0 0.849668 0.747435 0.965883 0.852894 0.608032 1.19637 0.873674 0.784013 0.973588 0.0184167 1 -0.124808 0.0529493 NA
11:14276999_G_A rs2303975 11 14276999 G A 131 0.998944 0.99593 290402 72711.9 4472.22 0 290402 72711.9 4472.22 0 367586 995.173 213.851 16.9765 0 1226 289407 72498.1 4455.24 0 366360 0.111071 0.101062 0.111105 -7.91756e-17 0.857818 0.739843 0.994605 1.10812 0.685239 1.79197 0.899449 0.788599 1.02588 0.123184 0.995289 -0.0997555 0.0647113 NA
11:18656271_C_T rs10832962 11 18656271 C T 132 0.998752 0.997178 24573.6 141017 201996 0 24573.6 141017 201996 0 367586 86.298 467.612 672.09 0 1226 24487.3 140549 201324 0 366360 0.258666 0.261096 0.258658 -2.13774e-15 0.944058 0.750061 1.18823 0.94727 0.756776 1.18571 0.987402 0.902176 1.08068 0.741135 0.996498 -0.0153123 0.0463516 NA
rs326214 rs326214 11 47298360 G A 133 1 1 38532 160473 168581 0 38532 160473 168581 0 367586 125 544 557 0 1226 38407 159929 168024 0 366360 0.323104 0.323817 0.323102 0 1.04513 0.860207 1.26982 1.01855 0.838688 1.23699 0.996735 0.91576 1.08487 0.950988 1 0.00265729 0.0432318 NA
rs17788930 rs17788930 11 47752775 A G 134 1 1 156964 166067 44555 0 156964 166067 44555 0 367586 528 554 144 0 1226 156436 165513 44411 0 366360 0.347098 0.343393 0.347111 0 0.9917 0.880082 1.11748 0.960671 0.798764 1.1554 0.983689 0.904889 1.06935 0.687856 1 -0.0170647 0.0424743 NA
11:51512090_T_C rs11246602 11 51512090 T C 135 0.999692 0.998718 276600 84505.1 6481.33 0 276600 84505.1 6481.33 0 367586 946.765 259.18 20.0549 0 1226 275653 84245.9 6461.27 0 366360 0.132578 0.12206 0.132613 -9.26354e-15 0.895722 0.780559 1.02788 0.903697 0.580289 1.40735 0.909352 0.805635 1.02642 0.0855681 0.998794 -0.10239 0.0595547 NA
11:55324308_A_G rs12226802 11 55324308 A G 136 0.999928 0.999736 279095 82405 6085.81 0 279095 82405 6085.81 0 367586 951.976 256.024 18 0 1226 278143 82149 6067.81 0 366360 0.128646 0.119096 0.128678 1.58351e-16 0.910584 0.793045 1.04554 0.866728 0.543326 1.38263 0.915472 0.810009 1.03467 0.114637 0.999833 -0.0951757 0.060326 NA
rs174532 rs174532 11 61548874 G A 137 1 1 182042 153298 32246 0 182042 153298 32246 0 367586 617 508 101 0 1226 181425 152790 32145 0 366360 0.296244 0.28956 0.296266 0 0.977644 0.869157 1.09967 0.923889 0.748352 1.1406 0.968137 0.887102 1.05657 0.508543 1 -0.0293382 0.0443773 NA
rs1535 rs1535 11 61597972 A G 138 1 1 157003 166490 44093 0 157003 166490 44093 0 367586 519 562 145 0 1226 156484 165928 43948 0 366360 0.346417 0.347471 0.346413 0 1.02122 0.906175 1.15087 0.99479 0.827261 1.19625 1.00468 0.924414 1.09192 0.948546 1 -0.00274157 0.0424831 NA
rs12801636 rs12801636 11 65391317 G A 139 1 1 220966 127917 18703 0 220966 127917 18703 0 367586 737 419 70 0 1226 220229 127498 18633 0 366360 0.224877 0.227977 0.224866 0 0.982014 0.870865 1.10735 1.12259 0.878137 1.4351 1.01792 0.926124 1.11881 0.716731 1 0.0175754 0.0484397 NA
rs499974 rs499974 11 75455021 C A 140 1 1 261490 97062 9034 0 261490 97062 9034 0 367586 853 344 29 0 1226 260637 96718 9005 0 366360 0.156603 0.163948 0.156578 0 1.08677 0.958687 1.23197 0.984014 0.679221 1.42558 1.0563 0.949017 1.1757 0.301589 1 0.0575797 0.0557386 NA
11:116639104_A_G rs10790162 11 116639104 A G 141 0.999743 0.998467 1651.59 46442.9 319492 0 1651.59 46442.9 319492 0 367586 4 141.8 1080.2 0 1226 1647.59 46301.1 318411 0 366360 0.0676659 0.061093 0.0676879 4.75053e-16 1.26146 0.466421 3.41171 1.39735 0.522867 3.73439 1.11579 0.945576 1.31663 0.194594 0.998884 0.104713 0.0807278 NA
rs603446 rs603446 11 116654435 C T 142 1 1 109735 182269 75582 0 109735 182269 75582 0 367586 342 626 258 0 1226 109393 181643 75324 0 366360 0.453544 0.465742 0.453503 0 1.10235 0.966027 1.25791 1.09559 0.93184 1.28813 1.05051 0.970248 1.13742 0.244013 1 0.0474087 0.0406936 NA
11:122534504_T_C rs7117842 11 122534504 T C 143 0.993245 0.988903 146344 171063 50178.2 0 146344 171063 50178.2 0 367586 481.333 555.271 189.396 0 1226 145863 170508 49988.8 0 366360 0.369192 0.380939 0.369153 5.14641e-15 0.986869 0.873295 1.11521 1.14815 0.970177 1.35877 1.05157 0.969129 1.14103 0.224318 0.987272 0.0512825 0.0422034 NA
rs11220462 rs11220462 11 126243952 G A 144 1 1 276605 84420 6561 0 276605 84420 6561 0 367586 931 276 19 0 1226 275674 84144 6542 0 366360 0.132679 0.128059 0.132695 0 0.971252 0.848977 1.11114 0.859982 0.545678 1.35532 0.959932 0.852538 1.08086 0.48979 1 -0.0411838 0.0596311 NA
12:20463526_A_G rs11045163 12 20463526 A G 145 0.996867 0.995059 119302 180158 68125.7 0 119302 180158 68125.7 0 367586 400.165 599.431 226.404 0 1226 118902 179559 67899.3 0 366360 0.430389 0.429135 0.430393 0 0.991931 0.873856 1.12596 0.990759 0.841514 1.16647 0.99488 0.918294 1.07785 0.993696 0.994844 -0.000324057 0.0410166 NA
12:57844049_C_T rs3741414 12 57844049 C T 146 0.999661 0.999183 211838 134087 21660.2 0 211838 134087 21660.2 0 367586 713.255 447.024 65.7216 0 1226 211125 133640 21594.5 0 366360 0.241315 0.235916 0.241333 7.91756e-16 0.99012 0.879533 1.11461 0.900866 0.699458 1.16027 0.970626 0.88409 1.06563 0.417787 0.998788 -0.0382692 0.0472304 NA
rs10861661 rs10861661 12 107174646 A C 147 1 1 208429 136995 22162 0 208429 136995 22162 0 367586 687 457 82 0 1226 207742 136538 22080 0 366360 0.246635 0.253263 0.246613 0 1.01212 0.899005 1.13946 1.12301 0.892785 1.4126 1.03611 0.945824 1.13502 0.431392 1 0.0369957 0.0470198 NA
12:109950144_A_G rs2241210 12 109950144 A G 148 0.999873 0.999793 83585.8 183041 100959 0 83585.8 183041 100959 0 367586 277.98 611.871 336.149 0 1226 83307.8 182429 100623 0 366360 0.476369 0.476277 0.476369 1.58351e-16 1.00516 0.872097 1.15853 1.00117 0.853855 1.1739 1.00037 0.924024 1.08302 0.953113 0.999754 0.00238185 0.0405093 NA
rs653178 rs653178 12 112007756 C T 149 1 1 85723 183395 98468 0 85723 183395 98468 0 367586 259 621 346 0 1226 85464 182774 98122 0 366360 0.482664 0.464519 0.482725 0 1.12114 0.969614 1.29635 1.16357 0.990237 1.36725 1.07577 0.99356 1.16478 0.0627869 1 0.0754246 0.0405357 NA
12:112310580_G_A rs6489818 12 112310580 G A 150 0.999913 0.999793 249772 106362 11452.5 0 249772 106362 11452.5 0 367586 816 365 45 0 1226 248956 105997 11407.5 0 366360 0.175832 0.185563 0.175799 0 1.05059 0.928411 1.18884 1.20352 0.890955 1.62575 1.06819 0.964612 1.18289 0.177736 0.999999 0.0717395 0.0532287 NA
12:121376416_C_T rs1186380 12 121376416 C T 151 0.996029 0.991403 206291 138369 22926.1 0 206291 138369 22926.1 0 367586 689.631 467.596 68.7725 0 1226 205601 137902 22857.3 0 366360 0.250583 0.246795 0.250596 -4.35466e-15 1.0109 0.898733 1.13707 0.897011 0.699832 1.14974 0.979864 0.893776 1.07424 0.708982 0.989833 -0.0175576 0.047043 NA
12:121416650_A_C rs1169288 12 121416650 A C 152 0.993936 0.989163 172179 158854 36552.3 0 172179 158854 36552.3 0 367586 600.412 505.125 120.463 0 1226 171579 158349 36431.8 0 366360 0.315516 0.304262 0.315554 -4.90889e-15 0.911588 0.809692 1.02631 0.944902 0.77672 1.1495 0.948566 0.87025 1.03393 0.260733 0.989946 -0.0493008 0.0438362 NA
12:125259888_A_G rs838876 12 125259888 A G 153 0.987459 0.977169 36940.4 159435 171211 0 36940.4 159435 171211 0 367586 117.612 527.357 581.031 0 1226 36822.7 158907 170630 0 366360 0.317361 0.311003 0.317383 -1.08471e-14 1.03903 0.85052 1.26931 1.06613 0.874183 1.30022 1.03005 0.945499 1.12216 0.545216 0.980601 0.0265934 0.0439601 NA
12:125283766_C_T rs10773105 12 125283766 C T 154 0.998305 0.997077 89399.3 183992 94194.8 0 89399.3 183992 94194.8 0 367586 291.102 595.906 338.992 0 1226 89108.2 183396 93855.8 0 366360 0.493477 0.480469 0.493521 -1.42516e-15 0.994628 0.864357 1.14453 1.10561 0.945076 1.29341 1.05363 0.973253 1.14065 0.208959 0.995874 0.0510229 0.0406093 NA
rs4942486 rs4942486 13 32953388 T C 155 1 1 83345 183365 100876 0 83345 183365 100876 0 367586 259 612 355 0 1226 83086 182753 100521 0 366360 0.476154 0.460848 0.476205 0 1.07427 0.928785 1.24255 1.13292 0.964995 1.33007 1.06362 0.982295 1.15167 0.148324 1 0.0586172 0.0405521 NA
rs1341267 rs1341267 13 95284980 C A 156 1 1 59044 176274 132268 0 59044 176274 132268 0 367586 196 590 440 0 1226 58848 175684 131828 0 366360 0.400399 0.400489 0.400399 0 1.00831 0.857632 1.18547 1.00212 0.846641 1.18616 0.999622 0.921923 1.08387 0.989788 1 -0.000528311 0.0412758 NA
rs8017377 rs8017377 14 24883887 G A 157 1 1 101683 183219 82684 0 101683 183219 82684 0 367586 349 582 295 0 1226 101334 182637 82389 0 366360 0.474157 0.477977 0.474144 0 0.92526 0.8101 1.05679 1.03964 0.890106 1.21429 1.01549 0.937999 1.09937 0.693802 1 0.0159604 0.0405394 NA
rs4983559 rs4983559 14 105277209 G A 158 1 1 54855 174746 137985 0 54855 174746 137985 0 367586 154 602 470 0 1226 54701 174144 137515 0 366360 0.386924 0.371126 0.386977 0 1.2279 1.02845 1.46603 1.21401 1.01174 1.45672 1.06968 0.985396 1.16116 0.0972126 1 0.0690698 0.0416454 NA
rs2412710 rs2412710 15 42683787 G A 159 1 1 354444 13030 112 0 354444 13030 112 0 367586 1185 41 0 0 1226 353259 12989 112 0 366360 0.0180284 0.016721 0.0180328 0 0.940986 0.688892 1.28533 NA NA NA 0.92602 0.679749 1.26151 0.645267 1 -0.0701845 0.15246 NA
15:44211273_T_C rs492571 15 44211273 T C 160 0.999756 0.997857 337416 29521.7 648.675 0 337416 29521.7 648.675 0 367586 1110.97 113.027 2 0 1226 336305 29408.6 646.675 0 366360 0.0419208 0.0477273 0.0419014 -1.02928e-15 1.16343 0.958383 1.41234 0.936211 0.233346 3.75619 1.14601 0.951485 1.3803 0.120389 0.999713 0.157883 0.101654 NA
rs1532085 rs1532085 15 58683366 A G 161 1 1 55024 174195 138367 0 55024 174195 138367 0 367586 201 574 451 0 1226 54823 173621 137916 0 366360 0.386635 0.398042 0.386597 0 0.90173 0.767692 1.05917 0.891926 0.755111 1.05353 0.953121 0.878963 1.03354 0.274027 1 -0.0454677 0.0415673 NA
15:58731153_G_C rs261342 15 58731153 G C 162 0.994844 0.988361 17975.2 126316 223295 0 17975.2 126316 223295 0 367586 51.8314 425.733 748.435 0 1226 17923.4 125891 222546 0 366360 0.220719 0.215904 0.220735 -8.23426e-15 1.16942 0.876117 1.56092 1.16295 0.877248 1.5417 1.02872 0.934217 1.13278 0.581089 0.990643 0.0270478 0.0490178 NA
rs2652834 rs2652834 15 63396867 A G 163 1 1 12886 111853 242847 0 12886 111853 242847 0 367586 42 406 778 0 1226 12844 111447 242069 0 366360 0.187201 0.199837 0.187159 0 1.11406 0.810417 1.53147 0.982859 0.720157 1.34139 0.92195 0.834917 1.01806 0.094443 1 -0.0868669 0.0519411 NA
15:72566615_C_T rs1035744 15 72566615 C T 164 0.997742 0.99523 26414.8 145250 195922 0 26414.8 145250 195922 0 367586 79.0824 492.059 654.859 0 1226 26335.7 144757 195267 0 366360 0.269432 0.265181 0.269447 -1.42516e-15 1.13199 0.892399 1.4359 1.11682 0.884089 1.41082 1.02202 0.934227 1.11806 0.669403 0.995819 0.0195698 0.0458343 NA
rs3198697 rs3198697 16 15129940 C T 165 1 1 129009 177245 61332 0 129009 177245 61332 0 367586 448 582 196 0 1226 128561 176663 61136 0 366360 0.407944 0.397227 0.40798 0 0.945385 0.835636 1.06955 0.920005 0.777629 1.08845 0.956274 0.881848 1.03698 0.318959 1 -0.0410616 0.0412018 NA
rs749671 rs749671 16 31088347 G A 166 1 1 144921 171587 51078 0 144921 171587 51078 0 367586 485 582 159 0 1226 144436 171005 50919 0 366360 0.372352 0.367047 0.37237 0 1.01356 0.898307 1.14359 0.929932 0.777211 1.11266 0.977416 0.900235 1.06121 0.566249 1 -0.0240285 0.0418918 NA
16:53799977_T_G rs9930333 16 53799977 T G 167 0.999912 0.999843 122301 179563 65721.5 0 122301 179563 65721.5 0 367586 405.678 604.322 216 0 1226 121896 178959 65505.5 0 366360 0.423039 0.422643 0.42304 -7.91756e-17 1.01466 0.89453 1.15093 0.990791 0.839781 1.16896 0.998376 0.921376 1.08181 0.926334 0.9996 -0.00379045 0.0409965 NA
rs9989419 rs9989419 16 56985139 A G 168 1 1 57303 175482 134801 0 57303 175482 134801 0 367586 197 578 451 0 1226 57106 174904 134350 0 366360 0.394585 0.396411 0.394579 0 0.957952 0.814701 1.12639 0.973093 0.822877 1.15073 0.992367 0.915104 1.07615 0.86972 1 -0.00680059 0.0414635 NA
rs5880 rs5880 16 57015091 G C 169 1 1 327936 38434 1216 0 327936 38434 1216 0 367586 1105 116 5 0 1226 326831 38318 1211 0 366360 0.055587 0.0513866 0.055601 0 0.895398 0.739283 1.08448 1.2212 0.506366 2.94516 0.920096 0.768871 1.10107 0.342028 1 -0.0836698 0.0880581 NA
rs16942887 rs16942887 16 67928042 G A 170 1 1 287913 74698 4975 0 287913 74698 4975 0 367586 978 228 20 0 1226 286935 74470 4955 0 366360 0.11514 0.109299 0.11516 0 0.898252 0.777499 1.03776 1.18422 0.759924 1.84541 0.942856 0.830354 1.0706 0.341777 1 -0.0602183 0.0633437 NA
16:72057282_A_G rs2288002 16 72057282 A G 171 0.996483 0.994849 69243.7 180680 117662 0 69243.7 180680 117662 0 367586 206.878 632.02 387.102 0 1226 69036.9 180048 117275 0 366360 0.43414 0.426499 0.434166 1.58351e-15 1.17141 1.00096 1.37087 1.10151 0.930174 1.3044 1.03177 0.952284 1.11789 0.376398 0.996913 0.0361954 0.0409194 NA
rs2000999 rs2000999 16 72108093 G A 172 1 1 241537 112695 13354 0 241537 112695 13354 0 367586 790 387 49 0 1226 240747 112308 13305 0 366360 0.18962 0.197798 0.189592 0 1.05011 0.929671 1.18615 1.12232 0.84056 1.49851 1.05395 0.954094 1.16426 0.280134 1 0.0557916 0.051658 NA
rs2925979 rs2925979 16 81534790 T C 173 1 1 33095 154517 179974 0 33095 154517 179974 0 367586 94 530 602 0 1226 33001 153987 179372 0 366360 0.300211 0.292822 0.300236 0 1.20835 0.970034 1.5052 1.17826 0.947766 1.46481 1.03618 0.949725 1.13051 0.396382 1 0.0374581 0.0441671 NA
rs314253 rs314253 17 7091650 T C 174 1 1 155733 167003 44850 0 155733 167003 44850 0 367586 509 575 142 0 1226 155224 166428 44708 0 366360 0.349174 0.350326 0.34917 0 1.05362 0.934957 1.18734 0.968599 0.803953 1.16696 1.0051 0.924942 1.0922 0.948754 1 0.0027289 0.0424589 NA
rs4791641 rs4791641 17 8161149 C T 175 1 1 90802 183497 93287 0 90802 183497 93287 0 367586 288 618 320 0 1226 90514 182879 92967 0 366360 0.49662 0.486949 0.496652 0 1.06206 0.923247 1.22174 1.08179 0.922341 1.26881 1.03959 0.960309 1.12541 0.361365 1 0.0369827 0.0405171 NA
17:37821435_G_T rs931992 17 37821435 G T 176 0.998944 0.998045 40717.2 163133 163736 0 40717.2 163133 163736 0 367586 137.733 523.196 565.071 0 1226 40579.5 162609 163171 0 366360 0.332666 0.325719 0.33269 0 0.947952 0.785469 1.14405 1.0203 0.846643 1.22957 1.03207 0.948348 1.12318 0.424375 0.998307 0.0343532 0.0430031 NA
rs8077889 rs8077889 17 41878166 A C 177 1 1 227074 123834 16678 0 227074 123834 16678 0 367586 763 405 58 0 1226 226311 123429 16620 0 366360 0.213814 0.21248 0.213818 0 0.973238 0.862581 1.09809 1.03509 0.792202 1.35245 0.992049 0.900409 1.09302 0.885438 1 -0.00712677 0.0494644 NA
17:45391804_T_C rs7225700 17 45391804 T C 178 0.999707 0.999518 46234.7 168484 152868 0 46234.7 168484 152868 0 367586 135.925 548.075 542 0 1226 46098.8 167936 152326 0 366360 0.354955 0.33439 0.355024 0 1.10684 0.917063 1.33589 1.20674 0.99962 1.45678 1.09567 1.00736 1.19172 0.0264884 0.999848 0.0939924 0.0423585 NA
17:66882466_T_G rs4148005 17 66882466 T G 179 0.999123 0.998376 171388 159411 36787.2 0 171388 159411 36787.2 0 367586 549.498 539.122 137.38 0 1226 170839 158872 36649.8 0 366360 0.316912 0.331926 0.316862 2.45444e-15 1.05502 0.936644 1.18835 1.1654 0.966339 1.40546 1.07116 0.984663 1.16526 0.0924139 0.998217 0.0734758 0.0436629 NA
17:76388202_A_G rs4969178 17 76388202 A G 180 0.986996 0.976306 55545.7 174852 137189 0 55545.7 174852 137189 0 367586 189.412 566.537 470.051 0 1226 55356.3 174285 136718 0 366360 0.388947 0.385547 0.388959 -7.91756e-16 0.950009 0.80568 1.12019 1.0048 0.848582 1.18977 1.01448 0.935121 1.10058 0.686755 0.977655 0.0169346 0.0419938 NA
rs4939883 rs4939883 18 47167214 T C 181 1 1 11820 108377 247389 0 11820 108377 247389 0 367586 41 348 837 0 1226 11779 108029 246552 0 366360 0.179573 0.175367 0.179587 0 0.925472 0.669222 1.27984 0.975307 0.712443 1.33516 1.02933 0.927421 1.14244 0.586658 1 0.028735 0.0528522 NA
18:47209143_C_T rs11660468 18 47209143 C T 182 0.998554 0.997576 136025 174672 56888.6 0 136025 174672 56888.6 0 367586 457.082 567.776 201.141 0 1226 135568 174105 56687.5 0 366360 0.392357 0.395619 0.392346 -8.70931e-16 0.967228 0.854965 1.09423 1.05239 0.891304 1.24259 1.01381 0.934847 1.09943 0.756565 0.998132 0.0128494 0.0414504 NA
18:57798110_C_T rs952044 18 57798110 C T 183 0.993776 0.990504 165280 162582 39723.3 0 165280 162582 39723.3 0 367586 539.341 539.208 147.451 0 1226 164741 162043 39575.8 0 366360 0.329214 0.340175 0.329177 -6.33405e-16 1.0164 0.901863 1.14548 1.13804 0.948219 1.36585 1.05064 0.966288 1.14235 0.258045 0.991467 0.0489756 0.043302 NA
19:8431581_G_A rs2278236 19 8431581 G A 184 0.998561 0.99757 86114.3 183792 97680 0 86114.3 183792 97680 0 367586 280.988 618.639 326.373 0 1226 85833.3 183173 97353.6 0 366360 0.484268 0.481491 0.484277 1.26681e-15 1.03168 0.89579 1.18818 1.02407 0.872855 1.20148 1.01122 0.934082 1.09473 0.777134 0.997669 0.0114884 0.040587 NA
rs6511720 rs6511720 19 11202306 G T 185 1 1 285447 77059 5080 0 285447 77059 5080 0 367586 921 283 22 0 1226 284526 76776 5058 0 366360 0.118638 0.133361 0.118588 0 1.13874 0.996474 1.30131 1.34371 0.879579 2.05276 1.14374 1.01781 1.28524 0.0197658 1 0.146263 0.0627533 NA
19:11227602_C_T rs688 19 11227602 C T 186 0.999561 0.9993 110653 182452 74481.8 0 110653 182452 74481.8 0 367586 347.925 629.961 248.114 0 1226 110305 181822 74233.7 0 366360 0.4508 0.459294 0.450771 1.58351e-16 1.09844 0.963441 1.25235 1.05964 0.900142 1.24739 1.03497 0.955814 1.12067 0.397339 0.999551 0.0344847 0.0407436 NA
19:19407718_T_C rs10401969 19 19407718 T C 187 0.999493 0.997443 313362 52106.4 2117.37 0 313362 52106.4 2117.37 0 367586 1043.59 179.329 3.07843 0 1226 312319 51927 2114.29 0 366360 0.0766366 0.0756469 0.0766399 -4.75053e-16 1.03353 0.881856 1.2113 0.435745 0.142237 1.33491 0.985983 0.8487 1.14547 0.766559 0.997042 -0.022561 0.075994 NA
rs731839 rs731839 19 33899065 G A 188 1 1 41265 163822 162499 0 41265 163822 162499 0 367586 142 559 525 0 1226 41123 163263 161974 0 366360 0.335094 0.343801 0.335065 0 0.991563 0.824499 1.19248 0.938665 0.779575 1.13022 0.961787 0.884761 1.04552 0.325761 1 -0.0422266 0.0429705 NA
19:35556744_T_C rs1688030 19 35556744 T C 189 0.99969 0.998271 1691.18 45797.9 320097 0 1691.18 45797.9 320097 0 367586 5 162.525 1058.47 0 1226 1686.18 45635.4 319038 0 366360 0.0668963 0.0703611 0.0668847 5.54229e-16 1.20103 0.492597 2.92832 1.11885 0.464123 2.69719 0.94705 0.811039 1.10587 0.526073 0.998269 -0.0513317 0.0809634 NA
rs6859 rs6859 19 45382034 A G 190 1 1 65619 179010 122957 0 65619 179010 122957 0 367586 233 600 393 0 1226 65386 178410 122564 0 366360 0.422007 0.434747 0.421965 0 0.943759 0.811034 1.0982 0.899826 0.764993 1.05842 0.949135 0.876178 1.02817 0.196457 1 -0.0528599 0.0409224 NA
rs7254892 rs7254892 19 45389596 G A 191 1 1 344881 22366 339 0 344881 22366 339 0 367586 1156 70 0 0 1226 343725 22296 339 0 366360 0.031345 0.0285481 0.0313544 0 0.933522 0.733136 1.18868 NA NA NA 0.907868 0.715552 1.15187 0.363045 1 -0.105271 0.115736 NA
rs492602 rs492602 19 49206417 A G 192 1 1 89552 183204 94830 0 89552 183204 94830 0 367586 296 608 322 0 1226 89256 182596 94508 0 366360 0.492821 0.489396 0.492832 0 1.00406 0.873633 1.15395 1.02738 0.877153 1.20335 1.01384 0.936537 1.09753 0.632987 1 0.0194202 0.0406684 NA
rs17695224 rs17695224 19 52324216 G A 193 1 1 197505 144049 26032 0 197505 144049 26032 0 367586 670 467 89 0 1226 196835 143582 25943 0 366360 0.266758 0.263051 0.26677 0 0.95553 0.848881 1.07558 1.00785 0.807603 1.25776 0.981079 0.896595 1.07352 0.724372 1 -0.0161784 0.0458804 NA
rs103294 rs103294 19 54797848 C T 194 1 1 221245 127588 18753 0 221245 127588 18753 0 367586 733 422 71 0 1226 220512 127166 18682 0 366360 0.224565 0.230016 0.224547 0 0.99832 0.88546 1.12556 1.14331 0.895703 1.45936 1.03163 0.938878 1.13355 0.552318 1 0.0288481 0.0485421 NA
rs364585 rs364585 20 12962718 A G 195 1 1 56348 175283 135955 0 56348 175283 135955 0 367586 225 559 442 0 1226 56123 174724 135513 0 366360 0.391716 0.411501 0.39165 0 0.798027 0.683417 0.931857 0.813579 0.69272 0.955524 0.920705 0.849433 0.997956 0.0417956 1 -0.0844452 0.0414852 NA
rs2328223 rs2328223 20 17845921 A C 196 1 1 242960 111732 12894 0 242960 111732 12894 0 367586 838 346 42 0 1226 242122 111386 12852 0 366360 0.187058 0.175367 0.187097 0 0.897503 0.791688 1.01746 0.94421 0.692232 1.28791 0.92397 0.832496 1.0255 0.156216 1 -0.0737666 0.0520248 NA
20:34154741_C_T rs7264396 20 34154741 C T 197 0.999888 0.999709 229265 122192 16129.7 0 229265 122192 16129.7 0 367586 790.937 382.059 53.0039 0 1226 228474 121810 16076.7 0 366360 0.210088 0.199048 0.210125 3.95878e-16 0.90603 0.801721 1.02391 0.952369 0.720829 1.25828 0.934184 0.845884 1.0317 0.239661 0.999838 -0.0587124 0.0499325 NA
20:39180436_T_C rs6016381 20 39180436 T C 198 0.985662 0.976158 134743 175256 57587.4 0 134743 175256 57587.4 0 367586 457.29 586.349 182.361 0 1226 134286 174669 57405.1 0 366360 0.395051 0.387875 0.395075 3.8796e-15 0.985772 0.87213 1.11422 0.932864 0.785502 1.10787 0.970228 0.89441 1.05247 0.47014 0.975577 -0.0302954 0.0419457 NA
20:39724338_T_C rs6065311 20 39724338 T C 199 0.999669 0.999483 99688.9 183946 83951.3 0 99688.9 183946 83951.3 0 367586 326.773 619.22 280.008 0 1226 99362.2 183326 83671.3 0 366360 0.478593 0.480928 0.478585 -3.16702e-16 1.02706 0.898041 1.17461 1.01758 0.867233 1.19399 1.00943 0.932423 1.0928 0.895512 0.999652 0.00533724 0.0406392 NA
rs1800961 rs1800961 20 43042364 C T 200 1 1 345047 22185 354 0 345047 22185 354 0 367586 1133 89 4 0 1226 343914 22096 350 0 366360 0.0311397 0.0395595 0.0311115 0 1.22263 0.984928 1.51771 3.46906 1.2925 9.31096 1.28273 1.04655 1.57221 0.0186836 1 0.273481 0.116287 NA
20:44585420_A_G rs4465830 20 44585420 A G 201 0.999851 0.999604 243276 111557 12752.9 0 243276 111557 12752.9 0 367586 772.878 412.118 41.0039 0 1226 242503 111145 12711.9 0 366360 0.186437 0.201519 0.186386 -6.33405e-16 1.16342 1.03211 1.31144 1.01209 0.738904 1.38628 1.10168 0.997992 1.21615 0.0590391 0.999016 0.0981926 0.0520115 NA
rs181362 rs181362 22 21932068 C T 202 1 1 239937 113956 13693 0 239937 113956 13693 0 367586 788 383 55 0 1226 239149 113573 13638 0 366360 0.192257 0.20106 0.192228 0 1.02345 0.905639 1.15658 1.22392 0.930683 1.60956 1.05751 0.957902 1.16748 0.261757 1 0.0576747 0.0513921 NA
rs5763662 rs5763662 22 30378703 C T 203 1 1 351124 16288 174 0 351124 16288 174 0 367586 1155 71 0 0 1226 349969 16217 174 0 366360 0.0226287 0.028956 0.0226075 0 1.32659 1.04335 1.68671 NA NA NA 1.28918 1.01761 1.63323 0.0250167 1 0.307983 0.137422 NA
22:38595411_G_A rs3761445 22 38595411 G A 204 0.998847 0.998255 59201 176652 131733 0 59201 176652 131733 0 367586 200.337 584.706 440.957 0 1226 59000.6 176067 131292 0 366360 0.40134 0.401868 0.401338 -3.95878e-16 0.978034 0.832821 1.14857 0.989127 0.836766 1.16923 0.997797 0.920283 1.08184 0.916553 0.998217 -0.00432593 0.0412871 NA
# Completed successfully at 2020-06-10 01:23:00
