# Supplementary material for: Predicting the effect of statins on cancer risk using genetic variants from a Mendelian randomization study in the UK Biobank
Source: eLife. 2020 Oct 13;9:e57191. doi: 10.7554/eLife.57191 (PMC7553780; doi:10.7554/eLife.57191)
Supplement: Source data 1. [file elife-57191-data1.zip › lipid_snps_CANCER_outcomes_ca_leuk.out]

# Analysis: "SNPTEST 2.5.4-beta1 analysis, started 2019-08-07 20:11:29"
#  started: 2019-08-07 22:37:38
# 
# Analysis properties:
#   -cov_names PC1 PC2 PC3 PC4 PC5 PC6 PC7 PC8 PC9 PC10 ages sex (user-supplied)
#   -data /rds/project/jmmh2/rds-jmmh2-projects/zz_mr/Association_Tests_August/bgen/lipid_snps.bgen /rds/project/jmmh2/rds-jmmh2-projects/zz_mr/Association_Tests_August/input/cancer_v3.sample (user-supplied)
#   -exclude_samples /rds/project/jmmh2/rds-jmmh2-projects/zz_mr/Amy_GWAS/input_all/exclusion_list.txt (user-supplied)
#   -frequentist 1 (user-supplied)
#   -method score (user-supplied)
#   -o /rds/project/jmmh2/rds-jmmh2-projects/zz_mr/Association_Tests_August/output/lipid_snps_CANCER_outcomes_ca_leuk.out (user-supplied)
#   -pheno ca_leuk (user-supplied)
# 
alternate_ids rsid chromosome position alleleA alleleB index average_maximum_posterior_call info cohort_1_AA cohort_1_AB cohort_1_BB cohort_1_NULL all_AA all_AB all_BB all_NULL all_total cases_AA cases_AB cases_BB cases_NULL cases_total controls_AA controls_AB controls_BB controls_NULL controls_total all_maf cases_maf controls_maf missing_data_proportion het_OR het_OR_lower het_OR_upper hom_OR hom_OR_lower hom_OR_upper all_OR all_OR_lower all_OR_upper frequentist_add_pvalue frequentist_add_info frequentist_add_beta_1 frequentist_add_se_1 comment
rs10903129 rs10903129 01 25768937 A G 1 1 1 72158 181055 114373 0 72158 181055 114373 0 367586 259 662 482 0 1403 71899 180393 113891 0 366183 0.442578 0.420527 0.442663 0 1.01874 0.88219 1.17642 1.17485 1.00989 1.36674 1.09444 1.01526 1.1798 0.0239889 1 0.0859298 0.0380674 NA
rs4660293 rs4660293 01 40028180 A G 2 1 1 215504 132022 20060 0 215504 132022 20060 0 367586 846 482 75 0 1403 214658 131540 19985 0 366183 0.234152 0.225232 0.234186 0 0.929749 0.831185 1.04 0.952212 0.751599 1.20637 0.950647 0.869922 1.03886 0.267959 1 -0.0496058 0.0447797 NA
rs2479394 rs2479394 01 55486064 G A 3 1 1 28474 148012 191100 0 28474 148012 191100 0 367586 129 580 694 0 1403 28345 147432 190406 0 366183 0.278792 0.298646 0.278716 0 0.864416 0.713966 1.04657 0.800877 0.663394 0.966851 0.907478 0.836864 0.984052 0.0146003 1 -0.103195 0.0422558 NA
rs11206510 rs11206510 01 55496039 T C 4 1 1 242622 111961 13003 0 242622 111961 13003 0 367586 939 415 49 0 1403 241683 111546 12954 0 366183 0.187666 0.182823 0.187685 0 0.957579 0.852912 1.07509 0.973582 0.730133 1.29821 0.968297 0.879744 1.06576 0.41762 1 -0.0392263 0.0483942 NA
1:55502137_C_G rs2149041 01 55502137 C G 5 0.996853 0.992299 242350 112197 13039.4 0 242350 112197 13039.4 0 367586 932.008 425.392 45.6 0 1403 241418 111771 12993.8 0 366183 0.188086 0.184103 0.188101 -3.16702e-16 0.985847 0.878835 1.10589 0.909033 0.674918 1.22436 0.973948 0.885107 1.07171 0.592497 0.99221 -0.026028 0.0486304 NA
rs2479409 rs2479409 01 55504650 G A 6 1 1 44711 166817 156058 0 44711 166817 156058 0 367586 170 677 556 0 1403 44541 166140 155502 0 366183 0.348543 0.362438 0.34849 0 1.06764 0.902113 1.26354 0.936806 0.788694 1.11273 0.940932 0.871093 1.01637 0.117564 1 -0.0621526 0.0397121 NA
rs10888897 rs10888897 01 55513061 T C 7 1 1 56449 175511 135626 0 56449 175511 135626 0 367586 213 674 516 0 1403 56236 174837 135110 0 366183 0.392301 0.392017 0.392302 0 1.0178 0.872219 1.18767 1.00832 0.859292 1.18319 1.0012 0.927986 1.08019 0.950209 1 0.00242165 0.0387812 NA
1:55518752_C_T rs7552841 01 55518752 C T 8 0.958373 0.933846 142943 172732 51911 0 142943 172732 51911 0 367586 545.282 653.945 203.773 0 1403 142397 172078 51707.3 0 366183 0.376177 0.378293 0.376168 4.75053e-15 0.992419 0.885599 1.11212 1.02914 0.875887 1.20921 1.00908 0.934822 1.08925 0.854456 0.937687 0.00740459 0.0403662 NA
rs562556 rs562556 01 55524237 G A 9 1 1 11874 108124 247588 0 11874 108124 247588 0 367586 53 447 903 0 1403 11821 107677 246685 0 366183 0.179376 0.197078 0.179308 0 0.925898 0.696028 1.23168 0.816438 0.618516 1.0777 0.890134 0.810916 0.97709 0.0141824 1 -0.120971 0.0493235 NA
1:55958030_C_T rs1998013 01 55958030 C T 10 0.99938 0.924791 365156 2424.64 5.47451 0 365156 2424.64 5.47451 0 367586 1388.24 14.7647 0 0 1403 363768 2409.88 5.47451 0 366183 0.00331296 0.00526183 0.00330549 -2.13774e-15 1.60543 0.959864 2.68517 NA NA NA 1.59498 0.95492 2.66405 0.063565 0.94615 0.628275 0.338653 NA
1:62953373_G_A rs10493326 01 62953373 G A 11 0.993589 0.986538 204883 139060 23643.3 0 204883 139060 23643.3 0 367586 795.663 523.498 83.8392 0 1403 204087 138536 23559.5 0 366183 0.253473 0.246321 0.2535 7.91756e-16 0.969257 0.867849 1.08252 0.912785 0.728541 1.14363 0.962422 0.883081 1.04889 0.38065 0.983443 -0.0384628 0.0438722 NA
1:63133930_G_A rs4587594 01 63133930 G A 12 0.999555 0.999167 154549 167721 45316.3 0 154549 167721 45316.3 0 367586 568.051 681.82 153.129 0 1403 153981 167039 45163.2 0 366183 0.351419 0.352131 0.351416 7.91756e-17 1.10645 0.989651 1.23703 0.91908 0.768622 1.09899 1.00314 0.928223 1.0841 0.957966 0.999339 0.00209143 0.0396811 NA
1:92993807_C_T rs6603981 01 92993807 C T 13 0.998715 0.997191 16184.9 118957 232444 0 16184.9 118957 232444 0 367586 75.7176 454.286 872.996 0 1403 16109.2 118503 231571 0 366183 0.205838 0.215867 0.2058 -2.21692e-15 0.815602 0.639109 1.04083 0.802054 0.633856 1.01488 0.941282 0.86017 1.03004 0.23152 0.997197 -0.0557435 0.0465906 NA
rs12133576 rs12133576 01 93816400 A G 14 1 1 50170 170896 146520 0 50170 170896 146520 0 367586 179 642 582 0 1403 49991 170254 145938 0 366183 0.368942 0.356379 0.36899 0 1.05312 0.892069 1.24324 1.11376 0.94169 1.31728 1.05608 0.977419 1.14107 0.139107 1 0.0579488 0.0391778 NA
rs646776 rs646776 01 109818530 C T 15 1 1 18197 127002 222387 0 18197 127002 222387 0 367586 52 498 853 0 1403 18145 126504 221534 0 366183 0.222255 0.21454 0.222285 0 1.37366 1.03191 1.82858 1.34358 1.01507 1.77839 1.04642 0.956063 1.14531 0.336924 1 0.0437305 0.0455403 NA
1:110198727_C_G rs1010167 01 110198727 C G 16 0.996247 0.993891 137991 174531 55063.9 0 137991 174531 55063.9 0 367586 532.502 666.443 204.055 0 1403 137459 173865 54859.8 0 366183 0.3872 0.382948 0.387216 1.26681e-15 0.98947 0.882737 1.10911 0.96016 0.816825 1.12865 0.982136 0.910021 1.05997 0.652417 0.995112 -0.0175601 0.0389871 NA
rs267733 rs267733 01 150958836 A G 17 1 1 258958 99130 9498 0 258958 99130 9498 0 367586 961 403 39 0 1403 257997 98727 9459 0 366183 0.160678 0.171418 0.160637 0 1.09587 0.975312 1.23134 1.10691 0.803125 1.52559 1.081 0.979721 1.19275 0.142329 1 0.0755698 0.0515071 NA
rs12145743 rs12145743 01 156700651 T G 18 1 1 161167 164513 41906 0 161167 164513 41906 0 367586 611 636 156 0 1403 160556 163877 41750 0 366183 0.337778 0.337847 0.337778 0 1.01982 0.912457 1.13982 0.981869 0.823289 1.17099 1.00031 0.924901 1.08187 0.998069 1 -9.69512e-05 0.0400606 NA
rs4650994 rs4650994 01 178515312 G A 19 1 1 81139 181896 104551 0 81139 181896 104551 0 367586 324 690 389 0 1403 80815 181206 104162 0 366183 0.468154 0.476835 0.468121 0 0.949781 0.832115 1.08409 0.931509 0.8036 1.07978 0.96564 0.896563 1.04004 0.321484 1 -0.0375044 0.0378292 NA
1:182150978_C_A rs1689797 01 182150978 C A 20 0.998404 0.997402 163413 163299 40874.1 0 163413 163299 40874.1 0 367586 633.557 618.067 151.376 0 1403 162780 162680 40722.7 0 366183 0.333319 0.328161 0.333339 1.50434e-15 0.976146 0.87357 1.09077 0.955074 0.799622 1.14075 0.97688 0.90272 1.05713 0.614437 0.998256 -0.0202545 0.0402075 NA
rs2642438 rs2642438 01 220970028 A G 21 1 1 32481 153245 181860 0 32481 153245 181860 0 367586 132 573 698 0 1403 32349 152672 181162 0 366183 0.296811 0.298289 0.296805 0 0.919776 0.760915 1.1118 0.944224 0.783647 1.13771 0.992924 0.915641 1.07673 0.914841 1 -0.00442535 0.041384 NA
1:220985811_T_C rs903319 01 220985811 T C 22 0.997348 0.994976 198690 143077 25818.5 0 198690 143077 25818.5 0 367586 750.455 559.886 92.6588 0 1403 197940 142517 25725.8 0 366183 0.264856 0.265575 0.264853 7.91756e-16 1.03619 0.928565 1.15629 0.950004 0.76529 1.1793 1.00371 0.9229 1.0916 0.960688 0.994576 0.00212059 0.0430227 NA
rs4846914 rs4846914 01 230295691 G A 23 1 1 56753 176014 134819 0 56753 176014 134819 0 367586 233 684 486 0 1403 56520 175330 134333 0 366183 0.393813 0.409836 0.393751 0 0.946338 0.815355 1.09836 0.877606 0.750478 1.02627 0.935262 0.867353 1.00849 0.0720741 1 -0.0697752 0.0387931 NA
1:230419344_G_A rs6680658 01 230419344 G A 24 0.993148 0.986 216214 131472 19900 0 216214 131472 19900 0 367586 823.725 506.502 72.7725 0 1403 215390 130966 19827.3 0 366183 0.232969 0.232376 0.232971 -1.90021e-15 1.01127 0.905128 1.12986 0.959727 0.754847 1.22022 0.996671 0.912918 1.08811 0.900312 0.986373 -0.00564601 0.0450719 NA
1:234849339_G_A rs2587534 01 234849339 G A 25 0.99591 0.992501 85062.7 183708 98815.1 0 85062.7 183708 98815.1 0 367586 316.008 716.769 370.224 0 1403 84746.7 182991 98444.9 0 366183 0.481294 0.480679 0.481296 4.27548e-15 1.05044 0.919995 1.19939 1.00855 0.867724 1.17222 1.00248 0.930786 1.07969 0.971122 0.992174 0.00137784 0.03806 NA
rs1367117 rs1367117 02 21263900 G A 26 1 1 161856 163987 41743 0 161856 163987 41743 0 367586 624 628 151 0 1403 161232 163359 41592 0 366183 0.336619 0.331433 0.336639 0 0.993306 0.888949 1.10992 0.938067 0.785043 1.12092 0.976867 0.902887 1.05691 0.541083 1 -0.0244898 0.04007 NA
rs515135 rs515135 02 21286057 T C 27 1 1 11882 108434 247270 0 11882 108434 247270 0 367586 43 394 966 0 1403 11839 108040 246304 0 366183 0.179819 0.171062 0.179853 0 1.00406 0.732488 1.37631 1.07982 0.79514 1.46643 1.06266 0.963034 1.17259 0.225165 1 0.0598076 0.0493093 NA
rs1260326 rs1260326 02 27730940 T C 28 1 1 57437 175526 134623 0 57437 175526 134623 0 367586 202 694 507 0 1403 57235 174832 134116 0 366183 0.39501 0.391304 0.395024 0 1.12473 0.961333 1.3159 1.07112 0.909674 1.26122 1.01571 0.941416 1.09587 0.713699 1 0.0142079 0.038725 NA
2:27731212_T_C rs3817588 02 27731212 T C 29 0.991982 0.980657 237957 115439 14189.4 0 237957 115439 14189.4 0 367586 893.024 455.498 54.4784 0 1403 237064 114984 14134.9 0 366183 0.195625 0.20116 0.195604 -3.5629e-15 1.0516 0.939174 1.1775 1.02314 0.777885 1.34572 1.03556 0.944082 1.1359 0.439652 0.982405 0.037193 0.0481287 NA
rs6544713 rs6544713 02 44073881 T C 30 1 1 38467 160718 168401 0 38467 160718 168401 0 367586 160 623 620 0 1403 38307 160095 167781 0 366183 0.32326 0.336066 0.323211 0 0.931684 0.782836 1.10883 0.884722 0.743316 1.05303 0.943484 0.872267 1.02052 0.145536 1 -0.0589026 0.0404695 NA
rs4148218 rs4148218 02 44099582 G A 31 1 1 245276 109927 12383 0 245276 109927 12383 0 367586 934 430 39 0 1403 244342 109497 12344 0 366183 0.183213 0.181041 0.183221 0 1.02735 0.916251 1.15192 0.826533 0.599678 1.1392 0.985468 0.895015 1.08506 0.781218 1 -0.0135972 0.048958 NA
rs2710642 rs2710642 02 63149557 G A 32 1 1 39456 161626 166504 0 39456 161626 166504 0 367586 133 641 629 0 1403 39323 160985 165875 0 366183 0.327186 0.323236 0.327201 0 1.17725 0.976382 1.41943 1.12115 0.929577 1.35221 1.01823 0.940643 1.10222 0.709917 1 0.0150247 0.0403925 NA
2:118576719_T_C rs17508045 02 118576719 T C 33 0.999611 0.997929 305977 58744.1 2864.9 0 305977 58744.1 2864.9 0 367586 1161.87 235.133 5.99216 0 1403 304815 58508.9 2858.91 0 366183 0.087699 0.0880676 0.0876976 -1.58351e-15 1.05431 0.916174 1.21328 0.54987 0.246186 1.22817 1.00463 0.881439 1.14503 0.94077 0.998966 0.00497237 0.0669212 NA
rs2030746 rs2030746 02 121309488 C T 34 1 1 125469 178592 63525 0 125469 178592 63525 0 367586 471 695 237 0 1403 124998 177897 63288 0 366183 0.415742 0.416607 0.415739 0 1.03681 0.922144 1.16573 0.993823 0.849945 1.16206 1.00358 0.930882 1.08196 0.938621 1 0.00295917 0.0384293 NA
2:135762344_C_T rs16831243 02 135762344 C T 35 0.999529 0.998031 297933 65518.4 4134.64 0 297933 65518.4 4134.64 0 367586 1153.28 234.718 15 0 1403 296780 65283.7 4119.64 0 366183 0.100368 0.0943399 0.100391 4.75053e-16 0.925209 0.803851 1.06489 0.93698 0.562496 1.56078 0.933445 0.82227 1.05965 0.422636 0.998542 -0.0512163 0.0638721 NA
2:165551201_T_C rs7607980 02 165551201 T C 36 0.999288 0.997628 284300 77910.9 5375.6 0 284300 77910.9 5375.6 0 367586 1099.78 279.216 24 0 1403 283200 77631.6 5351.6 0 366183 0.1206 0.116613 0.120616 -2.69197e-15 0.926161 0.81197 1.05641 1.15482 0.769983 1.73199 0.962432 0.857454 1.08026 0.523537 0.99591 -0.0371351 0.0582143 NA
2:165619163_T_G rs355838 02 165619163 T G 37 0.994557 0.992059 56385.1 175396 135805 0 56385.1 175396 135805 0 367586 223.275 663.871 515.855 0 1403 56161.8 174732 135289 0 366183 0.391971 0.39573 0.391957 8.70931e-16 0.955681 0.820976 1.11249 0.959106 0.819489 1.12251 0.984316 0.912453 1.06184 0.620805 0.99049 -0.019303 0.0390188 NA
rs2287623 rs2287623 02 169830155 G A 38 1 1 57757 176298 133531 0 57757 176298 133531 0 367586 222 668 513 0 1403 57535 175630 133018 0 366183 0.39693 0.396294 0.396933 0 0.985728 0.846617 1.1477 0.999508 0.853633 1.17031 1.00267 0.929488 1.08162 0.967986 1 0.00155418 0.0387246 NA
rs1047891 rs1047891 02 211540507 C A 39 1 1 172154 158700 36732 0 172154 158700 36732 0 367586 624 640 139 0 1403 171530 158060 36593 0 366183 0.315795 0.327156 0.315752 0 1.11305 0.996628 1.24307 1.04417 0.868531 1.25533 1.05368 0.973624 1.14032 0.188714 1 0.0535547 0.0407448 NA
rs1250229 rs1250229 02 216304384 T C 40 1 1 24471 143779 199336 0 24471 143779 199336 0 367586 97 558 748 0 1403 24374 143221 198588 0 366183 0.262144 0.267997 0.262122 0 0.979 0.788783 1.21509 0.946463 0.765704 1.16989 0.970288 0.89238 1.055 0.502404 1 -0.0290328 0.0432865 NA
2:227122216_G_T rs1515110 02 227122216 G T 41 0.999003 0.998217 48609.5 170037 148940 0 48609.5 170037 148940 0 367586 195.969 645.357 561.675 0 1403 48413.5 169391 148378 0 366183 0.363528 0.36967 0.363504 1.58351e-16 0.941216 0.801906 1.10473 0.935178 0.794571 1.10067 0.973796 0.901808 1.05153 0.482443 0.998856 -0.0276685 0.0393925 NA
rs11563251 rs11563251 02 234679384 C T 42 1 1 290875 72172 4539 0 290875 72172 4539 0 367586 1105 277 21 0 1403 289770 71895 4518 0 366183 0.110518 0.113685 0.110506 0 1.01035 0.885453 1.15287 1.21889 0.79072 1.87891 1.03245 0.918646 1.16036 0.605652 1 0.0311407 0.0603164 NA
3:12296469_G_A rs9875338 03 12296469 G A 43 0.999063 0.998416 132583 176123 58880 0 132583 176123 58880 0 367586 554.188 632.875 215.937 0 1403 132029 175490 58664 0 366183 0.399747 0.379454 0.399825 -7.91756e-16 0.859168 0.766408 0.963155 0.876936 0.749121 1.02656 0.917898 0.850388 0.990768 0.027003 0.998276 -0.0855655 0.0386916 NA
rs7640978 rs7640978 03 32533010 C T 44 1 1 305112 59557 2917 0 305112 59557 2917 0 367586 1161 232 10 0 1403 303951 59325 2907 0 366183 0.0889465 0.0898076 0.0889432 0 1.02382 0.888971 1.17911 0.900588 0.482754 1.68007 1.01068 0.887767 1.1506 0.845809 1 0.0129439 0.06656 NA
Affx-22382690 rs2290547 03 47061183 G A 45 1 1 250117 105993 11476 0 250117 105993 11476 0 367586 955 414 34 0 1403 249162 105579 11442 0 366183 0.175394 0.171775 0.175408 0 1.02306 0.911413 1.14838 0.775274 0.550395 1.09204 0.97499 0.883724 1.07568 0.586275 1 -0.0270672 0.0497336 NA
3:50113034_A_G rs2240327 03 50113034 A G 46 0.99989 0.999813 100622 183347 83617 0 100622 183347 83617 0 367586 369.992 710.149 322.859 0 1403 100252 182637 83294.2 0 366183 0.47687 0.483203 0.476845 -2.37527e-16 1.05356 0.928926 1.19492 1.05026 0.904374 1.21969 1.0258 0.952452 1.10479 0.45386 0.999591 0.0288775 0.038555 NA
rs13326165 rs13326165 03 52532118 A G 47 1 1 15455 119214 232917 0 15455 119214 232917 0 367586 56 441 906 0 1403 15399 118773 232011 0 366183 0.204203 0.197078 0.20423 0 1.021 0.77277 1.34896 1.0738 0.819406 1.40718 1.0456 0.952568 1.14773 0.323599 1 0.0464491 0.0470567 NA
rs6805251 rs6805251 03 119560606 T C 48 1 1 53874 173703 140009 0 53874 173703 140009 0 367586 192 657 554 0 1403 53682 173046 139455 0 366183 0.382837 0.370991 0.382882 0 1.06153 0.903591 1.24707 1.11072 0.942293 1.30924 1.05194 0.974235 1.13585 0.205405 1 0.0493266 0.0389533 NA
rs17345563 rs17345563 03 132209203 A G 49 1 1 289295 73612 4679 0 289295 73612 4679 0 367586 1089 300 14 0 1403 288206 73312 4665 0 366183 0.112858 0.116892 0.112842 0 1.08298 0.952811 1.23094 0.79424 0.468438 1.34664 1.04064 0.92723 1.16792 0.454983 1 0.0447718 0.0599247 NA
3:135932359_C_T rs687339 03 135932359 C T 50 0.998803 0.997227 19123.1 129452 219011 0 19123.1 129452 219011 0 367586 90.1725 479.62 833.208 0 1403 19032.9 128972 218178 0 366183 0.228107 0.235198 0.22808 -1.50434e-15 0.784931 0.626476 0.983465 0.80607 0.648317 1.00221 0.960794 0.880376 1.04856 0.395837 0.997354 -0.038331 0.0451442 NA
3:156798294_A_G rs1482852 03 156798294 A G 51 0.998128 0.996845 131815 177009 58762 0 131815 177009 58762 0 367586 499.384 688.722 214.894 0 1403 131316 176320 58547.1 0 366183 0.400631 0.398614 0.400639 1.42516e-15 1.02713 0.915161 1.15279 0.965163 0.822293 1.13286 0.991593 0.919286 1.06959 0.835134 0.996949 -0.00807133 0.0387819 NA
3:170727218_G_A rs10513688 03 170727218 G A 52 0.999974 0.999859 299612 64506.6 3467.13 0 299612 64506.6 3467.13 0 367586 1172.99 221.012 9 0 1403 298439 64285.5 3458.13 0 366183 0.0971756 0.0851788 0.0972216 -9.50107e-16 0.874711 0.757418 1.01017 0.662162 0.343374 1.27691 0.864597 0.757095 0.987364 0.0337942 0.999952 -0.135808 0.0639845 NA
rs6831256 rs6831256 04 3473139 A G 53 1 1 122328 179565 65693 0 122328 179565 65693 0 367586 464 687 252 0 1403 121864 178878 65441 0 366183 0.422964 0.424448 0.422958 0 1.00869 0.896417 1.13502 1.01137 0.867303 1.17936 1.00612 0.933416 1.08449 0.771949 1 0.0111197 0.0383667 NA
4:26062990_A_G rs10019888 04 26062990 A G 54 0.996652 0.990717 256221 101227 10138.8 0 256221 101227 10138.8 0 367586 968.776 392.792 41.4314 0 1403 255252 100834 10097.4 0 366183 0.165273 0.169514 0.165257 -6.4924e-15 1.02637 0.912612 1.1543 1.0811 0.791677 1.47633 1.03102 0.934014 1.13809 0.55881 0.991303 0.0298488 0.0510578 NA
rs442177 rs442177 04 88030261 G T 55 1 1 60675 177384 129527 0 60675 177384 129527 0 367586 232 652 519 0 1403 60443 176732 129008 0 366183 0.406346 0.397719 0.406379 0 0.961148 0.827169 1.11683 1.04811 0.897538 1.22395 1.03668 0.961056 1.11825 0.374977 1 0.0342088 0.0385586 NA
4:88160140_C_T rs10029254 04 88160140 C T 56 0.999897 0.999771 217251 130571 19763.7 0 217251 130571 19763.7 0 367586 842.996 472.016 87.9882 0 1403 216408 130099 19675.7 0 366183 0.231372 0.230931 0.231374 3.16702e-16 0.931386 0.831964 1.04269 1.148 0.92123 1.4306 0.997509 0.91351 1.08923 0.896711 0.999907 -0.00581714 0.04481 NA
rs3822072 rs3822072 04 89741269 G A 57 1 1 110787 182105 74694 0 110787 182105 74694 0 367586 414 719 270 0 1403 110373 181386 74424 0 366183 0.450905 0.448681 0.450914 0 1.05679 0.936206 1.1929 0.967193 0.829477 1.12777 0.99102 0.919838 1.06771 0.904407 1 -0.00457402 0.0380862 NA
rs2602836 rs2602836 04 100014805 A G 58 1 1 64735 179575 123276 0 64735 179575 123276 0 367586 240 663 500 0 1403 64495 178912 122776 0 366183 0.420371 0.407341 0.420421 0 0.995838 0.858906 1.1546 1.09439 0.937991 1.27686 1.0554 0.978702 1.13811 0.15218 1 0.054951 0.038377 NA
rs13107325 rs13107325 04 103188709 C T 59 1 1 314539 51078 1969 0 314539 51078 1969 0 367586 1214 184 5 0 1403 313325 50894 1964 0 366183 0.0748342 0.0691376 0.074856 0 0.933099 0.798849 1.08991 0.65706 0.272684 1.58325 0.917933 0.793151 1.06235 0.208844 1 -0.0903323 0.0718777 NA
rs6450176 rs6450176 05 53298025 G A 60 1 1 205147 139012 23427 0 205147 139012 23427 0 367586 789 520 94 0 1403 204358 138492 23333 0 366183 0.25282 0.252316 0.252822 0 0.972508 0.870405 1.08659 1.04345 0.842183 1.29282 0.997327 0.915736 1.08619 0.958577 1 -0.00226282 0.0435667 NA
5:55861786_C_T rs9686661 05 55861786 C T 61 0.999884 0.999703 235332 117442 14811.2 0 235332 117442 14811.2 0 367586 897.996 453 52.0039 0 1403 234434 116989 14759.2 0 366183 0.200041 0.198506 0.200047 -3.95878e-16 1.01088 0.902713 1.132 0.919857 0.69518 1.21715 0.990388 0.902489 1.08685 0.827497 0.999981 -0.0103028 0.0472794 NA
5:67714246_A_G rs4976033 05 67714246 A G 62 0.983128 0.97252 131248 176794 59543.3 0 131248 176794 59543.3 0 367586 526.294 660.024 216.682 0 1403 130722 176134 59326.6 0 366183 0.402465 0.389661 0.402514 1.42516e-15 0.930757 0.829841 1.04395 0.907183 0.77421 1.06299 0.947682 0.878313 1.02253 0.161972 0.970389 -0.054803 0.0391878 NA
5:74560579_G_A rs10066707 05 74560579 G A 63 0.993838 0.99098 146622 170694 50270.3 0 146622 170694 50270.3 0 367586 597.702 621.302 183.996 0 1403 146024 170072 50086.3 0 366183 0.36894 0.352564 0.369003 1.74186e-15 0.892502 0.797526 0.998787 0.89749 0.760552 1.05908 0.93119 0.861671 1.00632 0.0791993 0.99062 -0.0691205 0.039377 NA
5:74562029_C_G rs2006760 05 74562029 C G 64 0.989448 0.974963 232555 119577 15454 0 232555 119577 15454 0 367586 896.361 442.133 64.5059 0 1403 231659 119135 15389.5 0 366183 0.204693 0.203544 0.204698 -8.86766e-15 0.959137 0.855695 1.07508 1.08328 0.840971 1.39541 0.992924 0.905585 1.08869 0.931107 0.976943 -0.00411058 0.0475472 NA
rs7703051 rs7703051 05 74625487 C A 65 1 1 143724 172086 51776 0 143724 172086 51776 0 367586 577 648 178 0 1403 143147 171438 51598 0 366183 0.37493 0.357805 0.374996 0 0.937723 0.838024 1.04928 0.855842 0.723237 1.01276 0.928615 0.859509 1.00328 0.0574584 1 -0.0742586 0.0390874 NA
5:74641707_G_A rs2303152 05 74641707 G A 66 0.999561 0.998347 297281 66549.7 3754.97 0 297281 66549.7 3754.97 0 367586 1144.6 241.396 17 0 1403 296137 66308.3 3737.97 0 366183 0.100738 0.0981454 0.100748 1.18763e-15 0.941887 0.819597 1.08242 1.17666 0.728117 1.90151 0.971358 0.857563 1.10025 0.597135 0.99711 -0.0332322 0.0628773 NA
5:74648496_G_T rs17238484 05 74648496 G T 67 0.99975 0.999474 220665 127957 18963.4 0 220665 127957 18963.4 0 367586 881.039 446.961 75 0 1403 219784 127510 18888.4 0 366183 0.22564 0.212744 0.225689 7.1258e-16 0.874431 0.780195 0.98005 0.99053 0.782125 1.25447 0.927144 0.846856 1.01504 0.0931261 0.999905 -0.0758907 0.0451963 NA
rs5909 rs5909 05 74656175 G A 68 1 1 301812 62562 3212 0 301812 62562 3212 0 367586 1158 231 14 0 1403 300654 62331 3198 0 366183 0.0938365 0.0923022 0.0938424 0 0.962202 0.835245 1.10846 1.1366 0.670255 1.92742 0.981918 0.863882 1.11608 0.807474 1 -0.0158371 0.0649895 NA
rs12916 rs12916 05 74656539 T C 69 1 1 132156 176603 58827 0 132156 176603 58827 0 367586 532 663 208 0 1403 131624 175940 58619 0 366183 0.400256 0.384533 0.400316 0 0.932336 0.831628 1.04524 0.877907 0.747671 1.03083 0.93594 0.86727 1.01005 0.0805061 1 -0.0675418 0.0386448 NA
rs4530754 rs4530754 05 122855416 G A 70 1 1 76377 182312 108897 0 76377 182312 108897 0 367586 277 699 427 0 1403 76100 181613 108470 0 366183 0.455765 0.446543 0.455801 0 1.05739 0.91979 1.21557 1.08149 0.929456 1.2584 1.0381 0.963501 1.11847 0.323538 1 0.0375487 0.038035 NA
rs6882076 rs6882076 05 156390297 T C 71 1 1 49173 170253 148160 0 49173 170253 148160 0 367586 196 642 565 0 1403 48977 169611 147595 0 366183 0.365355 0.368496 0.365343 0 0.945839 0.805777 1.11025 0.956562 0.812849 1.12568 0.986519 0.913545 1.06532 0.72671 1 -0.0137326 0.0392916 NA
6:16109163_A_C rs2294261 06 16109163 A C 72 0.99645 0.994416 95752.4 183259 88575.1 0 95752.4 183259 88575.1 0 367586 347.486 715.42 340.094 0 1403 95404.9 182543 88235 0 366183 0.490237 0.497366 0.49021 1.10846e-15 1.07604 0.946379 1.22347 1.05826 0.911049 1.22925 1.02904 0.955503 1.10824 0.402792 0.99532 0.0317446 0.0379428 NA
6:26093141_G_A rs1800562 06 26093141 G A 73 0.99952 0.997285 313425 51906.4 2254.63 0 313425 51906.4 2254.63 0 367586 1207.4 185.616 9.98431 0 1403 312218 51720.7 2244.65 0 366183 0.076738 0.073266 0.0767513 8.70931e-16 0.928017 0.794923 1.0834 1.15021 0.616133 2.14723 0.950999 0.824894 1.09638 0.444834 0.997218 -0.0543888 0.0711844 NA
rs2247056 rs2247056 06 31265490 T C 74 1 1 32591 153678 181317 0 32591 153678 181317 0 367586 131 615 657 0 1403 32460 153063 180660 0 366183 0.297699 0.312545 0.297642 0 0.995594 0.824152 1.2027 0.901116 0.746741 1.0874 0.932113 0.860465 1.00973 0.102482 1 -0.0678566 0.041555 NA
6:34563164_A_G rs205262 06 34563164 A G 75 0.999283 0.998621 196621 144317 26647.4 0 196621 144317 26647.4 0 367586 716.678 573.204 113.118 0 1403 195905 143744 26534.3 0 366183 0.268797 0.284903 0.268735 -1.58351e-16 1.09003 0.976451 1.21683 1.16532 0.955312 1.42149 1.08413 0.998646 1.17694 0.0532876 0.998177 0.0825622 0.0427212 NA
6:43757896_C_A rs998584 06 43757896 C A 76 0.996387 0.994693 98504 183562 85520.5 0 98504 183562 85520.5 0 367586 382.941 714.525 305.533 0 1403 98121.1 182847 85214.9 0 366183 0.482339 0.472413 0.482378 5.54229e-16 1.00129 0.884191 1.1339 0.918699 0.790233 1.06805 0.960848 0.892084 1.03491 0.314878 0.996362 -0.0381521 0.0379608 NA
rs17789218 rs17789218 06 100600097 T C 77 1 1 209829 135864 21893 0 209829 135864 21893 0 367586 792 528 83 0 1403 209037 135336 21810 0 366183 0.244365 0.247327 0.244353 0 1.02972 0.922151 1.14983 1.00443 0.800805 1.25984 1.01617 0.932503 1.10734 0.762132 1 0.0133329 0.0440492 NA
6:116337503_G_A rs868943 06 116337503 G A 78 0.999615 0.999376 122639 178859 66087.8 0 122639 178859 66087.8 0 367586 460.075 670.953 271.973 0 1403 122179 178188 65815.8 0 366183 0.423077 0.432964 0.42304 7.1258e-16 0.999958 0.887892 1.12617 1.0974 0.944334 1.27527 1.04137 0.966302 1.12228 0.326114 0.999755 0.0375813 0.0382713 NA
rs9491696 rs9491696 06 127452639 C G 79 1 1 94100 183991 89495 0 94100 183991 89495 0 367586 326 716 361 0 1403 93774 183275 89134 0 366183 0.493736 0.512473 0.493664 0 1.12376 0.985595 1.2813 1.16501 1.0027 1.35359 1.07815 1.00108 1.16115 0.0545038 1 0.0728697 0.0378975 NA
6:139831757_T_C rs634869 06 139831757 T C 80 0.999776 0.999687 61831.2 177550 128204 0 61831.2 177550 128204 0 367586 223.992 679.012 499.996 0 1403 61607.2 176871 127704 0 366183 0.409717 0.401638 0.409748 0 1.05589 0.90763 1.22837 1.07686 0.919586 1.26103 1.03421 0.958888 1.11545 0.374916 0.999981 0.0341327 0.038468 NA
6:152040291_T_C rs12525163 06 152040291 T C 81 0.999285 0.998573 193858 146362 27365.9 0 193858 146362 27365.9 0 367586 716.012 587.098 99.8902 0 1403 193142 145775 27266 0 366183 0.273533 0.280427 0.273506 1.18763e-15 1.08639 0.973869 1.21191 0.988233 0.801267 1.21883 1.03517 0.953165 1.12422 0.44107 0.999036 0.0327595 0.0425234 NA
6:160575985_C_T rs2297374 06 160575985 C T 82 0.998105 0.996826 143986 171881 51719.5 0 143986 171881 51719.5 0 367586 532.761 649.518 220.722 0 1403 143453 171231 51498.7 0 366183 0.374497 0.388796 0.374442 2.61279e-15 1.02138 0.910621 1.1456 1.15405 0.986161 1.35053 1.06272 0.984895 1.14669 0.118663 0.99623 0.0610956 0.0391536 NA
rs1564348 rs1564348 06 160578860 T C 83 1 1 253279 103766 10541 0 253279 103766 10541 0 367586 995 374 34 0 1403 252284 103392 10507 0 366183 0.169821 0.15752 0.169869 0 0.917173 0.814192 1.03318 0.820478 0.582598 1.15549 0.91371 0.825311 1.01158 0.0828715 1 -0.0875805 0.0505001 NA
rs702485 rs702485 07 6449272 A G 84 1 1 109061 182158 76367 0 109061 182158 76367 0 367586 411 709 283 0 1403 108650 181449 76084 0 366183 0.455529 0.454383 0.455533 0 1.03295 0.914548 1.16668 0.983289 0.844902 1.14434 0.995374 0.923956 1.07231 0.931282 1 -0.003278 0.0380134 NA
7:16152174_T_A rs17286602 07 16152174 T A 85 0.997749 0.99646 120185 180187 67214.2 0 120185 180187 67214.2 0 367586 464.655 686.333 252.012 0 1403 119720 179501 66962.2 0 366183 0.427948 0.424218 0.427963 -7.91756e-16 0.985154 0.875523 1.10851 0.969676 0.831588 1.1307 0.984805 0.913638 1.06152 0.715523 0.996514 -0.0139944 0.0383988 NA
rs10282707 rs10282707 07 17911038 C T 86 1 1 133659 176056 57871 0 133659 176056 57871 0 367586 478 703 222 0 1403 133181 175353 57649 0 366183 0.396911 0.408767 0.396866 0 1.11701 0.994257 1.25492 1.07294 0.914767 1.25846 1.05072 0.974399 1.13302 0.200182 1 0.0495814 0.0387043 NA
rs12670798 rs12670798 07 21607352 T C 87 1 1 208500 136805 22281 0 208500 136805 22281 0 367586 779 547 77 0 1403 207721 136258 22204 0 366183 0.2467 0.249822 0.246688 0 1.07045 0.959382 1.19439 0.924703 0.731372 1.16914 1.01693 0.933473 1.10786 0.659356 1 0.0193737 0.0439509 NA
rs4722551 rs4722551 07 25991826 T C 88 1 1 260182 98070 9334 0 260182 98070 9334 0 367586 1006 370 27 0 1403 259176 97700 9307 0 366183 0.15879 0.151105 0.158819 0 0.975672 0.865866 1.0994 0.747396 0.509692 1.09596 0.942778 0.85008 1.04558 0.251996 1 -0.0592056 0.0516847 NA
rs2073547 rs2073547 07 44582331 A G 89 1 1 245422 109039 13125 0 245422 109039 13125 0 367586 960 395 48 0 1403 244462 108644 13077 0 366183 0.184024 0.174982 0.184058 0 0.92583 0.823291 1.04114 0.934702 0.699109 1.24969 0.940231 0.852832 1.03659 0.235862 1 -0.057641 0.0486261 NA
rs217386 rs217386 07 44600695 G A 90 1 1 121990 179168 66428 0 121990 179168 66428 0 367586 458 680 265 0 1403 121532 178488 66163 0 366183 0.424423 0.431219 0.424397 0 1.01094 0.897787 1.13835 1.06281 0.913333 1.23675 1.02826 0.9541 1.10819 0.499869 1 0.0258017 0.038242 NA
rs4917014 rs4917014 07 50305863 T G 91 1 1 170006 160266 37314 0 170006 160266 37314 0 367586 650 608 145 0 1403 169356 159658 37169 0 366183 0.319509 0.320029 0.319507 0 0.992202 0.888143 1.10845 1.01642 0.848681 1.21732 1.0024 0.925823 1.08531 0.964644 1 0.00180047 0.0406183 NA
rs17145738 rs17145738 07 72982874 C T 92 1 1 283413 78558 5615 0 283413 78558 5615 0 367586 1095 284 24 0 1403 282318 78274 5591 0 366183 0.122132 0.118318 0.122147 0 0.93546 0.820801 1.06614 1.10674 0.737943 1.65985 0.964449 0.859872 1.08174 0.535629 1 -0.0357634 0.0577355 NA
rs799160 rs799160 07 73060006 C T 93 1 1 96049 183953 87584 0 96049 183953 87584 0 367586 360 687 356 0 1403 95689 183266 87228 0 366183 0.488486 0.498574 0.488447 0 0.996401 0.876893 1.1322 1.08481 0.93671 1.25633 1.04135 0.966933 1.12149 0.258328 1 0.0428757 0.0379313 NA
7:116358044_A_G rs38855 07 116358044 A G 94 0.993016 0.989758 102992 183261 81332.4 0 102992 183261 81332.4 0 367586 394.863 707.137 301 0 1403 102597 182554 81031.4 0 366183 0.470538 0.466549 0.470553 1.02928e-15 1.00647 0.88966 1.13863 0.96517 0.830518 1.12165 0.984051 0.913577 1.05996 0.673197 0.989229 -0.0160759 0.0381158 NA
7:130444934_A_G rs3996352 07 130444934 A G 95 0.997482 0.996091 94810.4 183476 89299.7 0 94810.4 183476 89299.7 0 367586 371.078 689.122 342.8 0 1403 94439.3 182787 88956.9 0 366183 0.492504 0.489922 0.492514 -2.37527e-16 0.959484 0.845517 1.08881 0.980728 0.846559 1.13616 0.989683 0.918945 1.06587 0.754145 0.995903 -0.0118814 0.037938 NA
rs17173637 rs17173637 07 150529449 T C 96 1 1 308034 56880 2672 0 308034 56880 2672 0 367586 1163 233 7 0 1403 306871 56647 2665 0 366183 0.0846387 0.0880257 0.0846257 0 1.08531 0.942616 1.24961 0.69307 0.329348 1.45847 1.04405 0.915999 1.19001 0.528349 1 0.0428734 0.0679959 NA
8:9184231_G_A rs4240624 08 9184231 G A 97 0.999841 0.999322 3037.28 61083.2 303465 0 3037.28 61083.2 303465 0 367586 13 225.639 1164.36 0 1403 3024.28 60857.6 302301 0 366183 0.0913498 0.089679 0.0913562 2.37527e-16 0.862538 0.492572 1.51038 0.896038 0.518105 1.54965 1.02058 0.896398 1.16197 0.755625 0.998938 0.0204668 0.0657607 NA
8:9267117_C_T rs9693857 08 9267117 C T 98 0.996631 0.995289 112952 181929 72705.1 0 112952 181929 72705.1 0 367586 426.702 696.404 279.894 0 1403 112525 181233 72425.2 0 366183 0.445255 0.447681 0.445246 1.10846e-15 1.01333 0.89809 1.14335 1.01913 0.876254 1.1853 1.0099 0.937348 1.08807 0.777086 0.99662 0.010809 0.0381785 NA
8:15799853_G_C rs4332136 08 15799853 G C 99 0.999557 0.97821 361744 5820.84 21 0 361744 5820.84 21 0 367586 1383.95 19.0471 0 0 1403 360360 5801.79 21 0 366183 0.00797478 0.00678798 0.00797933 -6.33405e-15 0.854834 0.543475 1.34457 NA NA NA 0.849675 0.541037 1.33438 0.544522 0.997745 -0.130697 0.215676 NA
rs4921914 rs4921914 08 18272438 C T 100 1 1 17860 128015 221711 0 17860 128015 221711 0 367586 75 477 851 0 1403 17785 127538 220860 0 366183 0.222717 0.22345 0.222714 0 0.886893 0.694891 1.13195 0.913703 0.721208 1.15758 0.995763 0.910973 1.08844 0.985123 1 -0.000850127 0.0455919 NA
rs1801177 rs1801177 08 19805708 G A 101 1 1 355064 12417 105 0 355064 12417 105 0 367586 1351 52 0 0 1403 353713 12365 105 0 366183 0.0171756 0.0185317 0.0171704 0 1.10104 0.834181 1.45328 NA NA NA 1.08078 0.820995 1.42277 0.611133 1 0.0738182 0.145181 NA
rs268 rs268 08 19813529 A G 102 1 1 354297 13161 128 0 354297 13161 128 0 367586 1348 55 0 0 1403 352949 13106 128 0 366183 0.0182502 0.0196009 0.018245 0 1.09879 0.838637 1.43964 NA NA NA 1.0758 0.82333 1.40569 0.665994 1 0.0606289 0.140458 NA
rs301 rs301 08 19816934 T C 103 1 1 215031 132363 20192 0 215031 132363 20192 0 367586 805 522 76 0 1403 214226 131841 20116 0 366183 0.234975 0.2402 0.234955 0 1.05365 0.943559 1.17659 1.00542 0.794345 1.27259 1.02938 0.943815 1.1227 0.542423 1 0.0272092 0.0446672 NA
rs326 rs326 08 19819439 A G 104 1 1 183581 152452 31553 0 183581 152452 31553 0 367586 695 575 133 0 1403 182886 151877 31420 0 366183 0.293208 0.299715 0.293183 0 0.996257 0.891855 1.11288 1.11389 0.924933 1.34144 1.03182 0.95161 1.11878 0.483595 1 0.0291529 0.0416154 NA
rs328 rs328 08 19819724 C G 105 1 1 297126 66721 3739 0 297126 66721 3739 0 367586 1146 246 11 0 1403 295980 66475 3728 0 366183 0.100927 0.0955096 0.100948 0 0.955772 0.832587 1.09718 0.762069 0.420468 1.3812 0.940437 0.829005 1.06685 0.311505 1 -0.0635492 0.0627914 NA
rs12678919 rs12678919 08 19844222 A G 106 1 1 299527 64583 3476 0 299527 64583 3476 0 367586 1155 237 11 0 1403 298372 64346 3465 0 366183 0.0973038 0.0923022 0.0973229 0 0.951487 0.82716 1.0945 0.820098 0.452465 1.48644 0.943166 0.829794 1.07203 0.342158 1 -0.0606213 0.063818 NA
8:19865843_G_A rs894210 08 19865843 G A 107 0.995362 0.992945 77450.3 182762 107374 0 77450.3 182762 107374 0 367586 311.133 670.949 420.918 0 1403 77139.2 182091 106953 0 366183 0.459297 0.460875 0.459291 4.75053e-16 0.913545 0.79842 1.04527 0.975736 0.842489 1.13006 0.993643 0.922425 1.07036 0.778841 0.992282 -0.0107159 0.0381581 NA
rs10102164 rs10102164 08 55421614 G A 108 1 1 228370 122682 16534 0 228370 122682 16534 0 367586 862 475 66 0 1403 227508 122207 16468 0 366183 0.211855 0.216322 0.211838 0 1.02586 0.916963 1.14768 1.05777 0.823116 1.35933 1.02701 0.938579 1.12377 0.626528 1 0.0225292 0.0462973 NA
8:59385919_C_T rs2326077 08 59385919 C T 109 0.999418 0.998927 41715.8 164193 161677 0 41715.8 164193 161677 0 367586 151.925 639.078 611.996 0 1403 41563.9 163554 161065 0 366183 0.336825 0.33604 0.336828 -1.58351e-16 1.069 0.895377 1.2763 1.03952 0.870028 1.24203 1.00353 0.927786 1.08547 0.875436 0.998919 0.00627964 0.0400597 NA
rs2293889 rs2293889 08 116599199 T G 110 1 1 68113 181339 118134 0 68113 181339 118134 0 367586 262 703 438 0 1403 67851 180636 117696 0 366183 0.43196 0.437277 0.43194 0 1.00787 0.874326 1.16182 0.963757 0.826722 1.12351 0.978512 0.90805 1.05444 0.598928 1 -0.0201458 0.0383042 NA
8:116663898_G_A rs2737252 08 116663898 G A 111 0.99825 0.996606 189806 148612 29168.6 0 189806 148612 29168.6 0 367586 720.725 569.725 112.549 0 1403 189085 148042 29056.1 0 366183 0.281497 0.283259 0.281491 1.82104e-15 1.00964 0.904391 1.12714 1.01623 0.832821 1.24003 1.00876 0.929088 1.09527 0.940166 0.997236 0.00316292 0.0421382 NA
8:121868551_G_T rs4871137 08 121868551 G T 112 0.998591 0.99772 37337.3 159046 171203 0 37337.3 159046 171203 0 367586 128.49 609.063 665.447 0 1403 37208.8 158437 170538 0 366183 0.317912 0.30864 0.317948 -1.02928e-15 1.11322 0.920027 1.34699 1.12998 0.935191 1.36533 1.04422 0.963692 1.13147 0.285421 0.997588 0.0434678 0.0406919 NA
8:126474306_G_A rs2980885 08 126474306 G A 113 0.990879 0.979759 18546.6 128636 220403 0 18546.6 128636 220403 0 367586 74.7176 488.98 839.302 0 1403 18471.9 128147 219564 0 366183 0.225429 0.227518 0.225421 -1.04512e-14 0.943347 0.739141 1.20397 0.94503 0.745544 1.19789 0.988102 0.904477 1.07946 0.802139 0.979292 -0.0114889 0.0458491 NA
8:126482621_C_A rs2954022 08 126482621 C A 114 0.999791 0.999672 104997 183080 79509.4 0 104997 183080 79509.4 0 367586 412.071 677.929 313 0 1403 104585 182402 79196.4 0 366183 0.465331 0.464693 0.465334 -4.75053e-16 0.943308 0.834411 1.06642 1.00308 0.865741 1.16221 0.99743 0.92598 1.07439 0.945164 0.999856 -0.00261357 0.0379987 NA
8:126482621_C_T rs2954022 08 126482621 C T 115 0.999641 0.694303 367242 343.439 0.113725 0 367242 343.439 0.113725 0 367586 1401.32 1.68235 0 0 1403 365841 341.757 0.113725 0 366183 0.000467464 0.000599556 0.000466958 -7.83838e-15 1.28516 0.282279 5.85103 NA NA NA 1.28413 0.282183 5.84369 0.661226 0.723545 0.459395 1.04832 NA
rs4075205 rs4075205 08 144284709 T C 116 1 1 105965 182871 78750 0 105965 182871 78750 0 367586 390 717 296 0 1403 105575 182154 78454 0 366183 0.462981 0.4665 0.462968 0 1.06556 0.941712 1.20569 1.02135 0.877874 1.18827 1.0143 0.941661 1.09255 0.679793 1 0.0156815 0.0379932 NA
8:145022657_G_T rs7832643 08 145022657 G T 117 0.993906 0.99187 130814 177083 59689.2 0 130814 177083 59689.2 0 367586 492.447 676.753 233.8 0 1403 130321 176406 59455.4 0 366183 0.403255 0.407824 0.403237 3.16702e-16 1.01525 0.903768 1.14047 1.04066 0.890374 1.21631 1.01921 0.94515 1.09907 0.655417 0.989857 0.0173171 0.0388059 NA
9:2640759_A_G rs3780181 09 2640759 A G 118 0.997345 0.983965 319716 46170.5 1699.8 0 319716 46170.5 1699.8 0 367586 1220.07 175.957 6.97647 0 1403 318496 45994.5 1692.82 0 366183 0.0674265 0.0676799 0.0674255 -8.07591e-15 0.998665 0.852406 1.17002 1.07583 0.510372 2.26778 1.00405 0.866283 1.16372 0.894434 0.988766 0.010097 0.0760916 NA
9:15304782_C_A rs686030 09 15304782 C A 119 0.999323 0.997839 7307.74 89253 271025 0 7307.74 89253 271025 0 367586 25.1961 293.027 1084.78 0 1403 7282.54 88960 269940 0 366183 0.141285 0.122388 0.141357 -1.10846e-15 0.952059 0.633344 1.43116 1.16151 0.781964 1.72527 1.18051 1.05428 1.32186 0.00331253 0.998007 0.159602 0.0543392 NA
9:16904846_C_T rs7033354 09 16904846 C T 120 0.998694 0.997789 38090 160212 169284 0 38090 160212 169284 0 367586 155.161 593.839 654 0 1403 37934.9 159619 168630 0 366183 0.321547 0.322224 0.321545 -2.05856e-15 0.909583 0.761978 1.08578 0.948202 0.795675 1.12997 0.996892 0.920867 1.07919 0.927419 0.997632 -0.00369892 0.0406063 NA
rs1883025 rs1883025 09 107664301 C T 121 1 1 204187 139469 23930 0 204187 139469 23930 0 367586 807 503 93 0 1403 203380 138966 23837 0 366183 0.25481 0.245545 0.254845 0 0.912209 0.815919 1.01986 0.983255 0.792993 1.21917 0.95163 0.8731 1.03722 0.271857 1 -0.0477491 0.0434558 NA
9:107684230_T_G rs2472509 09 107684230 T G 122 0.989664 0.982561 166611 161750 39224.9 0 166611 161750 39224.9 0 367586 665.369 618.267 119.365 0 1403 165946 161132 39105.5 0 366183 0.326726 0.305416 0.326808 1.82104e-15 0.956971 0.857544 1.06793 0.761276 0.626318 0.925314 0.90576 0.835718 0.981673 0.0149557 0.982738 -0.0990326 0.0406964 NA
rs8176720 rs8176720 09 136132873 T C 123 1 1 165305 162038 40243 0 165305 162038 40243 0 367586 635 615 153 0 1403 164670 161423 40090 0 366183 0.329887 0.328225 0.329894 0 0.987985 0.884097 1.10408 0.989683 0.829257 1.18114 0.992471 0.91713 1.074 0.950758 1 -0.00248745 0.0402793 NA
rs579459 rs579459 09 136154168 T C 124 1 1 230644 121108 15834 0 230644 121108 15834 0 367586 880 462 61 0 1403 229764 120646 15773 0 366183 0.20781 0.208125 0.207809 0 0.999835 0.893161 1.11925 1.00975 0.778567 1.30959 1.00193 0.914485 1.09773 0.953561 1 0.00272396 0.0467752 NA
10:5196273_A_G rs1781930 10 5196273 A G 125 0.999819 0.999538 11602.8 107606 248377 0 11602.8 107606 248377 0 367586 52.0039 389.471 961.525 0 1403 11550.8 107217 247416 0 366183 0.177933 0.175865 0.177941 1.58351e-16 0.806838 0.603724 1.07829 0.863194 0.652604 1.14174 1.01436 0.920243 1.1181 0.733981 0.999277 0.0168198 0.049494 NA
rs970548 rs970548 10 46013277 A C 126 1 1 208563 136635 22388 0 208563 136635 22388 0 367586 772 542 89 0 1403 207791 136093 22299 0 366183 0.24676 0.256593 0.246722 0 1.07195 0.960239 1.19665 1.07427 0.862258 1.33841 1.05382 0.968055 1.14718 0.222574 1 0.0535665 0.0439173 NA
10:65301725_T_C rs7897379 10 65301725 T C 127 0.999433 0.9991 99861.9 183712 84012.2 0 99861.9 183712 84012.2 0 367586 376.741 661.984 364.275 0 1403 99485.1 183050 83648 0 366183 0.478441 0.495557 0.478375 -4.75053e-16 0.954978 0.841311 1.084 1.14998 0.995434 1.32851 1.0712 0.994649 1.15365 0.0693538 0.999114 0.0689545 0.0379683 NA
rs2068888 rs2068888 10 94839642 G A 128 1 1 111288 181910 74388 0 111288 181910 74388 0 367586 416 684 303 0 1403 110872 181226 74085 0 366183 0.449808 0.459729 0.44977 0 1.00592 0.890307 1.13655 1.09004 0.939778 1.26432 1.04099 0.966362 1.12137 0.259814 1 0.042886 0.0380589 NA
rs2255141 rs2255141 10 113933886 A G 129 1 1 27842 146621 193123 0 27842 146621 193123 0 367586 97 538 768 0 1403 27745 146083 192355 0 366183 0.275181 0.26087 0.275235 0 1.05341 0.848269 1.30815 1.14201 0.924239 1.4111 1.07598 0.988876 1.17076 0.0969961 1 0.070472 0.0424634 NA
rs2923084 rs2923084 11 10388782 A G 130 1 1 248174 107712 11700 0 248174 107712 11700 0 367586 969 398 36 0 1403 247205 107314 11664 0 366183 0.178342 0.167498 0.178383 0 0.94615 0.841757 1.06349 0.787387 0.564264 1.09874 0.926701 0.839128 1.02341 0.143661 1 -0.0723261 0.0494607 NA
11:14276999_G_A rs2303975 11 14276999 G A 131 0.998944 0.99593 290402 72711.9 4472.22 0 290402 72711.9 4472.22 0 367586 1093.99 289.039 19.9686 0 1403 289308 72422.9 4452.25 0 366183 0.111071 0.11724 0.111047 -7.91756e-17 1.05542 0.926874 1.2018 1.18608 0.761145 1.84826 1.06317 0.947446 1.19304 0.254743 0.997225 0.0689052 0.0605013 NA
11:18656271_C_T rs10832962 11 18656271 C T 132 0.998752 0.997178 24573.6 141017 201996 0 24573.6 141017 201996 0 367586 102.102 511.071 789.827 0 1403 24471.5 140506 201206 0 366183 0.258666 0.254909 0.25868 -2.21692e-15 0.871796 0.704618 1.07864 0.940846 0.765267 1.15671 1.01996 0.936785 1.11051 0.700384 0.997292 0.0166713 0.0433244 NA
rs326214 rs326214 11 47298360 G A 133 1 1 38532 160473 168581 0 38532 160473 168581 0 367586 155 629 619 0 1403 38377 159844 167962 0 366183 0.323104 0.33464 0.32306 0 0.974302 0.816974 1.16193 0.912471 0.764916 1.08849 0.94888 0.877183 1.02644 0.189403 1 -0.0531052 0.0404658 NA
rs17788930 rs17788930 11 47752775 A G 134 1 1 156964 166067 44555 0 156964 166067 44555 0 367586 577 646 180 0 1403 156387 165421 44375 0 366183 0.347098 0.358517 0.347055 0 1.05844 0.945836 1.18445 1.09941 0.929701 1.30009 1.05149 0.973266 1.136 0.212805 1 0.0494717 0.039708 NA
11:51512090_T_C rs11246602 11 51512090 T C 135 0.999692 0.998718 276600 84505.1 6481.33 0 276600 84505.1 6481.33 0 367586 1039.8 333.157 30.0431 0 1403 275560 84172 6451.29 0 366183 0.132578 0.140144 0.132549 -9.26354e-15 1.04893 0.926946 1.18697 1.23414 0.857974 1.77523 1.06663 0.958587 1.18686 0.279397 0.998967 0.0603134 0.0557593 NA
11:55324308_A_G rs12226802 11 55324308 A G 136 0.999928 0.999736 279095 82405 6085.81 0 279095 82405 6085.81 0 367586 1046.97 328.024 28.0039 0 1403 278048 82077 6057.8 0 366183 0.128646 0.136861 0.128614 1.58351e-16 1.06137 0.93735 1.20181 1.22769 0.842798 1.78835 1.07429 0.964433 1.19665 0.226048 0.999853 0.0683696 0.0564757 NA
rs174532 rs174532 11 61548874 G A 137 1 1 182042 153298 32246 0 182042 153298 32246 0 367586 679 602 122 0 1403 181363 152696 32124 0 366183 0.296244 0.301497 0.296223 0 1.05305 0.943418 1.17542 1.0144 0.836272 1.23047 1.02549 0.945901 1.11177 0.552915 1 0.0246072 0.0414683 NA
rs1535 rs1535 11 61597972 A G 138 1 1 157003 166490 44093 0 157003 166490 44093 0 367586 595 627 181 0 1403 156408 165863 43912 0 366183 0.346417 0.352459 0.346394 0 0.993711 0.888076 1.11191 1.08352 0.917139 1.28009 1.02704 0.950356 1.10991 0.593442 1 0.021214 0.0397374 NA
rs12801636 rs12801636 11 65391317 G A 139 1 1 220966 127917 18703 0 220966 127917 18703 0 367586 828 497 78 0 1403 220138 127420 18625 0 366183 0.224877 0.232716 0.224847 0 1.03701 0.927662 1.15925 1.11343 0.882338 1.40505 1.04561 0.957784 1.14149 0.318361 1 0.0451913 0.0452895 NA
rs499974 rs499974 11 75455021 C A 140 1 1 261490 97062 9034 0 261490 97062 9034 0 367586 985 384 34 0 1403 260505 96678 9000 0 366183 0.156603 0.161083 0.156586 0 1.05047 0.933411 1.18221 0.999117 0.709342 1.40727 1.03424 0.935023 1.14398 0.457565 1 0.0387445 0.0521558 NA
11:116639104_A_G rs10790162 11 116639104 A G 141 0.999743 0.998467 1651.59 46442.9 319492 0 1651.59 46442.9 319492 0 367586 4 179.996 1219 0 1403 1647.59 46262.9 318273 0 366183 0.0676659 0.0669979 0.0676684 3.95878e-16 1.60258 0.594264 4.32176 1.5776 0.590434 4.21522 1.01073 0.871451 1.17228 0.903603 0.99997 0.00913852 0.0754557 NA
rs603446 rs603446 11 116654435 C T 142 1 1 109735 182269 75582 0 109735 182269 75582 0 367586 411 697 295 0 1403 109324 181572 75287 0 366183 0.453544 0.45866 0.453525 0 1.02107 0.903688 1.15371 1.04226 0.897214 1.21075 1.02092 0.947719 1.09977 0.651483 1 0.0171833 0.0380412 NA
11:122534504_T_C rs7117842 11 122534504 T C 143 0.993245 0.988903 146344 171063 50178.2 0 146344 171063 50178.2 0 367586 562.541 665.208 175.251 0 1403 145782 170398 50002.9 0 366183 0.369192 0.361978 0.36922 5.06724e-15 1.01168 0.904045 1.13212 0.908269 0.766381 1.07643 0.969258 0.897301 1.04699 0.467726 0.989062 -0.0286466 0.0394482 NA
rs11220462 rs11220462 11 126243952 G A 144 1 1 276605 84420 6561 0 276605 84420 6561 0 367586 1046 330 27 0 1403 275559 84090 6534 0 366183 0.132679 0.13685 0.132663 0 1.03384 0.913281 1.17031 1.0886 0.742349 1.59635 1.03656 0.930566 1.15463 0.480491 1 0.0393859 0.0558259 NA
12:20463526_A_G rs11045163 12 20463526 A G 145 0.996867 0.995059 119302 180158 68125.7 0 119302 180158 68125.7 0 367586 481.961 679.784 241.255 0 1403 118820 179479 67884.4 0 366183 0.430389 0.414217 0.430451 -7.91756e-17 0.933761 0.830707 1.0496 0.87616 0.750458 1.02292 0.93562 0.867792 1.00875 0.091916 0.994951 -0.0646132 0.0383375 NA
12:57844049_C_T rs3741414 12 57844049 C T 146 0.999661 0.999183 211838 134087 21660.2 0 211838 134087 21660.2 0 367586 782.322 524.69 95.9882 0 1403 211056 133563 21564.2 0 366183 0.241315 0.255405 0.241261 7.91756e-16 1.05981 0.948649 1.18401 1.20087 0.971041 1.4851 1.07874 0.990817 1.17446 0.0975904 0.99922 0.0732244 0.0442003 NA
rs10861661 rs10861661 12 107174646 A C 147 1 1 208429 136995 22162 0 208429 136995 22162 0 367586 795 518 90 0 1403 207634 136477 22072 0 366183 0.246635 0.248753 0.246627 0 0.991292 0.887249 1.10754 1.06496 0.855996 1.32493 1.01147 0.928348 1.10204 0.757756 1 0.0135635 0.0439762 NA
12:109950144_A_G rs2241210 12 109950144 A G 148 0.999873 0.999793 83585.8 183041 100959 0 83585.8 183041 100959 0 367586 323.757 701.243 378 0 1403 83262 182340 100581 0 366183 0.476369 0.480669 0.476352 1.58351e-16 0.989042 0.86678 1.12855 0.966505 0.832957 1.12146 0.982849 0.912563 1.05855 0.659105 0.999689 -0.0167103 0.0378789 NA
rs653178 rs653178 12 112007756 C T 149 1 1 85723 183395 98468 0 85723 183395 98468 0 367586 310 721 372 0 1403 85413 182674 98096 0 366183 0.482664 0.477904 0.482682 0 1.08748 0.951702 1.24263 1.04485 0.898405 1.21517 1.01932 0.946414 1.09785 0.508465 1 0.0250495 0.0378832 NA
12:112310580_G_A rs6489818 12 112310580 G A 150 0.999913 0.999793 249772 106362 11452.5 0 249772 106362 11452.5 0 367586 948.894 405.016 49.0902 0 1403 248823 105957 11403.4 0 366183 0.175832 0.179329 0.175819 0 1.00234 0.892064 1.12625 1.12884 0.846784 1.50485 1.02433 0.92997 1.12826 0.530812 0.999568 0.0312275 0.0498232 NA
12:121376416_C_T rs1186380 12 121376416 C T 151 0.996029 0.991403 206291 138369 22926.1 0 206291 138369 22926.1 0 367586 817.957 508.086 76.9569 0 1403 205473 137861 22849.1 0 366183 0.250583 0.235923 0.250639 -4.51301e-15 0.925803 0.8286 1.03441 0.846059 0.669473 1.06922 0.923157 0.845976 1.00738 0.0885243 0.992634 -0.0748387 0.0439392 NA
12:121416650_A_C rs1169288 12 121416650 A C 152 0.993936 0.989163 172179 158854 36552.3 0 172179 158854 36552.3 0 367586 668.027 595.961 139.012 0 1403 171511 158258 36413.3 0 366183 0.315516 0.31147 0.315532 -4.90889e-15 0.966829 0.865556 1.07995 0.980146 0.816179 1.17705 0.981302 0.90581 1.06309 0.674222 0.989302 -0.0172266 0.0409806 NA
12:125259888_A_G rs838876 12 125259888 A G 153 0.987459 0.977169 36940.4 159435 171211 0 36940.4 159435 171211 0 367586 150.682 580.529 671.788 0 1403 36789.7 158854 170539 0 366183 0.317361 0.314289 0.317373 -1.07679e-14 0.892256 0.745605 1.06775 0.961771 0.805727 1.14804 1.01438 0.936524 1.0987 0.758967 0.977074 0.0126289 0.0411583 NA
12:125283766_C_T rs10773105 12 125283766 C T 154 0.998305 0.997077 89399.3 183992 94194.8 0 89399.3 183992 94194.8 0 367586 346.647 681.929 374.424 0 1403 89052.7 183310 93820.4 0 366183 0.493477 0.490101 0.49349 -1.42516e-15 0.955681 0.839568 1.08785 1.02524 0.885635 1.18685 1.01365 0.941201 1.09168 0.703839 0.997263 0.0144209 0.0379353 NA
rs4942486 rs4942486 13 32953388 T C 155 1 1 83345 183365 100876 0 83345 183365 100876 0 367586 309 701 393 0 1403 83036 182664 100483 0 366183 0.476154 0.470064 0.476177 0 1.03127 0.90186 1.17925 1.05101 0.905244 1.22025 1.02483 0.951464 1.10385 0.542859 1 0.0230668 0.037908 NA
rs1341267 rs1341267 13 95284980 C A 156 1 1 59044 176274 132268 0 59044 176274 132268 0 367586 230 677 496 0 1403 58814 175597 131772 0 366183 0.400399 0.405203 0.40038 0 0.985881 0.848657 1.14529 0.962524 0.822953 1.12577 0.980151 0.908862 1.05703 0.592914 1 -0.0206363 0.0386 NA
rs8017377 rs8017377 14 24883887 G A 157 1 1 101683 183219 82684 0 101683 183219 82684 0 367586 379 720 304 0 1403 101304 182499 82380 0 366183 0.474157 0.473272 0.47416 0 1.05453 0.930972 1.19449 0.986368 0.847968 1.14736 0.996441 0.925136 1.07324 0.901048 1 -0.00471228 0.0378991 NA
rs4983559 rs4983559 14 105277209 G A 158 1 1 54855 174746 137985 0 54855 174746 137985 0 367586 197 677 529 0 1403 54658 174069 137456 0 366183 0.386924 0.381682 0.386945 0 1.07908 0.920493 1.265 1.06777 0.906362 1.25793 1.02249 0.947366 1.10357 0.575618 1 0.0217944 0.0389326 NA
rs2412710 rs2412710 15 42683787 G A 159 1 1 354444 13030 112 0 354444 13030 112 0 367586 1350 53 0 0 1403 353094 12977 112 0 366183 0.0180284 0.0188881 0.0180251 0 1.06821 0.81137 1.40636 NA NA NA 1.0488 0.79875 1.37712 0.734281 1 0.0482725 0.142214 NA
15:44211273_T_C rs492571 15 44211273 T C 160 0.999756 0.997857 337416 29521.7 648.675 0 337416 29521.7 648.675 0 367586 1286.87 115.122 1.00392 0 1403 336129 29406.5 647.671 0 366183 0.0419208 0.0417425 0.0419215 -9.50107e-16 1.02255 0.844722 1.2378 0.40487 0.0571178 2.86985 0.995544 0.827106 1.19828 0.989616 0.994669 -0.00123556 0.0949365 NA
rs1532085 rs1532085 15 58683366 A G 161 1 1 55024 174195 138367 0 55024 174195 138367 0 367586 220 666 517 0 1403 54804 173529 137850 0 366183 0.386635 0.394155 0.386606 0 0.956075 0.820669 1.11382 0.934272 0.797661 1.09428 0.968774 0.897998 1.04513 0.451635 1 -0.0292403 0.0388477 NA
15:58731153_G_C rs261342 15 58731153 G C 162 0.994844 0.988361 17975.2 126316 223295 0 17975.2 126316 223295 0 367586 74.149 491.541 837.31 0 1403 17901 125825 222457 0 366183 0.220719 0.228025 0.220691 -8.23426e-15 0.94312 0.738418 1.20457 0.908684 0.716249 1.15282 0.958728 0.877647 1.0473 0.327489 0.987901 -0.0449455 0.0459009 NA
rs2652834 rs2652834 15 63396867 A G 163 1 1 12886 111853 242847 0 12886 111853 242847 0 367586 66 390 947 0 1403 12820 111463 241900 0 366183 0.187201 0.18603 0.187206 0 0.679638 0.523243 0.882781 0.760428 0.592129 0.976562 1.00778 0.916199 1.1085 0.901489 1 0.00600762 0.0485342 NA
15:72566615_C_T rs1035744 15 72566615 C T 164 0.997742 0.99523 26414.8 145250 195922 0 26414.8 145250 195922 0 367586 105.318 523.541 774.141 0 1403 26309.5 144726 195148 0 366183 0.269432 0.261645 0.269462 -1.42516e-15 0.903681 0.732708 1.11455 0.990987 0.808136 1.21521 1.0409 0.956706 1.13249 0.391359 0.995888 0.036741 0.0428639 NA
rs3198697 rs3198697 16 15129940 C T 165 1 1 129009 177245 61332 0 129009 177245 61332 0 367586 488 684 231 0 1403 128521 176561 61101 0 366183 0.407944 0.408411 0.407942 0 1.02027 0.908197 1.14618 0.995676 0.851154 1.16474 1.00194 0.929154 1.08043 0.93176 1 0.00329708 0.0385034 NA
rs749671 rs749671 16 31088347 G A 166 1 1 144921 171587 51078 0 144921 171587 51078 0 367586 588 643 172 0 1403 144333 170944 50906 0 366183 0.372352 0.351746 0.372431 0 0.923306 0.825428 1.03279 0.829369 0.699565 0.983258 0.914323 0.846028 0.988131 0.0193454 1 -0.0915759 0.039155 NA
16:53799977_T_G rs9930333 16 53799977 T G 167 0.999912 0.999843 122301 179563 65721.5 0 122301 179563 65721.5 0 367586 457.992 682.016 262.992 0 1403 121843 178881 65458.5 0 366183 0.423039 0.430506 0.42301 0 1.01432 0.90085 1.14208 1.06886 0.918194 1.24425 1.03112 0.956735 1.11128 0.451874 0.999977 0.0288319 0.0383253 NA
rs9989419 rs9989419 16 56985139 A G 168 1 1 57303 175482 134801 0 57303 175482 134801 0 367586 210 692 501 0 1403 57093 174790 134300 0 366183 0.394585 0.396294 0.394579 0 1.07635 0.922072 1.25644 1.0142 0.863019 1.19187 0.992852 0.920383 1.07103 0.843443 1 -0.0076535 0.0387536 NA
rs5880 rs5880 16 57015091 G C 169 1 1 327936 38434 1216 0 327936 38434 1216 0 367586 1275 122 6 0 1403 326661 38312 1210 0 366183 0.055587 0.0477548 0.055617 0 0.815853 0.67735 0.982678 1.27044 0.568547 2.83883 0.851548 0.715696 1.01319 0.0694313 1 -0.149717 0.0824611 NA
rs16942887 rs16942887 16 67928042 G A 170 1 1 287913 74698 4975 0 287913 74698 4975 0 367586 1113 274 16 0 1403 286800 74424 4959 0 366183 0.11514 0.109052 0.115164 0 0.948684 0.831015 1.08301 0.8314 0.507148 1.36297 0.940435 0.834991 1.05919 0.30856 1 -0.0603539 0.0592723 NA
16:72057282_A_G rs2288002 16 72057282 A G 171 0.996483 0.994849 69243.7 180680 117662 0 69243.7 180680 117662 0 367586 255.686 708.722 438.592 0 1403 68988.1 179972 117223 0 366183 0.43414 0.434816 0.434138 1.58351e-15 1.06252 0.92071 1.22618 1.00952 0.864993 1.17819 0.997243 0.925388 1.07468 0.951427 0.997195 -0.00233133 0.038272 NA
rs2000999 rs2000999 16 72108093 G A 172 1 1 241537 112695 13354 0 241537 112695 13354 0 367586 912 444 47 0 1403 240625 112251 13307 0 366183 0.18962 0.191732 0.189611 0 1.04361 0.931503 1.16921 0.931888 0.69473 1.25 1.01384 0.922718 1.11395 0.741412 1 0.0159326 0.0482831 NA
rs2925979 rs2925979 16 81534790 T C 173 1 1 33095 154517 179974 0 33095 154517 179974 0 367586 130 619 654 0 1403 32965 153898 179320 0 366183 0.300211 0.313257 0.300161 0 1.01992 0.843883 1.23269 0.924823 0.765877 1.11676 0.940264 0.868033 1.01851 0.138151 1 -0.0612451 0.0413061 NA
rs314253 rs314253 17 7091650 T C 174 1 1 155733 167003 44850 0 155733 167003 44850 0 367586 607 609 187 0 1403 155126 166394 44663 0 366183 0.349174 0.350321 0.34917 0 0.935353 0.835723 1.04686 1.07001 0.907926 1.26104 1.00507 0.92993 1.08629 0.905848 1 0.00469715 0.0397131 NA
rs4791641 rs4791641 17 8161149 C T 175 1 1 90802 183497 93287 0 90802 183497 93287 0 367586 336 709 358 0 1403 90466 182788 92929 0 366183 0.49662 0.49216 0.496637 0 1.04435 0.916983 1.1894 1.03724 0.893511 1.20408 1.01807 0.945311 1.09643 0.613658 1 0.0191244 0.0378808 NA
17:37821435_G_T rs931992 17 37821435 G T 176 0.998944 0.998045 40717.2 163133 163736 0 40717.2 163133 163736 0 367586 154.878 599.89 648.231 0 1403 40562.3 162533 163088 0 366183 0.332666 0.324179 0.332699 0 0.966636 0.809835 1.1538 1.04097 0.873296 1.24085 1.03938 0.96024 1.12505 0.341154 0.997488 0.0383076 0.0402438 NA
rs8077889 rs8077889 17 41878166 A C 177 1 1 227074 123834 16678 0 227074 123834 16678 0 367586 883 450 70 0 1403 226191 123384 16608 0 366183 0.213814 0.210264 0.213828 0 0.934261 0.833823 1.0468 1.07968 0.846015 1.37788 0.978896 0.893774 1.07212 0.621105 1 -0.0228355 0.0461991 NA
17:45391804_T_C rs7225700 17 45391804 T C 178 0.999707 0.999518 46234.7 168484 152868 0 46234.7 168484 152868 0 367586 160.984 613.004 629.012 0 1403 46073.7 167871 152239 0 366183 0.354955 0.333205 0.355038 0 1.0451 0.878296 1.24359 1.18251 0.99422 1.40645 1.1016 1.01828 1.19173 0.0138428 0.999848 0.0974868 0.0396076 NA
17:66882466_T_G rs4148005 17 66882466 T G 179 0.999123 0.998376 171388 159411 36787.2 0 171388 159411 36787.2 0 367586 632.102 621.263 149.635 0 1403 170756 158790 36637.5 0 366183 0.316912 0.328059 0.31687 2.45444e-15 1.05692 0.945936 1.18093 1.10331 0.922903 1.31898 1.05255 0.972638 1.13903 0.20737 0.997787 0.0514428 0.0408007 NA
17:76388202_A_G rs4969178 17 76388202 A G 180 0.986996 0.976306 55545.7 174852 137189 0 55545.7 174852 137189 0 367586 228.22 640.949 533.831 0 1403 55317.5 174211 136655 0 366183 0.388947 0.391086 0.388939 -7.91756e-16 0.89178 0.766498 1.03754 0.946867 0.810645 1.10598 0.991015 0.918518 1.06923 0.872816 0.975392 -0.00629259 0.0393084 NA
rs4939883 rs4939883 18 47167214 T C 181 1 1 11820 108377 247389 0 11820 108377 247389 0 367586 34 402 967 0 1403 11786 107975 246422 0 366183 0.179573 0.167498 0.179619 0 1.2906 0.908941 1.8325 1.3603 0.965809 1.91592 1.08821 0.985375 1.20177 0.0948254 1 0.0825178 0.0493978 NA
18:47209143_C_T rs11660468 18 47209143 C T 182 0.998554 0.997576 136025 174672 56888.6 0 136025 174672 56888.6 0 367586 512.278 669.388 221.333 0 1403 135513 174003 56667.3 0 366183 0.392357 0.396313 0.392342 -7.1258e-16 1.01764 0.906841 1.14198 1.03321 0.882239 1.21001 1.01677 0.942554 1.09683 0.664326 0.997005 0.0168259 0.038774 NA
18:57798110_C_T rs952044 18 57798110 C T 183 0.993776 0.990504 165280 162582 39723.3 0 165280 162582 39723.3 0 367586 630.58 609.616 162.804 0 1403 164650 161973 39560.5 0 366183 0.329214 0.333294 0.329198 -7.91756e-16 0.982733 0.879012 1.09869 1.07454 0.904153 1.27705 1.01866 0.94162 1.10201 0.669912 0.992143 0.0172467 0.0404596 NA
19:8431581_G_A rs2278236 19 8431581 G A 184 0.998561 0.99757 86114.3 183792 97680 0 86114.3 183792 97680 0 367586 317.067 726.094 359.839 0 1403 85797.3 183066 97320.1 0 366183 0.484268 0.484757 0.484266 1.18763e-15 1.07327 0.940378 1.22494 1.00053 0.860087 1.1639 0.998038 0.926685 1.07489 0.943387 0.998254 -0.00269354 0.03793 NA
rs6511720 rs6511720 19 11202306 G T 185 1 1 285447 77059 5080 0 285447 77059 5080 0 367586 1097 286 20 0 1403 284350 76773 5060 0 366183 0.118638 0.11618 0.118647 0 0.965615 0.847584 1.10008 1.02453 0.657782 1.59577 0.976471 0.869796 1.09623 0.695835 1 -0.0229076 0.0585948 NA
19:11227602_C_T rs688 19 11227602 C T 186 0.999561 0.9993 110653 182452 74481.8 0 110653 182452 74481.8 0 367586 431.725 670.255 301.02 0 1403 110221 181781 74180.8 0 366183 0.4508 0.453419 0.45079 1.58351e-16 0.941339 0.833904 1.06262 1.036 0.893953 1.20062 1.01067 0.938144 1.08881 0.813118 0.998682 0.00900799 0.0381039 NA
19:19407718_T_C rs10401969 19 19407718 T C 187 0.999493 0.997443 313362 52106.4 2117.37 0 313362 52106.4 2117.37 0 367586 1198.25 191.741 13.0039 0 1403 312164 51914.6 2104.36 0 366183 0.0766366 0.0776012 0.0766329 -5.54229e-16 0.962187 0.825901 1.12096 1.60986 0.930531 2.78511 1.0137 0.882531 1.16436 0.877098 0.997941 0.0110109 0.0711993 NA
rs731839 rs731839 19 33899065 G A 188 1 1 41265 163822 162499 0 41265 163822 162499 0 367586 152 632 619 0 1403 41113 163190 161880 0 366183 0.335094 0.333571 0.3351 0 1.04751 0.877238 1.25084 1.03427 0.865834 1.23547 1.0069 0.930759 1.08926 0.904113 1 0.00483739 0.0401551 NA
19:35556744_T_C rs1688030 19 35556744 T C 189 0.99969 0.998271 1691.18 45797.9 320097 0 1691.18 45797.9 320097 0 367586 5 180.035 1217.96 0 1403 1686.18 45617.9 318879 0 366183 0.0668963 0.0677246 0.0668931 5.54229e-16 1.33094 0.546581 3.24086 1.28808 0.534468 3.10432 0.986842 0.851476 1.14373 0.846941 0.999753 -0.01463 0.075794 NA
rs6859 rs6859 19 45382034 A G 190 1 1 65619 179010 122957 0 65619 179010 122957 0 367586 245 690 468 0 1403 65374 178320 122489 0 366183 0.422007 0.420527 0.422013 0 1.0325 0.892202 1.19485 1.0195 0.873247 1.19025 1.00611 0.933322 1.08458 0.884768 1 0.00554546 0.0382635 NA
rs7254892 rs7254892 19 45389596 G A 191 1 1 344881 22366 339 0 344881 22366 339 0 367586 1320 82 1 0 1403 343561 22284 338 0 366183 0.031345 0.0299359 0.0313504 0 0.957747 0.765941 1.19758 0.77004 0.108072 5.48671 0.953486 0.767086 1.18518 0.619414 1 -0.0538975 0.108515 NA
rs492602 rs492602 19 49206417 A G 192 1 1 89552 183204 94830 0 89552 183204 94830 0 367586 346 694 363 0 1403 89206 182510 94467 0 366183 0.492821 0.493942 0.492816 0 0.980372 0.861516 1.11562 0.990705 0.854804 1.14821 0.995509 0.924363 1.07213 0.877062 1 -0.00588127 0.0380186 NA
rs17695224 rs17695224 19 52324216 G A 193 1 1 197505 144049 26032 0 197505 144049 26032 0 367586 732 566 105 0 1403 196773 143483 25927 0 366183 0.266758 0.27655 0.26672 0 1.0604 0.950023 1.1836 1.08866 0.886921 1.33628 1.05094 0.967348 1.14176 0.234751 1 0.050936 0.0428679 NA
rs103294 rs103294 19 54797848 C T 194 1 1 221245 127588 18753 0 221245 127588 18753 0 367586 851 481 71 0 1403 220394 127107 18682 0 366183 0.224565 0.222024 0.224575 0 0.980045 0.876185 1.09621 0.984249 0.772244 1.25446 0.985401 0.901312 1.07734 0.711405 1 -0.0167934 0.0453912 NA
rs364585 rs364585 20 12962718 A G 195 1 1 56348 175283 135955 0 56348 175283 135955 0 367586 198 677 528 0 1403 56150 174606 135427 0 366183 0.391716 0.382395 0.391752 0 1.09955 0.938247 1.28858 1.10564 0.93875 1.3022 1.04023 0.963831 1.12269 0.329615 1 0.0378266 0.038801 NA
rs2328223 rs2328223 20 17845921 A C 196 1 1 242960 111732 12894 0 242960 111732 12894 0 367586 935 424 44 0 1403 242025 111308 12850 0 366183 0.187058 0.182466 0.187076 0 0.986025 0.878931 1.10617 0.886336 0.654729 1.19987 0.969859 0.8811 1.06756 0.558414 1 -0.0284356 0.0485914 NA
20:34154741_C_T rs7264396 20 34154741 C T 197 0.999888 0.999709 229265 122192 16129.7 0 229265 122192 16129.7 0 367586 867.957 467.078 67.9647 0 1403 228397 121725 16061.7 0 366183 0.210088 0.214899 0.21007 3.16702e-16 1.00972 0.902115 1.13017 1.11348 0.869439 1.42602 1.02928 0.940453 1.1265 0.450625 0.999689 0.0351954 0.0466551 NA
20:39180436_T_C rs6016381 20 39180436 T C 198 0.985662 0.976158 134743 175256 57587.4 0 134743 175256 57587.4 0 367586 542.878 660.502 199.62 0 1403 134200 174595 57387.8 0 366183 0.395051 0.37767 0.395118 3.8796e-15 0.935172 0.834608 1.04785 0.859871 0.730881 1.01163 0.929042 0.860651 1.00287 0.056829 0.98006 -0.0745105 0.0391208 NA
20:39724338_T_C rs6065311 20 39724338 T C 199 0.999669 0.999483 99688.9 183946 83951.3 0 99688.9 183946 83951.3 0 367586 389.859 714.239 298.902 0 1403 99299.1 183231 83652.4 0 366183 0.478593 0.467585 0.478635 -2.37527e-16 0.992845 0.877357 1.12354 0.910098 0.782572 1.0584 0.956636 0.888135 1.03042 0.247024 0.999397 -0.0439863 0.0379975 NA
rs1800961 rs1800961 20 43042364 C T 200 1 1 345047 22185 354 0 345047 22185 354 0 367586 1315 86 2 0 1403 343732 22099 352 0 366183 0.0311397 0.0320741 0.0311361 0 1.01723 0.81751 1.26575 1.48519 0.369585 5.96827 1.03113 0.835471 1.2726 0.801439 1 0.0273673 0.108823 NA
20:44585420_A_G rs4465830 20 44585420 A G 201 0.999851 0.999604 243276 111557 12752.9 0 243276 111557 12752.9 0 367586 934.012 413.988 55 0 1403 242342 111143 12697.9 0 366183 0.186437 0.186739 0.186436 -6.33405e-16 0.966454 0.860652 1.08526 1.12384 0.855741 1.47594 1.002 0.911073 1.102 0.992279 0.9999 -0.000470261 0.0485983 NA
rs181362 rs181362 22 21932068 C T 202 1 1 239937 113956 13693 0 239937 113956 13693 0 367586 945 404 54 0 1403 238992 113552 13639 0 366183 0.192257 0.182466 0.192295 0 0.899784 0.800657 1.01118 1.0013 0.760725 1.31795 0.937481 0.851688 1.03192 0.199572 1 -0.0616501 0.0480601 NA
rs5763662 rs5763662 22 30378703 C T 203 1 1 351124 16288 174 0 351124 16288 174 0 367586 1342 60 1 0 1403 349782 16228 173 0 366183 0.0226287 0.0220955 0.0226308 0 0.963676 0.743707 1.24871 1.5066 0.210867 10.7644 0.975814 0.758304 1.25571 0.967177 1 -0.00529344 0.128639 NA
22:38595411_G_A rs3761445 22 38595411 G A 204 0.998847 0.998255 59201 176652 131733 0 59201 176652 131733 0 367586 256.957 652.094 493.949 0 1403 58944 176000 131239 0 366183 0.40134 0.415541 0.401285 -3.95878e-16 0.849919 0.735444 0.982213 0.863372 0.742317 1.00417 0.942701 0.874387 1.01635 0.118742 0.998551 -0.0602164 0.0385984 NA
# Completed successfully at 2019-08-07 22:37:38
