# Supplementary material for: Predicting the effect of statins on cancer risk using genetic variants from a Mendelian randomization study in the UK Biobank
Source: eLife. 2020 Oct 13;9:e57191. doi: 10.7554/eLife.57191 (PMC7553780; doi:10.7554/eLife.57191)
Supplement: Source data 1. [file elife-57191-data1.zip › lipid_snps_CANCER_outcomes_ca_leuk_nSR.out]

# Analysis: "SNPTEST 2.5.4-beta1 analysis, started 2020-06-09 23:08:53"
#  started: 2020-06-10 01:18:37
# 
# Analysis properties:
#   -cov_names PC1 PC2 PC3 PC4 PC5 PC6 PC7 PC8 PC9 PC10 ages sex (user-supplied)
#   -data /rds/project/jmmh2/rds-jmmh2-projects/zz_mr/Association_Tests_August/bgen/lipid_snps.bgen /rds/project/jmmh2/rds-jmmh2-projects/zz_mr/September/input/cancer_Jul19_nSR_corr.sample (user-supplied)
#   -exclude_samples /rds/project/jmmh2/rds-jmmh2-projects/zz_mr/Amy_GWAS/input_all/exclusion_list.txt (user-supplied)
#   -frequentist 1 (user-supplied)
#   -method score (user-supplied)
#   -o /rds/project/jmmh2/rds-jmmh2-projects/zz_mr/Association_Tests_August/output/lipid_snps_CANCER_outcomes_ca_leuk_nSR.out (user-supplied)
#   -pheno ca_leuk_nSR (user-supplied)
# 
alternate_ids rsid chromosome position alleleA alleleB index average_maximum_posterior_call info cohort_1_AA cohort_1_AB cohort_1_BB cohort_1_NULL all_AA all_AB all_BB all_NULL all_total cases_AA cases_AB cases_BB cases_NULL cases_total controls_AA controls_AB controls_BB controls_NULL controls_total all_maf cases_maf controls_maf missing_data_proportion het_OR het_OR_lower het_OR_upper hom_OR hom_OR_lower hom_OR_upper all_OR all_OR_lower all_OR_upper frequentist_add_pvalue frequentist_add_info frequentist_add_beta_1 frequentist_add_se_1 comment
rs10903129 rs10903129 01 25768937 A G 1 1 1 72158 181055 114373 0 72158 181055 114373 0 367586 247 631 463 0 1341 71911 180424 113910 0 366245 0.442578 0.419463 0.442663 0 1.0182 0.878688 1.17987 1.18336 1.01374 1.38137 1.09924 1.01794 1.18702 0.020473 1 0.0902307 0.0389334 NA
rs4660293 rs4660293 01 40028180 A G 2 1 1 215504 132022 20060 0 215504 132022 20060 0 367586 807 461 73 0 1341 214697 131561 19987 0 366245 0.234152 0.226324 0.234181 0 0.932237 0.83127 1.04547 0.97169 0.764366 1.23525 0.956634 0.873768 1.04736 0.33598 1 -0.0440545 0.0457882 NA
rs2479394 rs2479394 01 55486064 G A 3 1 1 28474 148012 191100 0 28474 148012 191100 0 367586 126 555 660 0 1341 28348 147457 190440 0 366245 0.278792 0.300895 0.278711 0 0.846797 0.697586 1.02792 0.779718 0.644177 0.943778 0.897785 0.826546 0.975165 0.00802828 1 -0.114565 0.0432176 NA
rs11206510 rs11206510 01 55496039 T C 4 1 1 242622 111961 13003 0 242622 111961 13003 0 367586 900 393 48 0 1341 241722 111568 12955 0 366245 0.187666 0.182327 0.187686 0 0.946077 0.840172 1.06533 0.995125 0.743957 1.33109 0.965079 0.874817 1.06465 0.386828 1 -0.0428261 0.049488 NA
1:55502137_C_G rs2149041 01 55502137 C G 5 0.996853 0.992299 242350 112197 13039.4 0 242350 112197 13039.4 0 367586 888.227 409.173 43.6 0 1341 241462 111787 12995.8 0 366245 0.188086 0.185076 0.188097 -3.16702e-16 0.995034 0.884884 1.11889 0.912029 0.672585 1.23672 0.98029 0.889109 1.08082 0.694075 0.992303 -0.0195613 0.0497324 NA
rs2479409 rs2479409 01 55504650 G A 6 1 1 44711 166817 156058 0 44711 166817 156058 0 367586 164 651 526 0 1341 44547 166166 155532 0 366245 0.348543 0.365026 0.348483 0 1.06418 0.896403 1.26335 0.91863 0.77068 1.09498 0.930437 0.859969 1.00668 0.0698438 1 -0.0736322 0.0406152 NA
rs10888897 rs10888897 01 55513061 T C 7 1 1 56449 175511 135626 0 56449 175511 135626 0 367586 200 640 501 0 1341 56249 174871 135125 0 366245 0.392301 0.38777 0.392318 0 1.02931 0.877945 1.20678 1.04277 0.884833 1.22889 1.0193 0.942988 1.10179 0.609087 1 0.0202823 0.0396622 NA
1:55518752_C_T rs7552841 01 55518752 C T 8 0.958373 0.933846 142943 172732 51911 0 142943 172732 51911 0 367586 521.369 625.035 194.596 0 1341 142421 172107 51716.5 0 366245 0.376177 0.378161 0.376169 4.67136e-15 0.992053 0.882989 1.11459 1.02786 0.871556 1.2122 1.00851 0.932664 1.09053 0.868682 0.936777 0.00682909 0.0413051 NA
rs562556 rs562556 01 55524237 G A 9 1 1 11874 108124 247588 0 11874 108124 247588 0 367586 51 423 867 0 1341 11823 107701 246721 0 366245 0.179376 0.195749 0.179316 0 0.910496 0.680509 1.21821 0.814649 0.613846 1.08114 0.897704 0.815881 0.987733 0.0264487 1 -0.111966 0.050445 NA
1:55958030_C_T rs1998013 01 55958030 C T 10 0.99938 0.924791 365156 2424.64 5.47451 0 365156 2424.64 5.47451 0 367586 1328.24 12.7647 0 0 1341 363828 2411.88 5.47451 0 366245 0.00331296 0.0047594 0.00330766 -2.13774e-15 1.44969 0.834165 2.51942 NA NA NA 1.441 0.830265 2.50099 0.179276 0.943762 0.465397 0.346539 NA
1:62953373_G_A rs10493326 01 62953373 G A 11 0.993589 0.986538 204883 139060 23643.3 0 204883 139060 23643.3 0 367586 764.761 498.059 78.1804 0 1341 204118 138562 23565.1 0 366245 0.253473 0.244004 0.253508 8.70931e-16 0.959387 0.856825 1.07423 0.885491 0.701364 1.11796 0.950413 0.870111 1.03813 0.25576 0.983519 -0.0509899 0.0448669 NA
1:63133930_G_A rs4587594 01 63133930 G A 12 0.999555 0.999167 154549 167721 45316.3 0 154549 167721 45316.3 0 367586 539.051 654.82 147.129 0 1341 154010 167066 45169.2 0 366245 0.351419 0.35387 0.35141 7.91756e-17 1.11983 0.998979 1.2553 0.930627 0.775298 1.11708 1.01083 0.933775 1.09425 0.803141 0.999309 0.0101177 0.040587 NA
1:92993807_C_T rs6603981 01 92993807 C T 13 0.998715 0.997191 16184.9 118957 232444 0 16184.9 118957 232444 0 367586 71.7176 430.286 838.996 0 1341 16113.2 118527 231605 0 366245 0.205838 0.213916 0.205809 -2.21692e-15 0.815637 0.634883 1.04785 0.813891 0.639168 1.03638 0.952282 0.868176 1.04454 0.36152 0.997069 -0.043477 0.0476475 NA
rs12133576 rs12133576 01 93816400 A G 14 1 1 50170 170896 146520 0 50170 170896 146520 0 367586 171 615 555 0 1341 49999 170281 145965 0 366245 0.368942 0.356823 0.368987 0 1.05602 0.891163 1.25138 1.11176 0.93633 1.32005 1.05402 0.973817 1.14083 0.165457 1 0.0555756 0.0400704 NA
rs646776 rs646776 01 109818530 C T 15 1 1 18197 127002 222387 0 18197 127002 222387 0 367586 49 473 819 0 1341 18148 126529 221568 0 366245 0.222255 0.212901 0.22229 0 1.38453 1.03129 1.85878 1.36902 1.02577 1.82713 1.0567 0.963231 1.15925 0.255502 1 0.0529635 0.0465783 NA
1:110198727_C_G rs1010167 01 110198727 C G 16 0.996247 0.993891 137991 174531 55063.9 0 137991 174531 55063.9 0 367586 507.525 638.404 195.071 0 1341 137484 173893 54868.8 0 366245 0.3872 0.383499 0.387214 1.34598e-15 0.994506 0.884895 1.11769 0.963073 0.816249 1.13631 0.98444 0.910593 1.06428 0.704573 0.994948 -0.0151197 0.0398773 NA
rs267733 rs267733 01 150958836 A G 17 1 1 258958 99130 9498 0 258958 99130 9498 0 367586 922 381 38 0 1341 258036 98749 9460 0 366245 0.160678 0.170395 0.160642 0 1.0798 0.958079 1.21698 1.1242 0.81219 1.55606 1.07318 0.970225 1.18706 0.193743 1 0.0684725 0.0526879 NA
rs12145743 rs12145743 01 156700651 T G 18 1 1 161167 164513 41906 0 161167 164513 41906 0 367586 591 603 147 0 1341 160576 163910 41759 0 366245 0.337778 0.334452 0.33779 0 0.999551 0.892162 1.11987 0.956446 0.798118 1.14618 0.985151 0.909078 1.06759 0.697764 1 -0.0159092 0.0409672 NA
rs4650994 rs4650994 01 178515312 G A 19 1 1 81139 181896 104551 0 81139 181896 104551 0 367586 312 658 371 0 1341 80827 181238 104180 0 366245 0.468154 0.478001 0.468118 0 0.940543 0.821783 1.07647 0.922553 0.793384 1.07275 0.961127 0.890872 1.03692 0.278923 1 -0.0418897 0.0386886 NA
1:182150978_C_A rs1689797 01 182150978 C A 20 0.998404 0.997402 163413 163299 40874.1 0 163413 163299 40874.1 0 367586 608.569 590.737 141.694 0 1341 162805 162708 40732.4 0 366245 0.333319 0.325923 0.333346 1.50434e-15 0.971278 0.867139 1.08792 0.930615 0.774873 1.11766 0.966965 0.891827 1.04843 0.453155 0.998587 -0.0308402 0.0411112 NA
rs2642438 rs2642438 01 220970028 A G 21 1 1 32481 153245 181860 0 32481 153245 181860 0 367586 124 547 670 0 1341 32357 152698 181190 0 366245 0.296811 0.296421 0.296812 0 0.934761 0.768912 1.13638 0.964911 0.796368 1.16912 1.00188 0.922057 1.08861 0.913793 1 0.00458179 0.042324 NA
1:220985811_T_C rs903319 01 220985811 T C 22 0.997348 0.994976 198690 143077 25818.5 0 198690 143077 25818.5 0 367586 714.455 536.886 89.6588 0 1341 197976 142540 25728.8 0 366245 0.264856 0.267041 0.264848 7.91756e-16 1.04371 0.932981 1.16759 0.965628 0.774947 1.20323 1.0113 0.928238 1.10179 0.82406 0.994326 0.00978371 0.044006 NA
rs4846914 rs4846914 01 230295691 G A 23 1 1 56753 176014 134819 0 56753 176014 134819 0 367586 224 649 468 0 1341 56529 175365 134351 0 366245 0.393813 0.409023 0.393757 0 0.933953 0.802109 1.08747 0.87908 0.749442 1.03114 0.938435 0.868782 1.01367 0.0947565 1 -0.0662903 0.0396752 NA
1:230419344_G_A rs6680658 01 230419344 G A 24 0.993148 0.986 216214 131472 19900 0 216214 131472 19900 0 367586 786.165 483.871 70.9647 0 1341 215428 130988 19829.1 0 366245 0.232969 0.233333 0.232968 -1.90021e-15 1.01224 0.90367 1.13386 0.980681 0.76883 1.25091 1.00205 0.916127 1.09603 0.997612 0.986733 0.000137974 0.0460923 NA
1:234849339_G_A rs2587534 01 234849339 G A 25 0.99591 0.992501 85062.7 183708 98815.1 0 85062.7 183708 98815.1 0 367586 303.761 683.012 354.227 0 1341 84758.9 183025 98460.8 0 366245 0.481294 0.481183 0.481294 4.27548e-15 1.04129 0.909411 1.19229 1.00386 0.860971 1.17046 1.00044 0.927334 1.07932 0.992889 0.992773 -0.00034682 0.038913 NA
rs1367117 rs1367117 02 21263900 G A 26 1 1 161856 163987 41743 0 161856 163987 41743 0 367586 599 595 147 0 1341 161257 163392 41596 0 366245 0.336619 0.331469 0.336638 0 0.980343 0.875022 1.09834 0.951388 0.794087 1.13985 0.977032 0.901424 1.05898 0.553026 1 -0.0243114 0.0409813 NA
rs515135 rs515135 02 21286057 T C 27 1 1 11882 108434 247270 0 11882 108434 247270 0 367586 42 373 926 0 1341 11840 108061 246344 0 366245 0.179819 0.170395 0.179854 0 0.973066 0.706894 1.33946 1.05967 0.777395 1.44445 1.06768 0.965269 1.18096 0.201602 1 0.0643985 0.0504296 NA
rs1260326 rs1260326 02 27730940 T C 28 1 1 57437 175526 134623 0 57437 175526 134623 0 367586 192 664 485 0 1341 57245 174862 134138 0 366245 0.39501 0.390753 0.395025 0 1.13216 0.963915 1.32978 1.07802 0.911848 1.27447 1.01807 0.941954 1.10034 0.671315 1 0.0168057 0.039604 NA
2:27731212_T_C rs3817588 02 27731212 T C 29 0.991982 0.980657 237957 115439 14189.4 0 237957 115439 14189.4 0 367586 855.49 434.333 51.1765 0 1341 237102 115005 14138.2 0 366245 0.195625 0.200107 0.195609 -3.5629e-15 1.04671 0.932354 1.17509 1.00322 0.756274 1.3308 1.02875 0.935727 1.13102 0.53439 0.982926 0.030577 0.0492131 NA
rs6544713 rs6544713 02 44073881 T C 30 1 1 38467 160718 168401 0 38467 160718 168401 0 367586 156 596 589 0 1341 38311 160122 167812 0 366245 0.32326 0.338553 0.323204 0 0.914101 0.766104 1.09069 0.861968 0.722258 1.0287 0.933013 0.86117 1.01085 0.0895994 1 -0.0702582 0.0413889 NA
rs4148218 rs4148218 02 44099582 G A 31 1 1 245276 109927 12383 0 245276 109927 12383 0 367586 894 409 38 0 1341 244382 109518 12345 0 366245 0.183213 0.180835 0.183222 0 1.02087 0.907949 1.14783 0.841442 0.607877 1.16475 0.9841 0.891777 1.08598 0.769695 1 -0.0146612 0.0500768 NA
rs2710642 rs2710642 02 63149557 G A 32 1 1 39456 161626 166504 0 39456 161626 166504 0 367586 125 610 606 0 1341 39331 161016 165898 0 366245 0.327186 0.320656 0.32721 0 1.19203 0.983051 1.44542 1.14936 0.947765 1.39384 1.03038 0.949985 1.11758 0.519007 1 0.0266415 0.0413125 NA
2:118576719_T_C rs17508045 02 118576719 T C 33 0.999611 0.997929 305977 58744.1 2864.9 0 305977 58744.1 2864.9 0 367586 1106.87 228.133 5.99216 0 1341 304870 58515.9 2858.91 0 366245 0.087699 0.0895293 0.0876923 -1.58351e-15 1.07382 0.930935 1.23863 0.577297 0.258439 1.28956 1.02301 0.895781 1.1683 0.730583 0.998919 0.0235707 0.0684498 NA
rs2030746 rs2030746 02 121309488 C T 34 1 1 125469 178592 63525 0 125469 178592 63525 0 367586 455 662 224 0 1341 125014 177930 63301 0 366245 0.415742 0.41387 0.415749 0 1.02225 0.907037 1.15209 0.972265 0.828291 1.14126 0.99229 0.918768 1.0717 0.840034 1 -0.00793349 0.0393039 NA
2:135762344_C_T rs16831243 02 135762344 C T 35 0.999529 0.998031 297933 65518.4 4134.64 0 297933 65518.4 4134.64 0 367586 1102.28 224.718 14 0 1341 296831 65293.7 4120.64 0 366245 0.100368 0.0942273 0.10039 4.75053e-16 0.926791 0.802731 1.07002 0.914911 0.539576 1.55133 0.932222 0.818767 1.0614 0.41341 0.998476 -0.0534102 0.065301 NA
2:165551201_T_C rs7607980 02 165551201 T C 36 0.999288 0.997628 284300 77910.9 5375.6 0 284300 77910.9 5375.6 0 367586 1048.78 270.216 22 0 1341 283251 77640.6 5353.6 0 366245 0.1206 0.117157 0.120613 -2.69197e-15 0.939953 0.822115 1.07468 1.10984 0.726963 1.69438 0.967546 0.859949 1.0886 0.590207 0.995722 -0.0320649 0.0595408 NA
2:165619163_T_G rs355838 02 165619163 T G 37 0.994557 0.992059 56385.1 175396 135805 0 56385.1 175396 135805 0 367586 210.278 633.867 496.855 0 1341 56174.8 174762 135308 0 366245 0.391971 0.393148 0.391967 8.70931e-16 0.968942 0.828764 1.13283 0.980963 0.834628 1.15295 0.995057 0.920738 1.07538 0.828419 0.99007 -0.00865068 0.0399146 NA
rs2287623 rs2287623 02 169830155 G A 38 1 1 57757 176298 133531 0 57757 176298 133531 0 367586 209 637 495 0 1341 57548 175661 133036 0 366245 0.39693 0.393363 0.396943 0 0.9985 0.853827 1.16769 1.02452 0.871311 1.20467 1.01509 0.939284 1.09702 0.728794 1 0.0137329 0.0396068 NA
rs1047891 rs1047891 02 211540507 C A 39 1 1 172154 158700 36732 0 172154 158700 36732 0 367586 590 616 135 0 1341 171564 158084 36597 0 366245 0.315795 0.33035 0.315742 0 1.1331 1.01191 1.26879 1.07266 0.889413 1.29366 1.06909 0.986286 1.15885 0.100006 1 0.0685416 0.0416711 NA
rs1250229 rs1250229 02 216304384 T C 40 1 1 24471 143779 199336 0 24471 143779 199336 0 367586 92 539 710 0 1341 24379 143240 198626 0 366245 0.262144 0.269575 0.262117 0 0.997132 0.799007 1.24438 0.947219 0.761997 1.17746 0.962506 0.883677 1.04837 0.394101 1 -0.0377308 0.0442744 NA
2:227122216_G_T rs1515110 02 227122216 G T 41 0.999003 0.998217 48609.5 170037 148940 0 48609.5 170037 148940 0 367586 186.969 612.357 541.675 0 1341 48422.5 169424 148398 0 366245 0.363528 0.367746 0.363512 1.58351e-16 0.936069 0.794417 1.10298 0.94534 0.800294 1.11667 0.981914 0.907661 1.06224 0.632822 0.998804 -0.0192478 0.0402876 NA
rs11563251 rs11563251 02 234679384 C T 42 1 1 290875 72172 4539 0 290875 72172 4539 0 367586 1058 263 20 0 1341 289817 71909 4519 0 366245 0.110518 0.112975 0.110509 0 1.00187 0.875091 1.14701 1.21234 0.778169 1.88876 1.02516 0.909435 1.1556 0.697869 1 0.0239476 0.0616892 NA
3:12296469_G_A rs9875338 03 12296469 G A 43 0.999063 0.998416 132583 176123 58880 0 132583 176123 58880 0 367586 526.188 604.875 209.937 0 1341 132057 175518 58670 0 366245 0.399747 0.382084 0.399812 -7.91756e-16 0.864898 0.769355 0.972306 0.898036 0.765031 1.05416 0.928243 0.858566 1.00357 0.0598211 0.998197 -0.0744791 0.0395721 NA
rs7640978 rs7640978 03 32533010 C T 44 1 1 305112 59557 2917 0 305112 59557 2917 0 367586 1111 220 10 0 1341 304001 59337 2907 0 366245 0.0889465 0.0894855 0.0889446 0 1.01451 0.877662 1.17271 0.941274 0.504503 1.75618 1.00668 0.88146 1.14969 0.896783 1 0.00883021 0.0680683 NA
Affx-22382690 rs2290547 03 47061183 G A 45 1 1 250117 105993 11476 0 250117 105993 11476 0 367586 914 395 32 0 1341 249203 105598 11444 0 366245 0.175394 0.171141 0.17541 0 1.01988 0.906146 1.14789 0.762394 0.535644 1.08513 0.970638 0.877684 1.07344 0.536045 1 -0.031475 0.0508642 NA
3:50113034_A_G rs2240327 03 50113034 A G 46 0.99989 0.999813 100622 183347 83617 0 100622 183347 83617 0 367586 356.992 677.149 306.859 0 1341 100265 182670 83310.2 0 366245 0.47687 0.481307 0.476853 -2.37527e-16 1.04114 0.915655 1.18381 1.0345 0.887864 1.20535 1.01801 0.943615 1.09827 0.604597 0.999572 0.0204155 0.0394273 NA
rs13326165 rs13326165 03 52532118 A G 47 1 1 15455 119214 232917 0 15455 119214 232917 0 367586 53 422 866 0 1341 15402 118792 232051 0 366245 0.204203 0.196868 0.204229 0 1.03235 0.775467 1.37433 1.08452 0.821446 1.43183 1.04699 0.951771 1.15173 0.318701 1 0.0479836 0.0481216 NA
rs6805251 rs6805251 03 119560606 T C 48 1 1 53874 173703 140009 0 53874 173703 140009 0 367586 183 629 529 0 1341 53691 173074 139480 0 366245 0.382837 0.370992 0.38288 0 1.06627 0.904174 1.25744 1.11274 0.940298 1.31681 1.05193 0.972521 1.13782 0.216664 1 0.0492192 0.0398392 NA
rs17345563 rs17345563 03 132209203 A G 49 1 1 289295 73612 4679 0 289295 73612 4679 0 367586 1035 293 13 0 1341 288260 73319 4666 0 366245 0.112858 0.118941 0.112836 0 1.113 0.977363 1.26746 0.775966 0.448691 1.34195 1.06141 0.94409 1.19332 0.287466 1 0.0651857 0.0612822 NA
3:135932359_C_T rs687339 03 135932359 C T 50 0.998803 0.997227 19123.1 129452 219011 0 19123.1 129452 219011 0 367586 88.1725 459.275 793.553 0 1341 19034.9 128992 218218 0 366245 0.228107 0.236995 0.228074 -1.50434e-15 0.768644 0.611693 0.965865 0.78506 0.629697 0.978755 0.95124 0.870091 1.03996 0.294621 0.997771 -0.0483763 0.0461589 NA
3:156798294_A_G rs1482852 03 156798294 A G 51 0.998128 0.996845 131815 177009 58762 0 131815 177009 58762 0 367586 477.376 656.729 206.894 0 1341 131338 176352 58555.1 0 366245 0.400631 0.399149 0.400637 1.34598e-15 1.02455 0.910423 1.15299 0.972101 0.825532 1.14469 0.99382 0.919779 1.07382 0.877404 0.996821 -0.00611852 0.0396636 NA
3:170727218_G_A rs10513688 03 170727218 G A 52 0.999974 0.999859 299612 64506.6 3467.13 0 299612 64506.6 3467.13 0 367586 1121.99 210.012 9 0 1341 298490 64296.5 3458.13 0 366245 0.0971756 0.0850156 0.0972202 -9.50107e-16 0.868956 0.749707 1.00717 0.692379 0.359002 1.33534 0.8628 0.753151 0.988413 0.0347214 0.99995 -0.138154 0.0654262 NA
rs6831256 rs6831256 04 3473139 A G 53 1 1 122328 179565 65693 0 122328 179565 65693 0 367586 448 650 243 0 1341 121880 178915 65450 0 366245 0.422964 0.423565 0.422961 0 0.988373 0.876105 1.11503 1.01007 0.863791 1.18112 1.00247 0.928427 1.08243 0.853071 1 0.00726709 0.0392389 NA
4:26062990_A_G rs10019888 04 26062990 A G 54 0.996652 0.990717 256221 101227 10138.8 0 256221 101227 10138.8 0 367586 925.325 375.243 40.4314 0 1341 255295 100851 10098.4 0 366245 0.165273 0.170062 0.165256 -6.57157e-15 1.02655 0.910306 1.15763 1.10463 0.805713 1.51443 1.03504 0.935677 1.14496 0.51656 0.99182 0.0338638 0.0522061 NA
rs442177 rs442177 04 88030261 G T 55 1 1 60675 177384 129527 0 60675 177384 129527 0 367586 220 624 497 0 1341 60455 176760 129030 0 366245 0.406346 0.396719 0.406381 0 0.970086 0.831661 1.13155 1.05846 0.902854 1.24089 1.04103 0.963394 1.12492 0.327444 1 0.0386168 0.0394341 NA
4:88160140_C_T rs10029254 04 88160140 C T 56 0.999897 0.999771 217251 130571 19763.7 0 217251 130571 19763.7 0 367586 801.996 455.016 83.9882 0 1341 216449 130116 19679.7 0 366245 0.231372 0.232286 0.231369 3.16702e-16 0.943797 0.841068 1.05907 1.15182 0.919505 1.44283 1.00516 0.918847 1.09959 0.971204 0.999902 0.0016543 0.0458281 NA
rs3822072 rs3822072 04 89741269 G A 57 1 1 110787 182105 74694 0 110787 182105 74694 0 367586 396 687 258 0 1341 110391 181418 74436 0 366245 0.450905 0.448546 0.450914 0 1.05564 0.932631 1.19487 0.966218 0.825756 1.13057 0.990476 0.917773 1.06894 0.891504 1 -0.00531304 0.0389514 NA
rs2602836 rs2602836 04 100014805 A G 58 1 1 64735 179575 123276 0 64735 179575 123276 0 367586 227 634 480 0 1341 64508 178941 122796 0 366245 0.420371 0.405667 0.420425 0 1.00686 0.864992 1.17199 1.11082 0.948315 1.30118 1.06277 0.983792 1.14808 0.113507 1 0.0621148 0.039248 NA
rs13107325 rs13107325 04 103188709 C T 59 1 1 314539 51078 1969 0 314539 51078 1969 0 367586 1166 171 4 0 1341 313373 50907 1965 0 366245 0.0748342 0.0667412 0.0748638 0 0.902779 0.768704 1.06024 0.547092 0.20478 1.46162 0.883743 0.759205 1.02871 0.0878394 1 -0.125455 0.0734982 NA
rs6450176 rs6450176 05 53298025 G A 60 1 1 205147 139012 23427 0 205147 139012 23427 0 367586 755 496 90 0 1341 204392 138516 23337 0 366245 0.25282 0.252051 0.252823 0 0.96939 0.865388 1.08589 1.04403 0.838704 1.29963 0.995918 0.912639 1.0868 0.935243 1 -0.0036204 0.0445587 NA
5:55861786_C_T rs9686661 05 55861786 C T 61 0.999884 0.999703 235332 117442 14811.2 0 235332 117442 14811.2 0 367586 854.996 434 52.0039 0 1341 234477 117008 14759.2 0 366245 0.200041 0.200599 0.200039 -3.95878e-16 1.01721 0.906041 1.14201 0.966296 0.729996 1.27909 1.0035 0.912848 1.10316 0.959158 0.999981 0.00247596 0.0483495 NA
5:67714246_A_G rs4976033 05 67714246 A G 62 0.983128 0.97252 131248 176794 59543.3 0 131248 176794 59543.3 0 367586 504.024 628.055 208.922 0 1341 130744 176166 59334.4 0 366245 0.402465 0.389969 0.402511 1.42516e-15 0.924799 0.822334 1.04003 0.913376 0.777109 1.07354 0.948925 0.877954 1.02563 0.179796 0.971475 -0.0537279 0.040054 NA
5:74560579_G_A rs10066707 05 74560579 G A 63 0.993838 0.99098 146622 170694 50270.3 0 146622 170694 50270.3 0 367586 570.106 594.898 175.996 0 1341 146052 170099 50094.3 0 366245 0.36894 0.353054 0.368998 1.82104e-15 0.895968 0.798567 1.00525 0.900048 0.759856 1.06611 0.933209 0.862036 1.01026 0.0962559 0.990571 -0.0669851 0.0402728 NA
5:74562029_C_G rs2006760 05 74562029 C G 64 0.989448 0.974963 232555 119577 15454 0 232555 119577 15454 0 367586 857.412 424.078 59.5098 0 1341 231698 119153 15394.5 0 366245 0.204693 0.202497 0.204702 -8.78849e-15 0.961776 0.855952 1.08068 1.04461 0.802837 1.3592 0.986499 0.897679 1.08411 0.822506 0.976203 -0.0109119 0.0486435 NA
rs7703051 rs7703051 05 74625487 C A 65 1 1 143724 172086 51776 0 143724 172086 51776 0 367586 553 620 168 0 1341 143171 171466 51608 0 366245 0.37493 0.35645 0.374998 0 0.936146 0.834568 1.05009 0.842795 0.708936 1.00193 0.923146 0.852886 0.999193 0.0448103 1 -0.0802072 0.0399751 NA
5:74641707_G_A rs2303152 05 74641707 G A 66 0.999561 0.998347 297281 66549.7 3754.97 0 297281 66549.7 3754.97 0 367586 1092.6 234.392 14.0039 0 1341 296189 66315.3 3740.96 0 366245 0.100738 0.0978374 0.100749 1.18763e-15 0.958153 0.831864 1.10361 1.01478 0.598446 1.72075 0.967972 0.852001 1.09973 0.571674 0.996992 -0.0363761 0.0643157 NA
5:74648496_G_T rs17238484 05 74648496 G T 67 0.99975 0.999474 220665 127957 18963.4 0 220665 127957 18963.4 0 367586 844.039 424.961 72 0 1341 219821 127532 18891.4 0 366245 0.22564 0.21214 0.225689 7.1258e-16 0.867832 0.772176 0.975338 0.992603 0.779953 1.26323 0.923803 0.841985 1.01357 0.0864393 0.9999 -0.0792512 0.0462244 NA
rs5909 rs5909 05 74656175 G A 68 1 1 301812 62562 3212 0 301812 62562 3212 0 367586 1110 218 13 0 1341 300702 62344 3199 0 366245 0.0938365 0.0909769 0.093847 0 0.947273 0.819039 1.09558 1.10089 0.636498 1.90409 0.966356 0.846993 1.10254 0.629751 1 -0.032036 0.0664541 NA
rs12916 rs12916 05 74656539 T C 69 1 1 132156 176603 58827 0 132156 176603 58827 0 367586 509 634 198 0 1341 131647 175969 58629 0 366245 0.400256 0.384042 0.400315 0 0.931851 0.829072 1.04737 0.873466 0.741013 1.02959 0.934002 0.863958 1.00973 0.0774452 1 -0.0697848 0.0395223 NA
rs4530754 rs4530754 05 122855416 G A 70 1 1 76377 182312 108897 0 76377 182312 108897 0 367586 265 668 408 0 1341 76112 181644 108489 0 366245 0.455765 0.446682 0.455799 0 1.05624 0.915917 1.21806 1.08014 0.925132 1.26113 1.03751 0.961322 1.11973 0.347002 1 0.0365825 0.0389002 NA
rs6882076 rs6882076 05 156390297 T C 71 1 1 49173 170253 148160 0 49173 170253 148160 0 367586 184 614 543 0 1341 48989 169639 147617 0 366245 0.365355 0.366145 0.365352 0 0.963659 0.817053 1.13657 0.979364 0.82832 1.15795 0.996591 0.921162 1.0782 0.929589 1 -0.00355077 0.0401841 NA
6:16109163_A_C rs2294261 06 16109163 A C 72 0.99645 0.994416 95752.4 183259 88575.1 0 95752.4 183259 88575.1 0 367586 338.02 677.91 325.071 0 1341 95414.4 182581 88250 0 366245 0.490237 0.495172 0.490219 1.18763e-15 1.04807 0.919622 1.19445 1.03976 0.892669 1.2111 1.02001 0.94552 1.10037 0.556795 0.995578 0.022799 0.0387996 NA
6:26093141_G_A rs1800562 06 26093141 G A 73 0.99952 0.997285 313425 51906.4 2254.63 0 313425 51906.4 2254.63 0 367586 1151.4 179.616 9.98431 0 1341 312274 51726.7 2244.65 0 366245 0.076738 0.0744162 0.0767465 8.70931e-16 0.941756 0.804508 1.10242 1.20637 0.646136 2.25234 0.967196 0.837095 1.11752 0.616806 0.997086 -0.0364565 0.0728573 NA
rs2247056 rs2247056 06 31265490 T C 74 1 1 32591 153678 181317 0 32591 153678 181317 0 367586 121 593 627 0 1341 32470 153085 180690 0 366245 0.297699 0.311335 0.297649 0 1.03949 0.85457 1.26442 0.931173 0.76622 1.13164 0.937413 0.863708 1.01741 0.140227 1 -0.0626926 0.042505 NA
6:34563164_A_G rs205262 06 34563164 A G 75 0.999283 0.998621 196621 144317 26647.4 0 196621 144317 26647.4 0 367586 679.682 555.2 106.118 0 1341 195942 143762 26541.3 0 366245 0.268797 0.286143 0.268733 -1.58351e-16 1.11334 0.995045 1.24569 1.15262 0.938998 1.41485 1.09075 1.00297 1.18621 0.0425798 0.998101 0.0885968 0.0436909 NA
6:43757896_C_A rs998584 06 43757896 C A 76 0.996387 0.994693 98504 183562 85520.5 0 98504 183562 85520.5 0 367586 369.918 685.463 285.62 0 1341 98134.1 182876 85234.8 0 366245 0.482339 0.468569 0.48239 4.75053e-16 0.994356 0.876037 1.12865 0.888967 0.761585 1.03766 0.946087 0.876865 1.02077 0.168197 0.996349 -0.0535015 0.0388249 NA
rs17789218 rs17789218 06 100600097 T C 77 1 1 209829 135864 21893 0 209829 135864 21893 0 367586 758 501 82 0 1341 209071 135363 21811 0 366245 0.244365 0.247949 0.244351 0 1.02085 0.911718 1.14305 1.03696 0.82532 1.30288 1.01958 0.933871 1.11315 0.720461 1 0.0161184 0.0450432 NA
6:116337503_G_A rs868943 06 116337503 G A 78 0.999615 0.999376 122639 178859 66087.8 0 122639 178859 66087.8 0 367586 444.071 634.929 262 0 1341 122195 178224 65825.8 0 366245 0.423077 0.432114 0.423044 7.1258e-16 0.980303 0.868176 1.10691 1.09523 0.93987 1.27628 1.03775 0.961285 1.1203 0.381396 0.999882 0.0342587 0.0391382 NA
rs9491696 rs9491696 06 127452639 C G 79 1 1 94100 183991 89495 0 94100 183991 89495 0 367586 306 688 347 0 1341 93794 183303 89148 0 366245 0.493736 0.515287 0.493657 0 1.15046 1.00527 1.31662 1.19309 1.02282 1.39169 1.09039 1.01073 1.17634 0.0296379 1 0.084296 0.0387587 NA
6:139831757_T_C rs634869 06 139831757 T C 80 0.999776 0.999687 61831.2 177550 128204 0 61831.2 177550 128204 0 367586 209.992 650.012 480.996 0 1341 61621.2 176900 127723 0 366245 0.409717 0.398955 0.409757 0 1.07825 0.922648 1.26009 1.10509 0.93944 1.29995 1.04587 0.967949 1.13007 0.248865 0.999981 0.0453657 0.039342 NA
6:152040291_T_C rs12525163 06 152040291 T C 81 0.999285 0.998573 193858 146362 27365.9 0 193858 146362 27365.9 0 367586 682.988 566.122 91.8902 0 1341 193175 145796 27274 0 366245 0.273533 0.279606 0.27351 1.18763e-15 1.09826 0.982273 1.22793 0.952927 0.766153 1.18523 1.03093 0.947415 1.12182 0.512878 0.999035 0.0284574 0.0434888 NA
6:160575985_C_T rs2297374 06 160575985 C T 82 0.998105 0.996826 143986 171881 51719.5 0 143986 171881 51719.5 0 367586 514.749 615.533 210.718 0 1341 143471 171265 51508.7 0 366245 0.374497 0.38664 0.374452 2.53362e-15 1.00173 0.890881 1.12638 1.14022 0.97104 1.33888 1.05307 0.974183 1.13833 0.198228 0.996081 0.0515221 0.0400446 NA
rs1564348 rs1564348 06 160578860 T C 83 1 1 253279 103766 10541 0 253279 103766 10541 0 367586 951 358 32 0 1341 252328 103408 10509 0 366245 0.169821 0.157345 0.169867 0 0.918573 0.813278 1.0375 0.80793 0.567744 1.14973 0.91252 0.82229 1.01265 0.0860613 1 -0.0886575 0.0516486 NA
rs702485 rs702485 07 6449272 A G 84 1 1 109061 182158 76367 0 109061 182158 76367 0 367586 396 680 265 0 1341 108665 181478 76102 0 366245 0.455529 0.451156 0.455545 0 1.0282 0.908182 1.16409 0.95553 0.81765 1.11666 0.982446 0.910368 1.06023 0.682912 1 -0.015881 0.0388771 NA
7:16152174_T_A rs17286602 07 16152174 T A 85 0.997749 0.99646 120185 180187 67214.2 0 120185 180187 67214.2 0 367586 438.651 658.337 244.012 0 1341 119746 179529 66970.2 0 366245 0.427948 0.427428 0.42795 -7.91756e-16 1.00105 0.886944 1.12984 0.994651 0.85029 1.16352 0.997867 0.924244 1.07735 0.986682 0.99636 -0.000655563 0.039273 NA
rs10282707 rs10282707 07 17911038 C T 86 1 1 133659 176056 57871 0 133659 176056 57871 0 367586 458 666 217 0 1341 133201 175390 57654 0 366245 0.396911 0.410142 0.396863 0 1.10436 0.980273 1.24416 1.09464 0.931094 1.28692 1.05673 0.978325 1.14141 0.162344 1 0.0553087 0.0395845 NA
rs12670798 rs12670798 07 21607352 T C 87 1 1 208500 136805 22281 0 208500 136805 22281 0 367586 740 526 75 0 1341 207760 136279 22206 0 366245 0.2467 0.252051 0.246681 0 1.08364 0.968838 1.21206 0.948246 0.747473 1.20295 1.02911 0.943049 1.12302 0.485455 1 0.0313553 0.0449502 NA
rs4722551 rs4722551 07 25991826 T C 88 1 1 260182 98070 9334 0 260182 98070 9334 0 367586 962 352 27 0 1341 259220 97718 9307 0 366245 0.15879 0.15138 0.158817 0 0.970647 0.858896 1.09694 0.781713 0.532973 1.14654 0.944815 0.849978 1.05023 0.278819 1 -0.0572437 0.0528577 NA
rs2073547 rs2073547 07 44582331 A G 89 1 1 245422 109039 13125 0 245422 109039 13125 0 367586 921 377 43 0 1341 244501 108662 13082 0 366245 0.184024 0.172632 0.184065 0 0.921053 0.81686 1.03854 0.8726 0.642378 1.18533 0.924926 0.836643 1.02252 0.143454 1 -0.0727701 0.0497387 NA
rs217386 rs217386 07 44600695 G A 90 1 1 121990 179168 66428 0 121990 179168 66428 0 367586 433 653 255 0 1341 121557 178515 66173 0 366245 0.424423 0.433632 0.424389 0 1.02691 0.909247 1.15979 1.08181 0.926474 1.26319 1.03845 0.961963 1.12102 0.364977 1 0.0354308 0.0391102 NA
rs4917014 rs4917014 07 50305863 T G 91 1 1 170006 160266 37314 0 170006 160266 37314 0 367586 627 576 138 0 1341 169379 159690 37176 0 366245 0.319509 0.317673 0.319516 0 0.974399 0.87 1.09133 1.00279 0.833723 1.20613 0.99155 0.914 1.07568 0.817629 1 -0.00957862 0.0415386 NA
rs17145738 rs17145738 07 72982874 C T 92 1 1 283413 78558 5615 0 283413 78558 5615 0 367586 1045 272 24 0 1341 282368 78286 5591 0 366245 0.122132 0.119314 0.122142 0 0.938824 0.821373 1.07307 1.1599 0.773228 1.73994 0.973707 0.866227 1.09452 0.65626 1 -0.026283 0.0590519 NA
rs799160 rs799160 07 73060006 C T 93 1 1 96049 183953 87584 0 96049 183953 87584 0 367586 339 665 337 0 1341 95710 183288 87247 0 366245 0.488486 0.499254 0.488446 0 1.02434 0.89854 1.16776 1.09053 0.937643 1.26834 1.04419 0.967934 1.12645 0.239418 1 0.0456377 0.038793 NA
7:116358044_A_G rs38855 07 116358044 A G 94 0.993016 0.989758 102992 183261 81332.4 0 102992 183261 81332.4 0 367586 375.827 678.365 286.808 0 1341 102617 182583 81045.6 0 366245 0.470538 0.466808 0.470551 1.02928e-15 1.01445 0.894119 1.15098 0.966252 0.828382 1.12707 0.985083 0.912991 1.06287 0.702228 0.989028 -0.0149051 0.0389865 NA
7:130444934_A_G rs3996352 07 130444934 A G 95 0.997482 0.996091 94810.4 183476 89299.7 0 94810.4 183476 89299.7 0 367586 347.075 669.125 324.8 0 1341 94463.3 182807 88974.9 0 366245 0.492504 0.491695 0.492507 -2.37527e-16 0.99622 0.874873 1.1344 0.993549 0.853795 1.15618 0.996755 0.923955 1.07529 0.905844 0.99572 -0.00458997 0.0388053 NA
rs17173637 rs17173637 07 150529449 T C 96 1 1 308034 56880 2672 0 308034 56880 2672 0 367586 1110 224 7 0 1341 306924 56656 2665 0 366245 0.0846387 0.0887397 0.0846237 0 1.09323 0.946758 1.26235 0.726288 0.345097 1.52854 1.05338 0.921877 1.20363 0.460445 1 0.051313 0.0695191 NA
8:9184231_G_A rs4240624 08 9184231 G A 97 0.999841 0.999322 3037.28 61083.2 303465 0 3037.28 61083.2 303465 0 367586 13 213.639 1114.36 0 1341 3024.28 60869.6 302351 0 366245 0.0913498 0.0893509 0.0913571 2.37527e-16 0.816505 0.465887 1.43099 0.857418 0.495707 1.48306 1.02471 0.897172 1.17038 0.717194 0.998889 0.0243622 0.0672595 NA
8:9267117_C_T rs9693857 08 9267117 C T 98 0.996631 0.995289 112952 181929 72705.1 0 112952 181929 72705.1 0 367586 412.604 664.502 263.894 0 1341 112539 181264 72441.2 0 366245 0.445255 0.444553 0.445258 1.10846e-15 0.999895 0.884106 1.13085 0.993608 0.851132 1.15993 0.997149 0.923894 1.07621 0.956489 0.9966 -0.00213044 0.0390472 NA
8:15799853_G_C rs4332136 08 15799853 G C 99 0.999557 0.97821 361744 5820.84 21 0 361744 5820.84 21 0 367586 1322.95 18.0471 0 0 1341 360421 5802.79 21 0 366245 0.00797478 0.00672896 0.00797934 -6.33405e-15 0.847297 0.532093 1.34922 NA NA NA 0.842235 0.529753 1.33904 0.533139 0.997648 -0.137534 0.220683 NA
rs4921914 rs4921914 08 18272438 C T 100 1 1 17860 128015 221711 0 17860 128015 221711 0 367586 71 456 814 0 1341 17789 127559 220897 0 366245 0.222717 0.222968 0.222716 0 0.895668 0.69716 1.1507 0.923268 0.724077 1.17726 0.998544 0.911605 1.09378 0.968018 1 0.00186966 0.0466309 NA
rs1801177 rs1801177 08 19805708 G A 101 1 1 355064 12417 105 0 355064 12417 105 0 367586 1290 51 0 0 1341 353774 12366 105 0 366245 0.0171756 0.0190157 0.0171688 0 1.13104 0.854477 1.49711 NA NA NA 1.10965 0.840621 1.46479 0.486598 1 0.103346 0.148543 NA
rs268 rs268 08 19813529 A G 102 1 1 354297 13161 128 0 354297 13161 128 0 367586 1287 54 0 0 1341 353010 13107 128 0 366245 0.0182502 0.0201342 0.0182433 0 1.13005 0.860232 1.48451 NA NA NA 1.10578 0.84414 1.44852 0.532666 1 0.0896084 0.143617 NA
rs301 rs301 08 19816934 T C 103 1 1 215031 132363 20192 0 215031 132363 20192 0 367586 766 501 74 0 1341 214265 131862 20118 0 366245 0.234975 0.241984 0.234949 0 1.06277 0.94938 1.18971 1.02889 0.810136 1.30671 1.0395 0.951424 1.13572 0.418138 1 0.036986 0.0456811 NA
rs326 rs326 08 19819439 A G 104 1 1 183581 152452 31553 0 183581 152452 31553 0 367586 657 555 129 0 1341 182924 151897 31424 0 366245 0.293208 0.303132 0.293171 0 1.0173 0.908416 1.13923 1.14297 0.946009 1.38093 1.04876 0.965707 1.13894 0.285575 1 0.0454485 0.0425595 NA
rs328 rs328 08 19819724 C G 105 1 1 297126 66721 3739 0 297126 66721 3739 0 367586 1093 237 11 0 1341 296033 66484 3728 0 366245 0.100927 0.0965697 0.100943 0 0.965498 0.838781 1.11136 0.799166 0.440875 1.44863 0.952041 0.837357 1.08243 0.414685 1 -0.0523704 0.0642049 NA
rs12678919 rs12678919 08 19844222 A G 106 1 1 299527 64583 3476 0 299527 64583 3476 0 367586 1102 228 11 0 1341 298425 64355 3465 0 366245 0.0973038 0.093214 0.0973187 0 0.959414 0.831696 1.10674 0.859692 0.474246 1.55841 0.953486 0.836912 1.0863 0.437093 1 -0.0507113 0.0652562 NA
8:19865843_G_A rs894210 08 19865843 G A 107 0.995362 0.992945 77450.3 182762 107374 0 77450.3 182762 107374 0 367586 296.125 640.231 404.643 0 1341 77154.2 182121 106969 0 366245 0.459297 0.459539 0.459296 4.75053e-16 0.915924 0.79786 1.05146 0.985591 0.848158 1.14529 0.999025 0.925837 1.078 0.883735 0.992243 -0.00570731 0.039028 NA
rs10102164 rs10102164 08 55421614 G A 108 1 1 228370 122682 16534 0 228370 122682 16534 0 367586 826 453 62 0 1341 227544 122229 16472 0 366245 0.211855 0.215138 0.211843 0 1.02096 0.91023 1.14516 1.03689 0.80063 1.34286 1.01982 0.929926 1.1184 0.737269 1 0.0158866 0.047356 NA
8:59385919_C_T rs2326077 08 59385919 C T 109 0.999418 0.998927 41715.8 164193 161677 0 41715.8 164193 161677 0 367586 143.925 613.078 583.996 0 1341 41571.9 163580 161093 0 366245 0.336825 0.335917 0.336829 -1.58351e-16 1.08255 0.902542 1.29846 1.04712 0.87225 1.25704 1.00409 0.926637 1.08802 0.866502 0.998869 0.0068873 0.0409705 NA
rs2293889 rs2293889 08 116599199 T G 110 1 1 68113 181339 118134 0 68113 181339 118134 0 367586 248 674 419 0 1341 67865 180665 117715 0 366245 0.43196 0.436242 0.431944 0 1.02089 0.882358 1.18118 0.974039 0.832253 1.13998 0.982659 0.910329 1.06074 0.683061 1 -0.0159953 0.0391765 NA
8:116663898_G_A rs2737252 08 116663898 G A 111 0.99825 0.996606 189806 148612 29168.6 0 189806 148612 29168.6 0 367586 690.686 542.765 107.549 0 1341 189115 148069 29061.1 0 366245 0.281497 0.282574 0.281494 1.82104e-15 1.00367 0.89676 1.12333 1.0133 0.826681 1.24206 1.00535 0.924154 1.09368 0.99285 0.997207 -0.000386208 0.0430959 NA
8:121868551_G_T rs4871137 08 121868551 G T 112 0.998591 0.99772 37337.3 159046 171203 0 37337.3 159046 171203 0 367586 123.416 582.137 635.447 0 1341 37213.9 158464 170568 0 366245 0.317912 0.309086 0.317945 -9.50107e-16 1.10772 0.911872 1.34564 1.12336 0.926068 1.36267 1.04202 0.959941 1.13112 0.31785 0.997595 0.0415683 0.0416147 NA
8:126474306_G_A rs2980885 08 126474306 G A 113 0.990879 0.979759 18546.6 128636 220403 0 18546.6 128636 220403 0 367586 72.7804 459.796 808.424 0 1341 18473.8 128176 219595 0 366245 0.225429 0.225711 0.225428 -1.04512e-14 0.910544 0.710735 1.16652 0.934458 0.734824 1.18833 0.998383 0.911817 1.09317 0.986023 0.979295 -0.000821472 0.0468908 NA
8:126482621_C_A rs2954022 08 126482621 C A 114 0.999791 0.999672 104997 183080 79509.4 0 104997 183080 79509.4 0 367586 396.082 643.918 301 0 1341 104601 182436 79208.4 0 366245 0.465331 0.464548 0.465334 -4.75053e-16 0.932118 0.82227 1.05664 1.00356 0.86364 1.16616 0.996845 0.923871 1.07558 0.93256 0.999867 -0.00328867 0.0388618 NA
8:126482621_C_T rs2954022 08 126482621 C T 115 0.999641 0.694303 367242 343.439 0.113725 0 367242 343.439 0.113725 0 367586 1339.32 1.67843 0 0 1341 365903 341.761 0.113725 0 366245 0.000467464 0.000625813 0.000466885 -7.83838e-15 1.34172 0.294174 6.11957 NA NA NA 1.34062 0.294072 6.11161 0.612925 0.714345 0.545672 1.07861 NA
rs4075205 rs4075205 08 144284709 T C 116 1 1 105965 182871 78750 0 105965 182871 78750 0 367586 373 686 282 0 1341 105592 182185 78468 0 366245 0.462981 0.46607 0.46297 0 1.06594 0.93945 1.20947 1.01737 0.871341 1.18787 1.01254 0.938433 1.0925 0.730619 1 0.0133782 0.038856 NA
8:145022657_G_T rs7832643 08 145022657 G T 117 0.993906 0.99187 130814 177083 59689.2 0 130814 177083 59689.2 0 367586 478.455 639.212 223.333 0 1341 130335 176444 59465.9 0 366245 0.403255 0.404876 0.403249 1.58351e-16 0.986867 0.876409 1.11125 1.02307 0.872558 1.19955 1.00678 0.931943 1.08763 0.903317 0.989786 0.00482109 0.0396886 NA
9:2640759_A_G rs3780181 09 2640759 A G 118 0.997345 0.983965 319716 46170.5 1699.8 0 319716 46170.5 1699.8 0 367586 1165.1 168.925 6.97647 0 1341 318551 46001.6 1692.82 0 366245 0.0674265 0.0681873 0.0674237 -8.07591e-15 1.00401 0.854142 1.18018 1.12678 0.53449 2.37542 1.01215 0.870801 1.17645 0.811417 0.98843 0.018573 0.0778423 NA
9:15304782_C_A rs686030 09 15304782 C A 119 0.999323 0.997839 7307.74 89253 271025 0 7307.74 89253 271025 0 367586 24.1961 281.035 1035.77 0 1341 7283.54 88972 269989 0 366245 0.141285 0.122829 0.141352 -1.18763e-15 0.950835 0.627282 1.44128 1.15482 0.771194 1.72927 1.17563 1.0474 1.31955 0.00499269 0.99794 0.156019 0.0555721 NA
9:16904846_C_T rs7033354 09 16904846 C T 120 0.998694 0.997789 38090 160212 169284 0 38090 160212 169284 0 367586 147.161 567.451 626.388 0 1341 37942.9 159645 168657 0 366245 0.321547 0.321317 0.321548 -2.05856e-15 0.916455 0.764219 1.09902 0.957584 0.799926 1.14631 1.00106 0.922992 1.08573 0.988335 0.997928 0.000607059 0.0415208 NA
rs1883025 rs1883025 09 107664301 C T 121 1 1 204187 139469 23930 0 204187 139469 23930 0 367586 781 471 89 0 1341 203406 138998 23841 0 366245 0.25481 0.241984 0.254857 0 0.882521 0.787004 0.989631 0.972251 0.780493 1.21112 0.933364 0.85429 1.01976 0.135852 1 -0.0662885 0.0444466 NA
9:107684230_T_G rs2472509 09 107684230 T G 122 0.989664 0.982561 166611 161750 39224.9 0 166611 161750 39224.9 0 367586 633.996 591.831 115.173 0 1341 165977 161158 39109.7 0 366245 0.326726 0.306553 0.3268 1.90021e-15 0.961407 0.859336 1.0756 0.77095 0.631935 0.940545 0.910659 0.838771 0.988708 0.0248093 0.982696 -0.0934205 0.0416246 NA
rs8176720 rs8176720 09 136132873 T C 123 1 1 165305 162038 40243 0 165305 162038 40243 0 367586 612 584 145 0 1341 164693 161454 40098 0 366245 0.329887 0.325876 0.329902 0 0.973392 0.868874 1.09048 0.973126 0.811721 1.16662 0.981898 0.905595 1.06463 0.759045 1 -0.0126372 0.0411991 NA
rs579459 rs579459 09 136154168 T C 124 1 1 230644 121108 15834 0 230644 121108 15834 0 367586 838 443 60 0 1341 229806 120665 15774 0 366245 0.20781 0.209918 0.207802 0 1.00679 0.89711 1.12988 1.0431 0.802331 1.35613 1.01289 0.922841 1.11172 0.796977 1 0.012302 0.0478189 NA
10:5196273_A_G rs1781930 10 5196273 A G 125 0.999819 0.999538 11602.8 107606 248377 0 11602.8 107606 248377 0 367586 51.0039 369.471 920.525 0 1341 11551.8 107237 247457 0 366245 0.177933 0.175794 0.177941 1.58351e-16 0.780334 0.581912 1.04642 0.842522 0.635136 1.11763 1.01486 0.918645 1.12116 0.729386 0.999244 0.0175104 0.0506166 NA
rs970548 rs970548 10 46013277 A C 126 1 1 208563 136635 22388 0 208563 136635 22388 0 367586 742 513 86 0 1341 207821 136122 22302 0 366245 0.24676 0.255406 0.246728 0 1.05554 0.942992 1.18152 1.08004 0.863559 1.35079 1.04724 0.960028 1.14237 0.295817 1 0.0469545 0.0449134 NA
10:65301725_T_C rs7897379 10 65301725 T C 127 0.999433 0.9991 99861.9 183712 84012.2 0 99861.9 183712 84012.2 0 367586 356.741 637.984 346.275 0 1341 99505.1 183074 83666 0 366245 0.478441 0.496097 0.478376 -4.75053e-16 0.972021 0.853693 1.10675 1.15442 0.995463 1.33876 1.07352 0.995116 1.15809 0.0669706 0.999073 0.0711368 0.0388328 NA
rs2068888 rs2068888 10 94839642 G A 128 1 1 111288 181910 74388 0 111288 181910 74388 0 367586 396 653 292 0 1341 110892 181257 74096 0 366245 0.449808 0.461223 0.449766 0 1.00884 0.890248 1.14324 1.10355 0.94844 1.28403 1.04728 0.970577 1.13005 0.206857 1 0.0491315 0.0389236 NA
rs2255141 rs2255141 10 113933886 A G 129 1 1 27842 146621 193123 0 27842 146621 193123 0 367586 93 519 729 0 1341 27749 146102 192394 0 366245 0.275181 0.262864 0.275226 0 1.05993 0.849697 1.32217 1.13058 0.910779 1.40342 1.06489 0.977006 1.16067 0.161989 1 0.0607245 0.0434239 NA
rs2923084 rs2923084 11 10388782 A G 130 1 1 248174 107712 11700 0 248174 107712 11700 0 367586 926 379 36 0 1341 247248 107333 11664 0 366245 0.178342 0.168158 0.178379 0 0.942818 0.836427 1.06274 0.824094 0.590406 1.15028 0.931117 0.841357 1.03045 0.180053 1 -0.0678114 0.0505831 NA
11:14276999_G_A rs2303975 11 14276999 G A 131 0.998944 0.99593 290402 72711.9 4472.22 0 290402 72711.9 4472.22 0 367586 1045.96 276.082 18.9608 0 1341 289356 72435.8 4453.26 0 366245 0.111071 0.117078 0.111049 0 1.0544 0.923209 1.20422 1.17787 0.747189 1.85679 1.06149 0.943401 1.19437 0.27578 0.997311 0.0674385 0.0618788 NA
11:18656271_C_T rs10832962 11 18656271 C T 132 0.998752 0.997178 24573.6 141017 201996 0 24573.6 141017 201996 0 367586 97.102 488.114 755.784 0 1341 24476.5 140528 201240 0 366245 0.258666 0.254406 0.258681 -2.21692e-15 0.875546 0.703898 1.08905 0.946686 0.766057 1.16991 1.02267 0.937405 1.11569 0.668713 0.997261 0.0189623 0.0443132 NA
rs326214 rs326214 11 47298360 G A 133 1 1 38532 160473 168581 0 38532 160473 168581 0 367586 152 592 597 0 1341 38380 159881 167984 0 366245 0.323104 0.334079 0.323064 0 0.934945 0.78205 1.11773 0.897362 0.75073 1.07263 0.951292 0.877812 1.03092 0.217504 1 -0.0510415 0.0413897 NA
rs17788930 rs17788930 11 47752775 A G 134 1 1 156964 166067 44555 0 156964 166067 44555 0 367586 554 616 171 0 1341 156410 165451 44384 0 366245 0.347098 0.357196 0.347061 0 1.05115 0.936989 1.17923 1.08774 0.916048 1.29161 1.04543 0.965893 1.13151 0.281152 1 0.0437699 0.0406128 NA
11:51512090_T_C rs11246602 11 51512090 T C 135 0.999692 0.998718 276600 84505.1 6481.33 0 276600 84505.1 6481.33 0 367586 991.773 319.184 30.0431 0 1341 275608 84185.9 6451.29 0 366245 0.132578 0.141413 0.132546 -9.26354e-15 1.05361 0.92854 1.19553 1.29413 0.899458 1.86198 1.07792 0.966773 1.20185 0.20701 0.999005 0.0719719 0.0570377 NA
11:55324308_A_G rs12226802 11 55324308 A G 136 0.999928 0.999736 279095 82405 6085.81 0 279095 82405 6085.81 0 367586 998.973 314.024 28.0039 0 1341 278096 82091 6057.8 0 366245 0.128646 0.137968 0.128611 1.58351e-16 1.0649 0.937853 1.20915 1.2869 0.883239 1.87505 1.0844 0.971484 1.21044 0.172137 0.999846 0.0788797 0.0577717 NA
rs174532 rs174532 11 61548874 G A 137 1 1 182042 153298 32246 0 182042 153298 32246 0 367586 643 582 116 0 1341 181399 152716 32130 0 366245 0.296244 0.303505 0.296217 0 1.07513 0.960885 1.20297 1.01852 0.835506 1.24163 1.03532 0.953368 1.12433 0.428946 1 0.0335414 0.042404 NA
rs1535 rs1535 11 61597972 A G 138 1 1 157003 166490 44093 0 157003 166490 44093 0 367586 573 599 169 0 1341 156430 165891 43924 0 366245 0.346417 0.349366 0.346406 0 0.985756 0.878897 1.10561 1.05039 0.884499 1.24739 1.01313 0.935682 1.097 0.845986 1 0.00789461 0.040643 NA
rs12801636 rs12801636 11 65391317 G A 139 1 1 220966 127917 18703 0 220966 127917 18703 0 367586 792 478 71 0 1341 220174 127439 18632 0 366245 0.224877 0.231171 0.224854 0 1.04272 0.930622 1.16831 1.05935 0.830593 1.35111 1.03654 0.947385 1.13409 0.43027 1 0.0365357 0.0463222 NA
rs499974 rs499974 11 75455021 C A 140 1 1 261490 97062 9034 0 261490 97062 9034 0 367586 940 368 33 0 1341 260550 96694 9001 0 366245 0.156603 0.16182 0.156584 0 1.0549 0.934912 1.19029 1.01622 0.717718 1.43886 1.03989 0.938156 1.15266 0.407817 1 0.0441515 0.0533396 NA
11:116639104_A_G rs10790162 11 116639104 A G 141 0.999743 0.998467 1651.59 46442.9 319492 0 1651.59 46442.9 319492 0 367586 4 169.996 1167 0 1341 1647.59 46272.9 318325 0 366245 0.0676659 0.0663669 0.0676706 3.95878e-16 1.51322 0.560773 4.08336 1.51005 0.565114 4.03504 1.02107 0.876811 1.18906 0.806859 0.99997 0.0188686 0.0771785 NA
rs603446 rs603446 11 116654435 C T 142 1 1 109735 182269 75582 0 109735 182269 75582 0 367586 393 666 282 0 1341 109342 181603 75300 0 366245 0.453544 0.458613 0.453526 0 1.02034 0.90054 1.15608 1.04195 0.893913 1.21451 1.02072 0.945931 1.10142 0.666933 1 0.0167434 0.0389054 NA
11:122534504_T_C rs7117842 11 122534504 T C 143 0.993245 0.988903 146344 171063 50178.2 0 146344 171063 50178.2 0 367586 536.455 638.294 166.251 0 1341 145808 170425 50011.9 0 366245 0.369192 0.361967 0.369219 5.14641e-15 1.01797 0.907372 1.14205 0.903522 0.759019 1.07554 0.969218 0.895689 1.04878 0.482287 0.988702 -0.0283535 0.0403534 NA
rs11220462 rs11220462 11 126243952 G A 144 1 1 276605 84420 6561 0 276605 84420 6561 0 367586 1000 315 26 0 1341 275605 84105 6535 0 366245 0.132679 0.136838 0.132664 0 1.03223 0.909234 1.17186 1.09652 0.742311 1.61973 1.03645 0.928184 1.15735 0.491385 1 0.0392879 0.0570955 NA
12:20463526_A_G rs11045163 12 20463526 A G 145 0.996867 0.995059 119302 180158 68125.7 0 119302 180158 68125.7 0 367586 456.984 652.761 231.255 0 1341 118845 179506 67894.4 0 366245 0.430389 0.415835 0.430442 -7.91756e-17 0.945703 0.838955 1.06603 0.885801 0.755998 1.03789 0.94191 0.872168 1.01723 0.140213 0.994765 -0.057839 0.039213 NA
12:57844049_C_T rs3741414 12 57844049 C T 146 0.999661 0.999183 211838 134087 21660.2 0 211838 134087 21660.2 0 367586 745.318 504.694 90.9882 0 1341 211093 133583 21569.2 0 366245 0.241315 0.256029 0.241261 7.91756e-16 1.07007 0.955544 1.19831 1.19477 0.960638 1.48596 1.08228 0.992218 1.18052 0.0900174 0.999207 0.0766374 0.0452057 NA
rs10861661 rs10861661 12 107174646 A C 147 1 1 208429 136995 22162 0 208429 136995 22162 0 367586 760 496 85 0 1341 207669 136499 22077 0 366245 0.246635 0.248322 0.246629 0 0.992911 0.886515 1.11208 1.05205 0.840421 1.31697 1.00914 0.924348 1.1017 0.800567 1 0.0113618 0.0449772 NA
12:109950144_A_G rs2241210 12 109950144 A G 148 0.999873 0.999793 83585.8 183041 100959 0 83585.8 183041 100959 0 367586 309.757 668.243 363 0 1341 83276 182373 100596 0 366245 0.476369 0.480148 0.476355 1.58351e-16 0.985084 0.860706 1.12744 0.970119 0.833416 1.12924 0.984913 0.912932 1.06257 0.70359 0.999675 -0.01474 0.0387406 NA
rs653178 rs653178 12 112007756 C T 149 1 1 85723 183395 98468 0 85723 183395 98468 0 367586 296 688 357 0 1341 85427 182707 98111 0 366245 0.482664 0.477256 0.482684 0 1.08677 0.948117 1.24569 1.05016 0.899956 1.22542 1.02199 0.947278 1.10258 0.47262 1 0.0278266 0.0387437 NA
12:112310580_G_A rs6489818 12 112310580 G A 150 0.999913 0.999793 249772 106362 11452.5 0 249772 106362 11452.5 0 367586 905 389 47 0 1341 248867 105973 11405.5 0 366245 0.175832 0.180089 0.175816 0 1.00942 0.896132 1.13704 1.13319 0.844686 1.52023 1.02964 0.932894 1.13642 0.470661 0.999999 0.0367537 0.0509475 NA
12:121376416_C_T rs1186380 12 121376416 C T 151 0.996029 0.991403 206291 138369 22926.1 0 206291 138369 22926.1 0 367586 782.871 483.173 74.9569 0 1341 205508 137886 22851.1 0 366245 0.250583 0.23605 0.250636 -4.51301e-15 0.919855 0.821079 1.03051 0.861076 0.67913 1.09177 0.923822 0.844918 1.01009 0.100559 0.992459 -0.0738077 0.0449458 NA
12:121416650_A_C rs1169288 12 121416650 A C 152 0.993936 0.989163 172179 158854 36552.3 0 172179 158854 36552.3 0 367586 646.067 565.898 129.035 0 1341 171533 158288 36423.2 0 366245 0.315516 0.307222 0.315547 -4.90889e-15 0.949206 0.847737 1.06282 0.940592 0.778352 1.13665 0.961917 0.886024 1.04431 0.376676 0.988928 -0.0370602 0.0419215 NA
12:125259888_A_G rs838876 12 125259888 A G 153 0.987459 0.977169 36940.4 159435 171211 0 36940.4 159435 171211 0 367586 144.325 548.094 648.58 0 1341 36796 158886 170563 0 366245 0.317361 0.311985 0.317381 -1.09262e-14 0.879481 0.731872 1.05686 0.969479 0.809176 1.16154 1.02534 0.944767 1.11277 0.57493 0.978049 0.0235948 0.0420729 NA
12:125283766_C_T rs10773105 12 125283766 C T 154 0.998305 0.997077 89399.3 183992 94194.8 0 89399.3 183992 94194.8 0 367586 330.671 646.102 364.227 0 1341 89068.7 183346 93830.6 0 366245 0.493477 0.487488 0.493499 -1.42516e-15 0.949204 0.831187 1.08398 1.04558 0.900696 1.21377 1.02434 0.949516 1.10507 0.521901 0.997454 0.0248448 0.0387947 NA
rs4942486 rs4942486 13 32953388 T C 155 1 1 83345 183365 100876 0 83345 183365 100876 0 367586 291 679 371 0 1341 83054 182686 100505 0 366245 0.476154 0.470172 0.476176 0 1.0608 0.924453 1.21725 1.05355 0.903398 1.22865 1.02438 0.949443 1.10523 0.557329 1 0.0227501 0.0387689 NA
rs1341267 rs1341267 13 95284980 C A 156 1 1 59044 176274 132268 0 59044 176274 132268 0 367586 219 650 472 0 1341 58825 175624 131796 0 366245 0.400399 0.405667 0.40038 0 0.994139 0.852739 1.15899 0.961961 0.819282 1.12949 0.978261 0.905564 1.05679 0.565801 1 -0.0226702 0.0394781 NA
rs8017377 rs8017377 14 24883887 G A 157 1 1 101683 183219 82684 0 101683 183219 82684 0 367586 359 693 289 0 1341 101324 182526 82395 0 366245 0.474157 0.4739 0.474158 0 1.07158 0.943135 1.21753 0.989954 0.847666 1.15613 0.998966 0.925918 1.07778 0.951511 1 -0.002357 0.0387605 NA
rs4983559 rs4983559 14 105277209 G A 158 1 1 54855 174746 137985 0 54855 174746 137985 0 367586 184 647 510 0 1341 54671 174099 137475 0 366245 0.386924 0.378449 0.386955 0 1.1042 0.937145 1.30103 1.10226 0.931015 1.30501 1.03667 0.95871 1.12096 0.375567 1 0.0352836 0.0398193 NA
rs2412710 rs2412710 15 42683787 G A 159 1 1 354444 13030 112 0 354444 13030 112 0 367586 1289 52 0 0 1341 353155 12978 112 0 366245 0.0180284 0.0193885 0.0180235 0 1.09776 0.831511 1.44927 NA NA NA 1.07724 0.818225 1.41824 0.602511 1 0.0757169 0.145388 NA
15:44211273_T_C rs492571 15 44211273 T C 160 0.999756 0.997857 337416 29521.7 648.675 0 337416 29521.7 648.675 0 367586 1227.87 112.122 1.00392 0 1341 336188 29409.5 647.671 0 366245 0.0419208 0.0425538 0.0419185 -9.50107e-16 1.04383 0.859985 1.26697 0.424398 0.0598707 3.00838 1.01583 0.841861 1.22575 0.842975 0.994423 0.0192353 0.0971038 NA
rs1532085 rs1532085 15 58683366 A G 161 1 1 55024 174195 138367 0 55024 174195 138367 0 367586 214 639 488 0 1341 54810 173556 137879 0 366245 0.386635 0.397837 0.386594 0 0.94299 0.807512 1.1012 0.9065 0.771695 1.06485 0.953926 0.882818 1.03076 0.256998 1 -0.0450365 0.0397316 NA
15:58731153_G_C rs261342 15 58731153 G C 162 0.994844 0.988361 17975.2 126316 223295 0 17975.2 126316 223295 0 367586 69.149 462.522 809.329 0 1341 17906 125854 222485 0 366245 0.220719 0.224019 0.220707 -8.23426e-15 0.951655 0.738788 1.22586 0.941972 0.736522 1.20473 0.981028 0.895749 1.07443 0.644211 0.987384 -0.021688 0.046962 NA
rs2652834 rs2652834 15 63396867 A G 163 1 1 12886 111853 242847 0 12886 111853 242847 0 367586 66 369 906 0 1341 12820 111484 241941 0 366245 0.187201 0.186801 0.187203 0 0.642921 0.494446 0.835983 0.727382 0.56619 0.934466 1.00265 0.909701 1.10509 0.983463 1 0.0010288 0.0496357 NA
15:72566615_C_T rs1035744 15 72566615 C T 164 0.997742 0.99523 26414.8 145250 195922 0 26414.8 145250 195922 0 367586 99.3098 500.561 741.129 0 1341 26315.5 144749 195181 0 366245 0.269432 0.260694 0.269464 -1.42516e-15 0.916348 0.738549 1.13695 1.00618 0.815727 1.2411 1.04605 0.959504 1.14041 0.343823 0.995736 0.0415044 0.043844 NA
rs3198697 rs3198697 16 15129940 C T 165 1 1 129009 177245 61332 0 129009 177245 61332 0 367586 471 646 224 0 1341 128538 176599 61108 0 366245 0.407944 0.407905 0.407944 0 0.998286 0.88631 1.12441 1.00037 0.852996 1.17321 0.999836 0.925598 1.08003 0.980714 1 0.000951913 0.0393781 NA
rs749671 rs749671 16 31088347 G A 166 1 1 144921 171587 51078 0 144921 171587 51078 0 367586 561 612 168 0 1341 144360 170975 50910 0 366245 0.372352 0.353468 0.372421 0 0.921092 0.821212 1.03312 0.849161 0.714494 1.00921 0.921282 0.851037 0.997325 0.034514 1 -0.0846503 0.0400424 NA
16:53799977_T_G rs9930333 16 53799977 T G 167 0.999912 0.999843 122301 179563 65721.5 0 122301 179563 65721.5 0 367586 438.992 654.016 247.992 0 1341 121862 178909 65473.5 0 366245 0.423039 0.428784 0.423018 0 1.01477 0.898987 1.14547 1.05144 0.899582 1.22894 1.02387 0.948354 1.10539 0.584635 0.999976 0.0214253 0.0391954 NA
rs9989419 rs9989419 16 56985139 A G 168 1 1 57303 175482 134801 0 57303 175482 134801 0 367586 199 657 485 0 1341 57104 174825 134316 0 366245 0.394585 0.393363 0.39459 0 1.07839 0.919977 1.26408 1.03616 0.878299 1.2224 1.00515 0.930084 1.08627 0.906107 1 0.00467481 0.0396338 NA
rs5880 rs5880 16 57015091 G C 169 1 1 327936 38434 1216 0 327936 38434 1216 0 367586 1221 115 5 0 1341 326715 38319 1211 0 366245 0.055587 0.046607 0.0556199 0 0.80304 0.663101 0.972511 1.10479 0.458182 2.66391 0.830034 0.693428 0.993552 0.042077 1 -0.171448 0.0843428 NA
rs16942887 rs16942887 16 67928042 G A 170 1 1 287913 74698 4975 0 287913 74698 4975 0 367586 1061 265 15 0 1341 286852 74433 4960 0 366245 0.11514 0.109993 0.115159 0 0.962549 0.841127 1.1015 0.817621 0.490778 1.36213 0.949589 0.841222 1.07192 0.399524 1 -0.0510704 0.0606197 NA
16:72057282_A_G rs2288002 16 72057282 A G 171 0.996483 0.994849 69243.7 180680 117662 0 69243.7 180680 117662 0 367586 246.69 676.694 417.616 0 1341 68997.1 180004 117244 0 366245 0.43414 0.436269 0.434133 1.50434e-15 1.05145 0.908588 1.21678 0.99624 0.85092 1.16638 0.991345 0.918376 1.07011 0.830191 0.997108 -0.00839463 0.0391438 NA
rs2000999 rs2000999 16 72108093 G A 172 1 1 241537 112695 13354 0 241537 112695 13354 0 367586 867 430 44 0 1341 240670 112265 13310 0 366245 0.18962 0.193139 0.189607 0 1.06323 0.946947 1.19379 0.917651 0.677513 1.2429 1.02309 0.929396 1.12623 0.6156 1 0.0247912 0.0493754 NA
rs2925979 rs2925979 16 81534790 T C 173 1 1 33095 154517 179974 0 33095 154517 179974 0 367586 121 593 627 0 1341 32974 153924 179347 0 366245 0.300211 0.311335 0.300171 0 1.04987 0.863109 1.27704 0.952708 0.783944 1.1578 0.94876 0.874164 1.02972 0.219327 1 -0.0518885 0.0422434 NA
rs314253 rs314253 17 7091650 T C 174 1 1 155733 167003 44850 0 155733 167003 44850 0 367586 584 575 182 0 1341 155149 166428 44668 0 366245 0.349174 0.350112 0.349171 0 0.917862 0.81786 1.03009 1.08246 0.916229 1.27884 1.00415 0.92742 1.08722 0.926797 1 0.00373153 0.0406149 NA
rs4791641 rs4791641 17 8161149 C T 175 1 1 90802 183497 93287 0 90802 183497 93287 0 367586 321 673 347 0 1341 90481 182824 92940 0 366245 0.49662 0.490306 0.496643 0 1.03761 0.90822 1.18543 1.0524 0.903941 1.22523 1.02568 0.950761 1.1065 0.493587 1 0.0265234 0.0387422 NA
17:37821435_G_T rs931992 17 37821435 G T 176 0.998944 0.998045 40717.2 163133 163736 0 40717.2 163133 163736 0 367586 144.878 572.984 623.137 0 1341 40572.3 162560 163113 0 366245 0.332666 0.321678 0.332707 0 0.987089 0.822354 1.18482 1.06985 0.892623 1.28225 1.05138 0.969411 1.14027 0.223825 0.99756 0.0500609 0.0411543 NA
rs8077889 rs8077889 17 41878166 A C 177 1 1 227074 123834 16678 0 227074 123834 16678 0 367586 843 432 66 0 1341 226231 123402 16612 0 366245 0.213814 0.210291 0.213827 0 0.939477 0.83643 1.05522 1.06622 0.829525 1.37045 0.97906 0.892078 1.07452 0.630543 1 -0.0227241 0.047247 NA
17:45391804_T_C rs7225700 17 45391804 T C 178 0.999707 0.999518 46234.7 168484 152868 0 46234.7 168484 152868 0 367586 156.984 587 597.016 0 1341 46077.7 167897 152271 0 366245 0.354955 0.335932 0.355025 0 1.0262 0.860231 1.22418 1.15081 0.964986 1.37242 1.08812 1.00419 1.17907 0.0344699 0.999847 0.0856517 0.0405062 NA
17:66882466_T_G rs4148005 17 66882466 T G 179 0.999123 0.998376 171388 159411 36787.2 0 171388 159411 36787.2 0 367586 609.263 589.106 142.631 0 1341 170779 158822 36644.5 0 366245 0.316912 0.326014 0.316879 2.45444e-15 1.03971 0.928193 1.16463 1.09103 0.908877 1.30968 1.04277 0.961743 1.13062 0.318011 0.997933 0.0416627 0.041723 NA
17:76388202_A_G rs4969178 17 76388202 A G 180 0.986996 0.976306 55545.7 174852 137189 0 55545.7 174852 137189 0 367586 217.22 614.988 508.792 0 1341 55328.5 174237 136680 0 366245 0.388947 0.391285 0.388939 -7.91756e-16 0.899035 0.769951 1.04976 0.948169 0.808652 1.11176 0.990185 0.91617 1.07018 0.858729 0.975888 -0.00715379 0.0401916 NA
rs4939883 rs4939883 18 47167214 T C 181 1 1 11820 108377 247389 0 11820 108377 247389 0 367586 30 384 927 0 1341 11790 107993 246462 0 366245 0.179573 0.165548 0.179624 0 1.39742 0.963275 2.02724 1.47816 1.0271 2.12731 1.10364 0.996622 1.22216 0.0594282 1 0.0952526 0.0505316 NA
18:47209143_C_T rs11660468 18 47209143 C T 182 0.998554 0.997576 136025 174672 56888.6 0 136025 174672 56888.6 0 367586 489.424 638.243 213.333 0 1341 135535 174034 56675.3 0 366245 0.392357 0.397058 0.39234 -7.1258e-16 1.01559 0.902574 1.14276 1.0424 0.887297 1.22461 1.01995 0.943893 1.10213 0.620264 0.99706 0.0196471 0.0396529 NA
18:57798110_C_T rs952044 18 57798110 C T 183 0.993776 0.990504 165280 162582 39723.3 0 165280 162582 39723.3 0 367586 600.592 583.604 156.804 0 1341 164680 161999 39566.5 0 366245 0.329214 0.334531 0.329194 -7.91756e-16 0.987797 0.881254 1.10722 1.08665 0.911181 1.29591 1.02436 0.945262 1.11008 0.578753 0.991802 0.022978 0.0413863 NA
19:8431581_G_A rs2278236 19 8431581 G A 184 0.998561 0.99757 86114.3 183792 97680 0 86114.3 183792 97680 0 367586 305.063 692.071 343.867 0 1341 85809.3 183100 97336.1 0 366245 0.484268 0.485532 0.484263 1.18763e-15 1.06318 0.928973 1.21678 0.993713 0.851516 1.15966 0.994935 0.922248 1.07335 0.876183 0.998288 -0.00604402 0.038791 NA
rs6511720 rs6511720 19 11202306 G T 185 1 1 285447 77059 5080 0 285447 77059 5080 0 367586 1047 274 20 0 1341 284400 76785 5060 0 366245 0.118638 0.117077 0.118643 0 0.969297 0.848382 1.10745 1.07365 0.689186 1.67259 0.985046 0.87547 1.10834 0.808754 1 -0.0145034 0.0599231 NA
19:11227602_C_T rs688 19 11227602 C T 186 0.999561 0.9993 110653 182452 74481.8 0 110653 182452 74481.8 0 367586 414.725 638.251 288.024 0 1341 110238 181813 74193.8 0 366245 0.4508 0.452758 0.450792 1.58351e-16 0.933115 0.824422 1.05614 1.03188 0.887596 1.19962 1.00797 0.934041 1.08775 0.869742 0.998627 0.0063909 0.0389721 NA
19:19407718_T_C rs10401969 19 19407718 T C 187 0.999493 0.997443 313362 52106.4 2117.37 0 313362 52106.4 2117.37 0 367586 1147.25 181.741 12.0039 0 1341 312215 51924.6 2105.36 0 366245 0.0766366 0.0767148 0.0766363 -5.54229e-16 0.952519 0.814321 1.11417 1.55164 0.877247 2.74446 1.00111 0.868178 1.15439 0.977843 0.997846 -0.00202219 0.0728098 NA
rs731839 rs731839 19 33899065 G A 188 1 1 41265 163822 162499 0 41265 163822 162499 0 367586 147 603 591 0 1341 41118 163219 161908 0 366245 0.335094 0.334452 0.335097 0 1.03338 0.862625 1.23794 1.02102 0.851999 1.22357 1.0029 0.925456 1.08682 0.985723 1 0.000734869 0.041068 NA
19:35556744_T_C rs1688030 19 35556744 T C 189 0.99969 0.998271 1691.18 45797.9 320097 0 1691.18 45797.9 320097 0 367586 5 176.035 1159.96 0 1341 1686.18 45621.9 318937 0 366245 0.0668963 0.0693644 0.0668873 5.54229e-16 1.30125 0.534245 3.16944 1.22652 0.508878 2.95622 0.961729 0.828396 1.11652 0.585405 0.999742 -0.042306 0.0775535 NA
rs6859 rs6859 19 45382034 A G 190 1 1 65619 179010 122957 0 65619 179010 122957 0 367586 236 654 451 0 1341 65383 178356 122506 0 366245 0.422007 0.419836 0.422015 0 1.01588 0.87516 1.17923 1.01993 0.871085 1.19422 1.00898 0.934369 1.08955 0.83231 1 0.00828611 0.0391333 NA
rs7254892 rs7254892 19 45389596 G A 191 1 1 344881 22366 339 0 344881 22366 339 0 367586 1260 80 1 0 1341 343621 22286 338 0 366245 0.031345 0.0305742 0.0313479 0 0.978965 0.780633 1.22769 0.806849 0.113234 5.74919 0.974541 0.781912 1.21463 0.762581 1 -0.0335155 0.110944 NA
rs492602 rs492602 19 49206417 A G 192 1 1 89552 183204 94830 0 89552 183204 94830 0 367586 330 666 345 0 1341 89222 182538 94485 0 366245 0.492821 0.494407 0.492815 0 0.986459 0.864312 1.12587 0.987221 0.848694 1.14836 0.99365 0.921082 1.07194 0.857714 1 -0.00697103 0.0388823 NA
rs17695224 rs17695224 19 52324216 G A 193 1 1 197505 144049 26032 0 197505 144049 26032 0 367586 707 540 94 0 1341 196798 143509 25938 0 366245 0.266758 0.271439 0.266741 0 1.04741 0.93622 1.1718 1.00877 0.813154 1.25145 1.02418 0.940471 1.11533 0.577518 1 0.0244197 0.0438404 NA
rs103294 rs103294 19 54797848 C T 194 1 1 221245 127588 18753 0 221245 127588 18753 0 367586 808 462 71 0 1341 220437 127126 18682 0 366245 0.224565 0.225205 0.224563 0 0.991473 0.88418 1.11178 1.03683 0.813098 1.32213 1.00369 0.916599 1.09906 0.959649 1 0.00234921 0.0464323 NA
rs364585 rs364585 20 12962718 A G 195 1 1 56348 175283 135955 0 56348 175283 135955 0 367586 187 653 501 0 1341 56161 174630 135454 0 366245 0.391716 0.382923 0.391749 0 1.12302 0.954261 1.32162 1.11081 0.938792 1.31434 1.03789 0.960014 1.12209 0.371288 1 0.03548 0.039684 NA
rs2328223 rs2328223 20 17845921 A C 196 1 1 242960 111732 12894 0 242960 111732 12894 0 367586 898 403 40 0 1341 242062 111329 12854 0 366245 0.187058 0.180089 0.187084 0 0.975769 0.867394 1.09768 0.838826 0.610805 1.15197 0.954402 0.864731 1.05337 0.376 1 -0.0439965 0.0496972 NA
20:34154741_C_T rs7264396 20 34154741 C T 197 0.999888 0.999709 229265 122192 16129.7 0 229265 122192 16129.7 0 367586 827.957 446.078 66.9647 0 1341 228437 121746 16062.7 0 366245 0.210088 0.216259 0.210066 3.16702e-16 1.01092 0.900804 1.13449 1.15023 0.896224 1.47622 1.03762 0.946323 1.13772 0.364899 0.999675 0.0432302 0.0477117 NA
20:39180436_T_C rs6016381 20 39180436 T C 198 0.985662 0.976158 134743 175256 57587.4 0 134743 175256 57587.4 0 367586 515.933 632.059 193.008 0 1341 134227 174624 57394.4 0 366245 0.395051 0.379595 0.395108 3.8796e-15 0.941673 0.838109 1.05803 0.874885 0.741316 1.03252 0.936716 0.866317 1.01284 0.100177 0.980585 -0.0657608 0.0400006 NA
20:39724338_T_C rs6065311 20 39724338 T C 199 0.999669 0.999483 99688.9 183946 83951.3 0 99688.9 183946 83951.3 0 367586 371.859 689.239 279.902 0 1341 99317.1 183256 83671.4 0 366245 0.478593 0.465713 0.47864 -2.37527e-16 1.00452 0.885286 1.1398 0.893459 0.764888 1.04364 0.94945 0.879957 1.02443 0.183391 0.999369 -0.0517009 0.0388616 NA
rs1800961 rs1800961 20 43042364 C T 200 1 1 345047 22185 354 0 345047 22185 354 0 367586 1259 80 2 0 1341 343788 22105 352 0 366245 0.0311397 0.0313199 0.031139 0 0.988245 0.788027 1.23933 1.5515 0.386069 6.23504 1.006 0.809205 1.25065 0.982899 1 0.0023856 0.1113 NA
20:44585420_A_G rs4465830 20 44585420 A G 201 0.999851 0.999604 243276 111557 12752.9 0 243276 111557 12752.9 0 367586 894.984 392.016 54 0 1341 242381 111165 12698.9 0 366245 0.186437 0.186434 0.186437 -6.33405e-16 0.955032 0.847951 1.07563 1.15162 0.874538 1.51649 0.999981 0.907216 1.10223 0.963956 0.99996 -0.00224624 0.0497063 NA
rs181362 rs181362 22 21932068 C T 202 1 1 239937 113956 13693 0 239937 113956 13693 0 367586 908 382 51 0 1341 239029 113574 13642 0 366245 0.192257 0.180462 0.1923 0 0.88542 0.785502 0.998047 0.98414 0.741877 1.30551 0.924885 0.838057 1.02071 0.129623 1 -0.0744963 0.0491533 NA
rs5763662 rs5763662 22 30378703 C T 203 1 1 351124 16288 174 0 351124 16288 174 0 367586 1281 59 1 0 1341 349843 16229 173 0 366245 0.0226287 0.0227442 0.0226283 0 0.992852 0.764427 1.28953 1.57862 0.220939 11.2794 1.00524 0.779507 1.29635 0.842342 1 0.0261818 0.131634 NA
22:38595411_G_A rs3761445 22 38595411 G A 204 0.998847 0.998255 59201 176652 131733 0 59201 176652 131733 0 367586 246.957 623.094 470.949 0 1341 58954 176029 131262 0 366245 0.40134 0.416483 0.401284 -3.95878e-16 0.845011 0.729 0.979483 0.856498 0.734035 0.999394 0.939048 0.86953 1.01412 0.104487 0.998484 -0.0640876 0.0394755 NA
# Completed successfully at 2020-06-10 01:18:37
