# Supplementary material for: Predicting the effect of statins on cancer risk using genetic variants from a Mendelian randomization study in the UK Biobank
Source: eLife. 2020 Oct 13;9:e57191. doi: 10.7554/eLife.57191 (PMC7553780; doi:10.7554/eLife.57191)
Supplement: Source data 1. [file elife-57191-data1.zip › lipid_snps_CANCER_outcomes_ca_lung.out]

# Analysis: "SNPTEST 2.5.4-beta1 analysis, started 2019-08-08 19:33:12"
#  started: 2019-08-08 21:27:53
# 
# Analysis properties:
#   -cov_names PC1 PC2 PC3 PC4 PC5 PC6 PC7 PC8 PC9 PC10 ages sex (user-supplied)
#   -data /rds/project/jmmh2/rds-jmmh2-projects/zz_mr/Association_Tests_August/bgen/lipid_snps.bgen /rds/project/jmmh2/rds-jmmh2-projects/zz_mr/Association_Tests_August/input/cancer_v3point1.sample (user-supplied)
#   -exclude_samples /rds/project/jmmh2/rds-jmmh2-projects/zz_mr/Amy_GWAS/input_all/exclusion_list.txt (user-supplied)
#   -frequentist 1 (user-supplied)
#   -method score (user-supplied)
#   -o /rds/project/jmmh2/rds-jmmh2-projects/zz_mr/Association_Tests_August/output/lipid_snps_CANCER_outcomes_ca_lung.out (user-supplied)
#   -pheno ca_lung (user-supplied)
# 
alternate_ids rsid chromosome position alleleA alleleB index average_maximum_posterior_call info cohort_1_AA cohort_1_AB cohort_1_BB cohort_1_NULL all_AA all_AB all_BB all_NULL all_total cases_AA cases_AB cases_BB cases_NULL cases_total controls_AA controls_AB controls_BB controls_NULL controls_total all_maf cases_maf controls_maf missing_data_proportion het_OR het_OR_lower het_OR_upper hom_OR hom_OR_lower hom_OR_upper all_OR all_OR_lower all_OR_upper frequentist_add_pvalue frequentist_add_info frequentist_add_beta_1 frequentist_add_se_1 comment
rs10903129 rs10903129 01 25768937 A G 1 1 1 72158 181055 114373 0 72158 181055 114373 0 367586 563 1403 872 0 2838 71595 179652 113501 0 364748 0.442578 0.44556 0.442555 0 0.993116 0.900258 1.09555 0.976992 0.878398 1.08665 0.9879 0.93733 1.0412 0.530867 1 -0.0168246 0.026847 NA
rs4660293 rs4660293 01 40028180 A G 2 1 1 215504 132022 20060 0 215504 132022 20060 0 367586 1645 1025 168 0 2838 213859 130997 19892 0 364748 0.234152 0.239782 0.234108 0 1.01724 0.940632 1.10009 1.09798 0.93618 1.28773 1.03188 0.970645 1.09697 0.156426 1 0.0449297 0.0317032 NA
rs2479394 rs2479394 01 55486064 G A 3 1 1 28474 148012 191100 0 28474 148012 191100 0 367586 219 1116 1503 0 2838 28255 146896 189597 0 364748 0.278792 0.273784 0.278831 0 0.980179 0.847524 1.1336 1.02277 0.887098 1.17919 1.02556 0.967219 1.08742 0.444028 1 0.0228027 0.0297915 NA
rs11206510 rs11206510 01 55496039 T C 4 1 1 242622 111961 13003 0 242622 111961 13003 0 367586 1837 895 106 0 2838 240785 111066 12897 0 364748 0.187666 0.195032 0.187609 0 1.05624 0.974824 1.14445 1.0773 0.885035 1.31134 1.04915 0.98222 1.12064 0.136279 1 0.0510078 0.0342381 NA
1:55502137_C_G rs2149041 01 55502137 C G 5 0.996853 0.992299 242350 112197 13039.4 0 242350 112197 13039.4 0 367586 1890.05 856.216 91.7294 0 2838 240460 111340 12947.6 0 364748 0.188086 0.18317 0.188124 -2.37527e-16 0.97836 0.902189 1.06096 0.901335 0.730391 1.11229 0.967763 0.904583 1.03536 0.318466 0.992295 -0.034223 0.0343048 NA
rs2479409 rs2479409 01 55504650 G A 6 1 1 44711 166817 156058 0 44711 166817 156058 0 367586 371 1246 1221 0 2838 44340 165571 154837 0 364748 0.348543 0.350247 0.34853 0 0.899406 0.800582 1.01043 0.942459 0.838673 1.05909 0.992475 0.939601 1.04833 0.811648 1 -0.00667233 0.0279997 NA
rs10888897 rs10888897 01 55513061 T C 7 1 1 56449 175511 135626 0 56449 175511 135626 0 367586 456 1329 1053 0 2838 55993 174182 134573 0 364748 0.392301 0.39482 0.392282 0 0.936894 0.841994 1.04249 0.960814 0.860457 1.07288 0.98942 0.937944 1.04372 0.695642 1 -0.0107105 0.027378 NA
1:55518752_C_T rs7552841 01 55518752 C T 8 0.958373 0.933846 142943 172732 51911 0 142943 172732 51911 0 367586 1116.96 1310.47 410.569 0 2838 141826 171422 51500.5 0 364748 0.376177 0.375548 0.376181 4.75053e-15 0.970684 0.895941 1.05166 1.01226 0.903585 1.134 0.997302 0.944941 1.05256 0.944653 0.939306 -0.0019753 0.0284533 NA
rs562556 rs562556 01 55524237 G A 9 1 1 11874 108124 247588 0 11874 108124 247588 0 367586 104 828 1906 0 2838 11770 107296 245682 0 364748 0.179376 0.182523 0.179351 0 0.873353 0.711622 1.07184 0.877996 0.720114 1.07049 0.978825 0.91483 1.0473 0.657143 1 -0.0154213 0.0347436 NA
1:55958030_C_T rs1998013 01 55958030 C T 10 0.99938 0.924791 365156 2424.64 5.47451 0 365156 2424.64 5.47451 0 367586 2808.52 29.4784 0 0 2838 362347 2395.16 5.47451 0 364748 0.00331296 0.00519352 0.00329832 -2.05856e-15 1.58788 1.10218 2.2876 NA NA NA 1.57759 1.0961 2.2706 0.00775607 0.894626 0.656223 0.246468 NA
1:62953373_G_A rs10493326 01 62953373 G A 11 0.993589 0.986538 204883 139060 23643.3 0 204883 139060 23643.3 0 367586 1568.87 1082.15 186.984 0 2838 203314 137978 23456.3 0 364748 0.253473 0.256539 0.253449 7.1258e-16 1.01639 0.940358 1.09857 1.03306 0.887178 1.20294 1.0164 0.957398 1.07904 0.48293 0.987711 0.0216876 0.0309118 NA
1:63133930_G_A rs4587594 01 63133930 G A 12 0.999555 0.999167 154549 167721 45316.3 0 154549 167721 45316.3 0 367586 1157.8 1308.36 371.835 0 2838 153391 166412 44944.5 0 364748 0.351419 0.361528 0.35134 1.58351e-16 1.04162 0.962126 1.12768 1.09608 0.974758 1.23249 1.04542 0.990103 1.10382 0.129439 0.999138 0.0424442 0.0279916 NA
1:92993807_C_T rs6603981 01 92993807 C T 13 0.998715 0.997191 16184.9 118957 232444 0 16184.9 118957 232444 0 367586 125.745 907.604 1804.65 0 2838 16059.1 118049 230640 0 364748 0.205838 0.20421 0.205851 -2.21692e-15 0.981894 0.814238 1.18407 0.999288 0.83344 1.19814 1.01012 0.946755 1.07773 0.800516 0.997566 0.00832223 0.032936 NA
rs12133576 rs12133576 01 93816400 A G 14 1 1 50170 170896 146520 0 50170 170896 146520 0 367586 412 1344 1082 0 2838 49758 169552 145438 0 364748 0.368942 0.381959 0.368841 0 0.957331 0.856901 1.06953 0.898494 0.80175 1.00691 0.945585 0.896097 0.997807 0.0912353 1 -0.0466376 0.0276139 NA
rs646776 rs646776 01 109818530 C T 15 1 1 18197 127002 222387 0 18197 127002 222387 0 367586 135 1038 1665 0 2838 18062 125964 220722 0 364748 0.222255 0.230444 0.222192 0 1.10251 0.920894 1.31995 1.00925 0.846337 1.20353 0.95396 0.89659 1.015 0.203045 1 -0.0408174 0.0320658 NA
1:110198727_C_G rs1010167 01 110198727 C G 16 0.996247 0.993891 137991 174531 55063.9 0 137991 174531 55063.9 0 367586 1072 1337.83 428.165 0 2838 136919 173193 54635.7 0 364748 0.3872 0.386568 0.387205 1.10846e-15 0.986594 0.910144 1.06947 1.00093 0.894433 1.1201 0.997318 0.94524 1.05227 0.920029 0.994069 -0.00276376 0.0275283 NA
rs267733 rs267733 01 150958836 A G 17 1 1 258958 99130 9498 0 258958 99130 9498 0 367586 1987 776 75 0 2838 256971 98354 9423 0 364748 0.160678 0.163143 0.160659 0 1.02037 0.938819 1.109 1.02934 0.816645 1.29743 1.01848 0.948971 1.09307 0.756523 1 0.0112521 0.0362913 NA
rs12145743 rs12145743 01 156700651 T G 18 1 1 161167 164513 41906 0 161167 164513 41906 0 367586 1280 1289 269 0 2838 159887 163224 41637 0 364748 0.337778 0.321882 0.337902 0 0.986443 0.912747 1.06609 0.807005 0.707279 0.920791 0.930085 0.879524 0.983553 0.0224732 1 -0.0645852 0.0282986 NA
rs4650994 rs4650994 01 178515312 G A 19 1 1 81139 181896 104551 0 81139 181896 104551 0 367586 640 1383 815 0 2838 80499 180513 103736 0 364748 0.468154 0.469168 0.468147 0 0.963661 0.877142 1.05871 0.988186 0.890643 1.09641 0.995905 0.945126 1.04941 0.681534 1 -0.0109535 0.0266917 NA
1:182150978_C_A rs1689797 01 182150978 C A 20 0.998404 0.997402 163413 163299 40874.1 0 163413 163299 40874.1 0 367586 1272.78 1256.11 309.11 0 2838 162141 162042 40565 0 364748 0.333319 0.33022 0.333343 1.42516e-15 0.9875 0.913169 1.06788 0.970734 0.856877 1.09972 0.986013 0.932751 1.04232 0.858646 0.99691 -0.00506085 0.0284161 NA
rs2642438 rs2642438 01 220970028 A G 21 1 1 32481 153245 181860 0 32481 153245 181860 0 367586 256 1160 1422 0 2838 32225 152085 180438 0 364748 0.296811 0.294574 0.296828 0 0.960118 0.838135 1.09985 0.992029 0.867968 1.13382 1.01088 0.954598 1.07049 0.573079 1 0.0164475 0.0291869 NA
1:220985811_T_C rs903319 01 220985811 T C 22 0.997348 0.994976 198690 143077 25818.5 0 198690 143077 25818.5 0 367586 1535.34 1119.12 183.537 0 2838 197155 141958 25635 0 364748 0.264856 0.261839 0.264879 7.91756e-16 1.01232 0.936981 1.09372 0.919377 0.788448 1.07205 0.98445 0.927673 1.0447 0.508198 0.996486 -0.0200554 0.0303114 NA
rs4846914 rs4846914 01 230295691 G A 23 1 1 56753 176014 134819 0 56753 176014 134819 0 367586 432 1333 1073 0 2838 56321 174681 133746 0 364748 0.393813 0.387068 0.393865 0 0.994881 0.892207 1.10937 1.04594 0.935006 1.17003 1.02897 0.975252 1.08565 0.374725 1 0.0243009 0.0273764 NA
1:230419344_G_A rs6680658 01 230419344 G A 24 0.993148 0.986 216214 131472 19900 0 216214 131472 19900 0 367586 1667 996.788 174.212 0 2838 214547 130475 19725.8 0 364748 0.232969 0.237 0.232938 -1.66269e-15 0.983242 0.908758 1.06383 1.13665 0.971752 1.32954 1.02286 0.961924 1.08765 0.61966 0.984881 0.015771 0.031775 NA
1:234849339_G_A rs2587534 01 234849339 G A 25 0.99591 0.992501 85062.7 183708 98815.1 0 85062.7 183708 98815.1 0 367586 638.38 1410.35 789.275 0 2838 84424.3 182298 98025.8 0 364748 0.481294 0.473415 0.481355 4.03795e-15 1.02313 0.931477 1.12381 1.06482 0.958935 1.18239 1.03234 0.979725 1.08777 0.303935 0.991494 0.0276154 0.0268624 NA
rs1367117 rs1367117 02 21263900 G A 26 1 1 161856 163987 41743 0 161856 163987 41743 0 367586 1237 1293 308 0 2838 160619 162694 41435 0 364748 0.336619 0.336328 0.336621 0 1.03194 0.954262 1.11594 0.965185 0.851535 1.094 0.998688 0.94498 1.05545 0.875184 1 -0.00443718 0.0282484 NA
rs515135 rs515135 02 21286057 T C 27 1 1 11882 108434 247270 0 11882 108434 247270 0 367586 85 824 1929 0 2838 11797 107610 245341 0 364748 0.179819 0.175123 0.179856 0 1.06274 0.849383 1.32969 1.09123 0.877474 1.35705 1.03295 0.964359 1.10642 0.390186 1 0.0299111 0.0348094 NA
rs1260326 rs1260326 02 27730940 T C 28 1 1 57437 175526 134623 0 57437 175526 134623 0 367586 448 1316 1074 0 2838 56989 174210 133549 0 364748 0.39501 0.389711 0.395051 0 0.960939 0.862887 1.07013 1.023 0.915826 1.14272 1.02265 0.969326 1.07891 0.527365 1 0.0172733 0.0273297 NA
2:27731212_T_C rs3817588 02 27731212 T C 29 0.991982 0.980657 237957 115439 14189.4 0 237957 115439 14189.4 0 367586 1816.72 911.725 109.557 0 2838 236141 114528 14079.8 0 364748 0.195625 0.199232 0.195597 -4.19631e-15 1.03475 0.955329 1.12078 1.01141 0.833414 1.22742 1.02321 0.958439 1.09235 0.557774 0.982325 0.0198734 0.0339049 NA
rs6544713 rs6544713 02 44073881 T C 30 1 1 38467 160718 168401 0 38467 160718 168401 0 367586 313 1243 1282 0 2838 38154 159475 167119 0 364748 0.32326 0.329281 0.323214 0 0.950111 0.838928 1.07603 0.9351 0.825989 1.05862 0.972773 0.920186 1.02837 0.383538 1 -0.024869 0.0285392 NA
rs4148218 rs4148218 02 44099582 G A 31 1 1 245276 109927 12383 0 245276 109927 12383 0 367586 1899 835 104 0 2838 243377 109092 12279 0 364748 0.183213 0.183756 0.183209 0 0.980953 0.903997 1.06446 1.08549 0.890308 1.32346 1.00366 0.93821 1.07368 0.907808 1 -0.00398792 0.0344368 NA
rs2710642 rs2710642 02 63149557 G A 32 1 1 39456 161626 166504 0 39456 161626 166504 0 367586 284 1267 1287 0 2838 39172 160359 165217 0 364748 0.327186 0.323291 0.327216 0 1.08978 0.957745 1.24003 1.07444 0.944432 1.22234 1.01805 0.962762 1.07651 0.609226 1 0.014566 0.0284949 NA
2:118576719_T_C rs17508045 02 118576719 T C 33 0.999611 0.997929 305977 58744.1 2864.9 0 305977 58744.1 2864.9 0 367586 2366.57 454.459 16.9686 0 2838 303610 58289.6 2847.93 0 364748 0.087699 0.0860458 0.0877119 -1.50434e-15 1.00023 0.904348 1.10628 0.764388 0.473494 1.23399 0.979217 0.892145 1.07479 0.513148 0.998048 -0.0307566 0.0470326 NA
rs2030746 rs2030746 02 121309488 C T 34 1 1 125469 178592 63525 0 125469 178592 63525 0 367586 979 1353 506 0 2838 124490 177239 63019 0 364748 0.415742 0.416667 0.415735 0 0.970712 0.89379 1.05425 1.02101 0.916727 1.13716 1.00384 0.952048 1.05845 0.895585 1 -0.00355671 0.0271007 NA
2:135762344_C_T rs16831243 02 135762344 C T 35 0.999529 0.998031 297933 65518.4 4134.64 0 297933 65518.4 4134.64 0 367586 2337.31 468.506 32.1843 0 2838 295596 65049.9 4102.46 0 364748 0.100368 0.093882 0.100418 3.95878e-16 0.910857 0.824527 1.00623 0.99216 0.699708 1.40685 0.928165 0.848683 1.01509 0.486682 0.997808 -0.0316679 0.0455263 NA
2:165551201_T_C rs7607980 02 165551201 T C 36 0.999288 0.997628 284300 77910.9 5375.6 0 284300 77910.9 5375.6 0 367586 2190.85 603.298 43.851 0 2838 282109 77307.6 5331.75 0 364748 0.1206 0.121741 0.120592 -2.77114e-15 1.00488 0.91796 1.10003 1.05904 0.784436 1.42978 1.01085 0.93325 1.0949 0.788607 0.99653 0.0110022 0.0410347 NA
2:165619163_T_G rs355838 02 165619163 T G 37 0.994557 0.992059 56385.1 175396 135805 0 56385.1 175396 135805 0 367586 444.553 1383.16 1010.29 0 2838 55940.5 174013 134795 0 364748 0.391971 0.400329 0.391906 9.50107e-16 1.00022 0.898468 1.11349 0.943137 0.843217 1.0549 0.9654 0.915287 1.01826 0.242298 0.990753 -0.0321663 0.0275099 NA
rs2287623 rs2287623 02 169830155 G A 38 1 1 57757 176298 133531 0 57757 176298 133531 0 367586 464 1358 1016 0 2838 57293 174940 132515 0 364748 0.39693 0.402748 0.396885 0 0.958505 0.862261 1.06549 0.9467 0.847869 1.05705 0.975861 0.925255 1.02924 0.45928 1 -0.0201993 0.0272951 NA
rs1047891 rs1047891 02 211540507 C A 39 1 1 172154 158700 36732 0 172154 158700 36732 0 367586 1316 1235 287 0 2838 170838 157465 36445 0 364748 0.315795 0.31871 0.315773 0 1.01815 0.941796 1.10069 1.02229 0.899292 1.1621 1.01365 0.958404 1.07209 0.604921 1 0.0148713 0.0287459 NA
rs1250229 rs1250229 02 216304384 T C 40 1 1 24471 143779 199336 0 24471 143779 199336 0 367586 172 1125 1541 0 2838 24299 142654 197795 0 364748 0.262144 0.258809 0.26217 0 1.11411 0.948394 1.30879 1.10065 0.939663 1.28921 1.0176 0.958697 1.08012 0.500729 1 0.0205569 0.0305296 NA
2:227122216_G_T rs1515110 02 227122216 G T 41 0.999003 0.998217 48609.5 170037 148940 0 48609.5 170037 148940 0 367586 380.804 1338.16 1119.04 0 2838 48228.7 168698 147821 0 364748 0.363528 0.369937 0.363478 2.37527e-16 1.00462 0.89612 1.12625 0.958767 0.853133 1.07748 0.972568 0.921353 1.02663 0.297769 0.997744 -0.0289499 0.0278035 NA
rs11563251 rs11563251 02 234679384 C T 42 1 1 290875 72172 4539 0 290875 72172 4539 0 367586 2237 569 32 0 2838 288638 71603 4507 0 364748 0.110518 0.111522 0.110511 0 1.02534 0.934855 1.12459 0.916115 0.645453 1.30028 1.0103 0.929861 1.09771 0.829162 1 0.00918181 0.0425523 NA
3:12296469_G_A rs9875338 03 12296469 G A 43 0.999063 0.998416 132583 176123 58880 0 132583 176123 58880 0 367586 1009.78 1404.54 423.682 0 2838 131574 174718 58456.3 0 364748 0.399747 0.396742 0.39977 -7.91756e-16 1.04747 0.965789 1.13605 0.944392 0.84275 1.05829 0.987442 0.936111 1.04159 0.573872 0.998824 -0.0153492 0.0272943 NA
rs7640978 rs7640978 03 32533010 C T 44 1 1 305112 59557 2917 0 305112 59557 2917 0 367586 2344 468 26 0 2838 302768 59089 2891 0 364748 0.0889465 0.0916138 0.0889258 0 1.02304 0.92603 1.13021 1.16166 0.787889 1.71274 1.03328 0.943832 1.1312 0.423885 1 0.0375858 0.0469998 NA
Affx-22382690 rs2290547 03 47061183 G A 45 1 1 250117 105993 11476 0 250117 105993 11476 0 367586 1933 817 88 0 2838 248184 105176 11388 0 364748 0.175394 0.174947 0.175398 0 0.997349 0.918732 1.08269 0.99215 0.800639 1.22947 0.996886 0.93066 1.06782 0.988227 1 -0.00051861 0.035146 NA
3:50113034_A_G rs2240327 03 50113034 A G 46 0.99989 0.999813 100622 183347 83617 0 100622 183347 83617 0 367586 804.945 1388.04 645.012 0 2838 99816.9 181959 82972 0 364748 0.47687 0.471823 0.476909 -2.37527e-16 0.945948 0.866975 1.03211 0.963993 0.868787 1.06963 0.979809 0.929867 1.03243 0.542705 0.999858 -0.0165579 0.0272009 NA
rs13326165 rs13326165 03 52532118 A G 47 1 1 15455 119214 232917 0 15455 119214 232917 0 367586 125 905 1808 0 2838 15330 118309 231109 0 364748 0.204203 0.203488 0.204208 0 0.93813 0.77752 1.13192 0.959431 0.799781 1.15095 1.00444 0.941354 1.07176 0.697359 1 0.0128853 0.0331336 NA
rs6805251 rs6805251 03 119560606 T C 48 1 1 53874 173703 140009 0 53874 173703 140009 0 367586 399 1277 1162 0 2838 53475 172426 138847 0 364748 0.382837 0.365574 0.382971 0 0.992581 0.886676 1.11114 1.12162 1.00061 1.25727 1.07712 1.02027 1.13715 0.00620175 1 0.0751897 0.0274724 NA
rs17345563 rs17345563 03 132209203 A G 49 1 1 289295 73612 4679 0 289295 73612 4679 0 367586 2196 606 36 0 2838 287099 73006 4643 0 364748 0.112858 0.11945 0.112807 0 1.08521 0.991506 1.18777 1.01369 0.72832 1.41086 1.06688 0.984322 1.15637 0.130543 1 0.0637598 0.0421702 NA
3:135932359_C_T rs687339 03 135932359 C T 50 0.998803 0.997227 19123.1 129452 219011 0 19123.1 129452 219011 0 367586 117.357 994.988 1725.65 0 2838 19005.7 128457 217286 0 364748 0.228107 0.216649 0.228196 -1.34598e-15 1.2544 1.03537 1.51978 1.28617 1.0662 1.55152 1.06905 1.00339 1.13901 0.0287414 0.997468 0.0696279 0.031837 NA
3:156798294_A_G rs1482852 03 156798294 A G 51 0.998128 0.996845 131815 177009 58762 0 131815 177009 58762 0 367586 1015.84 1383.94 438.22 0 2838 130799 175625 58323.8 0 364748 0.400631 0.398235 0.40065 1.34598e-15 1.01464 0.935418 1.10057 0.967445 0.864556 1.08258 0.989982 0.938551 1.04423 0.994349 0.996788 0.000194021 0.0273956 NA
3:170727218_G_A rs10513688 03 170727218 G A 52 0.999974 0.999859 299612 64506.6 3467.13 0 299612 64506.6 3467.13 0 367586 2333.99 477.976 26.0353 0 2838 297278 64028.6 3441.09 0 364748 0.0971756 0.0933839 0.0972051 -9.50107e-16 0.950818 0.861392 1.04953 0.963676 0.653951 1.42009 0.95664 0.874526 1.04646 0.500954 0.999907 -0.0305113 0.0453369 NA
rs6831256 rs6831256 04 3473139 A G 53 1 1 122328 179565 65693 0 122328 179565 65693 0 367586 986 1336 516 0 2838 121342 178229 65177 0 364748 0.422964 0.417195 0.423008 0 0.922491 0.849345 1.00194 0.974293 0.875498 1.08424 0.97642 0.92605 1.02953 0.48259 1 -0.0190063 0.0270691 NA
4:26062990_A_G rs10019888 04 26062990 A G 54 0.996652 0.990717 256221 101227 10138.8 0 256221 101227 10138.8 0 367586 2014.04 727.663 96.298 0 2838 254207 100499 10042.5 0 364748 0.165273 0.162132 0.165298 -6.41322e-15 0.913877 0.839333 0.995042 1.2103 0.985555 1.4863 0.977141 0.910301 1.04889 0.434552 0.99062 -0.0281176 0.0359825 NA
rs442177 rs442177 04 88030261 G T 55 1 1 60675 177384 129527 0 60675 177384 129527 0 367586 479 1387 972 0 2838 60196 175997 128555 0 364748 0.406346 0.413143 0.406293 0 0.990383 0.892304 1.09924 0.950188 0.851342 1.06051 0.972073 0.921857 1.02502 0.262505 1 -0.0304696 0.0271931 NA
4:88160140_C_T rs10029254 04 88160140 C T 56 0.999897 0.999771 217251 130571 19763.7 0 217251 130571 19763.7 0 367586 1723.02 973 141.976 0 2838 215528 129598 19621.7 0 364748 0.231372 0.22145 0.23145 3.16702e-16 0.939132 0.867882 1.01623 0.905092 0.762252 1.0747 0.944509 0.886938 1.00582 0.122222 0.999922 -0.0489781 0.0316905 NA
rs3822072 rs3822072 04 89741269 G A 57 1 1 110787 182105 74694 0 110787 182105 74694 0 367586 832 1422 584 0 2838 109955 180683 74110 0 364748 0.450905 0.456307 0.450863 0 1.0401 0.954504 1.13337 1.04142 0.936479 1.15813 1.02221 0.96999 1.07724 0.376618 1 0.0237534 0.026866 NA
rs2602836 rs2602836 04 100014805 A G 58 1 1 64735 179575 123276 0 64735 179575 123276 0 367586 496 1404 938 0 2838 64239 178171 122338 0 364748 0.420371 0.422128 0.420357 0 1.02058 0.9209 1.13105 0.993021 0.890265 1.10764 0.992762 0.94163 1.04667 0.660308 1 -0.0119029 0.0270835 NA
rs13107325 rs13107325 04 103188709 C T 59 1 1 314539 51078 1969 0 314539 51078 1969 0 367586 2428 394 16 0 2838 312111 50684 1953 0 364748 0.0748342 0.0750529 0.0748325 0 0.999277 0.897995 1.11198 1.05312 0.642838 1.72526 1.00318 0.908513 1.10772 0.81382 1 -0.0119021 0.0505397 NA
rs6450176 rs6450176 05 53298025 G A 60 1 1 205147 139012 23427 0 205147 139012 23427 0 367586 1581 1081 176 0 2838 203566 137931 23251 0 364748 0.25282 0.252467 0.252822 0 1.00911 0.93371 1.09059 0.97464 0.833582 1.13957 0.998116 0.939881 1.05996 0.967915 1 0.00123698 0.0307529 NA
5:55861786_C_T rs9686661 05 55861786 C T 61 0.999884 0.999703 235332 117442 14811.2 0 235332 117442 14811.2 0 367586 1800.07 919.929 118 0 2838 233532 116522 14693.2 0 364748 0.200041 0.203652 0.200013 -4.75053e-16 1.02424 0.945734 1.10927 1.04189 0.864194 1.25613 1.02285 0.958614 1.09138 0.501784 0.999797 0.0224134 0.0333688 NA
5:67714246_A_G rs4976033 05 67714246 A G 62 0.983128 0.97252 131248 176794 59543.3 0 131248 176794 59543.3 0 367586 1060.3 1322.36 455.333 0 2838 130188 175472 59087.9 0 364748 0.402465 0.393416 0.402535 1.02928e-15 0.925306 0.853214 1.00349 0.946177 0.847408 1.05646 0.962654 0.912542 1.01552 0.265267 0.973966 -0.0307642 0.0276153 NA
5:74560579_G_A rs10066707 05 74560579 G A 63 0.993838 0.99098 146622 170694 50270.3 0 146622 170694 50270.3 0 367586 1093.56 1348.76 395.675 0 2838 145528 169345 49874.7 0 364748 0.36894 0.377045 0.368877 1.58351e-15 1.0599 0.97835 1.14825 1.05575 0.94065 1.18493 1.03555 0.981218 1.09288 0.19922 0.991831 0.0356304 0.0277543 NA
5:74562029_C_G rs2006760 05 74562029 C G 64 0.989448 0.974963 232555 119577 15454 0 232555 119577 15454 0 367586 1760.46 977.694 99.8431 0 2838 230795 118599 15354.2 0 364748 0.204693 0.207431 0.204672 -8.86766e-15 1.08074 0.999155 1.16898 0.852494 0.696359 1.04364 1.01701 0.953565 1.08467 0.526462 0.974547 0.021277 0.0335909 NA
rs7703051 rs7703051 05 74625487 C A 65 1 1 143724 172086 51776 0 143724 172086 51776 0 367586 1089 1342 407 0 2838 142635 170744 51369 0 364748 0.37493 0.379845 0.374892 0 1.02945 0.950067 1.11547 1.03775 0.925645 1.16342 1.02131 0.9678 1.07777 0.39246 1 0.0235887 0.0275839 NA
5:74641707_G_A rs2303152 05 74641707 G A 66 0.999561 0.998347 297281 66549.7 3754.97 0 297281 66549.7 3754.97 0 367586 2266.64 542.361 29 0 2838 295015 66007.4 3725.97 0 364748 0.100738 0.105772 0.100699 1.10846e-15 1.06944 0.973426 1.17493 1.01302 0.701338 1.46323 1.05634 0.970323 1.14998 0.253954 0.998261 0.0505543 0.0443149 NA
5:74648496_G_T rs17238484 05 74648496 G T 67 0.99975 0.999474 220665 127957 18963.4 0 220665 127957 18963.4 0 367586 1682.11 1005.89 150.004 0 2838 218983 126951 18813.4 0 364748 0.22564 0.230073 0.225605 7.1258e-16 1.0315 0.953691 1.11565 1.03799 0.87775 1.22748 1.02572 0.964003 1.09139 0.451104 0.999447 0.024038 0.0318986 NA
rs5909 rs5909 05 74656175 G A 68 1 1 301812 62562 3212 0 301812 62562 3212 0 367586 2325 493 20 0 2838 299487 62069 3192 0 364748 0.0938365 0.0939042 0.093836 0 1.02312 0.928014 1.12798 0.80709 0.519001 1.25509 1.0008 0.91509 1.09454 0.89979 1 0.00577733 0.0458787 NA
rs12916 rs12916 05 74656539 T C 69 1 1 132156 176603 58827 0 132156 176603 58827 0 367586 1015 1358 465 0 2838 131141 175245 58362 0 364748 0.400256 0.403101 0.400234 0 1.00121 0.922723 1.08638 1.02943 0.922022 1.14934 1.012 0.959528 1.06734 0.609645 1 0.0139233 0.0272696 NA
rs4530754 rs4530754 05 122855416 G A 70 1 1 76377 182312 108897 0 76377 182312 108897 0 367586 627 1401 810 0 2838 75750 180911 108087 0 364748 0.455765 0.467759 0.455672 0 0.935596 0.851183 1.02838 0.905371 0.815396 1.00527 0.952529 0.903953 1.00371 0.111854 1 -0.0426438 0.0268214 NA
rs6882076 rs6882076 05 156390297 T C 71 1 1 49173 170253 148160 0 49173 170253 148160 0 367586 379 1306 1153 0 2838 48794 168947 147007 0 364748 0.365355 0.363636 0.365369 0 0.995222 0.887284 1.11629 1.00976 0.898715 1.13453 1.00751 0.954266 1.06372 0.757599 1 0.00855786 0.0277281 NA
6:16109163_A_C rs2294261 06 16109163 A C 72 0.99645 0.994416 95752.4 183259 88575.1 0 95752.4 183259 88575.1 0 367586 735.2 1473.77 629.031 0 2838 95017.2 181785 87946 0 364748 0.490237 0.481295 0.490307 1.26681e-15 1.04778 0.958702 1.14513 0.924385 0.830709 1.02862 0.964566 0.915444 1.01632 0.237677 0.993237 -0.0316425 0.0267972 NA
6:26093141_G_A rs1800562 06 26093141 G A 73 0.99952 0.997285 313425 51906.4 2254.63 0 313425 51906.4 2254.63 0 367586 2431.68 386.271 20.0471 0 2838 310993 51520.1 2234.58 0 364748 0.076738 0.0751171 0.0767506 8.70931e-16 0.958869 0.860914 1.06797 1.14736 0.737816 1.78422 0.976988 0.884832 1.07874 0.22076 0.997494 -0.0606377 0.04952 NA
rs2247056 rs2247056 06 31265490 T C 74 1 1 32591 153678 181317 0 32591 153678 181317 0 367586 276 1221 1341 0 2838 32315 152457 179976 0 364748 0.297699 0.312368 0.297585 0 0.937699 0.822415 1.06914 0.872387 0.765969 0.99359 0.932625 0.881518 0.986694 0.106089 1 -0.0472094 0.0292133 NA
6:34563164_A_G rs205262 06 34563164 A G 75 0.999283 0.998621 196621 144317 26647.4 0 196621 144317 26647.4 0 367586 1556.18 1056.74 225.082 0 2838 195065 143260 26422.3 0 364748 0.268797 0.265487 0.268823 -7.91756e-17 0.924614 0.854872 1.00005 1.0678 0.927968 1.22871 0.983105 0.926649 1.043 0.798913 0.999085 -0.00769138 0.0301914 NA
6:43757896_C_A rs998584 06 43757896 C A 76 0.996387 0.994693 98504 183562 85520.5 0 98504 183562 85520.5 0 367586 814.408 1359.1 664.49 0 2838 97689.6 182202 84856 0 364748 0.482339 0.473587 0.482408 5.54229e-16 0.894755 0.820037 0.976282 0.939318 0.847491 1.04109 0.965268 0.916076 1.0171 0.142335 0.994715 -0.0393296 0.0268068 NA
rs17789218 rs17789218 06 100600097 T C 77 1 1 209829 135864 21893 0 209829 135864 21893 0 367586 1667 1003 168 0 2838 208162 134861 21725 0 364748 0.244365 0.235906 0.24443 0 0.928711 0.858489 1.00468 0.96564 0.823466 1.13236 0.954356 0.897424 1.0149 0.20588 1 -0.0394129 0.031157 NA
6:116337503_G_A rs868943 06 116337503 G A 78 0.999615 0.999376 122639 178859 66087.8 0 122639 178859 66087.8 0 367586 965.773 1306.91 565.314 0 2838 121673 177552 65522.5 0 364748 0.423077 0.429447 0.423028 6.33405e-16 0.927345 0.853066 1.00809 1.08698 0.979386 1.20638 1.0266 0.973834 1.08222 0.561473 0.998941 0.0156796 0.0270033 NA
rs9491696 rs9491696 06 127452639 C G 79 1 1 94100 183991 89495 0 94100 183991 89495 0 367586 745 1418 675 0 2838 93355 182573 88820 0 364748 0.493736 0.487667 0.493783 0 0.973242 0.890332 1.06387 0.952301 0.85776 1.05726 0.975824 0.926147 1.02817 0.317097 1 -0.0267364 0.0267246 NA
6:139831757_T_C rs634869 06 139831757 T C 80 0.999776 0.999687 61831.2 177550 128204 0 61831.2 177550 128204 0 367586 476.314 1420.49 941.196 0 2838 61354.9 176130 127263 0 364748 0.409717 0.418097 0.409652 -7.91756e-17 1.03887 0.936084 1.15294 0.952649 0.852875 1.06409 0.965786 0.915978 1.0183 0.167823 0.9994 -0.0374588 0.0271592 NA
6:152040291_T_C rs12525163 06 152040291 T C 81 0.999285 0.998573 193858 146362 27365.9 0 193858 146362 27365.9 0 367586 1520.05 1099.44 218.51 0 2838 192338 145262 27147.3 0 364748 0.273533 0.270693 0.273555 1.26681e-15 0.957686 0.885917 1.03527 1.01847 0.883322 1.17431 0.985657 0.929392 1.04533 0.627218 0.998411 -0.0145802 0.0300222 NA
6:160575985_C_T rs2297374 06 160575985 C T 82 0.998105 0.996826 143986 171881 51719.5 0 143986 171881 51719.5 0 367586 1056.84 1362.79 418.376 0 2838 142929 170518 51301.1 0 364748 0.374497 0.387516 0.374396 2.61279e-15 1.08087 0.997123 1.17164 1.10295 0.984445 1.23571 1.05722 1.00203 1.11544 0.0302657 0.997479 0.0598261 0.027613 NA
rs1564348 rs1564348 06 160578860 T C 83 1 1 253279 103766 10541 0 253279 103766 10541 0 367586 1951 816 71 0 2838 251328 102950 10470 0 364748 0.169821 0.168781 0.16983 0 1.02105 0.940634 1.10834 0.873565 0.688815 1.10787 0.992571 0.925721 1.06425 0.6624 1 -0.0155178 0.0355422 NA
rs702485 rs702485 07 6449272 A G 84 1 1 109061 182158 76367 0 109061 182158 76367 0 367586 858 1405 575 0 2838 108203 180753 75792 0 364748 0.455529 0.450141 0.455571 0 0.980263 0.900155 1.0675 0.956746 0.860486 1.06377 0.978324 0.928292 1.03105 0.208289 1 -0.0337289 0.0268055 NA
7:16152174_T_A rs17286602 07 16152174 T A 85 0.997749 0.99646 120185 180187 67214.2 0 120185 180187 67214.2 0 367586 912.408 1417.75 507.847 0 2838 119272 178769 66706.4 0 364748 0.427948 0.428724 0.427942 -1.02928e-15 1.0367 0.953646 1.127 0.995212 0.892504 1.10974 1.0032 0.95163 1.05756 0.891294 0.996381 0.00370369 0.0271002 NA
rs10282707 rs10282707 07 17911038 C T 86 1 1 133659 176056 57871 0 133659 176056 57871 0 367586 1018 1370 450 0 2838 132641 174686 57421 0 364748 0.396911 0.39993 0.396888 0 1.02186 0.941962 1.10854 1.02111 0.913478 1.14142 1.01277 0.960193 1.06823 0.624904 1 0.0133533 0.0273124 NA
rs12670798 rs12670798 07 21607352 T C 87 1 1 208500 136805 22281 0 208500 136805 22281 0 367586 1570 1099 169 0 2838 206930 135706 22112 0 364748 0.2467 0.253171 0.24665 0 1.06739 0.987898 1.15327 1.00735 0.859028 1.18129 1.0354 0.975042 1.0995 0.234593 1 0.0368417 0.0309956 NA
rs4722551 rs4722551 07 25991826 T C 88 1 1 260182 98070 9334 0 260182 98070 9334 0 367586 1986 780 72 0 2838 258196 97290 9262 0 364748 0.15879 0.162791 0.158759 0 1.04231 0.959147 1.13268 1.01064 0.798147 1.27971 1.03033 0.959957 1.10587 0.474636 1 0.0260438 0.0364272 NA
rs2073547 rs2073547 07 44582331 A G 89 1 1 245422 109039 13125 0 245422 109039 13125 0 367586 1835 892 111 0 2838 243587 108147 13014 0 364748 0.184024 0.196265 0.183928 0 1.09488 1.01038 1.18646 1.13222 0.934064 1.37241 1.08345 1.01449 1.15711 0.0178669 1 0.0811712 0.0342731 NA
rs217386 rs217386 07 44600695 G A 90 1 1 121990 179168 66428 0 121990 179168 66428 0 367586 968 1340 530 0 2838 121022 177828 65898 0 364748 0.424423 0.422833 0.424436 0 0.942093 0.867057 1.02362 1.00552 0.904091 1.11834 0.993458 0.942302 1.04739 0.846604 1 -0.0052193 0.0269797 NA
rs4917014 rs4917014 07 50305863 T G 91 1 1 170006 160266 37314 0 170006 160266 37314 0 367586 1349 1211 278 0 2838 168657 159055 37036 0 364748 0.319509 0.311311 0.319573 0 0.951895 0.880566 1.029 0.938454 0.824392 1.0683 0.962461 0.909679 1.0183 0.316191 1 -0.0287667 0.0287002 NA
rs17145738 rs17145738 07 72982874 C T 92 1 1 283413 78558 5615 0 283413 78558 5615 0 367586 2153 642 43 0 2838 281260 77916 5572 0 364748 0.122132 0.128259 0.122084 0 1.0764 0.985236 1.17599 1.00814 0.74459 1.36498 1.05802 0.978517 1.14399 0.240254 1 0.0476485 0.0405743 NA
rs799160 rs799160 07 73060006 C T 93 1 1 96049 183953 87584 0 96049 183953 87584 0 367586 768 1400 670 0 2838 95281 182553 86914 0 364748 0.488486 0.482734 0.48853 0 0.951446 0.870984 1.03934 0.956379 0.861895 1.06122 0.977063 0.927309 1.02949 0.65469 1 -0.0119691 0.0267613 NA
7:116358044_A_G rs38855 07 116358044 A G 94 0.993016 0.989758 102992 183261 81332.4 0 102992 183261 81332.4 0 367586 775.188 1391.76 671.047 0 2838 102217 181870 80661.3 0 364748 0.470538 0.481652 0.470451 7.91756e-16 1.00907 0.923909 1.10209 1.09699 0.988878 1.21693 1.04593 0.992668 1.10206 0.102458 0.989055 0.0438929 0.0268778 NA
7:130444934_A_G rs3996352 07 130444934 A G 95 0.997482 0.996091 94810.4 183476 89299.7 0 94810.4 183476 89299.7 0 367586 715.043 1456.68 666.278 0 2838 94095.3 182019 88633.4 0 364748 0.492504 0.491409 0.492513 -3.16702e-16 1.05313 0.96264 1.15213 0.989223 0.889788 1.09977 0.995592 0.944917 1.04899 0.615565 0.996873 -0.0134236 0.0267325 NA
rs17173637 rs17173637 07 150529449 T C 96 1 1 308034 56880 2672 0 308034 56880 2672 0 367586 2396 420 22 0 2838 305638 56460 2650 0 364748 0.0846387 0.0817477 0.0846612 0 0.948919 0.855129 1.05299 1.059 0.694754 1.61422 0.962523 0.875019 1.05878 0.695944 1 -0.0189083 0.0483835 NA
8:9184231_G_A rs4240624 08 9184231 G A 97 0.999841 0.999322 3037.28 61083.2 303465 0 3037.28 61083.2 303465 0 367586 14 459.02 2364.98 0 2838 3023.28 60624.2 301101 0 364748 0.0913498 0.0858033 0.0913929 2.37527e-16 1.63507 0.959512 2.78625 1.69616 1.00177 2.87188 1.0717 0.976299 1.17642 0.154823 0.999854 0.0659826 0.0463784 NA
8:9267117_C_T rs9693857 08 9267117 C T 98 0.996631 0.995289 112952 181929 72705.1 0 112952 181929 72705.1 0 367586 850.184 1410.52 577.298 0 2838 112102 180518 72127.8 0 364748 0.445255 0.451923 0.445203 1.10846e-15 1.03028 0.945924 1.12216 1.05535 0.949098 1.1735 1.02754 0.975006 1.0829 0.286722 0.995688 0.0287075 0.0269468 NA
8:15799853_G_C rs4332136 08 15799853 G C 99 0.999557 0.97821 361744 5820.84 21 0 361744 5820.84 21 0 367586 2791.74 46.2588 0 0 2838 358952 5774.58 21 0 364748 0.00797478 0.0081499 0.00797342 -6.01734e-15 1.03 0.769389 1.37888 NA NA NA 1.02232 0.764574 1.36694 0.747832 0.986965 0.0492183 0.15309 NA
rs4921914 rs4921914 08 18272438 C T 100 1 1 17860 128015 221711 0 17860 128015 221711 0 367586 161 966 1711 0 2838 17699 127049 220000 0 364748 0.222717 0.22692 0.222684 0 0.835851 0.706882 0.988349 0.854969 0.726884 1.00562 0.975982 0.916981 1.03878 0.458125 1 -0.0238728 0.0321762 NA
rs1801177 rs1801177 08 19805708 G A 101 1 1 355064 12417 105 0 355064 12417 105 0 367586 2748 90 0 0 2838 352316 12327 105 0 364748 0.0171756 0.0158562 0.0171858 0 0.936054 0.758201 1.15563 NA NA NA 0.921387 0.747604 1.13557 0.392363 1 -0.0874627 0.102255 NA
rs268 rs268 08 19813529 A G 102 1 1 354297 13161 128 0 354297 13161 128 0 367586 2727 111 0 0 2838 351570 13050 128 0 364748 0.0182502 0.019556 0.01824 0 1.09658 0.906293 1.32681 NA NA NA 1.07359 0.889004 1.2965 0.462137 1 0.0733394 0.0997364 NA
rs301 rs301 08 19816934 T C 103 1 1 215031 132363 20192 0 215031 132363 20192 0 367586 1665 1019 154 0 2838 213366 131344 20038 0 364748 0.234975 0.233791 0.234984 0 0.994203 0.919364 1.07513 0.984866 0.834463 1.16238 0.993375 0.933931 1.0566 0.852406 1 -0.00586728 0.031536 NA
rs326 rs326 08 19819439 A G 104 1 1 183581 152452 31553 0 183581 152452 31553 0 367586 1373 1224 241 0 2838 182208 151228 31312 0 364748 0.293208 0.300564 0.29315 0 1.0741 0.994154 1.16048 1.02142 0.890279 1.17187 1.03616 0.978782 1.09689 0.181248 1 0.0392902 0.0293885 NA
rs328 rs328 08 19819724 C G 105 1 1 297126 66721 3739 0 297126 66721 3739 0 367586 2327 484 27 0 2838 294799 66237 3712 0 364748 0.100927 0.0947851 0.100975 0 0.925709 0.839057 1.02131 0.921479 0.629683 1.34849 0.932277 0.852769 1.0192 0.157266 1 -0.0629272 0.0444927 NA
rs12678919 rs12678919 08 19844222 A G 106 1 1 299527 64583 3476 0 299527 64583 3476 0 367586 2350 462 26 0 2838 297177 64121 3450 0 364748 0.0973038 0.0905567 0.0973563 0 0.911148 0.824347 1.00709 0.953019 0.646564 1.40473 0.923204 0.842915 1.01114 0.108898 1 -0.0724728 0.0452061 NA
8:19865843_G_A rs894210 08 19865843 G A 107 0.995362 0.992945 77450.3 182762 107374 0 77450.3 182762 107374 0 367586 594.871 1404.41 838.718 0 2838 76855.4 181357 106535 0 364748 0.459297 0.457039 0.459315 4.75053e-16 1.00049 0.908678 1.10157 1.01713 0.915311 1.13026 1.00921 0.957662 1.06353 0.665351 0.992957 0.0116342 0.0268977 NA
rs10102164 rs10102164 08 55421614 G A 108 1 1 228370 122682 16534 0 228370 122682 16534 0 367586 1769 945 124 0 2838 226601 121737 16410 0 364748 0.211855 0.210183 0.211868 0 0.994359 0.91857 1.0764 0.967937 0.806256 1.16204 0.989931 0.928469 1.05546 0.507146 1 -0.0216189 0.0325936 NA
8:59385919_C_T rs2326077 08 59385919 C T 109 0.999418 0.998927 41715.8 164193 161677 0 41715.8 164193 161677 0 367586 318.659 1296.54 1222.8 0 2838 41397.2 162896 160455 0 364748 0.336825 0.340708 0.336795 -1.58351e-16 1.034 0.914305 1.16936 0.990029 0.874791 1.12045 0.982682 0.929996 1.03835 0.54656 0.998904 -0.0170457 0.0282718 NA
rs2293889 rs2293889 08 116599199 T G 110 1 1 68113 181339 118134 0 68113 181339 118134 0 367586 519 1441 878 0 2838 67594 179898 117256 0 364748 0.43196 0.436751 0.431923 0 1.04323 0.943263 1.15378 0.975215 0.874561 1.08745 0.980539 0.930243 1.03355 0.615703 1 -0.0135544 0.0270035 NA
8:116663898_G_A rs2737252 08 116663898 G A 111 0.99825 0.996606 189806 148612 29168.6 0 189806 148612 29168.6 0 367586 1469.24 1148.75 220.012 0 2838 188336 147463 28948.6 0 364748 0.281497 0.27991 0.28151 1.74186e-15 0.998575 0.924114 1.07904 0.974224 0.845065 1.12312 0.992107 0.936042 1.05153 0.745925 0.99562 -0.00964656 0.0297718 NA
8:121868551_G_T rs4871137 08 121868551 G T 112 0.998591 0.99772 37337.3 159046 171203 0 37337.3 159046 171203 0 367586 276.882 1236.62 1324.49 0 2838 37060.4 157809 169879 0 364748 0.317912 0.315431 0.317932 -1.10846e-15 1.04887 0.920268 1.19544 1.04358 0.91636 1.18847 1.01162 0.956335 1.0701 0.93534 0.997132 0.00233429 0.0287727 NA
8:126474306_G_A rs2980885 08 126474306 G A 113 0.990879 0.979759 18546.6 128636 220403 0 18546.6 128636 220403 0 367586 140.004 1017.2 1680.79 0 2838 18406.6 127619 218723 0 364748 0.225429 0.228543 0.225405 -1.01345e-14 1.04792 0.877613 1.25127 1.01031 0.849755 1.2012 0.982272 0.923036 1.04531 0.599109 0.982231 -0.0169751 0.0322916 NA
8:126482621_C_A rs2954022 08 126482621 C A 114 0.999791 0.999672 104997 183080 79509.4 0 104997 183080 79509.4 0 367586 831.992 1393.27 612.733 0 2838 104165 181686 78896.7 0 364748 0.465331 0.461371 0.465362 -4.75053e-16 0.960102 0.880796 1.04655 0.972334 0.875635 1.07971 0.984078 0.933849 1.03701 0.517451 0.999408 -0.0173557 0.0268132 NA
8:126482621_C_T rs2954022 08 126482621 C T 115 0.999641 0.694303 367242 343.439 0.113725 0 367242 343.439 0.113725 0 367586 2836.8 1.09412 0.101961 0 2838 364406 342.345 0.0117647 0 364748 0.000467464 0.000228689 0.000469322 -7.83838e-15 0.41054 0.0628226 2.68284 1113.29 5.73265e-06 2.16202e+11 0.487158 0.0869037 2.73087 0.359762 0.671442 -0.715145 0.78088 NA
rs4075205 rs4075205 08 144284709 T C 116 1 1 105965 182871 78750 0 105965 182871 78750 0 367586 835 1389 614 0 2838 105130 181482 78136 0 364748 0.462981 0.461064 0.462996 0 0.963627 0.884074 1.05034 0.989367 0.891099 1.09847 0.992256 0.941608 1.04563 0.987242 1 -0.000428502 0.0267979 NA
8:145022657_G_T rs7832643 08 145022657 G T 117 0.993906 0.99187 130814 177083 59689.2 0 130814 177083 59689.2 0 367586 966.043 1398.29 473.667 0 2838 129848 175685 59215.5 0 364748 0.403255 0.413253 0.403177 1.58351e-16 1.06979 0.985263 1.16158 1.07516 0.962812 1.20063 1.04259 0.988736 1.09938 0.129296 0.990312 0.0415349 0.0273817 NA
9:2640759_A_G rs3780181 09 2640759 A G 118 0.997345 0.983965 319716 46170.5 1699.8 0 319716 46170.5 1699.8 0 367586 2507.78 317.553 12.6667 0 2838 317208 45852.9 1687.13 0 364748 0.0674265 0.0604098 0.0674811 -8.15508e-15 0.875999 0.779155 0.98488 0.949659 0.545625 1.65288 0.888474 0.79626 0.991367 0.0252425 0.981608 -0.119966 0.0536119 NA
9:15304782_C_A rs686030 09 15304782 C A 119 0.999323 0.997839 7307.74 89253 271025 0 7307.74 89253 271025 0 367586 56.6039 683.204 2098.19 0 2838 7251.13 88569.8 268927 0 364748 0.141285 0.140312 0.141292 -1.10846e-15 0.988153 0.752717 1.29723 0.999471 0.766774 1.30279 1.00813 0.935107 1.08686 0.762774 0.998668 0.0115659 0.0383181 NA
9:16904846_C_T rs7033354 09 16904846 C T 120 0.998694 0.997789 38090 160212 169284 0 38090 160212 169284 0 367586 261.596 1214.02 1362.39 0 2838 37828.4 158998 167921 0 364748 0.321547 0.306062 0.321668 -1.97939e-15 1.10413 0.965588 1.26254 1.17323 1.02735 1.33982 1.07517 1.01594 1.13785 0.0166847 0.996996 0.0686672 0.0286881 NA
rs1883025 rs1883025 09 107664301 C T 121 1 1 204187 139469 23930 0 204187 139469 23930 0 367586 1573 1075 190 0 2838 202614 138394 23740 0 364748 0.25481 0.256342 0.254798 0 1.00053 0.925586 1.08155 1.03089 0.886291 1.19909 1.00815 0.949615 1.0703 0.951322 1 0.00186761 0.0305934 NA
9:107684230_T_G rs2472509 09 107684230 T G 122 0.989664 0.982561 166611 161750 39224.9 0 166611 161750 39224.9 0 367586 1275.07 1256.91 306.02 0 2838 165336 160493 38918.9 0 364748 0.326726 0.329272 0.326706 1.74186e-15 1.0155 0.939109 1.09811 1.01958 0.899552 1.15563 1.01171 0.957019 1.06953 0.867792 0.982045 0.00477544 0.0286875 NA
rs8176720 rs8176720 09 136132873 T C 123 1 1 165305 162038 40243 0 165305 162038 40243 0 367586 1261 1255 322 0 2838 164044 160783 39921 0 364748 0.329887 0.334567 0.329851 0 1.01543 0.938809 1.0983 1.0493 0.92798 1.18648 1.02148 0.966479 1.07962 0.668515 1 0.0121392 0.0283503 NA
rs579459 rs579459 09 136154168 T C 124 1 1 230644 121108 15834 0 230644 121108 15834 0 367586 1865 865 108 0 2838 228779 120243 15726 0 364748 0.20781 0.190451 0.207945 0 0.882457 0.813853 0.956844 0.842447 0.693433 1.02348 0.896081 0.838433 0.957693 0.0125921 1 -0.0829305 0.0332373 NA
10:5196273_A_G rs1781930 10 5196273 A G 125 0.999819 0.999538 11602.8 107606 248377 0 11602.8 107606 248377 0 367586 99.3882 804.424 1934.19 0 2838 11503.4 106802 246443 0 364748 0.177933 0.176744 0.177943 7.91756e-17 0.871759 0.707143 1.0747 0.908391 0.741904 1.11224 1.00825 0.941529 1.0797 0.745284 0.999447 0.0113368 0.0348971 NA
rs970548 rs970548 10 46013277 A C 126 1 1 208563 136635 22388 0 208563 136635 22388 0 367586 1567 1122 149 0 2838 206996 135513 22239 0 364748 0.24676 0.250176 0.246733 0 1.09372 1.0127 1.18121 0.885042 0.747726 1.04758 1.01861 0.959 1.08192 0.470143 1 0.0223953 0.0310079 NA
10:65301725_T_C rs7897379 10 65301725 T C 127 0.999433 0.9991 99861.9 183712 84012.2 0 99861.9 183712 84012.2 0 367586 796.016 1434.6 607.388 0 2838 99065.9 182277 83404.9 0 364748 0.478441 0.466768 0.478532 -3.95878e-16 0.979489 0.897902 1.06849 0.906311 0.81516 1.00766 0.953896 0.905246 1.00516 0.116 0.999666 -0.0420857 0.0267757 NA
rs2068888 rs2068888 10 94839642 G A 128 1 1 111288 181910 74388 0 111288 181910 74388 0 367586 848 1403 587 0 2838 110440 180507 73801 0 364748 0.449808 0.454017 0.449775 0 1.01226 0.929236 1.10271 1.03587 0.932018 1.1513 1.01727 0.965287 1.07206 0.576865 1 0.0149797 0.0268468 NA
rs2255141 rs2255141 10 113933886 A G 129 1 1 27842 146621 193123 0 27842 146621 193123 0 367586 197 1141 1500 0 2838 27645 145480 191623 0 364748 0.275181 0.270437 0.275217 0 1.10061 0.945631 1.28098 1.09848 0.946358 1.27507 1.02439 0.965897 1.08642 0.672959 1 0.0126772 0.0300344 NA
rs2923084 rs2923084 11 10388782 A G 130 1 1 248174 107712 11700 0 248174 107712 11700 0 367586 1923 823 92 0 2838 246251 106889 11608 0 364748 0.178342 0.177414 0.178349 0 0.985974 0.908389 1.07019 1.01491 0.822672 1.25208 0.993623 0.927965 1.06393 0.997108 1 0.000126668 0.034948 NA
11:14276999_G_A rs2303975 11 14276999 G A 131 0.998944 0.99593 290402 72711.9 4472.22 0 290402 72711.9 4472.22 0 367586 2278.34 525.655 34.0039 0 2838 288124 72186.3 4438.22 0 364748 0.111071 0.104592 0.111122 -7.91756e-17 0.920886 0.837271 1.01285 0.968904 0.689697 1.36114 0.934374 0.857956 1.0176 0.114701 0.996217 -0.0671939 0.0425976 NA
11:18656271_C_T rs10832962 11 18656271 C T 132 0.998752 0.997178 24573.6 141017 201996 0 24573.6 141017 201996 0 367586 173.765 1092.14 1572.1 0 2838 24399.9 139924 200424 0 364748 0.258666 0.253641 0.258705 -2.13774e-15 1.096 0.933335 1.28701 1.10143 0.941159 1.28899 1.02693 0.967107 1.09046 0.319903 0.996173 0.0303831 0.0305463 NA
rs326214 rs326214 11 47298360 G A 133 1 1 38532 160473 168581 0 38532 160473 168581 0 367586 304 1316 1218 0 2838 38228 159157 167363 0 364748 0.323104 0.338971 0.322981 0 1.03977 0.917392 1.17848 0.915157 0.806694 1.0382 0.930321 0.880378 0.983097 0.0121284 1 -0.0715715 0.0285329 NA
rs17788930 rs17788930 11 47752775 A G 134 1 1 156964 166067 44555 0 156964 166067 44555 0 367586 1275 1240 323 0 2838 155689 164827 44232 0 364748 0.347098 0.332276 0.347214 0 0.918631 0.849293 0.993629 0.89169 0.788845 1.00794 0.935571 0.885113 0.988905 0.00801827 1 -0.0741783 0.0279781 NA
11:51512090_T_C rs11246602 11 51512090 T C 135 0.999692 0.998718 276600 84505.1 6481.33 0 276600 84505.1 6481.33 0 367586 2130.71 658.165 49.1294 0 2838 274469 83847 6432.2 0 364748 0.132578 0.133267 0.132573 -9.26354e-15 1.01115 0.926208 1.10389 0.983901 0.740711 1.30694 1.00604 0.931627 1.0864 0.987468 0.998335 0.000618007 0.0393464 NA
11:55324308_A_G rs12226802 11 55324308 A G 136 0.999928 0.999736 279095 82405 6085.81 0 279095 82405 6085.81 0 367586 2148.94 642.055 47.0039 0 2838 276946 81762.9 6038.8 0 364748 0.128646 0.12968 0.128638 1.58351e-16 1.01201 0.926302 1.10566 1.00312 0.750514 1.34076 1.00931 0.933817 1.09091 0.932426 0.999762 0.00337702 0.0398268 NA
rs174532 rs174532 11 61548874 G A 137 1 1 182042 153298 32246 0 182042 153298 32246 0 367586 1417 1151 270 0 2838 180625 152147 31976 0 364748 0.296244 0.297921 0.296231 0 0.964317 0.891895 1.04262 1.07634 0.944471 1.22661 1.00813 0.952171 1.06737 0.571723 1 0.0165744 0.0293085 NA
rs1535 rs1535 11 61597972 A G 138 1 1 157003 166490 44093 0 157003 166490 44093 0 367586 1256 1273 309 0 2838 155747 165217 43784 0 364748 0.346417 0.333157 0.34652 0 0.955441 0.883521 1.03321 0.875131 0.772367 0.991568 0.942171 0.891389 0.995845 0.0136864 1 -0.0690426 0.0280048 NA
rs12801636 rs12801636 11 65391317 G A 139 1 1 220966 127917 18703 0 220966 127917 18703 0 367586 1746 946 146 0 2838 219220 126971 18557 0 364748 0.224877 0.218111 0.224929 0 0.935454 0.864027 1.01279 0.987827 0.833795 1.17031 0.961233 0.90233 1.02398 0.160145 1 -0.0448056 0.0318995 NA
rs499974 rs499974 11 75455021 C A 140 1 1 261490 97062 9034 0 261490 97062 9034 0 367586 2018 751 69 0 2838 259472 96311 8965 0 364748 0.156603 0.156624 0.156603 0 1.00261 0.921737 1.09059 0.989619 0.777779 1.25916 1.00016 0.930816 1.07468 0.802959 1 0.00919041 0.0368324 NA
11:116639104_A_G rs10790162 11 116639104 A G 141 0.999743 0.998467 1651.59 46442.9 319492 0 1651.59 46442.9 319492 0 367586 12 353.949 2472.05 0 2838 1639.59 46088.9 317019 0 364748 0.0676659 0.0665872 0.0676743 4.75053e-16 1.0493 0.589018 1.86926 1.06543 0.602983 1.88255 1.01751 0.916317 1.12988 0.732228 0.998266 0.0182145 0.0532332 NA
rs603446 rs603446 11 116654435 C T 142 1 1 109735 182269 75582 0 109735 182269 75582 0 367586 857 1412 569 0 2838 108878 180857 75013 0 364748 0.453544 0.44926 0.453578 0 0.991879 0.910867 1.0801 0.963685 0.866417 1.07187 0.982716 0.932451 1.03569 0.445636 1 -0.0204741 0.0268439 NA
11:122534504_T_C rs7117842 11 122534504 T C 143 0.993245 0.988903 146344 171063 50178.2 0 146344 171063 50178.2 0 367586 1152.8 1302.15 383.043 0 2838 145192 169761 49795.1 0 364748 0.369192 0.364383 0.36923 4.67136e-15 0.966073 0.89218 1.04609 0.968829 0.862684 1.08803 0.97935 0.92762 1.03396 0.356229 0.989673 -0.0256535 0.0278064 NA
rs11220462 rs11220462 11 126243952 G A 144 1 1 276605 84420 6561 0 276605 84420 6561 0 367586 2142 652 44 0 2838 274463 83768 6517 0 364748 0.132679 0.130374 0.132697 0 0.997318 0.913298 1.08907 0.865106 0.641201 1.1672 0.979864 0.906739 1.05889 0.651171 1 -0.0178037 0.0393767 NA
12:20463526_A_G rs11045163 12 20463526 A G 145 0.996867 0.995059 119302 180158 68125.7 0 119302 180158 68125.7 0 367586 918.369 1393.22 526.408 0 2838 118383 178765 67599.3 0 364748 0.430389 0.430944 0.430384 -7.91756e-17 1.00464 0.92404 1.09228 1.00382 0.901446 1.11781 1.00229 0.950796 1.05656 0.986362 0.995626 0.000461864 0.0270207 NA
12:57844049_C_T rs3741414 12 57844049 C T 146 0.999661 0.999183 211838 134087 21660.2 0 211838 134087 21660.2 0 367586 1610.07 1071.93 155.996 0 2838 210228 133016 21504.2 0 364748 0.241315 0.24382 0.241295 8.70931e-16 1.05223 0.973691 1.1371 0.947186 0.803151 1.11705 1.01384 0.954007 1.07742 0.600989 0.999561 0.0163326 0.0312299 NA
rs10861661 rs10861661 12 107174646 A C 147 1 1 208429 136995 22162 0 208429 136995 22162 0 367586 1607 1067 164 0 2838 206822 135928 21998 0 364748 0.246635 0.245772 0.246642 0 1.01027 0.934739 1.0919 0.959492 0.816587 1.12741 0.995324 0.936743 1.05757 0.841401 1 -0.00620294 0.0309989 NA
12:109950144_A_G rs2241210 12 109950144 A G 148 0.999873 0.999793 83585.8 183041 100959 0 83585.8 183041 100959 0 367586 616.953 1438 783.043 0 2838 82968.8 181603 100176 0 364748 0.476369 0.470738 0.476412 1.58351e-16 1.06488 0.968674 1.17064 1.0512 0.945558 1.16864 1.02302 0.97087 1.07797 0.308374 0.999935 0.0272127 0.0267148 NA
rs653178 rs653178 12 112007756 C T 149 1 1 85723 183395 98468 0 85723 183395 98468 0 367586 674 1407 757 0 2838 85049 181988 97711 0 364748 0.482664 0.485377 0.482643 0 0.975575 0.889671 1.06977 0.977601 0.880857 1.08497 0.989112 0.938752 1.04217 0.832601 1 -0.00564854 0.0267238 NA
12:112310580_G_A rs6489818 12 112310580 G A 150 0.999913 0.999793 249772 106362 11452.5 0 249772 106362 11452.5 0 367586 1942.05 804.945 91 0 2838 247830 105557 11361.5 0 364748 0.175832 0.17388 0.175847 0 0.973132 0.896091 1.0568 1.02211 0.827627 1.2623 0.986461 0.920777 1.05683 0.891397 0.999899 -0.00480378 0.0351832 NA
12:121376416_C_T rs1186380 12 121376416 C T 151 0.996029 0.991403 206291 138369 22926.1 0 206291 138369 22926.1 0 367586 1579.15 1074.19 184.663 0 2838 204711 137295 22741.4 0 364748 0.250583 0.254319 0.250554 -4.51301e-15 1.01425 0.938313 1.09633 1.05264 0.903259 1.22673 1.02015 0.960767 1.08321 0.476141 0.991668 0.0220802 0.0309888 NA
12:121416650_A_C rs1169288 12 121416650 A C 152 0.993936 0.989163 172179 158854 36552.3 0 172179 158854 36552.3 0 367586 1328.91 1225.35 283.737 0 2838 170850 157629 36268.5 0 364748 0.315516 0.31586 0.315514 -4.90889e-15 0.999409 0.924485 1.08041 1.00579 0.884343 1.14391 1.00161 0.946885 1.05949 0.89753 0.987914 0.00372573 0.0289306 NA
12:125259888_A_G rs838876 12 125259888 A G 153 0.987459 0.977169 36940.4 159435 171211 0 36940.4 159435 171211 0 367586 295.863 1222.4 1319.74 0 2838 36644.5 158212 169891 0 364748 0.317361 0.319613 0.317344 -1.10846e-14 0.956953 0.8424 1.08708 0.962135 0.84774 1.09197 0.989602 0.935702 1.04661 0.608173 0.975507 -0.0148999 0.0290627 NA
12:125283766_C_T rs10773105 12 125283766 C T 154 0.998305 0.997077 89399.3 183992 94194.8 0 89399.3 183992 94194.8 0 367586 725.647 1364.23 748.122 0 2838 88673.7 182628 93446.7 0 364748 0.493477 0.49604 0.493457 -1.26681e-15 0.912832 0.833922 0.999209 0.978313 0.882973 1.08395 0.989719 0.939348 1.04279 0.688813 0.997308 -0.010716 0.0267588 NA
rs4942486 rs4942486 13 32953388 T C 155 1 1 83345 183365 100876 0 83345 183365 100876 0 367586 680 1399 759 0 2838 82665 181966 100117 0 364748 0.476154 0.486082 0.476077 0 0.934631 0.852487 1.02469 0.921609 0.830659 1.02252 0.960713 0.911801 1.01225 0.118845 1 -0.0417305 0.0267565 NA
rs1341267 rs1341267 13 95284980 C A 156 1 1 59044 176274 132268 0 59044 176274 132268 0 367586 465 1318 1055 0 2838 58579 174956 131213 0 364748 0.400399 0.396054 0.400433 0 0.94902 0.853461 1.05528 1.0129 0.907809 1.13015 1.01844 0.965484 1.0743 0.434182 1 0.0212809 0.0272115 NA
rs8017377 rs8017377 14 24883887 G A 157 1 1 101683 183219 82684 0 101683 183219 82684 0 367586 760 1429 649 0 2838 100923 181790 82035 0 364748 0.474157 0.480444 0.474108 0 1.04385 0.955603 1.14025 1.05056 0.945695 1.16706 1.02572 0.97348 1.08077 0.38851 1 0.0230517 0.0267321 NA
rs4983559 rs4983559 14 105277209 G A 158 1 1 54855 174746 137985 0 54855 174746 137985 0 367586 428 1324 1086 0 2838 54427 173422 136899 0 364748 0.386924 0.384073 0.386947 0 0.970855 0.870241 1.0831 1.00879 0.901629 1.12868 1.0122 0.959285 1.06804 0.604555 1 0.0142194 0.0274579 NA
rs2412710 rs2412710 15 42683787 G A 159 1 1 354444 13030 112 0 354444 13030 112 0 367586 2740 97 1 0 2838 351704 12933 111 0 364748 0.0180284 0.0174419 0.018033 0 0.962718 0.785643 1.1797 1.15639 0.161401 8.28519 0.966637 0.791831 1.18003 0.866616 1 -0.0169875 0.101141 NA
15:44211273_T_C rs492571 15 44211273 T C 160 0.999756 0.997857 337416 29521.7 648.675 0 337416 29521.7 648.675 0 367586 2639.97 197.027 1.00392 0 2838 334776 29324.6 647.671 0 364748 0.0419208 0.0350661 0.0419741 -9.50107e-16 0.852019 0.736837 0.985207 0.196563 0.0277413 1.39275 0.829441 0.719718 0.955892 0.0155423 0.999311 -0.16239 0.0671177 NA
rs1532085 rs1532085 15 58683366 A G 161 1 1 55024 174195 138367 0 55024 174195 138367 0 367586 423 1333 1082 0 2838 54601 172862 137285 0 364748 0.386635 0.383897 0.386656 0 0.995384 0.891877 1.1109 1.01734 0.908789 1.13885 1.01172 0.95882 1.06753 0.618519 1 0.013646 0.0274043 NA
15:58731153_G_C rs261342 15 58731153 G C 162 0.994844 0.988361 17975.2 126316 223295 0 17975.2 126316 223295 0 367586 133.514 928.353 1776.13 0 2838 17841.7 125388 221518 0 364748 0.220719 0.210603 0.220798 -8.23426e-15 0.98939 0.824682 1.18699 1.07146 0.898054 1.27835 1.06213 0.996238 1.13238 0.0464813 0.990145 0.0642866 0.0322887 NA
rs2652834 rs2652834 15 63396867 A G 163 1 1 12886 111853 242847 0 12886 111853 242847 0 367586 104 833 1901 0 2838 12782 111020 240946 0 364748 0.187201 0.183404 0.187231 0 0.922166 0.751496 1.1316 0.969679 0.795351 1.18222 1.02567 0.958742 1.09727 0.552818 1 0.0203375 0.0342646 NA
15:72566615_C_T rs1035744 15 72566615 C T 164 0.997742 0.99523 26414.8 145250 195922 0 26414.8 145250 195922 0 367586 229.063 1065.61 1543.33 0 2838 26185.7 144184 194378 0 364748 0.269432 0.268453 0.26944 -1.26681e-15 0.844875 0.732042 0.975099 0.907653 0.789565 1.0434 1.00503 0.947516 1.06604 0.948811 0.994515 0.00194212 0.0302511 NA
rs3198697 rs3198697 16 15129940 C T 165 1 1 129009 177245 61332 0 129009 177245 61332 0 367586 971 1372 495 0 2838 128038 175873 60837 0 364748 0.407944 0.416138 0.40788 0 1.02867 0.947197 1.11714 1.07289 0.96241 1.19606 1.03468 0.98128 1.09098 0.21683 1 0.033541 0.0271587 NA
rs749671 rs749671 16 31088347 G A 166 1 1 144921 171587 51078 0 144921 171587 51078 0 367586 1150 1302 386 0 2838 143771 170285 50692 0 364748 0.372352 0.365398 0.372406 0 0.95589 0.882728 1.03512 0.951966 0.847924 1.06877 0.970345 0.919121 1.02442 0.379941 1 -0.0242841 0.0276583 NA
16:53799977_T_G rs9930333 16 53799977 T G 167 0.999912 0.999843 122301 179563 65721.5 0 122301 179563 65721.5 0 367586 955.024 1400.98 482 0 2838 121346 178162 65239.5 0 364748 0.423039 0.416663 0.423088 0 0.999144 0.919959 1.08515 0.938748 0.841027 1.04782 0.973964 0.923713 1.02695 0.422905 0.999943 -0.0216781 0.0270505 NA
rs9989419 rs9989419 16 56985139 A G 168 1 1 57303 175482 134801 0 57303 175482 134801 0 367586 455 1337 1046 0 2838 56848 174145 133755 0 364748 0.394585 0.395877 0.394575 0 0.959233 0.862069 1.06735 0.977069 0.874848 1.09124 0.994567 0.942846 1.04912 0.809182 1 -0.00660692 0.02736 NA
rs5880 rs5880 16 57015091 G C 169 1 1 327936 38434 1216 0 327936 38434 1216 0 367586 2511 322 5 0 2838 325425 38112 1211 0 364748 0.055587 0.0584919 0.0555644 0 1.09496 0.974545 1.23025 0.535094 0.22212 1.28906 1.05596 0.944725 1.18029 0.453904 1 0.0433484 0.0578811 NA
rs16942887 rs16942887 16 67928042 G A 170 1 1 287913 74698 4975 0 287913 74698 4975 0 367586 2223 565 50 0 2838 285690 74133 4925 0 364748 0.11514 0.11716 0.115125 0 0.979473 0.89276 1.07461 1.30473 0.984418 1.72926 1.02003 0.940463 1.10632 0.469949 1 0.0303373 0.0419857 NA
16:72057282_A_G rs2288002 16 72057282 A G 171 0.996483 0.994849 69243.7 180680 117662 0 69243.7 180680 117662 0 367586 507.745 1397.67 932.588 0 2838 68736 179283 116729 0 364748 0.43414 0.425151 0.43421 1.42516e-15 1.05537 0.953084 1.16863 1.08156 0.97034 1.20552 1.03766 0.984268 1.09395 0.130602 0.994261 0.0408726 0.0270369 NA
rs2000999 rs2000999 16 72108093 G A 172 1 1 241537 112695 13354 0 241537 112695 13354 0 367586 1801 937 100 0 2838 239736 111758 13254 0 364748 0.18962 0.200317 0.189536 0 1.11604 1.03099 1.20811 1.00432 0.820522 1.22929 1.07113 1.00345 1.14337 0.0178738 1 0.0808566 0.0341423 NA
rs2925979 rs2925979 16 81534790 T C 173 1 1 33095 154517 179974 0 33095 154517 179974 0 367586 281 1198 1359 0 2838 32814 153319 178615 0 364748 0.300211 0.310078 0.300135 0 0.91246 0.800858 1.03961 0.888494 0.780976 1.01081 0.954183 0.901794 1.00962 0.0800563 1 -0.0510651 0.0291741 NA
rs314253 rs314253 17 7091650 T C 174 1 1 155733 167003 44850 0 155733 167003 44850 0 367586 1238 1276 324 0 2838 154495 165727 44526 0 364748 0.349174 0.338971 0.349253 0 0.96084 0.888301 1.0393 0.908082 0.803174 1.02669 0.955462 0.904177 1.00966 0.0913504 1 -0.0473062 0.0280198 NA
rs4791641 rs4791641 17 8161149 C T 175 1 1 90802 183497 93287 0 90802 183497 93287 0 367586 679 1418 741 0 2838 90123 182079 92546 0 364748 0.49662 0.489077 0.496679 0 1.03367 0.942988 1.13307 1.06274 0.957261 1.17984 1.03088 0.978404 1.08617 0.338317 1 0.0255865 0.0267223 NA
17:37821435_G_T rs931992 17 37821435 G T 176 0.998944 0.998045 40717.2 163133 163736 0 40717.2 163133 163736 0 367586 318.035 1278.93 1241.04 0 2838 40399.2 161854 162495 0 364748 0.332666 0.337385 0.33263 1.58351e-16 1.00374 0.887306 1.13545 0.970157 0.857303 1.09787 0.978881 0.926276 1.03447 0.266671 0.998534 -0.0315731 0.0284248 NA
rs8077889 rs8077889 17 41878166 A C 177 1 1 227074 123834 16678 0 227074 123834 16678 0 367586 1786 930 122 0 2838 225288 122904 16556 0 364748 0.213814 0.206836 0.213868 0 0.954495 0.881496 1.03354 0.929525 0.773237 1.1174 0.958543 0.898693 1.02238 0.208108 1 -0.0410747 0.0326304 NA
17:45391804_T_C rs7225700 17 45391804 T C 178 0.999707 0.999518 46234.7 168484 152868 0 46234.7 168484 152868 0 367586 374.992 1302.38 1160.63 0 2838 45859.7 167181 151707 0 364748 0.354955 0.361586 0.354904 0 0.952705 0.848929 1.06917 0.935617 0.832402 1.05163 0.971353 0.91996 1.02562 0.207003 0.999483 -0.0353109 0.0279834 NA
17:66882466_T_G rs4148005 17 66882466 T G 179 0.999123 0.998376 171388 159411 36787.2 0 171388 159411 36787.2 0 367586 1324.08 1234.11 279.812 0 2838 170064 158177 36507.3 0 364748 0.316912 0.31602 0.316919 2.45444e-15 1.00209 0.927035 1.08322 0.984426 0.864892 1.12048 0.995851 0.941452 1.05339 0.784251 0.998693 -0.00787164 0.0287513 NA
17:76388202_A_G rs4969178 17 76388202 A G 180 0.986996 0.976306 55545.7 174852 137189 0 55545.7 174852 137189 0 367586 462.867 1345.81 1029.32 0 2838 55082.8 173506 136159 0 364748 0.388947 0.400202 0.38886 -9.50107e-16 0.923061 0.830185 1.02633 0.899631 0.805811 1.00437 0.953626 0.904122 1.00584 0.0845973 0.9765 -0.0478093 0.0277218 NA
rs4939883 rs4939883 18 47167214 T C 181 1 1 11820 108377 247389 0 11820 108377 247389 0 367586 76 812 1950 0 2838 11744 107565 245439 0 364748 0.179573 0.169838 0.179649 0 1.16651 0.921392 1.47683 1.2277 0.975536 1.54505 1.07042 0.998506 1.1475 0.0190929 1 0.0812602 0.0346716 NA
18:47209143_C_T rs11660468 18 47209143 C T 182 0.998554 0.997576 136025 174672 56888.6 0 136025 174672 56888.6 0 367586 1024.51 1409.07 404.416 0 2838 135000 173263 56484.2 0 364748 0.392357 0.390752 0.392369 -6.33405e-16 1.07163 0.988463 1.1618 0.943452 0.840523 1.05899 0.993233 0.941466 1.04785 0.955236 0.997342 -0.00153591 0.0273619 NA
18:57798110_C_T rs952044 18 57798110 C T 183 0.993776 0.990504 165280 162582 39723.3 0 165280 162582 39723.3 0 367586 1228.95 1290.66 318.392 0 2838 164052 161292 39404.9 0 364748 0.329214 0.339578 0.329133 -6.33405e-16 1.06819 0.987624 1.15533 1.0786 0.953057 1.22068 1.04805 0.991816 1.10748 0.103282 0.993224 0.0464707 0.0285245 NA
19:8431581_G_A rs2278236 19 8431581 G A 184 0.998561 0.99757 86114.3 183792 97680 0 86114.3 183792 97680 0 367586 710.878 1354.2 772.925 0 2838 85403.5 182437 96907.1 0 364748 0.484268 0.489069 0.484231 1.02928e-15 0.891759 0.814076 0.976855 0.958214 0.865063 1.06139 0.980821 0.930893 1.03343 0.565307 0.998063 -0.0153864 0.02676 NA
rs6511720 rs6511720 19 11202306 G T 185 1 1 285447 77059 5080 0 285447 77059 5080 0 367586 2213 587 38 0 2838 283234 76472 5042 0 364748 0.118638 0.116808 0.118652 0 0.982425 0.896661 1.07639 0.964594 0.699124 1.33087 0.982402 0.905686 1.06562 0.827626 1 -0.00902326 0.0414392 NA
19:11227602_C_T rs688 19 11227602 C T 186 0.999561 0.9993 110653 182452 74481.8 0 110653 182452 74481.8 0 367586 845.992 1453.91 538.094 0 2838 109807 180998 73943.7 0 364748 0.4508 0.445754 0.450839 1.58351e-16 1.04262 0.957581 1.13522 0.944537 0.847439 1.05276 0.979652 0.929507 1.0325 0.331748 0.999691 -0.0260617 0.0268511 NA
19:19407718_T_C rs10401969 19 19407718 T C 187 0.999493 0.997443 313362 52106.4 2117.37 0 313362 52106.4 2117.37 0 367586 2389.16 428.271 20.5725 0 2838 310973 51678.1 2096.8 0 364748 0.0766366 0.0827018 0.0765894 -4.75053e-16 1.07867 0.972838 1.19602 1.27706 0.825681 1.97518 1.087 0.988641 1.19515 0.0531857 0.995784 0.0976927 0.0505287 NA
rs731839 rs731839 19 33899065 G A 188 1 1 41265 163822 162499 0 41265 163822 162499 0 367586 318 1298 1222 0 2838 40947 162524 161277 0 364748 0.335094 0.340733 0.335051 0 1.02838 0.90925 1.16311 0.975649 0.861988 1.1043 0.97492 0.92265 1.03015 0.468816 1 -0.0205069 0.0283086 NA
19:35556744_T_C rs1688030 19 35556744 T C 189 0.99969 0.998271 1691.18 45797.9 320097 0 1691.18 45797.9 320097 0 367586 10.9608 361.839 2465.2 0 2838 1680.22 45436.1 317632 0 364748 0.0668963 0.0676111 0.0668908 6.33405e-16 1.22079 0.66805 2.23085 1.18974 0.656044 2.15762 0.988581 0.890915 1.09696 0.876786 0.998713 -0.0082827 0.0534214 NA
rs6859 rs6859 19 45382034 A G 190 1 1 65619 179010 122957 0 65619 179010 122957 0 367586 522 1371 945 0 2838 65097 177639 122012 0 364748 0.422007 0.425476 0.42198 0 0.962475 0.869837 1.06498 0.965872 0.867594 1.07528 0.985788 0.935066 1.03926 0.533976 1 -0.0167897 0.0269954 NA
rs7254892 rs7254892 19 45389596 G A 191 1 1 344881 22366 339 0 344881 22366 339 0 367586 2669 168 1 0 2838 342212 22198 338 0 364748 0.031345 0.0299507 0.0313559 0 0.970381 0.829808 1.13477 0.379341 0.0532591 2.70188 0.953801 0.818325 1.1117 0.753713 1 -0.0243489 0.0776067 NA
rs492602 rs492602 19 49206417 A G 192 1 1 89552 183204 94830 0 89552 183204 94830 0 367586 705 1394 739 0 2838 88847 181810 94091 0 364748 0.492821 0.49401 0.492811 0 0.96627 0.882279 1.05826 0.989806 0.892401 1.09784 0.995217 0.944564 1.04859 0.248912 1 -0.0309405 0.0268348 NA
rs17695224 rs17695224 19 52324216 G A 193 1 1 197505 144049 26032 0 197505 144049 26032 0 367586 1570 1092 176 0 2838 195935 142957 25856 0 364748 0.266758 0.254405 0.266854 0 0.9533 0.882181 1.03015 0.849501 0.726551 0.993257 0.937428 0.882873 0.995355 0.0423927 1 -0.0614373 0.03027 NA
rs103294 rs103294 19 54797848 C T 194 1 1 221245 127588 18753 0 221245 127588 18753 0 367586 1647 1053 138 0 2838 219598 126535 18615 0 364748 0.224565 0.234144 0.224491 0 1.10956 1.02667 1.19915 0.988441 0.830303 1.1767 1.05615 0.992971 1.12334 0.29546 1 0.0333231 0.031851 NA
rs364585 rs364585 20 12962718 A G 195 1 1 56348 175283 135955 0 56348 175283 135955 0 367586 443 1371 1024 0 2838 55905 173912 134931 0 364748 0.391716 0.397639 0.39167 0 0.994844 0.893411 1.10779 0.957712 0.856327 1.0711 0.975325 0.924642 1.02879 0.342528 1 -0.0259725 0.027363 NA
rs2328223 rs2328223 20 17845921 A C 196 1 1 242960 111732 12894 0 242960 111732 12894 0 367586 1890 847 101 0 2838 241070 110885 12793 0 364748 0.187058 0.184813 0.187076 0 0.974298 0.898172 1.05688 1.007 0.823673 1.23113 0.985164 0.92106 1.05373 0.82147 1 -0.00774882 0.0343393 NA
20:34154741_C_T rs7264396 20 34154741 C T 197 0.999888 0.999709 229265 122192 16129.7 0 229265 122192 16129.7 0 367586 1758.93 942.678 136.388 0 2838 227506 121249 15993.3 0 364748 0.210088 0.214139 0.210057 3.16702e-16 1.00561 0.928829 1.08873 1.10301 0.925979 1.3139 1.02473 0.961522 1.0921 0.282694 0.999515 0.035418 0.0329688 NA
20:39180436_T_C rs6016381 20 39180436 T C 198 0.985662 0.976158 134743 175256 57587.4 0 134743 175256 57587.4 0 367586 1022.95 1349.29 465.761 0 2838 133720 173906 57121.7 0 364748 0.395051 0.401834 0.394999 3.16702e-15 1.01421 0.934768 1.10041 1.06586 0.954841 1.1898 1.02893 0.975551 1.08523 0.572876 0.976073 0.0155723 0.0276191 NA
20:39724338_T_C rs6065311 20 39724338 T C 199 0.999669 0.999483 99688.9 183946 83951.3 0 99688.9 183946 83951.3 0 367586 771.776 1461.91 604.314 0 2838 98917.2 182484 83347 0 364748 0.478593 0.470496 0.478656 -3.16702e-16 1.02678 0.940705 1.12073 0.929293 0.835108 1.0341 0.967805 0.918467 1.01979 0.337908 0.999399 -0.0256863 0.0268038 NA
rs1800961 rs1800961 20 43042364 C T 200 1 1 345047 22185 354 0 345047 22185 354 0 367586 2666 171 1 0 2838 342381 22014 353 0 364748 0.0311397 0.0304792 0.0311448 0 0.997578 0.854156 1.16508 0.36381 0.0510849 2.59094 0.977958 0.840125 1.1384 0.743596 1 -0.0251249 0.0768123 NA
20:44585420_A_G rs4465830 20 44585420 A G 201 0.999851 0.999604 243276 111557 12752.9 0 243276 111557 12752.9 0 367586 1874.95 865.314 97.7373 0 2838 241401 110692 12655.2 0 364748 0.186437 0.18689 0.186433 -6.33405e-16 1.00649 0.9283 1.09126 0.994353 0.810743 1.21955 1.00301 0.938017 1.07252 0.899004 0.999396 -0.00434532 0.0342368 NA
rs181362 rs181362 22 21932068 C T 202 1 1 239937 113956 13693 0 239937 113956 13693 0 367586 1833 892 113 0 2838 238104 113064 13580 0 364748 0.192257 0.19697 0.19222 0 1.02481 0.945711 1.11053 1.08089 0.893171 1.30807 1.03077 0.96525 1.10073 0.208807 1 0.0427572 0.0340193 NA
rs5763662 rs5763662 22 30378703 C T 203 1 1 351124 16288 174 0 351124 16288 174 0 367586 2711 126 1 0 2838 348413 16162 173 0 364748 0.0226287 0.0225511 0.0226293 0 1.00194 0.83746 1.19872 0.74288 0.104013 5.30579 0.996463 0.83573 1.18811 0.947656 1 -0.00590243 0.0899076 NA
22:38595411_G_A rs3761445 22 38595411 G A 204 0.998847 0.998255 59201 176652 131733 0 59201 176652 131733 0 367586 483.475 1336.51 1018.01 0 2838 58717.5 175315 130715 0 364748 0.40134 0.405825 0.401305 -3.16702e-16 0.925864 0.834046 1.02779 0.945847 0.84843 1.05445 0.981396 0.930564 1.03501 0.479667 0.998484 -0.0192512 0.0272356 NA
# Completed successfully at 2019-08-08 21:27:53
