# Supplementary material for: Predicting the effect of statins on cancer risk using genetic variants from a Mendelian randomization study in the UK Biobank
Source: eLife. 2020 Oct 13;9:e57191. doi: 10.7554/eLife.57191 (PMC7553780; doi:10.7554/eLife.57191)
Supplement: Source data 1. [file elife-57191-data1.zip › lipid_snps_CANCER_outcomes_ca_lung_nSR.out]

# Analysis: "SNPTEST 2.5.4-beta1 analysis, started 2020-06-10 01:37:39"
#  started: 2020-06-10 03:50:55
# 
# Analysis properties:
#   -cov_names PC1 PC2 PC3 PC4 PC5 PC6 PC7 PC8 PC9 PC10 ages sex (user-supplied)
#   -data /rds/project/jmmh2/rds-jmmh2-projects/zz_mr/Association_Tests_August/bgen/lipid_snps.bgen /rds/project/jmmh2/rds-jmmh2-projects/zz_mr/September/input/cancer_Jul19_nSR_corr.sample (user-supplied)
#   -exclude_samples /rds/project/jmmh2/rds-jmmh2-projects/zz_mr/Amy_GWAS/input_all/exclusion_list.txt (user-supplied)
#   -frequentist 1 (user-supplied)
#   -method score (user-supplied)
#   -o /rds/project/jmmh2/rds-jmmh2-projects/zz_mr/Association_Tests_August/output/lipid_snps_CANCER_outcomes_ca_lung_nSR.out (user-supplied)
#   -pheno ca_lung_nSR (user-supplied)
# 
alternate_ids rsid chromosome position alleleA alleleB index average_maximum_posterior_call info cohort_1_AA cohort_1_AB cohort_1_BB cohort_1_NULL all_AA all_AB all_BB all_NULL all_total cases_AA cases_AB cases_BB cases_NULL cases_total controls_AA controls_AB controls_BB controls_NULL controls_total all_maf cases_maf controls_maf missing_data_proportion het_OR het_OR_lower het_OR_upper hom_OR hom_OR_lower hom_OR_upper all_OR all_OR_lower all_OR_upper frequentist_add_pvalue frequentist_add_info frequentist_add_beta_1 frequentist_add_se_1 comment
rs10903129 rs10903129 01 25768937 A G 1 1 1 72158 181055 114373 0 72158 181055 114373 0 367586 549 1372 853 0 2774 71609 179683 113520 0 364812 0.442578 0.445205 0.442558 0 0.995961 0.90176 1.1 0.980103 0.880076 1.0915 0.989333 0.938124 1.04334 0.569265 1 -0.0154531 0.0271519 NA
rs4660293 rs4660293 01 40028180 A G 2 1 1 215504 132022 20060 0 215504 132022 20060 0 367586 1616 993 165 0 2774 213888 131029 19895 0 364812 0.234152 0.238464 0.234119 0 1.00306 0.926562 1.08587 1.0977 0.934612 1.28925 1.02437 0.962802 1.08988 0.244352 1 0.0373269 0.0320629 NA
rs2479394 rs2479394 01 55486064 G A 3 1 1 28474 148012 191100 0 28474 148012 191100 0 367586 213 1092 1469 0 2774 28261 146920 189631 0 364812 0.278792 0.273612 0.278831 0 0.986165 0.851042 1.14274 1.02783 0.889764 1.18731 1.02645 0.967403 1.0891 0.437313 1 0.0234039 0.030131 NA
rs11206510 rs11206510 01 55496039 T C 4 1 1 242622 111961 13003 0 242622 111961 13003 0 367586 1797 873 104 0 2774 240825 111088 12899 0 364812 0.187666 0.194845 0.187612 0 1.05318 0.971065 1.14223 1.08051 0.886006 1.31773 1.04788 0.980275 1.12016 0.152231 1 0.0495712 0.0346241 NA
1:55502137_C_G rs2149041 01 55502137 C G 5 0.996853 0.992299 242350 112197 13039.4 0 242350 112197 13039.4 0 367586 1855.43 826.839 91.7294 0 2774 240495 111370 12947.6 0 364812 0.188086 0.182101 0.188131 -2.37527e-16 0.962308 0.886315 1.04482 0.918287 0.744061 1.13331 0.960812 0.897258 1.02887 0.234422 0.992416 -0.0412517 0.0346932 NA
rs2479409 rs2479409 01 55504650 G A 6 1 1 44711 166817 156058 0 44711 166817 156058 0 367586 364 1205 1205 0 2774 44347 165612 154853 0 364812 0.348543 0.348414 0.348544 0 0.886458 0.788033 0.997176 0.948048 0.842779 1.06647 1.00057 0.946614 1.05761 0.957486 1 0.00150955 0.0283172 NA
rs10888897 rs10888897 01 55513061 T C 7 1 1 56449 175511 135626 0 56449 175511 135626 0 367586 448 1298 1028 0 2774 56001 174213 134598 0 364812 0.392301 0.395458 0.392277 0 0.931348 0.836154 1.03738 0.954712 0.85407 1.06721 0.986766 0.934873 1.04154 0.630979 1 -0.0133002 0.0276887 NA
1:55518752_C_T rs7552841 01 55518752 C T 8 0.958373 0.933846 142943 172732 51911 0 142943 172732 51911 0 367586 1091.78 1284.6 397.616 0 2774 141851 171448 51513.4 0 364812 0.376177 0.37488 0.376186 4.90889e-15 0.973496 0.897764 1.05561 1.00286 0.893693 1.12536 0.994445 0.941639 1.05021 0.857629 0.939043 -0.00516293 0.0287799 NA
rs562556 rs562556 01 55524237 G A 9 1 1 11874 108124 247588 0 11874 108124 247588 0 367586 102 809 1863 0 2774 11772 107315 245725 0 364812 0.179376 0.182588 0.179351 0 0.870038 0.707487 1.06994 0.875011 0.716279 1.06892 0.978397 0.913735 1.04764 0.653351 1 -0.0157804 0.0351369 NA
1:55958030_C_T rs1998013 01 55958030 C T 10 0.99938 0.924791 365156 2424.64 5.47451 0 365156 2424.64 5.47451 0 367586 2746.03 27.9725 0 0 2774 362410 2396.67 5.47451 0 364812 0.00331296 0.00504192 0.00329981 -2.05856e-15 1.54035 1.05906 2.24036 NA NA NA 1.53062 1.05337 2.22408 0.0160156 0.906462 0.59655 0.247679 NA
1:62953373_G_A rs10493326 01 62953373 G A 11 0.993589 0.986538 204883 139060 23643.3 0 204883 139060 23643.3 0 367586 1534.26 1054.75 184.984 0 2774 203349 138005 23458.3 0 364812 0.253473 0.256799 0.253448 7.1258e-16 1.01297 0.936314 1.09591 1.04515 0.896745 1.21812 1.01779 0.958076 1.08123 0.460759 0.987693 0.0230592 0.0312626 NA
1:63133930_G_A rs4587594 01 63133930 G A 12 0.999555 0.999167 154549 167721 45316.3 0 154549 167721 45316.3 0 367586 1135.8 1274.37 363.835 0 2774 153413 166446 44952.5 0 364812 0.351419 0.360858 0.351347 1.58351e-16 1.03415 0.95437 1.12059 1.09323 0.971029 1.23082 1.04235 0.986567 1.10129 0.161732 0.999121 0.0396137 0.0283102 NA
1:92993807_C_T rs6603981 01 92993807 C T 13 0.998715 0.997191 16184.9 118957 232444 0 16184.9 118957 232444 0 367586 123.745 888.604 1761.65 0 2774 16061.1 118068 230683 0 364812 0.205838 0.204775 0.205846 -2.21692e-15 0.976841 0.80879 1.17981 0.991182 0.825443 1.1902 1.00659 0.94281 1.07468 0.883377 0.997511 0.00488626 0.0333103 NA
rs12133576 rs12133576 01 93816400 A G 14 1 1 50170 170896 146520 0 50170 170896 146520 0 367586 401 1313 1060 0 2774 49769 169583 145460 0 364812 0.368942 0.381218 0.368849 0 0.960942 0.858888 1.07512 0.904434 0.805892 1.01503 0.94859 0.898376 1.00161 0.119711 1 -0.0434542 0.0279271 NA
rs646776 rs646776 01 109818530 C T 15 1 1 18197 127002 222387 0 18197 127002 222387 0 367586 133 1007 1634 0 2774 18064 125995 220753 0 364812 0.222255 0.229452 0.222201 0 1.08552 0.905345 1.30156 1.00533 0.841919 1.20045 0.959369 0.900952 1.02157 0.280336 1 -0.0350099 0.0324296 NA
1:110198727_C_G rs1010167 01 110198727 C G 16 0.996247 0.993891 137991 174531 55063.9 0 137991 174531 55063.9 0 367586 1049.23 1300.6 424.169 0 2774 136942 173230 54639.7 0 364812 0.3872 0.387335 0.387199 1.18763e-15 0.979907 0.903084 1.06326 1.0132 0.904751 1.13465 1.00057 0.947766 1.05633 0.985691 0.994079 0.000499305 0.0278407 NA
rs267733 rs267733 01 150958836 A G 17 1 1 258958 99130 9498 0 258958 99130 9498 0 367586 1942 760 72 0 2774 257016 98370 9426 0 364812 0.160678 0.162942 0.160661 0 1.0225 0.939943 1.1123 1.01092 0.798302 1.28016 1.01696 0.946762 1.09236 0.793934 1 0.00958653 0.0367011 NA
rs12145743 rs12145743 01 156700651 T G 18 1 1 161167 164513 41906 0 161167 164513 41906 0 367586 1252 1260 262 0 2774 159915 163253 41644 0 364812 0.337778 0.321557 0.337901 0 0.985812 0.911371 1.06633 0.803589 0.703096 0.918444 0.928705 0.877647 0.982733 0.020834 1 -0.0661398 0.0286198 NA
rs4650994 rs4650994 01 178515312 G A 19 1 1 81139 181896 104551 0 81139 181896 104551 0 367586 624 1357 793 0 2774 80515 180539 103758 0 364812 0.468154 0.469539 0.468144 0 0.969842 0.881803 1.06667 0.986152 0.887601 1.09564 0.994415 0.943153 1.04846 0.64348 1 -0.0124942 0.0269947 NA
1:182150978_C_A rs1689797 01 182150978 C A 20 0.998404 0.997402 163413 163299 40874.1 0 163413 163299 40874.1 0 367586 1241.77 1229.12 303.11 0 2774 162172 162069 40571 0 364812 0.333319 0.330811 0.333338 1.42516e-15 0.990433 0.915052 1.07202 0.975703 0.86016 1.10677 0.98867 0.934697 1.04576 0.93304 0.996845 -0.00241465 0.028739 NA
rs2642438 rs2642438 01 220970028 A G 21 1 1 32481 153245 181860 0 32481 153245 181860 0 367586 254 1132 1388 0 2774 32227 152113 180472 0 364812 0.296811 0.295602 0.29682 0 0.944205 0.823639 1.08242 0.975811 0.853191 1.11605 1.00586 0.949289 1.0658 0.695782 1 0.0115421 0.0295179 NA
1:220985811_T_C rs903319 01 220985811 T C 22 0.997348 0.994976 198690 143077 25818.5 0 198690 143077 25818.5 0 367586 1506.34 1087.12 180.537 0 2774 197184 141990 25638 0 364812 0.264856 0.26103 0.264885 7.91756e-16 1.00223 0.926751 1.08386 0.921788 0.789501 1.07624 0.980309 0.923092 1.04107 0.429868 0.996407 -0.0242011 0.0306569 NA
rs4846914 rs4846914 01 230295691 G A 23 1 1 56753 176014 134819 0 56753 176014 134819 0 367586 420 1304 1050 0 2774 56333 174710 133769 0 364812 0.393813 0.386446 0.393869 0 1.00109 0.896474 1.11792 1.0528 0.93976 1.17945 1.03169 0.977218 1.0892 0.332093 1 0.0268544 0.0276876 NA
1:230419344_G_A rs6680658 01 230419344 G A 24 0.993148 0.986 216214 131472 19900 0 216214 131472 19900 0 367586 1626.33 978.522 169.153 0 2774 214587 130494 19730.9 0 364812 0.232969 0.237352 0.232936 -1.74186e-15 0.989413 0.913713 1.07138 1.13117 0.964874 1.32614 1.02486 0.963164 1.0905 0.580372 0.985225 0.0177629 0.0321303 NA
1:234849339_G_A rs2587534 01 234849339 G A 25 0.99591 0.992501 85062.7 183708 98815.1 0 85062.7 183708 98815.1 0 367586 616.525 1381.25 776.227 0 2774 84446.1 182327 98038.8 0 364812 0.481294 0.471214 0.48137 4.03795e-15 1.03765 0.94334 1.14138 1.08448 0.975271 1.20591 1.04156 0.987875 1.09815 0.176523 0.991488 0.0367174 0.0271671 NA
rs1367117 rs1367117 02 21263900 G A 26 1 1 161856 163987 41743 0 161856 163987 41743 0 367586 1206 1266 302 0 2774 160650 162721 41441 0 364812 0.336619 0.337058 0.336616 0 1.03639 0.957507 1.12177 0.970756 0.855337 1.10175 1.00198 0.94753 1.05957 0.969436 1 -0.00109464 0.0285689 NA
rs515135 rs515135 02 21286057 T C 27 1 1 11882 108434 247270 0 11882 108434 247270 0 367586 83 801 1890 0 2774 11799 107633 245380 0 364812 0.179819 0.174297 0.179861 0 1.05792 0.843243 1.32726 1.09494 0.878194 1.36518 1.03892 0.969054 1.11383 0.309844 1 0.0357493 0.035202 NA
rs1260326 rs1260326 02 27730940 T C 28 1 1 57437 175526 134623 0 57437 175526 134623 0 367586 430 1292 1052 0 2774 57007 174234 133571 0 364812 0.39501 0.387888 0.395064 0 0.983081 0.881092 1.09688 1.04415 0.932945 1.16861 1.03058 0.976206 1.08799 0.362055 1 0.025192 0.0276393 NA
2:27731212_T_C rs3817588 02 27731212 T C 29 0.991982 0.980657 237957 115439 14189.4 0 237957 115439 14189.4 0 367586 1770.67 896.773 106.557 0 2774 236187 114543 14082.8 0 364812 0.195625 0.200052 0.195591 -4.11713e-15 1.04432 0.963408 1.13202 1.00928 0.829437 1.22811 1.02851 0.962785 1.09871 0.461248 0.982141 0.0252673 0.0342936 NA
rs6544713 rs6544713 02 44073881 T C 30 1 1 38467 160718 168401 0 38467 160718 168401 0 367586 300 1223 1251 0 2774 38167 159495 167150 0 364812 0.32326 0.328587 0.32322 0 0.975542 0.859389 1.1074 0.952177 0.839042 1.08057 0.975866 0.9225 1.03232 0.455278 1 -0.0215496 0.028862 NA
rs4148218 rs4148218 02 44099582 G A 31 1 1 245276 109927 12383 0 245276 109927 12383 0 367586 1850 820 104 0 2774 243426 109107 12279 0 364812 0.183213 0.185292 0.183197 0 0.988909 0.910565 1.07399 1.11446 0.91395 1.35897 1.01404 0.947387 1.08537 0.857425 1 0.00625654 0.0348258 NA
rs2710642 rs2710642 02 63149557 G A 32 1 1 39456 161626 166504 0 39456 161626 166504 0 367586 278 1232 1264 0 2774 39178 160394 165240 0 364812 0.327186 0.322278 0.327223 0 1.08248 0.949942 1.23351 1.07803 0.946322 1.22806 1.02281 0.966604 1.08228 0.500946 1 0.0193939 0.0288169 NA
2:118576719_T_C rs17508045 02 118576719 T C 33 0.999611 0.997929 305977 58744.1 2864.9 0 305977 58744.1 2864.9 0 367586 2311.57 446.459 15.9686 0 2774 303665 58297.6 2848.93 0 364812 0.087699 0.0862286 0.0877102 -1.50434e-15 1.00605 0.908754 1.11376 0.736331 0.449496 1.2062 0.981513 0.89337 1.07835 0.549862 0.998003 -0.0284434 0.0475668 NA
rs2030746 rs2030746 02 121309488 C T 34 1 1 125469 178592 63525 0 125469 178592 63525 0 367586 963 1319 492 0 2774 124506 177273 63033 0 364812 0.415742 0.415105 0.415747 0 0.96198 0.885013 1.04564 1.00916 0.904913 1.12542 0.997358 0.945301 1.05228 0.712167 1 -0.0101122 0.0274082 NA
2:135762344_C_T rs16831243 02 135762344 C T 35 0.999529 0.998031 297933 65518.4 4134.64 0 297933 65518.4 4134.64 0 367586 2283.31 459.506 31.1843 0 2774 295650 65058.9 4103.46 0 364812 0.100368 0.0940653 0.100416 3.95878e-16 0.914528 0.827026 1.01129 0.984008 0.690158 1.40297 0.930191 0.849736 1.01826 0.51573 0.997759 -0.0299222 0.0460382 NA
2:165551201_T_C rs7607980 02 165551201 T C 36 0.999288 0.997628 284300 77910.9 5375.6 0 284300 77910.9 5375.6 0 367586 2140.88 589.271 43.851 0 2774 282159 77321.6 5331.75 0 364812 0.1206 0.122021 0.12059 -2.85032e-15 1.00442 0.916571 1.10069 1.08395 0.802833 1.46351 1.01352 0.934939 1.0987 0.742802 0.996495 0.0136181 0.0415002 NA
2:165619163_T_G rs355838 02 165619163 T G 37 0.994557 0.992059 56385.1 175396 135805 0 56385.1 175396 135805 0 367586 439.514 1346.19 988.298 0 2774 55945.6 174050 134817 0 364812 0.391971 0.401084 0.391902 9.50107e-16 0.984523 0.883649 1.09691 0.93312 0.83358 1.04455 0.962351 0.911858 1.01564 0.203721 0.990695 -0.0353635 0.0278229 NA
rs2287623 rs2287623 02 169830155 G A 38 1 1 57757 176298 133531 0 57757 176298 133531 0 367586 454 1322 998 0 2774 57303 174976 132533 0 364812 0.39693 0.401947 0.396892 0 0.953618 0.85682 1.06135 0.950447 0.850263 1.06244 0.979149 0.927794 1.03335 0.542741 1 -0.0168026 0.0276053 NA
rs1047891 rs1047891 02 211540507 C A 39 1 1 172154 158700 36732 0 172154 158700 36732 0 367586 1285 1209 280 0 2774 170869 157491 36452 0 364812 0.315795 0.318854 0.315772 0 1.02078 0.9434 1.1045 1.0214 0.897105 1.16292 1.01433 0.958434 1.07348 0.592204 1 0.015572 0.0290715 NA
rs1250229 rs1250229 02 216304384 T C 40 1 1 24471 143779 199336 0 24471 143779 199336 0 367586 167 1099 1508 0 2774 24304 142680 197828 0 364812 0.262144 0.258291 0.262173 0 1.12097 0.952034 1.31989 1.10937 0.94496 1.30238 1.02037 0.960617 1.08384 0.452813 1 0.0231801 0.0308765 NA
2:227122216_G_T rs1515110 02 227122216 G T 41 0.999003 0.998217 48609.5 170037 148940 0 48609.5 170037 148940 0 367586 368.796 1306 1099.21 0 2774 48240.7 168731 147841 0 364812 0.363528 0.368347 0.363491 1.58351e-16 1.01245 0.901548 1.137 0.972552 0.863963 1.09479 0.97929 0.927105 1.03441 0.437148 0.99781 -0.0218483 0.0281181 NA
rs11563251 rs11563251 02 234679384 C T 42 1 1 290875 72172 4539 0 290875 72172 4539 0 367586 2184 558 32 0 2774 288691 71614 4507 0 364812 0.110518 0.112112 0.110506 0 1.02995 0.938176 1.13071 0.938519 0.661198 1.33215 1.01637 0.934741 1.10513 0.718597 1 0.0155088 0.04304 NA
3:12296469_G_A rs9875338 03 12296469 G A 43 0.999063 0.998416 132583 176123 58880 0 132583 176123 58880 0 367586 990.776 1363.54 419.682 0 2774 131593 174759 58460.3 0 364812 0.399747 0.397063 0.399767 -7.91756e-16 1.0363 0.954583 1.125 0.953488 0.850274 1.06923 0.988781 0.936818 1.04363 0.608564 0.998797 -0.0141368 0.0276043 NA
rs7640978 rs7640978 03 32533010 C T 44 1 1 305112 59557 2917 0 305112 59557 2917 0 367586 2286 464 24 0 2774 302826 59093 2893 0 364812 0.0889465 0.0922855 0.0889211 0 1.04016 0.940997 1.14977 1.09895 0.733827 1.64576 1.04168 0.950814 1.14123 0.332872 1 0.0460295 0.0475341 NA
Affx-22382690 rs2290547 03 47061183 G A 45 1 1 250117 105993 11476 0 250117 105993 11476 0 367586 1892 794 88 0 2774 248225 105199 11388 0 364812 0.175394 0.174838 0.175399 0 0.990224 0.911179 1.07612 1.01382 0.818042 1.25645 0.996125 0.929208 1.06786 0.967511 1 -0.00144768 0.0355431 NA
3:50113034_A_G rs2240327 03 50113034 A G 46 0.99989 0.999813 100622 183347 83617 0 100622 183347 83617 0 367586 787.945 1353.05 633.004 0 2774 99833.9 181994 82984 0 364812 0.47687 0.472073 0.476906 -2.37527e-16 0.941974 0.862475 1.0288 0.966482 0.870131 1.0735 0.980802 0.930257 1.03409 0.585328 0.99986 -0.0150101 0.0275103 NA
rs13326165 rs13326165 03 52532118 A G 47 1 1 15455 119214 232917 0 15455 119214 232917 0 367586 122 891 1761 0 2774 15333 118323 231156 0 364812 0.204203 0.204578 0.2042 0 0.946402 0.782671 1.14439 0.957462 0.796371 1.15114 0.997675 0.93444 1.06519 0.861915 1 0.00582901 0.0335121 NA
rs6805251 rs6805251 03 119560606 T C 48 1 1 53874 173703 140009 0 53874 173703 140009 0 367586 389 1252 1133 0 2774 53485 172451 138876 0 364812 0.382837 0.365898 0.382966 0 0.998208 0.890495 1.11895 1.12172 0.999255 1.2592 1.0756 1.01821 1.13622 0.0079553 1 0.073738 0.0277841 NA
rs17345563 rs17345563 03 132209203 A G 49 1 1 289295 73612 4679 0 289295 73612 4679 0 367586 2142 596 36 0 2774 287153 73016 4643 0 364812 0.112858 0.120404 0.112801 0 1.09426 0.99895 1.19867 1.03944 0.746772 1.4468 1.07663 0.99268 1.16768 0.0853951 1 0.0733651 0.042649 NA
3:135932359_C_T rs687339 03 135932359 C T 50 0.998803 0.997227 19123.1 129452 219011 0 19123.1 129452 219011 0 367586 115.357 973.969 1684.67 0 2774 19007.7 128478 217327 0 364812 0.228107 0.217138 0.22819 -1.26681e-15 1.24912 1.02926 1.51593 1.27729 1.0571 1.54335 1.06595 0.999808 1.13646 0.0379745 0.997469 0.0668156 0.0321983 NA
3:156798294_A_G rs1482852 03 156798294 A G 51 0.998128 0.996845 131815 177009 58762 0 131815 177009 58762 0 367586 996.694 1350.08 427.224 0 2774 130818 175659 58334.8 0 364812 0.400631 0.397356 0.400656 1.26681e-15 1.00878 0.929209 1.09517 0.961246 0.857884 1.07706 0.98633 0.934503 1.04103 0.896399 0.996836 -0.00360762 0.0277059 NA
3:170727218_G_A rs10513688 03 170727218 G A 52 0.999974 0.999859 299612 64506.6 3467.13 0 299612 64506.6 3467.13 0 367586 2283.99 463.976 26.0353 0 2774 297328 64042.6 3441.09 0 364812 0.0971756 0.093015 0.0972073 -9.50107e-16 0.943126 0.853228 1.0425 0.984938 0.668348 1.45149 0.95245 0.869667 1.04311 0.448365 0.999905 -0.0347628 0.0458525 NA
rs6831256 rs6831256 04 3473139 A G 53 1 1 122328 179565 65693 0 122328 179565 65693 0 367586 960 1312 502 0 2774 121368 178253 65191 0 364812 0.422964 0.417448 0.423006 0 0.930529 0.855931 1.01163 0.973529 0.87354 1.08496 0.977446 0.926469 1.03123 0.513879 1 -0.0178721 0.0273772 NA
4:26062990_A_G rs10019888 04 26062990 A G 54 0.996652 0.990717 256221 101227 10138.8 0 256221 101227 10138.8 0 367586 1970.45 707.255 96.298 0 2774 254250 100519 10042.5 0 364812 0.165273 0.162194 0.165297 -6.4924e-15 0.907869 0.832868 0.989623 1.23729 1.00743 1.5196 0.977595 0.910001 1.05021 0.446738 0.990751 -0.0276864 0.0363881 NA
rs442177 rs442177 04 88030261 G T 55 1 1 60675 177384 129527 0 60675 177384 129527 0 367586 471 1356 947 0 2774 60204 176028 128580 0 364812 0.406346 0.414203 0.406286 0 0.984651 0.886295 1.09392 0.941415 0.842563 1.05186 0.967805 0.917274 1.02112 0.20405 1 -0.034928 0.0275003 NA
4:88160140_C_T rs10029254 04 88160140 C T 56 0.999897 0.999771 217251 130571 19763.7 0 217251 130571 19763.7 0 367586 1680.02 954 139.976 0 2774 215571 129617 19623.7 0 364812 0.231372 0.222414 0.231441 3.16702e-16 0.944411 0.872014 1.02282 0.915271 0.769833 1.08818 0.949843 0.891395 1.01212 0.17465 0.99992 -0.0435048 0.0320497 NA
rs3822072 rs3822072 04 89741269 G A 57 1 1 110787 182105 74694 0 110787 182105 74694 0 367586 814 1388 572 0 2774 109973 180717 74122 0 364812 0.450905 0.456381 0.450864 0 1.03765 0.951333 1.1318 1.04258 0.936467 1.16072 1.02251 0.969698 1.0782 0.378191 1 0.0239439 0.0271708 NA
rs2602836 rs2602836 04 100014805 A G 58 1 1 64735 179575 123276 0 64735 179575 123276 0 367586 486 1372 916 0 2774 64249 178203 122360 0 364812 0.420371 0.422495 0.420355 0 1.01782 0.917414 1.12921 0.98966 0.886211 1.10519 0.991263 0.939648 1.04571 0.626656 1 -0.0133237 0.0273902 NA
rs13107325 rs13107325 04 103188709 C T 59 1 1 314539 51078 1969 0 314539 51078 1969 0 367586 2373 385 16 0 2774 312166 50693 1953 0 364812 0.0748342 0.0751622 0.0748317 0 0.999081 0.896715 1.11313 1.07772 0.657828 1.76563 1.00478 0.90899 1.11066 0.834713 1 -0.0106636 0.051105 NA
rs6450176 rs6450176 05 53298025 G A 60 1 1 205147 139012 23427 0 205147 139012 23427 0 367586 1541 1058 175 0 2774 203606 137954 23252 0 364812 0.25282 0.253785 0.252812 0 1.0133 0.936751 1.09611 0.99441 0.849981 1.16338 1.00516 0.94596 1.06806 0.786319 1 0.00843177 0.0311028 NA
5:55861786_C_T rs9686661 05 55861786 C T 61 0.999884 0.999703 235332 117442 14811.2 0 235332 117442 14811.2 0 367586 1759.07 898.929 116 0 2774 233573 116543 14695.2 0 364812 0.200041 0.203845 0.200012 -4.75053e-16 1.02418 0.944812 1.11022 1.04815 0.867969 1.26573 1.02406 0.959071 1.09346 0.482853 0.999792 0.0236819 0.0337483 NA
5:67714246_A_G rs4976033 05 67714246 A G 62 0.983128 0.97252 131248 176794 59543.3 0 131248 176794 59543.3 0 367586 1039.2 1287.51 447.29 0 2774 130209 175507 59096 0 364812 0.402465 0.393311 0.402534 1.02928e-15 0.919178 0.846772 0.997774 0.948362 0.848501 1.05998 0.962233 0.911585 1.01569 0.262614 0.973701 -0.0312906 0.0279322 NA
5:74560579_G_A rs10066707 05 74560579 G A 63 0.993838 0.99098 146622 170694 50270.3 0 146622 170694 50270.3 0 367586 1067.42 1314.91 391.675 0 2774 145555 169379 49878.7 0 364812 0.36894 0.378201 0.36887 1.58351e-15 1.05859 0.976176 1.14797 1.07079 0.953284 1.20277 1.04068 0.985513 1.09894 0.146717 0.991749 0.0407373 0.028071 NA
5:74562029_C_G rs2006760 05 74562029 C G 64 0.989448 0.974963 232555 119577 15454 0 232555 119577 15454 0 367586 1722.52 956.624 94.8549 0 2774 230833 118620 15359.1 0 364812 0.204693 0.206621 0.204679 -8.86766e-15 1.08072 0.998291 1.16996 0.827609 0.672622 1.01831 1.01196 0.948047 1.08018 0.633295 0.97421 0.0162112 0.033979 NA
rs7703051 rs7703051 05 74625487 C A 65 1 1 143724 172086 51776 0 143724 172086 51776 0 367586 1058 1316 400 0 2774 142666 170770 51376 0 364812 0.37493 0.381399 0.374881 0 1.03915 0.958072 1.12709 1.04987 0.935363 1.17839 1.02811 0.97369 1.08556 0.276081 1 0.0303846 0.0278972 NA
5:74641707_G_A rs2303152 05 74641707 G A 66 0.999561 0.998347 297281 66549.7 3754.97 0 297281 66549.7 3754.97 0 367586 2214.64 532.361 27 0 2774 295067 66017.4 3727.97 0 364812 0.100738 0.105689 0.1007 1.10846e-15 1.0744 0.977043 1.18145 0.964959 0.659326 1.41227 1.05539 0.968489 1.15009 0.26865 0.998221 0.049577 0.0448184 NA
5:74648496_G_T rs17238484 05 74648496 G T 67 0.99975 0.999474 220665 127957 18963.4 0 220665 127957 18963.4 0 367586 1637.11 988.886 148.004 0 2774 219028 126968 18815.4 0 364812 0.22564 0.231596 0.225594 7.1258e-16 1.04201 0.962629 1.12794 1.0524 0.888861 1.24604 1.03462 0.971821 1.10148 0.308036 0.999434 0.032886 0.0322617 NA
rs5909 rs5909 05 74656175 G A 68 1 1 301812 62562 3212 0 301812 62562 3212 0 367586 2272 482 20 0 2774 299540 62080 3192 0 364812 0.0938365 0.094088 0.0938346 0 1.02363 0.927449 1.12978 0.826064 0.531179 1.28466 1.00298 0.91622 1.09796 0.863607 1 0.00797049 0.0463983 NA
rs12916 rs12916 05 74656539 T C 69 1 1 132156 176603 58827 0 132156 176603 58827 0 367586 985 1331 458 0 2774 131171 175272 58369 0 364812 0.400256 0.405011 0.40022 0 1.01127 0.931012 1.09845 1.04492 0.934883 1.16792 1.02012 0.966679 1.07651 0.423801 1 0.0220591 0.0275793 NA
rs4530754 rs4530754 05 122855416 G A 70 1 1 76377 182312 108897 0 76377 182312 108897 0 367586 609 1372 793 0 2774 75768 180940 108104 0 364812 0.455765 0.466835 0.455681 0 0.943383 0.85719 1.03824 0.912641 0.820841 1.01471 0.956107 0.906802 1.00809 0.151794 1 -0.0388767 0.0271253 NA
rs6882076 rs6882076 05 156390297 T C 71 1 1 49173 170253 148160 0 49173 170253 148160 0 367586 366 1280 1128 0 2774 48807 168973 147032 0 364812 0.365355 0.362653 0.365376 0 1.01017 0.898977 1.13511 1.02305 0.908865 1.15159 1.01183 0.957739 1.06898 0.643872 1 0.0129637 0.0280422 NA
6:16109163_A_C rs2294261 06 16109163 A C 72 0.99645 0.994416 95752.4 183259 88575.1 0 95752.4 183259 88575.1 0 367586 710.231 1447.77 616 0 2774 95042.2 181811 87959.1 0 364812 0.490237 0.483015 0.490292 1.26681e-15 1.0656 0.97376 1.16611 0.937166 0.840972 1.04436 0.971291 0.921284 1.02401 0.363561 0.993146 -0.0246255 0.0271027 NA
6:26093141_G_A rs1800562 06 26093141 G A 73 0.99952 0.997285 313425 51906.4 2254.63 0 313425 51906.4 2254.63 0 367586 2376.69 377.267 20.0471 0 2774 311048 51529.1 2234.58 0 364812 0.076738 0.0752273 0.0767495 7.91756e-16 0.958191 0.859219 1.06856 1.17411 0.754991 1.8259 0.978553 0.885309 1.08162 0.237942 0.997447 -0.0591035 0.0500815 NA
rs2247056 rs2247056 06 31265490 T C 74 1 1 32591 153678 181317 0 32591 153678 181317 0 367586 268 1195 1311 0 2774 32323 152483 180006 0 364812 0.297699 0.312004 0.29759 0 0.945199 0.827476 1.07967 0.878401 0.769834 1.00228 0.934229 0.882452 0.989044 0.123883 1 -0.0454612 0.0295456 NA
6:34563164_A_G rs205262 06 34563164 A G 75 0.999283 0.998621 196621 144317 26647.4 0 196621 144317 26647.4 0 367586 1524.18 1034.81 215.004 0 2774 195097 143282 26432.4 0 364812 0.268797 0.264027 0.268833 -7.91756e-17 0.924447 0.854019 1.00068 1.04118 0.902115 1.20167 0.975707 0.918961 1.03596 0.61602 0.999141 -0.0153119 0.0305323 NA
6:43757896_C_A rs998584 06 43757896 C A 76 0.996387 0.994693 98504 183562 85520.5 0 98504 183562 85520.5 0 367586 802.408 1325.38 646.212 0 2774 97701.6 182236 84874.3 0 364812 0.482339 0.471846 0.482419 6.33405e-16 0.885549 0.810939 0.967022 0.927055 0.835481 1.02867 0.958504 0.909107 1.01059 0.087406 0.994739 -0.0463388 0.0271108 NA
rs17789218 rs17789218 06 100600097 T C 77 1 1 209829 135864 21893 0 209829 135864 21893 0 367586 1626 980 168 0 2774 208203 134884 21725 0 364812 0.244365 0.237203 0.244419 0 0.930319 0.859172 1.00736 0.990184 0.844243 1.16135 0.961294 0.903421 1.02287 0.304961 1 -0.0323245 0.0315099 NA
6:116337503_G_A rs868943 06 116337503 G A 78 0.999615 0.999376 122639 178859 66087.8 0 122639 178859 66087.8 0 367586 942.773 1274.36 556.871 0 2774 121696 177585 65530.9 0 364812 0.423077 0.430443 0.423021 6.33405e-16 0.926309 0.85124 1.008 1.09693 0.987411 1.21859 1.0308 0.977254 1.08729 0.469864 0.999095 0.0197353 0.0273077 NA
rs9491696 rs9491696 06 127452639 C G 79 1 1 94100 183991 89495 0 94100 183991 89495 0 367586 731 1383 660 0 2774 93369 182608 88835 0 364812 0.493736 0.487203 0.493786 0 0.967359 0.884123 1.05843 0.948954 0.853818 1.05469 0.974001 0.923866 1.02686 0.291294 1 -0.0285222 0.0270279 NA
6:139831757_T_C rs634869 06 139831757 T C 80 0.999776 0.999687 61831.2 177550 128204 0 61831.2 177550 128204 0 367586 463.314 1390.49 920.196 0 2774 61367.9 176160 127284 0 364812 0.409717 0.417649 0.409657 -7.91756e-17 1.04551 0.940787 1.16188 0.957572 0.856054 1.07113 0.967585 0.917124 1.02082 0.194653 0.999386 -0.0356235 0.0274674 NA
6:152040291_T_C rs12525163 06 152040291 T C 81 0.999285 0.998573 193858 146362 27365.9 0 193858 146362 27365.9 0 367586 1487.86 1074.63 211.51 0 2774 192370 145287 27154.3 0 364812 0.273533 0.269944 0.27356 1.18763e-15 0.956333 0.883901 1.0347 1.00709 0.871512 1.16376 0.981896 0.925179 1.04209 0.54281 0.998514 -0.0184768 0.030361 NA
6:160575985_C_T rs2297374 06 160575985 C T 82 0.998105 0.996826 143986 171881 51719.5 0 143986 171881 51719.5 0 367586 1034.83 1329.8 409.373 0 2774 142951 170551 51310.1 0 364812 0.374497 0.387264 0.3744 2.61279e-15 1.07708 0.992731 1.1686 1.10213 0.982518 1.23631 1.05608 1.00033 1.11493 0.0355588 0.997433 0.0587 0.0279266 NA
rs1564348 rs1564348 06 160578860 T C 83 1 1 253279 103766 10541 0 253279 103766 10541 0 367586 1907 798 69 0 2774 251372 102968 10472 0 364812 0.169821 0.168709 0.16983 0 1.02157 0.940245 1.10992 0.868532 0.682541 1.1052 0.992063 0.924503 1.06456 0.654257 1 -0.0160983 0.0359454 NA
rs702485 rs702485 07 6449272 A G 84 1 1 109061 182158 76367 0 109061 182158 76367 0 367586 836 1372 566 0 2774 108225 180786 75801 0 364812 0.455529 0.451334 0.455561 0 0.98245 0.901198 1.07103 0.966636 0.868467 1.0759 0.983089 0.932268 1.03668 0.288602 1 -0.0287686 0.0271097 NA
7:16152174_T_A rs17286602 07 16152174 T A 85 0.997749 0.99646 120185 180187 67214.2 0 120185 180187 67214.2 0 367586 886.345 1394.46 493.192 0 2774 119298 178793 66721 0 364812 0.427948 0.429136 0.427939 -1.02928e-15 1.04976 0.964681 1.14233 0.994912 0.890818 1.11117 1.0049 0.952676 1.05998 0.840028 0.996516 0.00553206 0.0274058 NA
rs10282707 rs10282707 07 17911038 C T 86 1 1 133659 176056 57871 0 133659 176056 57871 0 367586 990 1347 437 0 2774 132669 174709 57434 0 364812 0.396911 0.400324 0.396885 0 1.03321 0.95152 1.1219 1.01964 0.910699 1.14161 1.01445 0.961209 1.07064 0.585931 1 0.0150471 0.0276224 NA
rs12670798 rs12670798 07 21607352 T C 87 1 1 208500 136805 22281 0 208500 136805 22281 0 367586 1532 1077 165 0 2774 206968 135728 22116 0 364812 0.2467 0.253605 0.246648 0 1.07199 0.991315 1.15923 1.00791 0.857863 1.1842 1.03779 0.976656 1.10275 0.209954 1 0.0393007 0.031348 NA
rs4722551 rs4722551 07 25991826 T C 88 1 1 260182 98070 9334 0 260182 98070 9334 0 367586 1941 765 68 0 2774 258241 97305 9266 0 364812 0.15879 0.162401 0.158763 0 1.04599 0.961717 1.13764 0.976374 0.765973 1.24457 1.02736 0.956351 1.10364 0.534657 1 0.0228737 0.0368389 NA
rs2073547 rs2073547 07 44582331 A G 89 1 1 245422 109039 13125 0 245422 109039 13125 0 367586 1793 873 108 0 2774 243629 108166 13017 0 364812 0.184024 0.196287 0.18393 0 1.09666 1.01113 1.18943 1.12736 0.927631 1.37009 1.08359 1.01386 1.15811 0.0191689 1 0.0811834 0.0346607 NA
rs217386 rs217386 07 44600695 G A 90 1 1 121990 179168 66428 0 121990 179168 66428 0 367586 942 1307 525 0 2774 121048 177861 65903 0 364812 0.424423 0.424838 0.42442 0 0.944282 0.868126 1.02712 1.02367 0.919639 1.13947 1.00171 0.94959 1.05669 0.912598 1 0.00299492 0.0272855 NA
rs4917014 rs4917014 07 50305863 T G 91 1 1 170006 160266 37314 0 170006 160266 37314 0 367586 1320 1182 272 0 2774 168686 159084 37042 0 364812 0.319509 0.311103 0.319573 0 0.949502 0.877566 1.02734 0.938382 0.823167 1.06972 0.961528 0.908205 1.01798 0.306525 1 -0.0296806 0.0290263 NA
rs17145738 rs17145738 07 72982874 C T 92 1 1 283413 78558 5615 0 283413 78558 5615 0 367586 2101 630 43 0 2774 281312 77928 5572 0 364812 0.122132 0.129056 0.122079 0 1.08245 0.989899 1.18366 1.03328 0.763104 1.39912 1.06561 0.984865 1.15298 0.179726 1 0.0550523 0.0410348 NA
rs799160 rs799160 07 73060006 C T 93 1 1 96049 183953 87584 0 96049 183953 87584 0 367586 756 1364 654 0 2774 95293 182589 86930 0 364812 0.488486 0.481615 0.488538 0 0.941627 0.861259 1.0295 0.948303 0.85372 1.05337 0.972664 0.922581 1.02547 0.545344 1 -0.0163673 0.0270646 NA
7:116358044_A_G rs38855 07 116358044 A G 94 0.993016 0.989758 102992 183261 81332.4 0 102992 183261 81332.4 0 367586 755.204 1357.91 660.89 0 2774 102237 181903 80671.5 0 364812 0.470538 0.483 0.470443 7.91756e-16 1.01059 0.924253 1.10498 1.10906 0.998702 1.23161 1.05163 0.997487 1.10871 0.0689264 0.989153 0.0494404 0.0271814 NA
7:130444934_A_G rs3996352 07 130444934 A G 95 0.997482 0.996091 94810.4 183476 89299.7 0 94810.4 183476 89299.7 0 367586 694.341 1426.36 653.302 0 2774 94116 182050 88646.3 0 364812 0.492504 0.492603 0.492503 -3.16702e-16 1.06201 0.969598 1.16323 0.99895 0.89738 1.11202 1.0004 0.948915 1.05467 0.749974 0.996969 -0.00861517 0.0270345 NA
rs17173637 rs17173637 07 150529449 T C 96 1 1 308034 56880 2672 0 308034 56880 2672 0 367586 2341 412 21 0 2774 305693 56468 2651 0 364812 0.0846387 0.0818313 0.08466 0 0.95275 0.857699 1.05833 1.03441 0.672008 1.59226 0.963609 0.875096 1.06108 0.715995 1 -0.0178027 0.0489333 NA
8:9184231_G_A rs4240624 08 9184231 G A 97 0.999841 0.999322 3037.28 61083.2 303465 0 3037.28 61083.2 303465 0 367586 14 448.02 2311.98 0 2774 3023.28 60635.2 301154 0 364812 0.0913498 0.0858002 0.091392 2.37527e-16 1.59559 0.936168 2.71951 1.65785 0.97911 2.80712 1.07173 0.975289 1.1777 0.160173 0.999851 0.0658792 0.0469061 NA
8:9267117_C_T rs9693857 08 9267117 C T 98 0.996631 0.995289 112952 181929 72705.1 0 112952 181929 72705.1 0 367586 833.173 1378.75 562.082 0 2774 112119 180550 72143 0 364812 0.445255 0.451137 0.445211 1.10846e-15 1.02761 0.942621 1.12027 1.04845 0.941693 1.16732 1.02425 0.971302 1.08009 0.353419 0.995732 0.0252891 0.0272518 NA
8:15799853_G_C rs4332136 08 15799853 G C 99 0.999557 0.97821 361744 5820.84 21 0 361744 5820.84 21 0 367586 2727.74 46.2588 0 0 2774 359016 5774.58 21 0 364812 0.00797478 0.00833793 0.00797202 -6.01734e-15 1.05435 0.787537 1.41156 NA NA NA 1.04629 0.782479 1.39903 0.626095 0.986659 0.0754856 0.154928 NA
rs4921914 rs4921914 08 18272438 C T 100 1 1 17860 128015 221711 0 17860 128015 221711 0 367586 155 939 1680 0 2774 17705 127076 220031 0 364812 0.222717 0.225126 0.222698 0 0.844046 0.711626 1.00111 0.872147 0.739307 1.02886 0.986126 0.925691 1.05051 0.681446 1 -0.013358 0.0325416 NA
rs1801177 rs1801177 08 19805708 G A 101 1 1 355064 12417 105 0 355064 12417 105 0 367586 2685 89 0 0 2774 352379 12328 105 0 364812 0.0171756 0.0160418 0.0171842 0 0.947465 0.766514 1.17113 NA NA NA 0.932438 0.755676 1.15055 0.458355 1 -0.0766787 0.103402 NA
rs268 rs268 08 19813529 A G 102 1 1 354297 13161 128 0 354297 13161 128 0 367586 2665 109 0 0 2774 351632 13052 128 0 364812 0.0182502 0.0196467 0.0182395 0 1.1019 0.909102 1.33558 NA NA NA 1.0787 0.891699 1.30491 0.436768 1 0.0784406 0.100867 NA
rs301 rs301 08 19816934 T C 103 1 1 215031 132363 20192 0 215031 132363 20192 0 367586 1633 991 150 0 2774 213398 131372 20042 0 364812 0.234975 0.232696 0.234992 0 0.985769 0.910687 1.06704 0.978035 0.826912 1.15678 0.987267 0.927444 1.05095 0.703358 1 -0.0121445 0.0318927 NA
rs326 rs326 08 19819439 A G 104 1 1 183581 152452 31553 0 183581 152452 31553 0 367586 1346 1193 235 0 2774 182235 151259 31318 0 364812 0.293208 0.299748 0.293158 0 1.06784 0.987482 1.15474 1.01592 0.884008 1.16752 1.0321 0.974276 1.09336 0.237246 1 0.0351273 0.0297211 NA
rs328 rs328 08 19819724 C G 105 1 1 297126 66721 3739 0 297126 66721 3739 0 367586 2274 474 26 0 2774 294852 66247 3713 0 364812 0.100927 0.0948089 0.100974 0 0.927739 0.840022 1.02462 0.90795 0.616007 1.33825 0.93255 0.852162 1.02052 0.164145 1 -0.0626067 0.0449999 NA
rs12678919 rs12678919 08 19844222 A G 106 1 1 299527 64583 3476 0 299527 64583 3476 0 367586 2297 452 25 0 2774 297230 64131 3451 0 364812 0.0973038 0.0904831 0.0973556 0 0.912015 0.824224 1.00916 0.937404 0.631161 1.39224 0.922385 0.841267 1.01132 0.108985 1 -0.0732804 0.045721 NA
8:19865843_G_A rs894210 08 19865843 G A 107 0.995362 0.992945 77450.3 182762 107374 0 77450.3 182762 107374 0 367586 584.871 1370.28 818.851 0 2774 76865.4 181391 106555 0 364812 0.459297 0.457826 0.459308 4.75053e-16 0.992804 0.900867 1.09412 1.00995 0.907909 1.12347 1.00599 0.954042 1.06076 0.759174 0.992917 0.0083395 0.0272029 NA
rs10102164 rs10102164 08 55421614 G A 108 1 1 228370 122682 16534 0 228370 122682 16534 0 367586 1736 920 118 0 2774 226634 121762 16416 0 364812 0.211855 0.208363 0.211882 0 0.986396 0.910348 1.0688 0.938404 0.778248 1.13152 0.979024 0.917381 1.04481 0.324117 1 -0.0325042 0.0329647 NA
8:59385919_C_T rs2326077 08 59385919 C T 109 0.999418 0.998927 41715.8 164193 161677 0 41715.8 164193 161677 0 367586 313.659 1272.45 1187.89 0 2774 41402.2 162920 160489 0 364812 0.336825 0.342425 0.336783 -3.16702e-16 1.03094 0.910684 1.16707 0.976998 0.86229 1.10697 0.975156 0.922356 1.03098 0.385664 0.998943 -0.0248043 0.0285926 NA
rs2293889 rs2293889 08 116599199 T G 110 1 1 68113 181339 118134 0 68113 181339 118134 0 367586 506 1415 853 0 2774 67607 179924 117281 0 364812 0.43196 0.437455 0.431918 0 1.05077 0.948966 1.1635 0.971768 0.870206 1.08518 0.977721 0.927022 1.03119 0.548773 1 -0.0163746 0.0273091 NA
8:116663898_G_A rs2737252 08 116663898 G A 111 0.99825 0.996606 189806 148612 29168.6 0 189806 148612 29168.6 0 367586 1432.24 1124.75 217.012 0 2774 188373 147487 28951.6 0 364812 0.281497 0.28096 0.281502 1.74186e-15 1.003 0.927386 1.08479 0.985856 0.85423 1.13776 0.997327 0.940406 1.05769 0.888732 0.99552 -0.00421294 0.0301121 NA
8:121868551_G_T rs4871137 08 121868551 G T 112 0.998591 0.99772 37337.3 159046 171203 0 37337.3 159046 171203 0 367586 269.882 1215.61 1288.51 0 2774 37067.4 157830 169915 0 364812 0.317912 0.316398 0.317924 -1.10846e-15 1.05785 0.926689 1.20757 1.04153 0.913023 1.18813 1.00707 0.951467 1.06592 0.94223 0.997075 -0.00210878 0.0290998 NA
8:126474306_G_A rs2980885 08 126474306 G A 113 0.990879 0.979759 18546.6 128636 220403 0 18546.6 128636 220403 0 367586 136.549 990.71 1646.74 0 2774 18410.1 127645 218757 0 364812 0.225429 0.227795 0.225411 -1.02136e-14 1.04643 0.874414 1.25228 1.01492 0.851816 1.20925 0.986489 0.926275 1.05062 0.70386 0.982389 -0.0124125 0.0326547 NA
8:126482621_C_A rs2954022 08 126482621 C A 114 0.999791 0.999672 104997 183080 79509.4 0 104997 183080 79509.4 0 367586 806.914 1362.35 604.733 0 2774 104190 181717 78904.7 0 364812 0.465331 0.463558 0.465345 -4.75053e-16 0.968039 0.887025 1.05645 0.989601 0.890228 1.10007 0.992843 0.941622 1.04685 0.75406 0.999448 -0.00849558 0.0271173 NA
8:126482621_C_T rs2954022 08 126482621 C T 115 0.999641 0.694303 367242 343.439 0.113725 0 367242 343.439 0.113725 0 367586 2772.81 1.0902 0.101961 0 2774 364470 342.349 0.0117647 0 364812 0.000467464 0.000233258 0.000469245 -7.83838e-15 0.418579 0.0638372 2.74461 1139.18 5.86598e-06 2.21231e+11 0.496975 0.0884245 2.79317 0.37273 0.665998 -0.706266 0.792337 NA
rs4075205 rs4075205 08 144284709 T C 116 1 1 105965 182871 78750 0 105965 182871 78750 0 367586 818 1355 601 0 2774 105147 181516 78149 0 364812 0.462981 0.460887 0.462997 0 0.959551 0.879496 1.04689 0.988541 0.889378 1.09876 0.991544 0.94037 1.0455 0.969664 1 -0.00103066 0.0271017 NA
8:145022657_G_T rs7832643 08 145022657 G T 117 0.993906 0.99187 130814 177083 59689.2 0 130814 177083 59689.2 0 367586 949.118 1359.22 465.667 0 2774 129865 175724 59223.5 0 364812 0.403255 0.41286 0.403182 1.58351e-16 1.05835 0.973837 1.15019 1.07585 0.962513 1.20253 1.04089 0.986513 1.09825 0.149704 0.990144 0.0398966 0.0276949 NA
9:2640759_A_G rs3780181 09 2640759 A G 118 0.997345 0.983965 319716 46170.5 1699.8 0 319716 46170.5 1699.8 0 367586 2446.85 314.486 12.6667 0 2774 317269 45856 1687.13 0 364812 0.0674265 0.0612508 0.0674735 -8.15508e-15 0.889255 0.79042 1.00045 0.973495 0.559301 1.69442 0.901759 0.807731 1.00673 0.0498431 0.981361 -0.106353 0.0542254 NA
9:15304782_C_A rs686030 09 15304782 C A 119 0.999323 0.997839 7307.74 89253 271025 0 7307.74 89253 271025 0 367586 56.6039 673.2 2044.2 0 2774 7251.13 88579.8 268981 0 364812 0.141285 0.141746 0.141281 -1.10846e-15 0.973574 0.741498 1.27828 0.973554 0.746823 1.26912 0.996179 0.923523 1.07455 0.992986 0.998644 -0.000340651 0.0387524 NA
9:16904846_C_T rs7033354 09 16904846 C T 120 0.998694 0.997789 38090 160212 169284 0 38090 160212 169284 0 367586 256.596 1186 1331.4 0 2774 37833.4 159026 167952 0 364812 0.321547 0.306272 0.321663 -2.05856e-15 1.09962 0.960361 1.25907 1.16882 1.02215 1.33655 1.07408 1.01427 1.13743 0.0199355 0.996936 0.0675344 0.0290151 NA
rs1883025 rs1883025 09 107664301 C T 121 1 1 204187 139469 23930 0 204187 139469 23930 0 367586 1538 1051 185 0 2774 202649 138418 23745 0 364812 0.25481 0.256128 0.2548 0 1.00046 0.924704 1.08241 1.02657 0.880828 1.19642 1.00701 0.947878 1.06983 0.981255 1 0.000726932 0.0309397 NA
9:107684230_T_G rs2472509 09 107684230 T G 122 0.989664 0.982561 166611 161750 39224.9 0 166611 161750 39224.9 0 367586 1252.67 1218.03 303.302 0 2774 165358 160532 38921.6 0 364812 0.326726 0.328881 0.32671 1.82104e-15 1.00158 0.925342 1.0841 1.02867 0.906964 1.1667 1.0099 0.95469 1.06831 0.922121 0.982064 0.00283626 0.0290119 NA
rs8176720 rs8176720 09 136132873 T C 123 1 1 165305 162038 40243 0 165305 162038 40243 0 367586 1237 1220 317 0 2774 164068 160818 39926 0 364812 0.329887 0.334174 0.329855 0 1.00619 0.929402 1.08932 1.05307 0.930382 1.19194 1.01967 0.964138 1.0784 0.720576 1 0.0102555 0.0286717 NA
rs579459 rs579459 09 136154168 T C 124 1 1 230644 121108 15834 0 230644 121108 15834 0 367586 1823 846 105 0 2774 228821 120262 15729 0 364812 0.20781 0.190339 0.207943 0 0.882981 0.8136 0.958278 0.83791 0.687829 1.02074 0.895441 0.837187 0.957748 0.0129572 1 -0.0835319 0.0336152 NA
10:5196273_A_G rs1781930 10 5196273 A G 125 0.999819 0.999538 11602.8 107606 248377 0 11602.8 107606 248377 0 367586 96.3882 786.424 1891.19 0 2774 11506.4 106820 246486 0 364812 0.177933 0.176496 0.177944 7.91756e-17 0.878859 0.710688 1.08683 0.915919 0.745767 1.12489 1.00998 0.942378 1.08244 0.714085 0.999435 0.0129309 0.0352941 NA
rs970548 rs970548 10 46013277 A C 126 1 1 208563 136635 22388 0 208563 136635 22388 0 367586 1530 1097 147 0 2774 207033 135538 22241 0 364812 0.24676 0.250721 0.24673 0 1.0952 1.01318 1.18386 0.894358 0.754681 1.05989 1.02159 0.961188 1.08579 0.419376 1 0.0253228 0.0313593 NA
10:65301725_T_C rs7897379 10 65301725 T C 127 0.999433 0.9991 99861.9 183712 84012.2 0 99861.9 183712 84012.2 0 367586 779.008 1401.6 593.388 0 2774 99082.9 182310 83418.9 0 364812 0.478441 0.466543 0.478531 -3.95878e-16 0.977847 0.895535 1.06773 0.904756 0.81279 1.00713 0.953037 0.90389 1.00486 0.111666 0.999665 -0.0430757 0.0270789 NA
rs2068888 rs2068888 10 94839642 G A 128 1 1 111288 181910 74388 0 111288 181910 74388 0 367586 834 1365 575 0 2774 110454 180545 73813 0 364812 0.449808 0.453317 0.449781 0 1.0013 0.918354 1.09173 1.03169 0.927327 1.1478 1.01438 0.961959 1.06965 0.656075 1 0.0120914 0.027151 NA
rs2255141 rs2255141 10 113933886 A G 129 1 1 27842 146621 193123 0 27842 146621 193123 0 367586 197 1112 1465 0 2774 27645 145509 191658 0 364812 0.275181 0.271449 0.275209 0 1.07242 0.921147 1.24854 1.07266 0.923918 1.24534 1.01911 0.960343 1.08147 0.802498 1 0.0075971 0.0303744 NA
rs2923084 rs2923084 11 10388782 A G 130 1 1 248174 107712 11700 0 248174 107712 11700 0 367586 1882 801 91 0 2774 246292 106911 11609 0 364812 0.178342 0.177181 0.178351 0 0.980485 0.902391 1.06534 1.02583 0.830533 1.26706 0.992029 0.925723 1.06308 0.966252 1 -0.00149542 0.0353448 NA
11:14276999_G_A rs2303975 11 14276999 G A 131 0.998944 0.99593 290402 72711.9 4472.22 0 290402 72711.9 4472.22 0 367586 2222.35 517.643 34.0039 0 2774 288180 72194.3 4438.22 0 364812 0.111071 0.105561 0.111113 -7.91756e-17 0.929775 0.844665 1.02346 0.993506 0.707166 1.39579 0.944133 0.866376 1.02887 0.183696 0.996153 -0.0572727 0.0430797 NA
11:18656271_C_T rs10832962 11 18656271 C T 132 0.998752 0.997178 24573.6 141017 201996 0 24573.6 141017 201996 0 367586 167.765 1070.24 1536 0 2774 24405.9 139946 200460 0 364812 0.258666 0.253382 0.258706 -2.05856e-15 1.11253 0.944894 1.30991 1.1147 0.949955 1.30802 1.02834 0.967755 1.09273 0.305627 0.996207 0.0316485 0.0308935 NA
rs326214 rs326214 11 47298360 G A 133 1 1 38532 160473 168581 0 38532 160473 168581 0 367586 295 1285 1194 0 2774 38237 159188 167387 0 364812 0.323104 0.33796 0.322991 0 1.0463 0.921481 1.18802 0.92458 0.813561 1.05075 0.934578 0.883816 0.988256 0.0198683 1 -0.0672048 0.0288578 NA
rs17788930 rs17788930 11 47752775 A G 134 1 1 156964 166067 44555 0 156964 166067 44555 0 367586 1248 1210 316 0 2774 155716 164857 44239 0 364812 0.347098 0.332012 0.347213 0 0.915792 0.845907 0.991449 0.891252 0.787407 1.00879 0.934458 0.883492 0.988363 0.00768794 1 -0.0754198 0.0282951 NA
11:51512090_T_C rs11246602 11 51512090 T C 135 0.999692 0.998718 276600 84505.1 6481.33 0 276600 84505.1 6481.33 0 367586 2086.73 642.165 45.1059 0 2774 274513 83863 6436.22 0 364812 0.132578 0.132007 0.132583 -9.26354e-15 1.00733 0.92175 1.10086 0.921931 0.685716 1.23952 0.995001 0.920312 1.07575 0.798049 0.998369 -0.0101828 0.0397962 NA
11:55324308_A_G rs12226802 11 55324308 A G 136 0.999928 0.999736 279095 82405 6085.81 0 279095 82405 6085.81 0 367586 2104.94 626.055 43.0039 0 2774 276990 81778.9 6042.8 0 364812 0.128646 0.128346 0.128648 1.58351e-16 1.00738 0.92108 1.10178 0.93647 0.69168 1.26789 0.997307 0.921578 1.07926 0.834699 0.999756 -0.00840608 0.0402824 NA
rs174532 rs174532 11 61548874 G A 137 1 1 182042 153298 32246 0 182042 153298 32246 0 367586 1385 1126 263 0 2774 180657 152172 31983 0 364812 0.296244 0.297765 0.296232 0 0.965181 0.891917 1.04446 1.07261 0.939623 1.22442 1.00737 0.950828 1.06727 0.596173 1 0.0157066 0.0296401 NA
rs1535 rs1535 11 61597972 A G 138 1 1 157003 166490 44093 0 157003 166490 44093 0 367586 1229 1244 301 0 2774 155774 165246 43792 0 364812 0.346417 0.332733 0.346521 0 0.954185 0.881589 1.03276 0.871194 0.767677 0.988669 0.940367 0.889106 0.994583 0.0122822 1 -0.0709167 0.0283222 NA
rs12801636 rs12801636 11 65391317 G A 139 1 1 220966 127917 18703 0 220966 127917 18703 0 367586 1700 929 145 0 2774 219266 126988 18558 0 364812 0.224877 0.219719 0.224916 0 0.943573 0.870795 1.02243 1.00776 0.850021 1.19478 0.970387 0.91042 1.0343 0.272568 1 -0.035398 0.0322631 NA
rs499974 rs499974 11 75455021 C A 140 1 1 261490 97062 9034 0 261490 97062 9034 0 367586 1970 737 67 0 2774 259520 96325 8967 0 364812 0.156603 0.156994 0.1566 0 1.00794 0.925844 1.09731 0.984311 0.770888 1.25682 1.00298 0.932739 1.07851 0.747941 1 0.0119702 0.0372491 NA
11:116639104_A_G rs10790162 11 116639104 A G 141 0.999743 0.998467 1651.59 46442.9 319492 0 1651.59 46442.9 319492 0 367586 11 345.949 2417.05 0 2774 1640.59 46096.9 317074 0 364812 0.0676659 0.066321 0.0676761 4.75053e-16 1.1193 0.612876 2.0442 1.13693 0.627532 2.05982 1.02192 0.919007 1.13635 0.679477 0.998226 0.0222473 0.0538445 NA
rs603446 rs603446 11 116654435 C T 142 1 1 109735 182269 75582 0 109735 182269 75582 0 367586 842 1378 554 0 2774 108893 180891 75028 0 364812 0.453544 0.448089 0.453586 0 0.98519 0.903948 1.07373 0.954936 0.857498 1.06345 0.978045 0.927452 1.0314 0.353335 1 -0.0251978 0.0271486 NA
11:122534504_T_C rs7117842 11 122534504 T C 143 0.993245 0.988903 146344 171063 50178.2 0 146344 171063 50178.2 0 367586 1117.78 1278.19 378.031 0 2774 145227 169785 49800.2 0 364812 0.369192 0.366664 0.369211 4.82971e-15 0.978104 0.90239 1.06017 0.98625 0.877303 1.10873 0.989106 0.93635 1.04483 0.577242 0.989465 -0.0156776 0.0281254 NA
rs11220462 rs11220462 11 126243952 G A 144 1 1 276605 84420 6561 0 276605 84420 6561 0 367586 2089 641 44 0 2774 274516 83779 6517 0 364812 0.132679 0.131399 0.132689 0 1.00543 0.919964 1.09884 0.887226 0.657545 1.19713 0.988806 0.914443 1.06922 0.828145 1 -0.0086454 0.0398256 NA
12:20463526_A_G rs11045163 12 20463526 A G 145 0.996867 0.995059 119302 180158 68125.7 0 119302 180158 68125.7 0 367586 898.357 1360.24 515.408 0 2774 118404 178798 67610.3 0 364812 0.430389 0.430975 0.430384 0 1.00269 0.921366 1.09119 1.00474 0.901238 1.12013 1.00241 0.950347 1.05733 0.986257 0.995541 0.000470712 0.0273279 NA
12:57844049_C_T rs3741414 12 57844049 C T 146 0.999661 0.999183 211838 134087 21660.2 0 211838 134087 21660.2 0 367586 1573.08 1046.93 153.996 0 2774 210265 133041 21506.2 0 364812 0.241315 0.244217 0.241293 8.70931e-16 1.05184 0.972449 1.13771 0.957112 0.810647 1.13004 1.01604 0.955449 1.08047 0.559002 0.999555 0.0184552 0.0315838 NA
rs10861661 rs10861661 12 107174646 A C 147 1 1 208429 136995 22162 0 208429 136995 22162 0 367586 1569 1043 162 0 2774 206860 135952 22000 0 364812 0.246635 0.246395 0.246637 0 1.01147 0.935008 1.09418 0.970836 0.825356 1.14196 0.998701 0.939321 1.06183 0.931272 1 -0.00270387 0.0313513 NA
12:109950144_A_G rs2241210 12 109950144 A G 148 0.999873 0.999793 83585.8 183041 100959 0 83585.8 183041 100959 0 367586 595.969 1412.99 765.043 0 2774 82989.8 181628 100194 0 364812 0.476369 0.469525 0.476421 1.58351e-16 1.08332 0.984074 1.19257 1.06328 0.954922 1.18392 1.02805 0.975053 1.08393 0.236553 0.999945 0.0319803 0.0270184 NA
rs653178 rs653178 12 112007756 C T 149 1 1 85723 183395 98468 0 85723 183395 98468 0 367586 659 1378 737 0 2774 85064 182017 97731 0 364812 0.482664 0.485941 0.482639 0 0.977232 0.890282 1.07267 0.973409 0.875962 1.0817 0.986866 0.936066 1.04042 0.778866 1 -0.00758872 0.0270257 NA
12:112310580_G_A rs6489818 12 112310580 G A 150 0.999913 0.999793 249772 106362 11452.5 0 249772 106362 11452.5 0 367586 1897.05 785.945 91 0 2774 247875 105576 11361.5 0 364812 0.175832 0.174467 0.175842 0 0.972702 0.89482 1.05736 1.04655 0.847319 1.29262 0.990528 0.923933 1.06192 0.99075 0.999896 -0.000412568 0.0355854 NA
12:121376416_C_T rs1186380 12 121376416 C T 151 0.996029 0.991403 206291 138369 22926.1 0 206291 138369 22926.1 0 367586 1544.23 1049.11 180.663 0 2774 204746 137320 22745.4 0 364812 0.250583 0.254223 0.250555 -4.51301e-15 1.01295 0.936273 1.09591 1.05312 0.902158 1.22934 1.01963 0.959614 1.0834 0.49119 0.991566 0.0215764 0.031342 NA
12:121416650_A_C rs1169288 12 121416650 A C 152 0.993936 0.989163 172179 158854 36552.3 0 172179 158854 36552.3 0 367586 1296.86 1200.42 276.722 0 2774 170883 157654 36275.6 0 364812 0.315516 0.316125 0.315512 -4.90889e-15 1.00331 0.927281 1.08556 1.00516 0.882376 1.14502 1.00284 0.94746 1.06146 0.867826 0.987768 0.0048695 0.0292601 NA
12:125259888_A_G rs838876 12 125259888 A G 153 0.987459 0.977169 36940.4 159435 171211 0 36940.4 159435 171211 0 367586 287.796 1192.09 1294.11 0 2774 36652.6 158242 169917 0 364812 0.317361 0.318617 0.317352 -1.10846e-14 0.959416 0.843109 1.09177 0.96996 0.853222 1.10267 0.994184 0.939392 1.05217 0.731324 0.975348 -0.010093 0.0293945 NA
12:125283766_C_T rs10773105 12 125283766 C T 154 0.998305 0.997077 89399.3 183992 94194.8 0 89399.3 183992 94194.8 0 367586 710.627 1332.25 731.122 0 2774 88688.7 182660 93463.7 0 364812 0.493477 0.496306 0.493456 -1.26681e-15 0.910269 0.83076 0.997388 0.976277 0.880148 1.08291 0.988662 0.937787 1.0423 0.667033 0.997288 -0.011643 0.0270628 NA
rs4942486 rs4942486 13 32953388 T C 155 1 1 83345 183365 100876 0 83345 183365 100876 0 367586 666 1367 741 0 2774 82679 181998 100135 0 364812 0.476154 0.486482 0.476075 0 0.932444 0.849651 1.02331 0.918657 0.827041 1.02042 0.959172 0.909798 1.01122 0.108925 1 -0.0433797 0.0270608 NA
rs1341267 rs1341267 13 95284980 C A 156 1 1 59044 176274 132268 0 59044 176274 132268 0 367586 454 1292 1028 0 2774 58590 174982 131240 0 364812 0.400399 0.396539 0.400428 0 0.952877 0.855891 1.06085 1.01087 0.904777 1.1294 1.01636 0.962933 1.07274 0.48524 1 0.0192065 0.0275204 NA
rs8017377 rs8017377 14 24883887 G A 157 1 1 101683 183219 82684 0 101683 183219 82684 0 367586 747 1394 633 0 2774 100936 181825 82051 0 364812 0.474157 0.479452 0.474117 0 1.03594 0.94753 1.1326 1.04243 0.937317 1.15932 1.02162 0.969005 1.07709 0.48472 1 0.0188906 0.0270356 NA
rs4983559 rs4983559 14 105277209 G A 158 1 1 54855 174746 137985 0 54855 174746 137985 0 367586 420 1294 1060 0 2774 54435 173452 136925 0 364812 0.386924 0.384643 0.386942 0 0.966905 0.865762 1.07986 1.00335 0.895744 1.12388 1.00975 0.956388 1.06608 0.671184 1 0.0117887 0.0277693 NA
rs2412710 rs2412710 15 42683787 G A 159 1 1 354444 13030 112 0 354444 13030 112 0 367586 2678 95 1 0 2774 351766 12935 111 0 364812 0.0180284 0.0174838 0.0180326 0 0.964718 0.785608 1.18466 1.18337 0.165165 8.47857 0.969025 0.792173 1.18536 0.888008 1 -0.0144055 0.102294 NA
15:44211273_T_C rs492571 15 44211273 T C 160 0.999756 0.997857 337416 29521.7 648.675 0 337416 29521.7 648.675 0 367586 2577.97 195.027 1.00392 0 2774 334838 29326.6 647.671 0 364812 0.0419208 0.0355147 0.0419695 -9.50107e-16 0.863755 0.746384 0.999583 0.201327 0.0284135 1.42653 0.840538 0.728803 0.969404 0.0261833 0.999296 -0.150927 0.0678785 NA
rs1532085 rs1532085 15 58683366 A G 161 1 1 55024 174195 138367 0 55024 174195 138367 0 367586 420 1301 1053 0 2774 54604 172894 137314 0 364812 0.386635 0.385905 0.38664 0 0.978301 0.87603 1.09251 0.996985 0.88997 1.11687 1.00311 0.950129 1.05904 0.858287 1 0.0049487 0.0277153 NA
15:58731153_G_C rs261342 15 58731153 G C 162 0.994844 0.988361 17975.2 126316 223295 0 17975.2 126316 223295 0 367586 131.51 908.361 1734.13 0 2774 17843.7 125408 221560 0 364812 0.220719 0.211136 0.220792 -8.31343e-15 0.982788 0.817994 1.18078 1.06198 0.888876 1.26879 1.0587 0.992353 1.12947 0.0616146 0.990005 0.0610399 0.0326581 NA
rs2652834 rs2652834 15 63396867 A G 163 1 1 12886 111853 242847 0 12886 111853 242847 0 367586 100 813 1861 0 2774 12786 111040 240986 0 364812 0.187201 0.182588 0.187236 0 0.936151 0.759961 1.15319 0.987391 0.806807 1.20839 1.03132 0.963168 1.10429 0.45426 1 0.0259304 0.0346509 NA
15:72566615_C_T rs1035744 15 72566615 C T 164 0.997742 0.99523 26414.8 145250 195922 0 26414.8 145250 195922 0 367586 227.063 1046.61 1500.33 0 2774 26187.7 144203 194421 0 364812 0.269432 0.270501 0.269424 -1.26681e-15 0.837073 0.724745 0.966812 0.890007 0.773609 1.02392 0.994553 0.937139 1.05549 0.773517 0.994389 -0.00880525 0.0305974 NA
rs3198697 rs3198697 16 15129940 C T 165 1 1 129009 177245 61332 0 129009 177245 61332 0 367586 951 1345 478 0 2774 128058 175900 60854 0 364812 0.407944 0.414744 0.407892 0 1.02963 0.947291 1.11913 1.05771 0.94723 1.18107 1.0287 0.975002 1.08536 0.314624 1 0.0276199 0.027467 NA
rs749671 rs749671 16 31088347 G A 166 1 1 144921 171587 51078 0 144921 171587 51078 0 367586 1120 1275 379 0 2774 143801 170312 50699 0 364812 0.372352 0.366438 0.372397 0 0.961189 0.88678 1.04184 0.959807 0.853904 1.07884 0.974744 0.922748 1.02967 0.479231 1 -0.019791 0.0279716 NA
16:53799977_T_G rs9930333 16 53799977 T G 167 0.999912 0.999843 122301 179563 65721.5 0 122301 179563 65721.5 0 367586 930.027 1373.97 470 0 2774 121371 178189 65251.5 0 364812 0.423039 0.417082 0.423084 0 1.00628 0.925623 1.09396 0.939999 0.840963 1.0507 0.975665 0.924775 1.02936 0.465376 0.999944 -0.0199714 0.0273572 NA
rs9989419 rs9989419 16 56985139 A G 168 1 1 57303 175482 134801 0 57303 175482 134801 0 367586 449 1301 1024 0 2774 56854 174181 133777 0 364812 0.394585 0.396359 0.394572 0 0.945782 0.849219 1.05333 0.969244 0.867091 1.08343 0.992552 0.940375 1.04762 0.756493 1 -0.00858029 0.0276704 NA
rs5880 rs5880 16 57015091 G C 169 1 1 327936 38434 1216 0 327936 38434 1216 0 367586 2458 311 5 0 2774 325478 38123 1211 0 364812 0.055587 0.0578587 0.0555697 0 1.08022 0.959567 1.21605 0.546721 0.226942 1.31709 1.04372 0.93206 1.16876 0.5923 1 0.0313479 0.0585388 NA
rs16942887 rs16942887 16 67928042 G A 170 1 1 287913 74698 4975 0 287913 74698 4975 0 367586 2167 558 49 0 2774 285746 74140 4926 0 364812 0.11514 0.118241 0.115117 0 0.992437 0.903945 1.08959 1.31166 0.986839 1.74341 1.03078 0.949805 1.11865 0.330387 1 0.041333 0.0424654 NA
16:72057282_A_G rs2288002 16 72057282 A G 171 0.996483 0.994849 69243.7 180680 117662 0 69243.7 180680 117662 0 367586 500.702 1365.7 907.6 0 2774 68743 179315 116754 0 364812 0.43414 0.426659 0.434197 1.34598e-15 1.04565 0.943526 1.15884 1.06726 0.956552 1.19079 1.03123 0.977601 1.0878 0.204614 0.994186 0.0346865 0.0273441 NA
rs2000999 rs2000999 16 72108093 G A 172 1 1 241537 112695 13354 0 241537 112695 13354 0 367586 1765 910 99 0 2774 239772 111785 13255 0 364812 0.18962 0.199712 0.189543 0 1.10589 1.02056 1.19836 1.01463 0.828065 1.24324 1.06704 0.998806 1.13993 0.0255522 1 0.0771093 0.0345324 NA
rs2925979 rs2925979 16 81534790 T C 173 1 1 33095 154517 179974 0 33095 154517 179974 0 367586 270 1170 1334 0 2774 32825 153347 178640 0 364812 0.300211 0.308219 0.30015 0 0.92758 0.812172 1.05939 0.907858 0.79613 1.03527 0.962594 0.909073 1.01927 0.153044 1 -0.0421584 0.0295049 NA
rs314253 rs314253 17 7091650 T C 174 1 1 155733 167003 44850 0 155733 167003 44850 0 367586 1209 1249 316 0 2774 154524 165754 44534 0 364812 0.349174 0.339041 0.349251 0 0.963093 0.889597 1.04266 0.906912 0.800923 1.02693 0.95577 0.903903 1.01061 0.0975707 1 -0.0469503 0.0283388 NA
rs4791641 rs4791641 17 8161149 C T 175 1 1 90802 183497 93287 0 90802 183497 93287 0 367586 659 1386 729 0 2774 90143 182111 92558 0 364812 0.49662 0.487383 0.49669 0 1.04105 0.948522 1.14262 1.07736 0.969244 1.19753 1.03794 0.984516 1.09427 0.230179 1 0.0324277 0.0270254 NA
17:37821435_G_T rs931992 17 37821435 G T 176 0.998944 0.998045 40717.2 163133 163736 0 40717.2 163133 163736 0 367586 316.035 1248.92 1209.04 0 2774 40401.2 161884 162527 0 364812 0.332666 0.33904 0.332618 1.58351e-16 0.986258 0.871331 1.11634 0.950986 0.839826 1.07686 0.971619 0.918887 1.02738 0.171922 0.998503 -0.0392715 0.0287482 NA
rs8077889 rs8077889 17 41878166 A C 177 1 1 227074 123834 16678 0 227074 123834 16678 0 367586 1745 911 118 0 2774 225329 122923 16560 0 364812 0.213814 0.206741 0.213868 0 0.956989 0.883045 1.03712 0.920118 0.763109 1.10943 0.957993 0.897508 1.02255 0.207489 1 -0.0415977 0.033001 NA
17:45391804_T_C rs7225700 17 45391804 T C 178 0.999707 0.999518 46234.7 168484 152868 0 46234.7 168484 152868 0 367586 366.992 1271.86 1135.15 0 2774 45867.7 167212 151732 0 364812 0.354955 0.361544 0.354905 0 0.950657 0.846031 1.06822 0.935025 0.830822 1.0523 0.971534 0.919561 1.02644 0.213789 0.999659 -0.0351815 0.0282988 NA
17:66882466_T_G rs4148005 17 66882466 T G 179 0.999123 0.998376 171388 159411 36787.2 0 171388 159411 36787.2 0 367586 1294.08 1205.11 274.812 0 2774 170094 158206 36512.3 0 364812 0.316912 0.316282 0.316917 2.45444e-15 1.00123 0.925396 1.08327 0.989291 0.868107 1.12739 0.997069 0.942013 1.05534 0.819734 0.998666 -0.00662651 0.029078 NA
17:76388202_A_G rs4969178 17 76388202 A G 180 0.986996 0.976306 55545.7 174852 137189 0 55545.7 174852 137189 0 367586 454.827 1320.88 998.294 0 2774 55090.9 173531 136190 0 364812 0.388947 0.402043 0.388848 -7.91756e-16 0.921975 0.828428 1.02609 0.887862 0.794327 0.992411 0.946298 0.896666 0.998677 0.0460045 0.976556 -0.0559417 0.028036 NA
rs4939883 rs4939883 18 47167214 T C 181 1 1 11820 108377 247389 0 11820 108377 247389 0 367586 74 798 1902 0 2774 11746 107579 245487 0 364812 0.179573 0.170512 0.179642 0 1.17743 0.927182 1.49521 1.22982 0.974231 1.55245 1.06527 0.993028 1.14277 0.0286867 1 0.0767112 0.0350637 NA
18:47209143_C_T rs11660468 18 47209143 C T 182 0.998554 0.997576 136025 174672 56888.6 0 136025 174672 56888.6 0 367586 1007.46 1371.13 395.416 0 2774 135017 173301 56493.2 0 364812 0.392357 0.389682 0.392377 -6.33405e-16 1.06032 0.977194 1.15052 0.938038 0.834693 1.05418 0.988747 0.936618 1.04378 0.822828 0.997324 -0.00619595 0.0276718 NA
18:57798110_C_T rs952044 18 57798110 C T 183 0.993776 0.990504 165280 162582 39723.3 0 165280 162582 39723.3 0 367586 1198.21 1266.42 309.376 0 2774 164082 161316 39413.9 0 364812 0.329214 0.339792 0.329133 -5.54229e-16 1.07505 0.993102 1.16376 1.0749 0.948142 1.2186 1.04905 0.992147 1.10922 0.0997857 0.993248 0.0474806 0.0288479 NA
19:8431581_G_A rs2278236 19 8431581 G A 184 0.998561 0.99757 86114.3 183792 97680 0 86114.3 183792 97680 0 367586 694.902 1319.18 759.918 0 2774 85419.4 182473 96920.1 0 364812 0.484268 0.488281 0.484238 1.10846e-15 0.888669 0.810373 0.974529 0.963798 0.869219 1.06867 0.983943 0.933299 1.03734 0.65006 0.998053 -0.012278 0.0270632 NA
rs6511720 rs6511720 19 11202306 G T 185 1 1 285447 77059 5080 0 285447 77059 5080 0 367586 2158 578 38 0 2774 283289 76481 5042 0 364812 0.118638 0.11788 0.118643 0 0.992093 0.904764 1.08785 0.989371 0.717033 1.36515 0.99271 0.914638 1.07745 0.970209 1 0.00156519 0.0419104 NA
19:11227602_C_T rs688 19 11227602 C T 186 0.999561 0.9993 110653 182452 74481.8 0 110653 182452 74481.8 0 367586 828.992 1423.91 521.094 0 2774 109824 181028 73960.7 0 364812 0.4508 0.444503 0.450848 1.58351e-16 1.04204 0.956211 1.13557 0.933384 0.836183 1.04188 0.974667 0.92421 1.02788 0.251223 0.999685 -0.0311575 0.0271553 NA
19:19407718_T_C rs10401969 19 19407718 T C 187 0.999493 0.997443 313362 52106.4 2117.37 0 313362 52106.4 2117.37 0 367586 2340.13 413.302 20.5725 0 2774 311022 51693.1 2096.8 0 364812 0.0766366 0.0819119 0.0765965 -5.54229e-16 1.06264 0.956732 1.18028 1.30402 0.843082 2.01697 1.07559 0.976796 1.18437 0.0904584 0.995764 0.0865245 0.0511076 NA
rs731839 rs731839 19 33899065 G A 188 1 1 41265 163822 162499 0 41265 163822 162499 0 367586 309 1276 1189 0 2774 40956 162546 161310 0 364812 0.335094 0.341384 0.335047 0 1.04048 0.918457 1.17871 0.976966 0.861634 1.10774 0.972081 0.91941 1.02777 0.408624 1 -0.0236577 0.0286303 NA
19:35556744_T_C rs1688030 19 35556744 T C 189 0.99969 0.998271 1691.18 45797.9 320097 0 1691.18 45797.9 320097 0 367586 10.9608 353.694 2409.35 0 2774 1680.22 45444.2 317688 0 364812 0.0668963 0.0677029 0.0668902 6.33405e-16 1.19309 0.652763 2.18069 1.16258 0.641047 2.10843 0.987135 0.888617 1.09658 0.850085 0.999045 -0.0102118 0.0540277 NA
rs6859 rs6859 19 45382034 A G 190 1 1 65619 179010 122957 0 65619 179010 122957 0 367586 504 1343 927 0 2774 65115 177667 122030 0 364812 0.422007 0.423756 0.421994 0 0.976607 0.881219 1.08232 0.98144 0.880185 1.09434 0.992805 0.94113 1.04732 0.727523 1 -0.00951246 0.0273015 NA
rs7254892 rs7254892 19 45389596 G A 191 1 1 344881 22366 339 0 344881 22366 339 0 367586 2612 161 1 0 2774 342269 22205 338 0 364812 0.031345 0.02938 0.03136 0 0.9501 0.809835 1.11466 0.387684 0.05443 2.76132 0.93495 0.799601 1.09321 0.577927 1 -0.0436749 0.0784935 NA
rs492602 rs492602 19 49206417 A G 192 1 1 89552 183204 94830 0 89552 183204 94830 0 367586 684 1370 720 0 2774 88868 181834 94110 0 364812 0.492821 0.493511 0.492815 0 0.978892 0.892751 1.07334 0.993999 0.894875 1.1041 0.997221 0.945903 1.05132 0.286159 1 -0.0289464 0.0271393 NA
rs17695224 rs17695224 19 52324216 G A 193 1 1 197505 144049 26032 0 197505 144049 26032 0 367586 1537 1066 171 0 2774 195968 142983 25861 0 364812 0.266758 0.253785 0.266857 0 0.95057 0.878875 1.02811 0.843067 0.719468 0.987899 0.934358 0.879338 0.99282 0.0345852 1 -0.0646915 0.0306133 NA
rs103294 rs103294 19 54797848 C T 194 1 1 221245 127588 18753 0 221245 127588 18753 0 367586 1608 1032 134 0 2774 219637 126556 18619 0 364812 0.224565 0.234319 0.224491 0 1.11382 1.02975 1.20476 0.983033 0.823675 1.17322 1.05717 0.993256 1.12521 0.285793 1 0.0343842 0.0322131 NA
rs364585 rs364585 20 12962718 A G 195 1 1 56348 175283 135955 0 56348 175283 135955 0 367586 433 1342 999 0 2774 55915 173941 134956 0 364812 0.391716 0.397981 0.391669 0 0.996302 0.893642 1.11075 0.955903 0.853593 1.07048 0.973927 0.922763 1.02793 0.320677 1 -0.0274816 0.0276735 NA
rs2328223 rs2328223 20 17845921 A C 196 1 1 242960 111732 12894 0 242960 111732 12894 0 367586 1848 828 98 0 2774 241112 110904 12796 0 364812 0.187058 0.184571 0.187077 0 0.974092 0.897158 1.05762 0.999237 0.814883 1.2253 0.983571 0.918835 1.05287 0.790458 1 -0.00922845 0.0347305 NA
20:34154741_C_T rs7264396 20 34154741 C T 197 0.999888 0.999709 229265 122192 16129.7 0 229265 122192 16129.7 0 367586 1717.93 922.678 133.388 0 2774 227547 121269 15996.3 0 364812 0.210088 0.214393 0.210056 3.16702e-16 1.00778 0.930016 1.09204 1.10449 0.925413 1.31822 1.02629 0.962311 1.09452 0.268222 0.999504 0.0369156 0.0333424 NA
20:39180436_T_C rs6016381 20 39180436 T C 198 0.985662 0.976158 134743 175256 57587.4 0 134743 175256 57587.4 0 367586 996.906 1321.16 455.929 0 2774 133746 173935 57131.5 0 364812 0.395051 0.402492 0.394995 3.32537e-15 1.01905 0.938324 1.10673 1.07065 0.957933 1.19663 1.03176 0.977661 1.08886 0.510093 0.976151 0.0183984 0.0279317 NA
20:39724338_T_C rs6065311 20 39724338 T C 199 0.999669 0.999483 99688.9 183946 83951.3 0 99688.9 183946 83951.3 0 367586 756.776 1428.91 588.314 0 2774 98932.2 182517 83363 0 364812 0.478593 0.469635 0.478661 -3.16702e-16 1.02346 0.936819 1.11812 0.922583 0.828032 1.02793 0.964446 0.914729 1.01686 0.282821 0.999385 -0.0291138 0.0271078 NA
rs1800961 rs1800961 20 43042364 C T 200 1 1 345047 22185 354 0 345047 22185 354 0 367586 2606 167 1 0 2774 342441 22018 353 0 364812 0.0311397 0.0304614 0.0311448 0 0.996667 0.851816 1.16615 0.372252 0.0522697 2.65108 0.977369 0.838132 1.13974 0.743388 1 -0.0254348 0.0776945 NA
20:44585420_A_G rs4465830 20 44585420 A G 201 0.999851 0.999604 243276 111557 12752.9 0 243276 111557 12752.9 0 367586 1834.95 841.314 97.7373 0 2774 241441 110716 12655.2 0 364812 0.186437 0.186876 0.186433 -6.33405e-16 0.999851 0.921211 1.0852 1.0162 0.828463 1.24647 1.00292 0.937213 1.07323 0.898804 0.999382 -0.00440343 0.0346258 NA
rs181362 rs181362 22 21932068 C T 202 1 1 239937 113956 13693 0 239937 113956 13693 0 367586 1790 872 112 0 2774 238147 113084 13581 0 364812 0.192257 0.197549 0.192217 0 1.02591 0.945846 1.11274 1.09718 0.905792 1.32901 1.03457 0.968155 1.10554 0.173977 1 0.0467779 0.0344073 NA
rs5763662 rs5763662 22 30378703 C T 203 1 1 351124 16288 174 0 351124 16288 174 0 367586 2651 122 1 0 2774 348473 16166 173 0 364812 0.0226287 0.0223504 0.0226308 0 0.992011 0.826801 1.19023 0.759825 0.106384 5.42686 0.987325 0.825771 1.18048 0.872724 1 -0.0145688 0.0909422 NA
22:38595411_G_A rs3761445 22 38595411 G A 204 0.998847 0.998255 59201 176652 131733 0 59201 176652 131733 0 367586 473.475 1302.51 998.012 0 2774 58727.5 175349 130735 0 364812 0.40134 0.405455 0.401309 -3.16702e-16 0.921346 0.829017 1.02396 0.946866 0.848398 1.05676 0.98292 0.931437 1.03725 0.519771 0.998449 -0.0177314 0.0275461 NA
# Completed successfully at 2020-06-10 03:50:55
