# Supplementary material for: Predicting the effect of statins on cancer risk using genetic variants from a Mendelian randomization study in the UK Biobank
Source: eLife. 2020 Oct 13;9:e57191. doi: 10.7554/eLife.57191 (PMC7553780; doi:10.7554/eLife.57191)
Supplement: Source data 1. [file elife-57191-data1.zip › lipid_snps_CANCER_outcomes_ca_mel.out]

# Analysis: "SNPTEST 2.5.4-beta1 analysis, started 2019-08-07 20:11:26"
#  started: 2019-08-07 22:22:29
# 
# Analysis properties:
#   -cov_names PC1 PC2 PC3 PC4 PC5 PC6 PC7 PC8 PC9 PC10 ages sex (user-supplied)
#   -data /rds/project/jmmh2/rds-jmmh2-projects/zz_mr/Association_Tests_August/bgen/lipid_snps.bgen /rds/project/jmmh2/rds-jmmh2-projects/zz_mr/Association_Tests_August/input/cancer_v3.sample (user-supplied)
#   -exclude_samples /rds/project/jmmh2/rds-jmmh2-projects/zz_mr/Amy_GWAS/input_all/exclusion_list.txt (user-supplied)
#   -frequentist 1 (user-supplied)
#   -method score (user-supplied)
#   -o /rds/project/jmmh2/rds-jmmh2-projects/zz_mr/Association_Tests_August/output/lipid_snps_CANCER_outcomes_ca_mel.out (user-supplied)
#   -pheno ca_mel (user-supplied)
# 
alternate_ids rsid chromosome position alleleA alleleB index average_maximum_posterior_call info cohort_1_AA cohort_1_AB cohort_1_BB cohort_1_NULL all_AA all_AB all_BB all_NULL all_total cases_AA cases_AB cases_BB cases_NULL cases_total controls_AA controls_AB controls_BB controls_NULL controls_total all_maf cases_maf controls_maf missing_data_proportion het_OR het_OR_lower het_OR_upper hom_OR hom_OR_lower hom_OR_upper all_OR all_OR_lower all_OR_upper frequentist_add_pvalue frequentist_add_info frequentist_add_beta_1 frequentist_add_se_1 comment
rs10903129 rs10903129 01 25768937 A G 1 1 1 72158 181055 114373 0 72158 181055 114373 0 367586 913 2474 1482 0 4869 71245 178581 112891 0 362717 0.442578 0.441569 0.442592 0 1.08106 1.00155 1.16688 1.02441 0.942821 1.11305 1.00415 0.964525 1.04541 0.983916 1 -0.000414069 0.0205393 NA
rs4660293 rs4660293 01 40028180 A G 2 1 1 215504 132022 20060 0 215504 132022 20060 0 367586 2852 1752 265 0 4869 212652 130270 19795 0 362717 0.234152 0.23434 0.234149 0 1.00279 0.944492 1.06468 0.998183 0.879388 1.13303 1.00106 0.954905 1.04945 0.996342 1 -0.000110658 0.0241372 NA
rs2479394 rs2479394 01 55486064 G A 3 1 1 28474 148012 191100 0 28474 148012 191100 0 367586 425 1905 2539 0 4869 28049 146107 188561 0 362717 0.278792 0.282912 0.278737 0 0.860503 0.77402 0.956649 0.888667 0.801301 0.985559 0.979536 0.937001 1.024 0.311787 1 -0.0230608 0.022799 NA
rs11206510 rs11206510 01 55496039 T C 4 1 1 242622 111961 13003 0 242622 111961 13003 0 367586 3216 1487 166 0 4869 239406 110474 12837 0 362717 0.187666 0.186794 0.187678 0 1.002 0.941883 1.06596 0.962639 0.822764 1.12629 0.994208 0.94449 1.04654 0.683217 1 -0.0106597 0.0261218 NA
1:55502137_C_G rs2149041 01 55502137 C G 5 0.996853 0.992299 242350 112197 13039.4 0 242350 112197 13039.4 0 367586 3189.07 1504.12 175.804 0 4869 239161 110692 12863.6 0 362717 0.188086 0.190566 0.188052 -2.37527e-16 1.01904 0.958044 1.08392 1.02493 0.87963 1.19422 1.01651 0.966053 1.06961 0.505063 0.991817 0.0174884 0.0262373 NA
rs2479409 rs2479409 01 55504650 G A 6 1 1 44711 166817 156058 0 44711 166817 156058 0 367586 577 2257 2035 0 4869 44134 164560 154023 0 362717 0.348543 0.350277 0.34852 0 1.04907 0.95683 1.1502 1.01059 0.920803 1.10914 0.992298 0.951567 1.03477 0.722416 1 -0.00760666 0.0214133 NA
rs10888897 rs10888897 01 55513061 T C 7 1 1 56449 175511 135626 0 56449 175511 135626 0 367586 762 2308 1799 0 4869 55687 173203 133827 0 362717 0.392301 0.39351 0.392285 0 0.973821 0.896755 1.05751 0.982395 0.90208 1.06986 0.994878 0.954981 1.03644 0.790833 1 -0.0055509 0.0209287 NA
1:55518752_C_T rs7552841 01 55518752 C T 8 0.958373 0.933846 142943 172732 51911 0 142943 172732 51911 0 367586 1953.96 2245.8 669.231 0 4869 140989 170487 51241.8 0 362717 0.376177 0.36807 0.376285 5.46311e-15 0.950493 0.894207 1.01032 0.942365 0.862665 1.02943 0.965451 0.926245 1.00632 0.074869 0.931824 -0.0389074 0.0218426 NA
rs562556 rs562556 01 55524237 G A 9 1 1 11874 108124 247588 0 11874 108124 247588 0 367586 144 1423 3302 0 4869 11730 106701 244286 0 362717 0.179376 0.175703 0.179425 0 1.08636 0.914272 1.29083 1.10107 0.930901 1.30234 1.02581 0.973314 1.08114 0.365957 1 0.0240612 0.0266142 NA
1:55958030_C_T rs1998013 01 55958030 C T 10 0.99938 0.924791 365156 2424.64 5.47451 0 365156 2424.64 5.47451 0 367586 4840.67 28.3333 0 0 4869 360315 2396.31 5.47451 0 362717 0.00331296 0.00290956 0.00331837 -2.13774e-15 0.8801 0.60702 1.27603 NA NA NA 0.876446 0.604833 1.27003 0.438879 0.934303 -0.141607 0.182934 NA
1:62953373_G_A rs10493326 01 62953373 G A 11 0.993589 0.986538 204883 139060 23643.3 0 204883 139060 23643.3 0 367586 2722.25 1843.8 302.957 0 4869 202161 137216 23340.4 0 362717 0.253473 0.251562 0.253499 9.50107e-16 0.997879 0.940226 1.05907 0.963924 0.85537 1.08625 0.989792 0.945218 1.03647 0.638919 0.98652 -0.0110845 0.0236238 NA
1:63133930_G_A rs4587594 01 63133930 G A 12 0.999555 0.999167 154549 167721 45316.3 0 154549 167721 45316.3 0 367586 2043.32 2210.22 615.467 0 4869 152506 165511 44700.8 0 362717 0.351419 0.353373 0.351393 7.91756e-17 0.996686 0.938125 1.0589 1.02763 0.938496 1.12524 1.00872 0.967392 1.0518 0.771171 0.998858 0.00622803 0.0214137 NA
1:92993807_C_T rs6603981 01 92993807 C T 13 0.998715 0.997191 16184.9 118957 232444 0 16184.9 118957 232444 0 367586 222.082 1586.8 3060.11 0 4869 15962.8 117370 229384 0 362717 0.205838 0.208561 0.205802 -2.21692e-15 0.971765 0.843635 1.11936 0.958891 0.835997 1.09985 0.983341 0.936115 1.03295 0.666382 0.997056 -0.0108323 0.0251259 NA
rs12133576 rs12133576 01 93816400 A G 14 1 1 50170 170896 146520 0 50170 170896 146520 0 367586 639 2255 1975 0 4869 49531 168641 144545 0 362717 0.368942 0.362806 0.369025 0 1.03648 0.948779 1.13228 1.05911 0.968161 1.1586 1.02717 0.98533 1.07078 0.186981 1 0.0278977 0.0211416 NA
rs646776 rs646776 01 109818530 C T 15 1 1 18197 127002 222387 0 18197 127002 222387 0 367586 217 1692 2960 0 4869 17980 125310 219427 0 362717 0.222255 0.21832 0.222308 0 1.11878 0.970493 1.28972 1.11772 0.972979 1.28398 1.02349 0.975136 1.07424 0.367827 1 0.0221213 0.0245641 NA
1:110198727_C_G rs1010167 01 110198727 C G 16 0.996247 0.993891 137991 174531 55063.9 0 137991 174531 55063.9 0 367586 1828.47 2320.84 719.698 0 4869 136163 172210 54344.2 0 362717 0.3872 0.38614 0.387214 1.02928e-15 1.00359 0.943541 1.06746 0.986208 0.904197 1.07566 0.99548 0.955425 1.03721 0.938835 0.994636 -0.00161464 0.0210419 NA
rs267733 rs267733 01 150958836 A G 17 1 1 258958 99130 9498 0 258958 99130 9498 0 367586 3390 1353 126 0 4869 255568 97777 9372 0 362717 0.160678 0.164818 0.160622 0 1.0432 0.979058 1.11155 1.01355 0.847421 1.21225 1.03128 0.977163 1.08839 0.30132 1 0.0287255 0.0277915 NA
rs12145743 rs12145743 01 156700651 T G 18 1 1 161167 164513 41906 0 161167 164513 41906 0 367586 2113 2172 584 0 4869 159054 162341 41322 0 362717 0.337778 0.342986 0.337708 0 1.00711 0.948187 1.06969 1.06384 0.970075 1.16667 1.02379 0.981559 1.06783 0.316414 1 0.0216413 0.0216012 NA
rs4650994 rs4650994 01 178515312 G A 19 1 1 81139 181896 104551 0 81139 181896 104551 0 367586 1084 2353 1432 0 4869 80055 179543 103119 0 362717 0.468154 0.464264 0.468207 0 0.96786 0.900238 1.04056 1.02557 0.94724 1.11037 1.01597 0.976044 1.05753 0.516143 1 0.0132474 0.0204026 NA
1:182150978_C_A rs1689797 01 182150978 C A 20 0.998404 0.997402 163413 163299 40874.1 0 163413 163299 40874.1 0 367586 2105.01 2220.04 543.953 0 4869 161308 161078 40330.1 0 362717 0.333319 0.339695 0.333233 1.50434e-15 1.05615 0.994621 1.12149 1.03356 0.939982 1.13645 1.02936 0.986809 1.07376 0.166913 0.99751 0.0299761 0.0216874 NA
rs2642438 rs2642438 01 220970028 A G 21 1 1 32481 153245 181860 0 32481 153245 181860 0 367586 435 2022 2412 0 4869 32046 151223 179448 0 362717 0.296811 0.296981 0.296809 0 0.985026 0.887473 1.0933 0.990201 0.893477 1.0974 0.999175 0.956394 1.04387 0.999563 1 1.22364e-05 0.0223346 NA
1:220985811_T_C rs903319 01 220985811 T C 22 0.997348 0.994976 198690 143077 25818.5 0 198690 143077 25818.5 0 367586 2589.8 1930.99 348.204 0 4869 196100 141146 25470.3 0 362717 0.264856 0.269809 0.264789 7.1258e-16 1.03591 0.976241 1.09923 1.03517 0.9249 1.15858 1.02596 0.980768 1.07324 0.32291 0.99453 0.0229307 0.0231976 NA
rs4846914 rs4846914 01 230295691 G A 23 1 1 56753 176014 134819 0 56753 176014 134819 0 367586 784 2342 1743 0 4869 55969 173672 133076 0 362717 0.393813 0.40152 0.393709 0 0.962695 0.887408 1.04437 0.935038 0.858962 1.01785 0.967915 0.929228 1.00821 0.0920552 1 -0.0352617 0.0209311 NA
1:230419344_G_A rs6680658 01 230419344 G A 24 0.993148 0.986 216214 131472 19900 0 216214 131472 19900 0 367586 2878.2 1749.2 241.604 0 4869 213336 129723 19658.4 0 362717 0.232969 0.229247 0.233019 -1.50434e-15 0.999456 0.941421 1.06107 0.910955 0.798233 1.0396 0.978996 0.933521 1.02669 0.395663 0.984685 -0.0206852 0.0243529 NA
1:234849339_G_A rs2587534 01 234849339 G A 25 0.99591 0.992501 85062.7 183708 98815.1 0 85062.7 183708 98815.1 0 367586 1121.63 2430.99 1316.38 0 4869 83941 181277 97498.7 0 362717 0.481294 0.480002 0.481311 4.75053e-15 1.00361 0.934618 1.07769 1.01043 0.932577 1.09478 1.00526 0.965822 1.04631 0.782546 0.992849 0.0056642 0.0205222 NA
rs1367117 rs1367117 02 21263900 G A 26 1 1 161856 163987 41743 0 161856 163987 41743 0 367586 2139 2210 520 0 4869 159717 161777 41223 0 362717 0.336619 0.333744 0.336658 0 1.02004 0.960778 1.08295 0.941899 0.855303 1.03726 0.98701 0.946034 1.02976 0.419275 1 -0.0174407 0.0215936 NA
rs515135 rs515135 02 21286057 T C 27 1 1 11882 108434 247270 0 11882 108434 247270 0 367586 170 1474 3225 0 4869 11712 106960 244045 0 362717 0.179819 0.186281 0.179732 0 0.94942 0.809124 1.11404 0.91042 0.779428 1.06343 0.957146 0.909222 1.0076 0.0749068 1 -0.04741 0.0266194 NA
rs1260326 rs1260326 02 27730940 T C 28 1 1 57437 175526 134623 0 57437 175526 134623 0 367586 771 2364 1734 0 4869 56666 173162 132889 0 362717 0.39501 0.401109 0.394928 0 1.00337 0.92453 1.08894 0.959021 0.880512 1.04453 0.974531 0.935573 1.01511 0.16083 1 -0.0292972 0.0208925 NA
2:27731212_T_C rs3817588 02 27731212 T C 29 0.991982 0.980657 237957 115439 14189.4 0 237957 115439 14189.4 0 367586 3155.26 1525.59 188.145 0 4869 234802 113914 14001.2 0 362717 0.195625 0.195305 0.195629 -3.8796e-15 0.996617 0.937145 1.05986 0.999985 0.862353 1.15958 0.997941 0.948857 1.04956 0.872799 0.980574 -0.00415584 0.025957 NA
rs6544713 rs6544713 02 44073881 T C 30 1 1 38467 160718 168401 0 38467 160718 168401 0 367586 516 2118 2235 0 4869 37951 158600 166166 0 362717 0.32326 0.323475 0.323258 0 0.982192 0.891508 1.0821 0.989256 0.898367 1.08934 0.999006 0.957206 1.04263 0.970268 1 -0.000813642 0.0218299 NA
rs4148218 rs4148218 02 44099582 G A 31 1 1 245276 109927 12383 0 245276 109927 12383 0 367586 3235 1472 162 0 4869 242041 108455 12221 0 362717 0.183213 0.184432 0.183197 0 1.01548 0.9544 1.08048 0.991797 0.846132 1.16254 1.00827 0.957604 1.06162 0.636717 1 0.0124833 0.0264313 NA
rs2710642 rs2710642 02 63149557 G A 32 1 1 39456 161626 166504 0 39456 161626 166504 0 367586 533 2207 2129 0 4869 38923 159419 164375 0 362717 0.327186 0.336106 0.327066 0 1.01098 0.919133 1.112 0.945843 0.859632 1.0407 0.960033 0.920241 1.00155 0.0312128 1 -0.0469384 0.0217878 NA
2:118576719_T_C rs17508045 02 118576719 T C 33 0.999611 0.997929 305977 58744.1 2864.9 0 305977 58744.1 2864.9 0 367586 3996.8 833.18 39.0157 0 4869 301980 57910.9 2825.89 0 362717 0.087699 0.0935728 0.0876202 -1.50434e-15 1.08704 1.00832 1.1719 1.04316 0.759396 1.43295 1.07495 1.0036 1.15138 0.0326595 0.997215 0.0772563 0.0361645 NA
rs2030746 rs2030746 02 121309488 C T 34 1 1 125469 178592 63525 0 125469 178592 63525 0 367586 1612 2433 824 0 4869 123857 176159 62701 0 362717 0.415742 0.41908 0.415697 0 1.06119 0.996035 1.13061 1.00974 0.927935 1.09875 1.01401 0.973737 1.05594 0.473072 1 0.0148714 0.020727 NA
2:135762344_C_T rs16831243 02 135762344 C T 35 0.999529 0.998031 297933 65518.4 4134.64 0 297933 65518.4 4134.64 0 367586 3966.01 846.992 56 0 4869 293967 64671.4 4078.64 0 362717 0.100368 0.0984794 0.100393 3.16702e-16 0.97076 0.900907 1.04603 1.01769 0.780342 1.32724 0.978854 0.91533 1.04679 0.867498 0.998355 0.00576247 0.0345393 NA
2:165551201_T_C rs7607980 02 165551201 T C 36 0.999288 0.997628 284300 77910.9 5375.6 0 284300 77910.9 5375.6 0 367586 3803.18 992.157 73.6588 0 4869 280496 76918.7 5301.94 0 362717 0.1206 0.117013 0.120649 -2.85032e-15 0.951324 0.886719 1.02063 1.02464 0.812344 1.29241 0.965875 0.907633 1.02785 0.337738 0.996805 -0.0301395 0.0314397 NA
2:165619163_T_G rs355838 02 165619163 T G 37 0.994557 0.992059 56385.1 175396 135805 0 56385.1 175396 135805 0 367586 761.69 2315.32 1791.99 0 4869 55623.4 173081 134013 0 362717 0.391971 0.394198 0.391941 8.70931e-16 0.976882 0.899591 1.06081 0.976489 0.896601 1.06349 0.990583 0.95087 1.03196 0.545678 0.9908 -0.0127078 0.0210308 NA
rs2287623 rs2287623 02 169830155 G A 38 1 1 57757 176298 133531 0 57757 176298 133531 0 367586 807 2316 1746 0 4869 56950 173982 131785 0 362717 0.39693 0.403574 0.396841 0 0.939408 0.866597 1.01834 0.934972 0.859636 1.01691 0.972342 0.933509 1.01279 0.151104 1 -0.0299986 0.0208956 NA
rs1047891 rs1047891 02 211540507 C A 39 1 1 172154 158700 36732 0 172154 158700 36732 0 367586 2284 2097 488 0 4869 169870 156603 36244 0 362717 0.315795 0.315568 0.315799 0 0.995907 0.938215 1.05715 1.00139 0.907548 1.10494 0.998933 0.956867 1.04285 0.995527 1 -0.000123121 0.0219635 NA
rs1250229 rs1250229 02 216304384 T C 40 1 1 24471 143779 199336 0 24471 143779 199336 0 367586 331 1892 2646 0 4869 24140 141887 196690 0 362717 0.262144 0.262272 0.262142 0 0.972496 0.864625 1.09382 0.981108 0.874483 1.10073 0.999333 0.954924 1.04581 0.982833 1 -0.000502556 0.0233559 NA
2:227122216_G_T rs1515110 02 227122216 G T 41 0.999003 0.998217 48609.5 170037 148940 0 48609.5 170037 148940 0 367586 616.749 2331.87 1920.38 0 4869 47992.7 167705 147020 0 362717 0.363528 0.36613 0.363493 3.16702e-16 1.082 0.98954 1.1831 1.01643 0.927743 1.1136 0.988685 0.948489 1.03058 0.567182 0.998168 -0.01216 0.0212511 NA
rs11563251 rs11563251 02 234679384 C T 42 1 1 290875 72172 4539 0 290875 72172 4539 0 367586 3842 962 65 0 4869 287033 71210 4474 0 362717 0.110518 0.112138 0.110497 0 1.00927 0.93997 1.08369 1.08541 0.847915 1.38941 1.01673 0.954297 1.08325 0.616594 1 0.0162964 0.0325483 NA
3:12296469_G_A rs9875338 03 12296469 G A 43 0.999063 0.998416 132583 176123 58880 0 132583 176123 58880 0 367586 1793.16 2256.22 819.624 0 4869 130790 173866 58060.4 0 362717 0.399747 0.400027 0.399743 -7.91756e-16 0.946503 0.889227 1.00747 1.02965 0.947439 1.119 1.00119 0.961146 1.04289 0.871101 0.998504 0.00338553 0.0208648 NA
rs7640978 rs7640978 03 32533010 C T 44 1 1 305112 59557 2917 0 305112 59557 2917 0 367586 4068 765 36 0 4869 301044 58792 2881 0 362717 0.0889465 0.0859519 0.0889867 0 0.962924 0.890899 1.04077 0.924716 0.664698 1.28645 0.962689 0.896421 1.03386 0.295667 1 -0.0375051 0.0358637 NA
Affx-22382690 rs2290547 03 47061183 G A 45 1 1 250117 105993 11476 0 250117 105993 11476 0 367586 3351 1369 149 0 4869 246766 104624 11327 0 362717 0.175394 0.171185 0.175451 0 0.963569 0.904481 1.02652 0.968684 0.821195 1.14266 0.970665 0.920489 1.02358 0.216256 1 -0.0331482 0.0268071 NA
3:50113034_A_G rs2240327 03 50113034 A G 46 0.99989 0.999813 100622 183347 83617 0 100622 183347 83617 0 367586 1338.13 2338.6 1192.28 0 4869 99283.7 181009 82424.8 0 362717 0.47687 0.485023 0.47676 -2.37527e-16 0.9586 0.895916 1.02567 1.07325 0.992121 1.16101 1.03365 0.993116 1.07585 0.0847145 0.999774 0.0358565 0.0207989 NA
rs13326165 rs13326165 03 52532118 A G 47 1 1 15455 119214 232917 0 15455 119214 232917 0 367586 193 1560 3116 0 4869 15262 117654 229801 0 362717 0.204203 0.199836 0.204261 0 1.04851 0.902005 1.21881 1.07226 0.926316 1.2412 1.02783 0.977705 1.08052 0.255654 1 0.0288586 0.0253875 NA
rs6805251 rs6805251 03 119560606 T C 48 1 1 53874 173703 140009 0 53874 173703 140009 0 367586 737 2333 1799 0 4869 53137 171370 138210 0 362717 0.382837 0.390943 0.382728 0 0.981543 0.903013 1.0669 0.938472 0.860877 1.02306 0.96596 0.927176 1.00637 0.0729795 1 -0.0376789 0.0210149 NA
rs17345563 rs17345563 03 132209203 A G 49 1 1 289295 73612 4679 0 289295 73612 4679 0 367586 3846 947 76 0 4869 285449 72665 4603 0 362717 0.112858 0.112857 0.112858 0 0.967262 0.900457 1.03902 1.22544 0.974726 1.54064 0.999989 0.938754 1.06522 0.924477 1 0.00306349 0.0323169 NA
3:135932359_C_T rs687339 03 135932359 C T 50 0.998803 0.997227 19123.1 129452 219011 0 19123.1 129452 219011 0 367586 242.671 1726.21 2900.12 0 4869 18880.4 127725 216111 0 362717 0.228107 0.227105 0.22812 -1.42516e-15 1.0515 0.918495 1.20377 1.04408 0.915132 1.19119 1.00579 0.958917 1.05495 0.767002 0.997544 0.00721752 0.0243589 NA
3:156798294_A_G rs1482852 03 156798294 A G 51 0.998128 0.996845 131815 177009 58762 0 131815 177009 58762 0 367586 1751.82 2367.28 749.906 0 4869 130063 174642 58012.1 0 362717 0.400631 0.397113 0.400679 1.26681e-15 1.00639 0.945715 1.07097 0.959741 0.880574 1.04603 0.985241 0.945793 1.02634 0.538464 0.996343 -0.0128747 0.0209298 NA
3:170727218_G_A rs10513688 03 170727218 G A 52 0.999974 0.999859 299612 64506.6 3467.13 0 299612 64506.6 3467.13 0 367586 3937.87 882.133 49 0 4869 295674 63624.4 3418.13 0 362717 0.0971756 0.10065 0.097129 -7.91756e-16 1.04103 0.967248 1.12044 1.07637 0.810459 1.42952 1.04031 0.973409 1.11181 0.222357 0.999815 0.0421115 0.0345095 NA
rs6831256 rs6831256 04 3473139 A G 53 1 1 122328 179565 65693 0 122328 179565 65693 0 367586 1642 2411 816 0 4869 120686 177154 64877 0 362717 0.422964 0.415178 0.423068 0 1.0003 0.939095 1.06549 0.924449 0.849552 1.00595 0.968109 0.929613 1.0082 0.17341 1 -0.0281691 0.0206924 NA
4:26062990_A_G rs10019888 04 26062990 A G 54 0.996652 0.990717 256221 101227 10138.8 0 256221 101227 10138.8 0 367586 3437.87 1292.76 138.373 0 4869 252783 99933.8 10000.4 0 362717 0.165273 0.161173 0.165328 -6.4924e-15 0.951179 0.891886 1.01441 1.01739 0.857385 1.20726 0.970038 0.918703 1.02424 0.28482 0.988955 -0.0295325 0.0276119 NA
rs442177 rs442177 04 88030261 G T 55 1 1 60675 177384 129527 0 60675 177384 129527 0 367586 834 2263 1772 0 4869 59841 175121 127755 0 362717 0.406346 0.403676 0.406382 0 0.927212 0.855979 1.00437 0.995219 0.916064 1.08121 1.01129 0.970905 1.05335 0.561683 1 0.012065 0.0207895 NA
4:88160140_C_T rs10029254 04 88160140 C T 56 0.999897 0.999771 217251 130571 19763.7 0 217251 130571 19763.7 0 367586 2853.99 1745.02 269.992 0 4869 214397 128826 19493.7 0 362717 0.231372 0.234648 0.231328 3.16702e-16 1.01756 0.958343 1.08044 1.04046 0.917596 1.17977 1.01875 0.971795 1.06797 0.576522 0.999867 0.0135022 0.024177 NA
rs3822072 rs3822072 04 89741269 G A 57 1 1 110787 182105 74694 0 110787 182105 74694 0 367586 1541 2304 1024 0 4869 109246 179801 73670 0 362717 0.450905 0.446909 0.450959 0 0.908434 0.851317 0.969382 0.985399 0.910027 1.06701 0.983762 0.944984 1.02413 0.544779 1 -0.0124405 0.0205424 NA
rs2602836 rs2602836 04 100014805 A G 58 1 1 64735 179575 123276 0 64735 179575 123276 0 367586 856 2393 1620 0 4869 63879 177182 121656 0 362717 0.420371 0.421544 0.420355 0 1.00788 0.931708 1.09027 0.993724 0.914235 1.08012 0.995133 0.955644 1.03625 0.871928 1 -0.00333853 0.0207092 NA
rs13107325 rs13107325 04 103188709 C T 59 1 1 314539 51078 1969 0 314539 51078 1969 0 367586 4138 700 31 0 4869 310401 50378 1938 0 362717 0.0748342 0.0782502 0.0747883 0 1.04229 0.961529 1.12984 1.19989 0.840359 1.71323 1.05022 0.974848 1.13141 0.21012 1 0.0487095 0.038867 NA
rs6450176 rs6450176 05 53298025 G A 60 1 1 205147 139012 23427 0 205147 139012 23427 0 367586 2717 1844 308 0 4869 202430 137168 23119 0 362717 0.25282 0.252619 0.252822 0 1.0016 0.94371 1.06304 0.992583 0.881554 1.1176 0.998921 0.953996 1.04596 0.961929 1 -0.00112186 0.023503 NA
5:55861786_C_T rs9686661 05 55861786 C T 61 0.999884 0.999703 235332 117442 14811.2 0 235332 117442 14811.2 0 367586 3159.1 1517.84 192.059 0 4869 232173 115925 14619.1 0 362717 0.200041 0.195313 0.200105 -4.75053e-16 0.962279 0.904775 1.02344 0.96552 0.833844 1.11799 0.970243 0.922527 1.02043 0.24734 0.999807 -0.0295179 0.0255161 NA
5:67714246_A_G rs4976033 05 67714246 A G 62 0.983128 0.97252 131248 176794 59543.3 0 131248 176794 59543.3 0 367586 1742.64 2357.31 769.047 0 4869 129506 174437 58774.2 0 362717 0.402465 0.400021 0.402498 1.10846e-15 1.00429 0.943597 1.06889 0.972404 0.892799 1.05911 0.989744 0.950163 1.03097 0.6004 0.972024 -0.0110652 0.0211239 NA
5:74560579_G_A rs10066707 05 74560579 G A 63 0.993838 0.99098 146622 170694 50270.3 0 146622 170694 50270.3 0 367586 1944.1 2229.36 695.541 0 4869 144678 168464 49574.8 0 362717 0.36894 0.371785 0.368902 1.26681e-15 0.984814 0.926327 1.04699 1.04411 0.95692 1.13924 1.01244 0.971405 1.05521 0.465648 0.989959 0.0155081 0.0212562 NA
5:74562029_C_G rs2006760 05 74562029 C G 64 0.989448 0.974963 232555 119577 15454 0 232555 119577 15454 0 367586 3034.6 1628.12 206.282 0 4869 229520 117949 15247.7 0 362717 0.204693 0.209559 0.204628 -8.86766e-15 1.04403 0.982623 1.10928 1.02324 0.887805 1.17934 1.03049 0.981078 1.08238 0.165293 0.972171 0.0356687 0.0257074 NA
rs7703051 rs7703051 05 74625487 C A 65 1 1 143724 172086 51776 0 143724 172086 51776 0 367586 1887 2231 751 0 4869 141837 169855 51025 0 362717 0.37493 0.383344 0.374817 0 0.987277 0.928199 1.05011 1.1063 1.01598 1.20465 1.03689 0.995111 1.08042 0.0884628 1 0.0359189 0.0210846 NA
5:74641707_G_A rs2303152 05 74641707 G A 66 0.999561 0.998347 297281 66549.7 3754.97 0 297281 66549.7 3754.97 0 367586 3985.3 834.698 49 0 4869 293296 65715 3705.97 0 362717 0.100738 0.0957792 0.100804 1.10846e-15 0.93478 0.867162 1.00767 0.973059 0.732799 1.29209 0.944868 0.882821 1.01128 0.117924 0.999191 -0.0530952 0.0339582 NA
5:74648496_G_T rs17238484 05 74648496 G T 67 0.99975 0.999474 220665 127957 18963.4 0 220665 127957 18963.4 0 367586 2953.04 1647.52 268.443 0 4869 217712 126310 18694.9 0 362717 0.22564 0.224318 0.225658 7.1258e-16 0.961628 0.905021 1.02177 1.05862 0.933452 1.20058 0.992345 0.945901 1.04107 0.756601 0.999635 -0.00755857 0.0243867 NA
rs5909 rs5909 05 74656175 G A 68 1 1 301812 62562 3212 0 301812 62562 3212 0 367586 3964 859 46 0 4869 297848 61703 3166 0 362717 0.0938365 0.0976587 0.0937852 0 1.04604 0.971162 1.12669 1.09171 0.814637 1.46303 1.04577 0.977636 1.11865 0.184884 1 0.0464571 0.035039 NA
rs12916 rs12916 05 74656539 T C 69 1 1 132156 176603 58827 0 132156 176603 58827 0 367586 1749 2286 834 0 4869 130407 174317 57993 0 362717 0.400256 0.406038 0.400178 0 0.977794 0.91839 1.04104 1.07226 0.986803 1.16513 1.02465 0.983771 1.06723 0.2648 1 0.0232488 0.0208487 NA
rs4530754 rs4530754 05 122855416 G A 70 1 1 76377 182312 108897 0 76377 182312 108897 0 367586 1034 2421 1414 0 4869 75343 179891 107483 0 362717 0.455765 0.460978 0.455695 0 0.980636 0.911317 1.05523 0.958588 0.884234 1.03919 0.978948 0.940457 1.01901 0.303395 1 -0.0211032 0.0205048 NA
rs6882076 rs6882076 05 156390297 T C 71 1 1 49173 170253 148160 0 49173 170253 148160 0 367586 634 2199 2036 0 4869 48539 168054 146124 0 362717 0.365355 0.356028 0.365481 0 1.00179 0.916551 1.09496 1.06674 0.975188 1.16688 1.04184 0.999236 1.08627 0.0594018 1 0.0399468 0.0211896 NA
6:16109163_A_C rs2294261 06 16109163 A C 72 0.99645 0.994416 95752.4 183259 88575.1 0 95752.4 183259 88575.1 0 367586 1267.93 2501.45 1099.62 0 4869 94484.5 180757 87475.5 0 362717 0.490237 0.482715 0.490338 1.02928e-15 1.03124 0.963424 1.10383 0.936739 0.863605 1.01607 0.969947 0.931902 1.00954 0.185544 0.994263 -0.0271042 0.0204734 NA
6:26093141_G_A rs1800562 06 26093141 G A 73 0.99952 0.997285 313425 51906.4 2254.63 0 313425 51906.4 2254.63 0 367586 4148.86 691.141 28.9961 0 4869 309276 51215.2 2225.64 0 362717 0.076738 0.0769289 0.0767354 1.02928e-15 1.00597 0.927638 1.09092 0.971186 0.672424 1.40269 1.00273 0.930245 1.08087 0.99421 0.99751 0.000278728 0.038413 NA
rs2247056 rs2247056 06 31265490 T C 74 1 1 32591 153678 181317 0 32591 153678 181317 0 367586 421 2041 2407 0 4869 32170 151637 178910 0 362717 0.297699 0.296057 0.297721 0 1.02851 0.925431 1.14306 1.02804 0.926293 1.14097 1.00801 0.96481 1.05313 0.55555 1 0.013205 0.0224017 NA
6:34563164_A_G rs205262 06 34563164 A G 75 0.999283 0.998621 196621 144317 26647.4 0 196621 144317 26647.4 0 367586 2569.78 1951.9 347.322 0 4869 194052 142365 26300 0 362717 0.268797 0.271775 0.268757 -1.58351e-16 1.03532 0.975764 1.09851 0.997233 0.890867 1.1163 1.01542 0.970789 1.0621 0.469768 0.998508 0.0166585 0.0230453 NA
6:43757896_C_A rs998584 06 43757896 C A 76 0.996387 0.994693 98504 183562 85520.5 0 98504 183562 85520.5 0 367586 1260.46 2424.55 1184 0 4869 97243.5 181137 84336.5 0 362717 0.482339 0.492148 0.482208 4.75053e-16 1.03265 0.964281 1.10588 1.0831 0.999965 1.17314 1.04059 0.999794 1.08305 0.0386508 0.993776 0.0424033 0.0205056 NA
rs17789218 rs17789218 06 100600097 T C 77 1 1 209829 135864 21893 0 209829 135864 21893 0 367586 2799 1786 284 0 4869 207030 134078 21609 0 362717 0.244365 0.241733 0.2444 0 0.985268 0.928118 1.04594 0.972107 0.859716 1.09919 0.985611 0.940642 1.03273 0.478384 1 -0.0168472 0.0237652 NA
6:116337503_G_A rs868943 06 116337503 G A 78 0.999615 0.999376 122639 178859 66087.8 0 122639 178859 66087.8 0 367586 1595.85 2343.01 930.133 0 4869 121043 176516 65157.7 0 362717 0.423077 0.431637 0.422963 6.33405e-16 1.00679 0.944339 1.07336 1.08275 0.99809 1.17458 1.03608 0.995089 1.07877 0.089244 0.999316 0.0351057 0.0206577 NA
rs9491696 rs9491696 06 127452639 C G 79 1 1 94100 183991 89495 0 94100 183991 89495 0 367586 1301 2374 1194 0 4869 92799 181617 88301 0 362717 0.493736 0.489012 0.4938 0 0.932374 0.871019 0.998051 0.964505 0.891162 1.04389 0.981027 0.942561 1.02106 0.285285 1 -0.0218411 0.0204404 NA
6:139831757_T_C rs634869 06 139831757 T C 80 0.999776 0.999687 61831.2 177550 128204 0 61831.2 177550 128204 0 367586 838.306 2332.73 1697.97 0 4869 60992.9 175218 126506 0 362717 0.409717 0.411721 0.40969 -1.58351e-16 0.96864 0.894648 1.04875 0.976548 0.8985 1.06138 0.991646 0.952165 1.03276 0.730995 0.999661 -0.00713413 0.0207507 NA
6:152040291_T_C rs12525163 06 152040291 T C 81 0.999285 0.998573 193858 146362 27365.9 0 193858 146362 27365.9 0 367586 2613.8 1906.45 348.745 0 4869 191245 144455 27017.1 0 362717 0.273533 0.2674 0.273615 1.26681e-15 0.965624 0.909912 1.02475 0.944464 0.844003 1.05688 0.968995 0.926198 1.01377 0.11945 0.998194 -0.035708 0.0229326 NA
6:160575985_C_T rs2297374 06 160575985 C T 82 0.998105 0.996826 143986 171881 51719.5 0 143986 171881 51719.5 0 367586 1930.54 2263.89 674.565 0 4869 142055 169617 51044.9 0 362717 0.374497 0.371023 0.374543 2.61279e-15 0.982123 0.923887 1.04403 0.972411 0.890278 1.06212 0.985057 0.945118 1.02668 0.552412 0.997052 -0.0125453 0.0211148 NA
rs1564348 rs1564348 06 160578860 T C 83 1 1 253279 103766 10541 0 253279 103766 10541 0 367586 3329 1392 148 0 4869 249950 102374 10393 0 362717 0.169821 0.173342 0.169774 0 1.02091 0.958598 1.08728 1.0692 0.905829 1.26204 1.02542 0.972655 1.08104 0.368743 1 0.0244605 0.0272136 NA
rs702485 rs702485 07 6449272 A G 84 1 1 109061 182158 76367 0 109061 182158 76367 0 367586 1420 2401 1048 0 4869 107641 179757 75319 0 362717 0.455529 0.461799 0.455445 0 1.0125 0.947788 1.08163 1.05474 0.973299 1.143 1.02592 0.985591 1.06791 0.192002 1 0.0267528 0.0205052 NA
7:16152174_T_A rs17286602 07 16152174 T A 85 0.997749 0.99646 120185 180187 67214.2 0 120185 180187 67214.2 0 367586 1577.36 2367.94 923.698 0 4869 118607 177819 66290.5 0 362717 0.427948 0.432875 0.427882 -9.50107e-16 1.00132 0.939125 1.06763 1.04775 0.965496 1.13702 1.02058 0.980209 1.0626 0.353844 0.996577 0.0191887 0.0206962 NA
rs10282707 rs10282707 07 17911038 C T 86 1 1 133659 176056 57871 0 133659 176056 57871 0 367586 1759 2319 791 0 4869 131900 173737 57080 0 362717 0.396911 0.400596 0.396862 0 1.00089 0.94036 1.06532 1.03913 0.954953 1.13074 1.0157 0.975085 1.058 0.376989 1 0.0184556 0.0208902 NA
rs12670798 rs12670798 07 21607352 T C 87 1 1 208500 136805 22281 0 208500 136805 22281 0 367586 2783 1793 293 0 4869 205717 135012 21988 0 362717 0.2467 0.244301 0.246732 0 0.981669 0.924732 1.04211 0.985006 0.87259 1.1119 0.986959 0.942085 1.03397 0.523484 1 -0.0151119 0.023687 NA
rs4722551 rs4722551 07 25991826 T C 88 1 1 260182 98070 9334 0 260182 98070 9334 0 367586 3465 1291 113 0 4869 256717 96779 9221 0 362717 0.15879 0.155781 0.15883 0 0.988318 0.926736 1.05399 0.907929 0.751938 1.09628 0.977261 0.924843 1.03265 0.399671 1 -0.0234986 0.0279011 NA
rs2073547 rs2073547 07 44582331 A G 89 1 1 245422 109039 13125 0 245422 109039 13125 0 367586 3255 1440 174 0 4869 242167 107599 12951 0 362717 0.184024 0.183611 0.184029 0 0.995676 0.935402 1.05984 0.999562 0.857301 1.16543 0.997214 0.947022 1.05007 0.96885 1 -0.00102362 0.0262128 NA
rs217386 rs217386 07 44600695 G A 90 1 1 121990 179168 66428 0 121990 179168 66428 0 367586 1630 2392 847 0 4869 120360 176776 65581 0 362717 0.424423 0.419593 0.424488 0 0.999154 0.937797 1.06453 0.953674 0.877221 1.03679 0.980134 0.941216 1.02066 0.334531 1 -0.0199097 0.0206312 NA
rs4917014 rs4917014 07 50305863 T G 91 1 1 170006 160266 37314 0 170006 160266 37314 0 367586 2247 2105 517 0 4869 167759 158161 36797 0 362717 0.319509 0.322345 0.319471 0 0.993655 0.935931 1.05494 1.04896 0.952691 1.15497 1.01328 0.970842 1.05757 0.586835 1 0.0119106 0.0219176 NA
rs17145738 rs17145738 07 72982874 C T 92 1 1 283413 78558 5615 0 283413 78558 5615 0 367586 3808 987 74 0 4869 279605 77571 5541 0 362717 0.122132 0.116554 0.122207 0 0.934256 0.870696 1.00246 0.980599 0.777889 1.23613 0.947638 0.890407 1.00855 0.0798945 1 -0.0544961 0.0311175 NA
rs799160 rs799160 07 73060006 C T 93 1 1 96049 183953 87584 0 96049 183953 87584 0 367586 1273 2431 1165 0 4869 94776 181522 86419 0 362717 0.488486 0.488909 0.48848 0 0.99707 0.931279 1.06751 1.00366 0.926494 1.08725 1.00172 0.962443 1.0426 0.854239 1 0.00375887 0.0204606 NA
7:116358044_A_G rs38855 07 116358044 A G 94 0.993016 0.989758 102992 183261 81332.4 0 102992 183261 81332.4 0 367586 1339.78 2451.65 1077.57 0 4869 101653 180810 80254.8 0 362717 0.470538 0.473073 0.470503 7.1258e-16 1.02877 0.962073 1.1001 1.01873 0.939712 1.10438 1.01036 0.970701 1.05165 0.580024 0.990497 0.0113701 0.0205478 NA
7:130444934_A_G rs3996352 07 130444934 A G 95 0.997482 0.996091 94810.4 183476 89299.7 0 94810.4 183476 89299.7 0 367586 1305.69 2392.44 1170.87 0 4869 93504.7 181084 88128.8 0 362717 0.492504 0.486156 0.492589 -3.95878e-16 0.946144 0.884034 1.01262 0.951449 0.878806 1.0301 0.974582 0.936364 1.01436 0.19753 0.995235 -0.0263745 0.0204672 NA
rs17173637 rs17173637 07 150529449 T C 96 1 1 308034 56880 2672 0 308034 56880 2672 0 367586 4062 785 22 0 4869 303972 56095 2650 0 362717 0.0846387 0.0851304 0.0846321 0 1.04722 0.969666 1.13098 0.621256 0.40789 0.946232 1.00644 0.936849 1.08119 0.938328 1 0.00283513 0.0366431 NA
8:9184231_G_A rs4240624 08 9184231 G A 97 0.999841 0.999322 3037.28 61083.2 303465 0 3037.28 61083.2 303465 0 367586 40.0745 764.733 4064.19 0 4869 2997.2 60318.5 299401 0 362717 0.0913498 0.0867614 0.0914113 1.58351e-16 0.948217 0.688729 1.30547 1.01524 0.742237 1.38866 1.05899 0.986395 1.13692 0.0927477 0.999218 0.0595245 0.0354085 NA
8:9267117_C_T rs9693857 08 9267117 C T 98 0.996631 0.995289 112952 181929 72705.1 0 112952 181929 72705.1 0 367586 1498.76 2426.76 943.478 0 4869 111453 179502 71761.6 0 362717 0.445255 0.442978 0.445286 1.10846e-15 1.00535 0.942251 1.07268 0.977689 0.900724 1.06123 0.990696 0.951611 1.03139 0.763664 0.995353 -0.00619848 0.0206154 NA
8:15799853_G_C rs4332136 08 15799853 G C 99 0.999557 0.97821 361744 5820.84 21 0 361744 5820.84 21 0 367586 4786.91 82.0941 0 0 4869 356957 5738.74 21 0 362717 0.00797478 0.00843029 0.00796867 -5.93817e-15 1.06674 0.856313 1.32886 NA NA NA 1.05842 0.850444 1.31726 0.478576 0.974148 0.0832985 0.117555 NA
rs4921914 rs4921914 08 18272438 C T 100 1 1 17860 128015 221711 0 17860 128015 221711 0 367586 231 1736 2902 0 4869 17629 126279 218809 0 362717 0.222717 0.225714 0.222676 0 1.04914 0.913749 1.2046 1.01216 0.884454 1.1583 0.982689 0.936791 1.03083 0.529364 1 -0.0154772 0.024607 NA
rs1801177 rs1801177 08 19805708 G A 101 1 1 355064 12417 105 0 355064 12417 105 0 367586 4681 188 0 0 4869 350383 12229 105 0 362717 0.0171756 0.0193058 0.017147 0 1.15072 0.993512 1.33281 NA NA NA 1.12838 0.975652 1.30502 0.111389 1 0.124934 0.0784767 NA
rs268 rs268 08 19813529 A G 102 1 1 354297 13161 128 0 354297 13161 128 0 367586 4689 177 3 0 4869 349608 12984 125 0 362717 0.0182502 0.0187924 0.0182429 0 1.0164 0.873868 1.18219 1.78942 0.56917 5.62578 1.0307 0.88955 1.19424 0.823603 1 0.0168879 0.07576 NA
rs301 rs301 08 19816934 T C 103 1 1 215031 132363 20192 0 215031 132363 20192 0 367586 2833 1762 274 0 4869 212198 130601 19918 0 362717 0.234975 0.237215 0.234945 0 1.01054 0.951821 1.07288 1.03039 0.909448 1.1674 1.01267 0.966166 1.06141 0.644698 1 0.0111148 0.0241028 NA
rs326 rs326 08 19819439 A G 104 1 1 183581 152452 31553 0 183581 152452 31553 0 367586 2408 2009 452 0 4869 181173 150443 31101 0 362717 0.293208 0.299137 0.293128 0 1.00472 0.946571 1.06644 1.09346 0.988224 1.20989 1.02925 0.985269 1.0752 0.205367 1 0.0284313 0.0224504 NA
rs328 rs328 08 19819724 C G 105 1 1 297126 66721 3739 0 297126 66721 3739 0 367586 3907 912 50 0 4869 293219 65809 3689 0 362717 0.100927 0.103923 0.100887 0 1.04006 0.967252 1.11835 1.01721 0.768146 1.34703 1.03358 0.968016 1.10358 0.379117 1 0.0297949 0.0338761 NA
rs12678919 rs12678919 08 19844222 A G 106 1 1 299527 64583 3476 0 299527 64583 3476 0 367586 3941 881 47 0 4869 295586 63702 3429 0 362717 0.0973038 0.100123 0.0972659 0 1.03729 0.963742 1.11645 1.02803 0.76958 1.37329 1.03264 0.966087 1.10379 0.400831 1 0.0289255 0.0344295 NA
8:19865843_G_A rs894210 08 19865843 G A 107 0.995362 0.992945 77450.3 182762 107374 0 77450.3 182762 107374 0 367586 1035.13 2406.05 1427.82 0 4869 76415.2 180356 105946 0 362717 0.459297 0.459674 0.459292 4.75053e-16 0.984826 0.915179 1.05977 0.994888 0.917893 1.07834 0.998463 0.959197 1.03934 0.811736 0.992804 -0.00490189 0.02058 NA
rs10102164 rs10102164 08 55421614 G A 108 1 1 228370 122682 16534 0 228370 122682 16534 0 367586 2962 1674 233 0 4869 225408 121008 16301 0 362717 0.211855 0.219758 0.211749 0 1.05275 0.991109 1.11823 1.08774 0.95104 1.24409 1.04847 0.99904 1.10035 0.079307 1 0.0438095 0.0249667 NA
8:59385919_C_T rs2326077 08 59385919 C T 109 0.999418 0.998927 41715.8 164193 161677 0 41715.8 164193 161677 0 367586 522.404 2199.69 2146.9 0 4869 41193.4 161993 159530 0 362717 0.336825 0.333179 0.336874 -3.16702e-16 1.07075 0.97273 1.17864 1.06118 0.963823 1.16838 1.01672 0.974496 1.06078 0.430734 0.999047 0.017035 0.0216197 NA
rs2293889 rs2293889 08 116599199 T G 110 1 1 68113 181339 118134 0 68113 181339 118134 0 367586 858 2456 1555 0 4869 67255 178883 116579 0 362717 0.43196 0.428425 0.432008 0 1.07621 0.995225 1.16378 1.04556 0.96142 1.13705 1.01472 0.974541 1.05656 0.466748 1 0.0150429 0.0206695 NA
8:116663898_G_A rs2737252 08 116663898 G A 111 0.99825 0.996606 189806 148612 29168.6 0 189806 148612 29168.6 0 367586 2541.36 1950.75 376.886 0 4869 187264 146661 28791.7 0 362717 0.281497 0.277729 0.281548 1.66269e-15 0.980112 0.923594 1.04009 0.964564 0.865043 1.07554 0.98122 0.938381 1.02601 0.235677 0.996902 -0.0269469 0.0227235 NA
8:121868551_G_T rs4871137 08 121868551 G T 112 0.998591 0.99772 37337.3 159046 171203 0 37337.3 159046 171203 0 367586 485.608 2095.66 2287.73 0 4869 36851.7 156950 168915 0 362717 0.317912 0.314939 0.317952 -1.18763e-15 1.01329 0.917444 1.11914 1.0278 0.931315 1.13427 1.01403 0.971304 1.05863 0.538795 0.99736 0.0134957 0.0219572 NA
8:126474306_G_A rs2980885 08 126474306 G A 113 0.990879 0.979759 18546.6 128636 220403 0 18546.6 128636 220403 0 367586 222.973 1707.75 2938.28 0 4869 18323.7 126928 217465 0 362717 0.225429 0.221164 0.225486 -1.00553e-14 1.10567 0.960819 1.27236 1.11036 0.96822 1.27337 1.02523 0.977018 1.07583 0.368774 0.980946 0.0222265 0.0247299 NA
8:126482621_C_A rs2954022 08 126482621 C A 114 0.999791 0.999672 104997 183080 79509.4 0 104997 183080 79509.4 0 367586 1410.05 2443.05 1015.89 0 4869 103587 180636 78493.5 0 362717 0.465331 0.459523 0.465409 -3.95878e-16 0.993565 0.930112 1.06135 0.950788 0.876643 1.0312 0.976602 0.938195 1.01658 0.191812 0.999895 -0.0267459 0.0204912 NA
8:126482621_C_T rs2954022 08 126482621 C T 115 0.999641 0.694303 367242 343.439 0.113725 0 367242 343.439 0.113725 0 367586 4866.98 2.02353 0 0 4869 362375 341.416 0.113725 0 362717 0.000467464 0.000207797 0.00047095 -7.83838e-15 0.441292 0.110774 1.75798 NA NA NA 0.441114 0.110746 1.75701 0.187596 0.698537 -0.767204 0.582219 NA
rs4075205 rs4075205 08 144284709 T C 116 1 1 105965 182871 78750 0 105965 182871 78750 0 367586 1389 2429 1051 0 4869 104576 180442 77699 0 362717 0.462981 0.465291 0.46295 0 1.01349 0.948406 1.08304 1.0184 0.939472 1.10395 1.00945 0.969788 1.05074 0.734251 1 0.00695423 0.0204851 NA
8:145022657_G_T rs7832643 08 145022657 G T 117 0.993906 0.99187 130814 177083 59689.2 0 130814 177083 59689.2 0 367586 1658.46 2397.27 813.275 0 4869 129155 174686 58875.9 0 362717 0.403255 0.413208 0.403121 1.58351e-16 1.06872 1.00346 1.13823 1.07574 0.988604 1.17055 1.04264 1.00115 1.08585 0.0476702 0.992901 0.0413833 0.0208975 NA
9:2640759_A_G rs3780181 09 2640759 A G 118 0.997345 0.983965 319716 46170.5 1699.8 0 319716 46170.5 1699.8 0 367586 4239.14 613.859 16.0039 0 4869 315477 45556.6 1683.8 0 362717 0.0674265 0.0663244 0.0674413 -8.07591e-15 1.00278 0.920874 1.09198 0.707337 0.431951 1.15829 0.982262 0.906433 1.06443 0.744041 0.985736 -0.0134123 0.041078 NA
9:15304782_C_A rs686030 09 15304782 C A 119 0.999323 0.997839 7307.74 89253 271025 0 7307.74 89253 271025 0 367586 97.6588 1163.11 3608.24 0 4869 7210.08 88089.9 267417 0 362717 0.141285 0.139497 0.141309 -1.10846e-15 0.974814 0.791842 1.20007 0.996172 0.813676 1.2196 1.01512 0.958201 1.07542 0.57478 0.997842 0.0164493 0.0293199 NA
9:16904846_C_T rs7033354 09 16904846 C T 120 0.998694 0.997789 38090 160212 169284 0 38090 160212 169284 0 367586 494.694 2129.94 2244.36 0 4869 37595.3 158082 167039 0 362717 0.321547 0.320325 0.321564 -1.97939e-15 1.02396 0.927935 1.12991 1.02111 0.925795 1.12624 1.0057 0.963512 1.04973 0.859206 0.998067 0.00388364 0.021894 NA
rs1883025 rs1883025 09 107664301 C T 121 1 1 204187 139469 23930 0 204187 139469 23930 0 367586 2716 1824 329 0 4869 201471 137645 23601 0 362717 0.25481 0.254878 0.254809 0 0.982986 0.925992 1.04349 1.03407 0.92154 1.16033 1.00036 0.955502 1.04733 0.858098 1 0.00419306 0.0234516 NA
9:107684230_T_G rs2472509 09 107684230 T G 122 0.989664 0.982561 166611 161750 39224.9 0 166611 161750 39224.9 0 367586 2261.52 2127.14 480.341 0 4869 164350 159623 38744.5 0 362717 0.326726 0.31709 0.326855 1.97939e-15 0.968434 0.912402 1.02791 0.900965 0.815969 0.994815 0.956252 0.916038 0.998231 0.0416275 0.982752 -0.0447506 0.0219665 NA
rs8176720 rs8176720 09 136132873 T C 123 1 1 165305 162038 40243 0 165305 162038 40243 0 367586 2156 2162 551 0 4869 163149 159876 39692 0 362717 0.329887 0.335182 0.329816 0 1.02331 0.963669 1.08665 1.05047 0.956032 1.15424 1.02447 0.98198 1.0688 0.161143 1 0.0304497 0.0217306 NA
rs579459 rs579459 09 136154168 T C 124 1 1 230644 121108 15834 0 230644 121108 15834 0 367586 3076 1571 222 0 4869 227568 119537 15612 0 362717 0.20781 0.206921 0.207822 0 0.972296 0.914593 1.03364 1.05201 0.917162 1.20668 0.994537 0.946641 1.04486 0.724815 1 -0.00887529 0.0252116 NA
10:5196273_A_G rs1781930 10 5196273 A G 125 0.999819 0.999538 11602.8 107606 248377 0 11602.8 107606 248377 0 367586 160.702 1413.53 3294.77 0 4869 11442.1 106193 245082 0 362717 0.177933 0.178161 0.17793 1.58351e-16 0.947749 0.804152 1.11699 0.957185 0.816113 1.12264 0.998425 0.947593 1.05198 0.89679 0.999428 0.00346004 0.0266736 NA
rs970548 rs970548 10 46013277 A C 126 1 1 208563 136635 22388 0 208563 136635 22388 0 367586 2802 1785 282 0 4869 205761 134850 22106 0 362717 0.24676 0.24122 0.246834 0 0.972036 0.915656 1.03189 0.936772 0.828161 1.05963 0.970024 0.925736 1.01643 0.176128 1 -0.0320227 0.0236719 NA
10:65301725_T_C rs7897379 10 65301725 T C 127 0.999433 0.9991 99861.9 183712 84012.2 0 99861.9 183712 84012.2 0 367586 1354.87 2402.33 1111.8 0 4869 98507 181310 82900.4 0 362717 0.478441 0.475039 0.478487 -4.75053e-16 0.963342 0.900874 1.03014 0.975081 0.900248 1.05613 0.986276 0.947567 1.02657 0.500545 0.998551 -0.0137975 0.0204823 NA
rs2068888 rs2068888 10 94839642 G A 128 1 1 111288 181910 74388 0 111288 181910 74388 0 367586 1471 2433 965 0 4869 109817 179477 73423 0 362717 0.449808 0.448039 0.449831 0 1.01202 0.948174 1.08017 0.981188 0.904185 1.06475 0.992779 0.953654 1.03351 0.836403 1 -0.00423881 0.0205273 NA
rs2255141 rs2255141 10 113933886 A G 129 1 1 27842 146621 193123 0 27842 146621 193123 0 367586 380 1907 2582 0 4869 27462 144714 190541 0 362717 0.275181 0.273876 0.275198 0 0.952333 0.852397 1.06398 0.979301 0.878669 1.09146 1.00666 0.962524 1.05282 0.815021 1 0.00535527 0.0228904 NA
rs2923084 rs2923084 11 10388782 A G 130 1 1 248174 107712 11700 0 248174 107712 11700 0 367586 3194 1522 153 0 4869 244980 106190 11547 0 362717 0.178342 0.187718 0.178216 0 1.09933 1.03379 1.16902 1.01629 0.863192 1.19654 1.06564 1.01243 1.12164 0.0148552 1 0.0649505 0.026664 NA
11:14276999_G_A rs2303975 11 14276999 G A 131 0.998944 0.99593 290402 72711.9 4472.22 0 290402 72711.9 4472.22 0 367586 3840.96 968.89 59.149 0 4869 286561 71743 4413.07 0 362717 0.111071 0.111644 0.111063 -7.91756e-17 1.00756 0.938565 1.08163 0.999963 0.772166 1.29496 1.00588 0.944003 1.07182 0.761834 0.995539 0.00989033 0.0326335 NA
11:18656271_C_T rs10832962 11 18656271 C T 132 0.998752 0.997178 24573.6 141017 201996 0 24573.6 141017 201996 0 367586 311.035 1836.15 2721.81 0 4869 24262.6 139180 199274 0 362717 0.258666 0.252436 0.258749 -2.05856e-15 1.0291 0.911864 1.16141 1.06546 0.946802 1.19898 1.03374 0.987242 1.08243 0.209246 0.997049 0.0293579 0.0233808 NA
rs326214 rs326214 11 47298360 G A 133 1 1 38532 160473 168581 0 38532 160473 168581 0 367586 524 2034 2311 0 4869 38008 158439 166270 0 362717 0.323104 0.316492 0.323193 0 0.931178 0.845374 1.02569 1.00816 0.916348 1.10917 1.03128 0.98789 1.07658 0.14718 1 0.0316327 0.0218222 NA
rs17788930 rs17788930 11 47752775 A G 134 1 1 156964 166067 44555 0 156964 166067 44555 0 367586 2090 2195 584 0 4869 154874 163872 43971 0 362717 0.347098 0.345348 0.347122 0 0.992572 0.934486 1.05427 0.98419 0.897371 1.07941 0.992195 0.951337 1.03481 0.690609 1 -0.00852811 0.0214258 NA
11:51512090_T_C rs11246602 11 51512090 T C 135 0.999692 0.998718 276600 84505.1 6481.33 0 276600 84505.1 6481.33 0 367586 3705.4 1081.45 82.149 0 4869 272894 83423.7 6399.18 0 362717 0.132578 0.127927 0.132641 -9.34272e-15 0.954721 0.891794 1.02209 0.945447 0.758713 1.17814 0.959246 0.903519 1.01841 0.121677 0.998581 -0.0465545 0.0300783 NA
11:55324308_A_G rs12226802 11 55324308 A G 136 0.999928 0.999736 279095 82405 6085.81 0 279095 82405 6085.81 0 367586 3732.01 1056.93 80.0627 0 4869 275363 81348.1 6005.75 0 362717 0.128646 0.12498 0.128695 2.37527e-16 0.958654 0.89497 1.02687 0.983619 0.787121 1.22917 0.967012 0.910285 1.02727 0.206442 0.999857 -0.0384724 0.0304512 NA
rs174532 rs174532 11 61548874 G A 137 1 1 182042 153298 32246 0 182042 153298 32246 0 367586 2344 2088 437 0 4869 179698 151210 31809 0 362717 0.296244 0.304169 0.296137 0 1.05861 0.997583 1.12337 1.05322 0.950305 1.16727 1.03898 0.994786 1.08514 0.119355 1 0.0348234 0.0223588 NA
rs1535 rs1535 11 61597972 A G 138 1 1 157003 166490 44093 0 157003 166490 44093 0 367586 2086 2255 528 0 4869 154917 164235 43565 0 362717 0.346417 0.340008 0.346503 0 1.01968 0.960355 1.08268 0.90008 0.817629 0.990845 0.9716 0.931446 1.01349 0.144063 1 -0.0313288 0.0214459 NA
rs12801636 rs12801636 11 65391317 G A 139 1 1 220966 127917 18703 0 220966 127917 18703 0 367586 2883 1743 243 0 4869 218083 126174 18460 0 362717 0.224877 0.228897 0.224823 0 1.04497 0.984244 1.10945 0.995753 0.872807 1.13602 1.0235 0.975928 1.0734 0.340662 1 0.0232871 0.0244392 NA
rs499974 rs499974 11 75455021 C A 140 1 1 261490 97062 9034 0 261490 97062 9034 0 367586 3470 1298 101 0 4869 258020 95764 8933 0 362717 0.156603 0.154036 0.156637 0 1.00785 0.94518 1.07468 0.840713 0.68903 1.02579 0.980367 0.927546 1.0362 0.54301 1 -0.0170989 0.0281109 NA
11:116639104_A_G rs10790162 11 116639104 A G 141 0.999743 0.998467 1651.59 46442.9 319492 0 1651.59 46442.9 319492 0 367586 22.7451 599.439 4246.82 0 4869 1628.85 45843.4 315245 0 362717 0.0676659 0.0662281 0.0676852 3.95878e-16 0.936398 0.614272 1.42745 0.964735 0.637093 1.46088 1.0236 0.944529 1.10929 0.653746 0.998157 0.0182972 0.0407906 NA
rs603446 rs603446 11 116654435 C T 142 1 1 109735 182269 75582 0 109735 182269 75582 0 367586 1463 2380 1026 0 4869 108272 179889 74556 0 362717 0.453544 0.455124 0.453523 0 0.979139 0.917015 1.04547 1.01844 0.939806 1.10366 1.00648 0.966868 1.04771 0.950685 1 0.00126897 0.0205182 NA
11:122534504_T_C rs7117842 11 122534504 T C 143 0.993245 0.988903 146344 171063 50178.2 0 146344 171063 50178.2 0 367586 1964.92 2246.55 657.529 0 4869 144380 168817 49520.7 0 362717 0.369192 0.365743 0.369238 4.51301e-15 0.977824 0.920009 1.03927 0.975639 0.892656 1.06634 0.985076 0.945019 1.02683 0.51082 0.988923 -0.013995 0.0212832 NA
rs11220462 rs11220462 11 126243952 G A 144 1 1 276605 84420 6561 0 276605 84420 6561 0 367586 3652 1125 92 0 4869 272953 83295 6469 0 362717 0.132679 0.134422 0.132656 0 1.00946 0.943779 1.07972 1.06294 0.86301 1.30918 1.01538 0.957568 1.07668 0.583478 1 0.0164962 0.0300853 NA
12:20463526_A_G rs11045163 12 20463526 A G 145 0.996867 0.995059 119302 180158 68125.7 0 119302 180158 68125.7 0 367586 1634.06 2390.93 844.012 0 4869 117668 177768 67281.7 0 362717 0.430389 0.41887 0.430543 -3.16702e-16 0.96851 0.909067 1.03184 0.90332 0.830857 0.982104 0.953343 0.915481 0.99277 0.0253692 0.99565 -0.0462208 0.0206737 NA
12:57844049_C_T rs3741414 12 57844049 C T 146 0.999661 0.999183 211838 134087 21660.2 0 211838 134087 21660.2 0 367586 2890.94 1710.4 267.659 0 4869 208947 132377 21392.6 0 362717 0.241315 0.230614 0.241458 7.91756e-16 0.933866 0.879319 0.991796 0.90431 0.797242 1.02576 0.941627 0.897983 0.987393 0.00488991 0.999048 -0.0670189 0.0238146 NA
rs10861661 rs10861661 12 107174646 A C 147 1 1 208429 136995 22162 0 208429 136995 22162 0 367586 2754 1867 248 0 4869 205675 135128 21914 0 362717 0.246635 0.242658 0.246688 0 1.03185 0.972578 1.09473 0.845177 0.741636 0.963173 0.978426 0.933842 1.02514 0.377564 1 -0.02094 0.0237308 NA
12:109950144_A_G rs2241210 12 109950144 A G 148 0.999873 0.999793 83585.8 183041 100959 0 83585.8 183041 100959 0 367586 1153.52 2402.25 1313.23 0 4869 82432.3 180639 99645.8 0 362717 0.476369 0.483599 0.476271 7.91756e-17 0.950344 0.885482 1.01996 0.94179 0.869704 1.01985 0.971067 0.932981 1.01071 0.180227 0.99974 -0.0273754 0.0204285 NA
rs653178 rs653178 12 112007756 C T 149 1 1 85723 183395 98468 0 85723 183395 98468 0 367586 1068 2469 1332 0 4869 84655 180926 97136 0 362717 0.482664 0.47289 0.482795 0 1.08169 1.00629 1.16273 1.08694 1.00234 1.17868 1.0405 0.999653 1.08302 0.0352576 1 0.0430051 0.0204262 NA
12:112310580_G_A rs6489818 12 112310580 G A 150 0.999913 0.999793 249772 106362 11452.5 0 249772 106362 11452.5 0 367586 3290.71 1445.28 133.016 0 4869 246481 104917 11319.5 0 362717 0.175832 0.175735 0.175833 -7.91756e-17 1.03182 0.969523 1.09811 0.880179 0.739342 1.04784 0.999323 0.948179 1.05323 0.910104 0.999792 0.0030308 0.0268431 NA
12:121376416_C_T rs1186380 12 121376416 C T 151 0.996029 0.991403 206291 138369 22926.1 0 206291 138369 22926.1 0 367586 2711.24 1820.1 337.667 0 4869 203579 136549 22588.4 0 362717 0.250583 0.256257 0.250507 -4.43383e-15 1.00086 0.942771 1.06252 1.12245 1.00158 1.25792 1.03086 0.98471 1.07918 0.154831 0.991782 0.0337129 0.0236968 NA
12:121416650_A_C rs1169288 12 121416650 A C 152 0.993936 0.989163 172179 158854 36552.3 0 172179 158854 36552.3 0 367586 2271.91 2137.24 459.855 0 4869 169908 156717 36092.4 0 362717 0.315516 0.313919 0.315538 -5.14641e-15 1.0199 0.961024 1.08238 0.952854 0.861432 1.05398 0.992523 0.950669 1.03622 0.865063 0.989295 -0.00375866 0.0221185 NA
12:125259888_A_G rs838876 12 125259888 A G 153 0.987459 0.977169 36940.4 159435 171211 0 36940.4 159435 171211 0 367586 451.318 2102.91 2314.77 0 4869 36489 157332 168896 0 362717 0.317361 0.308641 0.317479 -1.10846e-14 1.08065 0.97555 1.19707 1.10807 1.00114 1.22643 1.04195 0.997819 1.08804 0.0741366 0.97695 0.0396551 0.0222062 NA
12:125283766_C_T rs10773105 12 125283766 C T 154 0.998305 0.997077 89399.3 183992 94194.8 0 89399.3 183992 94194.8 0 367586 1201.39 2468.42 1199.2 0 4869 88198 181523 92995.6 0 362717 0.493477 0.500225 0.493387 -1.26681e-15 0.998299 0.931351 1.07006 0.946679 0.873427 1.02607 0.973015 0.934872 1.01271 0.1847 0.997057 -0.0271498 0.0204684 NA
rs4942486 rs4942486 13 32953388 T C 155 1 1 83345 183365 100876 0 83345 183365 100876 0 367586 1111 2435 1323 0 4869 82234 180930 99553 0 362717 0.476154 0.47823 0.476126 0 0.996152 0.927472 1.06992 0.983655 0.907763 1.06589 0.991603 0.952696 1.0321 0.62786 1 -0.00991478 0.0204537 NA
rs1341267 rs1341267 13 95284980 C A 156 1 1 59044 176274 132268 0 59044 176274 132268 0 367586 827 2322 1720 0 4869 58217 173952 130548 0 362717 0.400399 0.408297 0.400293 0 0.939674 0.867495 1.01786 0.927476 0.853167 1.00826 0.967309 0.928748 1.00747 0.0976314 1 -0.0344896 0.0208215 NA
rs8017377 rs8017377 14 24883887 G A 157 1 1 101683 183219 82684 0 101683 183219 82684 0 367586 1363 2424 1082 0 4869 100320 180795 81602 0 362717 0.474157 0.471144 0.474198 0 0.98682 0.92305 1.055 0.975929 0.900591 1.05757 0.987824 0.949038 1.0282 0.495706 1 -0.0139262 0.0204418 NA
rs4983559 rs4983559 14 105277209 G A 158 1 1 54855 174746 137985 0 54855 174746 137985 0 367586 697 2319 1853 0 4869 54158 172427 136132 0 362717 0.386924 0.38129 0.387 0 1.04502 0.95966 1.13798 1.05766 0.968892 1.15455 1.02443 0.983116 1.06748 0.257437 1 0.0237763 0.0209951 NA
rs2412710 rs2412710 15 42683787 G A 159 1 1 354444 13030 112 0 354444 13030 112 0 367586 4668 199 2 0 4869 349776 12831 110 0 362717 0.0180284 0.0208462 0.0179906 0 1.16212 1.00731 1.34072 1.36237 0.336371 5.51791 1.1621 1.01019 1.33687 0.0309973 1 0.165871 0.0768953 NA
15:44211273_T_C rs492571 15 44211273 T C 160 0.999756 0.997857 337416 29521.7 648.675 0 337416 29521.7 648.675 0 367586 4436.85 425.153 7 0 4869 332979 29096.5 641.675 0 362717 0.0419208 0.0450968 0.0418782 -9.50107e-16 1.0966 0.992017 1.2122 0.818701 0.388499 1.72529 1.08049 0.981192 1.18983 0.0899196 0.997127 0.0867888 0.051178 NA
rs1532085 rs1532085 15 58683366 A G 161 1 1 55024 174195 138367 0 55024 174195 138367 0 367586 743 2356 1770 0 4869 54281 171839 136597 0 362717 0.386635 0.394537 0.386529 0 1.00164 0.921834 1.08836 0.946654 0.868424 1.03193 0.966913 0.928153 1.00729 0.109522 1 -0.0335464 0.020962 NA
15:58731153_G_C rs261342 15 58731153 G C 162 0.994844 0.988361 17975.2 126316 223295 0 17975.2 126316 223295 0 367586 236.463 1740.35 2892.18 0 4869 17738.7 124576 220402 0 362717 0.220719 0.227283 0.220631 -8.07591e-15 1.048 0.914056 1.20158 0.984395 0.861418 1.12493 0.96245 0.917602 1.00949 0.091193 0.989116 -0.041817 0.0247564 NA
rs2652834 rs2652834 15 63396867 A G 163 1 1 12886 111853 242847 0 12886 111853 242847 0 367586 182 1459 3228 0 4869 12704 110394 239619 0 362717 0.187201 0.187205 0.187201 0 0.922527 0.789931 1.07738 0.940332 0.809039 1.09293 0.999976 0.95001 1.05257 0.933808 1 -0.00217467 0.0261833 NA
15:72566615_C_T rs1035744 15 72566615 C T 164 0.997742 0.99523 26414.8 145250 195922 0 26414.8 145250 195922 0 367586 358.486 1865.18 2645.33 0 4869 26056.3 143384 193276 0 362717 0.269432 0.265163 0.26949 -1.50434e-15 0.945497 0.843798 1.05945 0.994813 0.890237 1.11167 1.02234 0.977064 1.06971 0.37159 0.996287 0.0206451 0.0231059 NA
rs3198697 rs3198697 16 15129940 C T 165 1 1 129009 177245 61332 0 129009 177245 61332 0 367586 1684 2382 803 0 4869 127325 174863 60529 0 362717 0.407944 0.40953 0.407923 0 1.02995 0.967239 1.09672 1.00305 0.921675 1.09162 1.00667 0.96656 1.04845 0.753281 1 0.00652489 0.0207591 NA
rs749671 rs749671 16 31088347 G A 166 1 1 144921 171587 51078 0 144921 171587 51078 0 367586 1946 2272 651 0 4869 142975 169315 50427 0 362717 0.372352 0.367016 0.372424 0 0.985894 0.927601 1.04785 0.948495 0.867448 1.03711 0.977059 0.937357 1.01844 0.263414 1 -0.023622 0.021122 NA
16:53799977_T_G rs9930333 16 53799977 T G 167 0.999912 0.999843 122301 179563 65721.5 0 122301 179563 65721.5 0 367586 1629.72 2366.39 872.886 0 4869 120672 177197 64848.7 0 362717 0.423039 0.42228 0.423049 -7.91756e-17 0.988833 0.927981 1.05368 0.996664 0.9175 1.08266 0.996855 0.957307 1.03804 0.901629 0.999669 -0.00255603 0.0206793 NA
rs9989419 rs9989419 16 56985139 A G 168 1 1 57303 175482 134801 0 57303 175482 134801 0 367586 837 2318 1714 0 4869 56466 173164 133087 0 362717 0.394585 0.40994 0.394379 0 0.903062 0.833959 0.97789 0.868834 0.799445 0.944245 0.93732 0.899975 0.976215 0.00170336 1 -0.0655428 0.0208894 NA
rs5880 rs5880 16 57015091 G C 169 1 1 327936 38434 1216 0 327936 38434 1216 0 367586 4329 524 16 0 4869 323607 37910 1200 0 362717 0.055587 0.0570959 0.0555667 0 1.03326 0.943117 1.13201 0.996711 0.608072 1.63374 1.02919 0.944196 1.12183 0.563945 1 0.0256235 0.0444088 NA
rs16942887 rs16942887 16 67928042 G A 170 1 1 287913 74698 4975 0 287913 74698 4975 0 367586 3855 956 58 0 4869 284058 73742 4917 0 362717 0.11514 0.110084 0.115208 0 0.955269 0.889549 1.02584 0.869181 0.669636 1.12819 0.950022 0.891245 1.01267 0.121118 1 -0.0495639 0.0319747 NA
16:72057282_A_G rs2288002 16 72057282 A G 171 0.996483 0.994849 69243.7 180680 117662 0 69243.7 180680 117662 0 367586 884.271 2389.88 1594.85 0 4869 68359.5 178291 116067 0 362717 0.43414 0.42703 0.434236 1.26681e-15 1.03624 0.958822 1.11991 1.06225 0.977914 1.15385 1.02983 0.989029 1.0723 0.120091 0.995064 0.0321249 0.0206672 NA
rs2000999 rs2000999 16 72108093 G A 172 1 1 241537 112695 13354 0 241537 112695 13354 0 367586 3145 1517 207 0 4869 238392 111178 13147 0 362717 0.18962 0.198295 0.189503 0 1.03428 0.972412 1.10008 1.19348 1.03576 1.37521 1.05787 1.00612 1.11229 0.0198357 1 0.0606818 0.0260499 NA
rs2925979 rs2925979 16 81534790 T C 173 1 1 33095 154517 179974 0 33095 154517 179974 0 367586 446 2051 2372 0 4869 32649 152466 177602 0 362717 0.300211 0.302218 0.300184 0 0.984754 0.888285 1.0917 0.977692 0.883022 1.08251 0.990384 0.948186 1.03446 0.748906 1 -0.00713018 0.0222761 NA
rs314253 rs314253 17 7091650 T C 174 1 1 155733 167003 44850 0 155733 167003 44850 0 367586 2052 2209 608 0 4869 153681 164794 44242 0 362717 0.349174 0.351715 0.34914 0 1.00392 0.944985 1.06652 1.02923 0.939593 1.12741 1.01138 0.9699 1.05463 0.670416 1 0.00911455 0.0214169 NA
rs4791641 rs4791641 17 8161149 C T 175 1 1 90802 183497 93287 0 90802 183497 93287 0 367586 1184 2423 1262 0 4869 89618 181074 92025 0 362717 0.49662 0.49199 0.496682 0 1.01284 0.944405 1.08623 1.038 0.958354 1.12426 1.01895 0.978999 1.06053 0.377112 1 0.018043 0.0204284 NA
17:37821435_G_T rs931992 17 37821435 G T 176 0.998944 0.998045 40717.2 163133 163736 0 40717.2 163133 163736 0 367586 590.569 2154.64 2123.79 0 4869 40126.6 160978 161612 0 362717 0.332666 0.342553 0.332534 7.91756e-17 0.909435 0.829755 0.996765 0.892892 0.814547 0.978771 0.956179 0.916725 0.997331 0.0364205 0.997824 -0.0454057 0.0217024 NA
rs8077889 rs8077889 17 41878166 A C 177 1 1 227074 123834 16678 0 227074 123834 16678 0 367586 2998 1642 229 0 4869 224076 122192 16449 0 362717 0.213814 0.21565 0.213789 0 1.00437 0.945335 1.06709 1.04054 0.90886 1.1913 1.0111 0.963114 1.06147 0.646704 1 0.0114267 0.0249304 NA
17:45391804_T_C rs7225700 17 45391804 T C 178 0.999707 0.999518 46234.7 168484 152868 0 46234.7 168484 152868 0 367586 633.016 2268.5 1967.48 0 4869 45601.7 166215 150900 0 362717 0.354955 0.362963 0.354848 -7.91756e-17 0.983185 0.899723 1.07439 0.939264 0.858275 1.0279 0.965344 0.926024 1.00633 0.13447 0.999776 -0.0319624 0.0213552 NA
17:66882466_T_G rs4148005 17 66882466 T G 179 0.999123 0.998376 171388 159411 36787.2 0 171388 159411 36787.2 0 367586 2247.04 2124.12 497.843 0 4869 169141 157287 36289.3 0 362717 0.316912 0.320374 0.316866 2.29609e-15 1.01654 0.95762 1.07909 1.03265 0.936485 1.13869 1.01629 0.973661 1.06079 0.449782 0.998351 0.0166229 0.0219945 NA
17:76388202_A_G rs4969178 17 76388202 A G 180 0.986996 0.976306 55545.7 174852 137189 0 55545.7 174852 137189 0 367586 742.663 2320.99 1805.35 0 4869 54803 172531 135383 0 362717 0.388947 0.390873 0.388921 -5.54229e-16 0.992705 0.913465 1.07882 0.98403 0.902924 1.07242 0.991831 0.952009 1.03332 0.809172 0.977197 -0.00511551 0.0211828 NA
rs4939883 rs4939883 18 47167214 T C 181 1 1 11820 108377 247389 0 11820 108377 247389 0 367586 168 1430 3271 0 4869 11652 106947 244118 0 362717 0.179573 0.181351 0.179549 0 0.927382 0.789478 1.08937 0.929334 0.794972 1.08641 0.987887 0.937927 1.04051 0.638565 1 -0.0125093 0.0266321 NA
18:47209143_C_T rs11660468 18 47209143 C T 182 0.998554 0.997576 136025 174672 56888.6 0 136025 174672 56888.6 0 367586 1839.62 2302.2 727.188 0 4869 134185 172370 56161.4 0 362717 0.392357 0.385764 0.392445 -6.33405e-16 0.974221 0.915922 1.03623 0.944466 0.866275 1.02972 0.972284 0.933157 1.01305 0.181201 0.998296 -0.0279346 0.0208925 NA
18:57798110_C_T rs952044 18 57798110 C T 183 0.993776 0.990504 165280 162582 39723.3 0 165280 162582 39723.3 0 367586 2174.56 2189.45 504.996 0 4869 163106 160393 39218.3 0 362717 0.329214 0.328552 0.329223 -6.33405e-16 1.02388 0.964505 1.08691 0.965824 0.876151 1.06468 0.996966 0.955415 1.04032 0.796843 0.989222 -0.00562573 0.021853 NA
19:8431581_G_A rs2278236 19 8431581 G A 184 0.998561 0.99757 86114.3 183792 97680 0 86114.3 183792 97680 0 367586 1085.99 2470.45 1312.56 0 4869 85028.3 181321 96367.4 0 362717 0.484268 0.476734 0.484369 1.02928e-15 1.06675 0.992822 1.14619 1.06641 0.983509 1.1563 1.03106 0.9906 1.07317 0.138215 0.997762 0.0303363 0.0204633 NA
rs6511720 rs6511720 19 11202306 G T 185 1 1 285447 77059 5080 0 285447 77059 5080 0 367586 3794 1013 62 0 4869 281653 76046 5018 0 362717 0.118638 0.116759 0.118663 0 0.988895 0.922244 1.06036 0.91723 0.71256 1.18069 0.981837 0.922574 1.04491 0.553231 1 -0.0187389 0.0316041 NA
19:11227602_C_T rs688 19 11227602 C T 186 0.999561 0.9993 110653 182452 74481.8 0 110653 182452 74481.8 0 367586 1486.3 2388.78 993.922 0 4869 109166 180063 73487.9 0 362717 0.4508 0.449437 0.450818 0 0.974389 0.912897 1.04002 0.993385 0.916228 1.07704 0.994437 0.955258 1.03522 0.731915 0.999271 -0.00704055 0.0205516 NA
19:19407718_T_C rs10401969 19 19407718 T C 187 0.999493 0.997443 313362 52106.4 2117.37 0 313362 52106.4 2117.37 0 367586 4160.45 679.545 29.0039 0 4869 309202 51426.8 2088.36 0 362717 0.0766366 0.0757397 0.0766487 -7.1258e-16 0.982042 0.905062 1.06557 1.03217 0.714576 1.49092 0.987169 0.915321 1.06466 0.645099 0.997359 -0.0176824 0.0383914 NA
rs731839 rs731839 19 33899065 G A 188 1 1 41265 163822 162499 0 41265 163822 162499 0 367586 537 2214 2118 0 4869 40728 161608 160381 0 362717 0.335094 0.337646 0.33506 0 1.03904 0.944967 1.14248 1.00159 0.910531 1.10176 0.988481 0.947558 1.03117 0.48971 1 -0.0149609 0.0216582 NA
19:35556744_T_C rs1688030 19 35556744 T C 189 0.99969 0.998271 1691.18 45797.9 320097 0 1691.18 45797.9 320097 0 367586 27.4588 601.416 4240.13 0 4869 1663.73 45196.5 315857 0 362717 0.0668963 0.0673992 0.0668896 5.54229e-16 0.80625 0.548285 1.18558 0.81337 0.557164 1.18739 0.991897 0.91586 1.07425 0.757638 0.998299 -0.012639 0.040958 NA
rs6859 rs6859 19 45382034 A G 190 1 1 65619 179010 122957 0 65619 179010 122957 0 367586 896 2358 1615 0 4869 64723 176652 121342 0 362717 0.422007 0.426166 0.421952 0 0.964219 0.892363 1.04186 0.961417 0.885548 1.04379 0.982894 0.943945 1.02345 0.394743 1 -0.0175785 0.0206551 NA
rs7254892 rs7254892 19 45389596 G A 191 1 1 344881 22366 339 0 344881 22366 339 0 367586 4563 299 7 0 4869 340318 22067 332 0 362717 0.031345 0.0321421 0.0313343 0 1.01056 0.898266 1.13689 1.57251 0.743435 3.32618 1.02664 0.91659 1.14989 0.68216 1 0.0240063 0.058621 NA
rs492602 rs492602 19 49206417 A G 192 1 1 89552 183204 94830 0 89552 183204 94830 0 367586 1213 2419 1237 0 4869 88339 180785 93593 0 362717 0.492821 0.497535 0.492757 0 0.974463 0.909105 1.04452 0.962538 0.888773 1.04243 0.981068 0.942609 1.0211 0.34844 1 -0.0192256 0.0205047 NA
rs17695224 rs17695224 19 52324216 G A 193 1 1 197505 144049 26032 0 197505 144049 26032 0 367586 2563 1974 332 0 4869 194942 142075 25700 0 362717 0.266758 0.270898 0.266702 0 1.05678 0.996147 1.12111 0.982566 0.875772 1.10238 1.02157 0.976628 1.06859 0.332324 1 0.022414 0.0231204 NA
rs103294 rs103294 19 54797848 C T 194 1 1 221245 127588 18753 0 221245 127588 18753 0 367586 2888 1732 249 0 4869 218357 125856 18504 0 362717 0.224565 0.229 0.224506 0 1.0405 0.97994 1.10481 1.01743 0.893112 1.15905 1.02596 0.978282 1.07597 0.360144 1 0.0223916 0.0244693 NA
rs364585 rs364585 20 12962718 A G 195 1 1 56348 175283 135955 0 56348 175283 135955 0 367586 759 2325 1785 0 4869 55589 172958 134170 0 362717 0.391716 0.39464 0.391677 0 0.984531 0.906574 1.06919 0.974383 0.89453 1.06136 0.987661 0.948072 1.0289 0.573549 1 -0.0117789 0.0209279 NA
rs2328223 rs2328223 20 17845921 A C 196 1 1 242960 111732 12894 0 242960 111732 12894 0 367586 3213 1467 189 0 4869 239747 110265 12705 0 362717 0.187058 0.189464 0.187026 0 0.992739 0.932899 1.05642 1.11002 0.95752 1.2868 1.01608 0.965536 1.06928 0.492067 1 0.018003 0.0262043 NA
20:34154741_C_T rs7264396 20 34154741 C T 197 0.999888 0.999709 229265 122192 16129.7 0 229265 122192 16129.7 0 367586 3036.02 1638.05 194.929 0 4869 226229 120554 15934.8 0 362717 0.210088 0.208247 0.210113 3.16702e-16 1.01249 0.953055 1.07563 0.911537 0.787941 1.05452 0.988783 0.941275 1.03869 0.87917 0.999759 -0.00382647 0.0251706 NA
20:39180436_T_C rs6016381 20 39180436 T C 198 0.985662 0.976158 134743 175256 57587.4 0 134743 175256 57587.4 0 367586 1750.47 2297.05 821.471 0 4869 132992 172959 56766 0 362717 0.395051 0.4046 0.394923 3.2462e-15 1.00902 0.947797 1.0742 1.09945 1.0114 1.19516 1.04115 0.99959 1.08445 0.0471406 0.978633 0.0419107 0.0211133 NA
20:39724338_T_C rs6065311 20 39724338 T C 199 0.999669 0.999483 99688.9 183946 83951.3 0 99688.9 183946 83951.3 0 367586 1337.6 2418.71 1112.69 0 4869 98351.3 181527 82838.7 0 362717 0.478593 0.476904 0.478616 -3.95878e-16 0.979708 0.916003 1.04784 0.987632 0.911643 1.06996 0.993162 0.954188 1.03373 0.714665 0.99951 -0.00748693 0.0204786 NA
rs1800961 rs1800961 20 43042364 C T 200 1 1 345047 22185 354 0 345047 22185 354 0 367586 4588 276 5 0 4869 340459 21909 349 0 362717 0.0311397 0.0293695 0.0311634 0 0.93482 0.827255 1.05637 1.06313 0.439526 2.57151 0.940693 0.835672 1.05891 0.283293 1 -0.0629872 0.0587045 NA
20:44585420_A_G rs4465830 20 44585420 A G 201 0.999851 0.999604 243276 111557 12752.9 0 243276 111557 12752.9 0 367586 3161.27 1534.73 173.004 0 4869 240115 110022 12579.9 0 362717 0.186437 0.193134 0.186347 -6.33405e-16 1.05952 0.996426 1.1266 1.04456 0.8954 1.21858 1.04514 0.993511 1.09945 0.0892325 0.999403 0.0445779 0.0262307 NA
rs181362 rs181362 22 21932068 C T 202 1 1 239937 113956 13693 0 239937 113956 13693 0 367586 3196 1476 197 0 4869 236741 112480 13496 0 362717 0.192257 0.192031 0.19226 0 0.972026 0.913509 1.03429 1.08125 0.935379 1.24988 0.998527 0.949105 1.05052 0.941072 1 -0.00191537 0.0259104 NA
rs5763662 rs5763662 22 30378703 C T 203 1 1 351124 16288 174 0 351124 16288 174 0 367586 4665 201 3 0 4869 346459 16087 171 0 362717 0.0226287 0.0212569 0.0226471 0 0.927943 0.805041 1.06961 1.30294 0.415934 4.08157 0.937281 0.816002 1.07659 0.485302 1 -0.0483171 0.0692421 NA
22:38595411_G_A rs3761445 22 38595411 G A 204 0.998847 0.998255 59201 176652 131733 0 59201 176652 131733 0 367586 713.804 2303.17 1852.02 0 4869 58487.2 174349 129881 0 362717 0.40134 0.383116 0.401585 -4.75053e-16 1.0824 0.994714 1.17782 1.16837 1.07113 1.27445 1.08056 1.03702 1.12592 0.000311475 0.998549 0.0751483 0.0208423 NA
# Completed successfully at 2019-08-07 22:22:29
