# Supplementary material for: Predicting the effect of statins on cancer risk using genetic variants from a Mendelian randomization study in the UK Biobank
Source: eLife. 2020 Oct 13;9:e57191. doi: 10.7554/eLife.57191 (PMC7553780; doi:10.7554/eLife.57191)
Supplement: Source data 1. [file elife-57191-data1.zip › lipid_snps_CANCER_outcomes_ca_mel_nSR.out]

# Analysis: "SNPTEST 2.5.4-beta1 analysis, started 2020-06-10 06:03:35"
#  started: 2020-06-10 08:17:00
# 
# Analysis properties:
#   -cov_names PC1 PC2 PC3 PC4 PC5 PC6 PC7 PC8 PC9 PC10 ages sex (user-supplied)
#   -data /rds/project/jmmh2/rds-jmmh2-projects/zz_mr/Association_Tests_August/bgen/lipid_snps.bgen /rds/project/jmmh2/rds-jmmh2-projects/zz_mr/September/input/cancer_Jul19_nSR_corr.sample (user-supplied)
#   -exclude_samples /rds/project/jmmh2/rds-jmmh2-projects/zz_mr/Amy_GWAS/input_all/exclusion_list.txt (user-supplied)
#   -frequentist 1 (user-supplied)
#   -method score (user-supplied)
#   -o /rds/project/jmmh2/rds-jmmh2-projects/zz_mr/Association_Tests_August/output/lipid_snps_CANCER_outcomes_ca_mel_nSR.out (user-supplied)
#   -pheno ca_mel_nSR (user-supplied)
# 
alternate_ids rsid chromosome position alleleA alleleB index average_maximum_posterior_call info cohort_1_AA cohort_1_AB cohort_1_BB cohort_1_NULL all_AA all_AB all_BB all_NULL all_total cases_AA cases_AB cases_BB cases_NULL cases_total controls_AA controls_AB controls_BB controls_NULL controls_total all_maf cases_maf controls_maf missing_data_proportion het_OR het_OR_lower het_OR_upper hom_OR hom_OR_lower hom_OR_upper all_OR all_OR_lower all_OR_upper frequentist_add_pvalue frequentist_add_info frequentist_add_beta_1 frequentist_add_se_1 comment
rs10903129 rs10903129 01 25768937 A G 1 1 1 72158 181055 114373 0 72158 181055 114373 0 367586 662 1769 1071 0 3502 71496 179286 113302 0 364084 0.442578 0.441605 0.442587 0 1.06563 0.974182 1.16566 1.02088 0.926181 1.12527 1.00399 0.957524 1.05271 0.99741 1 -7.84673e-05 0.0241683 NA
rs4660293 rs4660293 01 40028180 A G 2 1 1 215504 132022 20060 0 215504 132022 20060 0 367586 2075 1248 179 0 3502 213429 130774 19881 0 364084 0.234152 0.229298 0.234199 0 0.981586 0.914724 1.05334 0.926083 0.794401 1.07959 0.972846 0.919888 1.02885 0.289566 1 -0.0300634 0.0283865 NA
rs2479394 rs2479394 01 55486064 G A 3 1 1 28474 148012 191100 0 28474 148012 191100 0 367586 315 1353 1834 0 3502 28159 146659 189266 0 364084 0.278792 0.283124 0.27875 0 0.8247 0.729049 0.932899 0.86623 0.768127 0.976863 0.978582 0.928776 1.03106 0.373892 1 -0.0238541 0.0268263 NA
rs11206510 rs11206510 01 55496039 T C 4 1 1 242622 111961 13003 0 242622 111961 13003 0 367586 2331 1055 116 0 3502 240291 110906 12887 0 364084 0.187666 0.183752 0.187704 0 0.980602 0.9115 1.05494 0.9279 0.769414 1.11903 0.974207 0.916779 1.03523 0.299464 1 -0.0318761 0.0307215 NA
1:55502137_C_G rs2149041 01 55502137 C G 5 0.996853 0.992299 242350 112197 13039.4 0 242350 112197 13039.4 0 367586 2281.41 1082.69 137.902 0 3502 240069 111114 12901.5 0 364084 0.188086 0.19396 0.188029 -3.16702e-16 1.02534 0.953461 1.10264 1.12477 0.946289 1.33692 1.03913 0.979084 1.10286 0.193646 0.992722 0.0401108 0.0308576 NA
rs2479409 rs2479409 01 55504650 G A 6 1 1 44711 166817 156058 0 44711 166817 156058 0 367586 433 1621 1448 0 3502 44278 165196 154610 0 364084 0.348543 0.355083 0.34848 0 1.00342 0.90201 1.11624 0.957704 0.85977 1.06679 0.971459 0.924841 1.02043 0.244366 1 -0.0293356 0.0251993 NA
rs10888897 rs10888897 01 55513061 T C 7 1 1 56449 175511 135626 0 56449 175511 135626 0 367586 544 1671 1287 0 3502 55905 173840 134339 0 364084 0.392301 0.393918 0.392286 0 0.987822 0.896307 1.08868 0.984528 0.890199 1.08885 0.993183 0.946484 1.04219 0.766649 1 -0.00730795 0.0246257 NA
1:55518752_C_T rs7552841 01 55518752 C T 8 0.958373 0.933846 142943 172732 51911 0 142943 172732 51911 0 367586 1423.16 1592.46 486.38 0 3502 141519 171140 51424.7 0 364084 0.376177 0.366251 0.376272 4.98806e-15 0.925292 0.861149 0.994214 0.940517 0.848094 1.04301 0.957975 0.91231 1.00593 0.0654463 0.931702 -0.0473462 0.0257009 NA
rs562556 rs562556 01 55524237 G A 9 1 1 11874 108124 247588 0 11874 108124 247588 0 367586 99 1035 2368 0 3502 11775 107089 245220 0 364084 0.179376 0.176042 0.179408 0 1.14953 0.934527 1.414 1.14855 0.938561 1.40553 1.0233 0.961988 1.08851 0.505307 1 0.0208648 0.0313208 NA
1:55958030_C_T rs1998013 01 55958030 C T 10 0.99938 0.924791 365156 2424.64 5.47451 0 365156 2424.64 5.47451 0 367586 3481.31 20.6902 0 0 3502 361675 2403.95 5.47451 0 364084 0.00331296 0.00295405 0.00331641 -2.13774e-15 0.894157 0.579316 1.3801 NA NA NA 0.890415 0.577269 1.37343 0.555135 0.934723 -0.126949 0.215138 NA
1:62953373_G_A rs10493326 01 62953373 G A 11 0.993589 0.986538 204883 139060 23643.3 0 204883 139060 23643.3 0 367586 1966.77 1313.03 222.2 0 3502 202916 137747 23421.1 0 364084 0.253473 0.250918 0.253498 7.91756e-16 0.983457 0.916801 1.05496 0.978812 0.851471 1.1252 0.986414 0.934301 1.04143 0.59408 0.986741 -0.0148113 0.0277922 NA
1:63133930_G_A rs4587594 01 63133930 G A 12 0.999555 0.999167 154549 167721 45316.3 0 154549 167721 45316.3 0 367586 1478.35 1576.19 447.467 0 3502 153070 166145 44868.8 0 364084 0.351419 0.352816 0.351406 7.91756e-17 0.982284 0.914684 1.05488 1.0326 0.928488 1.14838 1.0062 0.957849 1.05699 0.862569 0.99881 0.00436231 0.0252003 NA
1:92993807_C_T rs6603981 01 92993807 C T 13 0.998715 0.997191 16184.9 118957 232444 0 16184.9 118957 232444 0 367586 168.376 1143.73 2189.89 0 3502 16016.5 117813 230254 0 364084 0.205838 0.211377 0.205785 -2.21692e-15 0.923456 0.784855 1.08653 0.904694 0.77281 1.05908 0.966692 0.912546 1.02405 0.353323 0.996902 -0.027437 0.0295605 NA
rs12133576 rs12133576 01 93816400 A G 14 1 1 50170 170896 146520 0 50170 170896 146520 0 367586 460 1618 1424 0 3502 49710 169278 145096 0 364084 0.368942 0.362364 0.369006 0 1.03291 0.930845 1.14617 1.06057 0.95428 1.1787 1.02905 0.979882 1.08067 0.25228 1 0.0284822 0.024879 NA
rs646776 rs646776 01 109818530 C T 15 1 1 18197 127002 222387 0 18197 127002 222387 0 367586 172 1203 2127 0 3502 18025 125799 220260 0 364084 0.222255 0.220874 0.222269 0 1.00216 0.853523 1.17667 1.012 0.865724 1.18298 1.00812 0.952526 1.06696 0.822938 1 0.00646824 0.0289061 NA
1:110198727_C_G rs1010167 01 110198727 C G 16 0.996247 0.993891 137991 174531 55063.9 0 137991 174531 55063.9 0 367586 1342.53 1631.93 527.541 0 3502 136649 172899 54536.3 0 364084 0.3872 0.383639 0.387234 1.10846e-15 0.9607 0.893455 1.03301 0.984579 0.889813 1.08944 0.984936 0.938408 1.03377 0.630608 0.994758 -0.0119056 0.0247584 NA
rs267733 rs267733 01 150958836 A G 17 1 1 258958 99130 9498 0 258958 99130 9498 0 367586 2424 995 83 0 3502 256534 98135 9415 0 364084 0.160678 0.165762 0.160629 0 1.07303 0.996331 1.15563 0.932975 0.748914 1.16227 1.03831 0.97463 1.10614 0.269349 1 0.0361249 0.0327052 NA
rs12145743 rs12145743 01 156700651 T G 18 1 1 161167 164513 41906 0 161167 164513 41906 0 367586 1512 1570 420 0 3502 159655 162943 41486 0 364084 0.337778 0.344089 0.337717 0 1.01741 0.947714 1.09222 1.069 0.958945 1.19169 1.02876 0.979045 1.08101 0.323616 1 0.0250798 0.0254088 NA
rs4650994 rs4650994 01 178515312 G A 19 1 1 81139 181896 104551 0 81139 181896 104551 0 367586 802 1677 1023 0 3502 80337 180219 103528 0 364084 0.468154 0.468447 0.468152 0 0.932124 0.856547 1.01437 0.989826 0.902015 1.08619 0.998816 0.952807 1.04705 0.901446 1 -0.00297245 0.0240032 NA
1:182150978_C_A rs1689797 01 182150978 C A 20 0.998404 0.997402 163413 163299 40874.1 0 163413 163299 40874.1 0 367586 1520.74 1592.19 389.067 0 3502 161893 161706 40485 0 364084 0.333319 0.338425 0.33327 1.42516e-15 1.04819 0.976726 1.12488 1.02306 0.914766 1.14418 1.02338 0.973728 1.07556 0.354879 0.997465 0.0236064 0.0255158 NA
rs2642438 rs2642438 01 220970028 A G 21 1 1 32481 153245 181860 0 32481 153245 181860 0 367586 314 1469 1719 0 3502 32167 151776 180141 0 364084 0.296811 0.2994 0.296786 0 0.991516 0.877243 1.12067 0.977562 0.866264 1.10316 0.987582 0.93812 1.03965 0.638439 1 -0.0123495 0.0262821 NA
1:220985811_T_C rs903319 01 220985811 T C 22 0.997348 0.994976 198690 143077 25818.5 0 198690 143077 25818.5 0 367586 1864.86 1396.51 240.631 0 3502 196825 141681 25577.9 0 364084 0.264856 0.2681 0.264824 7.1258e-16 1.04032 0.970285 1.11541 0.992939 0.867645 1.13633 1.0169 0.964287 1.07238 0.615941 0.994639 0.0136896 0.0272912 NA
rs4846914 rs4846914 01 230295691 G A 23 1 1 56753 176014 134819 0 56753 176014 134819 0 367586 557 1701 1244 0 3502 56196 174313 133575 0 364084 0.393813 0.401913 0.393735 0 0.98452 0.894263 1.08389 0.939605 0.849841 1.03885 0.966436 0.921144 1.01395 0.13935 1 -0.0364038 0.0246268 NA
1:230419344_G_A rs6680658 01 230419344 G A 24 0.993148 0.986 216214 131472 19900 0 216214 131472 19900 0 367586 2089.85 1229.42 182.729 0 3502 214124 130243 19717.3 0 364084 0.232969 0.22771 0.23302 -1.58351e-15 0.967156 0.901063 1.0381 0.949534 0.815718 1.1053 0.970494 0.917538 1.02651 0.313445 0.985402 -0.0288764 0.0286467 NA
1:234849339_G_A rs2587534 01 234849339 G A 25 0.99591 0.992501 85062.7 183708 98815.1 0 85062.7 183708 98815.1 0 367586 790.792 1731.42 979.784 0 3502 84271.9 181977 97835.3 0 364084 0.481294 0.473017 0.481373 4.59218e-15 1.01393 0.931755 1.10335 1.06722 0.971332 1.17258 1.03406 0.986457 1.08397 0.154909 0.993041 0.0343458 0.0241463 NA
rs1367117 rs1367117 02 21263900 G A 26 1 1 161856 163987 41743 0 161856 163987 41743 0 367586 1529 1602 371 0 3502 160327 162385 41372 0 364084 0.336619 0.334666 0.336638 0 1.03446 0.96413 1.10993 0.9403 0.839035 1.05379 0.991195 0.942978 1.04188 0.621141 1 -0.0125577 0.0254083 NA
rs515135 rs515135 02 21286057 T C 27 1 1 11882 108434 247270 0 11882 108434 247270 0 367586 113 1039 2350 0 3502 11769 107395 244920 0 364084 0.179819 0.180611 0.179812 0 1.00761 0.829031 1.22466 0.99932 0.826673 1.20802 0.994603 0.935584 1.05734 0.792391 1 -0.00824394 0.0313211 NA
rs1260326 rs1260326 02 27730940 T C 28 1 1 57437 175526 134623 0 57437 175526 134623 0 367586 551 1704 1247 0 3502 56886 173822 133376 0 364084 0.39501 0.400628 0.394956 0 1.01209 0.918968 1.11465 0.965256 0.872752 1.06757 0.976598 0.930807 1.02464 0.27213 1 -0.0269958 0.0245826 NA
2:27731212_T_C rs3817588 02 27731212 T C 29 0.991982 0.980657 237957 115439 14189.4 0 237957 115439 14189.4 0 367586 2274.34 1093.43 134.231 0 3502 235683 114346 14055.1 0 364084 0.195625 0.194445 0.195636 -3.8796e-15 0.990932 0.921657 1.06541 0.989675 0.830854 1.17886 0.992441 0.935153 1.05324 0.765826 0.980766 -0.00909726 0.0305442 NA
rs6544713 rs6544713 02 44073881 T C 30 1 1 38467 160718 168401 0 38467 160718 168401 0 367586 375 1502 1625 0 3502 38092 159216 166776 0 364084 0.32326 0.321531 0.323277 0 0.958265 0.855279 1.07365 0.989743 0.884133 1.10797 1.00803 0.958498 1.06011 0.763386 1 0.00773308 0.0256881 NA
rs4148218 rs4148218 02 44099582 G A 31 1 1 245276 109927 12383 0 245276 109927 12383 0 367586 2298 1086 118 0 3502 242978 108841 12265 0 364084 0.183213 0.188749 0.18316 0 1.055 0.981197 1.13436 1.01726 0.844692 1.22508 1.03762 0.977052 1.10194 0.169968 1 0.0426915 0.0311093 NA
rs2710642 rs2710642 02 63149557 G A 32 1 1 39456 161626 166504 0 39456 161626 166504 0 367586 393 1609 1500 0 3502 39063 160017 165004 0 364084 0.327186 0.341947 0.327044 0 0.999454 0.894596 1.1166 0.903587 0.808158 1.01028 0.935235 0.889967 0.982805 0.00424422 1 -0.0732981 0.0256339 NA
2:118576719_T_C rs17508045 02 118576719 T C 33 0.999611 0.997929 305977 58744.1 2864.9 0 305977 58744.1 2864.9 0 367586 2881.49 593.565 26.949 0 3502 303096 58150.5 2837.95 0 364084 0.087699 0.0924419 0.0876534 -1.58351e-15 1.07369 0.982462 1.17338 0.998851 0.682313 1.46224 1.06019 0.977447 1.14995 0.130596 0.99704 0.0643826 0.042588 NA
rs2030746 rs2030746 02 121309488 C T 34 1 1 125469 178592 63525 0 125469 178592 63525 0 367586 1168 1742 592 0 3502 124301 176850 62933 0 364084 0.415742 0.417761 0.415723 0 1.04827 0.973037 1.12933 1.00109 0.906418 1.10566 1.00842 0.961436 1.0577 0.680182 1 0.0100524 0.0243864 NA
2:135762344_C_T rs16831243 02 135762344 C T 35 0.999529 0.998031 297933 65518.4 4134.64 0 297933 65518.4 4134.64 0 367586 2829.81 626.192 46 0 3502 295103 64892.2 4088.64 0 364084 0.100368 0.10254 0.100347 3.16702e-16 1.00631 0.922485 1.09775 1.17326 0.875319 1.57262 1.02435 0.94789 1.10699 0.240611 0.998422 0.0476001 0.0405638 NA
2:165551201_T_C rs7607980 02 165551201 T C 36 0.999288 0.997628 284300 77910.9 5375.6 0 284300 77910.9 5375.6 0 367586 2719.65 731.702 50.651 0 3502 281580 77179.2 5324.95 0 364084 0.1206 0.118933 0.120616 -2.85032e-15 0.981575 0.904285 1.06547 0.984831 0.744862 1.30211 0.984155 0.915154 1.05836 0.754115 0.997505 -0.0115828 0.0369801 NA
2:165619163_T_G rs355838 02 165619163 T G 37 0.994557 0.992059 56385.1 175396 135805 0 56385.1 175396 135805 0 367586 531.949 1677.11 1292.94 0 3502 55853.1 173719 134512 0 364084 0.391971 0.391349 0.391977 7.91756e-16 1.01366 0.919038 1.11803 1.00924 0.911884 1.11699 1.00264 0.955443 1.05217 0.945911 0.991659 -0.0016781 0.0247352 NA
rs2287623 rs2287623 02 169830155 G A 38 1 1 57757 176298 133531 0 57757 176298 133531 0 367586 574 1661 1267 0 3502 57183 174637 132264 0 364084 0.39693 0.401057 0.396891 0 0.94752 0.861334 1.04233 0.954311 0.864273 1.05373 0.982777 0.936704 1.03112 0.416133 1 -0.0199939 0.0245883 NA
rs1047891 rs1047891 02 211540507 C A 39 1 1 172154 158700 36732 0 172154 158700 36732 0 367586 1666 1508 328 0 3502 170488 157192 36404 0 364084 0.315795 0.308966 0.315861 0 0.981725 0.915352 1.05291 0.922027 0.818634 1.03848 0.968411 0.92033 1.01901 0.237733 1 -0.0305112 0.0258422 NA
rs1250229 rs1250229 02 216304384 T C 40 1 1 24471 143779 199336 0 24471 143779 199336 0 367586 222 1340 1940 0 3502 24249 142439 197396 0 364084 0.262144 0.254712 0.262216 0 1.02758 0.890949 1.18517 1.07351 0.93372 1.23422 1.03993 0.985259 1.09764 0.152683 1 0.0393027 0.0274821 NA
2:227122216_G_T rs1515110 02 227122216 G T 41 0.999003 0.998217 48609.5 170037 148940 0 48609.5 170037 148940 0 367586 453.055 1651.65 1397.29 0 3502 48156.4 168385 147543 0 364084 0.363528 0.365186 0.363512 2.37527e-16 1.0426 0.939206 1.15738 1.00664 0.904976 1.11972 0.992799 0.945443 1.04253 0.752526 0.998205 -0.00788339 0.025002 NA
rs11563251 rs11563251 02 234679384 C T 42 1 1 290875 72172 4539 0 290875 72172 4539 0 367586 2737 721 44 0 3502 288138 71451 4495 0 364084 0.110518 0.115505 0.11047 0 1.06231 0.978234 1.15362 1.0305 0.763949 1.39006 1.05153 0.976881 1.13188 0.186461 1 0.05059 0.0382933 NA
3:12296469_G_A rs9875338 03 12296469 G A 43 0.999063 0.998416 132583 176123 58880 0 132583 176123 58880 0 367586 1283.4 1659.29 559.302 0 3502 131300 174463 58320.7 0 364084 0.399747 0.396616 0.399777 -7.1258e-16 0.973016 0.904326 1.04692 0.981126 0.887951 1.08408 0.986896 0.940547 1.03553 0.664502 0.998333 -0.0106478 0.0245506 NA
rs7640978 rs7640978 03 32533010 C T 44 1 1 305112 59557 2917 0 305112 59557 2917 0 367586 2925 556 21 0 3502 302187 59001 2896 0 364084 0.0889465 0.0853798 0.0889808 0 0.973566 0.888787 1.06643 0.749153 0.486943 1.15256 0.955752 0.878577 1.03971 0.29697 1 -0.0440159 0.0422031 NA
Affx-22382690 rs2290547 03 47061183 G A 45 1 1 250117 105993 11476 0 250117 105993 11476 0 367586 2386 1004 112 0 3502 247731 104989 11364 0 364084 0.175394 0.175328 0.175395 0 0.992887 0.921989 1.06924 1.02329 0.845851 1.23794 0.99954 0.939557 1.06335 0.878498 1 -0.00482032 0.0315314 NA
3:50113034_A_G rs2240327 03 50113034 A G 46 0.99989 0.999813 100622 183347 83617 0 100622 183347 83617 0 367586 954.145 1681.58 866.271 0 3502 99667.7 181666 82750.8 0 364084 0.47687 0.487454 0.476768 -2.37527e-16 0.96691 0.892736 1.04725 1.09351 0.996951 1.19941 1.04373 0.99573 1.09404 0.0519545 0.999703 0.0475866 0.0244849 NA
rs13326165 rs13326165 03 52532118 A G 47 1 1 15455 119214 232917 0 15455 119214 232917 0 367586 140 1157 2205 0 3502 15315 118057 230712 0 364084 0.204203 0.205168 0.204193 0 1.07209 0.8989 1.27864 1.04551 0.88064 1.24124 0.994027 0.937757 1.05367 0.819199 1 -0.00683263 0.0298922 NA
rs6805251 rs6805251 03 119560606 T C 48 1 1 53874 173703 140009 0 53874 173703 140009 0 367586 520 1685 1297 0 3502 53354 172018 138712 0 364084 0.382837 0.389063 0.382777 0 1.00505 0.910501 1.10943 0.959378 0.866154 1.06263 0.973822 0.927933 1.02198 0.225216 1 -0.0299899 0.0247283 NA
rs17345563 rs17345563 03 132209203 A G 49 1 1 289295 73612 4679 0 289295 73612 4679 0 367586 2754 692 56 0 3502 286541 72920 4623 0 364084 0.112858 0.114792 0.112839 0 0.987375 0.908059 1.07362 1.26034 0.965821 1.64466 1.01954 0.946986 1.09766 0.544114 1 0.023069 0.0380297 NA
3:135932359_C_T rs687339 03 135932359 C T 50 0.998803 0.997227 19123.1 129452 219011 0 19123.1 129452 219011 0 367586 173.651 1226.87 2101.48 0 3502 18949.4 128225 216910 0 364084 0.228107 0.224753 0.228139 -1.42516e-15 1.0441 0.890043 1.22483 1.05722 0.904993 1.23505 1.01952 0.963637 1.07864 0.475487 0.997616 0.0204522 0.0286615 NA
3:156798294_A_G rs1482852 03 156798294 A G 51 0.998128 0.996845 131815 177009 58762 0 131815 177009 58762 0 367586 1270.95 1679.28 551.769 0 3502 130544 175330 58210.3 0 364084 0.400631 0.397318 0.400663 1.26681e-15 0.983774 0.914313 1.05851 0.973611 0.880606 1.07644 0.986147 0.939847 1.03473 0.590249 0.996323 -0.0132587 0.0246226 NA
3:170727218_G_A rs10513688 03 170727218 G A 52 0.999974 0.999859 299612 64506.6 3467.13 0 299612 64506.6 3467.13 0 367586 2842.87 622.133 37 0 3502 296769 63884.4 3430.13 0 364084 0.0971756 0.0993908 0.0971543 -9.50107e-16 1.0166 0.931734 1.1092 1.12604 0.812739 1.56012 1.02556 0.94798 1.10949 0.523659 0.999743 0.0258795 0.0405816 NA
rs6831256 rs6831256 04 3473139 A G 53 1 1 122328 179565 65693 0 122328 179565 65693 0 367586 1157 1750 595 0 3502 121171 177815 65098 0 364084 0.422964 0.41976 0.422994 0 1.03071 0.95659 1.11057 0.957226 0.86671 1.0572 0.986822 0.940873 1.03502 0.700351 1 -0.00936956 0.0243462 NA
4:26062990_A_G rs10019888 04 26062990 A G 54 0.996652 0.990717 256221 101227 10138.8 0 256221 101227 10138.8 0 367586 2460.72 944.988 96.2902 0 3502 253760 100282 10042.5 0 364084 0.165273 0.162417 0.165301 -6.4924e-15 0.971775 0.901229 1.04784 0.988781 0.805843 1.21325 0.979173 0.918655 1.04368 0.54044 0.988944 -0.0198912 0.0324942 NA
rs442177 rs442177 04 88030261 G T 55 1 1 60675 177384 129527 0 60675 177384 129527 0 367586 602 1614 1286 0 3502 60073 175770 128241 0 364084 0.406346 0.402342 0.406384 0 0.916308 0.834049 1.00668 1.00068 0.907926 1.10292 1.01693 0.969279 1.06692 0.452284 1 0.0183842 0.0244597 NA
4:88160140_C_T rs10029254 04 88160140 C T 56 0.999897 0.999771 217251 130571 19763.7 0 217251 130571 19763.7 0 367586 2050.98 1264.04 186.976 0 3502 215200 129307 19576.7 0 364084 0.231372 0.233865 0.231348 3.16702e-16 1.02569 0.955945 1.10053 1.00214 0.862167 1.16483 1.0142 0.959353 1.07218 0.773798 0.999859 0.00817472 0.0284427 NA
rs3822072 rs3822072 04 89741269 G A 57 1 1 110787 182105 74694 0 110787 182105 74694 0 367586 1132 1643 727 0 3502 109655 180462 73967 0 364084 0.450905 0.442176 0.450989 0 0.881929 0.817321 0.951645 0.952091 0.867001 1.04553 0.964967 0.920311 1.01179 0.19082 1 -0.031618 0.0241699 NA
rs2602836 rs2602836 04 100014805 A G 58 1 1 64735 179575 123276 0 64735 179575 123276 0 367586 625 1696 1181 0 3502 64110 177879 122095 0 364084 0.420371 0.420617 0.420369 0 0.978018 0.891914 1.07243 0.992197 0.900095 1.09372 0.998982 0.952479 1.04776 0.968881 1 0.000950591 0.0243669 NA
rs13107325 rs13107325 04 103188709 C T 59 1 1 314539 51078 1969 0 314539 51078 1969 0 367586 2977 503 22 0 3502 311562 50575 1947 0 364084 0.0748342 0.0780982 0.0748028 0 1.04087 0.946586 1.14455 1.18256 0.775618 1.803 1.04779 0.959794 1.14385 0.279118 1 0.0495588 0.0457901 NA
rs6450176 rs6450176 05 53298025 G A 60 1 1 205147 139012 23427 0 205147 139012 23427 0 367586 1942 1332 228 0 3502 203205 137680 23199 0 364084 0.25282 0.255283 0.252796 0 1.01232 0.943821 1.08579 1.02837 0.895919 1.18041 1.01321 0.959973 1.0694 0.655108 1 0.0123502 0.0276491 NA
5:55861786_C_T rs9686661 05 55861786 C T 61 0.999884 0.999703 235332 117442 14811.2 0 235332 117442 14811.2 0 367586 2262.96 1106.02 133.02 0 3502 233069 116336 14678.2 0 364084 0.200041 0.195896 0.200081 -3.95878e-16 0.97916 0.910908 1.05253 0.933363 0.783003 1.1126 0.973986 0.91792 1.03348 0.383253 0.999949 -0.0261696 0.0300139 NA
5:67714246_A_G rs4976033 05 67714246 A G 62 0.983128 0.97252 131248 176794 59543.3 0 131248 176794 59543.3 0 367586 1228.75 1732.13 541.125 0 3502 130020 175062 59002.2 0 364084 0.402465 0.401825 0.402471 1.02928e-15 1.04697 0.972823 1.12677 0.97046 0.876714 1.07423 0.997316 0.950577 1.04635 0.870736 0.970878 -0.00404651 0.0248673 NA
5:74560579_G_A rs10066707 05 74560579 G A 63 0.993838 0.99098 146622 170694 50270.3 0 146622 170694 50270.3 0 367586 1429.32 1579.23 493.447 0 3502 145193 169115 49776.9 0 364084 0.36894 0.36638 0.368965 1.42516e-15 0.948592 0.882783 1.01931 1.00699 0.90858 1.11607 0.988944 0.941804 1.03844 0.729845 0.989482 -0.008639 0.0250165 NA
5:74562029_C_G rs2006760 05 74562029 C G 64 0.989448 0.974963 232555 119577 15454 0 232555 119577 15454 0 367586 2200.95 1167.5 133.557 0 3502 230354 118409 15320.4 0 364084 0.204693 0.204827 0.204692 -8.86766e-15 1.03195 0.960921 1.10822 0.912392 0.765583 1.08735 1.00083 0.944142 1.06092 0.879752 0.971585 0.0045767 0.0302524 NA
rs7703051 rs7703051 05 74625487 C A 65 1 1 143724 172086 51776 0 143724 172086 51776 0 367586 1362 1607 533 0 3502 142362 170479 51243 0 364084 0.37493 0.381639 0.374865 0 0.985285 0.916352 1.0594 1.0872 0.983102 1.20232 1.02922 0.980552 1.08031 0.267563 1 0.0275018 0.0248056 NA
5:74641707_G_A rs2303152 05 74641707 G A 66 0.999561 0.998347 297281 66549.7 3754.97 0 297281 66549.7 3754.97 0 367586 2868.51 602.486 31 0 3502 294413 65947.3 3723.97 0 364084 0.100738 0.0948724 0.100794 1.10846e-15 0.93767 0.858473 1.02417 0.854389 0.598837 1.219 0.935089 0.862951 1.01326 0.115028 0.999233 -0.0629675 0.0399542 NA
5:74648496_G_T rs17238484 05 74648496 G T 67 0.99975 0.999474 220665 127957 18963.4 0 220665 127957 18963.4 0 367586 2145.04 1172.47 184.486 0 3502 218520 126785 18778.9 0 364084 0.22564 0.220081 0.225693 7.1258e-16 0.942091 0.877065 1.01194 1.00081 0.860441 1.16407 0.968116 0.914664 1.02469 0.259959 0.999529 -0.0323206 0.0286914 NA
rs5909 rs5909 05 74656175 G A 68 1 1 301812 62562 3212 0 301812 62562 3212 0 367586 2844 628 30 0 3502 298968 61934 3182 0 364084 0.0938365 0.0982296 0.0937943 0 1.06592 0.977254 1.16264 0.991097 0.690484 1.42259 1.05244 0.972415 1.13905 0.2057 1 0.0521564 0.0412148 NA
rs12916 rs12916 05 74656539 T C 69 1 1 132156 176603 58827 0 132156 176603 58827 0 367586 1261 1649 592 0 3502 130895 174954 58235 0 364084 0.400256 0.404483 0.400215 0 0.978374 0.908887 1.05317 1.05523 0.956588 1.16404 1.01791 0.970252 1.0679 0.520351 1 0.0157677 0.0245295 NA
rs4530754 rs4530754 05 122855416 G A 70 1 1 76377 182312 108897 0 76377 182312 108897 0 367586 772 1722 1008 0 3502 75605 180590 107889 0 364084 0.455765 0.466305 0.455664 0 0.93384 0.857471 1.01701 0.91499 0.832733 1.00537 0.958078 0.913933 1.00436 0.0690743 1 -0.0438591 0.0241258 NA
rs6882076 rs6882076 05 156390297 T C 71 1 1 49173 170253 148160 0 49173 170253 148160 0 367586 476 1602 1424 0 3502 48697 168651 146736 0 364084 0.365355 0.364649 0.365362 0 0.971782 0.876836 1.07701 0.992816 0.894504 1.10193 1.00308 0.955222 1.05334 0.946298 1 0.00167933 0.0249321 NA
6:16109163_A_C rs2294261 06 16109163 A C 72 0.99645 0.994416 95752.4 183259 88575.1 0 95752.4 183259 88575.1 0 367586 913.98 1820.25 767.765 0 3502 94838.4 181438 87807.3 0 364084 0.490237 0.479124 0.490344 1.42516e-15 1.041 0.961113 1.12753 0.907287 0.823917 0.999094 0.95607 0.912078 1.00218 0.0796598 0.994056 -0.042224 0.0240914 NA
6:26093141_G_A rs1800562 06 26093141 G A 73 0.99952 0.997285 313425 51906.4 2254.63 0 313425 51906.4 2254.63 0 367586 2992.42 490.6 18.9765 0 3502 310433 51415.8 2235.65 0 364084 0.076738 0.0754644 0.0767502 9.50107e-16 0.989864 0.899325 1.08952 0.880552 0.559631 1.3855 0.98188 0.898193 1.07336 0.730002 0.997776 -0.0156287 0.0452846 NA
rs2247056 rs2247056 06 31265490 T C 74 1 1 32591 153678 181317 0 32591 153678 181317 0 367586 302 1465 1735 0 3502 32289 152213 179582 0 364084 0.297699 0.295403 0.297721 0 1.02904 0.90863 1.16541 1.03296 0.913611 1.1679 1.01118 0.960343 1.0647 0.617244 1 0.0131802 0.0263731 NA
6:34563164_A_G rs205262 06 34563164 A G 75 0.999283 0.998621 196621 144317 26647.4 0 196621 144317 26647.4 0 367586 1839.34 1405.39 257.275 0 3502 194782 142912 26390.1 0 364084 0.268797 0.27412 0.268746 -1.58351e-16 1.0414 0.971209 1.11665 1.03239 0.905545 1.177 1.02755 0.974744 1.08322 0.298637 0.99849 0.0281815 0.0271143 NA
6:43757896_C_A rs998584 06 43757896 C A 76 0.996387 0.994693 98504 183562 85520.5 0 98504 183562 85520.5 0 367586 921.82 1720.18 860 0 3502 97582.2 181841 84660.5 0 364084 0.482339 0.491174 0.482254 4.75053e-16 1.0014 0.924053 1.08521 1.07533 0.979466 1.18058 1.03635 0.988695 1.0863 0.114243 0.994335 0.038096 0.0241205 NA
rs17789218 rs17789218 06 100600097 T C 77 1 1 209829 135864 21893 0 209829 135864 21893 0 367586 2008 1276 218 0 3502 207821 134588 21675 0 364084 0.244365 0.244432 0.244364 0 0.981228 0.91443 1.05291 1.04093 0.904522 1.19792 1.00037 0.947062 1.05667 0.902367 1 -0.00342893 0.0279521 NA
6:116337503_G_A rs868943 06 116337503 G A 78 0.999615 0.999376 122639 178859 66087.8 0 122639 178859 66087.8 0 367586 1162.11 1685.94 653.957 0 3502 121477 177173 65433.8 0 364084 0.423077 0.427449 0.423035 7.1258e-16 0.994699 0.922748 1.07226 1.04471 0.948811 1.1503 1.01822 0.97092 1.06783 0.427335 0.999306 0.0192955 0.024309 NA
rs9491696 rs9491696 06 127452639 C G 79 1 1 94100 183991 89495 0 94100 183991 89495 0 367586 938 1701 863 0 3502 93162 182290 88632 0 364084 0.493736 0.489292 0.493779 0 0.926782 0.85544 1.00407 0.967066 0.881267 1.06122 0.982207 0.937041 1.02955 0.374246 1 -0.0213695 0.0240499 NA
6:139831757_T_C rs634869 06 139831757 T C 80 0.999776 0.999687 61831.2 177550 128204 0 61831.2 177550 128204 0 367586 589.306 1697.73 1214.97 0 3502 61241.9 175853 126989 0 364084 0.409717 0.410671 0.409708 -1.58351e-16 1.00329 0.913131 1.10235 0.994271 0.900678 1.09759 0.99603 0.949507 1.04483 0.926554 0.999531 -0.00225062 0.0244151 NA
6:152040291_T_C rs12525163 06 152040291 T C 81 0.999285 0.998573 193858 146362 27365.9 0 193858 146362 27365.9 0 367586 1872.67 1386.45 242.882 0 3502 191986 144975 27123 0 364084 0.273533 0.267306 0.273592 1.18763e-15 0.98043 0.914351 1.05128 0.91805 0.802696 1.04998 0.96864 0.918483 1.02154 0.17953 0.998731 -0.0362035 0.0269732 NA
6:160575985_C_T rs2297374 06 160575985 C T 82 0.998105 0.996826 143986 171881 51719.5 0 143986 171881 51719.5 0 367586 1383.71 1644.11 474.18 0 3502 142602 170237 51245.3 0 364084 0.374497 0.370141 0.374539 2.45444e-15 0.995306 0.926303 1.06945 0.953607 0.858741 1.05895 0.981358 0.934677 1.03037 0.503353 0.997371 -0.0166231 0.0248394 NA
rs1564348 rs1564348 06 160578860 T C 83 1 1 253279 103766 10541 0 253279 103766 10541 0 367586 2394 1008 100 0 3502 250885 102758 10441 0 364084 0.169821 0.172473 0.169796 0 1.02801 0.954728 1.10691 1.00371 0.820941 1.22717 1.01905 0.957509 1.08455 0.564374 1 0.0184553 0.0320206 NA
rs702485 rs702485 07 6449272 A G 84 1 1 109061 182158 76367 0 109061 182158 76367 0 367586 1032 1742 728 0 3502 108029 180416 75639 0 364084 0.455529 0.456596 0.455519 0 1.01073 0.935485 1.09202 1.0075 0.915903 1.10826 1.00435 0.958009 1.05294 0.778475 1 0.00678675 0.0241258 NA
7:16152174_T_A rs17286602 07 16152174 T A 85 0.997749 0.99646 120185 180187 67214.2 0 120185 180187 67214.2 0 367586 1160 1680.51 661.49 0 3502 119025 178507 66552.7 0 364084 0.427948 0.428825 0.42794 -9.50107e-16 0.965973 0.896017 1.04139 1.01985 0.926529 1.12257 1.00362 0.957017 1.05249 0.921145 0.996725 0.00241028 0.0243485 NA
rs10282707 rs10282707 07 17911038 C T 86 1 1 133659 176056 57871 0 133659 176056 57871 0 367586 1266 1670 566 0 3502 132393 174386 57305 0 364084 0.396911 0.400057 0.396881 0 1.00147 0.930602 1.07773 1.03289 0.934985 1.14105 1.01334 0.965815 1.0632 0.51231 1 0.0161066 0.024581 NA
rs12670798 rs12670798 07 21607352 T C 87 1 1 208500 136805 22281 0 208500 136805 22281 0 367586 1970 1308 224 0 3502 206530 135497 22057 0 364084 0.2467 0.250714 0.246661 0 1.01203 0.943385 1.08568 1.06468 0.926607 1.22332 1.02193 0.967919 1.07895 0.48178 1 0.0196041 0.0278688 NA
rs4722551 rs4722551 07 25991826 T C 88 1 1 260182 98070 9334 0 260182 98070 9334 0 367586 2494 928 80 0 3502 257688 97142 9254 0 364084 0.15879 0.15534 0.158823 0 0.987049 0.915064 1.0647 0.89322 0.71426 1.11702 0.974034 0.912772 1.03941 0.433787 1 -0.0257056 0.032841 NA
rs2073547 rs2073547 07 44582331 A G 89 1 1 245422 109039 13125 0 245422 109039 13125 0 367586 2344 1034 124 0 3502 243078 108005 13001 0 364084 0.184024 0.183038 0.184033 0 0.992807 0.922432 1.06855 0.989084 0.82494 1.18589 0.993383 0.934736 1.05571 0.885746 1 -0.00443193 0.0308439 NA
rs217386 rs217386 07 44600695 G A 90 1 1 121990 179168 66428 0 121990 179168 66428 0 367586 1134 1736 632 0 3502 120856 177432 65796 0 364084 0.424423 0.428327 0.424386 0 1.04273 0.967202 1.12416 1.0237 0.928363 1.12883 1.01624 0.969047 1.06574 0.510858 1 0.0159606 0.0242746 NA
rs4917014 rs4917014 07 50305863 T G 91 1 1 170006 160266 37314 0 170006 160266 37314 0 367586 1630 1505 367 0 3502 168376 158761 36947 0 364084 0.319509 0.319674 0.319507 0 0.979231 0.912663 1.05066 1.02608 0.915705 1.14975 1.00077 0.951523 1.05256 0.957095 1 -0.00138737 0.0257876 NA
rs17145738 rs17145738 07 72982874 C T 92 1 1 283413 78558 5615 0 283413 78558 5615 0 367586 2751 700 51 0 3502 280662 77858 5564 0 364084 0.122132 0.114506 0.122205 0 0.91725 0.843896 0.996981 0.935139 0.707997 1.23515 0.92885 0.862698 1.00007 0.0474984 1 -0.0725854 0.0366255 NA
rs799160 rs799160 07 73060006 C T 93 1 1 96049 183953 87584 0 96049 183953 87584 0 367586 910 1732 860 0 3502 95139 182221 86724 0 364084 0.488486 0.492861 0.488444 0 0.993726 0.916748 1.07717 1.03676 0.944057 1.13856 1.01783 0.971035 1.06689 0.438935 1 0.0186342 0.0240755 NA
7:116358044_A_G rs38855 07 116358044 A G 94 0.993016 0.989758 102992 183261 81332.4 0 102992 183261 81332.4 0 367586 988.973 1752.69 760.333 0 3502 102003 181509 80572 0 364084 0.470538 0.467356 0.470568 7.91756e-16 0.995954 0.920921 1.0771 0.973307 0.885112 1.07029 0.987184 0.941705 1.03486 0.614587 0.990568 -0.0121736 0.0241762 NA
7:130444934_A_G rs3996352 07 130444934 A G 95 0.997482 0.996091 94810.4 183476 89299.7 0 94810.4 183476 89299.7 0 367586 933.761 1740.43 827.812 0 3502 93876.6 181736 88471.8 0 364084 0.492504 0.484873 0.492578 -3.95878e-16 0.962804 0.888872 1.04288 0.940694 0.856283 1.03343 0.969636 0.925038 1.01638 0.204895 0.994868 -0.0305371 0.024088 NA
rs17173637 rs17173637 07 150529449 T C 96 1 1 308034 56880 2672 0 308034 56880 2672 0 367586 2910 575 17 0 3502 305124 56305 2655 0 364084 0.0846387 0.0869503 0.0846165 0 1.07079 0.978726 1.17151 0.671379 0.416151 1.08314 1.03021 0.947653 1.11996 0.582336 1 0.0236838 0.0430633 NA
8:9184231_G_A rs4240624 08 9184231 G A 97 0.999841 0.999322 3037.28 61083.2 303465 0 3037.28 61083.2 303465 0 367586 31 566.808 2904.19 0 3502 3006.28 60516.4 300561 0 364084 0.0913498 0.0897784 0.0913649 1.58351e-16 0.908302 0.631565 1.3063 0.937044 0.656558 1.33735 1.01945 0.938895 1.10691 0.576611 0.999057 0.0232568 0.0416535 NA
8:9267117_C_T rs9693857 08 9267117 C T 98 0.996631 0.995289 112952 181929 72705.1 0 112952 181929 72705.1 0 367586 1058.63 1766.9 676.467 0 3502 111893 180162 72028.7 0 364084 0.445255 0.445436 0.445254 1.18763e-15 1.03659 0.960211 1.11905 0.99266 0.900957 1.0937 1.00074 0.954462 1.04926 0.866715 0.995308 0.00407118 0.0242574 NA
8:15799853_G_C rs4332136 08 15799853 G C 99 0.999557 0.97821 361744 5820.84 21 0 361744 5820.84 21 0 367586 3441.1 60.898 0 0 3502 358303 5759.94 21 0 364084 0.00797478 0.00869475 0.00796786 -6.01734e-15 1.10088 0.853336 1.42022 NA NA NA 1.09203 0.847433 1.40722 0.410885 0.974089 0.113516 0.138041 NA
rs4921914 rs4921914 08 18272438 C T 100 1 1 17860 128015 221711 0 17860 128015 221711 0 367586 156 1255 2091 0 3502 17704 126760 219620 0 364084 0.222717 0.223729 0.222707 0 1.12359 0.950654 1.32799 1.08051 0.917631 1.2723 0.994121 0.93954 1.05187 0.909015 1 -0.00330842 0.0289499 NA
rs1801177 rs1801177 08 19805708 G A 101 1 1 355064 12417 105 0 355064 12417 105 0 367586 3362 140 0 0 3502 351702 12277 105 0 364084 0.0171756 0.0199886 0.0171485 0 1.19292 1.00641 1.41401 NA NA NA 1.16899 0.987953 1.38321 0.0717689 1 0.166344 0.0923835 NA
rs268 rs268 08 19813529 A G 102 1 1 354297 13161 128 0 354297 13161 128 0 367586 3380 120 2 0 3502 350917 13041 126 0 364084 0.0182502 0.0177042 0.0182554 0 0.95534 0.79565 1.14708 1.64796 0.407483 6.66477 0.96926 0.810875 1.15858 0.596272 1 -0.0471411 0.0889843 NA
rs301 rs301 08 19816934 T C 103 1 1 215031 132363 20192 0 215031 132363 20192 0 367586 2048 1268 186 0 3502 212983 131095 20006 0 364084 0.234975 0.234152 0.234983 0 1.00588 0.937528 1.07923 0.966869 0.831529 1.12424 0.995383 0.941578 1.05226 0.803129 1 -0.00706885 0.0283548 NA
rs326 rs326 08 19819439 A G 104 1 1 183581 152452 31553 0 183581 152452 31553 0 367586 1724 1465 313 0 3502 181857 150987 31240 0 364084 0.293208 0.298544 0.293156 0 1.02351 0.954331 1.0977 1.05688 0.936414 1.19285 1.0262 0.97476 1.08035 0.353698 1 0.0244947 0.026411 NA
rs328 rs328 08 19819724 C G 105 1 1 297126 66721 3739 0 297126 66721 3739 0 367586 2812 655 35 0 3502 294314 66066 3704 0 364084 0.100927 0.103512 0.100903 0 1.03767 0.952679 1.13024 0.988992 0.707515 1.38245 1.02885 0.952357 1.11149 0.567581 1 0.0227629 0.0398219 NA
rs12678919 rs12678919 08 19844222 A G 106 1 1 299527 64583 3476 0 299527 64583 3476 0 367586 2832 636 34 0 3502 296695 63947 3442 0 364084 0.0973038 0.100514 0.0972729 0 1.04197 0.955694 1.13603 1.03487 0.736725 1.45367 1.03704 0.958966 1.12148 0.444124 1 0.0309719 0.0404731 NA
8:19865843_G_A rs894210 08 19865843 G A 107 0.995362 0.992945 77450.3 182762 107374 0 77450.3 182762 107374 0 367586 724.153 1748.55 1029.3 0 3502 76726.2 181013 106345 0 364084 0.459297 0.456433 0.459325 3.95878e-16 1.02348 0.938181 1.11654 1.02551 0.932086 1.12829 1.01172 0.965032 1.06066 0.76123 0.992674 0.00735914 0.0242184 NA
rs10102164 rs10102164 08 55421614 G A 108 1 1 228370 122682 16534 0 228370 122682 16534 0 367586 2116 1216 170 0 3502 226254 121466 16364 0 364084 0.211855 0.222159 0.211756 0 1.07043 0.997192 1.14905 1.11081 0.949366 1.29971 1.06316 1.00463 1.12509 0.0426061 1 0.059586 0.0293882 NA
8:59385919_C_T rs2326077 08 59385919 C T 109 0.999418 0.998927 41715.8 164193 161677 0 41715.8 164193 161677 0 367586 382.298 1555.74 1563.96 0 3502 41333.5 162637 160113 0 364084 0.336825 0.331287 0.336878 -2.37527e-16 1.03423 0.924277 1.15727 1.05608 0.943858 1.18165 1.02545 0.975444 1.07802 0.31626 0.998905 0.0254941 0.0254388 NA
rs2293889 rs2293889 08 116599199 T G 110 1 1 68113 181339 118134 0 68113 181339 118134 0 367586 602 1774 1126 0 3502 67511 179565 117008 0 364084 0.43196 0.425186 0.432025 0 1.10792 1.00966 1.21575 1.0792 0.977072 1.192 1.02832 0.980522 1.07845 0.259222 1 0.0274423 0.0243233 NA
8:116663898_G_A rs2737252 08 116663898 G A 111 0.99825 0.996606 189806 148612 29168.6 0 189806 148612 29168.6 0 367586 1823.68 1405.41 272.91 0 3502 187982 147206 28895.7 0 364084 0.281497 0.278588 0.281525 1.90021e-15 0.984107 0.917664 1.05536 0.973538 0.85673 1.10627 0.985534 0.935138 1.03865 0.382728 0.996572 -0.0233379 0.0267366 NA
8:121868551_G_T rs4871137 08 121868551 G T 112 0.998591 0.99772 37337.3 159046 171203 0 37337.3 159046 171203 0 367586 345.784 1503.33 1652.89 0 3502 36991.5 157542 169550 0 364084 0.317912 0.313378 0.317956 -1.26681e-15 1.02083 0.907711 1.14805 1.0429 0.928257 1.1717 1.02142 0.970897 1.07457 0.387401 0.996626 0.0223314 0.0258364 NA
8:126474306_G_A rs2980885 08 126474306 G A 113 0.990879 0.979759 18546.6 128636 220403 0 18546.6 128636 220403 0 367586 163.4 1202.11 2136.49 0 3502 18383.2 127434 218267 0 364084 0.225429 0.218291 0.225498 -9.97612e-15 1.06128 0.900616 1.2506 1.10124 0.938607 1.29206 1.04263 0.984899 1.10374 0.17896 0.979842 0.0391287 0.0291144 NA
8:126482621_C_A rs2954022 08 126482621 C A 114 0.999791 0.999672 104997 183080 79509.4 0 104997 183080 79509.4 0 367586 1006.02 1781.97 714.012 0 3502 103991 181298 78795.4 0 364084 0.465331 0.458308 0.465399 -4.75053e-16 1.01601 0.940082 1.09807 0.936685 0.850641 1.03143 0.971875 0.927042 1.01888 0.192571 0.999944 -0.0314161 0.0241104 NA
8:126482621_C_T rs2954022 08 126482621 C T 115 0.999641 0.694303 367242 343.439 0.113725 0 367242 343.439 0.113725 0 367586 3500.79 1.20784 0 0 3502 363742 342.231 0.113725 0 364084 0.000467464 0.00017245 0.000470302 -7.83838e-15 0.366706 0.0614176 2.18949 NA NA NA 0.366571 0.0614047 2.18834 0.221295 0.788571 -0.784795 0.641648 NA
rs4075205 rs4075205 08 144284709 T C 116 1 1 105965 182871 78750 0 105965 182871 78750 0 367586 1017 1748 737 0 3502 104948 181123 78013 0 364084 0.462981 0.460023 0.46301 0 0.995912 0.921486 1.07635 0.974886 0.886298 1.07233 0.988052 0.942485 1.03582 0.521126 1 -0.0154644 0.0241025 NA
8:145022657_G_T rs7832643 08 145022657 G T 117 0.993906 0.99187 130814 177083 59689.2 0 130814 177083 59689.2 0 367586 1216.38 1696.06 589.557 0 3502 129597 175387 59099.6 0 364084 0.403255 0.410505 0.403185 1.58351e-16 1.03032 0.956833 1.10944 1.06284 0.962814 1.17325 1.0308 0.982648 1.08131 0.224297 0.992723 0.0298808 0.0245895 NA
9:2640759_A_G rs3780181 09 2640759 A G 118 0.997345 0.983965 319716 46170.5 1699.8 0 319716 46170.5 1699.8 0 367586 3060.89 428.514 12.6 0 3502 316655 45742 1687.2 0 364084 0.0674265 0.0647792 0.067452 -8.23426e-15 0.969145 0.875545 1.07275 0.772579 0.443353 1.34628 0.957631 0.87033 1.05369 0.431326 0.986713 -0.0380256 0.0483218 NA
9:15304782_C_A rs686030 09 15304782 C A 119 0.999323 0.997839 7307.74 89253 271025 0 7307.74 89253 271025 0 367586 71.8667 821.694 2608.44 0 3502 7235.87 88431.3 268417 0 364084 0.141285 0.137839 0.141318 -1.02928e-15 0.935551 0.734248 1.19204 0.97844 0.773119 1.23829 1.02939 0.96147 1.1021 0.383335 0.998502 0.0300665 0.0344891 NA
9:16904846_C_T rs7033354 09 16904846 C T 120 0.998694 0.997789 38090 160212 169284 0 38090 160212 169284 0 367586 374.227 1530.84 1596.93 0 3502 37715.8 158682 167687 0 364084 0.321547 0.325427 0.32151 -1.90021e-15 0.972279 0.867886 1.08923 0.95979 0.857135 1.07474 0.982257 0.93414 1.03285 0.463492 0.998072 -0.0188802 0.0257536 NA
rs1883025 rs1883025 09 107664301 C T 121 1 1 204187 139469 23930 0 204187 139469 23930 0 367586 1950 1303 249 0 3502 202237 138166 23681 0 364084 0.25481 0.257139 0.254787 0 0.978068 0.911522 1.04947 1.0905 0.955088 1.24511 1.01242 0.959352 1.06843 0.540316 1 0.016899 0.0275976 NA
9:107684230_T_G rs2472509 09 107684230 T G 122 0.989664 0.982561 166611 161750 39224.9 0 166611 161750 39224.9 0 367586 1624.45 1527.38 350.169 0 3502 164987 160223 38874.7 0 364084 0.326726 0.318063 0.326809 1.82104e-15 0.968197 0.902565 1.0386 0.914853 0.814648 1.02738 0.960756 0.91342 1.01054 0.129806 0.983466 -0.0391466 0.0258416 NA
rs8176720 rs8176720 09 136132873 T C 123 1 1 165305 162038 40243 0 165305 162038 40243 0 367586 1535 1589 378 0 3502 163770 160449 39865 0 364084 0.329887 0.334809 0.32984 0 1.05661 0.984698 1.13376 1.01164 0.903481 1.13275 1.02265 0.972901 1.07493 0.248664 1 0.0294993 0.0255715 NA
rs579459 rs579459 09 136154168 T C 124 1 1 230644 121108 15834 0 230644 121108 15834 0 367586 2208 1129 165 0 3502 228436 119979 15669 0 364084 0.20781 0.20831 0.207805 0 0.973541 0.905864 1.04627 1.08945 0.929289 1.27722 1.00307 0.946593 1.06291 0.916376 1 -0.00311214 0.0296396 NA
10:5196273_A_G rs1781930 10 5196273 A G 125 0.999819 0.999538 11602.8 107606 248377 0 11602.8 107606 248377 0 367586 113.702 1015.55 2372.75 0 3502 11489.1 106591 246004 0 364084 0.177933 0.177463 0.177938 1.58351e-16 0.962712 0.792326 1.16974 0.9746 0.806687 1.17746 1.00326 0.943329 1.06699 0.803194 0.999279 0.0078231 0.0313908 NA
rs970548 rs970548 10 46013277 A C 126 1 1 208563 136635 22388 0 208563 136635 22388 0 367586 2025 1257 220 0 3502 206538 135378 22168 0 364084 0.24676 0.24229 0.246803 0 0.947026 0.882373 1.01642 1.01221 0.880129 1.16412 0.975868 0.92372 1.03096 0.348231 1 -0.0261266 0.0278528 NA
10:65301725_T_C rs7897379 10 65301725 T C 127 0.999433 0.9991 99861.9 183712 84012.2 0 99861.9 183712 84012.2 0 367586 981.514 1708.61 811.875 0 3502 98880.4 182003 83200.4 0 364084 0.478441 0.47578 0.478467 -3.95878e-16 0.945753 0.874017 1.02338 0.983054 0.89536 1.07934 0.989288 0.943754 1.03702 0.631759 0.998675 -0.0115492 0.0240984 NA
rs2068888 rs2068888 10 94839642 G A 128 1 1 111288 181910 74388 0 111288 181910 74388 0 367586 1053 1744 705 0 3502 110235 180166 73683 0 364084 0.449808 0.450314 0.449803 0 1.01336 0.938395 1.09432 1.00164 0.910107 1.10239 1.00207 0.955775 1.0506 0.828757 1 0.00522412 0.0241527 NA
rs2255141 rs2255141 10 113933886 A G 129 1 1 27842 146621 193123 0 27842 146621 193123 0 367586 267 1378 1857 0 3502 27575 145243 191266 0 364084 0.275181 0.272987 0.275202 0 0.979847 0.858949 1.11776 1.00272 0.881447 1.14067 1.01119 0.959167 1.06604 0.668207 1 0.0115386 0.026921 NA
rs2923084 rs2923084 11 10388782 A G 130 1 1 248174 107712 11700 0 248174 107712 11700 0 367586 2312 1084 106 0 3502 245862 106628 11594 0 364084 0.178342 0.185037 0.178278 0 1.08109 1.00548 1.16239 0.972246 0.799537 1.18226 1.04652 0.984982 1.11191 0.147192 1 0.0454648 0.0313654 NA
11:14276999_G_A rs2303975 11 14276999 G A 131 0.998944 0.99593 290402 72711.9 4472.22 0 290402 72711.9 4472.22 0 367586 2748.12 712.6 41.2784 0 3502 287654 71999.3 4430.94 0 364084 0.111071 0.113529 0.111047 0 1.03598 0.953658 1.12541 0.975127 0.716079 1.32789 1.02521 0.951906 1.10416 0.421007 0.995626 0.0309153 0.0384196 NA
11:18656271_C_T rs10832962 11 18656271 C T 132 0.998752 0.997178 24573.6 141017 201996 0 24573.6 141017 201996 0 367586 220.831 1316.87 1964.3 0 3502 24352.8 139700 200031 0 364084 0.258666 0.251076 0.258739 -1.90021e-15 1.03953 0.900859 1.19954 1.08292 0.941688 1.24534 1.04118 0.986184 1.09923 0.190466 0.997065 0.0360188 0.027512 NA
rs326214 rs326214 11 47298360 G A 133 1 1 38532 160473 168581 0 38532 160473 168581 0 367586 385 1447 1670 0 3502 38147 159026 166911 0 364084 0.323104 0.316533 0.323167 0 0.901571 0.805278 1.00938 0.991359 0.886882 1.10814 1.03096 0.980104 1.08446 0.22659 1 0.0310501 0.0256784 NA
rs17788930 rs17788930 11 47752775 A G 134 1 1 156964 166067 44555 0 156964 166067 44555 0 367586 1526 1548 428 0 3502 155438 164519 44127 0 364084 0.347098 0.343232 0.347136 0 0.958424 0.892697 1.02899 0.987966 0.887069 1.10034 0.98288 0.935354 1.03282 0.493221 1 -0.0172761 0.0252135 NA
11:51512090_T_C rs11246602 11 51512090 T C 135 0.999692 0.998718 276600 84505.1 6481.33 0 276600 84505.1 6481.33 0 367586 2655.69 779.216 67.0941 0 3502 273944 83725.9 6414.24 0 364084 0.132578 0.130412 0.132599 -9.42189e-15 0.960024 0.886011 1.04022 1.07901 0.845768 1.37656 0.981031 0.914822 1.05203 0.500772 0.998468 -0.0238343 0.0354006 NA
11:55324308_A_G rs12226802 11 55324308 A G 136 0.999928 0.999736 279095 82405 6085.81 0 279095 82405 6085.81 0 367586 2674.99 760.976 66.0314 0 3502 276420 81644 6019.78 0 364084 0.128646 0.127504 0.128657 7.91756e-17 0.96315 0.888297 1.04431 1.13349 0.88675 1.44888 0.989734 0.922314 1.06208 0.679777 0.999862 -0.0147925 0.0358374 NA
rs174532 rs174532 11 61548874 G A 137 1 1 182042 153298 32246 0 182042 153298 32246 0 367586 1702 1484 316 0 3502 180340 151814 31930 0 364084 0.296244 0.302113 0.296187 0 1.03575 0.965779 1.11079 1.04863 0.929446 1.18309 1.02867 0.977276 1.08276 0.37879 1 0.0231466 0.0262991 NA
rs1535 rs1535 11 61597972 A G 138 1 1 157003 166490 44093 0 157003 166490 44093 0 367586 1481 1640 381 0 3502 155522 164850 43712 0 364084 0.346417 0.342947 0.34645 0 1.0447 0.973488 1.12112 0.915295 0.817422 1.02489 0.98461 0.936991 1.03465 0.498147 1 -0.0170966 0.0252382 NA
rs12801636 rs12801636 11 65391317 G A 139 1 1 220966 127917 18703 0 220966 127917 18703 0 367586 2087 1260 155 0 3502 218879 126657 18548 0 364084 0.224877 0.224158 0.224884 0 1.04333 0.972537 1.11928 0.876428 0.743966 1.03247 0.995839 0.941202 1.05365 0.907611 1 -0.00333822 0.0287647 NA
rs499974 rs499974 11 75455021 C A 140 1 1 261490 97062 9034 0 261490 97062 9034 0 367586 2506 930 66 0 3502 258984 96132 8968 0 364084 0.156603 0.151628 0.156651 0 0.999786 0.926969 1.07832 0.760572 0.595112 0.972034 0.962204 0.901106 1.02744 0.266077 1 -0.0367688 0.0330612 NA
11:116639104_A_G rs10790162 11 116639104 A G 141 0.999743 0.998467 1651.59 46442.9 319492 0 1651.59 46442.9 319492 0 367586 15.7451 433.518 3052.74 0 3502 1635.85 46009.3 316439 0 364084 0.0676659 0.0663918 0.0676781 3.95878e-16 0.978944 0.590649 1.62251 1.0023 0.609385 1.64855 1.02078 0.928725 1.12196 0.751922 0.997624 0.0151776 0.0480143 NA
rs603446 rs603446 11 116654435 C T 142 1 1 109735 182269 75582 0 109735 182269 75582 0 367586 1037 1723 742 0 3502 108698 180546 74840 0 364084 0.453544 0.457881 0.453502 0 1.00032 0.925818 1.08082 1.03923 0.945332 1.14246 1.01781 0.970854 1.06704 0.601462 1 0.0126099 0.024143 NA
11:122534504_T_C rs7117842 11 122534504 T C 143 0.993245 0.988903 146344 171063 50178.2 0 146344 171063 50178.2 0 367586 1410.33 1624.87 466.792 0 3502 144934 169438 49711.4 0 364084 0.369192 0.365285 0.36923 4.51301e-15 0.9855 0.917337 1.05873 0.964976 0.868657 1.07197 0.983169 0.936277 1.03241 0.554363 0.988939 -0.0148067 0.0250437 NA
rs11220462 rs11220462 11 126243952 G A 144 1 1 276605 84420 6561 0 276605 84420 6561 0 367586 2619 816 67 0 3502 273986 83604 6494 0 364084 0.132679 0.135637 0.132651 0 1.02107 0.943548 1.10496 1.07933 0.845863 1.37724 1.02604 0.957889 1.09905 0.457285 1 0.0263047 0.0353879 NA
12:20463526_A_G rs11045163 12 20463526 A G 145 0.996867 0.995059 119302 180158 68125.7 0 119302 180158 68125.7 0 367586 1188.2 1705.25 608.549 0 3502 118114 178453 67517.1 0 364084 0.430389 0.417239 0.430515 -1.58351e-16 0.949887 0.881753 1.02329 0.895965 0.812196 0.988373 0.947084 0.90295 0.993376 0.0326933 0.995771 -0.0519567 0.0243262 NA
12:57844049_C_T rs3741414 12 57844049 C T 146 0.999661 0.999183 211838 134087 21660.2 0 211838 134087 21660.2 0 367586 2068.84 1238.49 194.675 0 3502 209770 132849 21465.5 0 364084 0.241315 0.232415 0.2414 8.70931e-16 0.945254 0.880686 1.01456 0.919566 0.793375 1.06583 0.951508 0.899952 1.00602 0.0397895 0.998938 -0.0575974 0.0280153 NA
rs10861661 rs10861661 12 107174646 A C 147 1 1 208429 136995 22162 0 208429 136995 22162 0 367586 1969 1365 168 0 3502 206460 135630 21994 0 364084 0.246635 0.242861 0.246671 0 1.05528 0.984554 1.13108 0.800931 0.683773 0.938163 0.979601 0.927293 1.03486 0.511287 1 -0.0183482 0.0279342 NA
12:109950144_A_G rs2241210 12 109950144 A G 148 0.999873 0.999793 83585.8 183041 100959 0 83585.8 183041 100959 0 367586 818.773 1706.2 977.024 0 3502 82767 181335 99982 0 364084 0.476369 0.477406 0.476359 1.58351e-16 0.951138 0.87474 1.03421 0.987819 0.899806 1.08444 0.995811 0.949984 1.04385 0.926452 0.999857 -0.00221855 0.0240337 NA
rs653178 rs653178 12 112007756 C T 149 1 1 85723 183395 98468 0 85723 183395 98468 0 367586 752 1823 927 0 3502 84971 181572 97541 0 364084 0.482664 0.475014 0.482738 0 1.13446 1.04167 1.23552 1.07385 0.974944 1.1828 1.03143 0.983956 1.0812 0.15081 1 0.034529 0.024034 NA
12:112310580_G_A rs6489818 12 112310580 G A 150 0.999913 0.999793 249772 106362 11452.5 0 249772 106362 11452.5 0 367586 2360.01 1048.98 93.0157 0 3502 247412 105313 11359.5 0 364084 0.175832 0.176329 0.175827 -7.91756e-17 1.04422 0.970619 1.1234 0.85843 0.697192 1.05696 1.00346 0.943376 1.06738 0.851235 0.99996 0.00592014 0.031567 NA
12:121376416_C_T rs1186380 12 121376416 C T 151 0.996029 0.991403 206291 138369 22926.1 0 206291 138369 22926.1 0 367586 1955.33 1306.4 240.278 0 3502 204335 137063 22685.8 0 364084 0.250583 0.255133 0.250539 -4.27548e-15 0.996045 0.928361 1.06866 1.10684 0.967364 1.26642 1.02462 0.970771 1.08145 0.322568 0.992018 0.0275759 0.0278771 NA
12:121416650_A_C rs1169288 12 121416650 A C 152 0.993936 0.989163 172179 158854 36552.3 0 172179 158854 36552.3 0 367586 1656.89 1522.48 322.627 0 3502 170523 157332 36229.7 0 364084 0.315516 0.309499 0.315574 -4.98806e-15 0.995913 0.928658 1.06804 0.916482 0.813002 1.03313 0.972121 0.923877 1.02288 0.341427 0.988832 -0.0247642 0.0260306 NA
12:125259888_A_G rs838876 12 125259888 A G 153 0.987459 0.977169 36940.4 159435 171211 0 36940.4 159435 171211 0 367586 325.118 1542.02 1634.86 0 3502 36615.2 157893 169576 0 364084 0.317361 0.313 0.317403 -1.12429e-14 1.09989 0.975368 1.24031 1.08577 0.96342 1.22366 1.02061 0.970109 1.07374 0.460294 0.976686 0.0192933 0.0261298 NA
12:125283766_C_T rs10773105 12 125283766 C T 154 0.998305 0.997077 89399.3 183992 94194.8 0 89399.3 183992 94194.8 0 367586 865.937 1765.34 870.725 0 3502 88533.4 182227 93324.1 0 364084 0.493477 0.499316 0.493421 -1.42516e-15 0.99046 0.912745 1.07479 0.953912 0.867884 1.04847 0.976693 0.93179 1.02376 0.323299 0.996895 -0.0237904 0.0240867 NA
rs4942486 rs4942486 13 32953388 T C 155 1 1 83345 183365 100876 0 83345 183365 100876 0 367586 789 1765 948 0 3502 82556 181600 99928 0 364084 0.476154 0.477299 0.476143 0 1.01695 0.9347 1.10644 0.992642 0.902771 1.09146 0.995377 0.94957 1.04339 0.823319 1 -0.00537358 0.0240667 NA
rs1341267 rs1341267 13 95284980 C A 156 1 1 59044 176274 132268 0 59044 176274 132268 0 367586 595 1691 1216 0 3502 58449 174583 131052 0 364084 0.400399 0.411336 0.400294 0 0.951485 0.866212 1.04515 0.911486 0.825949 1.00588 0.955235 0.910627 1.00203 0.0538097 1 -0.0472454 0.0245002 NA
rs8017377 rs8017377 14 24883887 G A 157 1 1 101683 183219 82684 0 101683 183219 82684 0 367586 985 1772 745 0 3502 100698 181447 81939 0 364084 0.474157 0.465734 0.474238 0 0.998386 0.923215 1.07968 0.929502 0.844747 1.02276 0.966435 0.921903 1.01312 0.144004 1 -0.0351415 0.0240523 NA
rs4983559 rs4983559 14 105277209 G A 158 1 1 54855 174746 137985 0 54855 174746 137985 0 367586 515 1658 1329 0 3502 54340 173088 136656 0 364084 0.386924 0.383781 0.386955 0 1.01072 0.915135 1.11628 1.02614 0.926436 1.13659 1.01349 0.965616 1.06374 0.612181 1 0.0125232 0.0247025 NA
rs2412710 rs2412710 15 42683787 G A 159 1 1 354444 13030 112 0 354444 13030 112 0 367586 3357 143 2 0 3502 351087 12887 110 0 364084 0.0180284 0.020988 0.018 0 1.16051 0.980765 1.37319 1.90152 0.469432 7.70245 1.16956 0.992365 1.3784 0.0578528 1 0.171501 0.0904154 NA
15:44211273_T_C rs492571 15 44211273 T C 160 0.999756 0.997857 337416 29521.7 648.675 0 337416 29521.7 648.675 0 367586 3197.82 298.176 6 0 3502 334218 29223.5 642.675 0 364084 0.0419208 0.0442856 0.0418981 -9.50107e-16 1.06639 0.946485 1.20149 0.975743 0.436397 2.18167 1.05963 0.945068 1.18807 0.280668 0.996652 0.0649482 0.060203 NA
rs1532085 rs1532085 15 58683366 A G 161 1 1 55024 174195 138367 0 55024 174195 138367 0 367586 562 1689 1251 0 3502 54462 172506 137116 0 364084 0.386635 0.401628 0.38649 0 0.948818 0.862026 1.04435 0.884151 0.799993 0.977162 0.938567 0.894575 0.984723 0.00923122 1 -0.0642123 0.024665 NA
15:58731153_G_C rs261342 15 58731153 G C 162 0.994844 0.988361 17975.2 126316 223295 0 17975.2 126316 223295 0 367586 159.725 1263.81 2078.47 0 3502 17815.5 125052 221216 0 364084 0.220719 0.226051 0.220668 -8.07591e-15 1.12723 0.955445 1.3299 1.04797 0.891545 1.23184 0.969446 0.916406 1.02556 0.236285 0.989952 -0.0344873 0.0291199 NA
rs2652834 rs2652834 15 63396867 A G 163 1 1 12886 111853 242847 0 12886 111853 242847 0 367586 135 1066 2301 0 3502 12751 110787 240546 0 364084 0.187201 0.190748 0.187167 0 0.908822 0.75912 1.08805 0.903502 0.758846 1.07573 0.976903 0.920105 1.03721 0.412625 1 -0.0252379 0.0308048 NA
15:72566615_C_T rs1035744 15 72566615 C T 164 0.997742 0.99523 26414.8 145250 195922 0 26414.8 145250 195922 0 367586 271.843 1356.08 1874.08 0 3502 26142.9 143893 194048 0 364084 0.269432 0.27124 0.269415 -1.42516e-15 0.906317 0.795106 1.03308 0.928786 0.81731 1.05547 0.99079 0.939712 1.04465 0.700918 0.996202 -0.0104416 0.0271858 NA
rs3198697 rs3198697 16 15129940 C T 165 1 1 129009 177245 61332 0 129009 177245 61332 0 367586 1202 1731 569 0 3502 127807 175514 60763 0 364084 0.407944 0.409623 0.407928 0 1.04866 0.97392 1.12914 0.995688 0.900752 1.10063 1.00704 0.959984 1.0564 0.775455 1 0.00696715 0.024425 NA
rs749671 rs749671 16 31088347 G A 166 1 1 144921 171587 51078 0 144921 171587 51078 0 367586 1389 1638 475 0 3502 143532 169949 50603 0 364084 0.372352 0.369503 0.37238 0 0.99596 0.926923 1.07014 0.969982 0.873586 1.07702 0.987748 0.940747 1.0371 0.577339 1 -0.0138465 0.0248467 NA
16:53799977_T_G rs9930333 16 53799977 T G 167 0.999912 0.999843 122301 179563 65721.5 0 122301 179563 65721.5 0 367586 1151.72 1702.38 647.898 0 3502 121150 177861 65073.6 0 364084 0.423039 0.428066 0.42299 0 1.00682 0.933943 1.08538 1.04731 0.950757 1.15367 1.02098 0.973561 1.07071 0.395577 0.999556 0.0206695 0.02433 NA
rs9989419 rs9989419 16 56985139 A G 168 1 1 57303 175482 134801 0 57303 175482 134801 0 367586 591 1706 1205 0 3502 56712 173776 133596 0 364084 0.394585 0.412336 0.394414 0 0.942056 0.857511 1.03494 0.865528 0.78401 0.955522 0.92823 0.884897 0.973685 0.00219757 1 -0.0752534 0.0245754 NA
rs5880 rs5880 16 57015091 G C 169 1 1 327936 38434 1216 0 327936 38434 1216 0 367586 3127 363 12 0 3502 324809 38071 1204 0 364084 0.055587 0.0552541 0.0555902 0 0.990404 0.88795 1.10468 1.03527 0.585646 1.8301 0.993601 0.89636 1.10139 0.855543 1 -0.00951296 0.0522546 NA
rs16942887 rs16942887 16 67928042 G A 170 1 1 287913 74698 4975 0 287913 74698 4975 0 367586 2763 695 44 0 3502 285150 74003 4931 0 364084 0.11514 0.111793 0.115173 0 0.969233 0.89153 1.05371 0.920895 0.682795 1.24202 0.966965 0.897392 1.04193 0.36164 1 -0.0342931 0.0375919 NA
16:72057282_A_G rs2288002 16 72057282 A G 171 0.996483 0.994849 69243.7 180680 117662 0 69243.7 180680 117662 0 367586 645.133 1705.05 1151.82 0 3502 68598.6 178975 116510 0 364084 0.43414 0.427658 0.434203 1.42516e-15 1.013 0.924864 1.10953 1.0512 0.954175 1.1581 1.02705 0.979343 1.07708 0.229671 0.995252 0.0292089 0.0243163 NA
rs2000999 rs2000999 16 72108093 G A 172 1 1 241537 112695 13354 0 241537 112695 13354 0 367586 2253 1095 154 0 3502 239284 111600 13200 0 364084 0.18962 0.200314 0.189517 0 1.04208 0.969155 1.1205 1.23908 1.05146 1.46018 1.07124 1.01006 1.13613 0.0177798 1 0.0726257 0.0306415 NA
rs2925979 rs2925979 16 81534790 T C 173 1 1 33095 154517 179974 0 33095 154517 179974 0 367586 320 1472 1710 0 3502 32775 153045 178264 0 364084 0.300211 0.301542 0.300199 0 0.985102 0.872416 1.11234 0.982483 0.87142 1.1077 0.993634 0.943967 1.04591 0.901969 1 -0.00322785 0.0262056 NA
rs314253 rs314253 17 7091650 T C 174 1 1 155733 167003 44850 0 155733 167003 44850 0 367586 1517 1565 420 0 3502 154216 165438 44430 0 364084 0.349174 0.343375 0.34923 0 0.961663 0.895789 1.03238 0.960985 0.862104 1.07121 0.974469 0.927354 1.02398 0.267697 1 -0.0279304 0.0251993 NA
rs4791641 rs4791641 17 8161149 C T 175 1 1 90802 183497 93287 0 90802 183497 93287 0 367586 839 1742 921 0 3502 89963 181755 92366 0 364084 0.49662 0.488292 0.4967 0 1.02769 0.946074 1.11636 1.06918 0.973262 1.17454 1.03421 0.986651 1.08406 0.16575 1 0.0333141 0.0240363 NA
17:37821435_G_T rs931992 17 37821435 G T 176 0.998944 0.998045 40717.2 163133 163736 0 40717.2 163133 163736 0 367586 433.267 1568.09 1500.64 0 3502 40283.9 161564 162236 0 364084 0.332666 0.347605 0.332523 0 0.902408 0.810888 1.00426 0.860016 0.772399 0.957573 0.934994 0.889909 0.982362 0.00903351 0.998331 -0.0666307 0.0255213 NA
rs8077889 rs8077889 17 41878166 A C 177 1 1 227074 123834 16678 0 227074 123834 16678 0 367586 2139 1182 181 0 3502 224935 122652 16497 0 364084 0.213814 0.220445 0.21375 0 1.01342 0.943607 1.0884 1.15377 0.990535 1.34391 1.04018 0.982773 1.10094 0.172409 1 0.0400201 0.0293294 NA
17:45391804_T_C rs7225700 17 45391804 T C 178 0.999707 0.999518 46234.7 168484 152868 0 46234.7 168484 152868 0 367586 454.012 1643.79 1404.2 0 3502 45780.7 166840 151463 0 364084 0.354955 0.364337 0.354865 -1.58351e-16 0.993488 0.894972 1.10285 0.934836 0.840535 1.03972 0.959702 0.9139 1.0078 0.140989 0.999837 -0.0369792 0.0251197 NA
17:66882466_T_G rs4148005 17 66882466 T G 179 0.999123 0.998376 171388 159411 36787.2 0 171388 159411 36787.2 0 367586 1591.4 1545.68 364.918 0 3502 169797 157865 36422.2 0 364084 0.316912 0.324888 0.316836 2.29609e-15 1.04468 0.973733 1.1208 1.069 0.953518 1.19847 1.03765 0.986794 1.09112 0.140681 0.998115 0.0381296 0.0258811 NA
17:76388202_A_G rs4969178 17 76388202 A G 180 0.986996 0.976306 55545.7 174852 137189 0 55545.7 174852 137189 0 367586 531.62 1668.99 1301.39 0 3502 55014.1 173183 135887 0 364084 0.388947 0.390095 0.388936 -6.33405e-16 0.99729 0.904118 1.10006 0.991066 0.895525 1.0968 0.995138 0.948268 1.04432 0.957302 0.97709 -0.00133446 0.0249245 NA
rs4939883 rs4939883 18 47167214 T C 181 1 1 11820 108377 247389 0 11820 108377 247389 0 367586 120 1046 2336 0 3502 11700 107331 245053 0 364084 0.179573 0.183609 0.179534 0 0.950191 0.785873 1.14887 0.929432 0.772921 1.11763 0.972948 0.915568 1.03392 0.348197 1 -0.0294076 0.0313484 NA
18:47209143_C_T rs11660468 18 47209143 C T 182 0.998554 0.997576 136025 174672 56888.6 0 136025 174672 56888.6 0 367586 1351.64 1610.28 540.082 0 3502 134673 173062 56348.5 0 364084 0.392357 0.38413 0.392436 -6.33405e-16 0.927089 0.862121 0.996953 0.954991 0.863888 1.0557 0.965634 0.920029 1.0135 0.149095 0.998 -0.0354663 0.0245827 NA
18:57798110_C_T rs952044 18 57798110 C T 183 0.993776 0.990504 165280 162582 39723.3 0 165280 162582 39723.3 0 367586 1583 1561.83 357.169 0 3502 163697 161020 39366.1 0 364084 0.329214 0.324981 0.329255 -3.95878e-16 1.00303 0.934995 1.07602 0.938235 0.836026 1.05294 0.980773 0.932715 1.03131 0.375625 0.989147 -0.0227784 0.0257097 NA
19:8431581_G_A rs2278236 19 8431581 G A 184 0.998561 0.99757 86114.3 183792 97680 0 86114.3 183792 97680 0 367586 798.918 1762.52 940.561 0 3502 85315.4 182029 96739.4 0 364084 0.484268 0.479777 0.484311 1.10846e-15 1.034 0.950698 1.12459 1.03827 0.944407 1.14145 1.01833 0.971474 1.06744 0.463599 0.997721 0.0176482 0.0240788 NA
rs6511720 rs6511720 19 11202306 G T 185 1 1 285447 77059 5080 0 285447 77059 5080 0 367586 2731 731 40 0 3502 282716 76328 5040 0 364084 0.118638 0.115791 0.118665 0 0.99143 0.913367 1.07617 0.821596 0.600549 1.124 0.972609 0.903654 1.04683 0.441884 1 -0.0285926 0.0371807 NA
19:11227602_C_T rs688 19 11227602 C T 186 0.999561 0.9993 110653 182452 74481.8 0 110653 182452 74481.8 0 367586 1061.44 1728.68 711.886 0 3502 109591 180723 73769.9 0 364084 0.4508 0.450093 0.450806 1.58351e-16 0.987603 0.914597 1.06644 0.996353 0.905686 1.0961 0.997122 0.951056 1.04542 0.880942 0.99918 -0.00362212 0.0241837 NA
19:19407718_T_C rs10401969 19 19407718 T C 187 0.999493 0.997443 313362 52106.4 2117.37 0 313362 52106.4 2117.37 0 367586 2991.53 487.471 23.0039 0 3502 310371 51618.9 2094.36 0 364084 0.0766366 0.0761677 0.0766411 -7.1258e-16 0.979778 0.889928 1.0787 1.13956 0.754407 1.72135 0.993313 0.908992 1.08546 0.776889 0.997642 -0.0127919 0.0451412 NA
rs731839 rs731839 19 33899065 G A 188 1 1 41265 163822 162499 0 41265 163822 162499 0 367586 362 1592 1548 0 3502 40903 162230 160951 0 364084 0.335094 0.330668 0.335137 0 1.10881 0.988713 1.2435 1.08674 0.968736 1.21911 1.02033 0.970547 1.07266 0.517912 1 0.0164773 0.0254843 NA
19:35556744_T_C rs1688030 19 35556744 T C 189 0.99969 0.998271 1691.18 45797.9 320097 0 1691.18 45797.9 320097 0 367586 19.4588 420.671 3061.87 0 3502 1671.73 45377.3 317035 0 364084 0.0668963 0.065618 0.0669086 6.33405e-16 0.796439 0.504241 1.25796 0.829713 0.52994 1.29906 1.02108 0.928516 1.12287 0.73913 0.998096 0.0160516 0.0482021 NA
rs6859 rs6859 19 45382034 A G 190 1 1 65619 179010 122957 0 65619 179010 122957 0 367586 647 1700 1155 0 3502 64972 177310 121802 0 364084 0.422007 0.42747 0.421955 0 0.962803 0.879071 1.05451 0.952247 0.864461 1.04895 0.97768 0.932262 1.02531 0.35173 1 -0.0226333 0.0243045 NA
rs7254892 rs7254892 19 45389596 G A 191 1 1 344881 22366 339 0 344881 22366 339 0 367586 3287 211 4 0 3502 341594 22155 335 0 364084 0.031345 0.0312678 0.0313458 0 0.98974 0.860562 1.13831 1.24087 0.462726 3.32757 0.997433 0.871291 1.14184 0.895233 1 -0.00906611 0.068847 NA
rs492602 rs492602 19 49206417 A G 192 1 1 89552 183204 94830 0 89552 183204 94830 0 367586 871 1756 875 0 3502 88681 181448 93955 0 364084 0.492821 0.499429 0.492757 0 0.985337 0.908103 1.06914 0.948201 0.862906 1.04193 0.973664 0.928901 1.02058 0.311744 1 -0.0244016 0.0241225 NA
rs17695224 rs17695224 19 52324216 G A 193 1 1 197505 144049 26032 0 197505 144049 26032 0 367586 1844 1416 242 0 3502 195661 142633 25790 0 364084 0.266758 0.271274 0.266715 0 1.05338 0.982571 1.1293 0.995652 0.870235 1.13914 1.02346 0.970694 1.07909 0.386197 1 0.0235686 0.0271986 NA
rs103294 rs103294 19 54797848 C T 194 1 1 221245 127588 18753 0 221245 127588 18753 0 367586 2058 1263 181 0 3502 219187 126325 18572 0 364084 0.224565 0.23201 0.224494 0 1.06484 0.99245 1.1425 1.03798 0.890995 1.20921 1.0436 0.987006 1.10344 0.145196 1 0.0419627 0.0288065 NA
rs364585 rs364585 20 12962718 A G 195 1 1 56348 175283 135955 0 56348 175283 135955 0 367586 550 1676 1276 0 3502 55798 173607 134679 0 364084 0.391716 0.396345 0.391672 0 0.979406 0.889055 1.07894 0.961184 0.869313 1.06276 0.980619 0.934558 1.02895 0.425816 1 -0.0196124 0.0246272 NA
rs2328223 rs2328223 20 17845921 A C 196 1 1 242960 111732 12894 0 242960 111732 12894 0 367586 2303 1065 134 0 3502 240657 110667 12760 0 364084 0.187058 0.19032 0.187027 0 1.00562 0.93485 1.08176 1.09738 0.921131 1.30736 1.02175 0.962291 1.08487 0.467963 1 0.022369 0.0308199 NA
20:34154741_C_T rs7264396 20 34154741 C T 197 0.999888 0.999709 229265 122192 16129.7 0 229265 122192 16129.7 0 367586 2151.04 1210.96 140 0 3502 227114 120981 15989.7 0 364084 0.210088 0.212873 0.210062 3.95878e-16 1.05684 0.984646 1.13434 0.92445 0.778596 1.09763 1.01701 0.960186 1.07719 0.432088 0.999851 0.0232571 0.0296033 NA
20:39180436_T_C rs6016381 20 39180436 T C 198 0.985662 0.976158 134743 175256 57587.4 0 134743 175256 57587.4 0 367586 1280.29 1636.39 585.318 0 3502 133463 173619 57002.1 0 364084 0.395051 0.400774 0.394996 3.72125e-15 0.982512 0.912907 1.05742 1.07041 0.970209 1.18096 1.02441 0.976382 1.07481 0.284491 0.978512 0.0265931 0.0248467 NA
20:39724338_T_C rs6065311 20 39724338 T C 199 0.999669 0.999483 99688.9 183946 83951.3 0 99688.9 183946 83951.3 0 367586 973.576 1730.67 797.749 0 3502 98715.4 182215 83153.6 0 364084 0.478593 0.474896 0.478629 -3.16702e-16 0.963044 0.889978 1.04211 0.972747 0.885425 1.06868 0.985148 0.939801 1.03268 0.499002 0.999379 -0.0162893 0.0240944 NA
rs1800961 rs1800961 20 43042364 C T 200 1 1 345047 22185 354 0 345047 22185 354 0 367586 3310 190 2 0 3502 341737 21995 352 0 364084 0.0311397 0.0276985 0.0311728 0 0.891854 0.770046 1.03293 0.586613 0.146069 2.35583 0.885372 0.767154 1.02181 0.0860909 1 -0.118552 0.0690704 NA
20:44585420_A_G rs4465830 20 44585420 A G 201 0.999851 0.999604 243276 111557 12752.9 0 243276 111557 12752.9 0 367586 2269.81 1108.2 123.988 0 3502 241006 110449 12629 0 364084 0.186437 0.193629 0.186368 -6.33405e-16 1.06536 0.99117 1.14509 1.04244 0.869285 1.25009 1.04832 0.987701 1.11266 0.117917 0.99952 0.0482611 0.0308659 NA
rs181362 rs181362 22 21932068 C T 202 1 1 239937 113956 13693 0 239937 113956 13693 0 367586 2311 1049 142 0 3502 237626 112907 13551 0 364084 0.192257 0.19032 0.192276 0 0.955319 0.887789 1.02799 1.07748 0.908727 1.27758 0.987437 0.929985 1.04844 0.623201 1 -0.0149692 0.0304674 NA
rs5763662 rs5763662 22 30378703 C T 203 1 1 351124 16288 174 0 351124 16288 174 0 367586 3356 144 2 0 3502 347768 16144 172 0 364084 0.0226287 0.0211308 0.0226431 0 0.924313 0.781727 1.09291 1.20495 0.298812 4.85892 0.931768 0.79117 1.09735 0.518634 1 -0.0526222 0.0815277 NA
22:38595411_G_A rs3761445 22 38595411 G A 204 0.998847 0.998255 59201 176652 131733 0 59201 176652 131733 0 367586 506.812 1676.76 1318.43 0 3502 58694.2 174975 130415 0 364084 0.40134 0.384121 0.401506 -3.16702e-16 1.1098 1.00439 1.22626 1.17079 1.0563 1.29768 1.07562 1.02482 1.12893 0.00397486 0.99824 0.0706426 0.0245274 NA
# Completed successfully at 2020-06-10 08:17:00
