# Supplementary material for: Predicting the effect of statins on cancer risk using genetic variants from a Mendelian randomization study in the UK Biobank
Source: eLife. 2020 Oct 13;9:e57191. doi: 10.7554/eLife.57191 (PMC7553780; doi:10.7554/eLife.57191)
Supplement: Source data 1. [file elife-57191-data1.zip › lipid_snps_CANCER_outcomes_ca_myeloma.out]

# Analysis: "SNPTEST 2.5.4-beta1 analysis, started 2019-08-07 20:11:31"
#  started: 2019-08-07 22:45:39
# 
# Analysis properties:
#   -cov_names PC1 PC2 PC3 PC4 PC5 PC6 PC7 PC8 PC9 PC10 ages sex (user-supplied)
#   -data /rds/project/jmmh2/rds-jmmh2-projects/zz_mr/Association_Tests_August/bgen/lipid_snps.bgen /rds/project/jmmh2/rds-jmmh2-projects/zz_mr/Association_Tests_August/input/cancer_v3.sample (user-supplied)
#   -exclude_samples /rds/project/jmmh2/rds-jmmh2-projects/zz_mr/Amy_GWAS/input_all/exclusion_list.txt (user-supplied)
#   -frequentist 1 (user-supplied)
#   -method score (user-supplied)
#   -o /rds/project/jmmh2/rds-jmmh2-projects/zz_mr/Association_Tests_August/output/lipid_snps_CANCER_outcomes_ca_myeloma.out (user-supplied)
#   -pheno ca_myeloma (user-supplied)
# 
alternate_ids rsid chromosome position alleleA alleleB index average_maximum_posterior_call info cohort_1_AA cohort_1_AB cohort_1_BB cohort_1_NULL all_AA all_AB all_BB all_NULL all_total cases_AA cases_AB cases_BB cases_NULL cases_total controls_AA controls_AB controls_BB controls_NULL controls_total all_maf cases_maf controls_maf missing_data_proportion het_OR het_OR_lower het_OR_upper hom_OR hom_OR_lower hom_OR_upper all_OR all_OR_lower all_OR_upper frequentist_add_pvalue frequentist_add_info frequentist_add_beta_1 frequentist_add_se_1 comment
rs10903129 rs10903129 01 25768937 A G 1 1 1 72158 181055 114373 0 72158 181055 114373 0 367586 139 306 211 0 656 72019 180749 114162 0 366930 0.442578 0.445122 0.442574 0 0.877158 0.717679 1.07208 0.95762 0.772889 1.1865 0.989729 0.88754 1.10368 0.792963 1 -0.014591 0.0555924 NA
rs4660293 rs4660293 01 40028180 A G 2 1 1 215504 132022 20060 0 215504 132022 20060 0 367586 353 264 39 0 656 215151 131758 20021 0 366930 0.234152 0.260671 0.234105 0 1.22122 1.04105 1.43259 1.18726 0.852656 1.65318 1.15349 1.0196 1.30496 0.0202936 1 0.151918 0.0654572 NA
rs2479394 rs2479394 01 55486064 G A 3 1 1 28474 148012 191100 0 28474 148012 191100 0 367586 49 282 325 0 656 28425 147730 190775 0 366930 0.278792 0.289634 0.278773 0 1.10735 0.817382 1.50018 0.988249 0.731655 1.33483 0.948004 0.841305 1.06823 0.340911 1 -0.05879 0.0617304 NA
rs11206510 rs11206510 01 55496039 T C 4 1 1 242622 111961 13003 0 242622 111961 13003 0 367586 425 208 23 0 656 242197 111753 12980 0 366930 0.187666 0.193598 0.187656 0 1.06068 0.898437 1.25222 1.00979 0.6635 1.53683 1.03927 0.90614 1.19195 0.672023 1 0.0299128 0.0706534 NA
1:55502137_C_G rs2149041 01 55502137 C G 5 0.996853 0.992299 242350 112197 13039.4 0 242350 112197 13039.4 0 367586 424.788 203.604 27.6078 0 656 241925 111993 13011.8 0 366930 0.188086 0.197271 0.188069 -2.37527e-16 1.03539 0.875956 1.22384 1.20838 0.821949 1.7765 1.06095 0.925946 1.21564 0.382471 0.993201 0.0620359 0.071032 NA
rs2479409 rs2479409 01 55504650 G A 6 1 1 44711 166817 156058 0 44711 166817 156058 0 367586 74 303 279 0 656 44637 166514 155779 0 366930 0.348543 0.34375 0.348551 0 1.09763 0.851111 1.41555 1.08034 0.835913 1.39623 1.02144 0.911362 1.14482 0.732393 1 0.0198372 0.058013 NA
rs10888897 rs10888897 01 55513061 T C 7 1 1 56449 175511 135626 0 56449 175511 135626 0 367586 89 328 239 0 656 56360 175183 135387 0 366930 0.392301 0.385671 0.392313 0 1.18567 0.937871 1.49893 1.1179 0.876221 1.42623 1.02834 0.920058 1.14937 0.601767 1 0.0295655 0.056654 NA
1:55518752_C_T rs7552841 01 55518752 C T 8 0.958373 0.933846 142943 172732 51911 0 142943 172732 51911 0 367586 255.765 325.498 74.7373 0 656 142687 172407 51836.3 0 366930 0.376177 0.362022 0.376202 4.90889e-15 1.05326 0.894016 1.24088 0.804352 0.621489 1.04102 0.940918 0.840639 1.05316 0.247858 0.935587 -0.0681741 0.0589961 NA
rs562556 rs562556 01 55524237 G A 9 1 1 11874 108124 247588 0 11874 108124 247588 0 367586 17 201 438 0 656 11857 107923 247150 0 366930 0.179376 0.179116 0.179376 0 1.299 0.791492 2.13191 1.23606 0.761147 2.00729 1.00177 0.869816 1.15374 0.979604 1 0.00184169 0.0720402 NA
1:55958030_C_T rs1998013 01 55958030 C T 10 0.99938 0.924791 365156 2424.64 5.47451 0 365156 2424.64 5.47451 0 367586 647.957 8.04314 0 0 656 364508 2416.6 5.47451 0 366930 0.00331296 0.00613044 0.00330792 -2.05856e-15 1.87233 0.933002 3.75734 NA NA NA 1.85853 0.928121 3.72162 0.0579438 0.912312 0.959978 0.506285 NA
1:62953373_G_A rs10493326 01 62953373 G A 11 0.993589 0.986538 204883 139060 23643.3 0 204883 139060 23643.3 0 367586 371.82 240.376 43.8039 0 656 204511 138819 23599.5 0 366930 0.253473 0.249988 0.253479 8.70931e-16 0.952417 0.809685 1.12031 1.02093 0.746262 1.39668 0.981636 0.866223 1.11243 0.767648 0.987585 -0.018893 0.0639459 NA
1:63133930_G_A rs4587594 01 63133930 G A 12 0.999555 0.999167 154549 167721 45316.3 0 154549 167721 45316.3 0 367586 282.82 301.153 72.0275 0 656 154266 167420 45244.3 0 366930 0.351419 0.339335 0.351441 7.91756e-17 0.981163 0.834053 1.15422 0.868351 0.670281 1.12495 0.947863 0.845413 1.06273 0.339889 0.999372 -0.0553011 0.0579443 NA
1:92993807_C_T rs6603981 01 92993807 C T 13 0.998715 0.997191 16184.9 118957 232444 0 16184.9 118957 232444 0 367586 19.7882 208.992 427.22 0 656 16165.1 118748 232017 0 366930 0.205838 0.189458 0.205868 -2.21692e-15 1.43772 0.906443 2.2804 1.50419 0.958175 2.36135 1.10907 0.965914 1.27344 0.123547 0.997892 0.104763 0.0680258 NA
rs12133576 rs12133576 01 93816400 A G 14 1 1 50170 170896 146520 0 50170 170896 146520 0 367586 101 298 257 0 656 50069 170598 146263 0 366930 0.368942 0.381098 0.368921 0 0.865944 0.690855 1.08541 0.871056 0.691803 1.09676 0.949368 0.849185 1.06137 0.412704 1 -0.046863 0.0572097 NA
rs646776 rs646776 01 109818530 C T 15 1 1 18197 127002 222387 0 18197 127002 222387 0 367586 36 227 393 0 656 18161 126775 221994 0 366930 0.222255 0.227896 0.222245 0 0.903295 0.635294 1.28435 0.893076 0.634626 1.25678 0.968118 0.850853 1.10155 0.631155 1 -0.0319213 0.0664886 NA
1:110198727_C_G rs1010167 01 110198727 C G 16 0.996247 0.993891 137991 174531 55063.9 0 137991 174531 55063.9 0 367586 251.741 310.137 94.1216 0 656 137739 174221 54969.7 0 366930 0.3872 0.379863 0.387213 1.10846e-15 0.973997 0.824671 1.15036 0.936848 0.739159 1.18741 0.96939 0.867035 1.08383 0.595931 0.993886 -0.0302233 0.0569969 NA
rs267733 rs267733 01 150958836 A G 17 1 1 258958 99130 9498 0 258958 99130 9498 0 367586 453 182 21 0 656 258505 98948 9477 0 366930 0.160678 0.170732 0.16066 0 1.04963 0.883616 1.24683 1.2645 0.816024 1.95945 1.0756 0.931398 1.24212 0.383471 1 0.0654535 0.0751029 NA
rs12145743 rs12145743 01 156700651 T G 18 1 1 161167 164513 41906 0 161167 164513 41906 0 367586 303 268 85 0 656 160864 164245 41821 0 366930 0.337778 0.333841 0.337785 0 0.866281 0.734882 1.02118 1.07905 0.848122 1.37285 0.982474 0.875879 1.10204 0.764155 1 -0.0175578 0.0585204 NA
rs4650994 rs4650994 01 178515312 G A 19 1 1 81139 181896 104551 0 81139 181896 104551 0 367586 121 340 195 0 656 81018 181556 104356 0 366930 0.468154 0.443598 0.468198 0 1.2539 1.01879 1.54327 1.25116 0.997067 1.57001 1.10428 0.990229 1.23147 0.0896523 1 0.0937666 0.0552467 NA
1:182150978_C_A rs1689797 01 182150978 C A 20 0.998404 0.997402 163413 163299 40874.1 0 163413 163299 40874.1 0 367586 271.631 310.486 73.8824 0 656 163142 162988 40800.2 0 366930 0.333319 0.349277 0.33329 1.50434e-15 1.14412 0.972054 1.34665 1.08759 0.840766 1.40687 1.07371 0.958404 1.20289 0.178786 0.998724 0.0789844 0.0587462 NA
rs2642438 rs2642438 01 220970028 A G 21 1 1 32481 153245 181860 0 32481 153245 181860 0 367586 46 271 339 0 656 32435 152974 181521 0 366930 0.296811 0.276677 0.296847 0 1.24913 0.913626 1.70784 1.31683 0.967567 1.79216 1.10368 0.977835 1.24571 0.101744 1 0.0989333 0.0604557 NA
1:220985811_T_C rs903319 01 220985811 T C 22 0.997348 0.994976 198690 143077 25818.5 0 198690 143077 25818.5 0 367586 331.035 276.02 48.9451 0 656 198359 142801 25769.6 0 366930 0.264856 0.284992 0.26482 8.70931e-16 1.1582 0.987053 1.35903 1.1381 0.842758 1.53694 1.10654 0.981426 1.2476 0.110403 0.994277 0.100295 0.0628267 NA
rs4846914 rs4846914 01 230295691 G A 23 1 1 56753 176014 134819 0 56753 176014 134819 0 367586 91 313 252 0 656 56662 175701 134567 0 366930 0.393813 0.377287 0.393842 0 1.10923 0.878133 1.40114 1.16604 0.917321 1.48219 1.07239 0.959019 1.19917 0.241099 1 0.0664197 0.0566602 NA
1:230419344_G_A rs6680658 01 230419344 G A 24 0.993148 0.986 216214 131472 19900 0 216214 131472 19900 0 367586 376.569 251.173 28.2588 0 656 215837 131221 19871.8 0 366930 0.232969 0.23452 0.232966 -1.74186e-15 1.09711 0.935063 1.28724 0.815078 0.555973 1.19494 1.00871 0.887673 1.14626 0.937766 0.982949 0.00514679 0.0659186 NA
1:234849339_G_A rs2587534 01 234849339 G A 25 0.99591 0.992501 85062.7 183708 98815.1 0 85062.7 183708 98815.1 0 367586 149.157 315.337 191.506 0 656 84913.5 183393 98623.6 0 366930 0.481294 0.467722 0.481318 4.35466e-15 0.978873 0.805494 1.18957 1.10544 0.892259 1.36955 1.05604 0.947417 1.17713 0.349211 0.994538 0.0519889 0.0555366 NA
rs1367117 rs1367117 02 21263900 G A 26 1 1 161856 163987 41743 0 161856 163987 41743 0 367586 278 310 68 0 656 161578 163677 41675 0 366930 0.336619 0.339939 0.336613 0 1.10081 0.936131 1.29445 0.948355 0.727304 1.23659 1.01497 0.905309 1.13791 0.817416 1 0.01351 0.0585178 NA
rs515135 rs515135 02 21286057 T C 27 1 1 11882 108434 247270 0 11882 108434 247270 0 367586 19 195 442 0 656 11863 108239 246828 0 366930 0.179819 0.177591 0.179823 0 1.12484 0.702022 1.80232 1.11807 0.70611 1.77037 1.01532 0.881165 1.1699 0.843456 1 0.0142265 0.0720419 NA
rs1260326 rs1260326 02 27730940 T C 28 1 1 57437 175526 134623 0 57437 175526 134623 0 367586 92 324 240 0 656 57345 175202 134383 0 366930 0.39501 0.387195 0.395024 0 1.15269 0.914264 1.4533 1.1132 0.875206 1.41592 1.03342 0.924676 1.15495 0.611226 1 0.0287566 0.0565714 NA
2:27731212_T_C rs3817588 02 27731212 T C 29 0.991982 0.980657 237957 115439 14189.4 0 237957 115439 14189.4 0 367586 429.4 202.216 24.3843 0 656 237528 115237 14165 0 366930 0.195625 0.191299 0.195633 -3.8796e-15 0.970677 0.82113 1.14746 0.952242 0.632977 1.43254 0.972607 0.847494 1.11619 0.685896 0.982732 -0.0284169 0.0702638 NA
rs6544713 rs6544713 02 44073881 T C 30 1 1 38467 160718 168401 0 38467 160718 168401 0 367586 69 279 308 0 656 38398 160439 168093 0 366930 0.32326 0.317835 0.32327 0 0.967729 0.74337 1.2598 1.01967 0.785209 1.32415 1.02527 0.91269 1.15173 0.683869 1 0.0240789 0.0591343 NA
rs4148218 rs4148218 02 44099582 G A 31 1 1 245276 109927 12383 0 245276 109927 12383 0 367586 450 190 16 0 656 244826 109737 12367 0 366930 0.183213 0.169207 0.183238 0 0.941988 0.794941 1.11624 0.703883 0.42737 1.1593 0.907834 0.785734 1.04891 0.191649 1 -0.0933494 0.0714929 NA
rs2710642 rs2710642 02 63149557 G A 32 1 1 39456 161626 166504 0 39456 161626 166504 0 367586 69 283 304 0 656 39387 161343 166200 0 366930 0.327186 0.320884 0.327197 0 1.00124 0.769403 1.30295 1.04411 0.803778 1.3563 1.02924 0.916498 1.15586 0.646002 1 0.0270871 0.0589718 NA
2:118576719_T_C rs17508045 02 118576719 T C 33 0.999611 0.997929 305977 58744.1 2864.9 0 305977 58744.1 2864.9 0 367586 560.141 94.8588 1 0 656 305417 58649.2 2863.9 0 366930 0.087699 0.0738253 0.0877238 -1.66269e-15 0.881883 0.70929 1.09647 0.190387 0.0267615 1.35445 0.828936 0.673877 1.01967 0.077984 0.998373 -0.172452 0.0978447 NA
rs2030746 rs2030746 02 121309488 C T 34 1 1 125469 178592 63525 0 125469 178592 63525 0 367586 212 330 114 0 656 125257 178262 63411 0 366930 0.415742 0.425305 0.415725 0 1.09376 0.920307 1.2999 1.0622 0.84578 1.334 1.0401 0.932174 1.16051 0.512266 1 0.0367783 0.0561233 NA
2:135762344_C_T rs16831243 02 135762344 C T 35 0.999529 0.998031 297933 65518.4 4134.64 0 297933 65518.4 4134.64 0 367586 532.89 114.988 8.12157 0 656 297400 65403.4 4126.52 0 366930 0.100368 0.100024 0.100369 3.95878e-16 0.981197 0.801959 1.2005 1.0984 0.548916 2.19792 0.996185 0.831657 1.19326 0.834598 0.998217 0.0195162 0.0934645 NA
2:165551201_T_C rs7607980 02 165551201 T C 36 0.999288 0.997628 284300 77910.9 5375.6 0 284300 77910.9 5375.6 0 367586 495.8 147.2 13 0 656 283804 77763.7 5362.6 0 366930 0.1206 0.132012 0.12058 -2.77114e-15 1.08353 0.901301 1.30261 1.38765 0.799524 2.40839 1.10923 0.945214 1.3017 0.192747 0.997474 0.110721 0.0850067 NA
2:165619163_T_G rs355838 02 165619163 T G 37 0.994557 0.992059 56385.1 175396 135805 0 56385.1 175396 135805 0 367586 92.7647 302.988 260.247 0 656 56292.3 175093 135545 0 366930 0.391971 0.372346 0.392006 9.50107e-16 1.05008 0.832019 1.3253 1.16512 0.919071 1.47703 1.08684 0.971658 1.21569 0.162028 0.990871 0.0796806 0.0569846 NA
rs2287623 rs2287623 02 169830155 G A 38 1 1 57757 176298 133531 0 57757 176298 133531 0 367586 91 309 256 0 656 57666 175989 133275 0 366930 0.39693 0.374238 0.396971 0 1.11263 0.880531 1.40591 1.21722 0.958066 1.54648 1.10073 0.984187 1.23108 0.0975047 1 0.093722 0.0565588 NA
rs1047891 rs1047891 02 211540507 C A 39 1 1 172154 158700 36732 0 172154 158700 36732 0 367586 307 288 61 0 656 171847 158412 36671 0 366930 0.315795 0.3125 0.315801 0 1.01767 0.866396 1.19536 0.931131 0.707271 1.22585 0.984794 0.876193 1.10686 0.805777 1 -0.0146343 0.0595185 NA
rs1250229 rs1250229 02 216304384 T C 40 1 1 24471 143779 199336 0 24471 143779 199336 0 367586 42 252 362 0 656 24429 143527 198974 0 366930 0.262144 0.256098 0.262155 0 1.02123 0.73643 1.41617 1.0582 0.768586 1.45695 1.03206 0.911622 1.1684 0.575996 1 0.0353552 0.0632199 NA
2:227122216_G_T rs1515110 02 227122216 G T 41 0.999003 0.998217 48609.5 170037 148940 0 48609.5 170037 148940 0 367586 76.9137 287.98 291.106 0 656 48532.6 169749 148649 0 366930 0.363528 0.336744 0.363576 1.58351e-16 1.0705 0.832231 1.37698 1.23572 0.960942 1.58906 1.1252 1.00337 1.26182 0.0441137 0.999078 0.115836 0.0575436 NA
rs11563251 rs11563251 02 234679384 C T 42 1 1 290875 72172 4539 0 290875 72172 4539 0 367586 512 128 16 0 656 290363 72044 4523 0 366930 0.110518 0.121951 0.110498 0 1.00759 0.830024 1.22314 2.00616 1.21867 3.30251 1.11805 0.94749 1.31931 0.189288 1 0.115663 0.0881114 NA
3:12296469_G_A rs9875338 03 12296469 G A 43 0.999063 0.998416 132583 176123 58880 0 132583 176123 58880 0 367586 217.671 318.263 120.067 0 656 132366 175804 58759.9 0 366930 0.399747 0.425607 0.399701 -7.91756e-16 1.10086 0.926399 1.30817 1.24256 0.994168 1.55301 1.11284 0.997377 1.24167 0.0554142 0.998073 0.108296 0.0565332 NA
rs7640978 rs7640978 03 32533010 C T 44 1 1 305112 59557 2917 0 305112 59557 2917 0 367586 546 108 2 0 656 304566 59449 2915 0 366930 0.0889465 0.0853659 0.0889529 0 1.01337 0.824219 1.24593 0.382719 0.0954266 1.53494 0.955911 0.787486 1.16036 0.684164 1 -0.0395968 0.0973402 NA
Affx-22382690 rs2290547 03 47061183 G A 45 1 1 250117 105993 11476 0 250117 105993 11476 0 367586 435 206 15 0 656 249682 105787 11461 0 366930 0.175394 0.179878 0.175386 0 1.11772 0.94683 1.31945 0.751219 0.448826 1.25735 1.03123 0.895599 1.1874 0.730413 1 0.0249931 0.0725329 NA
3:50113034_A_G rs2240327 03 50113034 A G 46 0.99989 0.999813 100622 183347 83617 0 100622 183347 83617 0 367586 161.988 332.988 161.024 0 656 100460 183014 83456 0 366930 0.47687 0.499265 0.47683 -2.37527e-16 1.12837 0.935069 1.36164 1.19658 0.961905 1.4885 1.09396 0.981657 1.21912 0.0490686 0.999888 0.11115 0.0564791 NA
rs13326165 rs13326165 03 52532118 A G 47 1 1 15455 119214 232917 0 15455 119214 232917 0 367586 21 205 430 0 656 15434 119009 232487 0 366930 0.204203 0.188262 0.204231 0 1.266 0.807727 1.98428 1.35934 0.87693 2.10714 1.10659 0.963434 1.27102 0.179857 1 0.0924701 0.068946 NA
rs6805251 rs6805251 03 119560606 T C 48 1 1 53874 173703 140009 0 53874 173703 140009 0 367586 104 322 230 0 656 53770 173381 139779 0 366930 0.382837 0.403963 0.382799 0 0.960199 0.769596 1.19801 0.850732 0.674707 1.07268 0.915114 0.819482 1.02191 0.105524 1 -0.0921058 0.0569031 NA
rs17345563 rs17345563 03 132209203 A G 49 1 1 289295 73612 4679 0 289295 73612 4679 0 367586 495 155 6 0 656 288800 73457 4673 0 366930 0.112858 0.127287 0.112832 0 1.23109 1.02769 1.47475 0.749113 0.334745 1.67641 1.14679 0.974776 1.34916 0.0814425 1 0.152685 0.0876303 NA
3:135932359_C_T rs687339 03 135932359 C T 50 0.998803 0.997227 19123.1 129452 219011 0 19123.1 129452 219011 0 367586 41.9725 243.384 370.643 0 656 19081.1 129208 218641 0 366930 0.228107 0.249489 0.228069 -1.58351e-15 0.856328 0.616907 1.18867 0.77066 0.559868 1.06082 0.888777 0.78421 1.00729 0.0654057 0.997328 -0.121527 0.0659588 NA
3:156798294_A_G rs1482852 03 156798294 A G 51 0.998128 0.996845 131815 177009 58762 0 131815 177009 58762 0 367586 237.047 317.973 100.98 0 656 131578 176691 58661 0 366930 0.400631 0.396291 0.400639 1.26681e-15 0.998905 0.844141 1.18204 0.955512 0.756823 1.20636 0.982022 0.879089 1.09701 0.764157 0.996331 -0.017004 0.0566751 NA
3:170727218_G_A rs10513688 03 170727218 G A 52 0.999974 0.999859 299612 64506.6 3467.13 0 299612 64506.6 3467.13 0 367586 534 117 5 0 656 299078 64389.6 3462.13 0 366930 0.0971756 0.0967988 0.0971763 -1.10846e-15 1.01769 0.833002 1.24332 0.808855 0.335074 1.95255 0.995699 0.829047 1.19585 0.993245 1 0.000792005 0.0935515 NA
rs6831256 rs6831256 04 3473139 A G 53 1 1 122328 179565 65693 0 122328 179565 65693 0 367586 220 329 107 0 656 122108 179236 65586 0 366930 0.422964 0.413872 0.42298 0 1.01881 0.858798 1.20863 0.905512 0.718595 1.14105 0.963263 0.862956 1.07523 0.592745 1 -0.0299782 0.0560484 NA
4:26062990_A_G rs10019888 04 26062990 A G 54 0.996652 0.990717 256221 101227 10138.8 0 256221 101227 10138.8 0 367586 452.886 189.039 14.0745 0 656 255768 101038 10124.7 0 366930 0.165273 0.16554 0.165273 -6.65075e-15 1.05664 0.89156 1.25228 0.785067 0.461692 1.33494 1.00194 0.866073 1.15912 0.988113 0.993494 0.00110969 0.0744827 NA
rs442177 rs442177 04 88030261 G T 55 1 1 60675 177384 129527 0 60675 177384 129527 0 367586 96 341 219 0 656 60579 177043 129308 0 366930 0.406346 0.40625 0.406346 0 1.21542 0.968939 1.5246 1.06873 0.840606 1.35877 1.0004 0.895944 1.11703 0.968038 1 -0.00225617 0.0563062 NA
4:88160140_C_T rs10029254 04 88160140 C T 56 0.999897 0.999771 217251 130571 19763.7 0 217251 130571 19763.7 0 367586 411.008 217.992 27 0 656 216840 130353 19736.7 0 366930 0.231372 0.207311 0.231415 3.16702e-16 0.882285 0.748557 1.0399 0.721738 0.48882 1.06564 0.868598 0.759977 0.992746 0.0326325 0.999933 -0.139748 0.0654072 NA
rs3822072 rs3822072 04 89741269 G A 57 1 1 110787 182105 74694 0 110787 182105 74694 0 367586 212 315 129 0 656 110575 181790 74565 0 366930 0.450905 0.436738 0.450931 0 0.903778 0.759232 1.07584 0.902352 0.724836 1.12334 0.944121 0.846455 1.05305 0.361603 1 -0.0507604 0.0556392 NA
rs2602836 rs2602836 04 100014805 A G 58 1 1 64735 179575 123276 0 64735 179575 123276 0 367586 121 319 216 0 656 64614 179256 123060 0 366930 0.420371 0.427591 0.420358 0 0.950295 0.770712 1.17172 0.937299 0.750122 1.17118 0.970816 0.870147 1.08313 0.60138 1 -0.0292912 0.0560688 NA
rs13107325 rs13107325 04 103188709 C T 59 1 1 314539 51078 1969 0 314539 51078 1969 0 367586 564 89 3 0 656 313975 50989 1966 0 366930 0.0748342 0.0724085 0.0748385 0 0.971694 0.776886 1.21535 0.849481 0.272911 2.64415 0.964996 0.783013 1.18927 0.736871 1 -0.0353809 0.1053 NA
rs6450176 rs6450176 05 53298025 G A 60 1 1 205147 139012 23427 0 205147 139012 23427 0 367586 373 240 43 0 656 204774 138772 23384 0 366930 0.25282 0.248476 0.252828 0 0.949457 0.807188 1.1168 1.00952 0.736041 1.38462 0.977096 0.861999 1.10756 0.714951 1 -0.0232342 0.0636177 NA
5:55861786_C_T rs9686661 05 55861786 C T 61 0.999884 0.999703 235332 117442 14811.2 0 235332 117442 14811.2 0 367586 401 219.996 35.0039 0 656 234931 117222 14776.2 0 366930 0.200041 0.22104 0.200004 -3.95878e-16 1.09952 0.93265 1.29623 1.38788 0.982098 1.96131 1.13502 0.996129 1.29328 0.0547024 0.999981 0.132747 0.0690949 NA
5:67714246_A_G rs4976033 05 67714246 A G 62 0.983128 0.97252 131248 176794 59543.3 0 131248 176794 59543.3 0 367586 245.529 305.384 105.086 0 656 131003 176489 59438.2 0 366930 0.402465 0.392955 0.402482 1.10846e-15 0.923224 0.780328 1.09229 0.943317 0.750484 1.1857 0.961007 0.860137 1.07371 0.494996 0.976054 -0.0389511 0.0570808 NA
5:74560579_G_A rs10066707 05 74560579 G A 63 0.993838 0.99098 146622 170694 50270.3 0 146622 170694 50270.3 0 367586 262.784 286.604 106.612 0 656 146359 170407 50163.7 0 366930 0.36894 0.380966 0.368919 1.74186e-15 0.936731 0.792229 1.10759 1.18368 0.944917 1.48278 1.05275 0.941653 1.17696 0.339228 0.992364 0.0549308 0.0574776 NA
5:74562029_C_G rs2006760 05 74562029 C G 64 0.989448 0.974963 232555 119577 15454 0 232555 119577 15454 0 367586 398.31 220.871 36.8196 0 656 232157 119356 15417.2 0 366930 0.204693 0.224474 0.204658 -8.78849e-15 1.07858 0.914909 1.27154 1.39199 0.992754 1.95176 1.12485 0.987909 1.28077 0.0602014 0.97673 0.13064 0.0695147 NA
rs7703051 rs7703051 05 74625487 C A 65 1 1 143724 172086 51776 0 143724 172086 51776 0 367586 247 296 113 0 656 143477 171790 51663 0 366930 0.37493 0.397866 0.374889 0 1.00087 0.845198 1.18522 1.27053 1.01675 1.58765 1.10179 0.986373 1.23071 0.0884545 1 0.0972573 0.0570891 NA
5:74641707_G_A rs2303152 05 74641707 G A 66 0.999561 0.998347 297281 66549.7 3754.97 0 297281 66549.7 3754.97 0 367586 520.451 125.549 10 0 656 296761 66424.2 3744.97 0 366930 0.100738 0.110937 0.10072 1.10846e-15 1.07774 0.886744 1.30987 1.52257 0.813703 2.84899 1.1141 0.937609 1.32381 0.244938 0.997796 0.106694 0.0917614 NA
5:74648496_G_T rs17238484 05 74648496 G T 67 0.99975 0.999474 220665 127957 18963.4 0 220665 127957 18963.4 0 367586 390.984 229.016 36 0 656 220274 127728 18927.4 0 366930 0.22564 0.229433 0.225633 7.1258e-16 1.01014 0.858003 1.18926 1.07156 0.761411 1.50804 1.02185 0.898354 1.16233 0.777347 0.999932 0.0186623 0.0659961 NA
rs5909 rs5909 05 74656175 G A 68 1 1 301812 62562 3212 0 301812 62562 3212 0 367586 519 129 8 0 656 301293 62433 3204 0 366930 0.0938365 0.110518 0.0938067 0 1.19949 0.988941 1.45487 1.4495 0.720413 2.91647 1.20028 1.00984 1.42664 0.0328786 1 0.202718 0.0950139 NA
rs12916 rs12916 05 74656539 T C 69 1 1 132156 176603 58827 0 132156 176603 58827 0 367586 230 302 124 0 656 131926 176301 58703 0 366930 0.400256 0.419207 0.400222 0 0.98255 0.827551 1.16658 1.21161 0.973723 1.50762 1.08168 0.969231 1.20717 0.168981 1 0.0776368 0.0564432 NA
rs4530754 rs4530754 05 122855416 G A 70 1 1 76377 182312 108897 0 76377 182312 108897 0 367586 122 341 193 0 656 76255 181971 108704 0 366930 0.455765 0.445884 0.455783 0 1.17128 0.952327 1.44057 1.10974 0.884471 1.39238 1.04079 0.93335 1.16061 0.4595 1 0.04109 0.0555517 NA
rs6882076 rs6882076 05 156390297 T C 71 1 1 49173 170253 148160 0 49173 170253 148160 0 367586 93 290 273 0 656 49080 169963 147887 0 366930 0.365355 0.362805 0.36536 0 0.900462 0.712744 1.13762 0.974214 0.769762 1.23297 1.0111 0.903384 1.13165 0.852661 1 0.0106589 0.0573911 NA
6:16109163_A_C rs2294261 06 16109163 A C 72 0.99645 0.994416 95752.4 183259 88575.1 0 95752.4 183259 88575.1 0 367586 171.694 330.792 153.514 0 656 95580.7 182928 88421.6 0 366930 0.490237 0.486143 0.490245 1.10846e-15 1.00668 0.837052 1.21068 0.966504 0.777264 1.20182 0.983719 0.882694 1.09631 0.812155 0.992537 -0.0131895 0.0555003 NA
6:26093141_G_A rs1800562 06 26093141 G A 73 0.99952 0.997285 313425 51906.4 2254.63 0 313425 51906.4 2254.63 0 367586 571.059 81.8353 3.10588 0 656 312854 51824.5 2251.53 0 366930 0.076738 0.067109 0.0767552 8.70931e-16 0.8651 0.686077 1.09084 0.755734 0.247584 2.30683 0.865285 0.696888 1.07437 0.155848 0.990922 -0.147627 0.104023 NA
rs2247056 rs2247056 06 31265490 T C 74 1 1 32591 153678 181317 0 32591 153678 181317 0 367586 71 286 299 0 656 32520 153392 181018 0 366930 0.297699 0.32622 0.297648 0 0.853995 0.65837 1.10775 0.756557 0.583913 0.980246 0.8753 0.779802 0.982493 0.0302779 1 -0.131391 0.0606484 NA
6:34563164_A_G rs205262 06 34563164 A G 75 0.999283 0.998621 196621 144317 26647.4 0 196621 144317 26647.4 0 367586 357.922 239.376 58.702 0 656 196263 144078 26588.7 0 366930 0.268797 0.271936 0.268791 -1.58351e-16 0.911037 0.773396 1.07317 1.21062 0.918362 1.59589 1.01607 0.899625 1.14759 0.76548 0.998142 0.0186239 0.0624351 NA
6:43757896_C_A rs998584 06 43757896 C A 76 0.996387 0.994693 98504 183562 85520.5 0 98504 183562 85520.5 0 367586 175.616 317.949 162.435 0 656 98328.4 183244 85358 0 366930 0.482339 0.489954 0.482326 4.75053e-16 0.971503 0.807874 1.16827 1.0655 0.860602 1.31917 1.03101 0.925145 1.14898 0.564861 0.992949 0.0319739 0.0555452 NA
rs17789218 rs17789218 06 100600097 T C 77 1 1 209829 135864 21893 0 209829 135864 21893 0 367586 373 244 39 0 656 209456 135620 21854 0 366930 0.244365 0.245427 0.244363 0 1.0103 0.859609 1.18741 1.00212 0.72034 1.39411 1.00577 0.886832 1.14066 0.942396 1 0.00465106 0.0643668 NA
6:116337503_G_A rs868943 06 116337503 G A 78 0.999615 0.999376 122639 178859 66087.8 0 122639 178859 66087.8 0 367586 234.992 292.471 128.537 0 656 122404 178567 65959.3 0 366930 0.423077 0.418861 0.423085 7.1258e-16 0.853148 0.718434 1.01312 1.01507 0.818507 1.25884 0.982819 0.880641 1.09685 0.720155 0.998831 -0.0200387 0.0559346 NA
rs9491696 rs9491696 06 127452639 C G 79 1 1 94100 183991 89495 0 94100 183991 89495 0 367586 172 322 162 0 656 93928 183669 89333 0 366930 0.493736 0.492378 0.493739 0 0.957385 0.795467 1.15226 0.990307 0.798896 1.22758 0.994572 0.892458 1.10837 0.843656 1 -0.0109168 0.0553536 NA
6:139831757_T_C rs634869 06 139831757 T C 80 0.999776 0.999687 61831.2 177550 128204 0 61831.2 177550 128204 0 367586 89 363 204 0 656 61742.2 177187 128000 0 366930 0.409717 0.412348 0.409713 0 1.42123 1.12695 1.79237 1.10563 0.861779 1.41849 0.989175 0.886116 1.10422 0.856932 0.999999 -0.0101284 0.0561814 NA
6:152040291_T_C rs12525163 06 152040291 T C 81 0.999285 0.998573 193858 146362 27365.9 0 193858 146362 27365.9 0 367586 351.733 259.471 44.7961 0 656 193507 146102 27321.1 0 366930 0.273533 0.266054 0.273546 1.10846e-15 0.977042 0.83213 1.14719 0.902038 0.660809 1.23133 0.962683 0.851639 1.08821 0.504323 0.998009 -0.0414778 0.06212 NA
6:160575985_C_T rs2297374 06 160575985 C T 82 0.998105 0.996826 143986 171881 51719.5 0 143986 171881 51719.5 0 367586 265.263 299.902 90.8353 0 656 143721 171581 51628.6 0 366930 0.374497 0.367052 0.37451 2.69197e-15 0.947008 0.80268 1.11729 0.95325 0.75099 1.20998 0.968538 0.865601 1.08372 0.592489 0.996691 -0.0306077 0.0571858 NA
rs1564348 rs1564348 06 160578860 T C 83 1 1 253279 103766 10541 0 253279 103766 10541 0 367586 432 202 22 0 656 252847 103564 10519 0 366930 0.169821 0.1875 0.16979 0 1.14161 0.965814 1.3494 1.22412 0.797234 1.87957 1.12838 0.982171 1.29635 0.0880889 1 0.125795 0.0737556 NA
rs702485 rs702485 07 6449272 A G 84 1 1 109061 182158 76367 0 109061 182158 76367 0 367586 208 307 141 0 656 108853 181851 76226 0 366930 0.455529 0.448933 0.455541 0 0.883486 0.740775 1.05369 0.968039 0.781537 1.19905 0.973678 0.873224 1.08569 0.634464 1 -0.0263958 0.0555172 NA
7:16152174_T_A rs17286602 07 16152174 T A 85 0.997749 0.99646 120185 180187 67214.2 0 120185 180187 67214.2 0 367586 202.867 328.525 124.608 0 656 119982 179859 67089.6 0 366930 0.427948 0.440352 0.427926 -7.1258e-16 1.08029 0.906709 1.28711 1.09849 0.878666 1.3733 1.05188 0.943161 1.17314 0.344038 0.996139 0.0531059 0.0561244 NA
rs10282707 rs10282707 07 17911038 C T 86 1 1 133659 176056 57871 0 133659 176056 57871 0 367586 237 311 108 0 656 133422 175745 57763 0 366930 0.396911 0.401677 0.396903 0 0.996223 0.841191 1.17983 1.05258 0.838181 1.32181 1.0201 0.913408 1.13926 0.715351 1 0.0206187 0.0565394 NA
rs12670798 rs12670798 07 21607352 T C 87 1 1 208500 136805 22281 0 208500 136805 22281 0 367586 369 252 35 0 656 208131 136553 22246 0 366930 0.2467 0.245427 0.246702 0 1.0409 0.886716 1.2219 0.887414 0.627272 1.25544 0.993148 0.875703 1.12634 0.955176 1 -0.00360837 0.0641973 NA
rs4722551 rs4722551 07 25991826 T C 88 1 1 260182 98070 9334 0 260182 98070 9334 0 367586 464 178 14 0 656 259718 97892 9320 0 366930 0.15879 0.157012 0.158793 0 1.01779 0.856133 1.20996 0.840807 0.493876 1.43144 0.986695 0.85022 1.14508 0.850911 1 -0.0141914 0.0755039 NA
rs2073547 rs2073547 07 44582331 A G 89 1 1 245422 109039 13125 0 245422 109039 13125 0 367586 447 188 21 0 656 244975 108851 13104 0 366930 0.184024 0.175305 0.184039 0 0.946542 0.798144 1.12253 0.878273 0.566777 1.36096 0.942453 0.817336 1.08672 0.412968 1 -0.0580864 0.0709511 NA
rs217386 rs217386 07 44600695 G A 90 1 1 121990 179168 66428 0 121990 179168 66428 0 367586 205 330 121 0 656 121785 178838 66307 0 366930 0.424423 0.435976 0.424402 0 1.09621 0.920726 1.30514 1.08409 0.865756 1.35749 1.04835 0.939879 1.16933 0.401598 1 0.0468546 0.055861 NA
rs4917014 rs4917014 07 50305863 T G 91 1 1 170006 160266 37314 0 170006 160266 37314 0 367586 293 287 76 0 656 169713 159979 37238 0 366930 0.319509 0.334604 0.319482 0 1.03912 0.882898 1.22299 1.18216 0.918314 1.5218 1.07113 0.954979 1.20142 0.224365 1 0.0721109 0.0593504 NA
rs17145738 rs17145738 07 72982874 C T 92 1 1 283413 78558 5615 0 283413 78558 5615 0 367586 501 144 11 0 656 282912 78414 5604 0 366930 0.122132 0.126524 0.122124 0 1.03701 0.861437 1.24837 1.10843 0.609537 2.01565 1.04125 0.884707 1.22549 0.636449 1 0.0398447 0.0842971 NA
rs799160 rs799160 07 73060006 C T 93 1 1 96049 183953 87584 0 96049 183953 87584 0 367586 187 312 157 0 656 95862 183641 87427 0 366930 0.488486 0.477134 0.488506 0 0.870943 0.726433 1.0442 0.920575 0.744445 1.13837 0.955478 0.857293 1.06491 0.430855 1 -0.0436526 0.0554158 NA
7:116358044_A_G rs38855 07 116358044 A G 94 0.993016 0.989758 102992 183261 81332.4 0 102992 183261 81332.4 0 367586 165.118 351.812 139.071 0 656 102827 182909 81193.3 0 366930 0.470538 0.480147 0.47052 1.02928e-15 1.19781 0.995457 1.4413 1.06667 0.851094 1.33685 1.03936 0.932577 1.15836 0.488582 0.991279 0.0385124 0.0556083 NA
7:130444934_A_G rs3996352 07 130444934 A G 95 0.997482 0.996091 94810.4 183476 89299.7 0 94810.4 183476 89299.7 0 367586 169.945 322.745 163.31 0 656 94640.4 183153 89136.3 0 366930 0.492504 0.494943 0.4925 -2.37527e-16 0.981325 0.814827 1.18185 1.02029 0.822934 1.26499 1.00982 0.906148 1.12535 0.886405 0.995393 0.00791689 0.0554191 NA
rs17173637 rs17173637 07 150529449 T C 96 1 1 308034 56880 2672 0 308034 56880 2672 0 367586 552 99 5 0 656 307482 56781 2667 0 366930 0.0846387 0.0830793 0.0846415 0 0.971209 0.784017 1.2031 1.04431 0.432587 2.52105 0.979871 0.805283 1.19231 0.834807 1 -0.0207172 0.0993436 NA
8:9184231_G_A rs4240624 08 9184231 G A 97 0.999841 0.999322 3037.28 61083.2 303465 0 3037.28 61083.2 303465 0 367586 4 94 558 0 656 3033.28 60989.2 302907 0 366930 0.0913498 0.0777439 0.0913741 2.37527e-16 1.16876 0.429407 3.18116 1.39694 0.522111 3.73758 1.19295 0.974522 1.46034 0.0832889 0.999998 0.166138 0.0959271 NA
8:9267117_C_T rs9693857 08 9267117 C T 98 0.996631 0.995289 112952 181929 72705.1 0 112952 181929 72705.1 0 367586 197.035 334.906 124.059 0 656 112755 181594 72581.1 0 366930 0.445255 0.444378 0.445257 9.50107e-16 1.05539 0.88495 1.25865 0.978128 0.781181 1.22473 0.996446 0.893547 1.1112 0.985695 0.997608 -0.000999232 0.0557293 NA
8:15799853_G_C rs4332136 08 15799853 G C 99 0.999557 0.97821 361744 5820.84 21 0 361744 5820.84 21 0 367586 642.882 13.1176 0 0 656 361101 5807.72 21 0 366930 0.00797478 0.00999821 0.00797116 -6.25487e-15 1.26867 0.733958 2.19293 NA NA NA 1.25687 0.72915 2.16651 0.365654 0.989249 0.285755 0.315876 NA
rs4921914 rs4921914 08 18272438 C T 100 1 1 17860 128015 221711 0 17860 128015 221711 0 367586 31 250 375 0 656 17829 127765 221336 0 366930 0.222717 0.237805 0.22269 0 1.12536 0.774579 1.63501 0.974416 0.675351 1.40592 0.918229 0.808538 1.0428 0.212239 1 -0.0830352 0.0665649 NA
rs1801177 rs1801177 08 19805708 G A 101 1 1 355064 12417 105 0 355064 12417 105 0 367586 633 23 0 0 656 354431 12394 105 0 366930 0.0171756 0.0175305 0.0171749 0 1.03907 0.685157 1.57579 NA NA NA 1.02107 0.675811 1.54272 0.966285 1 0.00893846 0.211469 NA
rs268 rs268 08 19813529 A G 102 1 1 354297 13161 128 0 354297 13161 128 0 367586 629 27 0 0 656 353668 13134 128 0 366930 0.0182502 0.0205793 0.018246 0 1.15588 0.786041 1.69972 NA NA NA 1.13057 0.77197 1.65574 0.596921 1 0.108184 0.204572 NA
rs301 rs301 08 19816934 T C 103 1 1 215031 132363 20192 0 215031 132363 20192 0 367586 360 249 47 0 656 214671 132114 20145 0 366930 0.234975 0.261433 0.234928 0 1.12388 0.956086 1.32113 1.39124 1.0262 1.88612 1.15276 1.01908 1.30398 0.0268748 1 0.144368 0.0652264 NA
rs326 rs326 08 19819439 A G 104 1 1 183581 152452 31553 0 183581 152452 31553 0 367586 309 274 73 0 656 183272 152178 31480 0 366930 0.293208 0.320122 0.293159 0 1.06791 0.907485 1.2567 1.37539 1.06545 1.7755 1.13528 1.01084 1.27504 0.0351141 1 0.128092 0.0607922 NA
rs328 rs328 08 19819724 C G 105 1 1 297126 66721 3739 0 297126 66721 3739 0 367586 523 123 10 0 656 296603 66598 3729 0 366930 0.100927 0.108994 0.100913 0 1.04741 0.860476 1.27496 1.52083 0.812793 2.84566 1.08987 0.915996 1.29676 0.355746 1 0.0846841 0.091699 NA
rs12678919 rs12678919 08 19844222 A G 106 1 1 299527 64583 3476 0 299527 64583 3476 0 367586 525 121 10 0 656 299002 64462 3466 0 366930 0.0973038 0.10747 0.0972856 0 1.06905 0.877158 1.30291 1.64318 0.878147 3.07472 1.11729 0.938019 1.33081 0.231782 1 0.111427 0.0931836 NA
8:19865843_G_A rs894210 08 19865843 G A 107 0.995362 0.992945 77450.3 182762 107374 0 77450.3 182762 107374 0 367586 142.086 282.443 231.471 0 656 77308.2 182479 107143 0 366930 0.459297 0.431872 0.459346 4.75053e-16 0.842153 0.688281 1.03043 1.17546 0.953675 1.44882 1.11767 1.00191 1.2468 0.0526708 0.992576 0.107942 0.0557089 NA
rs10102164 rs10102164 08 55421614 G A 108 1 1 228370 122682 16534 0 228370 122682 16534 0 367586 407 219 30 0 656 227963 122463 16504 0 366930 0.211855 0.212652 0.211854 0 1.00163 0.849786 1.18062 1.01813 0.702457 1.47565 1.00479 0.880219 1.14699 0.97525 1 -0.00209648 0.0675762 NA
8:59385919_C_T rs2326077 08 59385919 C T 109 0.999418 0.998927 41715.8 164193 161677 0 41715.8 164193 161677 0 367586 86.0039 290.996 279 0 656 41629.8 163902 161398 0 366930 0.336825 0.352899 0.336796 -7.91756e-17 0.859389 0.675478 1.09337 0.836742 0.656904 1.06581 0.931197 0.831419 1.04295 0.237274 0.999388 -0.069138 0.0585009 NA
rs2293889 rs2293889 08 116599199 T G 110 1 1 68113 181339 118134 0 68113 181339 118134 0 367586 113 332 211 0 656 68000 181007 117923 0 366930 0.43196 0.425305 0.431972 0 1.10376 0.89143 1.36666 1.07675 0.856648 1.3534 1.0276 0.920973 1.14657 0.608211 1 0.0286752 0.0559374 NA
8:116663898_G_A rs2737252 08 116663898 G A 111 0.99825 0.996606 189806 148612 29168.6 0 189806 148612 29168.6 0 367586 351.875 262.886 41.2392 0 656 189454 148349 29127.4 0 366930 0.281497 0.263235 0.28153 1.82104e-15 0.95411 0.813098 1.11958 0.762297 0.551973 1.05276 0.911799 0.806289 1.03112 0.111531 0.996855 -0.0979297 0.0615388 NA
8:121868551_G_T rs4871137 08 121868551 G T 112 0.998591 0.99772 37337.3 159046 171203 0 37337.3 159046 171203 0 367586 63.9725 298.082 293.945 0 656 37273.3 158748 170909 0 366930 0.317912 0.324716 0.3179 -1.10846e-15 1.09404 0.834912 1.43359 1.00209 0.764484 1.31354 0.969227 0.863365 1.08807 0.607532 0.998259 -0.0305131 0.0594103 NA
8:126474306_G_A rs2980885 08 126474306 G A 113 0.990879 0.979759 18546.6 128636 220403 0 18546.6 128636 220403 0 367586 38.651 224.424 392.925 0 656 18508 128412 220010 0 366930 0.225429 0.229974 0.225421 -1.04512e-14 0.836879 0.594664 1.17775 0.855195 0.614361 1.19044 0.974443 0.856764 1.10829 0.696428 0.978757 -0.0261367 0.0669919 NA
8:126482621_C_A rs2954022 08 126482621 C A 114 0.999791 0.999672 104997 183080 79509.4 0 104997 183080 79509.4 0 367586 200.047 331.957 123.996 0 656 104797 182748 79385.4 0 366930 0.465331 0.442034 0.465373 -4.75053e-16 0.951583 0.798337 1.13424 0.818245 0.653899 1.0239 0.91012 0.816088 1.01499 0.0907423 0.99985 -0.0939082 0.0555179 NA
8:126482621_C_T rs2954022 08 126482621 C T 115 0.999641 0.694303 367242 343.439 0.113725 0 367242 343.439 0.113725 0 367586 654.463 1.53725 0 0 656 366588 341.902 0.113725 0 366930 0.000467464 0.00117169 0.000466205 -7.91756e-15 2.51847 0.515523 12.3035 NA NA NA 2.51502 0.515295 12.2752 0.0732141 0.475695 3.38733 1.89078 NA
rs4075205 rs4075205 08 144284709 T C 116 1 1 105965 182871 78750 0 105965 182871 78750 0 367586 200 309 147 0 656 105765 182562 78603 0 366930 0.462981 0.459604 0.462987 0 0.895076 0.749098 1.0695 0.988986 0.799147 1.22392 0.986475 0.88489 1.09972 0.868379 1 -0.0091962 0.0554932 NA
8:145022657_G_T rs7832643 08 145022657 G T 117 0.993906 0.99187 130814 177083 59689.2 0 130814 177083 59689.2 0 367586 238.043 321.541 96.4157 0 656 130576 176762 59592.8 0 366930 0.403255 0.392052 0.403275 3.16702e-16 0.997826 0.843735 1.18006 0.887484 0.700354 1.12461 0.954226 0.854029 1.06618 0.387921 0.990046 -0.0489349 0.0566774 NA
9:2640759_A_G rs3780181 09 2640759 A G 118 0.997345 0.983965 319716 46170.5 1699.8 0 319716 46170.5 1699.8 0 367586 570.761 81.2157 4.02353 0 656 319145 46089.3 1695.78 0 366930 0.0674265 0.0680356 0.0674254 -8.15508e-15 0.985312 0.78079 1.24341 1.3267 0.497065 3.54105 1.00971 0.814303 1.25201 0.894641 0.988141 0.0147172 0.111129 NA
9:15304782_C_A rs686030 09 15304782 C A 119 0.999323 0.997839 7307.74 89253 271025 0 7307.74 89253 271025 0 367586 11.0118 145.141 499.847 0 656 7296.73 89107.9 270525 0 366930 0.141285 0.127412 0.141309 -1.02928e-15 1.07931 0.584624 1.99258 1.22433 0.673564 2.22547 1.12702 0.958066 1.32578 0.136838 0.999021 0.117995 0.0793154 NA
9:16904846_C_T rs7033354 09 16904846 C T 120 0.998694 0.997789 38090 160212 169284 0 38090 160212 169284 0 367586 70.4353 269.094 316.471 0 656 38019.6 159943 168967 0 366930 0.321547 0.312473 0.321563 -1.97939e-15 0.908145 0.698431 1.18083 1.01099 0.780727 1.30918 1.04288 0.927872 1.17214 0.487405 0.996637 0.0412176 0.0593536 NA
rs1883025 rs1883025 09 107664301 C T 121 1 1 204187 139469 23930 0 204187 139469 23930 0 367586 359 249 48 0 656 203828 139220 23882 0 366930 0.25481 0.262957 0.254795 0 1.01547 0.863781 1.1938 1.14114 0.844096 1.54272 1.04346 0.922673 1.18007 0.488567 1 0.0439576 0.0634685 NA
9:107684230_T_G rs2472509 09 107684230 T G 122 0.989664 0.982561 166611 161750 39224.9 0 166611 161750 39224.9 0 367586 294.431 288.078 73.4902 0 656 166317 161462 39151.4 0 366930 0.326726 0.3316 0.326717 1.82104e-15 1.00784 0.85662 1.18576 1.06031 0.820983 1.36941 1.02236 0.911258 1.147 0.724217 0.97896 0.0210056 0.0595348 NA
rs8176720 rs8176720 09 136132873 T C 123 1 1 165305 162038 40243 0 165305 162038 40243 0 367586 293 291 72 0 656 165012 161747 40171 0 366930 0.329887 0.331555 0.329884 0 1.01322 0.861379 1.19183 1.00941 0.779833 1.30657 1.00758 0.898078 1.13042 0.859705 1 0.0103932 0.0588016 NA
rs579459 rs579459 09 136154168 T C 124 1 1 230644 121108 15834 0 230644 121108 15834 0 367586 414 215 27 0 656 230230 120893 15807 0 366930 0.20781 0.20503 0.207815 0 0.989006 0.838647 1.16632 0.949896 0.643364 1.40247 0.983146 0.859721 1.12429 0.880437 1 -0.0102938 0.0684358 NA
10:5196273_A_G rs1781930 10 5196273 A G 125 0.999819 0.999538 11602.8 107606 248377 0 11602.8 107606 248377 0 367586 28 179.435 448.565 0 656 11574.8 107427 247928 0 366930 0.177933 0.179448 0.177931 1.58351e-16 0.690477 0.463434 1.02875 0.747916 0.510324 1.09612 0.989718 0.859437 1.13975 0.909921 0.998695 -0.0081824 0.0723219 NA
rs970548 rs970548 10 46013277 A C 126 1 1 208563 136635 22388 0 208563 136635 22388 0 367586 362 261 33 0 656 208201 136374 22355 0 366930 0.24676 0.249238 0.246756 0 1.10074 0.938639 1.29083 0.849011 0.59431 1.21287 1.0134 0.894139 1.14857 0.815526 1 0.0149727 0.0641771 NA
10:65301725_T_C rs7897379 10 65301725 T C 127 0.999433 0.9991 99861.9 183712 84012.2 0 99861.9 183712 84012.2 0 367586 173.02 313.039 169.941 0 656 99688.9 183399 83842.3 0 366930 0.478441 0.497654 0.478407 -4.75053e-16 0.983453 0.816669 1.1843 1.16785 0.944862 1.44346 1.08009 0.969205 1.20366 0.172705 0.998892 0.0756254 0.0554616 NA
rs2068888 rs2068888 10 94839642 G A 128 1 1 111288 181910 74388 0 111288 181910 74388 0 367586 178 328 150 0 656 111110 181582 74238 0 366930 0.449808 0.478659 0.449756 0 1.12755 0.939341 1.35346 1.26124 1.01477 1.56758 1.12326 1.00785 1.25189 0.0331804 1 0.118407 0.0555931 NA
rs2255141 rs2255141 10 113933886 A G 129 1 1 27842 146621 193123 0 27842 146621 193123 0 367586 50 277 329 0 656 27792 146344 192794 0 366930 0.275181 0.287348 0.275159 0 1.05209 0.77829 1.42222 0.948532 0.704259 1.27753 0.941479 0.835279 1.06118 0.30077 1 -0.064204 0.0620457 NA
rs2923084 rs2923084 11 10388782 A G 130 1 1 248174 107712 11700 0 248174 107712 11700 0 367586 417 215 24 0 656 247757 107497 11676 0 366930 0.178342 0.200457 0.178302 0 1.18832 1.00785 1.4011 1.22126 0.808986 1.84363 1.15541 1.0092 1.3228 0.0341799 1 0.153009 0.072244 NA
11:14276999_G_A rs2303975 11 14276999 G A 131 0.998944 0.99593 290402 72711.9 4472.22 0 290402 72711.9 4472.22 0 367586 528.012 121.082 6.90588 0 656 289874 72590.8 4465.31 0 366930 0.111071 0.102816 0.111086 -7.91756e-17 0.915724 0.751489 1.11585 0.849049 0.400547 1.79975 0.917019 0.767253 1.09602 0.387317 0.998972 -0.0764126 0.0883901 NA
11:18656271_C_T rs10832962 11 18656271 C T 132 0.998752 0.997178 24573.6 141017 201996 0 24573.6 141017 201996 0 367586 45.8902 243.149 366.961 0 656 24527.8 140773 201629 0 366930 0.258666 0.255282 0.258672 -2.21692e-15 0.923187 0.673229 1.26595 0.972758 0.715484 1.32254 1.01791 0.899014 1.15254 0.805309 0.997114 0.0155965 0.0632763 NA
rs326214 rs326214 11 47298360 G A 133 1 1 38532 160473 168581 0 38532 160473 168581 0 367586 71 291 294 0 656 38461 160182 168287 0 366930 0.323104 0.33003 0.323092 0 0.984105 0.759041 1.2759 0.946366 0.730123 1.22665 0.96894 0.863525 1.08722 0.615819 1 -0.0296461 0.0590813 NA
rs17788930 rs17788930 11 47752775 A G 134 1 1 156964 166067 44555 0 156964 166067 44555 0 367586 275 303 78 0 656 156689 165764 44477 0 366930 0.347098 0.349848 0.347093 0 1.0415 0.884504 1.22636 0.999229 0.776911 1.28516 1.0122 0.903544 1.13393 0.871787 1 0.00935803 0.0579844 NA
11:51512090_T_C rs11246602 11 51512090 T C 135 0.999692 0.998718 276600 84505.1 6481.33 0 276600 84505.1 6481.33 0 367586 489.898 151.055 15.0471 0 656 276110 84354.1 6466.28 0 366930 0.132578 0.138071 0.132568 -9.34272e-15 1.00926 0.840842 1.21142 1.31151 0.784751 2.19187 1.04816 0.895862 1.22634 0.633038 0.998922 0.0388396 0.0813471 NA
11:55324308_A_G rs12226802 11 55324308 A G 136 0.999928 0.999736 279095 82405 6085.81 0 279095 82405 6085.81 0 367586 498.012 144.984 13.0039 0 656 278597 82260 6072.8 0 366930 0.128646 0.130329 0.128643 1.58351e-16 0.985983 0.819353 1.1865 1.1979 0.690329 2.07868 1.01508 0.864237 1.19224 0.935517 0.999894 0.00666557 0.082387 NA
rs174532 rs174532 11 61548874 G A 137 1 1 182042 153298 32246 0 182042 153298 32246 0 367586 339 260 57 0 656 181703 153038 32189 0 366930 0.296244 0.285061 0.296264 0 0.910618 0.774643 1.07046 0.949139 0.716744 1.25688 0.94711 0.840038 1.06783 0.384318 1 -0.0527138 0.0605928 NA
rs1535 rs1535 11 61597972 A G 138 1 1 157003 166490 44093 0 157003 166490 44093 0 367586 273 298 85 0 656 156730 166192 44008 0 366930 0.346417 0.356707 0.346398 0 1.02943 0.873413 1.21331 1.10886 0.869058 1.41483 1.04626 0.93441 1.1715 0.515079 1 0.0377616 0.05801 NA
rs12801636 rs12801636 11 65391317 G A 139 1 1 220966 127917 18703 0 220966 127917 18703 0 367586 386 233 37 0 656 220580 127684 18666 0 366930 0.224877 0.233994 0.22486 0 1.04279 0.88617 1.2271 1.13274 0.808152 1.58769 1.05303 0.926575 1.19674 0.420836 1 0.0532697 0.0661759 NA
rs499974 rs499974 11 75455021 C A 140 1 1 261490 97062 9034 0 261490 97062 9034 0 367586 446 193 17 0 656 261044 96869 9017 0 366930 0.156603 0.173018 0.156573 0 1.16614 0.984784 1.3809 1.10348 0.679548 1.79189 1.127 0.976648 1.30051 0.0900199 1 0.129101 0.0761525 NA
11:116639104_A_G rs10790162 11 116639104 A G 141 0.999743 0.998467 1651.59 46442.9 319492 0 1651.59 46442.9 319492 0 367586 5 77.1098 573.89 0 656 1646.59 46365.8 318918 0 366930 0.0676659 0.0663947 0.0676681 3.95878e-16 0.547682 0.221373 1.35498 0.592606 0.24539 1.43112 1.02057 0.821053 1.26858 0.871154 0.996425 0.0179184 0.110475 NA
rs603446 rs603446 11 116654435 C T 142 1 1 109735 182269 75582 0 109735 182269 75582 0 367586 198 322 136 0 656 109537 181947 75446 0 366930 0.453544 0.452744 0.453546 0 0.979054 0.820093 1.16883 0.997237 0.801516 1.24075 0.99677 0.894007 1.11135 0.904473 1 -0.00666935 0.055572 NA
11:122534504_T_C rs7117842 11 122534504 T C 143 0.993245 0.988903 146344 171063 50178.2 0 146344 171063 50178.2 0 367586 282.635 294.847 78.5176 0 656 146062 170768 50099.7 0 366930 0.369192 0.344423 0.369236 5.14641e-15 0.892277 0.757836 1.05057 0.809921 0.630614 1.04021 0.89749 0.800813 1.00584 0.0679463 0.992067 -0.105033 0.057541 NA
rs11220462 rs11220462 11 126243952 G A 144 1 1 276605 84420 6561 0 276605 84420 6561 0 367586 494 147 15 0 656 276111 84273 6546 0 366930 0.132679 0.134909 0.132675 0 0.974957 0.810852 1.17227 1.28077 0.765814 2.14201 1.01946 0.869997 1.1946 0.791919 1 0.021505 0.081514 NA
12:20463526_A_G rs11045163 12 20463526 A G 145 0.996867 0.995059 119302 180158 68125.7 0 119302 180158 68125.7 0 367586 217.651 309.231 129.118 0 656 119084 179849 67996.5 0 366930 0.430389 0.43252 0.430385 -7.91756e-17 0.940738 0.790838 1.11905 1.03894 0.835503 1.29192 1.00874 0.904281 1.12527 0.833436 0.99748 0.0117635 0.0559379 NA
12:57844049_C_T rs3741414 12 57844049 C T 146 0.999661 0.999183 211838 134087 21660.2 0 211838 134087 21660.2 0 367586 365.012 246.255 44.7333 0 656 211473 133841 21615.5 0 366930 0.241315 0.255885 0.241289 7.91756e-16 1.06597 0.906745 1.25315 1.19899 0.878689 1.63604 1.0813 0.955079 1.2242 0.255956 0.998689 0.0733051 0.0645291 NA
rs10861661 rs10861661 12 107174646 A C 147 1 1 208429 136995 22162 0 208429 136995 22162 0 367586 379 225 52 0 656 208050 136770 22110 0 366930 0.246635 0.250762 0.246627 0 0.903067 0.765632 1.06517 1.29105 0.96587 1.72571 1.02238 0.902288 1.15845 0.683483 1 0.0262006 0.0642621 NA
12:109950144_A_G rs2241210 12 109950144 A G 148 0.999873 0.999793 83585.8 183041 100959 0 83585.8 183041 100959 0 367586 142.992 341 172.008 0 656 83442.8 182700 100787 0 366930 0.476369 0.477884 0.476366 1.58351e-16 1.08916 0.895801 1.32426 0.995911 0.797641 1.24347 0.993931 0.891801 1.10776 0.928625 0.999952 -0.00495482 0.0553145 NA
rs653178 rs653178 12 112007756 C T 149 1 1 85723 183395 98468 0 85723 183395 98468 0 367586 151 326 179 0 656 85572 183069 98289 0 366930 0.482664 0.478659 0.482671 0 1.00915 0.831939 1.22412 1.03206 0.830928 1.28186 1.0162 0.911791 1.13257 0.66456 1 0.0239904 0.055325 NA
12:112310580_G_A rs6489818 12 112310580 G A 150 0.999913 0.999793 249772 106362 11452.5 0 249772 106362 11452.5 0 367586 422.922 199.071 34.0078 0 656 249349 106163 11418.5 0 366930 0.175832 0.203572 0.175782 0 1.10556 0.93401 1.30862 1.75597 1.2376 2.49148 1.1985 1.04765 1.37107 0.00640496 0.999577 0.198364 0.0727594 NA
12:121376416_C_T rs1186380 12 121376416 C T 151 0.996029 0.991403 206291 138369 22926.1 0 206291 138369 22926.1 0 367586 388.984 218.514 48.502 0 656 205902 138151 22877.6 0 366930 0.250583 0.240486 0.250601 -4.51301e-15 0.837245 0.709299 0.988271 1.12222 0.832375 1.51298 0.946857 0.83416 1.07478 0.426164 0.986727 -0.0511991 0.0643389 NA
12:121416650_A_C rs1169288 12 121416650 A C 152 0.993936 0.989163 172179 158854 36552.3 0 172179 158854 36552.3 0 367586 315.565 266.176 74.2588 0 656 171864 158588 36478 0 366930 0.315516 0.316078 0.315515 -4.90889e-15 0.914103 0.776414 1.07621 1.1087 0.860825 1.42794 1.00261 0.892361 1.12647 0.950088 0.988706 0.00374687 0.0598572 NA
12:125259888_A_G rs838876 12 125259888 A G 153 0.987459 0.977169 36940.4 159435 171211 0 36940.4 159435 171211 0 367586 58.3765 280.722 316.902 0 656 36882 159154 170894 0 366930 0.317361 0.302953 0.317387 -1.08471e-14 1.11438 0.840408 1.47768 1.17159 0.88601 1.54921 1.0698 0.950862 1.20361 0.272267 0.981595 0.0658411 0.0599724 NA
12:125283766_C_T rs10773105 12 125283766 C T 154 0.998305 0.997077 89399.3 183992 94194.8 0 89399.3 183992 94194.8 0 367586 154.075 312.506 189.42 0 656 89245.3 183679 94005.4 0 366930 0.493477 0.47306 0.493514 -1.42516e-15 0.98549 0.812432 1.19541 1.16715 0.943396 1.44397 1.08537 0.97379 1.20973 0.134613 0.99686 0.0829124 0.0554169 NA
rs4942486 rs4942486 13 32953388 T C 155 1 1 83345 183365 100876 0 83345 183365 100876 0 367586 168 318 170 0 656 83177 183047 100706 0 366930 0.476154 0.498476 0.476114 0 0.860119 0.713334 1.03711 0.835771 0.675149 1.03461 0.914371 0.820501 1.01898 0.0981208 1 -0.091611 0.0553865 NA
rs1341267 rs1341267 13 95284980 C A 156 1 1 59044 176274 132268 0 59044 176274 132268 0 367586 113 319 224 0 656 58931 175955 132044 0 366930 0.400399 0.415396 0.400372 0 0.945485 0.762748 1.172 0.884697 0.705482 1.10944 0.939681 0.841878 1.04885 0.264466 1 -0.0629163 0.0563817 NA
rs8017377 rs8017377 14 24883887 G A 157 1 1 101683 183219 82684 0 101683 183219 82684 0 367586 204 301 151 0 656 101479 182918 82533 0 366930 0.474157 0.459604 0.474183 0 0.81857 0.685156 0.977964 0.910113 0.737273 1.12347 0.943104 0.845985 1.05137 0.293099 1 -0.0582011 0.0553586 NA
rs4983559 rs4983559 14 105277209 G A 158 1 1 54855 174746 137985 0 54855 174746 137985 0 367586 92 313 251 0 656 54763 174433 137734 0 366930 0.386924 0.378811 0.386939 0 1.06811 0.846409 1.34788 1.08476 0.854084 1.37773 1.035 0.925661 1.15725 0.537648 1 0.0350392 0.0568473 NA
rs2412710 rs2412710 15 42683787 G A 159 1 1 354444 13030 112 0 354444 13030 112 0 367586 638 18 0 0 656 353806 13012 112 0 366930 0.0180284 0.0137195 0.0180361 0 0.767137 0.48005 1.22591 NA NA NA 0.757339 0.475475 1.20629 0.25139 1 -0.239017 0.208388 NA
15:44211273_T_C rs492571 15 44211273 T C 160 0.999756 0.997857 337416 29521.7 648.675 0 337416 29521.7 648.675 0 367586 603.976 51.0235 1 0 656 336812 29470.6 647.675 0 366930 0.0419208 0.0404143 0.0419235 -9.50107e-16 0.965491 0.725341 1.28515 0.861014 0.120901 6.13182 0.962484 0.731066 1.26716 0.811947 0.999553 -0.0329361 0.138436 NA
rs1532085 rs1532085 15 58683366 A G 161 1 1 55024 174195 138367 0 55024 174195 138367 0 367586 101 317 238 0 656 54923 173878 138129 0 366930 0.386635 0.395579 0.386619 0 0.991397 0.792314 1.2405 0.936968 0.742246 1.18278 0.963071 0.862094 1.07587 0.534214 1 -0.0352679 0.0567385 NA
15:58731153_G_C rs261342 15 58731153 G C 162 0.994844 0.988361 17975.2 126316 223295 0 17975.2 126316 223295 0 367586 26.9529 229.161 399.886 0 656 17948.2 126087 222895 0 366930 0.220719 0.215752 0.220728 -8.23426e-15 1.21028 0.811743 1.80448 1.19468 0.808591 1.76513 1.0296 0.902581 1.17449 0.652568 0.990285 0.0301258 0.066917 NA
rs2652834 rs2652834 15 63396867 A G 163 1 1 12886 111853 242847 0 12886 111853 242847 0 367586 21 213 422 0 656 12865 111640 242425 0 366930 0.187201 0.19436 0.187188 0 1.16883 0.746271 1.83064 1.06641 0.687786 1.65348 0.954605 0.832493 1.09463 0.485291 1 -0.0494669 0.070888 NA
15:72566615_C_T rs1035744 15 72566615 C T 164 0.997742 0.99523 26414.8 145250 195922 0 26414.8 145250 195922 0 367586 46.8314 257.796 351.373 0 656 26368 144992 195570 0 366930 0.269432 0.26788 0.269435 -1.34598e-15 1.00109 0.73306 1.36712 1.01159 0.74554 1.37258 1.00795 0.891917 1.13907 0.929667 0.996465 0.00552299 0.0625733 NA
rs3198697 rs3198697 16 15129940 C T 165 1 1 129009 177245 61332 0 129009 177245 61332 0 367586 242 314 100 0 656 128767 176931 61232 0 366930 0.407944 0.391768 0.407973 0 0.944311 0.798428 1.11685 0.868982 0.688228 1.09721 0.934696 0.836539 1.04437 0.254909 1 -0.0640331 0.0562432 NA
rs749671 rs749671 16 31088347 G A 166 1 1 144921 171587 51078 0 144921 171587 51078 0 367586 279 292 85 0 656 144642 171295 50993 0 366930 0.372352 0.352134 0.372388 0 0.883748 0.749895 1.04149 0.864169 0.677719 1.10191 0.916047 0.81785 1.02603 0.12335 1 -0.088133 0.0571972 NA
16:53799977_T_G rs9930333 16 53799977 T G 167 0.999912 0.999843 122301 179563 65721.5 0 122301 179563 65721.5 0 367586 211.004 314.996 130 0 656 122090 179248 65591.5 0 366930 0.423039 0.438259 0.423011 0 1.01681 0.853987 1.21069 1.1468 0.921487 1.4272 1.06417 0.954123 1.18691 0.274845 0.999939 0.0611285 0.0559799 NA
rs9989419 rs9989419 16 56985139 A G 168 1 1 57303 175482 134801 0 57303 175482 134801 0 367586 94 307 255 0 656 57209 175175 134546 0 366930 0.394585 0.377287 0.394616 0 1.0666 0.846404 1.34409 1.15347 0.910346 1.46152 1.07587 0.962132 1.20306 0.201177 1 0.0723554 0.056607 NA
rs5880 rs5880 16 57015091 G C 169 1 1 327936 38434 1216 0 327936 38434 1216 0 367586 589 64 3 0 656 327347 38370 1213 0 366930 0.055587 0.0533537 0.055591 0 0.927003 0.716066 1.20008 1.37453 0.441413 4.28018 0.957485 0.752445 1.2184 0.717857 1 -0.0434971 0.120382 NA
rs16942887 rs16942887 16 67928042 G A 170 1 1 287913 74698 4975 0 287913 74698 4975 0 367586 520 131 5 0 656 287393 74567 4970 0 366930 0.11514 0.10747 0.115154 0 0.970951 0.801513 1.17621 0.556015 0.230351 1.34209 0.925231 0.776798 1.10203 0.365484 1 -0.0782653 0.0864844 NA
16:72057282_A_G rs2288002 16 72057282 A G 171 0.996483 0.994849 69243.7 180680 117662 0 69243.7 180680 117662 0 367586 128.486 318.365 209.149 0 656 69115.3 180362 117453 0 366930 0.43414 0.438519 0.434133 1.58351e-15 0.949504 0.773478 1.16559 0.957878 0.768794 1.19347 0.982322 0.880748 1.09561 0.758363 0.997905 -0.0171934 0.0558895 NA
rs2000999 rs2000999 16 72108093 G A 172 1 1 241537 112695 13354 0 241537 112695 13354 0 367586 428 200 28 0 656 241109 112495 13326 0 366930 0.18962 0.195122 0.18961 0 1.00154 0.846627 1.18479 1.18366 0.807257 1.73558 1.03612 0.903765 1.18786 0.566584 1 0.0404426 0.0705693 NA
rs2925979 rs2925979 16 81534790 T C 173 1 1 33095 154517 179974 0 33095 154517 179974 0 367586 59 276 321 0 656 33036 154241 179653 0 366930 0.300211 0.300305 0.300211 0 1.00195 0.756215 1.32753 1.00047 0.757747 1.32095 0.999554 0.888165 1.12491 0.988793 1 0.000847489 0.0603346 NA
rs314253 rs314253 17 7091650 T C 174 1 1 155733 167003 44850 0 155733 167003 44850 0 367586 282 303 71 0 656 155451 166700 44779 0 366930 0.349174 0.339177 0.349192 0 1.00196 0.851834 1.17855 0.874034 0.673614 1.13408 0.956598 0.853193 1.07254 0.442445 1 -0.0445611 0.058017 NA
rs4791641 rs4791641 17 8161149 C T 175 1 1 90802 183497 93287 0 90802 183497 93287 0 367586 195 307 154 0 656 90607 183190 93133 0 366930 0.49662 0.53125 0.496558 0 0.778688 0.650637 0.931941 0.768324 0.621862 0.949281 0.870288 0.780779 0.970057 0.0125037 1 -0.138201 0.0553336 NA
17:37821435_G_T rs931992 17 37821435 G T 176 0.998944 0.998045 40717.2 163133 163736 0 40717.2 163133 163736 0 367586 83.149 313.494 259.357 0 656 40634.1 162819 163477 0 366930 0.332666 0.365695 0.332607 0 0.94093 0.738668 1.19857 0.775308 0.605475 0.992779 0.864428 0.772484 0.967316 0.0101994 0.997479 -0.151024 0.0587872 NA
rs8077889 rs8077889 17 41878166 A C 177 1 1 227074 123834 16678 0 227074 123834 16678 0 367586 408 216 32 0 656 226666 123618 16646 0 366930 0.213814 0.213415 0.213815 0 0.97073 0.823016 1.14495 1.06799 0.744992 1.53102 0.997622 0.874093 1.13861 0.951411 1 -0.00411234 0.0674877 NA
17:45391804_T_C rs7225700 17 45391804 T C 178 0.999707 0.999518 46234.7 168484 152868 0 46234.7 168484 152868 0 367586 97.8275 284.804 273.369 0 656 46136.9 168199 152594 0 366930 0.354955 0.366203 0.354935 0 0.798566 0.634537 1.005 0.844886 0.670519 1.0646 0.952298 0.851039 1.06561 0.408135 0.996594 -0.0479304 0.0579444 NA
17:66882466_T_G rs4148005 17 66882466 T G 179 0.999123 0.998376 171388 159411 36787.2 0 171388 159411 36787.2 0 367586 308.8 285.2 62 0 656 171079 159126 36725.2 0 366930 0.316912 0.31189 0.316921 2.45444e-15 0.992955 0.845201 1.16654 0.935294 0.711846 1.22888 0.97693 0.869142 1.09808 0.711623 0.999015 -0.0220256 0.0595805 NA
17:76388202_A_G rs4969178 17 76388202 A G 180 0.986996 0.976306 55545.7 174852 137189 0 55545.7 174852 137189 0 367586 96.0157 292.518 267.467 0 656 55449.7 174559 136921 0 366930 0.388947 0.369321 0.388982 -1.10846e-15 0.967756 0.768357 1.2189 1.12812 0.893299 1.42467 1.08713 0.971729 1.21623 0.121828 0.978523 0.0886868 0.0573228 NA
rs4939883 rs4939883 18 47167214 T C 181 1 1 11820 108377 247389 0 11820 108377 247389 0 367586 21 174 461 0 656 11799 108203 246928 0 366930 0.179573 0.164634 0.1796 0 0.903516 0.574278 1.42151 1.04895 0.6771 1.62503 1.1108 0.959875 1.28546 0.146479 1 0.104655 0.0720724 NA
18:47209143_C_T rs11660468 18 47209143 C T 182 0.998554 0.997576 136025 174672 56888.6 0 136025 174672 56888.6 0 367586 243.863 313.114 99.0235 0 656 135781 174359 56789.6 0 366930 0.392357 0.389604 0.392362 -7.1258e-16 0.999886 0.845639 1.18227 0.970875 0.768498 1.22655 0.988486 0.884582 1.1046 0.850047 0.998525 -0.0106997 0.0565947 NA
18:57798110_C_T rs952044 18 57798110 C T 183 0.993776 0.990504 165280 162582 39723.3 0 165280 162582 39723.3 0 367586 292.894 302.808 60.298 0 656 164988 162279 39663 0 366930 0.329214 0.322716 0.329225 -7.91756e-16 1.0511 0.894992 1.23444 0.856364 0.648916 1.13013 0.970809 0.864615 1.09004 0.576277 0.996539 -0.0329402 0.0589447 NA
19:8431581_G_A rs2278236 19 8431581 G A 184 0.998561 0.99757 86114.3 183792 97680 0 86114.3 183792 97680 0 367586 147.957 327.063 180.98 0 656 85966.4 183465 97499 0 366930 0.484268 0.47483 0.484285 1.26681e-15 1.03579 0.852831 1.258 1.07851 0.867755 1.34046 1.03861 0.931862 1.15759 0.492139 0.998421 0.0380578 0.0554043 NA
rs6511720 rs6511720 19 11202306 G T 185 1 1 285447 77059 5080 0 285447 77059 5080 0 367586 501 149 6 0 656 284946 76910 5074 0 366930 0.118638 0.122713 0.11863 0 1.10186 0.917536 1.32322 0.672552 0.300563 1.50493 1.03923 0.881097 1.22575 0.623535 1 0.0420322 0.0856322 NA
19:11227602_C_T rs688 19 11227602 C T 186 0.999561 0.9993 110653 182452 74481.8 0 110653 182452 74481.8 0 367586 213.051 300.953 141.996 0 656 110439 182151 74339.8 0 366930 0.4508 0.445842 0.450808 1.58351e-16 0.856463 0.718498 1.02092 0.990138 0.800557 1.22461 0.980121 0.878939 1.09295 0.698941 0.999675 -0.0215095 0.0556159 NA
19:19407718_T_C rs10401969 19 19407718 T C 187 0.999493 0.997443 313362 52106.4 2117.37 0 313362 52106.4 2117.37 0 367586 560.098 87.9059 7.99608 0 656 312802 52018.5 2109.37 0 366930 0.0766366 0.0791906 0.0766321 -3.95878e-16 0.94377 0.75358 1.18196 2.11704 1.05195 4.26054 1.03626 0.847933 1.26641 0.736428 0.998556 0.0350099 0.104014 NA
rs731839 rs731839 19 33899065 G A 188 1 1 41265 163822 162499 0 41265 163822 162499 0 367586 66 283 307 0 656 41199 163539 162192 0 366930 0.335094 0.316311 0.335128 0 1.08021 0.826147 1.4124 1.18155 0.905449 1.54184 1.08947 0.969703 1.22404 0.161458 1 0.08214 0.0586637 NA
19:35556744_T_C rs1688030 19 35556744 T C 189 0.99969 0.998271 1691.18 45797.9 320097 0 1691.18 45797.9 320097 0 367586 4 83.9843 568.016 0 656 1687.18 45713.9 319529 0 366930 0.0668963 0.07011 0.0668906 5.54229e-16 0.774911 0.283867 2.11538 0.749813 0.280119 2.00707 0.950789 0.76906 1.17546 0.666524 0.999713 -0.0476126 0.11049 NA
rs6859 rs6859 19 45382034 A G 190 1 1 65619 179010 122957 0 65619 179010 122957 0 367586 106 335 215 0 656 65513 178675 122742 0 366930 0.422007 0.416921 0.422016 0 1.15878 0.931242 1.44192 1.0826 0.857748 1.36639 1.02115 0.914919 1.13971 0.693245 1 0.0220425 0.0558809 NA
rs7254892 rs7254892 19 45389596 G A 191 1 1 344881 22366 339 0 344881 22366 339 0 367586 615 40 1 0 656 344266 22326 338 0 366930 0.031345 0.0320122 0.0313439 0 1.00292 0.728193 1.38131 1.65616 0.232239 11.8105 1.02203 0.751348 1.39022 0.927733 1 0.0143715 0.158454 NA
rs492602 rs492602 19 49206417 A G 192 1 1 89552 183204 94830 0 89552 183204 94830 0 367586 164 320 172 0 656 89388 182884 94658 0 366930 0.492821 0.493902 0.492819 0 0.953695 0.789932 1.15141 0.990391 0.799503 1.22685 0.995674 0.893452 1.10959 0.866404 1 -0.00934007 0.0555205 NA
rs17695224 rs17695224 19 52324216 G A 193 1 1 197505 144049 26032 0 197505 144049 26032 0 367586 351 254 51 0 656 197154 143795 25981 0 366930 0.266758 0.271341 0.26675 0 0.992175 0.844122 1.1662 1.10259 0.82173 1.47944 1.02362 0.906236 1.15622 0.697294 1 0.0243646 0.0626379 NA
rs103294 rs103294 19 54797848 C T 194 1 1 221245 127588 18753 0 221245 127588 18753 0 367586 385 242 29 0 656 220860 127346 18724 0 366930 0.224565 0.228659 0.224558 0 1.09015 0.928097 1.2805 0.888496 0.608998 1.29627 1.02367 0.899817 1.16458 0.791933 1 0.0174685 0.0662186 NA
rs364585 rs364585 20 12962718 A G 195 1 1 56348 175283 135955 0 56348 175283 135955 0 367586 91 300 265 0 656 56257 174983 135690 0 366930 0.391716 0.367378 0.39176 0 1.05989 0.838121 1.34034 1.20735 0.951308 1.53231 1.10911 0.991259 1.24098 0.075661 1 0.100689 0.0566803 NA
rs2328223 rs2328223 20 17845921 A C 196 1 1 242960 111732 12894 0 242960 111732 12894 0 367586 427 210 19 0 656 242533 111522 12875 0 366930 0.187058 0.189024 0.187055 0 1.06955 0.906549 1.26186 0.838203 0.529201 1.32763 1.01298 0.882118 1.16327 0.851368 1 0.0132937 0.0709479 NA
20:34154741_C_T rs7264396 20 34154741 C T 197 0.999888 0.999709 229265 122192 16129.7 0 229265 122192 16129.7 0 367586 404 220 32 0 656 228861 121972 16097.7 0 366930 0.210088 0.216463 0.210077 3.16702e-16 1.02177 0.866895 1.20432 1.1261 0.785417 1.61455 1.0388 0.910787 1.1848 0.49809 0.999999 0.0461824 0.0681661 NA
20:39180436_T_C rs6016381 20 39180436 T C 198 0.985662 0.976158 134743 175256 57587.4 0 134743 175256 57587.4 0 367586 254.275 317.365 84.3608 0 656 134489 174938 57503.1 0 366930 0.395051 0.370493 0.395095 3.80043e-15 0.959524 0.81348 1.13179 0.775947 0.606453 0.992812 0.901081 0.80549 1.00802 0.0601129 0.972313 -0.107841 0.0573634 NA
20:39724338_T_C rs6065311 20 39724338 T C 199 0.999669 0.999483 99688.9 183946 83951.3 0 99688.9 183946 83951.3 0 367586 187 319.016 149.984 0 656 99501.9 183627 83801.4 0 366930 0.478593 0.471787 0.478605 -3.16702e-16 0.924413 0.771611 1.10748 0.952324 0.76806 1.18079 0.973028 0.872987 1.08453 0.641674 0.999812 -0.025819 0.0554818 NA
rs1800961 rs1800961 20 43042364 C T 200 1 1 345047 22185 354 0 345047 22185 354 0 367586 626 30 0 0 656 344421 22155 354 0 366930 0.0311397 0.0228659 0.0311544 0 0.745015 0.516375 1.07489 NA NA NA 0.727726 0.506577 1.04542 0.0784664 1 -0.279516 0.158847 NA
20:44585420_A_G rs4465830 20 44585420 A G 201 0.999851 0.999604 243276 111557 12752.9 0 243276 111557 12752.9 0 367586 447 190.886 18.1137 0 656 242829 111366 12734.8 0 366930 0.186437 0.173105 0.186461 -6.33405e-16 0.931138 0.78587 1.10326 0.772694 0.482887 1.23643 0.913379 0.79156 1.05394 0.195134 0.999465 -0.0919318 0.0709602 NA
rs181362 rs181362 22 21932068 C T 202 1 1 239937 113956 13693 0 239937 113956 13693 0 367586 443 198 15 0 656 239494 113758 13678 0 366930 0.192257 0.17378 0.19229 0 0.940966 0.795688 1.11277 0.59287 0.354292 0.992106 0.883495 0.765833 1.01924 0.0864307 1 -0.120258 0.0701404 NA
rs5763662 rs5763662 22 30378703 C T 203 1 1 351124 16288 174 0 351124 16288 174 0 367586 632 24 0 0 656 350492 16264 174 0 366930 0.0226287 0.0182927 0.0226365 0 0.818361 0.544241 1.23055 NA NA NA 0.804531 0.537094 1.20513 0.327753 1 -0.183723 0.187731 NA
22:38595411_G_A rs3761445 22 38595411 G A 204 0.998847 0.998255 59201 176652 131733 0 59201 176652 131733 0 367586 98.6196 332.384 224.996 0 656 59102.3 176320 131508 0 366930 0.40134 0.403676 0.401336 -3.16702e-16 1.12975 0.902176 1.41472 1.02533 0.809057 1.29942 0.990314 0.886813 1.10589 0.834278 0.997847 -0.011803 0.0564146 NA
# Completed successfully at 2019-08-07 22:45:39
