# Supplementary material for: Predicting the effect of statins on cancer risk using genetic variants from a Mendelian randomization study in the UK Biobank
Source: eLife. 2020 Oct 13;9:e57191. doi: 10.7554/eLife.57191 (PMC7553780; doi:10.7554/eLife.57191)
Supplement: Source data 1. [file elife-57191-data1.zip › lipid_snps_CANCER_outcomes_ca_myeloma_nSR.out]

# Analysis: "SNPTEST 2.5.4-beta1 analysis, started 2020-06-11 13:03:50"
#  started: 2020-06-11 15:36:18
# 
# Analysis properties:
#   -cov_names PC1 PC2 PC3 PC4 PC5 PC6 PC7 PC8 PC9 PC10 ages sex (user-supplied)
#   -data /rds/project/jmmh2/rds-jmmh2-projects/zz_mr/Association_Tests_August/bgen/lipid_snps.bgen /rds/project/jmmh2/rds-jmmh2-projects/zz_mr/September/input/cancer_Jul19_nSR_corr.sample (user-supplied)
#   -exclude_samples /rds/project/jmmh2/rds-jmmh2-projects/zz_mr/Amy_GWAS/input_all/exclusion_list.txt (user-supplied)
#   -frequentist 1 (user-supplied)
#   -method score (user-supplied)
#   -o /rds/project/jmmh2/rds-jmmh2-projects/zz_mr/Association_Tests_August/output/lipid_snps_CANCER_outcomes_ca_myeloma_nSR.out (user-supplied)
#   -pheno ca_myeloma_nSR (user-supplied)
# 
alternate_ids rsid chromosome position alleleA alleleB index average_maximum_posterior_call info cohort_1_AA cohort_1_AB cohort_1_BB cohort_1_NULL all_AA all_AB all_BB all_NULL all_total cases_AA cases_AB cases_BB cases_NULL cases_total controls_AA controls_AB controls_BB controls_NULL controls_total all_maf cases_maf controls_maf missing_data_proportion het_OR het_OR_lower het_OR_upper hom_OR hom_OR_lower hom_OR_upper all_OR all_OR_lower all_OR_upper frequentist_add_pvalue frequentist_add_info frequentist_add_beta_1 frequentist_add_se_1 comment
rs10903129 rs10903129 01 25768937 A G 1 1 1 72158 181055 114373 0 72158 181055 114373 0 367586 136 306 208 0 650 72022 180749 114165 0 366936 0.442578 0.444615 0.442574 0 0.896544 0.732432 1.09743 0.964843 0.777143 1.19788 0.991765 0.888909 1.10652 0.82338 1 -0.0124651 0.0558473 NA
rs4660293 rs4660293 01 40028180 A G 2 1 1 215504 132022 20060 0 215504 132022 20060 0 367586 351 261 38 0 650 215153 131761 20022 0 366936 0.234152 0.259231 0.234108 0 1.21421 1.03432 1.42538 1.16337 0.83217 1.62638 1.14487 1.01118 1.29623 0.0294752 1 0.143131 0.0657449 NA
rs2479394 rs2479394 01 55486064 G A 3 1 1 28474 148012 191100 0 28474 148012 191100 0 367586 49 281 320 0 650 28425 147731 190780 0 366936 0.278792 0.291538 0.278769 0 1.10342 0.814413 1.49497 0.973019 0.720159 1.31466 0.939272 0.833291 1.05873 0.269706 1 -0.0684507 0.0620171 NA
rs11206510 rs11206510 01 55496039 T C 4 1 1 242622 111961 13003 0 242622 111961 13003 0 367586 423 205 22 0 650 242199 111756 12981 0 366936 0.187666 0.191538 0.187659 0 1.0503 0.888813 1.24114 0.97039 0.631901 1.4902 1.02557 0.893133 1.17764 0.824611 1 0.0157266 0.0709625 NA
1:55502137_C_G rs2149041 01 55502137 C G 5 0.996853 0.992299 242350 112197 13039.4 0 242350 112197 13039.4 0 367586 418.788 203.604 27.6078 0 650 241931 111993 13011.8 0 366936 0.188086 0.199092 0.188066 -2.37527e-16 1.05025 0.888184 1.24189 1.22573 0.833605 1.8023 1.0732 0.936492 1.22987 0.298846 0.993139 0.0741376 0.0713609 NA
rs2479409 rs2479409 01 55504650 G A 6 1 1 44711 166817 156058 0 44711 166817 156058 0 367586 74 303 273 0 650 44637 166514 155785 0 366936 0.348543 0.346923 0.348546 0 1.09763 0.851111 1.41555 1.05706 0.817423 1.36695 1.00718 0.898389 1.12914 0.922461 1 0.00567291 0.0582825 NA
rs10888897 rs10888897 01 55513061 T C 7 1 1 56449 175511 135626 0 56449 175511 135626 0 367586 88 324 238 0 650 56361 175187 135388 0 366936 0.392301 0.384615 0.392315 0 1.18451 0.935692 1.4995 1.12588 0.881472 1.43806 1.03294 0.923649 1.15517 0.549965 1 0.0340234 0.0569133 NA
1:55518752_C_T rs7552841 01 55518752 C T 8 0.958373 0.933846 142943 172732 51911 0 142943 172732 51911 0 367586 252.773 324.51 72.7176 0 650 142690 172408 51838.3 0 366936 0.376177 0.361496 0.376203 4.90889e-15 1.06251 0.901279 1.25259 0.791866 0.609952 1.02804 0.938776 0.838261 1.05134 0.232193 0.93511 -0.0708251 0.0592814 NA
rs562556 rs562556 01 55524237 G A 9 1 1 11874 108124 247588 0 11874 108124 247588 0 367586 17 199 434 0 650 11857 107925 247154 0 366936 0.179376 0.179231 0.179376 0 1.28605 0.78345 2.11107 1.22475 0.754121 1.98909 1.00099 0.868602 1.15355 0.993871 1 0.000555988 0.0723807 NA
1:55958030_C_T rs1998013 01 55958030 C T 10 0.99938 0.924791 365156 2424.64 5.47451 0 365156 2424.64 5.47451 0 367586 641.957 8.04314 0 0 650 364514 2416.6 5.47451 0 366936 0.00331296 0.00618703 0.00330786 -2.05856e-15 1.88986 0.9417 3.79267 NA NA NA 1.87582 0.936739 3.75632 0.0542416 0.911529 0.979328 0.508768 NA
1:62953373_G_A rs10493326 01 62953373 G A 11 0.993589 0.986538 204883 139060 23643.3 0 204883 139060 23643.3 0 367586 368.82 238.376 42.8039 0 650 204514 138821 23600.5 0 366936 0.253473 0.249219 0.253481 8.70931e-16 0.952175 0.808937 1.12078 1.00571 0.732653 1.38053 0.977605 0.86206 1.10864 0.718735 0.987471 -0.023137 0.0642426 NA
1:63133930_G_A rs4587594 01 63133930 G A 12 0.999555 0.999167 154549 167721 45316.3 0 154549 167721 45316.3 0 367586 281.82 297.153 71.0275 0 650 154267 167424 45245.3 0 366936 0.351419 0.337852 0.351443 7.91756e-17 0.971549 0.825323 1.14368 0.85932 0.66229 1.11496 0.941596 0.83928 1.05639 0.289483 0.999366 -0.0616625 0.058213 NA
1:92993807_C_T rs6603981 01 92993807 C T 13 0.998715 0.997191 16184.9 118957 232444 0 16184.9 118957 232444 0 367586 19.7882 206.992 423.22 0 650 16165.1 118750 232021 0 366936 0.205838 0.189668 0.205867 -2.21692e-15 1.42394 0.897581 2.25897 1.49008 0.949098 2.33942 1.10755 0.964033 1.27242 0.128153 0.997873 0.103958 0.068329 NA
rs12133576 rs12133576 01 93816400 A G 14 1 1 50170 170896 146520 0 50170 170896 146520 0 367586 100 295 255 0 650 50070 170601 146265 0 366936 0.368942 0.380769 0.368921 0 0.865801 0.689962 1.08645 0.872926 0.692542 1.10029 0.950694 0.849919 1.06342 0.425041 1 -0.0458491 0.0574762 NA
rs646776 rs646776 01 109818530 C T 15 1 1 18197 127002 222387 0 18197 127002 222387 0 367586 36 225 389 0 650 18161 126777 221998 0 366936 0.222255 0.228462 0.222244 0 0.895322 0.629553 1.27329 0.883971 0.628063 1.24415 0.965011 0.847715 1.09854 0.594152 1 -0.0355934 0.0668008 NA
1:110198727_C_G rs1010167 01 110198727 C G 16 0.996247 0.993891 137991 174531 55063.9 0 137991 174531 55063.9 0 367586 248.741 308.137 93.1216 0 650 137742 174223 54970.7 0 366936 0.3872 0.380293 0.387212 1.10846e-15 0.979397 0.828586 1.15766 0.938077 0.73916 1.19053 0.971162 0.868196 1.08634 0.621671 0.99383 -0.0282581 0.0572624 NA
rs267733 rs267733 01 150958836 A G 17 1 1 258958 99130 9498 0 258958 99130 9498 0 367586 447 182 21 0 650 258511 98948 9477 0 366936 0.160678 0.172308 0.160657 0 1.06374 0.895202 1.26401 1.2815 0.82689 1.98606 1.08761 0.941675 1.25617 0.306573 1 0.0771424 0.0754494 NA
rs12145743 rs12145743 01 156700651 T G 18 1 1 161167 164513 41906 0 161167 164513 41906 0 367586 301 265 84 0 650 160866 164248 41822 0 366936 0.337778 0.333077 0.337786 0 0.862271 0.730933 1.01721 1.07343 0.842617 1.36746 0.979095 0.872348 1.0989 0.712681 1 -0.0216468 0.0587815 NA
rs4650994 rs4650994 01 178515312 G A 19 1 1 81139 181896 104551 0 81139 181896 104551 0 367586 121 337 192 0 650 81018 181559 104359 0 366936 0.468154 0.445385 0.468195 0 1.24282 1.00954 1.53 1.23188 0.981035 1.54686 1.0963 0.982625 1.22313 0.117613 1 0.0868478 0.0554984 NA
1:182150978_C_A rs1689797 01 182150978 C A 20 0.998404 0.997402 163413 163299 40874.1 0 163413 163299 40874.1 0 367586 268.631 307.486 73.8824 0 650 163145 162991 40800.2 0 366936 0.333319 0.350193 0.333289 1.50434e-15 1.14572 0.972583 1.34968 1.09975 0.84991 1.42304 1.07805 0.961844 1.2083 0.159858 0.998713 0.082947 0.059014 NA
rs2642438 rs2642438 01 220970028 A G 21 1 1 32481 153245 181860 0 32481 153245 181860 0 367586 45 270 335 0 650 32436 152975 181525 0 366936 0.296811 0.276923 0.296846 0 1.27221 0.927685 1.74468 1.33022 0.974271 1.81621 1.10232 0.976118 1.24483 0.108253 1 0.0975472 0.0607356 NA
1:220985811_T_C rs903319 01 220985811 T C 22 0.997348 0.994976 198690 143077 25818.5 0 198690 143077 25818.5 0 367586 327.035 275.02 47.9451 0 650 198363 142802 25770.6 0 366936 0.264856 0.285315 0.264819 8.70931e-16 1.16814 0.994921 1.37151 1.12846 0.833163 1.52842 1.10829 0.982482 1.25022 0.106322 0.994225 0.10193 0.0631169 NA
rs4846914 rs4846914 01 230295691 G A 23 1 1 56753 176014 134819 0 56753 176014 134819 0 367586 90 312 248 0 650 56663 175702 134571 0 366936 0.393813 0.378462 0.39384 0 1.11798 0.884104 1.41373 1.16027 0.911425 1.47704 1.06703 0.953804 1.19371 0.279711 1 0.0615279 0.0569192 NA
1:230419344_G_A rs6680658 01 230419344 G A 24 0.993148 0.986 216214 131472 19900 0 216214 131472 19900 0 367586 373.569 248.173 28.2588 0 650 215840 131224 19871.8 0 366936 0.232969 0.234377 0.232967 -1.74186e-15 1.0927 0.93053 1.28314 0.821635 0.560385 1.20468 1.00791 0.88642 1.14605 0.944647 0.98279 0.00459839 0.0662306 NA
1:234849339_G_A rs2587534 01 234849339 G A 25 0.99591 0.992501 85062.7 183708 98815.1 0 85062.7 183708 98815.1 0 367586 148.094 311.4 190.506 0 650 84914.6 183397 98624.6 0 366936 0.481294 0.467376 0.481318 4.35466e-15 0.973579 0.800443 1.18416 1.10756 0.893367 1.37311 1.05751 0.948259 1.17936 0.337825 0.994669 0.053472 0.0557888 NA
rs1367117 rs1367117 02 21263900 G A 26 1 1 161856 163987 41743 0 161856 163987 41743 0 367586 276 308 66 0 650 161580 163679 41677 0 366936 0.336619 0.338462 0.336616 0 1.10163 0.936311 1.29614 0.927099 0.708595 1.21298 1.00829 0.898768 1.13115 0.904734 1 0.00703595 0.0587881 NA
rs515135 rs515135 02 21286057 T C 27 1 1 11882 108434 247270 0 11882 108434 247270 0 367586 19 193 438 0 650 11863 108241 246832 0 366936 0.179819 0.177692 0.179823 0 1.11329 0.694659 1.78419 1.10793 0.699649 1.75448 1.01462 0.88001 1.16982 0.852067 1 0.0134966 0.0723749 NA
rs1260326 rs1260326 02 27730940 T C 28 1 1 57437 175526 134623 0 57437 175526 134623 0 367586 92 321 237 0 650 57345 175205 134386 0 366936 0.39501 0.388462 0.395021 0 1.142 0.905566 1.44017 1.09926 0.863883 1.39878 1.02791 0.919339 1.14931 0.680164 1 0.0234283 0.0568317 NA
2:27731212_T_C rs3817588 02 27731212 T C 29 0.991982 0.980657 237957 115439 14189.4 0 237957 115439 14189.4 0 367586 425.392 200.224 24.3843 0 650 237532 115239 14165 0 366936 0.195625 0.191532 0.195632 -3.8796e-15 0.970169 0.820032 1.14779 0.96123 0.638886 1.44621 0.974078 0.848293 1.11851 0.705623 0.982608 -0.026668 0.0705984 NA
rs6544713 rs6544713 02 44073881 T C 30 1 1 38467 160718 168401 0 38467 160718 168401 0 367586 69 275 306 0 650 38398 160443 168095 0 366936 0.32326 0.317692 0.32327 0 0.953831 0.732416 1.24218 1.01304 0.779979 1.31574 1.02594 0.912792 1.15313 0.679459 1 0.0245479 0.059409 NA
rs4148218 rs4148218 02 44099582 G A 31 1 1 245276 109927 12383 0 245276 109927 12383 0 367586 447 188 15 0 650 244829 109739 12368 0 366936 0.183213 0.167692 0.18324 0 0.938323 0.791214 1.11278 0.664274 0.39698 1.11154 0.898054 0.776349 1.03884 0.15162 1 -0.103 0.0718356 NA
rs2710642 rs2710642 02 63149557 G A 32 1 1 39456 161626 166504 0 39456 161626 166504 0 367586 68 280 302 0 650 39388 161346 166202 0 366936 0.327186 0.32 0.327199 0 1.00521 0.771039 1.31049 1.05251 0.808852 1.36956 1.03344 0.919664 1.16128 0.598816 1 0.0311679 0.0592428 NA
2:118576719_T_C rs17508045 02 118576719 T C 33 0.999611 0.997929 305977 58744.1 2864.9 0 305977 58744.1 2864.9 0 367586 554.141 94.8588 1 0 650 305423 58649.2 2863.9 0 366936 0.087699 0.0745068 0.0877224 -1.66269e-15 0.891449 0.716862 1.10856 0.192452 0.0270513 1.36917 0.837219 0.680558 1.02994 0.0968939 0.998357 -0.163233 0.0983273 NA
rs2030746 rs2030746 02 121309488 C T 34 1 1 125469 178592 63525 0 125469 178592 63525 0 367586 210 327 113 0 650 125259 178265 63412 0 366936 0.415742 0.425385 0.415725 0 1.09414 0.919882 1.3014 1.06291 0.845474 1.33627 1.04044 0.932011 1.16147 0.506579 1 0.0374477 0.0563825 NA
2:135762344_C_T rs16831243 02 135762344 C T 35 0.999529 0.998031 297933 65518.4 4134.64 0 297933 65518.4 4134.64 0 367586 527.89 113.988 8.12157 0 650 297405 65404.4 4126.52 0 366936 0.100368 0.100178 0.100368 3.95878e-16 0.981879 0.801799 1.2024 1.10882 0.554098 2.21889 0.997893 0.832495 1.19615 0.835721 0.998203 0.0194567 0.0938262 NA
2:165551201_T_C rs7607980 02 165551201 T C 36 0.999288 0.997628 284300 77910.9 5375.6 0 284300 77910.9 5375.6 0 367586 491.8 145.2 13 0 650 283808 77765.7 5362.6 0 366936 0.1206 0.131692 0.120581 -2.77114e-15 1.07749 0.895252 1.29683 1.39895 0.805992 2.42815 1.10613 0.941722 1.29923 0.206739 0.997451 0.107827 0.0854016 NA
2:165619163_T_G rs355838 02 165619163 T G 37 0.994557 0.992059 56385.1 175396 135805 0 56385.1 175396 135805 0 367586 91.7647 301.988 256.247 0 650 56293.3 175094 135549 0 366936 0.391971 0.373475 0.392004 9.50107e-16 1.05804 0.837434 1.33675 1.1597 0.913486 1.47227 1.0816 0.966536 1.21036 0.19439 0.990786 0.0742938 0.0572504 NA
rs2287623 rs2287623 02 169830155 G A 38 1 1 57757 176298 133531 0 57757 176298 133531 0 367586 90 307 253 0 650 57667 175991 133278 0 366936 0.39693 0.374615 0.39697 0 1.11772 0.883521 1.414 1.21632 0.956065 1.54741 1.09896 0.982114 1.2297 0.106197 1 0.0917967 0.0568215 NA
rs1047891 rs1047891 02 211540507 C A 39 1 1 172154 158700 36732 0 172154 158700 36732 0 367586 304 285 61 0 650 171850 158415 36671 0 366936 0.315795 0.313077 0.3158 0 1.01701 0.865123 1.19556 0.940336 0.714102 1.23824 0.987446 0.878133 1.11037 0.843646 1 -0.0117932 0.0597934 NA
rs1250229 rs1250229 02 216304384 T C 40 1 1 24471 143779 199336 0 24471 143779 199336 0 367586 41 251 358 0 650 24430 143528 198978 0 366936 0.262144 0.256154 0.262155 0 1.04202 0.748809 1.45005 1.07206 0.77581 1.48143 1.03175 0.910841 1.16871 0.581615 1 0.0349981 0.0635141 NA
2:227122216_G_T rs1515110 02 227122216 G T 41 0.999003 0.998217 48609.5 170037 148940 0 48609.5 170037 148940 0 367586 76.9137 285.98 287.106 0 650 48532.6 169751 148653 0 366936 0.363528 0.338314 0.363573 1.58351e-16 1.06305 0.826288 1.36766 1.2187 0.947366 1.56776 1.11731 0.995942 1.25347 0.059257 0.999069 0.109042 0.057808 NA
rs11563251 rs11563251 02 234679384 C T 42 1 1 290875 72172 4539 0 290875 72172 4539 0 367586 506 128 16 0 650 290369 72044 4523 0 366936 0.110518 0.123077 0.110496 0 1.01956 0.839691 1.23795 2.02999 1.23303 3.34204 1.12984 0.957379 1.33336 0.150977 1 0.127118 0.0885171 NA
3:12296469_G_A rs9875338 03 12296469 G A 43 0.999063 0.998416 132583 176123 58880 0 132583 176123 58880 0 367586 215.671 316.263 118.067 0 650 132368 175806 58761.9 0 366936 0.399747 0.42492 0.399702 -7.91756e-16 1.10409 0.928473 1.31292 1.23317 0.9851 1.5437 1.10971 0.994048 1.23883 0.0626626 0.998055 0.105728 0.056795 NA
rs7640978 rs7640978 03 32533010 C T 44 1 1 305112 59557 2917 0 305112 59557 2917 0 367586 541 107 2 0 650 304571 59450 2915 0 366936 0.0889465 0.0853846 0.0889528 0 1.01327 0.823344 1.247 0.386263 0.0963079 1.54919 0.956141 0.78699 1.16165 0.688094 1 -0.0392572 0.0977904 NA
Affx-22382690 rs2290547 03 47061183 G A 45 1 1 250117 105993 11476 0 250117 105993 11476 0 367586 431 204 15 0 650 249686 105789 11461 0 366936 0.175394 0.18 0.175386 0 1.11714 0.945584 1.31982 0.758203 0.452963 1.26914 1.03208 0.895793 1.1891 0.722528 1 0.0258743 0.0728686 NA
3:50113034_A_G rs2240327 03 50113034 A G 46 0.99989 0.999813 100622 183347 83617 0 100622 183347 83617 0 367586 161.988 329.988 158.024 0 650 100460 183017 83459 0 366936 0.47687 0.49695 0.476834 -2.37527e-16 1.11819 0.926371 1.34973 1.17424 0.942974 1.46223 1.08386 0.972108 1.20846 0.0774485 0.999887 0.100172 0.0567327 NA
rs13326165 rs13326165 03 52532118 A G 47 1 1 15455 119214 232917 0 15455 119214 232917 0 367586 21 202 427 0 650 15434 119012 232490 0 366936 0.204203 0.187692 0.204232 0 1.24744 0.79564 1.95579 1.34984 0.870738 2.09256 1.11074 0.96627 1.2768 0.165059 1 0.096149 0.0692589 NA
rs6805251 rs6805251 03 119560606 T C 48 1 1 53874 173703 140009 0 53874 173703 140009 0 367586 104 319 227 0 650 53770 173384 139782 0 366936 0.382837 0.405385 0.382797 0 0.951236 0.762219 1.18713 0.839617 0.665575 1.05917 0.909723 0.814292 1.01634 0.0854166 1 -0.0983292 0.0571652 NA
rs17345563 rs17345563 03 132209203 A G 49 1 1 289295 73612 4679 0 289295 73612 4679 0 367586 492 152 6 0 650 288803 73460 4673 0 366936 0.112858 0.126154 0.112834 0 1.21459 1.01242 1.45713 0.753689 0.33678 1.6867 1.13509 0.963506 1.33722 0.10749 1 0.141716 0.0880454 NA
3:135932359_C_T rs687339 03 135932359 C T 50 0.998803 0.997227 19123.1 129452 219011 0 19123.1 129452 219011 0 367586 40.9725 241.384 367.643 0 650 19082.1 129210 218644 0 366936 0.228107 0.248715 0.22807 -1.58351e-15 0.870051 0.62455 1.21206 0.78311 0.566864 1.08185 0.892471 0.786914 1.01219 0.0768174 0.997303 -0.117252 0.0662643 NA
3:156798294_A_G rs1482852 03 156798294 A G 51 0.998128 0.996845 131815 177009 58762 0 131815 177009 58762 0 367586 234.051 316.965 98.9843 0 650 131581 176692 58663 0 366936 0.400631 0.396103 0.400639 1.26681e-15 1.0085 0.85163 1.19427 0.948603 0.749789 1.20013 0.981249 0.877942 1.09671 0.74604 0.996323 -0.018438 0.0569312 NA
3:170727218_G_A rs10513688 03 170727218 G A 52 0.999974 0.999859 299612 64506.6 3467.13 0 299612 64506.6 3467.13 0 367586 529 116 5 0 650 299083 64390.6 3462.13 0 366936 0.0971756 0.0969231 0.0971761 -1.10846e-15 1.01853 0.83296 1.24543 0.816514 0.338233 1.97111 0.997117 0.829617 1.19844 0.98662 1 0.00157571 0.0939575 NA
rs6831256 rs6831256 04 3473139 A G 53 1 1 122328 179565 65693 0 122328 179565 65693 0 367586 218 326 106 0 650 122110 179239 65587 0 366936 0.422964 0.413846 0.42298 0 1.01878 0.858103 1.20954 0.90528 0.717638 1.14198 0.963161 0.862428 1.07566 0.592801 1 -0.0301113 0.0563057 NA
4:26062990_A_G rs10019888 04 26062990 A G 54 0.996652 0.990717 256221 101227 10138.8 0 256221 101227 10138.8 0 367586 447.886 188.039 14.0745 0 650 255773 101039 10124.7 0 366936 0.165273 0.166299 0.165271 -6.65075e-15 1.06279 0.896218 1.26032 0.793846 0.466813 1.34999 1.00746 0.870493 1.16597 0.928197 0.993434 0.00674309 0.074829 NA
rs442177 rs442177 04 88030261 G T 55 1 1 60675 177384 129527 0 60675 177384 129527 0 367586 92 340 218 0 650 60583 177044 129309 0 366936 0.406346 0.403077 0.406352 0 1.26462 1.00426 1.59248 1.11017 0.869922 1.41678 1.01368 0.907257 1.1326 0.843236 1 0.0111857 0.0565634 NA
4:88160140_C_T rs10029254 04 88160140 C T 56 0.999897 0.999771 217251 130571 19763.7 0 217251 130571 19763.7 0 367586 406.008 216.992 27 0 650 216845 130354 19736.7 0 366936 0.231372 0.208456 0.231413 3.16702e-16 0.889066 0.753861 1.04852 0.730643 0.494778 1.07895 0.874668 0.765025 1.00002 0.0416867 0.999932 -0.133803 0.0656981 NA
rs3822072 rs3822072 04 89741269 G A 57 1 1 110787 182105 74694 0 110787 182105 74694 0 367586 210 311 129 0 650 110577 181794 74565 0 366936 0.450905 0.437692 0.450929 0 0.900796 0.756014 1.0733 0.910962 0.731464 1.13451 0.947798 0.849348 1.05766 0.403595 1 -0.0466852 0.0558958 NA
rs2602836 rs2602836 04 100014805 A G 58 1 1 64735 179575 123276 0 64735 179575 123276 0 367586 120 315 215 0 650 64615 179260 123061 0 366936 0.420371 0.426923 0.420359 0 0.946192 0.766622 1.16782 0.940741 0.752292 1.1764 0.973476 0.872074 1.08667 0.640467 1 -0.0263066 0.0563256 NA
rs13107325 rs13107325 04 103188709 C T 59 1 1 314539 51078 1969 0 314539 51078 1969 0 367586 559 88 3 0 650 313980 50990 1966 0 366936 0.0748342 0.0723077 0.0748387 0 0.969366 0.774073 1.21393 0.857093 0.27535 2.66791 0.963545 0.78098 1.18879 0.735161 1 -0.0357994 0.105831 NA
rs6450176 rs6450176 05 53298025 G A 60 1 1 205147 139012 23427 0 205147 139012 23427 0 367586 372 235 43 0 650 204775 138777 23384 0 366936 0.25282 0.246923 0.25283 0 0.932147 0.791576 1.09768 1.01224 0.737991 1.38841 0.968975 0.854116 1.09928 0.620185 1 -0.0316717 0.0639073 NA
5:55861786_C_T rs9686661 05 55861786 C T 61 0.999884 0.999703 235332 117442 14811.2 0 235332 117442 14811.2 0 367586 399 216.996 34.0039 0 650 234933 117225 14777.2 0 366936 0.200041 0.219234 0.200007 -3.95878e-16 1.08994 0.923717 1.28607 1.3549 0.954268 1.92374 1.12312 0.984713 1.28098 0.0806112 0.999981 0.121268 0.0694087 NA
5:67714246_A_G rs4976033 05 67714246 A G 62 0.983128 0.97252 131248 176794 59543.3 0 131248 176794 59543.3 0 367586 244.525 302.388 103.086 0 650 131004 176492 59440.2 0 366936 0.402465 0.391201 0.402485 1.18763e-15 0.917911 0.775402 1.08661 0.929139 0.737959 1.16985 0.953949 0.853309 1.06646 0.413038 0.975849 -0.0469408 0.0573457 NA
5:74560579_G_A rs10066707 05 74560579 G A 63 0.993838 0.99098 146622 170694 50270.3 0 146622 170694 50270.3 0 367586 260.784 284.604 104.612 0 650 146361 170409 50165.7 0 366936 0.36894 0.379867 0.368921 1.74186e-15 0.93733 0.792248 1.10898 1.17036 0.932624 1.46868 1.04785 0.936726 1.17215 0.384867 0.992294 0.0501779 0.0577445 NA
5:74562029_C_G rs2006760 05 74562029 C G 64 0.989448 0.974963 232555 119577 15454 0 232555 119577 15454 0 367586 395.322 217.863 36.8157 0 650 232160 119359 15417.2 0 366936 0.204693 0.224226 0.204659 -8.86766e-15 1.07192 0.908398 1.26489 1.40238 1.00004 1.96658 1.12324 0.98586 1.27977 0.0645423 0.976589 0.129094 0.0698403 NA
rs7703051 rs7703051 05 74625487 C A 65 1 1 143724 172086 51776 0 143724 172086 51776 0 367586 246 293 111 0 650 143478 171793 51665 0 366936 0.37493 0.396154 0.374892 0 0.994746 0.839537 1.17865 1.25307 1.00127 1.56821 1.09392 0.978752 1.22264 0.118314 1 0.089572 0.0573485 NA
5:74641707_G_A rs2303152 05 74641707 G A 66 0.999561 0.998347 297281 66549.7 3754.97 0 297281 66549.7 3754.97 0 367586 514.451 125.549 10 0 650 296767 66424.2 3744.97 0 366936 0.100738 0.111961 0.100718 1.10846e-15 1.09033 0.896906 1.32547 1.54036 0.823154 2.88247 1.1257 0.947279 1.33773 0.200585 0.997776 0.117983 0.0921823 NA
5:74648496_G_T rs17238484 05 74648496 G T 67 0.99975 0.999474 220665 127957 18963.4 0 220665 127957 18963.4 0 367586 386.984 227.016 36 0 650 220278 127730 18927.4 0 366936 0.22564 0.230012 0.225632 7.1258e-16 1.01167 0.858648 1.19197 1.08266 0.769181 1.52388 1.02521 0.900875 1.16671 0.74253 0.999931 0.0217784 0.0662955 NA
rs5909 rs5909 05 74656175 G A 68 1 1 301812 62562 3212 0 301812 62562 3212 0 367586 515 127 8 0 650 301297 62435 3204 0 366936 0.0938365 0.11 0.0938079 0 1.19004 0.97982 1.44537 1.46078 0.725988 2.93928 1.19394 1.00335 1.42074 0.0396016 1 0.196416 0.0954458 NA
rs12916 rs12916 05 74656539 T C 69 1 1 132156 176603 58827 0 132156 176603 58827 0 367586 229 299 122 0 650 131927 176304 58705 0 366936 0.400256 0.417692 0.400225 0 0.977028 0.822421 1.1607 1.19724 0.960902 1.49172 1.07495 0.962664 1.20033 0.210996 1 0.070922 0.0566999 NA
rs4530754 rs4530754 05 122855416 G A 70 1 1 76377 182312 108897 0 76377 182312 108897 0 367586 121 337 192 0 650 76256 181975 108705 0 366936 0.455765 0.445385 0.455784 0 1.1671 0.948025 1.43679 1.11312 0.886453 1.39774 1.0429 0.934762 1.16356 0.444898 1 0.0426347 0.0558084 NA
rs6882076 rs6882076 05 156390297 T C 71 1 1 49173 170253 148160 0 49173 170253 148160 0 367586 92 285 273 0 650 49081 169968 147887 0 366936 0.365355 0.360769 0.365363 0 0.894547 0.707035 1.13179 0.984823 0.777405 1.24758 1.02007 0.910801 1.14244 0.736206 1 0.0194222 0.0576529 NA
6:16109163_A_C rs2294261 06 16109163 A C 72 0.99645 0.994416 95752.4 183259 88575.1 0 95752.4 183259 88575.1 0 367586 168.694 327.792 153.514 0 650 95583.7 182931 88421.6 0 366936 0.490237 0.488323 0.490241 1.10846e-15 1.0153 0.843076 1.22271 0.983723 0.790391 1.22434 0.992354 0.89001 1.10647 0.933152 0.992469 -0.00467689 0.055757 NA
6:26093141_G_A rs1800562 06 26093141 G A 73 0.99952 0.997285 313425 51906.4 2254.63 0 313425 51906.4 2254.63 0 367586 566.059 80.8353 3.10588 0 650 312859 51825.5 2251.53 0 366936 0.076738 0.0669593 0.0767553 8.70931e-16 0.862074 0.682737 1.08852 0.762422 0.249768 2.32731 0.863214 0.694372 1.07311 0.158037 0.99082 -0.147674 0.104607 NA
rs2247056 rs2247056 06 31265490 T C 74 1 1 32591 153678 181317 0 32591 153678 181317 0 367586 70 284 296 0 650 32521 153394 181021 0 366936 0.297699 0.326154 0.297649 0 0.860153 0.662016 1.11759 0.759676 0.585302 0.986 0.875564 0.779618 0.983317 0.0296912 1 -0.132496 0.0609405 NA
6:34563164_A_G rs205262 06 34563164 A G 75 0.999283 0.998621 196621 144317 26647.4 0 196621 144317 26647.4 0 367586 352.922 238.376 58.702 0 650 196268 144079 26588.7 0 366936 0.268797 0.273677 0.268788 -1.58351e-16 0.920101 0.780569 1.08458 1.2278 0.93114 1.61898 1.02504 0.907282 1.15809 0.663378 0.998125 0.0272994 0.0627204 NA
6:43757896_C_A rs998584 06 43757896 C A 76 0.996387 0.994693 98504 183562 85520.5 0 98504 183562 85520.5 0 367586 172.616 315.949 161.435 0 650 98331.4 183246 85359 0 366936 0.482339 0.4914 0.482323 4.75053e-16 0.98219 0.815753 1.18258 1.07736 0.869116 1.3355 1.037 0.930063 1.15623 0.495978 0.992883 0.0379927 0.0558034 NA
rs17789218 rs17789218 06 100600097 T C 77 1 1 209829 135864 21893 0 209829 135864 21893 0 367586 372 239 39 0 650 209457 135625 21854 0 366936 0.244365 0.243846 0.244366 0 0.992225 0.843301 1.16745 1.00481 0.722249 1.39793 0.997189 0.878514 1.1319 0.943391 1 -0.00459071 0.0646506 NA
6:116337503_G_A rs868943 06 116337503 G A 78 0.999615 0.999376 122639 178859 66087.8 0 122639 178859 66087.8 0 367586 233.992 288.471 127.537 0 650 122405 178571 65960.3 0 366936 0.423077 0.418112 0.423086 7.1258e-16 0.845064 0.711106 1.00426 1.01147 0.815029 1.25526 0.979793 0.877463 1.09406 0.689565 0.99882 -0.0224461 0.0561932 NA
rs9491696 rs9491696 06 127452639 C G 79 1 1 94100 183991 89495 0 94100 183991 89495 0 367586 170 321 159 0 650 93930 183670 89336 0 366936 0.493736 0.491538 0.49374 0 0.965655 0.801691 1.16315 0.983391 0.792011 1.22101 0.99123 0.889015 1.1052 0.792476 1 -0.0146302 0.0556076 NA
6:139831757_T_C rs634869 06 139831757 T C 80 0.999776 0.999687 61831.2 177550 128204 0 61831.2 177550 128204 0 367586 88 360 202 0 650 61743.2 177190 128002 0 366936 0.409717 0.412308 0.409713 0 1.4255 1.12893 1.8 1.10723 0.861859 1.42247 0.989338 0.885812 1.10496 0.863311 0.999999 -0.00971639 0.0564378 NA
6:152040291_T_C rs12525163 06 152040291 T C 81 0.999285 0.998573 193858 146362 27365.9 0 193858 146362 27365.9 0 367586 347.733 258.471 43.7961 0 650 193511 146103 27322.1 0 366936 0.273533 0.266202 0.273546 1.10846e-15 0.984486 0.837993 1.15659 0.892032 0.651307 1.22173 0.963416 0.851826 1.08962 0.511744 0.997991 -0.0409439 0.0624027 NA
6:160575985_C_T rs2297374 06 160575985 C T 82 0.998105 0.996826 143986 171881 51719.5 0 143986 171881 51719.5 0 367586 261.263 298.902 89.8353 0 650 143725 171582 51629.6 0 366936 0.374497 0.368133 0.374508 2.61279e-15 0.958322 0.811622 1.13154 0.957198 0.753009 1.21676 0.973059 0.869252 1.08926 0.649607 0.996661 -0.0260993 0.0574484 NA
rs1564348 rs1564348 06 160578860 T C 83 1 1 253279 103766 10541 0 253279 103766 10541 0 367586 427 201 22 0 650 252852 103565 10519 0 366936 0.169821 0.188462 0.169788 0 1.14927 0.97172 1.35926 1.23847 0.806487 1.90185 1.13552 0.988027 1.30503 0.0729139 1 0.132885 0.0740981 NA
rs702485 rs702485 07 6449272 A G 84 1 1 109061 182158 76367 0 109061 182158 76367 0 367586 205 305 140 0 650 108856 181853 76227 0 366936 0.455529 0.45 0.455539 0 0.89059 0.745987 1.06322 0.975254 0.786509 1.20929 0.977894 0.876587 1.09091 0.701858 1 -0.02135 0.0557713 NA
7:16152174_T_A rs17286602 07 16152174 T A 85 0.997749 0.99646 120185 180187 67214.2 0 120185 180187 67214.2 0 367586 202.867 325.525 121.608 0 650 119982 179862 67092.6 0 366936 0.427948 0.437493 0.427931 -7.1258e-16 1.07041 0.898138 1.27573 1.07199 0.856019 1.34245 1.03972 0.931718 1.16025 0.463321 0.996104 0.041352 0.0563848 NA
rs10282707 rs10282707 07 17911038 C T 86 1 1 133659 176056 57871 0 133659 176056 57871 0 367586 236 307 107 0 650 133423 175749 57764 0 366936 0.396911 0.400769 0.396904 0 0.987562 0.833313 1.17036 1.04724 0.833198 1.31626 1.01625 0.909458 1.13558 0.768392 1 0.0167262 0.0567994 NA
rs12670798 rs12670798 07 21607352 T C 87 1 1 208500 136805 22281 0 208500 136805 22281 0 367586 366 250 34 0 650 208134 136555 22247 0 366936 0.2467 0.244615 0.246704 0 1.0411 0.886317 1.22292 0.869099 0.611419 1.23538 0.988794 0.871236 1.12221 0.900556 1 -0.00805879 0.0644915 NA
rs4722551 rs4722551 07 25991826 T C 88 1 1 260182 98070 9334 0 260182 98070 9334 0 367586 461 177 12 0 650 259721 97893 9322 0 366936 0.15879 0.154615 0.158797 0 1.01866 0.856429 1.21161 0.725234 0.408709 1.28689 0.968848 0.833486 1.12619 0.674437 1 -0.0318651 0.0758571 NA
rs2073547 rs2073547 07 44582331 A G 89 1 1 245422 109039 13125 0 245422 109039 13125 0 367586 443 186 21 0 650 244979 108853 13104 0 366936 0.184024 0.175385 0.184039 0 0.944926 0.796089 1.12159 0.886218 0.571854 1.3734 0.942974 0.817274 1.08801 0.420933 1 -0.0573684 0.0712824 NA
rs217386 rs217386 07 44600695 G A 90 1 1 121990 179168 66428 0 121990 179168 66428 0 367586 203 327 120 0 650 121787 178841 66308 0 366936 0.424423 0.436154 0.424402 0 1.09695 0.920576 1.30711 1.08573 0.866197 1.36089 1.04911 0.940094 1.17076 0.39821 1 0.0474089 0.0561171 NA
rs4917014 rs4917014 07 50305863 T G 91 1 1 170006 160266 37314 0 170006 160266 37314 0 367586 291 283 76 0 650 169715 159983 37238 0 366936 0.319509 0.334615 0.319482 0 1.03167 0.875816 1.21525 1.19029 0.924471 1.53255 1.07119 0.954525 1.20211 0.229059 1 0.0717086 0.0596188 NA
rs17145738 rs17145738 07 72982874 C T 92 1 1 283413 78558 5615 0 283413 78558 5615 0 367586 495 144 11 0 650 282918 78414 5604 0 366936 0.122132 0.127692 0.122122 0 1.0496 0.871678 1.26384 1.12189 0.616891 2.04029 1.05229 0.893989 1.23862 0.545244 1 0.0512357 0.0847008 NA
rs799160 rs799160 07 73060006 C T 93 1 1 96049 183953 87584 0 96049 183953 87584 0 367586 186 308 156 0 650 95863 183645 87428 0 366936 0.488486 0.476923 0.488506 0 0.86439 0.720431 1.03712 0.919628 0.743213 1.13792 0.95467 0.856138 1.06454 0.419139 1 -0.0449768 0.0556702 NA
7:116358044_A_G rs38855 07 116358044 A G 94 0.993016 0.989758 102992 183261 81332.4 0 102992 183261 81332.4 0 367586 163.118 348.812 138.071 0 650 102829 182912 81194.3 0 366936 0.470538 0.480733 0.470519 1.02928e-15 1.20216 0.998053 1.44802 1.07199 0.854424 1.34496 1.0418 0.934311 1.16166 0.463697 0.991198 0.0409375 0.0558665 NA
7:130444934_A_G rs3996352 07 130444934 A G 95 0.997482 0.996091 94810.4 183476 89299.7 0 94810.4 183476 89299.7 0 367586 168.945 320.741 160.314 0 650 94641.4 183155 89139.3 0 366936 0.492504 0.49336 0.492503 -2.37527e-16 0.981005 0.814105 1.18212 1.00748 0.81152 1.25076 1.00344 0.899969 1.1188 0.971224 0.995362 0.0020084 0.0556763 NA
rs17173637 rs17173637 07 150529449 T C 96 1 1 308034 56880 2672 0 308034 56880 2672 0 367586 547 98 5 0 650 307487 56782 2667 0 366936 0.0846387 0.0830769 0.0846415 0 0.970186 0.782353 1.20311 1.05387 0.436532 2.54423 0.979841 0.804531 1.19335 0.824831 1 -0.0220769 0.0997439 NA
8:9184231_G_A rs4240624 08 9184231 G A 97 0.999841 0.999322 3037.28 61083.2 303465 0 3037.28 61083.2 303465 0 367586 4 94 552 0 650 3033.28 60989.2 302913 0 366936 0.0913498 0.0784615 0.0913726 2.37527e-16 1.16876 0.429407 3.18116 1.38189 0.516467 3.69746 1.1811 0.964764 1.44595 0.101683 0.999998 0.157711 0.0963565 NA
8:9267117_C_T rs9693857 08 9267117 C T 98 0.996631 0.995289 112952 181929 72705.1 0 112952 181929 72705.1 0 367586 196.035 330.906 123.059 0 650 112756 181598 72582.1 0 366936 0.445255 0.443864 0.445258 1.02928e-15 1.04809 0.878237 1.25079 0.975188 0.778227 1.222 0.994373 0.89123 1.10945 0.956681 0.997587 -0.00304109 0.0559864 NA
8:15799853_G_C rs4332136 08 15799853 G C 99 0.999557 0.97821 361744 5820.84 21 0 361744 5820.84 21 0 367586 637.882 12.1176 0 0 650 361106 5808.72 21 0 366936 0.00797478 0.00932127 0.0079724 -6.25487e-15 1.18095 0.668551 2.08608 NA NA NA 1.17078 0.664578 2.06257 0.536215 0.989158 0.196215 0.317219 NA
rs4921914 rs4921914 08 18272438 C T 100 1 1 17860 128015 221711 0 17860 128015 221711 0 367586 30 248 372 0 650 17830 127767 221339 0 366936 0.222717 0.236923 0.222691 0 1.15362 0.789552 1.68557 0.998884 0.688373 1.44946 0.922722 0.811887 1.04869 0.246217 1 -0.0775368 0.0668659 NA
rs1801177 rs1801177 08 19805708 G A 101 1 1 355064 12417 105 0 355064 12417 105 0 367586 628 22 0 0 650 354436 12395 105 0 366936 0.0171756 0.0169231 0.017176 0 1.00174 0.654574 1.53303 NA NA NA 0.98502 0.646026 1.5019 0.900865 1 -0.0264666 0.212466 NA
rs268 rs268 08 19813529 A G 102 1 1 354297 13161 128 0 354297 13161 128 0 367586 623 27 0 0 650 353674 13134 128 0 366936 0.0182502 0.0207692 0.0182457 0 1.16703 0.793564 1.71625 NA NA NA 1.14124 0.779232 1.67143 0.569894 1 0.116674 0.205337 NA
rs301 rs301 08 19816934 T C 103 1 1 215031 132363 20192 0 215031 132363 20192 0 367586 355 248 47 0 650 214676 132115 20145 0 366936 0.234975 0.263077 0.234925 0 1.13515 0.96504 1.33525 1.41087 1.04042 1.9132 1.16261 1.02746 1.31554 0.0194773 1 0.153073 0.0655203 NA
rs326 rs326 08 19819439 A G 104 1 1 183581 152452 31553 0 183581 152452 31553 0 367586 305 272 73 0 650 183276 152180 31480 0 366936 0.293208 0.321538 0.293157 0 1.07403 0.91194 1.26493 1.39346 1.0791 1.79939 1.14269 1.01704 1.28388 0.0276994 1 0.13444 0.0610668 NA
rs328 rs328 08 19819724 C G 105 1 1 297126 66721 3739 0 297126 66721 3739 0 367586 517 123 10 0 650 296609 66598 3729 0 366936 0.100927 0.11 0.100911 0 1.05959 0.870291 1.29006 1.53851 0.822187 2.87894 1.1012 0.925422 1.31036 0.303783 1 0.0946942 0.0920831 NA
rs12678919 rs12678919 08 19844222 A G 106 1 1 299527 64583 3476 0 299527 64583 3476 0 367586 519 121 10 0 650 299008 64462 3466 0 366936 0.0973038 0.108462 0.097284 0 1.08143 0.887127 1.31828 1.66221 0.888257 3.11053 1.12887 0.947656 1.34475 0.193718 1 0.121614 0.093574 NA
8:19865843_G_A rs894210 08 19865843 G A 107 0.995362 0.992945 77450.3 182762 107374 0 77450.3 182762 107374 0 367586 141.086 279.443 229.471 0 650 77309.2 182482 107145 0 366936 0.459297 0.432012 0.459345 4.75053e-16 0.839111 0.685222 1.02756 1.17356 0.951367 1.44764 1.11702 1.00083 1.24671 0.0565452 0.992507 0.106721 0.0559685 NA
rs10102164 rs10102164 08 55421614 G A 108 1 1 228370 122682 16534 0 228370 122682 16534 0 367586 402 219 29 0 650 227968 122463 16505 0 366936 0.211855 0.213077 0.211853 0 1.01411 0.860067 1.19575 0.996392 0.683309 1.45293 1.00734 0.882004 1.15049 0.989509 1 0.000892762 0.0678955 NA
8:59385919_C_T rs2326077 08 59385919 C T 109 0.999418 0.998927 41715.8 164193 161677 0 41715.8 164193 161677 0 367586 83.0039 289.996 277 0 650 41632.8 163903 161400 0 366936 0.336825 0.350772 0.3368 -7.91756e-17 0.887448 0.695149 1.13294 0.86082 0.673436 1.10034 0.939941 0.838656 1.05346 0.31232 0.999382 -0.0593777 0.0587685 NA
rs2293889 rs2293889 08 116599199 T G 110 1 1 68113 181339 118134 0 68113 181339 118134 0 367586 112 330 208 0 650 68001 181009 117926 0 366936 0.43196 0.426154 0.43197 0 1.10691 0.893195 1.37175 1.07091 0.850947 1.34772 1.02403 0.917338 1.14313 0.65919 1 0.0247852 0.0561983 NA
8:116663898_G_A rs2737252 08 116663898 G A 111 0.99825 0.996606 189806 148612 29168.6 0 189806 148612 29168.6 0 367586 349.875 258.886 41.2392 0 650 189456 148353 29127.4 0 366936 0.281497 0.262588 0.281531 1.82104e-15 0.944948 0.804567 1.10982 0.766663 0.555081 1.05889 0.908755 0.803065 1.02836 0.100501 0.996826 -0.101532 0.061818 NA
8:121868551_G_T rs4871137 08 121868551 G T 112 0.998591 0.99772 37337.3 159046 171203 0 37337.3 159046 171203 0 367586 61.9725 294.082 293.945 0 650 37275.3 158752 170909 0 366936 0.317912 0.32156 0.317906 -1.10846e-15 1.11422 0.847022 1.46572 1.03448 0.786396 1.36083 0.983342 0.875213 1.10483 0.800874 0.998244 -0.0150505 0.0596729 NA
8:126474306_G_A rs2980885 08 126474306 G A 113 0.990879 0.979759 18546.6 128636 220403 0 18546.6 128636 220403 0 367586 38.651 222.263 389.086 0 650 18508 128414 220014 0 366936 0.225429 0.230434 0.22542 -1.04512e-14 0.828807 0.588785 1.16668 0.846825 0.608259 1.17896 0.971909 0.854108 1.10596 0.666479 0.979186 -0.0290003 0.0672883 NA
8:126482621_C_A rs2954022 08 126482621 C A 114 0.999791 0.999672 104997 183080 79509.4 0 104997 183080 79509.4 0 367586 198.047 329.957 121.996 0 650 104799 182750 79387.4 0 366936 0.465331 0.441499 0.465373 -4.75053e-16 0.955409 0.800946 1.13966 0.813172 0.648832 1.01914 0.908145 0.813898 1.01331 0.0850831 0.999849 -0.0960386 0.0557739 NA
8:126482621_C_T rs2954022 08 126482621 C T 115 0.999641 0.694303 367242 343.439 0.113725 0 367242 343.439 0.113725 0 367586 648.463 1.53725 0 0 650 366594 341.902 0.113725 0 366936 0.000467464 0.0011825 0.000466198 -7.91756e-15 2.54182 0.520292 12.4177 NA NA NA 2.5383 0.520061 12.3889 0.0701203 0.472274 3.44802 1.90379 NA
rs4075205 rs4075205 08 144284709 T C 116 1 1 105965 182871 78750 0 105965 182871 78750 0 367586 197 306 147 0 650 105768 182565 78603 0 366936 0.462981 0.461538 0.462984 0 0.899895 0.752258 1.07651 1.00408 0.810784 1.24345 0.994202 0.891405 1.10885 0.975981 1 -0.00167848 0.0557481 NA
8:145022657_G_T rs7832643 08 145022657 G T 117 0.993906 0.99187 130814 177083 59689.2 0 130814 177083 59689.2 0 367586 236.043 318.541 95.4157 0 650 130578 176765 59593.8 0 366936 0.403255 0.391825 0.403275 3.16702e-16 0.99689 0.842319 1.17983 0.885719 0.698146 1.12369 0.953316 0.85277 1.06572 0.38037 0.989955 -0.0499483 0.0569397 NA
9:2640759_A_G rs3780181 09 2640759 A G 118 0.997345 0.983965 319716 46170.5 1699.8 0 319716 46170.5 1699.8 0 367586 564.839 81.1373 4.02353 0 650 319151 46089.3 1695.78 0 366936 0.0674265 0.0686033 0.0674244 -8.15508e-15 0.994697 0.78803 1.25557 1.34063 0.502267 3.57837 1.01877 0.82148 1.26345 0.826277 0.988915 0.0244992 0.111625 NA
9:15304782_C_A rs686030 09 15304782 C A 119 0.999323 0.997839 7307.74 89253 271025 0 7307.74 89253 271025 0 367586 11.0118 142.141 496.847 0 650 7296.73 89110.9 270528 0 366936 0.141285 0.126281 0.141311 -1.02928e-15 1.05696 0.57226 1.95221 1.21697 0.669488 2.21217 1.13861 0.966595 1.34124 0.109906 0.999012 0.127374 0.0796774 NA
9:16904846_C_T rs7033354 09 16904846 C T 120 0.998694 0.997789 38090 160212 169284 0 38090 160212 169284 0 367586 70.4353 267.094 312.471 0 650 38019.6 159945 168971 0 366936 0.321547 0.313819 0.321561 -1.90021e-15 0.901384 0.69309 1.17228 0.998192 0.770609 1.29299 1.03636 0.921704 1.16528 0.552507 0.996607 0.0354156 0.0596213 NA
rs1883025 rs1883025 09 107664301 C T 121 1 1 204187 139469 23930 0 204187 139469 23930 0 367586 355 248 47 0 650 203832 139221 23883 0 366936 0.25481 0.263077 0.254795 0 1.0228 0.869526 1.20309 1.12993 0.833294 1.53217 1.04411 0.922737 1.18144 0.479935 1 0.0450467 0.0637687 NA
9:107684230_T_G rs2472509 09 107684230 T G 122 0.989664 0.982561 166611 161750 39224.9 0 166611 161750 39224.9 0 367586 292.427 285.082 72.4902 0 650 166319 161465 39152.4 0 366936 0.326726 0.330817 0.326719 1.90021e-15 1.00419 0.852914 1.18229 1.05304 0.814063 1.36217 1.01875 0.907497 1.14364 0.767439 0.978832 0.017689 0.0598155 NA
rs8176720 rs8176720 09 136132873 T C 123 1 1 165305 162038 40243 0 165305 162038 40243 0 367586 291 288 71 0 650 165014 161750 40172 0 366936 0.329887 0.330769 0.329886 0 1.00966 0.857752 1.18848 1.00222 0.773019 1.29938 1.004 0.894358 1.12709 0.898331 1 0.00754839 0.0590782 NA
rs579459 rs579459 09 136154168 T C 124 1 1 230644 121108 15834 0 230644 121108 15834 0 367586 411 212 27 0 650 230233 120896 15807 0 366936 0.20781 0.204615 0.207816 0 0.982313 0.832164 1.15955 0.956842 0.648012 1.41285 0.98064 0.856914 1.12223 0.835498 1 -0.0142704 0.0687215 NA
10:5196273_A_G rs1781930 10 5196273 A G 125 0.999819 0.999538 11602.8 107606 248377 0 11602.8 107606 248377 0 367586 28 178.435 443.565 0 650 11574.8 107428 247933 0 366936 0.177933 0.180335 0.177929 1.58351e-16 0.686623 0.460778 1.02316 0.739564 0.504561 1.08402 0.983773 0.853953 1.13333 0.844121 0.998683 -0.0142858 0.0726555 NA
rs970548 rs970548 10 46013277 A C 126 1 1 208563 136635 22388 0 208563 136635 22388 0 367586 358 259 33 0 650 208205 136376 22355 0 366936 0.24676 0.25 0.246754 0 1.10451 0.941173 1.29619 0.858514 0.600862 1.22665 1.01754 0.897389 1.15378 0.768656 1 0.018963 0.0644707 NA
10:65301725_T_C rs7897379 10 65301725 T C 127 0.999433 0.9991 99861.9 183712 84012.2 0 99861.9 183712 84012.2 0 367586 171.02 311.039 167.941 0 650 99690.9 183401 83844.3 0 366936 0.478441 0.497632 0.478407 -4.75053e-16 0.988606 0.820203 1.19159 1.1676 0.943484 1.44495 1.07999 0.968637 1.20415 0.177368 0.998881 0.0751574 0.0557174 NA
rs2068888 rs2068888 10 94839642 G A 128 1 1 111288 181910 74388 0 111288 181910 74388 0 367586 176 324 150 0 650 111112 181586 74238 0 366936 0.449808 0.48 0.449754 0 1.12645 0.937428 1.35358 1.2756 1.02574 1.58632 1.12933 1.0128 1.25926 0.0264373 1 0.12397 0.0558492 NA
rs2255141 rs2255141 10 113933886 A G 129 1 1 27842 146621 193123 0 27842 146621 193123 0 367586 50 273 327 0 650 27792 146348 192796 0 366936 0.275181 0.286923 0.27516 0 1.03687 0.766772 1.40212 0.942756 0.699887 1.26991 0.943438 0.836512 1.06403 0.324491 1 -0.0614036 0.0623216 NA
rs2923084 rs2923084 11 10388782 A G 130 1 1 248174 107712 11700 0 248174 107712 11700 0 367586 414 213 23 0 650 247760 107499 11677 0 366936 0.178342 0.199231 0.178305 0 1.18579 1.00499 1.3991 1.17877 0.774274 1.79457 1.14656 1.00054 1.31389 0.0467446 1 0.14431 0.0725685 NA
11:14276999_G_A rs2303975 11 14276999 G A 131 0.998944 0.99593 290402 72711.9 4472.22 0 290402 72711.9 4472.22 0 367586 525.012 118.082 6.90588 0 650 289877 72593.8 4465.31 0 366936 0.111071 0.101457 0.111088 -7.91756e-17 0.89811 0.735464 1.09673 0.853909 0.402829 1.8101 0.903513 0.754534 1.08191 0.312988 0.998962 -0.0896204 0.0888235 NA
11:18656271_C_T rs10832962 11 18656271 C T 132 0.998752 0.997178 24573.6 141017 201996 0 24573.6 141017 201996 0 367586 45.8902 238.149 365.961 0 650 24527.8 140778 201630 0 366936 0.258666 0.253792 0.258674 -2.21692e-15 0.904171 0.659015 1.24053 0.970103 0.713498 1.31899 1.02595 0.905377 1.16258 0.716423 0.997087 0.0230921 0.0635718 NA
rs326214 rs326214 11 47298360 G A 133 1 1 38532 160473 168581 0 38532 160473 168581 0 367586 71 289 290 0 650 38461 160184 168291 0 366936 0.323104 0.331538 0.323089 0 0.977329 0.753682 1.26734 0.933468 0.719923 1.21036 0.96235 0.857312 1.08026 0.53743 1 -0.036604 0.0593543 NA
rs17788930 rs17788930 11 47752775 A G 134 1 1 156964 166067 44555 0 156964 166067 44555 0 367586 271 301 78 0 650 156693 165766 44477 0 366936 0.347098 0.351538 0.347091 0 1.04991 0.890857 1.23736 1.014 0.788076 1.3047 1.01976 0.90993 1.14285 0.769473 1 0.0170725 0.0582553 NA
11:51512090_T_C rs11246602 11 51512090 T C 135 0.999692 0.998718 276600 84505.1 6481.33 0 276600 84505.1 6481.33 0 367586 483.898 151.055 15.0471 0 650 276116 84354.1 6466.28 0 366936 0.132578 0.139345 0.132566 -9.34272e-15 1.0218 0.851059 1.22679 1.3278 0.794423 2.2193 1.05942 0.905382 1.23966 0.541711 0.998912 0.0498677 0.0817198 NA
11:55324308_A_G rs12226802 11 55324308 A G 136 0.999928 0.999736 279095 82405 6085.81 0 279095 82405 6085.81 0 367586 492.012 144.984 13.0039 0 650 278603 82260 6072.8 0 366936 0.128646 0.131532 0.12864 1.58351e-16 0.998028 0.829152 1.2013 1.21254 0.698702 2.10426 1.02589 0.873342 1.20507 0.833315 0.999893 0.0174182 0.0827656 NA
rs174532 rs174532 11 61548874 G A 137 1 1 182042 153298 32246 0 182042 153298 32246 0 367586 338 255 57 0 650 181704 153043 32189 0 366936 0.296244 0.283846 0.296266 0 0.895725 0.761215 1.054 0.951952 0.718826 1.26069 0.941465 0.834442 1.06222 0.330327 1 -0.0592458 0.0608613 NA
rs1535 rs1535 11 61597972 A G 138 1 1 157003 166490 44093 0 157003 166490 44093 0 367586 270 295 85 0 650 156733 166195 44008 0 366936 0.346417 0.357692 0.346397 0 1.03039 0.873466 1.2155 1.1212 0.878449 1.43104 1.05077 0.938012 1.17708 0.466772 1 0.042412 0.0582789 NA
rs12801636 rs12801636 11 65391317 G A 139 1 1 220966 127917 18703 0 220966 127917 18703 0 367586 382 231 37 0 650 220584 127686 18666 0 366936 0.224877 0.234615 0.224859 0 1.04467 0.887094 1.23024 1.14462 0.816503 1.60459 1.05669 0.929358 1.20146 0.389089 1 0.057265 0.0664889 NA
rs499974 rs499974 11 75455021 C A 140 1 1 261490 97062 9034 0 261490 97062 9034 0 367586 442 191 17 0 650 261048 96871 9017 0 366936 0.156603 0.173077 0.156574 0 1.1645 0.982563 1.38011 1.11349 0.685653 1.80828 1.12746 0.976423 1.30187 0.091572 1 0.129052 0.0764904 NA
11:116639104_A_G rs10790162 11 116639104 A G 141 0.999743 0.998467 1651.59 46442.9 319492 0 1651.59 46442.9 319492 0 367586 5 77.1059 567.894 0 650 1646.59 46365.8 318924 0 366936 0.0676659 0.0670045 0.067667 3.95878e-16 0.547654 0.221361 1.35491 0.586404 0.242812 1.41619 1.01061 0.812973 1.25628 0.943109 0.99644 0.00792044 0.110989 NA
rs603446 rs603446 11 116654435 C T 142 1 1 109735 182269 75582 0 109735 182269 75582 0 367586 198 317 135 0 650 109537 181952 75447 0 366936 0.453544 0.451538 0.453548 0 0.963825 0.806909 1.15126 0.989891 0.795231 1.2322 0.991923 0.889192 1.10652 0.835435 1 -0.0115975 0.055828 NA
11:122534504_T_C rs7117842 11 122534504 T C 143 0.993245 0.988903 146344 171063 50178.2 0 146344 171063 50178.2 0 367586 279.635 293.847 76.5176 0 650 146065 170769 50101.7 0 366936 0.369192 0.343756 0.369237 5.14641e-15 0.898804 0.762936 1.05887 0.797743 0.619376 1.02748 0.894839 0.797987 1.00345 0.06313 0.991993 -0.107429 0.057811 NA
rs11220462 rs11220462 11 126243952 G A 144 1 1 276605 84420 6561 0 276605 84420 6561 0 367586 488 147 15 0 650 276117 84273 6546 0 366936 0.132679 0.136154 0.132673 0 0.986966 0.820627 1.18702 1.29655 0.775174 2.16859 1.03037 0.87921 1.20752 0.694117 1 0.0322031 0.0818846 NA
12:20463526_A_G rs11045163 12 20463526 A G 145 0.996867 0.995059 119302 180158 68125.7 0 119302 180158 68125.7 0 367586 214.651 306.231 129.118 0 650 119087 179852 67996.5 0 366936 0.430389 0.434205 0.430382 -7.91756e-17 0.94464 0.793278 1.12488 1.05349 0.846723 1.31075 1.0157 0.910106 1.13355 0.734821 0.997456 0.0190356 0.0561986 NA
12:57844049_C_T rs3741414 12 57844049 C T 146 0.999661 0.999183 211838 134087 21660.2 0 211838 134087 21660.2 0 367586 362.008 243.259 44.7333 0 650 211476 133844 21615.5 0 366936 0.241315 0.255943 0.241289 7.91756e-16 1.06173 0.902361 1.24924 1.20895 0.885868 1.64987 1.08162 0.95483 1.22525 0.259426 0.998693 0.0730959 0.0648157 NA
rs10861661 rs10861661 12 107174646 A C 147 1 1 208429 136995 22162 0 208429 136995 22162 0 367586 376 223 51 0 650 208053 136772 22111 0 366936 0.246635 0.25 0.246629 0 0.902181 0.76434 1.06488 1.27629 0.952323 1.71045 1.01823 0.897994 1.15455 0.726167 1 0.0226131 0.0645666 NA
12:109950144_A_G rs2241210 12 109950144 A G 148 0.999873 0.999793 83585.8 183041 100959 0 83585.8 183041 100959 0 367586 142.992 335 172.008 0 650 83442.8 182706 100787 0 366936 0.476369 0.47768 0.476366 1.58351e-16 1.06996 0.879557 1.30159 0.995911 0.797641 1.24347 0.994747 0.892085 1.10922 0.939341 0.999952 -0.0042286 0.055568 NA
rs653178 rs653178 12 112007756 C T 149 1 1 85723 183395 98468 0 85723 183395 98468 0 367586 150 325 175 0 650 85573 183070 98293 0 366936 0.482664 0.480769 0.482667 0 1.01277 0.834477 1.22916 1.01569 0.816512 1.26345 1.00763 0.903666 1.12356 0.777273 1 0.0157221 0.0555797 NA
12:112310580_G_A rs6489818 12 112310580 G A 150 0.999913 0.999793 249772 106362 11452.5 0 249772 106362 11452.5 0 367586 419.922 197.071 33.0078 0 650 249352 106165 11419.5 0 366936 0.175832 0.202374 0.175785 0 1.10226 0.930508 1.30572 1.71639 1.20372 2.44739 1.18964 1.03895 1.36218 0.00944346 0.999573 0.189698 0.0730852 NA
12:121376416_C_T rs1186380 12 121376416 C T 151 0.996029 0.991403 206291 138369 22926.1 0 206291 138369 22926.1 0 367586 385.984 216.514 47.502 0 650 205905 138153 22878.6 0 366936 0.250583 0.239629 0.250602 -4.51301e-15 0.83603 0.70776 0.987547 1.10759 0.819143 1.4976 0.942412 0.829632 1.07052 0.389262 0.986604 -0.0556526 0.0646404 NA
12:121416650_A_C rs1169288 12 121416650 A C 152 0.993936 0.989163 172179 158854 36552.3 0 172179 158854 36552.3 0 367586 312.565 264.176 73.2588 0 650 171867 158590 36479 0 366936 0.315516 0.315919 0.315516 -4.90889e-15 0.915947 0.777443 1.07913 1.10425 0.855987 1.42453 1.00187 0.891211 1.12626 0.960771 0.988602 0.00295782 0.0601351 NA
12:125259888_A_G rs838876 12 125259888 A G 153 0.987459 0.977169 36940.4 159435 171211 0 36940.4 159435 171211 0 367586 58.3765 276.725 314.898 0 650 36882 159158 170896 0 366936 0.317361 0.302676 0.317387 -1.08471e-14 1.09849 0.828134 1.45712 1.16416 0.880275 1.53961 1.07121 0.951569 1.20588 0.264077 0.981441 0.0672895 0.0602517 NA
12:125283766_C_T rs10773105 12 125283766 C T 154 0.998305 0.997077 89399.3 183992 94194.8 0 89399.3 183992 94194.8 0 367586 152.075 309.506 188.42 0 650 89247.3 183682 94006.4 0 366936 0.493477 0.472042 0.493515 -1.42516e-15 0.988872 0.81428 1.2009 1.17627 0.949798 1.45674 1.08981 0.977281 1.2153 0.11883 0.996831 0.0868335 0.0556731 NA
rs4942486 rs4942486 13 32953388 T C 155 1 1 83345 183365 100876 0 83345 183365 100876 0 367586 166 316 168 0 650 83179 183049 100708 0 366936 0.476154 0.498462 0.476114 0 0.865018 0.716724 1.044 0.835893 0.67439 1.03607 0.914424 0.82014 1.01955 0.100498 1 -0.0913872 0.055641 NA
rs1341267 rs1341267 13 95284980 C A 156 1 1 59044 176274 132268 0 59044 176274 132268 0 367586 113 315 222 0 650 58931 175959 132046 0 366936 0.400399 0.416154 0.400371 0 0.933608 0.752899 1.15769 0.876785 0.698934 1.09989 0.936751 0.838854 1.04607 0.242283 1 -0.0662309 0.0566416 NA
rs8017377 rs8017377 14 24883887 G A 157 1 1 101683 183219 82684 0 101683 183219 82684 0 367586 203 297 150 0 650 101480 182922 82534 0 366936 0.474157 0.459231 0.474184 0 0.811661 0.678869 0.970429 0.908537 0.735539 1.12222 0.941687 0.844287 1.05032 0.284753 1 -0.0594894 0.055613 NA
rs4983559 rs4983559 14 105277209 G A 158 1 1 54855 174746 137985 0 54855 174746 137985 0 367586 92 307 251 0 650 54763 174439 137734 0 366936 0.386924 0.377692 0.386941 0 1.0476 0.829728 1.32267 1.08476 0.854084 1.37773 1.03994 0.929544 1.16345 0.487012 1 0.0396944 0.0571087 NA
rs2412710 rs2412710 15 42683787 G A 159 1 1 354444 13030 112 0 354444 13030 112 0 367586 632 18 0 0 650 353812 13012 112 0 366936 0.0180284 0.0138462 0.0180358 0 0.774433 0.484586 1.23765 NA NA NA 0.76444 0.479919 1.21764 0.266712 1 -0.232427 0.209268 NA
15:44211273_T_C rs492571 15 44211273 T C 160 0.999756 0.997857 337416 29521.7 648.675 0 337416 29521.7 648.675 0 367586 597.976 51.0235 1 0 650 336818 29470.6 647.675 0 366936 0.0419208 0.0407873 0.0419228 -9.50107e-16 0.975196 0.73255 1.29821 0.869669 0.122115 6.19356 0.971763 0.738075 1.27944 0.863503 0.999549 -0.0239049 0.13905 NA
rs1532085 rs1532085 15 58683366 A G 161 1 1 55024 174195 138367 0 55024 174195 138367 0 367586 100 314 236 0 650 54924 173881 138131 0 366936 0.386635 0.395385 0.386619 0 0.991836 0.79179 1.24242 0.938389 0.742549 1.18588 0.963857 0.86235 1.07731 0.544071 1 -0.0345799 0.0569996 NA
15:58731153_G_C rs261342 15 58731153 G C 162 0.994844 0.988361 17975.2 126316 223295 0 17975.2 126316 223295 0 367586 26.9529 226.153 396.894 0 650 17948.2 126090 222898 0 366936 0.220719 0.21543 0.220729 -8.23426e-15 1.19436 0.800846 1.78125 1.18573 0.802455 1.75206 1.03156 0.903693 1.17753 0.63573 0.990229 0.0318453 0.0672299 NA
rs2652834 rs2652834 15 63396867 A G 163 1 1 12886 111853 242847 0 12886 111853 242847 0 367586 21 213 416 0 650 12865 111640 242431 0 366936 0.187201 0.196154 0.187185 0 1.16883 0.746271 1.83064 1.05122 0.677889 1.63017 0.943748 0.8229 1.08234 0.390764 1 -0.0611145 0.0712097 NA
15:72566615_C_T rs1035744 15 72566615 C T 164 0.997742 0.99523 26414.8 145250 195922 0 26414.8 145250 195922 0 367586 46.8314 253.796 349.373 0 650 26368 144996 195572 0 366936 0.269432 0.267276 0.269436 -1.34598e-15 0.985529 0.721394 1.34637 1.00582 0.741212 1.3649 1.01106 0.894094 1.14333 0.889817 0.996432 0.00870854 0.0628614 NA
rs3198697 rs3198697 16 15129940 C T 165 1 1 129009 177245 61332 0 129009 177245 61332 0 367586 239 312 99 0 650 128770 176933 61233 0 366936 0.407944 0.392308 0.407972 0 0.950085 0.802648 1.12461 0.871097 0.689038 1.10126 0.936819 0.838034 1.04725 0.274819 1 -0.0617022 0.0565022 NA
rs749671 rs749671 16 31088347 G A 166 1 1 144921 171587 51078 0 144921 171587 51078 0 367586 277 289 84 0 650 144644 171298 50994 0 366936 0.372352 0.351538 0.372389 0 0.88098 0.747011 1.03898 0.860163 0.673696 1.09824 0.913654 0.815253 1.02393 0.112228 1 -0.0912536 0.0574551 NA
16:53799977_T_G rs9930333 16 53799977 T G 167 0.999912 0.999843 122301 179563 65721.5 0 122301 179563 65721.5 0 367586 210.004 310.996 129 0 650 122091 179252 65592.5 0 366936 0.423039 0.437689 0.423013 0 1.00867 0.846556 1.20182 1.14339 0.918084 1.42398 1.0617 0.951419 1.18477 0.298948 0.999938 0.058411 0.0562351 NA
rs9989419 rs9989419 16 56985139 A G 168 1 1 57303 175482 134801 0 57303 175482 134801 0 367586 94 304 252 0 650 57209 175178 134549 0 366936 0.394585 0.378462 0.394614 0 1.05616 0.837895 1.33129 1.13987 0.899276 1.44484 1.0705 0.9569 1.19758 0.235777 1 0.0674213 0.0568663 NA
rs5880 rs5880 16 57015091 G C 169 1 1 327936 38434 1216 0 327936 38434 1216 0 367586 584 63 3 0 650 327352 38371 1213 0 366936 0.055587 0.0530769 0.0555914 0 0.920322 0.709523 1.19375 1.38632 0.445188 4.317 0.952233 0.747045 1.21378 0.688973 1 -0.0484122 0.120955 NA
rs16942887 rs16942887 16 67928042 G A 170 1 1 287913 74698 4975 0 287913 74698 4975 0 367586 514 131 5 0 650 287399 74567 4970 0 366936 0.11514 0.108462 0.115152 0 0.982306 0.810704 1.19023 0.562517 0.233034 1.35785 0.934828 0.784779 1.11357 0.42475 1 -0.0693276 0.086854 NA
16:72057282_A_G rs2288002 16 72057282 A G 171 0.996483 0.994849 69243.7 180680 117662 0 69243.7 180680 117662 0 367586 127.486 315.365 207.149 0 650 69116.3 180365 117455 0 366936 0.43414 0.438721 0.434132 1.58351e-15 0.947933 0.771542 1.16465 0.956157 0.766696 1.19244 0.981517 0.879589 1.09526 0.747371 0.997885 -0.0180859 0.0561484 NA
rs2000999 rs2000999 16 72108093 G A 172 1 1 241537 112695 13354 0 241537 112695 13354 0 367586 424 199 27 0 650 241113 112496 13327 0 366936 0.18962 0.194615 0.189611 0 1.00594 0.84989 1.19064 1.15209 0.780484 1.70062 1.03277 0.900158 1.18492 0.604829 1 0.0366806 0.0708846 NA
rs2925979 rs2925979 16 81534790 T C 173 1 1 33095 154517 179974 0 33095 154517 179974 0 367586 59 274 317 0 650 33036 154243 179657 0 366936 0.300211 0.301538 0.300209 0 0.994673 0.75059 1.31813 0.987985 0.748085 1.30482 0.9937 0.882605 1.11878 0.938271 1 -0.00469362 0.0606072 NA
rs314253 rs314253 17 7091650 T C 174 1 1 155733 167003 44850 0 155733 167003 44850 0 367586 278 301 71 0 650 155455 166702 44779 0 366936 0.349174 0.340769 0.349189 0 1.00968 0.85766 1.18865 0.886633 0.683067 1.15086 0.963424 0.858941 1.08062 0.520432 1 -0.0374579 0.058284 NA
rs4791641 rs4791641 17 8161149 C T 175 1 1 90802 183497 93287 0 90802 183497 93287 0 367586 193 305 152 0 650 90609 183192 93135 0 366936 0.49662 0.531538 0.496558 0 0.781641 0.652586 0.936219 0.766204 0.619369 0.947851 0.86928 0.779483 0.969422 0.0123109 1 -0.139146 0.0555892 NA
17:37821435_G_T rs931992 17 37821435 G T 176 0.998944 0.998045 40717.2 163133 163736 0 40717.2 163133 163736 0 367586 83.149 309.494 257.357 0 650 40634.1 162823 163479 0 366936 0.332666 0.365994 0.332607 0 0.928901 0.728987 1.18364 0.76932 0.600659 0.985341 0.863316 0.771106 0.966552 0.0101907 0.997456 -0.15172 0.0590515 NA
rs8077889 rs8077889 17 41878166 A C 177 1 1 227074 123834 16678 0 227074 123834 16678 0 367586 404 215 31 0 650 226670 123619 16647 0 366936 0.213814 0.213077 0.213815 0 0.975811 0.826884 1.15156 1.04481 0.724855 1.506 0.995612 0.871735 1.13709 0.926106 1 -0.00628742 0.0677925 NA
17:45391804_T_C rs7225700 17 45391804 T C 178 0.999707 0.999518 46234.7 168484 152868 0 46234.7 168484 152868 0 367586 96.8275 282.804 270.369 0 650 46137.9 168201 152597 0 366936 0.354955 0.366507 0.354935 0 0.801155 0.635903 1.00935 0.844246 0.669199 1.06508 0.951053 0.849503 1.06474 0.402322 0.996563 -0.0487464 0.058206 NA
17:66882466_T_G rs4148005 17 66882466 T G 179 0.999123 0.998376 171388 159411 36787.2 0 171388 159411 36787.2 0 367586 305.8 283.2 61 0 650 171082 159128 36726.2 0 366936 0.316912 0.311692 0.316922 2.45444e-15 0.99567 0.846942 1.17052 0.929227 0.705762 1.22345 0.976028 0.867856 1.09768 0.703678 0.999006 -0.0227669 0.0598559 NA
17:76388202_A_G rs4969178 17 76388202 A G 180 0.986996 0.976306 55545.7 174852 137189 0 55545.7 174852 137189 0 367586 94.0157 289.518 266.467 0 650 55451.7 174562 136922 0 366936 0.388947 0.367345 0.388986 -1.10846e-15 0.978226 0.775017 1.23472 1.14785 0.907164 1.45239 1.09641 0.979399 1.22741 0.0904499 0.978326 0.0975022 0.0575904 NA
rs4939883 rs4939883 18 47167214 T C 181 1 1 11820 108377 247389 0 11820 108377 247389 0 367586 21 173 456 0 650 11799 108204 246933 0 366936 0.179573 0.165385 0.179598 0 0.898315 0.570892 1.41353 1.03756 0.669673 1.60754 1.10476 0.954265 1.27898 0.172419 1 0.0988173 0.0724217 NA
18:47209143_C_T rs11660468 18 47209143 C T 182 0.998554 0.997576 136025 174672 56888.6 0 136025 174672 56888.6 0 367586 242.871 309.106 98.0235 0 650 135782 174363 56790.6 0 366936 0.392357 0.388579 0.392363 -7.1258e-16 0.991104 0.837655 1.17266 0.964987 0.763087 1.22031 0.984226 0.880272 1.10046 0.787569 0.998536 -0.0153199 0.0568524 NA
18:57798110_C_T rs952044 18 57798110 C T 183 0.993776 0.990504 165280 162582 39723.3 0 165280 162582 39723.3 0 367586 290.894 299.808 59.298 0 650 164990 162282 39664 0 366936 0.329214 0.321849 0.329227 -7.91756e-16 1.04784 0.891611 1.23143 0.847941 0.641191 1.12136 0.966955 0.860654 1.08639 0.530943 0.996508 -0.0371016 0.059214 NA
19:8431581_G_A rs2278236 19 8431581 G A 184 0.998561 0.99757 86114.3 183792 97680 0 86114.3 183792 97680 0 367586 146.957 325.063 177.98 0 650 85967.4 183467 97502 0 366936 0.484268 0.476136 0.484283 1.26681e-15 1.03646 0.852839 1.25962 1.06783 0.858109 1.32881 1.03318 0.926536 1.15209 0.557603 0.998406 0.0326392 0.0556598 NA
rs6511720 rs6511720 19 11202306 G T 185 1 1 285447 77059 5080 0 285447 77059 5080 0 367586 497 147 6 0 650 284950 76912 5074 0 366936 0.118638 0.122308 0.118631 0 1.09581 0.91147 1.31743 0.677974 0.302974 1.51712 1.03531 0.876898 1.22234 0.659578 1 0.037892 0.0860212 NA
19:11227602_C_T rs688 19 11227602 C T 186 0.999561 0.9993 110653 182452 74481.8 0 110653 182452 74481.8 0 367586 211.051 296.953 141.996 0 650 110441 182155 74339.8 0 366936 0.4508 0.446881 0.450807 1.58351e-16 0.853084 0.714968 1.01788 0.999539 0.807833 1.23674 0.984256 0.882227 1.09808 0.761021 0.999672 -0.0169932 0.0558728 NA
19:19407718_T_C rs10401969 19 19407718 T C 187 0.999493 0.997443 313362 52106.4 2117.37 0 313362 52106.4 2117.37 0 367586 554.098 87.9059 7.99608 0 650 312808 52018.5 2109.37 0 366936 0.0766366 0.0799216 0.0766308 -3.95878e-16 0.954008 0.761629 1.19498 2.14001 1.0633 4.30699 1.04667 0.856387 1.27924 0.669662 0.998544 0.0445634 0.104459 NA
rs731839 rs731839 19 33899065 G A 188 1 1 41265 163822 162499 0 41265 163822 162499 0 367586 66 279 305 0 650 41199 163543 162194 0 366936 0.335094 0.316154 0.335128 0 1.06492 0.814155 1.39291 1.17384 0.8994 1.53201 1.09027 0.969873 1.2256 0.161123 1 0.0825871 0.0589359 NA
19:35556744_T_C rs1688030 19 35556744 T C 189 0.99969 0.998271 1691.18 45797.9 320097 0 1691.18 45797.9 320097 0 367586 4 83.9843 562.016 0 650 1687.18 45713.9 319535 0 366936 0.0668963 0.0707572 0.0668895 5.54229e-16 0.774911 0.283867 2.11538 0.741878 0.277145 1.9859 0.94142 0.761426 1.16396 0.600675 0.99971 -0.0581008 0.111 NA
rs6859 rs6859 19 45382034 A G 190 1 1 65619 179010 122957 0 65619 179010 122957 0 367586 106 331 213 0 650 65513 178679 122744 0 366936 0.422007 0.417692 0.422015 0 1.14492 0.919811 1.42513 1.07251 0.849449 1.35414 1.01791 0.911581 1.13663 0.734102 1 0.0190682 0.0561367 NA
rs7254892 rs7254892 19 45389596 G A 191 1 1 344881 22366 339 0 344881 22366 339 0 367586 609 40 1 0 650 344272 22326 338 0 366936 0.031345 0.0323077 0.0313433 0 1.01282 0.73531 1.39507 1.67251 0.234527 11.9273 1.03179 0.758492 1.40357 0.890402 1 0.0219124 0.159021 NA
rs492602 rs492602 19 49206417 A G 192 1 1 89552 183204 94830 0 89552 183204 94830 0 367586 163 318 169 0 650 89389 182886 94661 0 366936 0.492821 0.495385 0.492816 0 0.953549 0.789353 1.1519 0.979066 0.789368 1.21435 0.989777 0.887721 1.10357 0.801223 1 -0.0140417 0.0557732 NA
rs17695224 rs17695224 19 52324216 G A 193 1 1 197505 144049 26032 0 197505 144049 26032 0 367586 348 251 51 0 650 197157 143798 25981 0 366936 0.266758 0.271538 0.26675 0 0.988903 0.840625 1.16334 1.11211 0.828693 1.49245 1.02465 0.906658 1.15799 0.689377 1 0.0251506 0.0629234 NA
rs103294 rs103294 19 54797848 C T 194 1 1 221245 127588 18753 0 221245 127588 18753 0 367586 383 238 29 0 650 220862 127350 18724 0 366936 0.224565 0.227692 0.22456 0 1.07771 0.916596 1.26713 0.893144 0.612141 1.30314 1.01806 0.894181 1.15911 0.845463 1 0.0129696 0.0665416 NA
rs364585 rs364585 20 12962718 A G 195 1 1 56348 175283 135955 0 56348 175283 135955 0 367586 91 297 262 0 650 56257 174986 135693 0 366936 0.391716 0.368462 0.391758 0 1.04927 0.829497 1.32728 1.19366 0.94019 1.51545 1.10395 0.986201 1.23575 0.0922832 1 0.0958633 0.0569437 NA
rs2328223 rs2328223 20 17845921 A C 196 1 1 242960 111732 12894 0 242960 111732 12894 0 367586 424 208 18 0 650 242536 111524 12876 0 366936 0.187058 0.187692 0.187057 0 1.06685 0.90361 1.25959 0.799654 0.49878 1.28202 1.00418 0.873566 1.15432 0.955552 1 0.00397183 0.0712616 NA
20:34154741_C_T rs7264396 20 34154741 C T 197 0.999888 0.999709 229265 122192 16129.7 0 229265 122192 16129.7 0 367586 402 216 32 0 650 228863 121976 16097.7 0 366936 0.210088 0.215385 0.210079 3.16702e-16 1.00816 0.854386 1.18961 1.13171 0.78928 1.6227 1.03219 0.904228 1.17826 0.566593 0.999999 0.0392399 0.0684723 NA
20:39180436_T_C rs6016381 20 39180436 T C 198 0.985662 0.976158 134743 175256 57587.4 0 134743 175256 57587.4 0 367586 251.4 314.239 84.3608 0 650 134491 174942 57503.1 0 366936 0.395051 0.371508 0.395093 3.80043e-15 0.960941 0.81396 1.13446 0.784836 0.613185 1.00454 0.90502 0.808645 1.01288 0.0748571 0.972424 -0.102652 0.0576266 NA
20:39724338_T_C rs6065311 20 39724338 T C 199 0.999669 0.999483 99688.9 183946 83951.3 0 99688.9 183946 83951.3 0 367586 184 317.016 148.984 0 650 99504.9 183629 83802.4 0 366936 0.478593 0.473065 0.478603 -3.16702e-16 0.933613 0.778407 1.11977 0.961416 0.774482 1.19347 0.97804 0.877059 1.09065 0.706676 0.999811 -0.0209745 0.0557352 NA
rs1800961 rs1800961 20 43042364 C T 200 1 1 345047 22185 354 0 345047 22185 354 0 367586 621 29 0 0 650 344426 22156 354 0 366936 0.0311397 0.0223077 0.0311553 0 0.725957 0.500135 1.05374 NA NA NA 0.709536 0.490922 1.0255 0.0617413 1 -0.298098 0.159568 NA
20:44585420_A_G rs4465830 20 44585420 A G 201 0.999851 0.999604 243276 111557 12752.9 0 243276 111557 12752.9 0 367586 443 188.886 18.1137 0 650 242833 111368 12734.8 0 366936 0.186437 0.173164 0.18646 -6.33405e-16 0.9297 0.783986 1.1025 0.779684 0.487215 1.24772 0.91376 0.791385 1.05506 0.200333 0.99946 -0.0912995 0.0712942 NA
rs181362 rs181362 22 21932068 C T 202 1 1 239937 113956 13693 0 239937 113956 13693 0 367586 438 197 15 0 650 239499 113759 13678 0 366936 0.192257 0.174615 0.192288 0 0.946913 0.800245 1.12046 0.599651 0.358309 1.00355 0.888648 0.770002 1.02558 0.100603 1 -0.115664 0.0704432 NA
rs5763662 rs5763662 22 30378703 C T 203 1 1 351124 16288 174 0 351124 16288 174 0 367586 627 23 0 0 650 350497 16265 174 0 366936 0.0226287 0.0176923 0.0226375 0 0.790479 0.521248 1.19877 NA NA NA 0.777615 0.514705 1.17482 0.264444 1 -0.210573 0.188694 NA
22:38595411_G_A rs3761445 22 38595411 G A 204 0.998847 0.998255 59201 176652 131733 0 59201 176652 131733 0 367586 96.6196 330.384 222.996 0 650 59104.3 176322 131510 0 366936 0.40134 0.402787 0.401337 -3.16702e-16 1.14622 0.913557 1.43814 1.03727 0.81683 1.3172 0.993987 0.889615 1.1106 0.885631 0.997827 -0.0081514 0.056672 NA
# Completed successfully at 2020-06-11 15:36:18
