# Supplementary material for: Predicting the effect of statins on cancer risk using genetic variants from a Mendelian randomization study in the UK Biobank
Source: eLife. 2020 Oct 13;9:e57191. doi: 10.7554/eLife.57191 (PMC7553780; doi:10.7554/eLife.57191)
Supplement: Source data 1. [file elife-57191-data1.zip › lipid_snps_CANCER_outcomes_ca_nhl.out]

# Analysis: "SNPTEST 2.5.4-beta1 analysis, started 2019-08-07 20:11:26"
#  started: 2019-08-07 22:30:42
# 
# Analysis properties:
#   -cov_names PC1 PC2 PC3 PC4 PC5 PC6 PC7 PC8 PC9 PC10 ages sex (user-supplied)
#   -data /rds/project/jmmh2/rds-jmmh2-projects/zz_mr/Association_Tests_August/bgen/lipid_snps.bgen /rds/project/jmmh2/rds-jmmh2-projects/zz_mr/Association_Tests_August/input/cancer_v3.sample (user-supplied)
#   -exclude_samples /rds/project/jmmh2/rds-jmmh2-projects/zz_mr/Amy_GWAS/input_all/exclusion_list.txt (user-supplied)
#   -frequentist 1 (user-supplied)
#   -method score (user-supplied)
#   -o /rds/project/jmmh2/rds-jmmh2-projects/zz_mr/Association_Tests_August/output/lipid_snps_CANCER_outcomes_ca_nhl.out (user-supplied)
#   -pheno ca_nhl (user-supplied)
# 
alternate_ids rsid chromosome position alleleA alleleB index average_maximum_posterior_call info cohort_1_AA cohort_1_AB cohort_1_BB cohort_1_NULL all_AA all_AB all_BB all_NULL all_total cases_AA cases_AB cases_BB cases_NULL cases_total controls_AA controls_AB controls_BB controls_NULL controls_total all_maf cases_maf controls_maf missing_data_proportion het_OR het_OR_lower het_OR_upper hom_OR hom_OR_lower hom_OR_upper all_OR all_OR_lower all_OR_upper frequentist_add_pvalue frequentist_add_info frequentist_add_beta_1 frequentist_add_se_1 comment
rs10903129 rs10903129 01 25768937 A G 1 1 1 72158 181055 114373 0 72158 181055 114373 0 367586 434 1123 739 0 2296 71724 179932 113634 0 365290 0.442578 0.43358 0.442635 0 1.03145 0.922971 1.15267 1.07476 0.954274 1.21046 1.03747 0.978471 1.10002 0.248997 1 0.034358 0.0298042 NA
rs4660293 rs4660293 01 40028180 A G 2 1 1 215504 132022 20060 0 215504 132022 20060 0 367586 1304 887 105 0 2296 214200 131135 19955 0 365290 0.234152 0.238894 0.234122 0 1.11108 1.01995 1.21036 0.86433 0.708109 1.05502 1.02678 0.959232 1.09908 0.446687 1 0.0266698 0.0350481 NA
rs2479394 rs2479394 01 55486064 G A 3 1 1 28474 148012 191100 0 28474 148012 191100 0 367586 160 936 1200 0 2296 28314 147076 189900 0 365290 0.278792 0.273519 0.278825 0 1.1262 0.95189 1.33243 1.11825 0.947746 1.31942 1.0269 0.96219 1.09596 0.50044 1 0.0222926 0.0330851 NA
rs11206510 rs11206510 01 55496039 T C 4 1 1 242622 111961 13003 0 242622 111961 13003 0 367586 1519 697 80 0 2296 241103 111264 12923 0 365290 0.187666 0.186629 0.187673 0 0.994313 0.908778 1.0879 0.982588 0.784199 1.23117 0.993161 0.921888 1.06994 0.699838 1 -0.0146 0.0378691 NA
1:55502137_C_G rs2149041 01 55502137 C G 5 0.996853 0.992299 242350 112197 13039.4 0 242350 112197 13039.4 0 367586 1512.94 704.949 78.1098 0 2296 240837 111492 12961.3 0 365290 0.188086 0.187537 0.188089 -3.95878e-16 1.00651 0.92019 1.10092 0.959312 0.763648 1.20511 0.996385 0.925009 1.07327 0.947161 0.99334 -0.00252157 0.0380483 NA
rs2479409 rs2479409 01 55504650 G A 6 1 1 44711 166817 156058 0 44711 166817 156058 0 367586 279 1037 980 0 2296 44432 165780 155078 0 365290 0.348543 0.347343 0.34855 0 0.996181 0.872469 1.13744 1.00639 0.880693 1.15003 1.00534 0.945901 1.0685 0.891774 1 0.00422959 0.0310862 NA
rs10888897 rs10888897 01 55513061 T C 7 1 1 56449 175511 135626 0 56449 175511 135626 0 367586 353 1137 806 0 2296 56096 174374 134820 0 365290 0.392301 0.40135 0.392245 0 1.03618 0.919195 1.16806 0.950031 0.837995 1.07705 0.96267 0.907339 1.02137 0.223959 1 -0.0369202 0.0303603 NA
1:55518752_C_T rs7552841 01 55518752 C T 8 0.958373 0.933846 142943 172732 51911 0 142943 172732 51911 0 367586 879.765 1100.6 315.639 0 2296 142063 171632 51595.4 0 365290 0.376177 0.37715 0.37617 4.59218e-15 1.03549 0.947387 1.13178 0.987856 0.868307 1.12387 1.00418 0.945832 1.06613 0.9339 0.92946 0.00263236 0.0317384 NA
rs562556 rs562556 01 55524237 G A 9 1 1 11874 108124 247588 0 11874 108124 247588 0 367586 65 710 1521 0 2296 11809 107414 246067 0 365290 0.179376 0.182927 0.179353 0 1.20087 0.930854 1.54922 1.12299 0.875518 1.44041 0.976196 0.905611 1.05228 0.520249 1 -0.0248252 0.0386107 NA
1:55958030_C_T rs1998013 01 55958030 C T 10 0.99938 0.924791 365156 2424.64 5.47451 0 365156 2424.64 5.47451 0 367586 2282.12 13.8784 0 0 2296 362874 2410.76 5.47451 0 365290 0.00331296 0.00302231 0.00331478 -2.05856e-15 0.915382 0.53921 1.55398 NA NA NA 0.911499 0.537358 1.54614 0.710914 0.947629 -0.0979008 0.264148 NA
1:62953373_G_A rs10493326 01 62953373 G A 11 0.993589 0.986538 204883 139060 23643.3 0 204883 139060 23643.3 0 367586 1274.92 850.263 170.816 0 2296 203608 138209 23472.5 0 365290 0.253473 0.259559 0.253435 7.1258e-16 0.982488 0.900578 1.07185 1.1622 0.990095 1.36422 1.03263 0.9665 1.10329 0.337334 0.988632 0.0328673 0.0342565 NA
1:63133930_G_A rs4587594 01 63133930 G A 12 0.999555 0.999167 154549 167721 45316.3 0 154549 167721 45316.3 0 367586 1017.09 996.91 281.996 0 2296 153532 166724 45034.3 0 365290 0.351419 0.339918 0.351491 7.91756e-17 0.902599 0.826873 0.985261 0.945228 0.828072 1.07896 0.950116 0.893668 1.01013 0.11364 0.999335 -0.0491684 0.0310791 NA
1:92993807_C_T rs6603981 01 92993807 C T 13 0.998715 0.997191 16184.9 118957 232444 0 16184.9 118957 232444 0 367586 119.788 741.38 1434.83 0 2296 16065.1 118215 231009 0 365290 0.205838 0.213623 0.205789 -2.21692e-15 0.841078 0.692962 1.02085 0.832991 0.690856 1.00437 0.953828 0.888635 1.0238 0.234894 0.996199 -0.0433551 0.036499 NA
rs12133576 rs12133576 01 93816400 A G 14 1 1 50170 170896 146520 0 50170 170896 146520 0 367586 294 1051 951 0 2296 49876 169845 145569 0 365290 0.368942 0.356925 0.369018 0 1.04977 0.922077 1.19515 1.1083 0.972037 1.26366 1.05369 0.991778 1.11948 0.0822883 1 0.0533008 0.0306756 NA
rs646776 rs646776 01 109818530 C T 15 1 1 18197 127002 222387 0 18197 127002 222387 0 367586 102 795 1399 0 2296 18095 126207 220988 0 365290 0.222255 0.217552 0.222285 0 1.11749 0.908783 1.37412 1.12307 0.918033 1.37391 1.02797 0.958168 1.10286 0.445125 1 0.0272099 0.0356352 NA
1:110198727_C_G rs1010167 01 110198727 C G 16 0.996247 0.993891 137991 174531 55063.9 0 137991 174531 55063.9 0 367586 841.161 1126.64 328.196 0 2296 137150 173404 54735.7 0 365290 0.3872 0.388292 0.387193 1.26681e-15 1.05936 0.968575 1.15865 0.977641 0.860227 1.11108 1.00464 0.946573 1.06626 0.856923 0.995514 0.00550094 0.0305113 NA
rs267733 rs267733 01 150958836 A G 17 1 1 258958 99130 9498 0 258958 99130 9498 0 367586 1616 615 65 0 2296 257342 98515 9433 0 365290 0.160678 0.162239 0.160668 0 0.994127 0.905703 1.09118 1.09732 0.85562 1.40729 1.01167 0.935099 1.09451 0.808983 1 0.00975363 0.0403478 NA
rs12145743 rs12145743 01 156700651 T G 18 1 1 161167 164513 41906 0 161167 164513 41906 0 367586 940 1091 265 0 2296 160227 163422 41641 0 365290 0.337778 0.353005 0.337682 0 1.13795 1.04261 1.242 1.08476 0.946116 1.24372 1.07013 1.00709 1.13712 0.0357803 1 0.0657986 0.0313414 NA
rs4650994 rs4650994 01 178515312 G A 19 1 1 81139 181896 104551 0 81139 181896 104551 0 367586 498 1162 636 0 2296 80641 180734 103915 0 365290 0.468154 0.469948 0.468143 0 1.0411 0.937044 1.15671 0.991073 0.88108 1.1148 0.99278 0.936711 1.05221 0.777983 1 -0.00834792 0.0296079 NA
1:182150978_C_A rs1689797 01 182150978 C A 20 0.998404 0.997402 163413 163299 40874.1 0 163413 163299 40874.1 0 367586 1059.39 1001.87 234.737 0 2296 162354 162297 40639.3 0 365290 0.333319 0.320416 0.3334 1.58351e-15 0.946045 0.867522 1.03167 0.885204 0.768168 1.02007 0.942693 0.885867 1.00316 0.0720686 0.99825 -0.0566058 0.0314707 NA
rs2642438 rs2642438 01 220970028 A G 21 1 1 32481 153245 181860 0 32481 153245 181860 0 367586 222 924 1150 0 2296 32259 152321 180710 0 365290 0.296811 0.297909 0.296804 0 0.881475 0.760979 1.02105 0.924727 0.800573 1.06814 0.994723 0.933575 1.05988 0.899291 1 -0.00410123 0.032406 NA
1:220985811_T_C rs903319 01 220985811 T C 22 0.997348 0.994976 198690 143077 25818.5 0 198690 143077 25818.5 0 367586 1205.18 924.498 166.318 0 2296 197485 142153 25652.2 0 365290 0.264856 0.273766 0.2648 7.91756e-16 1.06569 0.977908 1.16135 1.06242 0.902936 1.25006 1.04663 0.980685 1.117 0.183134 0.994409 0.0448371 0.0336825 NA
rs4846914 rs4846914 01 230295691 G A 23 1 1 56753 176014 134819 0 56753 176014 134819 0 367586 356 1122 818 0 2296 56397 174892 134001 0 365290 0.393813 0.39939 0.393778 0 1.01632 0.901749 1.14544 0.967055 0.853563 1.09564 0.976818 0.920631 1.03644 0.419191 1 -0.0245288 0.030364 NA
1:230419344_G_A rs6680658 01 230419344 G A 24 0.993148 0.986 216214 131472 19900 0 216214 131472 19900 0 367586 1394.49 782.796 118.718 0 2296 214819 130689 19781.3 0 365290 0.232969 0.222176 0.233037 -1.66269e-15 0.922714 0.845151 1.0074 0.924525 0.766112 1.11569 0.940081 0.876711 1.00803 0.0717306 0.985195 -0.0635879 0.0353104 NA
1:234849339_G_A rs2587534 01 234849339 G A 25 0.99591 0.992501 85062.7 183708 98815.1 0 85062.7 183708 98815.1 0 367586 562.051 1113.38 620.569 0 2296 84500.6 182595 98194.5 0 365290 0.481294 0.487257 0.481256 4.35466e-15 0.916725 0.828042 1.01491 0.950138 0.847346 1.0654 0.97626 0.921204 1.03461 0.392921 0.993234 -0.025439 0.0297765 NA
rs1367117 rs1367117 02 21263900 G A 26 1 1 161856 163987 41743 0 161856 163987 41743 0 367586 1012 1013 271 0 2296 160844 162974 41472 0 365290 0.336619 0.338632 0.336607 0 0.987906 0.905244 1.07812 1.03858 0.907882 1.18809 1.0091 0.94909 1.0729 0.750728 1 0.00996592 0.031371 NA
rs515135 rs515135 02 21286057 T C 27 1 1 11882 108434 247270 0 11882 108434 247270 0 367586 70 625 1601 0 2296 11812 107809 245669 0 365290 0.179819 0.166594 0.179902 0 0.978251 0.763568 1.25329 1.09968 0.865002 1.39803 1.09741 1.01521 1.18626 0.0185797 1 0.0908358 0.0385902 NA
rs1260326 rs1260326 02 27730940 T C 28 1 1 57437 175526 134623 0 57437 175526 134623 0 367586 338 1128 830 0 2296 57099 174398 133793 0 365290 0.39501 0.392857 0.395023 0 1.09265 0.967246 1.2343 1.04799 0.92314 1.18972 1.00911 0.950909 1.07088 0.755076 1 0.00945549 0.0303106 NA
2:27731212_T_C rs3817588 02 27731212 T C 29 0.991982 0.980657 237957 115439 14189.4 0 237957 115439 14189.4 0 367586 1493.01 715.776 87.2118 0 2296 236464 114724 14102.1 0 365290 0.195625 0.193859 0.195636 -4.19631e-15 0.988159 0.903664 1.08055 0.979472 0.788731 1.21634 0.98873 0.918763 1.06403 0.801617 0.980405 -0.0094784 0.0377243 NA
rs6544713 rs6544713 02 44073881 T C 30 1 1 38467 160718 168401 0 38467 160718 168401 0 367586 255 1051 990 0 2296 38212 159667 167411 0 365290 0.32326 0.339939 0.323156 0 0.986387 0.859862 1.13153 0.886157 0.771861 1.01738 0.927056 0.871971 0.98562 0.0151997 1 -0.0768931 0.0316747 NA
rs4148218 rs4148218 02 44099582 G A 31 1 1 245276 109927 12383 0 245276 109927 12383 0 367586 1532 682 82 0 2296 243744 109245 12301 0 365290 0.183213 0.184233 0.183206 0 0.993249 0.907302 1.08734 1.06059 0.848681 1.32542 1.00687 0.934265 1.08512 0.855106 1 0.00699489 0.0383056 NA
rs2710642 rs2710642 02 63149557 G A 32 1 1 39456 161626 166504 0 39456 161626 166504 0 367586 258 996 1042 0 2296 39198 160630 165462 0 365290 0.327186 0.329268 0.327173 0 0.942056 0.821146 1.08077 0.956783 0.834503 1.09698 0.990542 0.931235 1.05363 0.702656 1 -0.0120663 0.0316089 NA
2:118576719_T_C rs17508045 02 118576719 T C 33 0.999611 0.997929 305977 58744.1 2864.9 0 305977 58744.1 2864.9 0 367586 1936.1 339.608 20.2941 0 2296 304041 58404.5 2844.61 0 365290 0.087699 0.0827953 0.0877299 -1.50434e-15 0.913138 0.813413 1.02509 1.12035 0.72233 1.73768 0.938676 0.844883 1.04288 0.2455 0.998323 -0.0608689 0.0524123 NA
rs2030746 rs2030746 02 121309488 C T 34 1 1 125469 178592 63525 0 125469 178592 63525 0 367586 835 1057 404 0 2296 124634 177535 63121 0 365290 0.415742 0.406141 0.415803 0 0.888671 0.811343 0.973369 0.955339 0.848014 1.07625 0.960874 0.905751 1.01935 0.185444 1 -0.0398332 0.0300815 NA
2:135762344_C_T rs16831243 02 135762344 C T 35 0.999529 0.998031 297933 65518.4 4134.64 0 297933 65518.4 4134.64 0 367586 1837.62 427.38 31 0 2296 296095 65091 4103.64 0 365290 0.100368 0.106572 0.100329 3.95878e-16 1.05796 0.951937 1.17579 1.21722 0.852357 1.73826 1.06965 0.973642 1.17513 0.141951 0.997139 0.0730923 0.0497713 NA
2:165551201_T_C rs7607980 02 165551201 T C 36 0.999288 0.997628 284300 77910.9 5375.6 0 284300 77910.9 5375.6 0 367586 1793.75 460.541 41.7098 0 2296 282506 77450.3 5333.89 0 365290 0.1206 0.118458 0.120614 -2.77114e-15 0.936507 0.845105 1.03779 1.23157 0.904933 1.67611 0.979727 0.895598 1.07176 0.638119 0.996764 -0.0214123 0.0455261 NA
2:165619163_T_G rs355838 02 165619163 T G 37 0.994557 0.992059 56385.1 175396 135805 0 56385.1 175396 135805 0 367586 347.925 1077.24 870.831 0 2296 56037.2 174319 134934 0 365290 0.391971 0.386127 0.392008 9.50107e-16 0.995314 0.881673 1.1236 1.03945 0.917584 1.17749 1.02505 0.965748 1.08799 0.474201 0.991181 0.0218495 0.0305305 NA
rs2287623 rs2287623 02 169830155 G A 38 1 1 57757 176298 133531 0 57757 176298 133531 0 367586 340 1102 854 0 2296 57417 175196 132677 0 365290 0.39693 0.388066 0.396986 0 1.06223 0.940272 1.20001 1.08699 0.958238 1.23303 1.03812 0.978113 1.1018 0.229439 1 0.0364283 0.0303113 NA
rs1047891 rs1047891 02 211540507 C A 39 1 1 172154 158700 36732 0 172154 158700 36732 0 367586 1047 1034 215 0 2296 171107 157666 36517 0 365290 0.315795 0.318815 0.315777 0 1.07177 0.983253 1.16827 0.962198 0.830502 1.11478 1.01413 0.952912 1.07928 0.615982 1 0.0159954 0.0318918 NA
rs1250229 rs1250229 02 216304384 T C 40 1 1 24471 143779 199336 0 24471 143779 199336 0 367586 166 909 1221 0 2296 24305 142870 198115 0 365290 0.262144 0.270253 0.262093 0 0.931559 0.78908 1.09976 0.902372 0.76689 1.06179 0.959084 0.898422 1.02384 0.213055 1 -0.0421994 0.0338894 NA
2:227122216_G_T rs1515110 02 227122216 G T 41 0.999003 0.998217 48609.5 170037 148940 0 48609.5 170037 148940 0 367586 297.396 1086.89 911.71 0 2296 48312.1 168950 148028 0 365290 0.363528 0.366221 0.363511 1.58351e-16 1.04508 0.91891 1.18858 1.00054 0.877435 1.14091 0.988374 0.930606 1.04973 0.69906 0.998072 -0.011925 0.0308467 NA
rs11563251 rs11563251 02 234679384 C T 42 1 1 290875 72172 4539 0 290875 72172 4539 0 367586 1807 459 30 0 2296 289068 71713 4509 0 365290 0.110518 0.113023 0.110503 0 1.0239 0.923896 1.13472 1.06435 0.741085 1.52861 1.02571 0.93589 1.12415 0.579124 1 0.0262101 0.0472538 NA
3:12296469_G_A rs9875338 03 12296469 G A 43 0.999063 0.998416 132583 176123 58880 0 132583 176123 58880 0 367586 834.906 1102 359.094 0 2296 131748 175021 58520.9 0 365290 0.399747 0.396382 0.399768 -7.91756e-16 0.993573 0.907864 1.08737 0.968289 0.855305 1.0962 0.98597 0.929187 1.04622 0.623823 0.997936 -0.0148551 0.0302894 NA
rs7640978 rs7640978 03 32533010 C T 44 1 1 305112 59557 2917 0 305112 59557 2917 0 367586 1935 345 16 0 2296 303177 59212 2901 0 365290 0.0889465 0.0820993 0.0889896 0 0.912903 0.813827 1.02404 0.864147 0.527614 1.41533 0.915647 0.823827 1.0177 0.120428 1 -0.0809794 0.0521445 NA
Affx-22382690 rs2290547 03 47061183 G A 45 1 1 250117 105993 11476 0 250117 105993 11476 0 367586 1578 650 68 0 2296 248539 105343 11408 0 365290 0.175394 0.171167 0.175421 0 0.971841 0.886747 1.0651 0.93883 0.735947 1.19764 0.970744 0.898777 1.04847 0.42434 1 -0.0311049 0.038934 NA
3:50113034_A_G rs2240327 03 50113034 A G 46 0.99989 0.999813 100622 183347 83617 0 100622 183347 83617 0 367586 638.196 1144.81 512.996 0 2296 99983.7 182202 83104 0 365290 0.47687 0.472735 0.476896 -2.37527e-16 0.984359 0.893243 1.08477 0.96709 0.860664 1.08668 0.983454 0.92793 1.0423 0.614136 0.999755 -0.0152181 0.0301839 NA
rs13326165 rs13326165 03 52532118 A G 47 1 1 15455 119214 232917 0 15455 119214 232917 0 367586 87 739 1470 0 2296 15368 118475 231447 0 365290 0.204203 0.198824 0.204236 0 1.10183 0.881775 1.37681 1.12193 0.903181 1.39365 1.03421 0.961696 1.11219 0.3484 1 0.0345542 0.0368501 NA
rs6805251 rs6805251 03 119560606 T C 48 1 1 53874 173703 140009 0 53874 173703 140009 0 367586 309 1095 892 0 2296 53565 172608 139117 0 365290 0.382837 0.37304 0.382899 0 1.0997 0.968907 1.24816 1.11149 0.97623 1.2655 1.04282 0.982102 1.1073 0.176919 1 0.0411696 0.0304891 NA
rs17345563 rs17345563 03 132209203 A G 49 1 1 289295 73612 4679 0 289295 73612 4679 0 367586 1835 433 28 0 2296 287460 73179 4651 0 365290 0.112858 0.10649 0.112898 0 0.926921 0.834504 1.02957 0.94309 0.648601 1.37129 0.936472 0.852414 1.02882 0.181513 1 -0.0626198 0.0468672 NA
3:135932359_C_T rs687339 03 135932359 C T 50 0.998803 0.997227 19123.1 129452 219011 0 19123.1 129452 219011 0 367586 132.463 824.953 1338.58 0 2296 18990.6 128627 217673 0 365290 0.228107 0.237343 0.228049 -1.58351e-15 0.919481 0.764878 1.10533 0.881631 0.737033 1.0546 0.949273 0.886689 1.01628 0.149601 0.997572 -0.0509173 0.0353361 NA
3:156798294_A_G rs1482852 03 156798294 A G 51 0.998128 0.996845 131815 177009 58762 0 131815 177009 58762 0 367586 821.439 1092.18 382.376 0 2296 130994 175917 58379.7 0 365290 0.400631 0.404385 0.400608 1.42516e-15 0.990065 0.904125 1.08417 1.04449 0.924778 1.1797 1.01583 0.957516 1.0777 0.62493 0.996934 0.0148394 0.0303542 NA
3:170727218_G_A rs10513688 03 170727218 G A 52 0.999974 0.999859 299612 64506.6 3467.13 0 299612 64506.6 3467.13 0 367586 1861.98 420.024 14 0 2296 297750 64086.5 3453.13 0 365290 0.0971756 0.0975661 0.0971732 -9.50107e-16 1.04806 0.942443 1.16551 0.648326 0.382806 1.09802 1.00448 0.910909 1.10766 0.922408 0.999941 0.00487541 0.0500553 NA
rs6831256 rs6831256 04 3473139 A G 53 1 1 122328 179565 65693 0 122328 179565 65693 0 367586 790 1084 422 0 2296 121538 178481 65271 0 365290 0.422964 0.419861 0.422983 0 0.934377 0.85227 1.0244 0.994666 0.88346 1.11987 0.987275 0.930908 1.04706 0.730964 1 -0.0103241 0.0300254 NA
4:26062990_A_G rs10019888 04 26062990 A G 54 0.996652 0.990717 256221 101227 10138.8 0 256221 101227 10138.8 0 367586 1590.29 634.871 70.8431 0 2296 254630 100592 10068 0 365290 0.165273 0.169111 0.165249 -6.4924e-15 1.01055 0.921449 1.10827 1.12666 0.887297 1.43058 1.02813 0.951544 1.11087 0.509586 0.992289 0.0263438 0.0399462 NA
rs442177 rs442177 04 88030261 G T 55 1 1 60675 177384 129527 0 60675 177384 129527 0 367586 375 1141 780 0 2296 60300 176243 128747 0 365290 0.406346 0.411803 0.406311 0 1.04102 0.926047 1.17027 0.97419 0.860973 1.10229 0.977537 0.921573 1.0369 0.466111 1 -0.0219908 0.0301731 NA
4:88160140_C_T rs10029254 04 88160140 C T 56 0.999897 0.999771 217251 130571 19763.7 0 217251 130571 19763.7 0 367586 1373.07 812.933 109.992 0 2296 215878 129758 19653.7 0 365290 0.231372 0.224939 0.231413 3.16702e-16 0.984996 0.902914 1.07454 0.879898 0.724174 1.06911 0.963903 0.8992 1.03326 0.286176 0.999809 -0.0374348 0.0350991 NA
rs3822072 rs3822072 04 89741269 G A 57 1 1 110787 182105 74694 0 110787 182105 74694 0 367586 711 1121 464 0 2296 110076 180984 74230 0 365290 0.450905 0.446211 0.450935 0 0.958933 0.872668 1.05373 0.967746 0.860599 1.08823 0.981083 0.925459 1.04005 0.537905 1 -0.0183612 0.0298079 NA
rs2602836 rs2602836 04 100014805 A G 58 1 1 64735 179575 123276 0 64735 179575 123276 0 367586 399 1094 803 0 2296 64336 178481 122473 0 365290 0.420371 0.412021 0.420423 0 0.98834 0.880989 1.10877 1.0572 0.937248 1.1925 1.03519 0.975929 1.09804 0.238092 1 0.0354462 0.030045 NA
rs13107325 rs13107325 04 103188709 C T 59 1 1 314539 51078 1969 0 314539 51078 1969 0 367586 1968 321 7 0 2296 312571 50757 1962 0 365290 0.0748342 0.072953 0.074846 0 1.00446 0.892344 1.13066 0.56666 0.269429 1.19179 0.972717 0.870034 1.08752 0.550302 1 -0.0336244 0.0562932 NA
rs6450176 rs6450176 05 53298025 G A 60 1 1 205147 139012 23427 0 205147 139012 23427 0 367586 1294 865 137 0 2296 203853 138147 23290 0 365290 0.25282 0.24804 0.25285 0 0.98641 0.904806 1.07537 0.926689 0.776659 1.1057 0.974703 0.911374 1.04243 0.448028 1 -0.0258736 0.0341023 NA
5:55861786_C_T rs9686661 05 55861786 C T 61 0.999884 0.999703 235332 117442 14811.2 0 235332 117442 14811.2 0 367586 1465.96 745.039 85 0 2296 233866 116697 14726.2 0 365290 0.200041 0.199268 0.200046 -4.75053e-16 1.01851 0.932275 1.11271 0.920818 0.73949 1.14661 0.995143 0.925423 1.07012 0.858416 0.999935 -0.0066002 0.0369985 NA
5:67714246_A_G rs4976033 05 67714246 A G 62 0.983128 0.97252 131248 176794 59543.3 0 131248 176794 59543.3 0 367586 818.835 1105.67 371.49 0 2296 130430 175689 59171.8 0 365290 0.402465 0.402582 0.402464 1.26681e-15 1.00245 0.915577 1.09757 1.00003 0.884296 1.13091 1.00049 0.943014 1.06147 0.978793 0.973127 -0.000814188 0.0306286 NA
5:74560579_G_A rs10066707 05 74560579 G A 63 0.993838 0.99098 146622 170694 50270.3 0 146622 170694 50270.3 0 367586 938.161 1056.31 301.533 0 2296 145684 169637 49968.8 0 365290 0.36894 0.361362 0.368988 1.74186e-15 0.966945 0.885306 1.05611 0.937066 0.822712 1.06731 0.967638 0.910927 1.02788 0.297064 0.992457 -0.0321073 0.030791 NA
5:74562029_C_G rs2006760 05 74562029 C G 64 0.989448 0.974963 232555 119577 15454 0 232555 119577 15454 0 367586 1422.52 760.835 112.647 0 2296 231133 118816 15341.4 0 365290 0.204693 0.214749 0.20463 -8.63014e-15 1.04044 0.952503 1.13651 1.19305 0.984106 1.44636 1.06297 0.990454 1.14081 0.0788619 0.976529 0.0653776 0.0372028 NA
rs7703051 rs7703051 05 74625487 C A 65 1 1 143724 172086 51776 0 143724 172086 51776 0 367586 912 1062 322 0 2296 142812 171024 51454 0 365290 0.37493 0.371516 0.374951 0 0.972383 0.889791 1.06264 0.979956 0.862689 1.11316 0.98542 0.927992 1.0464 0.595116 1 -0.0162578 0.0305922 NA
5:74641707_G_A rs2303152 05 74641707 G A 66 0.999561 0.998347 297281 66549.7 3754.97 0 297281 66549.7 3754.97 0 367586 1817.68 447.337 30.9804 0 2296 295464 66102.4 3723.99 0 365290 0.100738 0.11091 0.100674 1.18763e-15 1.10003 0.991582 1.22034 1.35227 0.946669 1.93166 1.11436 1.01598 1.22226 0.0269158 0.99842 0.108829 0.049183 NA
5:74648496_G_T rs17238484 05 74648496 G T 67 0.99975 0.999474 220665 127957 18963.4 0 220665 127957 18963.4 0 367586 1376.09 794.902 125.004 0 2296 219289 127162 18838.4 0 365290 0.22564 0.22755 0.225628 7.1258e-16 0.996149 0.912607 1.08734 1.05742 0.879975 1.27066 1.01103 0.943425 1.08348 0.798148 0.999769 0.00904698 0.0353751 NA
rs5909 rs5909 05 74656175 G A 68 1 1 301812 62562 3212 0 301812 62562 3212 0 367586 1891 388 17 0 2296 299921 62174 3195 0 365290 0.0938365 0.091899 0.0938487 0 0.989779 0.887053 1.1044 0.843905 0.522836 1.36214 0.977122 0.883755 1.08035 0.647514 1 -0.0232336 0.050815 NA
rs12916 rs12916 05 74656539 T C 69 1 1 132156 176603 58827 0 132156 176603 58827 0 367586 836 1095 365 0 2296 131320 175508 58462 0 365290 0.400256 0.39743 0.400274 0 0.980035 0.895413 1.07265 0.980717 0.86691 1.10947 0.988211 0.931323 1.04857 0.637598 1 -0.0142491 0.030249 NA
rs4530754 rs4530754 05 122855416 G A 70 1 1 76377 182312 108897 0 76377 182312 108897 0 367586 448 1148 700 0 2296 75929 181164 108197 0 365290 0.455765 0.445122 0.455832 0 1.07399 0.962584 1.19829 1.09651 0.973539 1.23501 1.04422 0.985 1.10699 0.155805 1 0.0422518 0.029769 NA
rs6882076 rs6882076 05 156390297 T C 71 1 1 49173 170253 148160 0 49173 170253 148160 0 367586 299 1074 923 0 2296 48874 169179 147237 0 365290 0.365355 0.364111 0.365363 0 1.03768 0.912502 1.18004 1.02469 0.899032 1.16791 1.00542 0.946583 1.06791 0.850405 1 0.00579954 0.0307501 NA
6:16109163_A_C rs2294261 06 16109163 A C 72 0.99645 0.994416 95752.4 183259 88575.1 0 95752.4 183259 88575.1 0 367586 596 1154.89 545.114 0 2296 95156.4 182104 88030 0 365290 0.490237 0.488918 0.490246 1.18763e-15 1.01254 0.916951 1.1181 0.988663 0.879922 1.11084 0.994704 0.938611 1.05415 0.86349 0.993569 -0.00511107 0.029727 NA
6:26093141_G_A rs1800562 06 26093141 G A 73 0.99952 0.997285 313425 51906.4 2254.63 0 313425 51906.4 2254.63 0 367586 1967.12 309.769 19.1137 0 2296 311458 51596.6 2235.52 0 365290 0.076738 0.0757831 0.076744 8.70931e-16 0.950573 0.842938 1.07195 1.35374 0.861111 2.1282 0.986453 0.884026 1.10075 0.848681 0.997501 -0.0106647 0.0558943 NA
rs2247056 rs2247056 06 31265490 T C 74 1 1 32591 153678 181317 0 32591 153678 181317 0 367586 257 940 1099 0 2296 32334 152738 180218 0 365290 0.297699 0.316638 0.29758 0 0.774296 0.67416 0.889306 0.76723 0.669456 0.879285 0.914314 0.85902 0.973167 0.0042985 1 -0.0930047 0.0325717 NA
6:34563164_A_G rs205262 06 34563164 A G 75 0.999283 0.998621 196621 144317 26647.4 0 196621 144317 26647.4 0 367586 1199.25 910.376 186.376 0 2296 195422 143407 26461 0 365290 0.268797 0.279427 0.26873 -1.58351e-16 1.03447 0.948815 1.12785 1.14776 0.983099 1.33999 1.05524 0.989163 1.12574 0.103746 0.998026 0.0544076 0.0334413 NA
6:43757896_C_A rs998584 06 43757896 C A 76 0.996387 0.994693 98504 183562 85520.5 0 98504 183562 85520.5 0 367586 633.49 1129.31 533.204 0 2296 97870.5 182432 84987.3 0 365290 0.482339 0.478161 0.482366 5.54229e-16 0.956361 0.867429 1.05441 0.969285 0.863507 1.08802 0.983294 0.927807 1.0421 0.599765 0.994865 -0.015604 0.0297367 NA
rs17789218 rs17789218 06 100600097 T C 77 1 1 209829 135864 21893 0 209829 135864 21893 0 367586 1357 794 145 0 2296 208472 135070 21748 0 365290 0.244365 0.236063 0.244417 0 0.903087 0.827143 0.986004 1.02427 0.862579 1.21628 0.955259 0.892176 1.0228 0.154769 1 -0.0490505 0.0344726 NA
6:116337503_G_A rs868943 06 116337503 G A 78 0.999615 0.999376 122639 178859 66087.8 0 122639 178859 66087.8 0 367586 770.2 1123.07 402.729 0 2296 121869 177736 65685.1 0 365290 0.423077 0.419976 0.423097 6.33405e-16 0.999818 0.911951 1.09615 0.970144 0.859667 1.09482 0.987282 0.930916 1.04706 0.657633 0.999071 -0.0132859 0.0299784 NA
rs9491696 rs9491696 06 127452639 C G 79 1 1 94100 183991 89495 0 94100 183991 89495 0 367586 591 1179 526 0 2296 93509 182812 88969 0 365290 0.493736 0.485845 0.493786 0 1.02041 0.924138 1.12671 0.935434 0.831444 1.05243 0.968722 0.914087 1.02662 0.243204 1 -0.0346168 0.0296627 NA
6:139831757_T_C rs634869 06 139831757 T C 80 0.999776 0.999687 61831.2 177550 128204 0 61831.2 177550 128204 0 367586 365.063 1175.57 755.369 0 2296 61466.1 176375 127449 0 365290 0.409717 0.415003 0.409684 -7.91756e-17 1.12222 0.997523 1.26252 0.997908 0.880382 1.13112 0.978288 0.922343 1.03763 0.484796 0.99934 -0.0210393 0.0301159 NA
6:152040291_T_C rs12525163 06 152040291 T C 81 0.999285 0.998573 193858 146362 27365.9 0 193858 146362 27365.9 0 367586 1215.98 907.349 172.667 0 2296 192642 145454 27193.2 0 365290 0.273533 0.272797 0.273537 1.34598e-15 0.98826 0.906593 1.07728 1.00594 0.857289 1.18037 0.996277 0.933446 1.06334 0.870582 0.998254 -0.00542528 0.0333006 NA
6:160575985_C_T rs2297374 06 160575985 C T 82 0.998105 0.996826 143986 171881 51719.5 0 143986 171881 51719.5 0 367586 871.973 1060.41 363.616 0 2296 143114 170820 51355.8 0 365290 0.374497 0.389295 0.374404 2.53362e-15 1.01886 0.931283 1.11467 1.16207 1.02781 1.31386 1.06513 1.00359 1.13044 0.0417 0.996784 0.062383 0.0306325 NA
rs1564348 rs1564348 06 160578860 T C 83 1 1 253279 103766 10541 0 253279 103766 10541 0 367586 1633 609 54 0 2296 251646 103157 10487 0 365290 0.169821 0.156141 0.169907 0 0.909751 0.828674 0.99876 0.793499 0.604652 1.04133 0.903986 0.834554 0.979193 0.0133503 1 -0.0977843 0.0395202 NA
rs702485 rs702485 07 6449272 A G 84 1 1 109061 182158 76367 0 109061 182158 76367 0 367586 689 1162 445 0 2296 108372 180996 75922 0 365290 0.455529 0.446864 0.455583 0 1.0098 0.918704 1.10993 0.921914 0.818024 1.039 0.9654 0.910673 1.02342 0.266809 1 -0.0330446 0.0297581 NA
7:16152174_T_A rs17286602 07 16152174 T A 85 0.997749 0.99646 120185 180187 67214.2 0 120185 180187 67214.2 0 367586 746.02 1121.7 428.278 0 2296 119439 179066 66785.9 0 365290 0.427948 0.430805 0.42793 -8.70931e-16 1.0029 0.913944 1.10052 1.02668 0.911311 1.15666 1.0118 0.954222 1.07286 0.641782 0.996376 0.0139799 0.0300509 NA
rs10282707 rs10282707 07 17911038 C T 86 1 1 133659 176056 57871 0 133659 176056 57871 0 367586 822 1127 347 0 2296 132837 174929 57524 0 365290 0.396911 0.396559 0.396913 0 1.04114 0.951356 1.1394 0.974827 0.859545 1.10557 0.998521 0.941019 1.05954 0.92469 1 -0.00286387 0.0302966 NA
rs12670798 rs12670798 07 21607352 T C 87 1 1 208500 136805 22281 0 208500 136805 22281 0 367586 1267 885 144 0 2296 207233 135920 22137 0 365290 0.2467 0.255444 0.246645 0 1.06498 0.977087 1.16078 1.06396 0.895008 1.26481 1.04791 0.980461 1.12001 0.147286 1 0.0498591 0.0344049 NA
rs4722551 rs4722551 07 25991826 T C 88 1 1 260182 98070 9334 0 260182 98070 9334 0 367586 1637 618 41 0 2296 258545 97452 9293 0 365290 0.15879 0.152439 0.15883 0 1.00158 0.912788 1.09901 0.696812 0.510768 0.950621 0.952525 0.878666 1.03259 0.219076 1 -0.0497317 0.0404656 NA
rs2073547 rs2073547 07 44582331 A G 89 1 1 245422 109039 13125 0 245422 109039 13125 0 367586 1523 693 80 0 2296 243899 108346 13045 0 365290 0.184024 0.185758 0.184013 0 1.02431 0.936058 1.12088 0.982101 0.783827 1.23053 1.01165 0.938919 1.09001 0.718764 1 0.0137039 0.0380546 NA
rs217386 rs217386 07 44600695 G A 90 1 1 121990 179168 66428 0 121990 179168 66428 0 367586 756 1126 414 0 2296 121234 178042 66014 0 365290 0.424423 0.425523 0.424416 0 1.01419 0.924633 1.11242 1.0057 0.891785 1.13416 1.00454 0.947284 1.06525 0.943343 1 0.0021277 0.0299384 NA
rs4917014 rs4917014 07 50305863 T G 91 1 1 170006 160266 37314 0 170006 160266 37314 0 367586 1092 998 206 0 2296 168914 159268 37108 0 365290 0.319509 0.307056 0.319587 0 0.969271 0.889303 1.05643 0.858702 0.739604 0.996979 0.943413 0.885903 1.00466 0.0619639 1 -0.0593454 0.0317941 NA
rs17145738 rs17145738 07 72982874 C T 92 1 1 283413 78558 5615 0 283413 78558 5615 0 367586 1750 503 43 0 2296 281663 78055 5572 0 365290 0.122132 0.128267 0.122093 0 1.03719 0.938982 1.14567 1.24208 0.91675 1.68286 1.058 0.970057 1.15392 0.198785 1 0.0580884 0.0452043 NA
rs799160 rs799160 07 73060006 C T 93 1 1 96049 183953 87584 0 96049 183953 87584 0 367586 629 1136 531 0 2296 95420 182817 87053 0 365290 0.488486 0.478659 0.488547 0 0.94265 0.854887 1.03942 0.925336 0.824094 1.03902 0.961174 0.906938 1.01865 0.207232 1 -0.0374411 0.0296866 NA
7:116358044_A_G rs38855 07 116358044 A G 94 0.993016 0.989758 102992 183261 81332.4 0 102992 183261 81332.4 0 367586 627.333 1173.87 494.8 0 2296 102365 182087 80837.6 0 365290 0.470538 0.471138 0.470534 8.70931e-16 1.05194 0.954471 1.15937 0.99878 0.887429 1.1241 1.00243 0.945823 1.06242 0.908128 0.991298 0.00343969 0.0298065 NA
7:130444934_A_G rs3996352 07 130444934 A G 95 0.997482 0.996091 94810.4 183476 89299.7 0 94810.4 183476 89299.7 0 367586 571.424 1138.84 585.737 0 2296 94238.9 182337 88713.9 0 365290 0.492504 0.503117 0.492437 -3.16702e-16 1.03005 0.931298 1.13928 1.08889 0.970007 1.22234 1.04365 0.984807 1.106 0.157871 0.996244 0.0419342 0.0296928 NA
rs17173637 rs17173637 07 150529449 T C 96 1 1 308034 56880 2672 0 308034 56880 2672 0 367586 1929 345 22 0 2296 306105 56535 2650 0 365290 0.0846387 0.0847125 0.0846382 0 0.968367 0.863237 1.0863 1.31739 0.863871 2.00901 1.00096 0.90191 1.11089 0.987889 1 -0.000807737 0.0532123 NA
8:9184231_G_A rs4240624 08 9184231 G A 97 0.999841 0.999322 3037.28 61083.2 303465 0 3037.28 61083.2 303465 0 367586 16.9961 374.867 1904.14 0 2296 3020.28 60708.4 301561 0 365290 0.0913498 0.0890372 0.0913643 1.58351e-16 1.0973 0.673951 1.78659 1.12207 0.695095 1.81133 1.02876 0.929125 1.13909 0.595039 0.999574 0.0273608 0.0514738 NA
8:9267117_C_T rs9693857 08 9267117 C T 98 0.996631 0.995289 112952 181929 72705.1 0 112952 181929 72705.1 0 367586 689.353 1123.95 482.694 0 2296 112263 180805 72222.4 0 365290 0.445255 0.454996 0.445194 9.50107e-16 1.01235 0.920502 1.11336 1.08841 0.968526 1.22314 1.0404 0.98151 1.10282 0.186113 0.996395 0.0395203 0.0298906 NA
8:15799853_G_C rs4332136 08 15799853 G C 99 0.999557 0.97821 361744 5820.84 21 0 361744 5820.84 21 0 367586 2249.67 46.3333 0 0 2296 359494 5774.5 21 0 365290 0.00797478 0.01009 0.00796149 -6.25487e-15 1.28219 0.957449 1.71708 NA NA NA 1.27008 0.949824 1.69831 0.0787127 0.990382 0.297207 0.16904 NA
rs4921914 rs4921914 08 18272438 C T 100 1 1 17860 128015 221711 0 17860 128015 221711 0 367586 117 793 1386 0 2296 17743 127222 220325 0 365290 0.222717 0.22365 0.222711 0 0.945262 0.777993 1.14849 0.953983 0.789446 1.15281 0.994598 0.927699 1.06632 0.948089 1 -0.00232368 0.0356902 NA
rs1801177 rs1801177 08 19805708 G A 101 1 1 355064 12417 105 0 355064 12417 105 0 367586 2217 79 0 0 2296 352847 12338 105 0 365290 0.0171756 0.0172038 0.0171754 0 1.01907 0.813637 1.27637 NA NA NA 1.00168 0.801352 1.2521 0.991193 1 0.00125819 0.113985 NA
rs268 rs268 08 19813529 A G 102 1 1 354297 13161 128 0 354297 13161 128 0 367586 2203 93 0 0 2296 352094 13068 128 0 365290 0.0182502 0.0202526 0.0182376 0 1.13741 0.92361 1.40071 NA NA NA 1.11277 0.905569 1.36739 0.384922 1 0.0954625 0.109871 NA
rs301 rs301 08 19816934 T C 103 1 1 215031 132363 20192 0 215031 132363 20192 0 367586 1348 801 147 0 2296 213683 131562 20045 0 365290 0.234975 0.238458 0.234953 0 0.965122 0.884077 1.0536 1.1625 0.979915 1.3791 1.01959 0.952478 1.09143 0.644934 1 0.0161068 0.0349532 NA
rs326 rs326 08 19819439 A G 104 1 1 183581 152452 31553 0 183581 152452 31553 0 367586 1157 920 219 0 2296 182424 151532 31334 0 365290 0.293208 0.295732 0.293192 0 0.957265 0.877637 1.04412 1.10199 0.953308 1.27386 1.0123 0.949945 1.07875 0.799981 1 0.00825097 0.0325647 NA
rs328 rs328 08 19819724 C G 105 1 1 297126 66721 3739 0 297126 66721 3739 0 367586 1865 400 31 0 2296 295261 66321 3708 0 365290 0.100927 0.10061 0.100929 0 0.954852 0.856821 1.0641 1.32358 0.926745 1.89033 0.996479 0.904855 1.09738 0.853983 1 -0.00903987 0.0491194 NA
rs12678919 rs12678919 08 19844222 A G 106 1 1 299527 64583 3476 0 299527 64583 3476 0 367586 1880 387 29 0 2296 297647 64196 3447 0 365290 0.0973038 0.0969077 0.0973062 0 0.954436 0.855239 1.06514 1.33199 0.921622 1.92508 0.995464 0.902467 1.09804 0.841638 1 -0.00997396 0.0499202 NA
8:19865843_G_A rs894210 08 19865843 G A 107 0.995362 0.992945 77450.3 182762 107374 0 77450.3 182762 107374 0 367586 507.051 1108.2 680.749 0 2296 76943.3 181654 106693 0 365290 0.459297 0.462174 0.459279 3.95878e-16 0.925749 0.833122 1.02867 0.968209 0.862727 1.08659 0.988416 0.932536 1.04765 0.561082 0.992727 -0.0173609 0.0298689 NA
rs10102164 rs10102164 08 55421614 G A 108 1 1 228370 122682 16534 0 228370 122682 16534 0 367586 1390 793 113 0 2296 226980 121889 16421 0 365290 0.211855 0.221908 0.211792 0 1.06238 0.973374 1.15953 1.1237 0.927045 1.36208 1.06138 0.989793 1.13815 0.098868 1 0.0598749 0.0362798 NA
8:59385919_C_T rs2326077 08 59385919 C T 109 0.999418 0.998927 41715.8 164193 161677 0 41715.8 164193 161677 0 367586 270.145 1007.83 1018.03 0 2296 41445.7 163185 160659 0 365290 0.336825 0.337134 0.336823 -1.58351e-16 0.94752 0.828098 1.08416 0.972155 0.849748 1.1122 0.998612 0.939163 1.06182 0.957052 0.999183 0.00168862 0.0313561 NA
rs2293889 rs2293889 08 116599199 T G 110 1 1 68113 181339 118134 0 68113 181339 118134 0 367586 429 1171 696 0 2296 67684 180168 117438 0 365290 0.43196 0.441855 0.431898 0 1.02543 0.917732 1.14578 0.935038 0.82874 1.05497 0.960332 0.905831 1.01811 0.183565 1 -0.0398743 0.0299839 NA
8:116663898_G_A rs2737252 08 116663898 G A 111 0.99825 0.996606 189806 148612 29168.6 0 189806 148612 29168.6 0 367586 1186.56 930.039 179.4 0 2296 188619 147682 28989.2 0 365290 0.281497 0.280671 0.281503 1.90021e-15 1.00108 0.918488 1.0911 0.983743 0.840394 1.15154 0.995891 0.933615 1.06232 0.795371 0.998076 -0.0085538 0.0329827 NA
8:121868551_G_T rs4871137 08 121868551 G T 112 0.998591 0.99772 37337.3 159046 171203 0 37337.3 159046 171203 0 367586 230.004 1011.1 1054.89 0 2296 37107.3 158035 170148 0 365290 0.317912 0.320364 0.317897 -1.10846e-15 1.03221 0.894106 1.19164 1.00024 0.866901 1.1541 0.988712 0.929105 1.05214 0.754875 0.996467 -0.00995013 0.0318692 NA
8:126474306_G_A rs2980885 08 126474306 G A 113 0.990879 0.979759 18546.6 128636 220403 0 18546.6 128636 220403 0 367586 112.42 794.714 1388.87 0 2296 18434.2 127841 219015 0 365290 0.225429 0.222028 0.225451 -9.97612e-15 1.01935 0.836156 1.24267 1.03985 0.857526 1.26094 1.0199 0.951131 1.09364 0.567158 0.981251 0.0205166 0.035853 NA
8:126482621_C_A rs2954022 08 126482621 C A 114 0.999791 0.999672 104997 183080 79509.4 0 104997 183080 79509.4 0 367586 632.878 1152.18 510.937 0 2296 104364 181927 78998.5 0 365290 0.465331 0.473445 0.46528 -3.95878e-16 1.04437 0.947566 1.15107 1.06655 0.948844 1.19885 1.03333 0.974989 1.09515 0.281219 0.999801 0.0320496 0.029742 NA
8:126482621_C_T rs2954022 08 126482621 C T 115 0.999641 0.694303 367242 343.439 0.113725 0 367242 343.439 0.113725 0 367586 2292.23 3.77255 0 0 2296 364950 339.667 0.113725 0 365290 0.000467464 0.000821548 0.000465239 -7.68003e-15 1.76831 0.6405 4.88199 NA NA NA 1.76649 0.640111 4.87493 0.0861857 0.443326 1.77848 1.03649 NA
rs4075205 rs4075205 08 144284709 T C 116 1 1 105965 182871 78750 0 105965 182871 78750 0 367586 626 1178 492 0 2296 105339 181693 78258 0 365290 0.462981 0.470819 0.462932 0 1.09099 0.9899 1.20241 1.05792 0.939743 1.19095 1.03219 0.973904 1.09397 0.262019 1 0.0333531 0.0297362 NA
8:145022657_G_T rs7832643 08 145022657 G T 117 0.993906 0.99187 130814 177083 59689.2 0 130814 177083 59689.2 0 367586 803.149 1118.44 374.408 0 2296 130010 175965 59314.8 0 365290 0.403255 0.406633 0.403233 2.37527e-16 1.02889 0.939458 1.12684 1.0218 0.903504 1.15558 1.01421 0.956035 1.07592 0.659677 0.989976 0.0133782 0.0303803 NA
9:2640759_A_G rs3780181 09 2640759 A G 118 0.997345 0.983965 319716 46170.5 1699.8 0 319716 46170.5 1699.8 0 367586 2015.96 270.541 9.49412 0 2296 317700 45899.9 1690.31 0 365290 0.0674265 0.0630508 0.067454 -7.99673e-15 0.928871 0.817856 1.05495 0.885163 0.467024 1.67767 0.93033 0.825664 1.04827 0.260972 0.981024 -0.0671767 0.0597606 NA
9:15304782_C_A rs686030 09 15304782 C A 119 0.999323 0.997839 7307.74 89253 271025 0 7307.74 89253 271025 0 367586 33.9373 515.271 1746.79 0 2296 7273.8 88737.7 269278 0 365290 0.141285 0.126992 0.141374 -1.10846e-15 1.24455 0.878623 1.76287 1.39035 0.989118 1.95434 1.13191 1.03747 1.23494 0.00394015 0.998988 0.122535 0.0425037 NA
9:16904846_C_T rs7033354 09 16904846 C T 120 0.998694 0.997789 38090 160212 169284 0 38090 160212 169284 0 367586 239.306 1055.74 1000.95 0 2296 37850.7 159157 168283 0 365290 0.321547 0.334136 0.321468 -2.13774e-15 1.04919 0.911414 1.20779 0.940796 0.816682 1.08377 0.944125 0.887797 1.00403 0.0733453 0.998354 -0.0568825 0.0317659 NA
rs1883025 rs1883025 09 107664301 C T 121 1 1 204187 139469 23930 0 204187 139469 23930 0 367586 1258 868 170 0 2296 202929 138601 23760 0 365290 0.25481 0.263066 0.254758 0 1.01022 0.926276 1.10178 1.15416 0.982799 1.3554 1.04425 0.977655 1.11539 0.186679 1 0.0449085 0.0340096 NA
9:107684230_T_G rs2472509 09 107684230 T G 122 0.989664 0.982561 166611 161750 39224.9 0 166611 161750 39224.9 0 367586 1068.92 1008.18 218.898 0 2296 165542 160742 39006 0 365290 0.326726 0.31489 0.3268 1.90021e-15 0.971342 0.891011 1.05892 0.869108 0.751177 1.00555 0.946805 0.889473 1.00783 0.0818528 0.983633 -0.0554082 0.0318432 NA
rs8176720 rs8176720 09 136132873 T C 123 1 1 165305 162038 40243 0 165305 162038 40243 0 367586 1046 1005 245 0 2296 164259 161033 39998 0 365290 0.329887 0.325566 0.329915 0 0.980051 0.898528 1.06897 0.96189 0.836609 1.10593 0.980457 0.92159 1.04308 0.613854 1 -0.0159069 0.0315251 NA
rs579459 rs579459 09 136154168 T C 124 1 1 230644 121108 15834 0 230644 121108 15834 0 367586 1460 740 96 0 2296 229184 120368 15738 0 365290 0.20781 0.202962 0.20784 0 0.965055 0.883124 1.05459 0.957532 0.77838 1.17792 0.970549 0.903004 1.04315 0.377762 1 -0.0322654 0.0365809 NA
10:5196273_A_G rs1781930 10 5196273 A G 125 0.999819 0.999538 11602.8 107606 248377 0 11602.8 107606 248377 0 367586 79.9961 668.933 1547.07 0 2296 11522.8 106937 246830 0 365290 0.177933 0.180515 0.177917 1.58351e-16 0.901035 0.713995 1.13707 0.902818 0.720548 1.1312 0.982494 0.911101 1.05948 0.670529 0.999759 -0.0164824 0.0387438 NA
rs970548 rs970548 10 46013277 A C 126 1 1 208563 136635 22388 0 208563 136635 22388 0 367586 1331 845 120 0 2296 207232 135790 22268 0 365290 0.24676 0.23628 0.246826 0 0.968875 0.888604 1.0564 0.839033 0.695704 1.01189 0.944058 0.881735 1.01079 0.0961489 1 -0.0571883 0.0343718 NA
10:65301725_T_C rs7897379 10 65301725 T C 127 0.999433 0.9991 99861.9 183712 84012.2 0 99861.9 183712 84012.2 0 367586 609.224 1138.61 548.165 0 2296 99252.7 182573 83464.1 0 365290 0.478441 0.486703 0.478389 -4.75053e-16 1.01602 0.920543 1.12141 1.06998 0.95303 1.20129 1.03386 0.975552 1.09565 0.28335 0.999141 0.0318778 0.0297139 NA
rs2068888 rs2068888 10 94839642 G A 128 1 1 111288 181910 74388 0 111288 181910 74388 0 367586 685 1138 473 0 2296 110603 180772 73915 0 365290 0.449808 0.453833 0.449782 0 1.01645 0.924263 1.11784 1.03325 0.918663 1.16213 1.01649 0.958942 1.07749 0.544775 1 0.0180402 0.0297886 NA
rs2255141 rs2255141 10 113933886 A G 129 1 1 27842 146621 193123 0 27842 146621 193123 0 367586 166 901 1229 0 2296 27676 145720 191894 0 365290 0.275181 0.26851 0.275222 0 1.03086 0.873149 1.21706 1.06779 0.907581 1.25628 1.03449 0.968935 1.10448 0.311702 1 0.0336069 0.0332196 NA
rs2923084 rs2923084 11 10388782 A G 130 1 1 248174 107712 11700 0 248174 107712 11700 0 367586 1548 668 80 0 2296 246626 107044 11620 0 365290 0.178342 0.180314 0.17833 0 0.994219 0.907724 1.08896 1.09686 0.875429 1.3743 1.01357 0.939892 1.09303 0.674637 1 0.0162564 0.0387249 NA
11:14276999_G_A rs2303975 11 14276999 G A 131 0.998944 0.99593 290402 72711.9 4472.22 0 290402 72711.9 4472.22 0 367586 1791.57 478.173 26.2549 0 2296 288610 72233.8 4445.96 0 365290 0.111071 0.115567 0.111043 0 1.0664 0.96375 1.17999 0.951309 0.646383 1.40008 1.04606 0.955299 1.14545 0.276003 0.996599 0.0515907 0.0473595 NA
11:18656271_C_T rs10832962 11 18656271 C T 132 0.998752 0.997178 24573.6 141017 201996 0 24573.6 141017 201996 0 367586 145.682 863.949 1286.37 0 2296 24428 140153 200709 0 365290 0.258666 0.251593 0.25871 -2.13774e-15 1.03363 0.866763 1.23263 1.07468 0.904992 1.27618 1.03816 0.97102 1.10995 0.307235 0.996287 0.0346407 0.0339269 NA
rs326214 rs326214 11 47298360 G A 133 1 1 38532 160473 168581 0 38532 160473 168581 0 367586 263 1005 1028 0 2296 38269 159468 167553 0 365290 0.323104 0.333406 0.323039 0 0.917031 0.800254 1.05085 0.892755 0.779317 1.0227 0.954069 0.897118 1.01464 0.122398 1 -0.0489411 0.0316815 NA
rs17788930 rs17788930 11 47752775 A G 134 1 1 156964 166067 44555 0 156964 166067 44555 0 367586 956 1043 297 0 2296 156008 165024 44258 0 365290 0.347098 0.35649 0.347039 0 1.0314 0.944484 1.12631 1.0951 0.960995 1.24792 1.04232 0.981047 1.10741 0.190345 1 0.0407043 0.0310825 NA
11:51512090_T_C rs11246602 11 51512090 T C 135 0.999692 0.998718 276600 84505.1 6481.33 0 276600 84505.1 6481.33 0 367586 1693.58 556.408 46.0157 0 2296 274906 83948.7 6435.31 0 365290 0.132578 0.141211 0.132524 -9.26354e-15 1.07587 0.977303 1.18437 1.16069 0.86514 1.5572 1.07633 0.990269 1.16986 0.0949553 0.99894 0.0729674 0.0436978 NA
11:55324308_A_G rs12226802 11 55324308 A G 136 0.999928 0.999736 279095 82405 6085.81 0 279095 82405 6085.81 0 367586 1709.02 546.012 40.9725 0 2296 277386 81859 6044.84 0 365290 0.128646 0.13675 0.128595 1.58351e-16 1.08262 0.982862 1.19249 1.10014 0.806169 1.5013 1.07347 0.986525 1.16807 0.111502 0.999886 0.0704278 0.0442531 NA
rs174532 rs174532 11 61548874 G A 137 1 1 182042 153298 32246 0 182042 153298 32246 0 367586 1155 954 187 0 2296 180887 152344 32059 0 365290 0.296244 0.289199 0.296288 0 0.980728 0.899892 1.06882 0.913518 0.782387 1.06663 0.966338 0.906437 1.0302 0.273929 1 -0.0355116 0.0324586 NA
rs1535 rs1535 11 61597972 A G 138 1 1 157003 166490 44093 0 157003 166490 44093 0 367586 981 1028 287 0 2296 156022 165462 43806 0 365290 0.346417 0.348868 0.346401 0 0.988125 0.905108 1.07876 1.04199 0.913178 1.18898 1.01093 0.951227 1.07439 0.809616 1 0.00749715 0.0311186 NA
rs12801636 rs12801636 11 65391317 G A 139 1 1 220966 127917 18703 0 220966 127917 18703 0 367586 1329 844 123 0 2296 219637 127073 18580 0 365290 0.224877 0.237369 0.224798 0 1.09766 1.00666 1.19689 1.09406 0.908975 1.31682 1.07333 1.00257 1.14909 0.0412966 1 0.072355 0.0354588 NA
rs499974 rs499974 11 75455021 C A 140 1 1 261490 97062 9034 0 261490 97062 9034 0 367586 1682 554 60 0 2296 259808 96508 8974 0 365290 0.156603 0.146777 0.156665 0 0.886692 0.80529 0.976323 1.03274 0.797599 1.33721 0.92603 0.853146 1.00514 0.0699498 1 -0.0738912 0.0407735 NA
11:116639104_A_G rs10790162 11 116639104 A G 141 0.999743 0.998467 1651.59 46442.9 319492 0 1651.59 46442.9 319492 0 367586 10 293.247 1992.75 0 2296 1641.59 46149.6 317499 0 365290 0.0676659 0.0682158 0.0676624 3.95878e-16 1.04311 0.554329 1.96288 1.03033 0.552462 1.92154 0.991299 0.883533 1.11221 0.863691 0.998881 -0.0101452 0.0590946 NA
rs603446 rs603446 11 116654435 C T 142 1 1 109735 182269 75582 0 109735 182269 75582 0 367586 697 1118 481 0 2296 109038 181151 75101 0 365290 0.453544 0.452962 0.453548 0 0.965486 0.878083 1.06159 1.00195 0.891715 1.1258 0.997637 0.94115 1.05752 0.902925 1 -0.00363267 0.0297839 NA
11:122534504_T_C rs7117842 11 122534504 T C 143 0.993245 0.988903 146344 171063 50178.2 0 146344 171063 50178.2 0 367586 916.031 1055.22 324.753 0 2296 145428 170008 49853.4 0 365290 0.369192 0.371237 0.369179 4.75053e-15 0.985396 0.901676 1.07689 1.03418 0.910848 1.17422 1.00887 0.950062 1.07131 0.731086 0.989619 0.0106084 0.0308671 NA
rs11220462 rs11220462 11 126243952 G A 144 1 1 276605 84420 6561 0 276605 84420 6561 0 367586 1733 513 50 0 2296 274872 83907 6511 0 365290 0.132679 0.133493 0.132674 0 0.969731 0.878486 1.07045 1.21802 0.91851 1.61519 1.00712 0.924768 1.09681 0.851898 1 0.00815164 0.0436623 NA
12:20463526_A_G rs11045163 12 20463526 A G 145 0.996867 0.995059 119302 180158 68125.7 0 119302 180158 68125.7 0 367586 759.525 1108.27 428.208 0 2296 118542 179050 67697.5 0 365290 0.430389 0.427849 0.430405 -3.16702e-16 0.966052 0.880597 1.0598 0.987219 0.876618 1.11177 0.989621 0.933256 1.04939 0.798236 0.995803 -0.00766796 0.0299963 NA
12:57844049_C_T rs3741414 12 57844049 C T 146 0.999661 0.999183 211838 134087 21660.2 0 211838 134087 21660.2 0 367586 1340.68 844.302 111.02 0 2296 210498 133243 21549.2 0 365290 0.241315 0.232217 0.241372 8.70931e-16 0.994891 0.912554 1.08466 0.808893 0.666202 0.982147 0.9506 0.887479 1.01821 0.133776 0.99887 -0.0519183 0.0346266 NA
rs10861661 rs10861661 12 107174646 A C 147 1 1 208429 136995 22162 0 208429 136995 22162 0 367586 1294 841 161 0 2296 207135 136154 22001 0 365290 0.246635 0.253267 0.246593 0 0.988746 0.906286 1.07871 1.17139 0.993827 1.38069 1.03624 0.969357 1.10774 0.253907 1 0.0392923 0.0344394 NA
12:109950144_A_G rs2241210 12 109950144 A G 148 0.999873 0.999793 83585.8 183041 100959 0 83585.8 183041 100959 0 367586 532.561 1145.04 618.396 0 2296 83053.2 181896 100341 0 365290 0.476369 0.481308 0.476337 2.37527e-16 0.981716 0.885517 1.08836 0.961119 0.855653 1.07959 0.98028 0.924977 1.03889 0.497618 0.999363 -0.020114 0.0296561 NA
rs653178 rs653178 12 112007756 C T 149 1 1 85723 183395 98468 0 85723 183395 98468 0 367586 500 1169 627 0 2296 85223 182226 97841 0 365290 0.482664 0.472343 0.482729 0 1.09343 0.984392 1.21455 1.09228 0.970825 1.22893 1.04251 0.983645 1.10489 0.107598 1 0.0477112 0.0296511 NA
12:112310580_G_A rs6489818 12 112310580 G A 150 0.999913 0.999793 249772 106362 11452.5 0 249772 106362 11452.5 0 367586 1582.99 656.012 57 0 2296 248189 105706 11395.5 0 365290 0.175832 0.167685 0.175883 0 0.97301 0.888114 1.06602 0.784235 0.601725 1.0221 0.944001 0.873468 1.02023 0.188806 0.999969 -0.051211 0.0389698 NA
12:121376416_C_T rs1186380 12 121376416 C T 151 0.996029 0.991403 206291 138369 22926.1 0 206291 138369 22926.1 0 367586 1308.2 850.224 137.573 0 2296 204982 137519 22788.5 0 365290 0.250583 0.245072 0.250618 -4.35466e-15 0.968748 0.888374 1.05639 0.945924 0.793107 1.12819 0.970687 0.907371 1.03842 0.452735 0.989544 -0.0258578 0.0344374 NA
12:121416650_A_C rs1169288 12 121416650 A C 152 0.993936 0.989163 172179 158854 36552.3 0 172179 158854 36552.3 0 367586 1099.94 992.11 203.949 0 2296 171079 157862 36348.3 0 365290 0.315516 0.30488 0.315583 -4.90889e-15 0.977485 0.896854 1.06537 0.872701 0.751249 1.01379 0.951207 0.89311 1.01308 0.128737 0.988421 -0.0487486 0.0320905 NA
12:125259888_A_G rs838876 12 125259888 A G 153 0.987459 0.977169 36940.4 159435 171211 0 36940.4 159435 171211 0 367586 236.659 1004.33 1055.02 0 2296 36703.7 158430 170156 0 365290 0.317361 0.321786 0.317334 -1.10846e-14 0.983159 0.852942 1.13326 0.961609 0.834792 1.10769 0.97973 0.920731 1.04251 0.484435 0.977064 -0.022526 0.0322175 NA
12:125283766_C_T rs10773105 12 125283766 C T 154 0.998305 0.997077 89399.3 183992 94194.8 0 89399.3 183992 94194.8 0 367586 574.894 1140.45 580.659 0 2296 88824.5 182851 93614.1 0 365290 0.493477 0.498745 0.493444 -1.42516e-15 0.963655 0.871451 1.06561 0.95835 0.853658 1.07588 0.979019 0.923824 1.03751 0.459969 0.997763 -0.0219389 0.0296914 NA
rs4942486 rs4942486 13 32953388 T C 155 1 1 83345 183365 100876 0 83345 183365 100876 0 367586 491 1166 639 0 2296 82854 182199 100237 0 365290 0.476154 0.46777 0.476207 0 1.0799 0.97152 1.20038 1.07573 0.956014 1.21045 1.03443 0.975996 1.09637 0.262078 1 0.0332879 0.0296818 NA
rs1341267 rs1341267 13 95284980 C A 156 1 1 59044 176274 132268 0 59044 176274 132268 0 367586 365 1116 815 0 2296 58679 175158 131453 0 365290 0.400399 0.402003 0.400389 0 1.02429 0.909782 1.15322 0.996729 0.880642 1.12812 0.993301 0.936226 1.05386 0.824344 1 -0.00670582 0.0302117 NA
rs8017377 rs8017377 14 24883887 G A 157 1 1 101683 183219 82684 0 101683 183219 82684 0 367586 655 1122 519 0 2296 101028 182097 82165 0 365290 0.474157 0.470383 0.474181 0 0.950365 0.862781 1.04684 0.974274 0.867957 1.09361 0.984879 0.929259 1.04383 0.585936 1 -0.0161608 0.0296673 NA
rs4983559 rs4983559 14 105277209 G A 158 1 1 54855 174746 137985 0 54855 174746 137985 0 367586 329 1061 906 0 2296 54526 173685 137079 0 365290 0.386924 0.374347 0.387003 0 1.01242 0.894301 1.14614 1.09538 0.965171 1.24316 1.05516 0.993757 1.12035 0.079738 1 0.0533955 0.0304733 NA
rs2412710 rs2412710 15 42683787 G A 159 1 1 354444 13030 112 0 354444 13030 112 0 367586 2193 103 0 0 2296 352251 12927 112 0 365290 0.0180284 0.0224303 0.0180008 0 1.27983 1.04953 1.56067 NA NA NA 1.25172 1.02884 1.52289 0.0260299 1 0.247566 0.111227 NA
15:44211273_T_C rs492571 15 44211273 T C 160 0.999756 0.997857 337416 29521.7 648.675 0 337416 29521.7 648.675 0 367586 2094.75 198.247 3 0 2296 335321 29323.4 645.675 0 365290 0.0419208 0.0444789 0.0419047 -9.50107e-16 1.08223 0.935096 1.25252 0.743765 0.239051 2.31409 1.06429 0.924539 1.22516 0.357754 0.996999 0.0682653 0.0742295 NA
rs1532085 rs1532085 15 58683366 A G 161 1 1 55024 174195 138367 0 55024 174195 138367 0 367586 353 1124 819 0 2296 54671 173071 137548 0 365290 0.386635 0.398519 0.38656 0 1.00583 0.892117 1.13404 0.922172 0.813663 1.04515 0.951081 0.896353 1.00915 0.0973703 1 -0.05042 0.0304149 NA
15:58731153_G_C rs261342 15 58731153 G C 162 0.994844 0.988361 17975.2 126316 223295 0 17975.2 126316 223295 0 367586 118.671 740.886 1436.44 0 2296 17856.5 125575 221858 0 365290 0.220719 0.213029 0.220768 -8.23426e-15 0.887771 0.730906 1.0783 0.974242 0.807412 1.17554 1.04662 0.975027 1.12347 0.219915 0.988282 0.044065 0.0359199 NA
rs2652834 rs2652834 15 63396867 A G 163 1 1 12886 111853 242847 0 12886 111853 242847 0 367586 64 727 1505 0 2296 12822 111126 241342 0 365290 0.187201 0.186193 0.187207 0 1.31067 1.01443 1.69342 1.24934 0.972221 1.60544 1.0067 0.934393 1.0846 0.867409 1 0.00633914 0.0379702 NA
15:72566615_C_T rs1035744 15 72566615 C T 164 0.997742 0.99523 26414.8 145250 195922 0 26414.8 145250 195922 0 367586 156.498 902.788 1236.71 0 2296 26258.3 144347 194685 0 365290 0.269432 0.264761 0.269462 -1.34598e-15 1.04939 0.885136 1.24412 1.06585 0.902106 1.25931 1.0243 0.959111 1.09392 0.518515 0.995541 0.0216642 0.0335547 NA
rs3198697 rs3198697 16 15129940 C T 165 1 1 129009 177245 61332 0 129009 177245 61332 0 367586 769 1104 423 0 2296 128240 176141 60909 0 365290 0.407944 0.424652 0.407839 0 1.04522 0.95302 1.14633 1.15813 1.02815 1.30453 1.07165 1.01055 1.13644 0.019551 1 0.0703649 0.0301367 NA
rs749671 rs749671 16 31088347 G A 166 1 1 144921 171587 51078 0 144921 171587 51078 0 367586 911 1083 302 0 2296 144010 170504 50776 0 365290 0.372352 0.367378 0.372384 0 1.00408 0.919136 1.09687 0.940205 0.825147 1.07131 0.978752 0.921585 1.03947 0.402758 1 -0.0256399 0.0306438 NA
16:53799977_T_G rs9930333 16 53799977 T G 167 0.999912 0.999843 122301 179563 65721.5 0 122301 179563 65721.5 0 367586 768.914 1115.08 412.004 0 2296 121532 178448 65309.5 0 365290 0.423039 0.422276 0.423043 0 0.987666 0.900706 1.08302 0.997102 0.88431 1.12428 0.996859 0.939987 1.05717 0.843604 0.999659 -0.00591892 0.0300018 NA
rs9989419 rs9989419 16 56985139 A G 168 1 1 57303 175482 134801 0 57303 175482 134801 0 367586 354 1077 865 0 2296 56949 174405 133936 0 365290 0.394585 0.38872 0.394622 0 0.993435 0.880701 1.1206 1.03897 0.917753 1.17619 1.02508 0.965849 1.08795 0.406729 1 0.0251642 0.0303306 NA
rs5880 rs5880 16 57015091 G C 169 1 1 327936 38434 1216 0 327936 38434 1216 0 367586 2053 238 5 0 2296 325883 38196 1211 0 365290 0.055587 0.054007 0.0555969 0 0.989081 0.864497 1.13162 0.655388 0.272002 1.57916 0.969769 0.852953 1.10258 0.638438 1 -0.0303329 0.0645541 NA
rs16942887 rs16942887 16 67928042 G A 170 1 1 287913 74698 4975 0 287913 74698 4975 0 367586 1791 461 44 0 2296 286122 74237 4931 0 365290 0.11514 0.119556 0.115113 0 0.992056 0.895246 1.09933 1.42552 1.05562 1.92504 1.04384 0.954533 1.1415 0.35414 1 0.0429861 0.0463918 NA
16:72057282_A_G rs2288002 16 72057282 A G 171 0.996483 0.994849 69243.7 180680 117662 0 69243.7 180680 117662 0 367586 441.267 1158.27 696.467 0 2296 68802.5 179522 116965 0 365290 0.43414 0.444425 0.434076 1.42516e-15 1.00599 0.901201 1.12296 0.928423 0.823746 1.0464 0.958852 0.904466 1.01651 0.17013 0.997101 -0.0410906 0.0299541 NA
rs2000999 rs2000999 16 72108093 G A 172 1 1 241537 112695 13354 0 241537 112695 13354 0 367586 1550 675 71 0 2296 239987 112020 13283 0 365290 0.18962 0.177918 0.189693 0 0.932963 0.852097 1.0215 0.827596 0.651975 1.05052 0.924492 0.856958 0.997347 0.044483 1 -0.0759257 0.0377832 NA
rs2925979 rs2925979 16 81534790 T C 173 1 1 33095 154517 179974 0 33095 154517 179974 0 367586 227 969 1100 0 2296 32868 153548 178874 0 365290 0.300211 0.309887 0.300151 0 0.913749 0.790401 1.05635 0.890416 0.771488 1.02768 0.955107 0.89702 1.01695 0.157454 1 -0.0457042 0.0323298 NA
rs314253 rs314253 17 7091650 T C 174 1 1 155733 167003 44850 0 155733 167003 44850 0 367586 1014 1016 266 0 2296 154719 165987 44584 0 365290 0.349174 0.337108 0.34925 0 0.933954 0.855895 1.01913 0.91035 0.795044 1.04238 0.947555 0.891148 1.00753 0.0853439 1 -0.0534956 0.0310933 NA
rs4791641 rs4791641 17 8161149 C T 175 1 1 90802 183497 93287 0 90802 183497 93287 0 367586 536 1184 576 0 2296 90266 182313 92711 0 365290 0.49662 0.491289 0.496653 0 1.09369 0.987288 1.21156 1.04629 0.929844 1.17731 1.02169 0.964083 1.08274 0.483404 1 0.02078 0.0296502 NA
17:37821435_G_T rs931992 17 37821435 G T 176 0.998944 0.998045 40717.2 163133 163736 0 40717.2 163133 163736 0 367586 224.769 1048.36 1022.87 0 2296 40492.4 162084 162713 0 365290 0.332666 0.326197 0.332707 0 1.16522 1.00847 1.34634 1.13249 0.979833 1.30894 1.02991 0.968101 1.09566 0.333953 0.997656 0.0304272 0.0314922 NA
rs8077889 rs8077889 17 41878166 A C 177 1 1 227074 123834 16678 0 227074 123834 16678 0 367586 1452 751 93 0 2296 225622 123083 16585 0 365290 0.213814 0.204051 0.213875 0 0.948106 0.867917 1.0357 0.871329 0.706115 1.0752 0.942287 0.876838 1.01262 0.0992075 1 -0.059635 0.0361707 NA
17:45391804_T_C rs7225700 17 45391804 T C 178 0.999707 0.999518 46234.7 168484 152868 0 46234.7 168484 152868 0 367586 276.133 1054.87 964.996 0 2296 45958.6 167429 151903 0 365290 0.354955 0.349986 0.354986 0 1.04862 0.918126 1.19765 1.05732 0.924567 1.20914 1.02215 0.961825 1.08626 0.448481 0.999506 0.0235 0.0310047 NA
17:66882466_T_G rs4148005 17 66882466 T G 179 0.999123 0.998376 171388 159411 36787.2 0 171388 159411 36787.2 0 367586 1057.96 1023.02 215.024 0 2296 170330 158388 36572.1 0 365290 0.316912 0.316434 0.316915 2.45444e-15 1.03989 0.953988 1.13352 0.946584 0.817137 1.09654 0.99778 0.937435 1.06201 0.926712 0.998296 -0.00293633 0.0319227 NA
17:76388202_A_G rs4969178 17 76388202 A G 180 0.986996 0.976306 55545.7 174852 137189 0 55545.7 174852 137189 0 367586 335.906 1099.35 860.745 0 2296 55209.8 173752 136328 0 365290 0.388947 0.385706 0.388968 -1.10846e-15 1.03993 0.919969 1.17553 1.03774 0.914447 1.17766 1.01384 0.955175 1.07611 0.616582 0.974795 0.0154132 0.0307832 NA
rs4939883 rs4939883 18 47167214 T C 181 1 1 11820 108377 247389 0 11820 108377 247389 0 367586 63 679 1554 0 2296 11757 107698 245835 0 365290 0.179573 0.175305 0.1796 0 1.17657 0.90825 1.52416 1.17968 0.916374 1.51864 1.02986 0.954204 1.11152 0.46412 1 0.0283144 0.0386767 NA
18:47209143_C_T rs11660468 18 47209143 C T 182 0.998554 0.997576 136025 174672 56888.6 0 136025 174672 56888.6 0 367586 863.804 1117.74 314.459 0 2296 135161 173555 56574.1 0 365290 0.392357 0.380369 0.392432 -8.70931e-16 1.00772 0.921836 1.1016 0.869726 0.764114 0.989935 0.950391 0.895257 1.00892 0.087149 0.997732 -0.0518892 0.0303334 NA
18:57798110_C_T rs952044 18 57798110 C T 183 0.993776 0.990504 165280 162582 39723.3 0 165280 162582 39723.3 0 367586 1037.89 996.376 261.737 0 2296 164243 161586 39461.6 0 365290 0.329214 0.330978 0.329203 -6.33405e-16 0.97579 0.894304 1.0647 1.04961 0.916131 1.20253 1.00806 0.947781 1.07217 0.831397 0.992115 0.00674358 0.0316733 NA
19:8431581_G_A rs2278236 19 8431581 G A 184 0.998561 0.99757 86114.3 183792 97680 0 86114.3 183792 97680 0 367586 546.737 1125.65 623.616 0 2296 85567.6 182666 97056.4 0 365290 0.484268 0.483258 0.484274 1.26681e-15 0.96444 0.870487 1.06853 1.0056 0.896175 1.12838 1.00408 0.947439 1.0641 0.890795 0.997432 0.0040782 0.0297031 NA
rs6511720 rs6511720 19 11202306 G T 185 1 1 285447 77059 5080 0 285447 77059 5080 0 367586 1781 475 40 0 2296 283666 76584 5040 0 365290 0.118638 0.120862 0.118624 0 0.987868 0.892494 1.09343 1.26407 0.922877 1.73142 1.02147 0.934471 1.11656 0.599429 1 0.0241062 0.0458973 NA
19:11227602_C_T rs688 19 11227602 C T 186 0.999561 0.9993 110653 182452 74481.8 0 110653 182452 74481.8 0 367586 689.988 1135.04 470.969 0 2296 109963 181317 74010.8 0 365290 0.4508 0.452304 0.45079 7.91756e-17 0.997649 0.907315 1.09698 1.01414 0.901698 1.14061 1.00613 0.949156 1.06653 0.847765 0.999106 0.00572452 0.0298198 NA
19:19407718_T_C rs10401969 19 19407718 T C 187 0.999493 0.997443 313362 52106.4 2117.37 0 313362 52106.4 2117.37 0 367586 1982.54 302.569 10.8941 0 2296 311380 51803.8 2106.47 0 365290 0.0766366 0.0706352 0.0766744 -4.75053e-16 0.917342 0.812528 1.03568 0.812278 0.447129 1.47563 0.91525 0.817278 1.02497 0.113215 0.998033 -0.0882675 0.0557278 NA
rs731839 rs731839 19 33899065 G A 188 1 1 41265 163822 162499 0 41265 163822 162499 0 367586 241 1042 1013 0 2296 41024 162780 161486 0 365290 0.335094 0.331882 0.335115 0 1.08965 0.946811 1.25404 1.06781 0.927487 1.22937 1.01465 0.95402 1.07914 0.685701 1 0.0127195 0.0314298 NA
19:35556744_T_C rs1688030 19 35556744 T C 189 0.99969 0.998271 1691.18 45797.9 320097 0 1691.18 45797.9 320097 0 367586 8 287.157 2000.84 0 2296 1683.18 45510.8 318096 0 365290 0.0668963 0.0660185 0.0669018 7.1258e-16 1.32754 0.65645 2.68467 1.32342 0.659824 2.65439 1.01434 0.902485 1.14006 0.864761 0.998101 0.0101256 0.0594515 NA
rs6859 rs6859 19 45382034 A G 190 1 1 65619 179010 122957 0 65619 179010 122957 0 367586 418 1124 754 0 2296 65201 177886 122203 0 365290 0.422007 0.426829 0.421977 0 0.985604 0.880606 1.10312 0.962426 0.853682 1.08502 0.980333 0.92448 1.03956 0.511226 1 -0.0196774 0.0299535 NA
rs7254892 rs7254892 19 45389596 G A 191 1 1 344881 22366 339 0 344881 22366 339 0 367586 2144 151 1 0 2296 342737 22215 338 0 365290 0.031345 0.0333188 0.0313326 0 1.08659 0.92078 1.28226 0.472955 0.0663964 3.36895 1.06557 0.90648 1.25259 0.505419 1 0.0565284 0.0848791 NA
rs492602 rs492602 19 49206417 A G 192 1 1 89552 183204 94830 0 89552 183204 94830 0 367586 571 1126 599 0 2296 88981 182078 94231 0 365290 0.492821 0.493902 0.492814 0 0.963701 0.871108 1.06613 0.990591 0.882978 1.11132 0.995655 0.939518 1.05515 0.907454 1 -0.0034599 0.0297624 NA
rs17695224 rs17695224 19 52324216 G A 193 1 1 197505 144049 26032 0 197505 144049 26032 0 367586 1237 882 177 0 2296 196268 143167 25855 0 365290 0.266758 0.269164 0.266743 0 0.977475 0.896346 1.06595 1.0862 0.927409 1.27217 1.01242 0.948307 1.08086 0.72357 1 0.011863 0.0335405 NA
rs103294 rs103294 19 54797848 C T 194 1 1 221245 127588 18753 0 221245 127588 18753 0 367586 1381 787 128 0 2296 219864 126801 18625 0 365290 0.224565 0.227134 0.224549 0 0.988126 0.905058 1.07882 1.09414 0.912345 1.31217 1.0149 0.946991 1.08767 0.664467 1 0.0154265 0.0355651 NA
rs364585 rs364585 20 12962718 A G 195 1 1 56348 175283 135955 0 56348 175283 135955 0 367586 367 1067 862 0 2296 55981 174216 135093 0 365290 0.391716 0.392204 0.391713 0 0.934224 0.82942 1.05227 0.973305 0.861036 1.10021 0.997944 0.940368 1.05905 0.871252 1 -0.00492302 0.0303761 NA
rs2328223 rs2328223 20 17845921 A C 196 1 1 242960 111732 12894 0 242960 111732 12894 0 367586 1483 733 80 0 2296 241477 110999 12814 0 365290 0.187058 0.194469 0.187012 0 1.07527 0.983927 1.1751 1.01658 0.81121 1.27393 1.0495 0.97531 1.12934 0.179505 1 0.051052 0.0380338 NA
20:34154741_C_T rs7264396 20 34154741 C T 197 0.999888 0.999709 229265 122192 16129.7 0 229265 122192 16129.7 0 367586 1431.96 775.035 89 0 2296 227833 121417 16040.7 0 365290 0.210088 0.207543 0.210104 2.37527e-16 1.01561 0.930353 1.10868 0.882776 0.712197 1.09421 0.984613 0.916633 1.05764 0.707852 0.999865 -0.0136693 0.0364766 NA
20:39180436_T_C rs6016381 20 39180436 T C 198 0.985662 0.976158 134743 175256 57587.4 0 134743 175256 57587.4 0 367586 878.043 1070.33 347.624 0 2296 133865 174185 57239.8 0 365290 0.395051 0.384491 0.395118 3.48373e-15 0.936823 0.856597 1.02456 0.925894 0.817436 1.04874 0.956303 0.900936 1.01507 0.146218 0.97579 -0.044605 0.0306982 NA
20:39724338_T_C rs6065311 20 39724338 T C 199 0.999669 0.999483 99688.9 183946 83951.3 0 99688.9 183946 83951.3 0 367586 617.271 1171.31 507.42 0 2296 99071.7 182774 83443.9 0 365290 0.478593 0.476078 0.478609 -3.16702e-16 1.02856 0.932739 1.13423 0.975992 0.867525 1.09802 0.989905 0.934035 1.04912 0.732247 0.999469 -0.0101722 0.0297313 NA
rs1800961 rs1800961 20 43042364 C T 200 1 1 345047 22185 354 0 345047 22185 354 0 367586 2142 152 2 0 2296 342905 22033 352 0 365290 0.0311397 0.0339721 0.0311218 0 1.10439 0.936331 1.30262 0.909582 0.226439 3.6537 1.09481 0.932739 1.28503 0.269053 1 0.0942834 0.0853053 NA
20:44585420_A_G rs4465830 20 44585420 A G 201 0.999851 0.999604 243276 111557 12752.9 0 243276 111557 12752.9 0 367586 1527.78 691.176 77.0392 0 2296 241748 110866 12675.9 0 365290 0.186437 0.184071 0.186452 -6.33405e-16 0.986488 0.901466 1.07953 0.961688 0.764427 1.20985 0.984353 0.91335 1.06088 0.652182 0.999656 -0.0171507 0.0380507 NA
rs181362 rs181362 22 21932068 C T 202 1 1 239937 113956 13693 0 239937 113956 13693 0 367586 1471 757 68 0 2296 238466 113199 13625 0 365290 0.192257 0.194469 0.192243 0 1.08409 0.992814 1.18377 0.80907 0.634068 1.03237 1.01437 0.942668 1.09153 0.658766 1 0.0166162 0.0376257 NA
rs5763662 rs5763662 22 30378703 C T 203 1 1 351124 16288 174 0 351124 16288 174 0 367586 2202 92 2 0 2296 348922 16196 172 0 365290 0.0226287 0.0209059 0.0226395 0 0.900101 0.730218 1.10951 1.84252 0.456823 7.4315 0.92179 0.752623 1.12898 0.535456 1 -0.0623402 0.100598 NA
22:38595411_G_A rs3761445 22 38595411 G A 204 0.998847 0.998255 59201 176652 131733 0 59201 176652 131733 0 367586 388.718 1050.42 856.863 0 2296 58812.3 175601 130876 0 365290 0.40134 0.398052 0.401361 -3.95878e-16 0.905041 0.805324 1.0171 0.990567 0.878332 1.11714 1.01388 0.955534 1.0758 0.649414 0.997547 0.0137448 0.0302366 NA
# Completed successfully at 2019-08-07 22:30:42
