# Supplementary material for: Predicting the effect of statins on cancer risk using genetic variants from a Mendelian randomization study in the UK Biobank
Source: eLife. 2020 Oct 13;9:e57191. doi: 10.7554/eLife.57191 (PMC7553780; doi:10.7554/eLife.57191)
Supplement: Source data 1. [file elife-57191-data1.zip › lipid_snps_CANCER_outcomes_ca_nhl_nSR.out]

# Analysis: "SNPTEST 2.5.4-beta1 analysis, started 2020-06-10 08:17:01"
#  started: 2020-06-10 10:29:32
# 
# Analysis properties:
#   -cov_names PC1 PC2 PC3 PC4 PC5 PC6 PC7 PC8 PC9 PC10 ages sex (user-supplied)
#   -data /rds/project/jmmh2/rds-jmmh2-projects/zz_mr/Association_Tests_August/bgen/lipid_snps.bgen /rds/project/jmmh2/rds-jmmh2-projects/zz_mr/September/input/cancer_Jul19_nSR_corr.sample (user-supplied)
#   -exclude_samples /rds/project/jmmh2/rds-jmmh2-projects/zz_mr/Amy_GWAS/input_all/exclusion_list.txt (user-supplied)
#   -frequentist 1 (user-supplied)
#   -method score (user-supplied)
#   -o /rds/project/jmmh2/rds-jmmh2-projects/zz_mr/Association_Tests_August/output/lipid_snps_CANCER_outcomes_ca_nhl_nSR.out (user-supplied)
#   -pheno ca_nhl_nSR (user-supplied)
# 
alternate_ids rsid chromosome position alleleA alleleB index average_maximum_posterior_call info cohort_1_AA cohort_1_AB cohort_1_BB cohort_1_NULL all_AA all_AB all_BB all_NULL all_total cases_AA cases_AB cases_BB cases_NULL cases_total controls_AA controls_AB controls_BB controls_NULL controls_total all_maf cases_maf controls_maf missing_data_proportion het_OR het_OR_lower het_OR_upper hom_OR hom_OR_lower hom_OR_upper all_OR all_OR_lower all_OR_upper frequentist_add_pvalue frequentist_add_info frequentist_add_beta_1 frequentist_add_se_1 comment
rs10903129 rs10903129 01 25768937 A G 1 1 1 72158 181055 114373 0 72158 181055 114373 0 367586 416 1088 711 0 2215 71742 179967 113662 0 365371 0.442578 0.433409 0.442634 0 1.0426 0.930902 1.16769 1.07878 0.955508 1.21796 1.03819 0.978116 1.10195 0.24977 1 0.0349201 0.0303413 NA
rs4660293 rs4660293 01 40028180 A G 2 1 1 215504 132022 20060 0 215504 132022 20060 0 367586 1252 862 101 0 2215 214252 131160 19959 0 365371 0.234152 0.240181 0.234115 0 1.12467 1.03094 1.22693 0.865971 0.70669 1.06115 1.0341 0.965008 1.10813 0.337603 1 0.034217 0.0356832 NA
rs2479394 rs2479394 01 55486064 G A 3 1 1 28474 148012 191100 0 28474 148012 191100 0 367586 157 906 1152 0 2215 28317 147106 189948 0 365371 0.278792 0.275395 0.278812 0 1.11082 0.937244 1.31655 1.09387 0.925437 1.29296 1.01721 0.952125 1.08674 0.701184 1 0.0129237 0.03368 NA
rs11206510 rs11206510 01 55496039 T C 4 1 1 242622 111961 13003 0 242622 111961 13003 0 367586 1465 673 77 0 2215 241157 111288 12926 0 365371 0.187666 0.186682 0.187672 0 0.995472 0.908386 1.09091 0.980593 0.779239 1.23398 0.99351 0.920984 1.07175 0.710943 1 -0.0142865 0.0385508 NA
1:55502137_C_G rs2149041 01 55502137 C G 5 0.996853 0.992299 242350 112197 13039.4 0 242350 112197 13039.4 0 367586 1461.93 679.957 73.1098 0 2215 240888 111517 12966.3 0 365371 0.188086 0.186496 0.188095 -3.16702e-16 1.00468 0.917058 1.10068 0.929071 0.734089 1.17584 0.989547 0.917283 1.0675 0.80401 0.993121 -0.009613 0.0387369 NA
rs2479409 rs2479409 01 55504650 G A 6 1 1 44711 166817 156058 0 44711 166817 156058 0 367586 271 1000 944 0 2215 44440 165817 155114 0 365371 0.348543 0.348081 0.348546 0 0.988953 0.864379 1.13148 0.997989 0.871536 1.14279 1.00205 0.941803 1.06615 0.974767 1 0.00100099 0.0316463 NA
rs10888897 rs10888897 01 55513061 T C 7 1 1 56449 175511 135626 0 56449 175511 135626 0 367586 346 1084 785 0 2215 56103 174427 134841 0 365371 0.392301 0.400903 0.392249 0 1.00769 0.89249 1.13775 0.943969 0.831501 1.07165 0.964483 0.90807 1.0244 0.258242 1 -0.0349429 0.0309077 NA
1:55518752_C_T rs7552841 01 55518752 C T 8 0.958373 0.933846 142943 172732 51911 0 142943 172732 51911 0 367586 847.925 1064.18 302.894 0 2215 142095 171668 51608.2 0 365371 0.376177 0.376968 0.376172 4.59218e-15 1.03883 0.948949 1.13723 0.983541 0.862274 1.12186 1.0034 0.944069 1.06646 0.951925 0.928928 0.00194856 0.03232 NA
rs562556 rs562556 01 55524237 G A 9 1 1 11874 108124 247588 0 11874 108124 247588 0 367586 61 688 1466 0 2215 11813 107436 246122 0 365371 0.179376 0.182844 0.179355 0 1.24014 0.953792 1.61244 1.15349 0.892265 1.49119 0.976744 0.904884 1.05431 0.540707 1 -0.0240441 0.0393041 NA
1:55958030_C_T rs1998013 01 55958030 C T 10 0.99938 0.924791 365156 2424.64 5.47451 0 365156 2424.64 5.47451 0 367586 2201.21 13.7922 0 0 2215 362955 2410.85 5.47451 0 365371 0.00331296 0.00311335 0.00331417 -2.13774e-15 0.943307 0.55472 1.6041 NA NA NA 0.939219 0.552778 1.59581 0.796222 0.951397 -0.0692772 0.268267 NA
1:62953373_G_A rs10493326 01 62953373 G A 11 0.993589 0.986538 204883 139060 23643.3 0 204883 139060 23643.3 0 367586 1225.95 823.196 165.859 0 2215 203657 138236 23477.5 0 365371 0.253473 0.260703 0.253429 5.54229e-16 0.989257 0.905395 1.08089 1.17359 0.99735 1.38097 1.03882 0.971226 1.11112 0.261366 0.988342 0.0391768 0.0348806 NA
1:63133930_G_A rs4587594 01 63133930 G A 12 0.999555 0.999167 154549 167721 45316.3 0 154549 167721 45316.3 0 367586 978.086 967.843 269.071 0 2215 153571 166753 45047.2 0 365371 0.351419 0.339951 0.351489 0 0.911303 0.833589 0.996261 0.937841 0.819133 1.07375 0.95027 0.892828 1.01141 0.121091 0.999388 -0.0490453 0.0316379 NA
1:92993807_C_T rs6603981 01 92993807 C T 13 0.998715 0.997191 16184.9 118957 232444 0 16184.9 118957 232444 0 367586 113.573 718.596 1382.83 0 2215 16071.3 118238 231061 0 365371 0.205838 0.213486 0.205792 -2.21692e-15 0.860013 0.705104 1.04895 0.846876 0.698942 1.02612 0.954624 0.888228 1.02598 0.253025 0.99671 -0.0424598 0.0371466 NA
rs12133576 rs12133576 01 93816400 A G 14 1 1 50170 170896 146520 0 50170 170896 146520 0 367586 282 1014 919 0 2215 49888 169882 145601 0 365371 0.368942 0.356208 0.369019 0 1.05594 0.925056 1.20533 1.1166 0.97675 1.27648 1.057 0.993779 1.12425 0.0703529 1 0.0565111 0.031228 NA
rs646776 rs646776 01 109818530 C T 15 1 1 18197 127002 222387 0 18197 127002 222387 0 367586 94 764 1357 0 2215 18103 126238 221030 0 365371 0.222255 0.214898 0.2223 0 1.16554 0.940242 1.44482 1.18236 0.958797 1.45806 1.04429 0.971835 1.12214 0.239821 1 0.0426437 0.036279 NA
1:110198727_C_G rs1010167 01 110198727 C G 16 0.996247 0.993891 137991 174531 55063.9 0 137991 174531 55063.9 0 367586 813.031 1080.77 321.2 0 2215 137178 173450 54742.7 0 365371 0.3872 0.388977 0.387189 1.26681e-15 1.05132 0.959618 1.15179 0.989981 0.869689 1.12691 1.00756 0.948324 1.07049 0.786503 0.995483 0.00841338 0.0310623 NA
rs267733 rs267733 01 150958836 A G 17 1 1 258958 99130 9498 0 258958 99130 9498 0 367586 1568 582 65 0 2215 257390 98548 9433 0 365371 0.160678 0.160722 0.160678 0 0.96944 0.881214 1.0665 1.13112 0.881848 1.45086 1.00033 0.923032 1.0841 0.968558 1 -0.00161903 0.0410742 NA
rs12145743 rs12145743 01 156700651 T G 18 1 1 161167 164513 41906 0 161167 164513 41906 0 367586 910 1048 257 0 2215 160257 163465 41649 0 365371 0.337778 0.352596 0.337688 0 1.12905 1.03282 1.23423 1.08669 0.945785 1.24858 1.06819 1.00415 1.13632 0.0443474 1 0.0641594 0.0319075 NA
rs4650994 rs4650994 01 178515312 G A 19 1 1 81139 181896 104551 0 81139 181896 104551 0 367586 480 1128 607 0 2215 80659 180768 103944 0 365371 0.468154 0.471332 0.468135 0 1.04857 0.942044 1.16715 0.981298 0.870272 1.10649 0.987248 0.930526 1.04743 0.643029 1 -0.0139696 0.0301413 NA
1:182150978_C_A rs1689797 01 182150978 C A 20 0.998404 0.997402 163413 163299 40874.1 0 163413 163299 40874.1 0 367586 1022.38 966.878 225.737 0 2215 162391 162332 40648.3 0 365371 0.333319 0.32017 0.333399 1.58351e-15 0.946055 0.866193 1.03328 0.882081 0.763366 1.01926 0.941636 0.883871 1.00317 0.0714606 0.998191 -0.0577508 0.0320386 NA
rs2642438 rs2642438 01 220970028 A G 21 1 1 32481 153245 181860 0 32481 153245 181860 0 367586 212 887 1116 0 2215 32269 152358 180744 0 365371 0.296811 0.295937 0.296816 0 0.886152 0.762474 1.02989 0.939831 0.811091 1.08901 1.00423 0.941302 1.07136 0.868129 1 0.0054775 0.0329898 NA
1:220985811_T_C rs903319 01 220985811 T C 22 0.997348 0.994976 198690 143077 25818.5 0 198690 143077 25818.5 0 367586 1164.03 889.651 161.318 0 2215 197526 142188 25657.2 0 365371 0.264856 0.273654 0.264802 7.91756e-16 1.06174 0.972737 1.15888 1.06692 0.904476 1.25854 1.04602 0.978962 1.11767 0.196697 0.994735 0.0442635 0.0342857 NA
rs4846914 rs4846914 01 230295691 G A 23 1 1 56753 176014 134819 0 56753 176014 134819 0 367586 341 1081 793 0 2215 56412 174933 134026 0 365371 0.393813 0.397968 0.393787 0 1.02228 0.904777 1.15505 0.978816 0.861813 1.11171 0.98267 0.925125 1.04379 0.548085 1 -0.0185665 0.0309116 NA
1:230419344_G_A rs6680658 01 230419344 G A 24 0.993148 0.986 216214 131472 19900 0 216214 131472 19900 0 367586 1342.17 757.02 115.808 0 2215 214872 130715 19784.2 0 365371 0.232969 0.223168 0.233028 -1.66269e-15 0.927154 0.847902 1.01381 0.937107 0.774651 1.13363 0.945531 0.880785 1.01504 0.105943 0.985333 -0.0581069 0.0359416 NA
1:234849339_G_A rs2587534 01 234849339 G A 25 0.99591 0.992501 85062.7 183708 98815.1 0 85062.7 183708 98815.1 0 367586 542.118 1072.34 600.545 0 2215 84520.6 182636 98214.5 0 365371 0.481294 0.486811 0.48126 4.35466e-15 0.915407 0.825309 1.01534 0.95332 0.8485 1.07109 0.978019 0.921898 1.03756 0.437174 0.993156 -0.0235536 0.0303146 NA
rs1367117 rs1367117 02 21263900 G A 26 1 1 161856 163987 41743 0 161856 163987 41743 0 367586 973 983 259 0 2215 160883 163004 41484 0 365371 0.336619 0.338826 0.336606 0 0.997132 0.91231 1.08984 1.03233 0.899737 1.18445 1.00998 0.948875 1.07501 0.736156 1 0.0107606 0.0319356 NA
rs515135 rs515135 02 21286057 T C 27 1 1 11882 108434 247270 0 11882 108434 247270 0 367586 66 600 1549 0 2215 11816 107834 245721 0 365371 0.179819 0.165237 0.179908 0 0.996144 0.772012 1.28535 1.12859 0.881555 1.44485 1.10826 1.02355 1.19998 0.0108648 1 0.100062 0.039286 NA
rs1260326 rs1260326 02 27730940 T C 28 1 1 57437 175526 134623 0 57437 175526 134623 0 367586 322 1092 801 0 2215 57115 174434 133822 0 365371 0.39501 0.391874 0.395029 0 1.11042 0.980282 1.25783 1.06169 0.932547 1.20873 1.01331 0.953816 1.07651 0.658774 1 0.0136265 0.0308567 NA
2:27731212_T_C rs3817588 02 27731212 T C 29 0.991982 0.980657 237957 115439 14189.4 0 237957 115439 14189.4 0 367586 1438.91 691.82 84.2706 0 2215 236518 114748 14105.1 0 365371 0.195625 0.194212 0.195634 -4.19631e-15 0.991016 0.904858 1.08538 0.982045 0.787851 1.22411 0.990984 0.919688 1.06781 0.850401 0.980901 -0.00724145 0.0383945 NA
rs6544713 rs6544713 02 44073881 T C 30 1 1 38467 160718 168401 0 38467 160718 168401 0 367586 251 1008 956 0 2215 38216 159710 167445 0 365371 0.32326 0.340858 0.323154 0 0.960948 0.836485 1.10393 0.869275 0.756125 0.999357 0.923262 0.867481 0.98263 0.0120561 1 -0.080952 0.0322454 NA
rs4148218 rs4148218 02 44099582 G A 31 1 1 245276 109927 12383 0 245276 109927 12383 0 367586 1471 666 78 0 2215 243805 109261 12305 0 365371 0.183213 0.185553 0.183199 0 1.01027 0.921643 1.10743 1.05061 0.83604 1.32026 1.01578 0.941457 1.09597 0.684624 1 0.0158383 0.0389952 NA
rs2710642 rs2710642 02 63149557 G A 32 1 1 39456 161626 166504 0 39456 161626 166504 0 367586 248 960 1007 0 2215 39208 160666 165497 0 365371 0.327186 0.328668 0.327177 0 0.944649 0.821197 1.08666 0.961972 0.836818 1.10584 0.993257 0.932723 1.05772 0.766246 1 -0.00956658 0.0321795 NA
2:118576719_T_C rs17508045 02 118576719 T C 33 0.999611 0.997929 305977 58744.1 2864.9 0 305977 58744.1 2864.9 0 367586 1870.1 325.608 19.2941 0 2215 304107 58418.5 2845.61 0 365371 0.087699 0.0822113 0.0877323 -1.50434e-15 0.906372 0.805466 1.01992 1.10258 0.70302 1.72924 0.931433 0.836488 1.03715 0.200571 0.998262 -0.0682941 0.0533578 NA
rs2030746 rs2030746 02 121309488 C T 34 1 1 125469 178592 63525 0 125469 178592 63525 0 367586 802 1026 387 0 2215 124667 177566 63138 0 365371 0.415742 0.406321 0.415799 0 0.898183 0.818693 0.985391 0.95279 0.843623 1.07608 0.961601 0.905477 1.0212 0.200556 1 -0.0391973 0.0306236 NA
2:135762344_C_T rs16831243 02 135762344 C T 35 0.999529 0.998031 297933 65518.4 4134.64 0 297933 65518.4 4134.64 0 367586 1773.62 411.38 30 0 2215 296159 65107 4104.64 0 365371 0.100368 0.106406 0.100331 3.95878e-16 1.05507 0.947444 1.17492 1.22042 0.849614 1.75307 1.06776 0.970212 1.17512 0.152748 0.997032 0.072485 0.0506927 NA
2:165551201_T_C rs7607980 02 165551201 T C 36 0.999288 0.997628 284300 77910.9 5375.6 0 284300 77910.9 5375.6 0 367586 1732.75 442.541 39.7098 0 2215 282567 77468.3 5335.89 0 365371 0.1206 0.117824 0.120617 -2.77114e-15 0.931569 0.83897 1.03439 1.2136 0.885017 1.66418 0.97375 0.888508 1.06717 0.557319 0.996645 -0.0272017 0.0463538 NA
2:165619163_T_G rs355838 02 165619163 T G 37 0.994557 0.992059 56385.1 175396 135805 0 56385.1 175396 135805 0 367586 336.243 1035.33 843.427 0 2215 56048.9 174361 134962 0 365371 0.391971 0.385511 0.39201 8.70931e-16 0.989791 0.874892 1.11978 1.04172 0.917666 1.18254 1.02773 0.967213 1.09203 0.427314 0.991307 0.0246696 0.0310781 NA
rs2287623 rs2287623 02 169830155 G A 38 1 1 57757 176298 133531 0 57757 176298 133531 0 367586 330 1062 823 0 2215 57427 175236 132708 0 365371 0.39693 0.388713 0.39698 0 1.05464 0.931754 1.19373 1.07921 0.949467 1.22668 1.03527 0.9744 1.09994 0.27609 1 0.0336087 0.0308579 NA
rs1047891 rs1047891 02 211540507 C A 39 1 1 172154 158700 36732 0 172154 158700 36732 0 367586 1007 1003 205 0 2215 171147 157697 36527 0 365371 0.315795 0.318962 0.315776 0 1.08098 0.990212 1.18007 0.953849 0.820489 1.10889 1.01481 0.952493 1.08121 0.606583 1 0.016719 0.0324668 NA
rs1250229 rs1250229 02 216304384 T C 40 1 1 24471 143779 199336 0 24471 143779 199336 0 367586 161 870 1184 0 2215 24310 142909 198152 0 365371 0.262144 0.269074 0.262102 0 0.919218 0.776517 1.08814 0.90222 0.764852 1.06426 0.964883 0.902709 1.03134 0.295219 1 -0.0361139 0.0345012 NA
2:227122216_G_T rs1515110 02 227122216 G T 41 0.999003 0.998217 48609.5 170037 148940 0 48609.5 170037 148940 0 367586 284.396 1047.89 882.714 0 2215 48325.1 168989 148057 0 365371 0.363528 0.36494 0.363519 1.58351e-16 1.05368 0.923898 1.20168 1.01307 0.885989 1.15838 0.993885 0.934738 1.05677 0.837558 0.998006 -0.00643859 0.0314049 NA
rs11563251 rs11563251 02 234679384 C T 42 1 1 290875 72172 4539 0 290875 72172 4539 0 367586 1745 440 30 0 2215 289130 71732 4509 0 365371 0.110518 0.112867 0.110504 0 1.01634 0.915145 1.12872 1.1024 0.7675 1.58343 1.0241 0.932828 1.12431 0.6148 1 0.0242053 0.0480996 NA
3:12296469_G_A rs9875338 03 12296469 G A 43 0.999063 0.998416 132583 176123 58880 0 132583 176123 58880 0 367586 799.906 1069 346.094 0 2215 131783 175054 58533.9 0 365371 0.399747 0.397559 0.39976 -7.91756e-16 1.00607 0.917725 1.10292 0.974111 0.858379 1.10545 0.990862 0.932829 1.05251 0.741564 0.99786 -0.0101694 0.0308367 NA
rs7640978 rs7640978 03 32533010 C T 44 1 1 305112 59557 2917 0 305112 59557 2917 0 367586 1873 327 15 0 2215 303239 59230 2902 0 365371 0.0889465 0.0805869 0.0889972 0 0.893827 0.7945 1.00557 0.836837 0.502816 1.39275 0.897216 0.804976 1.00003 0.0598173 1 -0.0999084 0.0530824 NA
Affx-22382690 rs2290547 03 47061183 G A 45 1 1 250117 105993 11476 0 250117 105993 11476 0 367586 1523 625 67 0 2215 248594 105368 11409 0 365371 0.175394 0.171332 0.175419 0 0.968193 0.881871 1.06296 0.958557 0.749981 1.22514 0.971884 0.898612 1.05113 0.446825 1 -0.0301493 0.0396326 NA
3:50113034_A_G rs2240327 03 50113034 A G 46 0.99989 0.999813 100622 183347 83617 0 100622 183347 83617 0 367586 613.196 1106.81 494.996 0 2215 100009 182240 83122 0 365371 0.47687 0.473318 0.476891 -2.37527e-16 0.990526 0.897188 1.09357 0.971234 0.862452 1.09374 0.985775 0.92915 1.04585 0.709174 0.999746 -0.0114626 0.0307336 NA
rs13326165 rs13326165 03 52532118 A G 47 1 1 15455 119214 232917 0 15455 119214 232917 0 367586 84 712 1419 0 2215 15371 118502 231498 0 365371 0.204203 0.198646 0.204236 0 1.09945 0.876405 1.37927 1.12165 0.899519 1.39864 1.03537 0.96149 1.11492 0.346677 1 0.0353081 0.0375197 NA
rs6805251 rs6805251 03 119560606 T C 48 1 1 53874 173703 140009 0 53874 173703 140009 0 367586 298 1055 862 0 2215 53576 172648 139147 0 365371 0.382837 0.372686 0.382898 0 1.09861 0.965707 1.24981 1.11375 0.975938 1.27102 1.0444 0.982515 1.11019 0.170402 1 0.0425512 0.0310386 NA
rs17345563 rs17345563 03 132209203 A G 49 1 1 289295 73612 4679 0 289295 73612 4679 0 367586 1775 414 26 0 2215 287520 73198 4653 0 365371 0.112858 0.105192 0.112904 0 0.916159 0.822961 1.01991 0.905128 0.613881 1.33455 0.923659 0.838896 1.01699 0.1117 1 -0.0758871 0.0477098 NA
3:135932359_C_T rs687339 03 135932359 C T 50 0.998803 0.997227 19123.1 129452 219011 0 19123.1 129452 219011 0 367586 128.463 793.98 1292.56 0 2215 18994.6 128658 217719 0 365371 0.228107 0.237225 0.228052 -1.50434e-15 0.912487 0.756845 1.10014 0.877823 0.73181 1.05297 0.949908 0.886182 1.01822 0.166481 0.997519 -0.0497676 0.0359697 NA
3:156798294_A_G rs1482852 03 156798294 A G 51 0.998128 0.996845 131815 177009 58762 0 131815 177009 58762 0 367586 790.58 1056.03 368.392 0 2215 131025 175953 58393.6 0 365371 0.400631 0.404698 0.400607 1.42516e-15 0.994684 0.906843 1.09103 1.04557 0.923608 1.18363 1.01716 0.95775 1.08024 0.594882 0.996973 0.0164326 0.0309014 NA
3:170727218_G_A rs10513688 03 170727218 G A 52 0.999974 0.999859 299612 64506.6 3467.13 0 299612 64506.6 3467.13 0 367586 1797.98 403.024 14 0 2215 297814 64103.5 3453.13 0 365371 0.0971756 0.0972965 0.0971749 -9.50107e-16 1.04138 0.934439 1.16056 0.671548 0.396489 1.13743 1.00139 0.906395 1.10633 0.971776 0.999939 0.00180296 0.0509577 NA
rs6831256 rs6831256 04 3473139 A G 53 1 1 122328 179565 65693 0 122328 179565 65693 0 367586 764 1050 401 0 2215 121564 178515 65292 0 365371 0.422964 0.418059 0.422993 0 0.935893 0.852363 1.02761 0.977228 0.865651 1.10319 0.979953 0.922993 1.04043 0.560415 1 -0.0177968 0.0305669 NA
4:26062990_A_G rs10019888 04 26062990 A G 54 0.996652 0.990717 256221 101227 10138.8 0 256221 101227 10138.8 0 367586 1529.18 616.973 68.8431 0 2215 254691 100610 10070 0 365371 0.165273 0.170352 0.165242 -6.4924e-15 1.02137 0.929949 1.12177 1.13864 0.893627 1.45084 1.03727 0.958888 1.12206 0.387116 0.992452 0.0351636 0.0406582 NA
rs442177 rs442177 04 88030261 G T 55 1 1 60675 177384 129527 0 60675 177384 129527 0 367586 360 1096 759 0 2215 60315 176288 128768 0 365371 0.406346 0.409932 0.406324 0 1.04162 0.924371 1.17375 0.987544 0.870807 1.11993 0.985173 0.927749 1.04615 0.642498 1 -0.0142587 0.0307161 NA
4:88160140_C_T rs10029254 04 88160140 C T 56 0.999897 0.999771 217251 130571 19763.7 0 217251 130571 19763.7 0 367586 1326.07 780.933 107.992 0 2215 215925 129790 19655.7 0 365371 0.231372 0.225038 0.231411 3.16702e-16 0.979731 0.896592 1.07058 0.894622 0.73489 1.08907 0.964463 0.898608 1.03514 0.30362 0.999802 -0.0367575 0.035732 NA
rs3822072 rs3822072 04 89741269 G A 57 1 1 110787 182105 74694 0 110787 182105 74694 0 367586 683 1083 449 0 2215 110104 181022 74245 0 365371 0.450905 0.447178 0.450928 0 0.964449 0.876113 1.06169 0.974903 0.865142 1.09859 0.984958 0.92815 1.04524 0.635186 1 -0.0143968 0.0303449 NA
rs2602836 rs2602836 04 100014805 A G 58 1 1 64735 179575 123276 0 64735 179575 123276 0 367586 389 1052 774 0 2215 64346 178523 122502 0 365371 0.420371 0.413093 0.420415 0 0.974751 0.867422 1.09536 1.04513 0.92492 1.18096 1.03058 0.970581 1.0943 0.311102 1 0.0309814 0.0305865 NA
rs13107325 rs13107325 04 103188709 C T 59 1 1 314539 51078 1969 0 314539 51078 1969 0 367586 1897 311 7 0 2215 312642 50767 1962 0 365371 0.0748342 0.0733634 0.0748431 0 1.00962 0.895211 1.13866 0.588002 0.279563 1.23674 0.978664 0.873851 1.09605 0.619573 1 -0.0284404 0.057287 NA
rs6450176 rs6450176 05 53298025 G A 60 1 1 205147 139012 23427 0 205147 139012 23427 0 367586 1239 842 134 0 2215 203908 138170 23293 0 365371 0.25282 0.250564 0.252833 0 1.00291 0.918604 1.09495 0.946765 0.791791 1.13207 0.988025 0.922924 1.05772 0.71674 1 -0.0125953 0.0347152 NA
5:55861786_C_T rs9686661 05 55861786 C T 61 0.999884 0.999703 235332 117442 14811.2 0 235332 117442 14811.2 0 367586 1409.98 722.02 83 0 2215 233922 116720 14728.2 0 365371 0.200041 0.200456 0.200039 -3.95878e-16 1.02627 0.937968 1.12288 0.934947 0.74881 1.16735 1.00261 0.931298 1.07938 0.987014 0.99996 0.000613013 0.0376628 NA
5:67714246_A_G rs4976033 05 67714246 A G 62 0.983128 0.97252 131248 176794 59543.3 0 131248 176794 59543.3 0 367586 788.4 1068.08 358.518 0 2215 130460 175726 59184.8 0 365371 0.402465 0.402961 0.402462 1.18763e-15 1.00577 0.917087 1.10303 1.00238 0.884393 1.1361 1.00208 0.943515 1.06428 0.974964 0.973041 0.000978612 0.0311825 NA
5:74560579_G_A rs10066707 05 74560579 G A 63 0.993838 0.99098 146622 170694 50270.3 0 146622 170694 50270.3 0 367586 903.243 1018.74 293.02 0 2215 145719 169675 49977.3 0 365371 0.36894 0.362252 0.368981 1.58351e-15 0.968623 0.885388 1.05968 0.945876 0.828776 1.07952 0.971406 0.91351 1.03297 0.366455 0.992528 -0.0283078 0.031344 NA
5:74562029_C_G rs2006760 05 74562029 C G 64 0.989448 0.974963 232555 119577 15454 0 232555 119577 15454 0 367586 1374.84 730.098 110.063 0 2215 231180 118847 15343.9 0 365371 0.204693 0.214497 0.204634 -8.55096e-15 1.03298 0.944048 1.13029 1.20615 0.992617 1.46562 1.06136 0.987664 1.14056 0.0927272 0.976941 0.0636585 0.0378653 NA
rs7703051 rs7703051 05 74625487 C A 65 1 1 143724 172086 51776 0 143724 172086 51776 0 367586 879 1023 313 0 2215 142845 171063 51463 0 365371 0.37493 0.372235 0.374946 0 0.971842 0.887828 1.06381 0.988383 0.868412 1.12493 0.98848 0.92989 1.05076 0.674932 1 -0.0130614 0.031144 NA
5:74641707_G_A rs2303152 05 74641707 G A 66 0.999561 0.998347 297281 66549.7 3754.97 0 297281 66549.7 3754.97 0 367586 1757.68 426.337 30.9804 0 2215 295524 66123.4 3723.99 0 365371 0.100738 0.110225 0.10068 1.18763e-15 1.08405 0.974878 1.20545 1.39872 0.979084 1.99821 1.10655 1.00693 1.21602 0.0433725 0.998363 0.101146 0.0500699 NA
5:74648496_G_T rs17238484 05 74648496 G T 67 0.99975 0.999474 220665 127957 18963.4 0 220665 127957 18963.4 0 367586 1327.09 764.902 123.004 0 2215 219338 127192 18840.4 0 365371 0.22564 0.228196 0.225624 7.1258e-16 0.993934 0.909072 1.08672 1.07905 0.896507 1.29876 1.01477 0.945803 1.08877 0.723471 0.999761 0.012742 0.0360123 NA
rs5909 rs5909 05 74656175 G A 68 1 1 301812 62562 3212 0 301812 62562 3212 0 367586 1825 374 16 0 2215 299987 62188 3196 0 365371 0.0938365 0.0916479 0.0938498 0 0.988564 0.884186 1.10526 0.822911 0.502438 1.34779 0.97417 0.879384 1.07917 0.612392 1 -0.026209 0.0517288 NA
rs12916 rs12916 05 74656539 T C 69 1 1 132156 176603 58827 0 132156 176603 58827 0 367586 804 1057 354 0 2215 131352 175546 58473 0 365371 0.400256 0.39842 0.400267 0 0.983705 0.897244 1.0785 0.989073 0.872506 1.12121 0.992328 0.93423 1.05404 0.745638 1 -0.00998963 0.0307945 NA
rs4530754 rs4530754 05 122855416 G A 70 1 1 76377 182312 108897 0 76377 182312 108897 0 367586 429 1109 677 0 2215 75948 181203 108220 0 365371 0.455765 0.444018 0.455837 0 1.08349 0.96892 1.21161 1.10749 0.980974 1.25033 1.04891 0.988377 1.11316 0.123153 1 0.0467212 0.0303055 NA
rs6882076 rs6882076 05 156390297 T C 71 1 1 49173 170253 148160 0 49173 170253 148160 0 367586 287 1038 890 0 2215 48886 169215 147270 0 365371 0.365355 0.363883 0.365364 0 1.04487 0.916483 1.19124 1.02939 0.900795 1.17633 1.00642 0.946488 1.07014 0.829164 1 0.00675462 0.0313042 NA
6:16109163_A_C rs2294261 06 16109163 A C 72 0.99645 0.994416 95752.4 183259 88575.1 0 95752.4 183259 88575.1 0 367586 573.106 1111.84 530.059 0 2215 95179.3 182147 88045 0 365371 0.490237 0.490283 0.490237 1.26681e-15 1.01374 0.916268 1.12158 0.999832 0.888131 1.12558 1.00018 0.9428 1.06106 0.979821 0.993514 0.000765477 0.0302636 NA
6:26093141_G_A rs1800562 06 26093141 G A 73 0.99952 0.997285 313425 51906.4 2254.63 0 313425 51906.4 2254.63 0 367586 1897.09 299.8 18.1137 0 2215 311528 51606.6 2236.52 0 365371 0.076738 0.0758527 0.0767434 8.70931e-16 0.953974 0.844265 1.07794 1.32998 0.835756 2.11647 0.987442 0.883208 1.10398 0.85534 0.997511 -0.0103705 0.0568837 NA
rs2247056 rs2247056 06 31265490 T C 74 1 1 32591 153678 181317 0 32591 153678 181317 0 367586 248 911 1056 0 2215 32343 152767 180261 0 365371 0.297699 0.317607 0.297578 0 0.77771 0.675504 0.895379 0.763995 0.664976 0.877759 0.910222 0.85426 0.969851 0.0033722 1 -0.0971978 0.0331552 NA
6:34563164_A_G rs205262 06 34563164 A G 75 0.999283 0.998621 196621 144317 26647.4 0 196621 144317 26647.4 0 367586 1163.25 877.365 174.388 0 2215 195458 143440 26473 0 365371 0.268797 0.276781 0.268748 -1.58351e-16 1.02776 0.941272 1.1222 1.10687 0.943518 1.2985 1.04133 0.974799 1.1124 0.229245 0.997967 0.0409337 0.034046 NA
6:43757896_C_A rs998584 06 43757896 C A 76 0.996387 0.994693 98504 183562 85520.5 0 98504 183562 85520.5 0 367586 608.416 1098.93 507.659 0 2215 97895.6 182463 85012.8 0 365371 0.482339 0.477256 0.48237 4.75053e-16 0.969074 0.877426 1.0703 0.960838 0.853742 1.08137 0.979717 0.923461 1.0394 0.522571 0.99542 -0.0193509 0.0302647 NA
rs17789218 rs17789218 06 100600097 T C 77 1 1 209829 135864 21893 0 209829 135864 21893 0 367586 1308 767 140 0 2215 208521 135097 21753 0 365371 0.244365 0.236343 0.244413 0 0.90509 0.827686 0.989733 1.02601 0.86142 1.22204 0.956763 0.892507 1.02564 0.173003 1 -0.0478152 0.0350907 NA
6:116337503_G_A rs868943 06 116337503 G A 78 0.999615 0.999376 122639 178859 66087.8 0 122639 178859 66087.8 0 367586 740.2 1087.07 387.729 0 2215 121899 177772 65700.1 0 365371 0.423077 0.420436 0.423093 6.33405e-16 1.00704 0.916976 1.10594 0.971882 0.859195 1.09935 0.989161 0.931709 1.05015 0.697218 0.999038 -0.0118737 0.0305175 NA
rs9491696 rs9491696 06 127452639 C G 79 1 1 94100 183991 89495 0 94100 183991 89495 0 367586 568 1141 506 0 2215 93532 182850 88989 0 365371 0.493736 0.486005 0.493783 0 1.02755 0.928875 1.1367 0.936324 0.830307 1.05588 0.969352 0.913726 1.02836 0.260976 1 -0.0339441 0.0301971 NA
6:139831757_T_C rs634869 06 139831757 T C 80 0.999776 0.999687 61831.2 177550 128204 0 61831.2 177550 128204 0 367586 349.063 1140.57 725.369 0 2215 61482.1 176410 127479 0 365371 0.409717 0.415055 0.409685 -7.91756e-17 1.13879 1.00977 1.28429 1.00222 0.881776 1.13913 0.978082 0.921173 1.03851 0.48405 0.999315 -0.0214561 0.0306602 NA
6:152040291_T_C rs12525163 06 152040291 T C 81 0.999285 0.998573 193858 146362 27365.9 0 193858 146362 27365.9 0 367586 1169 878.333 167.667 0 2215 192689 145483 27198.2 0 365371 0.273533 0.273965 0.27353 1.34598e-15 0.995151 0.911516 1.08646 1.01613 0.863853 1.19525 1.00219 0.937969 1.07081 0.983982 0.998207 0.000680686 0.033903 NA
6:160575985_C_T rs2297374 06 160575985 C T 82 0.998105 0.996826 143986 171881 51719.5 0 143986 171881 51719.5 0 367586 841.973 1023.28 349.745 0 2215 143144 170857 51369.7 0 365371 0.374497 0.388888 0.37441 2.61279e-15 1.01821 0.929209 1.11573 1.1575 1.02139 1.31174 1.06328 1.00076 1.12969 0.0520996 0.996797 0.0605698 0.0311844 NA
rs1564348 rs1564348 06 160578860 T C 83 1 1 253279 103766 10541 0 253279 103766 10541 0 367586 1579 584 52 0 2215 251700 103182 10489 0 365371 0.169821 0.155305 0.169909 0 0.902215 0.820284 0.992329 0.790261 0.599101 1.04241 0.89824 0.82791 0.974545 0.00987876 1 -0.103804 0.0402333 NA
rs702485 rs702485 07 6449272 A G 84 1 1 109061 182158 76367 0 109061 182158 76367 0 367586 664 1122 429 0 2215 108397 181036 75938 0 365371 0.455529 0.446953 0.455581 0 1.01176 0.918907 1.11399 0.922247 0.816519 1.04167 0.965755 0.910052 1.02487 0.278371 1 -0.0328374 0.0302932 NA
7:16152174_T_A rs17286602 07 16152174 T A 85 0.997749 0.99646 120185 180187 67214.2 0 120185 180187 67214.2 0 367586 718.502 1085.22 411.278 0 2215 119466 179102 66802.9 0 365371 0.427948 0.430649 0.427932 -8.70931e-16 1.00747 0.916579 1.10738 1.02366 0.906492 1.15598 1.01115 0.9526 1.0733 0.661618 0.9965 0.0133896 0.0305921 NA
rs10282707 rs10282707 07 17911038 C T 86 1 1 133659 176056 57871 0 133659 176056 57871 0 367586 792 1082 341 0 2215 132867 174974 57530 0 365371 0.396911 0.398194 0.396903 0 1.0374 0.946279 1.13729 0.994379 0.875498 1.1294 1.0054 0.946533 1.06794 0.894906 1 0.00407435 0.0308432 NA
rs12670798 rs12670798 07 21607352 T C 87 1 1 208500 136805 22281 0 208500 136805 22281 0 367586 1219 854 142 0 2215 207281 135951 22139 0 365371 0.2467 0.256885 0.246638 0 1.06815 0.978432 1.16609 1.09065 0.916153 1.29839 1.05591 0.986877 1.12976 0.0999181 1 0.0576233 0.035024 NA
rs4722551 rs4722551 07 25991826 T C 88 1 1 260182 98070 9334 0 260182 98070 9334 0 367586 1585 591 39 0 2215 258597 97479 9295 0 365371 0.15879 0.151016 0.158837 0 0.989169 0.899746 1.08748 0.684557 0.497905 0.941179 0.942 0.867421 1.02299 0.142671 1 -0.0603895 0.0411957 NA
rs2073547 rs2073547 07 44582331 A G 89 1 1 245422 109039 13125 0 245422 109039 13125 0 367586 1467 673 75 0 2215 243955 108366 13050 0 365371 0.184024 0.185779 0.184013 0 1.03277 0.942432 1.13176 0.955719 0.757302 1.20612 1.01179 0.93779 1.09162 0.712401 1 0.0142831 0.038746 NA
rs217386 rs217386 07 44600695 G A 90 1 1 121990 179168 66428 0 121990 179168 66428 0 367586 732 1086 397 0 2215 121258 178082 66031 0 365371 0.424423 0.424379 0.424423 0 1.0102 0.919558 1.10979 0.99596 0.881102 1.12579 0.999819 0.941819 1.06139 0.929895 1 -0.00268137 0.0304781 NA
rs4917014 rs4917014 07 50305863 T G 91 1 1 170006 160266 37314 0 170006 160266 37314 0 367586 1047 967 201 0 2215 168959 159299 37113 0 365371 0.319509 0.309029 0.319572 0 0.979598 0.89736 1.06937 0.873986 0.75123 1.0168 0.952254 0.893293 1.01511 0.120766 1 -0.050218 0.032366 NA
rs17145738 rs17145738 07 72982874 C T 92 1 1 283413 78558 5615 0 283413 78558 5615 0 367586 1682 490 43 0 2215 281731 78068 5572 0 365371 0.122132 0.130023 0.122084 0 1.05131 0.950383 1.16296 1.29261 0.953903 1.75157 1.07474 0.984368 1.17341 0.106082 1 0.0743645 0.046016 NA
rs799160 rs799160 07 73060006 C T 93 1 1 96049 183953 87584 0 96049 183953 87584 0 367586 606 1098 511 0 2215 95443 182855 87073 0 365371 0.488486 0.478555 0.488546 0 0.94573 0.856164 1.04467 0.924291 0.821353 1.04013 0.960783 0.90562 1.01931 0.213357 1 -0.037608 0.0302221 NA
7:116358044_A_G rs38855 07 116358044 A G 94 0.993016 0.989758 102992 183261 81332.4 0 102992 183261 81332.4 0 367586 616.29 1123.89 474.816 0 2215 102376 182137 80857.6 0 365371 0.470538 0.468064 0.470553 8.70931e-16 1.02504 0.928847 1.13119 0.975478 0.865139 1.09989 0.99006 0.933154 1.05044 0.765768 0.991076 -0.00904054 0.030346 NA
7:130444934_A_G rs3996352 07 130444934 A G 95 0.997482 0.996091 94810.4 183476 89299.7 0 94810.4 183476 89299.7 0 367586 549.482 1094.84 570.675 0 2215 94260.9 182381 88729 0 365371 0.492504 0.504784 0.49243 -3.95878e-16 1.02979 0.929216 1.14126 1.10332 0.981002 1.24089 1.05066 0.990389 1.1146 0.108188 0.996226 0.0485576 0.0302277 NA
rs17173637 rs17173637 07 150529449 T C 96 1 1 308034 56880 2672 0 308034 56880 2672 0 367586 1857 337 21 0 2215 306177 56543 2651 0 365371 0.0846387 0.085553 0.0846332 0 0.982679 0.874703 1.10398 1.30608 0.848078 2.01143 1.01189 0.910475 1.12459 0.844291 1 0.0106424 0.054185 NA
8:9184231_G_A rs4240624 08 9184231 G A 97 0.999841 0.999322 3037.28 61083.2 303465 0 3037.28 61083.2 303465 0 367586 16.9961 366.867 1831.14 0 2215 3020.28 60716.4 301634 0 365371 0.0913498 0.0904873 0.091355 1.58351e-16 1.07375 0.65933 1.74864 1.07879 0.668229 1.74162 1.01055 0.911686 1.12014 0.852373 0.999559 0.00975133 0.0524006 NA
8:9267117_C_T rs9693857 08 9267117 C T 98 0.996631 0.995289 112952 181929 72705.1 0 112952 181929 72705.1 0 367586 666.392 1090.91 457.702 0 2215 112286 180838 72247.4 0 365371 0.445255 0.452892 0.445209 9.50107e-16 1.01646 0.922817 1.11961 1.06747 0.94737 1.20279 1.03154 0.972111 1.0946 0.307922 0.996312 0.031027 0.0304308 NA
8:15799853_G_C rs4332136 08 15799853 G C 99 0.999557 0.97821 361744 5820.84 21 0 361744 5820.84 21 0 367586 2170.66 44.3373 0 0 2215 359574 5776.5 21 0 365371 0.00797478 0.0100084 0.00796245 -6.25487e-15 1.27145 0.943346 1.71367 NA NA NA 1.25955 0.935935 1.69506 0.09374 0.990134 0.288686 0.172248 NA
rs4921914 rs4921914 08 18272438 C T 100 1 1 17860 128015 221711 0 17860 128015 221711 0 367586 115 765 1335 0 2215 17745 127250 220376 0 365371 0.222717 0.224605 0.222705 0 0.927645 0.762035 1.12925 0.934749 0.772155 1.13158 0.989118 0.92153 1.06166 0.82642 1 -0.00796799 0.0363345 NA
rs1801177 rs1801177 08 19805708 G A 101 1 1 355064 12417 105 0 355064 12417 105 0 367586 2137 78 0 0 2215 352927 12339 105 0 365371 0.0171756 0.0176072 0.017173 0 1.04399 0.832264 1.30957 NA NA NA 1.02574 0.819398 1.28405 0.828482 1 0.0251376 0.116029 NA
rs268 rs268 08 19813529 A G 102 1 1 354297 13161 128 0 354297 13161 128 0 367586 2125 90 0 0 2215 352172 13071 128 0 365371 0.0182502 0.020316 0.0182376 0 1.14112 0.923442 1.4101 NA NA NA 1.11633 0.905387 1.37641 0.377402 1 0.0987193 0.111839 NA
rs301 rs301 08 19816934 T C 103 1 1 215031 132363 20192 0 215031 132363 20192 0 367586 1299 773 143 0 2215 213732 131590 20049 0 365371 0.234975 0.239052 0.23495 0 0.966534 0.883965 1.05681 1.17356 0.98683 1.39561 1.02294 0.954495 1.0963 0.585571 1 0.0194025 0.0355836 NA
rs326 rs326 08 19819439 A G 104 1 1 183581 152452 31553 0 183581 152452 31553 0 367586 1113 889 213 0 2215 182468 151563 31340 0 365371 0.293208 0.29684 0.293186 0 0.961613 0.880232 1.05052 1.11422 0.961831 1.29076 1.01773 0.954008 1.0857 0.683815 1 0.0135013 0.0331513 NA
rs328 rs328 08 19819724 C G 105 1 1 297126 66721 3739 0 297126 66721 3739 0 367586 1799 385 31 0 2215 295327 66336 3708 0 365371 0.100927 0.100903 0.100928 0 0.95276 0.853188 1.06395 1.37244 0.960857 1.96033 0.999729 0.906345 1.10273 0.904329 1 -0.00600986 0.0500012 NA
rs12678919 rs12678919 08 19844222 A G 106 1 1 299527 64583 3476 0 299527 64583 3476 0 367586 1814 372 29 0 2215 297713 64211 3447 0 365371 0.0973038 0.0970655 0.0973052 0 0.950811 0.850168 1.06337 1.38076 0.955269 1.99576 0.997271 0.902575 1.1019 0.86911 1 -0.00837396 0.0508163 NA
8:19865843_G_A rs894210 08 19865843 G A 107 0.995362 0.992945 77450.3 182762 107374 0 77450.3 182762 107374 0 367586 492.996 1069.27 652.729 0 2215 76957.3 181692 106721 0 365371 0.459297 0.463943 0.459269 4.75053e-16 0.918668 0.82542 1.02245 0.954748 0.849059 1.07359 0.981369 0.924932 1.04125 0.417534 0.992587 -0.0246536 0.0304101 NA
rs10102164 rs10102164 08 55421614 G A 108 1 1 228370 122682 16534 0 228370 122682 16534 0 367586 1340 766 109 0 2215 227030 121916 16425 0 365371 0.211855 0.222122 0.211793 0 1.0645 0.973803 1.16365 1.12434 0.924353 1.36761 1.0627 0.989795 1.14096 0.0988124 1 0.0609617 0.0369322 NA
8:59385919_C_T rs2326077 08 59385919 C T 109 0.999418 0.998927 41715.8 164193 161677 0 41715.8 164193 161677 0 367586 263.145 974.753 977.102 0 2215 41452.7 163218 160700 0 365371 0.336825 0.338836 0.336813 -1.58351e-16 0.94077 0.820662 1.07846 0.957813 0.835557 1.09796 0.990998 0.931044 1.05481 0.844385 0.999222 -0.00626602 0.0319226 NA
rs2293889 rs2293889 08 116599199 T G 110 1 1 68113 181339 118134 0 68113 181339 118134 0 367586 412 1128 675 0 2215 67701 180211 117459 0 365371 0.43196 0.440632 0.431908 0 1.02855 0.918492 1.1518 0.944312 0.835102 1.0678 0.965147 0.909399 1.02431 0.256609 1 -0.0346273 0.0305236 NA
8:116663898_G_A rs2737252 08 116663898 G A 111 0.99825 0.996606 189806 148612 29168.6 0 189806 148612 29168.6 0 367586 1142.56 898.035 174.4 0 2215 188663 147714 28994.2 0 365371 0.281497 0.281453 0.281498 1.82104e-15 1.00387 0.919608 1.09586 0.99321 0.84651 1.16533 0.999777 0.936221 1.06765 0.884499 0.998012 -0.00487773 0.0335775 NA
8:121868551_G_T rs4871137 08 121868551 G T 112 0.998591 0.99772 37337.3 159046 171203 0 37337.3 159046 171203 0 367586 220.004 981.145 1013.85 0 2215 37117.3 158065 170189 0 365371 0.317912 0.320802 0.317895 -1.10846e-15 1.04724 0.904394 1.21264 1.00505 0.868342 1.16328 0.986714 0.926211 1.05117 0.705561 0.996395 -0.0122593 0.032447 NA
8:126474306_G_A rs2980885 08 126474306 G A 113 0.990879 0.979759 18546.6 128636 220403 0 18546.6 128636 220403 0 367586 109.427 767.631 1337.94 0 2215 18437.2 127868 219065 0 365371 0.225429 0.222683 0.225446 -1.00553e-14 1.01148 0.82741 1.2365 1.02904 0.846342 1.25117 1.01602 0.946389 1.09077 0.644393 0.980975 0.0168484 0.0365026 NA
8:126482621_C_A rs2954022 08 126482621 C A 114 0.999791 0.999672 104997 183080 79509.4 0 104997 183080 79509.4 0 367586 612.878 1112.18 489.937 0 2215 104384 181967 79019.5 0 365371 0.465331 0.472248 0.465289 -3.95878e-16 1.04098 0.942962 1.14919 1.05601 0.937398 1.18962 1.02834 0.969262 1.09102 0.369327 0.999794 0.0271825 0.030279 NA
8:126482621_C_T rs2954022 08 126482621 C T 115 0.999641 0.694303 367242 343.439 0.113725 0 367242 343.439 0.113725 0 367586 2211.23 3.76863 0 0 2215 365031 339.671 0.113725 0 365371 0.000467464 0.000850706 0.000465141 -7.68003e-15 1.83156 0.663044 5.05941 NA NA NA 1.82963 0.662632 5.05187 0.0623153 0.42441 2.01102 1.07885 NA
rs4075205 rs4075205 08 144284709 T C 116 1 1 105965 182871 78750 0 105965 182871 78750 0 367586 613 1134 468 0 2215 105352 181737 78282 0 365371 0.462981 0.467269 0.462955 0 1.07239 0.971745 1.18346 1.02746 0.910669 1.15924 1.01749 0.959 1.07954 0.536758 1 0.0186991 0.030271 NA
8:145022657_G_T rs7832643 08 145022657 G T 117 0.993906 0.99187 130814 177083 59689.2 0 130814 177083 59689.2 0 367586 772.141 1080.95 361.91 0 2215 130041 176002 59327.3 0 365371 0.403255 0.407397 0.40323 2.37527e-16 1.03436 0.942851 1.13475 1.02738 0.906445 1.16445 1.01744 0.958079 1.08048 0.596399 0.989867 0.0163792 0.0309283 NA
9:2640759_A_G rs3780181 09 2640759 A G 118 0.997345 0.983965 319716 46170.5 1699.8 0 319716 46170.5 1699.8 0 367586 1947.43 259.063 8.5098 0 2215 317768 45911.4 1691.29 0 365371 0.0674265 0.0623211 0.0674575 -8.07591e-15 0.920733 0.8085 1.04855 0.821014 0.418005 1.61257 0.918797 0.813141 1.03818 0.192519 0.981646 -0.0792511 0.0608144 NA
9:15304782_C_A rs686030 09 15304782 C A 119 0.999323 0.997839 7307.74 89253 271025 0 7307.74 89253 271025 0 367586 32.9373 500.267 1681.8 0 2215 7274.8 88752.7 269343 0 365371 0.141285 0.127797 0.141366 -1.02928e-15 1.24495 0.874336 1.77267 1.37912 0.976102 1.94852 1.12366 1.02854 1.22757 0.00742465 0.998959 0.115838 0.0432688 NA
9:16904846_C_T rs7033354 09 16904846 C T 120 0.998694 0.997789 38090 160212 169284 0 38090 160212 169284 0 367586 231.227 1011.09 972.678 0 2215 37858.8 159201 168311 0 365371 0.321547 0.33263 0.32148 -2.05856e-15 1.03985 0.901015 1.20009 0.946204 0.819444 1.09257 0.950599 0.892832 1.0121 0.12114 0.998578 -0.0501222 0.0323368 NA
rs1883025 rs1883025 09 107664301 C T 121 1 1 204187 139469 23930 0 204187 139469 23930 0 367586 1210 838 167 0 2215 202977 138631 23763 0 365371 0.25481 0.26456 0.254751 0 1.01402 0.928272 1.10768 1.1789 1.00223 1.38671 1.05236 0.984191 1.12524 0.128435 1 0.0526331 0.0346201 NA
9:107684230_T_G rs2472509 09 107684230 T G 122 0.989664 0.982561 166611 161750 39224.9 0 166611 161750 39224.9 0 367586 1030.91 974.431 209.659 0 2215 165580 160776 39015.2 0 365371 0.326726 0.314616 0.326799 1.90021e-15 0.973462 0.891601 1.06284 0.863112 0.743705 1.00169 0.945606 0.887335 1.0077 0.0807453 0.983286 -0.0566223 0.0324227 NA
rs8176720 rs8176720 09 136132873 T C 123 1 1 165305 162038 40243 0 165305 162038 40243 0 367586 1005 971 239 0 2215 164300 161067 40004 0 365371 0.329887 0.327088 0.329904 0 0.985562 0.90212 1.07672 0.976711 0.847859 1.12514 0.987313 0.927071 1.05147 0.782424 1 -0.00886309 0.0320938 NA
rs579459 rs579459 09 136154168 T C 124 1 1 230644 121108 15834 0 230644 121108 15834 0 367586 1412 710 93 0 2215 229232 120398 15741 0 365371 0.20781 0.202257 0.207844 0 0.95737 0.874582 1.04799 0.95916 0.777131 1.18383 0.966309 0.897807 1.04004 0.328141 1 -0.0364172 0.0372415 NA
10:5196273_A_G rs1781930 10 5196273 A G 125 0.999819 0.999538 11602.8 107606 248377 0 11602.8 107606 248377 0 367586 77.9961 643.933 1493.07 0 2215 11524.8 106962 246884 0 365371 0.177933 0.18057 0.177918 1.58351e-16 0.889548 0.702708 1.12607 0.893607 0.711124 1.12292 0.982131 0.909536 1.06052 0.673074 0.999751 -0.0166402 0.039438 NA
rs970548 rs970548 10 46013277 A C 126 1 1 208563 136635 22388 0 208563 136635 22388 0 367586 1284 819 112 0 2215 207279 135816 22276 0 365371 0.24676 0.23544 0.246829 0 0.973472 0.891542 1.06293 0.811654 0.66879 0.985037 0.939653 0.876467 1.00739 0.0771207 1 -0.0618506 0.0349905 NA
10:65301725_T_C rs7897379 10 65301725 T C 127 0.999433 0.9991 99861.9 183712 84012.2 0 99861.9 183712 84012.2 0 367586 594.224 1096.61 524.165 0 2215 99267.7 182615 83488.1 0 365371 0.478441 0.484185 0.478406 -4.75053e-16 1.00317 0.907578 1.10883 1.04882 0.932262 1.17995 1.02342 0.964685 1.08573 0.469194 0.99911 0.0218949 0.0302503 NA
rs2068888 rs2068888 10 94839642 G A 128 1 1 111288 181910 74388 0 111288 181910 74388 0 367586 666 1093 456 0 2215 110622 180817 73932 0 365371 0.449808 0.452596 0.449791 0 1.00403 0.911547 1.1059 1.02447 0.909082 1.15451 1.01139 0.953122 1.07323 0.665178 1 0.0131242 0.0303256 NA
rs2255141 rs2255141 10 113933886 A G 129 1 1 27842 146621 193123 0 27842 146621 193123 0 367586 162 865 1188 0 2215 27680 145756 191935 0 365371 0.275181 0.268397 0.275222 0 1.01401 0.85695 1.19985 1.05758 0.897039 1.24685 1.03508 0.968339 1.10642 0.313819 1 0.0340651 0.0338202 NA
rs2923084 rs2923084 11 10388782 A G 130 1 1 248174 107712 11700 0 248174 107712 11700 0 367586 1499 643 73 0 2215 246675 107069 11627 0 365371 0.178342 0.178104 0.178343 0 0.988259 0.900787 1.08422 1.03319 0.816272 1.30774 0.998366 0.924191 1.07849 0.978284 1 0.00107313 0.0394234 NA
11:14276999_G_A rs2303975 11 14276999 G A 131 0.998944 0.99593 290402 72711.9 4472.22 0 290402 72711.9 4472.22 0 367586 1724.57 464.173 26.2549 0 2215 288677 72247.8 4445.96 0 365371 0.111071 0.116633 0.111037 7.91756e-17 1.07544 0.970366 1.19189 0.988497 0.671579 1.45497 1.05704 0.964103 1.15894 0.193186 0.996476 0.0627417 0.0482178 NA
11:18656271_C_T rs10832962 11 18656271 C T 132 0.998752 0.997178 24573.6 141017 201996 0 24573.6 141017 201996 0 367586 142.682 838.839 1233.48 0 2215 24431 140178 200762 0 365371 0.258666 0.253771 0.258696 -2.13774e-15 1.02464 0.857551 1.22428 1.05201 0.884156 1.25173 1.02618 0.958841 1.09825 0.504389 0.996298 0.0230581 0.0345388 NA
rs326214 rs326214 11 47298360 G A 133 1 1 38532 160473 168581 0 38532 160473 168581 0 367586 256 969 990 0 2215 38276 159504 167591 0 365371 0.323104 0.334312 0.323036 0 0.90832 0.79109 1.04292 0.883224 0.769471 1.01379 0.950178 0.892507 1.01158 0.0986431 1 -0.0532653 0.0322533 NA
rs17788930 rs17788930 11 47752775 A G 134 1 1 156964 166067 44555 0 156964 166067 44555 0 367586 925 1007 283 0 2215 156039 165060 44272 0 365371 0.347098 0.355079 0.34705 0 1.02915 0.941014 1.12554 1.07832 0.943503 1.23241 1.03587 0.973866 1.10183 0.276948 1 0.0344028 0.0316434 NA
11:51512090_T_C rs11246602 11 51512090 T C 135 0.999692 0.998718 276600 84505.1 6481.33 0 276600 84505.1 6481.33 0 367586 1636.58 534.408 44.0078 0 2215 274963 83970.7 6437.32 0 365371 0.132578 0.140502 0.13253 -9.26354e-15 1.06925 0.969479 1.1793 1.14858 0.850531 1.55107 1.06998 0.982783 1.16492 0.133037 0.998932 0.0668305 0.0444874 NA
11:55324308_A_G rs12226802 11 55324308 A G 136 0.999928 0.999736 279095 82405 6085.81 0 279095 82405 6085.81 0 367586 1650.02 526.012 38.9725 0 2215 277445 81879 6046.84 0 365371 0.128646 0.136333 0.128599 1.58351e-16 1.08022 0.97894 1.19198 1.08373 0.787996 1.49044 1.06964 0.981404 1.1658 0.138449 0.999882 0.0667495 0.0450526 NA
rs174532 rs174532 11 61548874 G A 137 1 1 182042 153298 32246 0 182042 153298 32246 0 367586 1114 920 181 0 2215 180928 152378 32065 0 365371 0.296244 0.289391 0.296285 0 0.980587 0.898359 1.07034 0.916786 0.78317 1.0732 0.967253 0.906262 1.03235 0.292871 1 -0.034756 0.0330429 NA
rs1535 rs1535 11 61597972 A G 138 1 1 157003 166490 44093 0 157003 166490 44093 0 367586 944 989 282 0 2215 156059 165501 43811 0 365371 0.346417 0.350564 0.346392 0 0.987899 0.903367 1.08034 1.0641 0.931179 1.216 1.01855 0.957407 1.08359 0.637317 1 0.0149349 0.0316785 NA
rs12801636 rs12801636 11 65391317 G A 139 1 1 220966 127917 18703 0 220966 127917 18703 0 367586 1282 815 118 0 2215 219684 127102 18585 0 365371 0.224877 0.237246 0.224802 0 1.09879 1.00615 1.19996 1.088 0.900501 1.31455 1.07258 1.00062 1.1497 0.0483936 1 0.0712458 0.036094 NA
rs499974 rs499974 11 75455021 C A 140 1 1 261490 97062 9034 0 261490 97062 9034 0 367586 1629 529 57 0 2215 259861 96533 8977 0 365371 0.156603 0.145147 0.156672 0 0.874178 0.792287 0.964534 1.01289 0.777138 1.32017 0.913945 0.840446 0.993871 0.0383974 1 -0.0859555 0.0415126 NA
11:116639104_A_G rs10790162 11 116639104 A G 141 0.999743 0.998467 1651.59 46442.9 319492 0 1651.59 46442.9 319492 0 367586 10 280.239 1924.76 0 2215 1641.59 46162.6 317567 0 365371 0.0676659 0.0677741 0.0676652 3.95878e-16 0.99656 0.529336 1.87619 0.994963 0.533469 1.85569 0.998277 0.887599 1.12276 0.958812 0.998869 -0.00310702 0.0601612 NA
rs603446 rs603446 11 116654435 C T 142 1 1 109735 182269 75582 0 109735 182269 75582 0 367586 675 1077 463 0 2215 109060 181192 75119 0 365371 0.453544 0.452144 0.453553 0 0.96037 0.872014 1.05768 0.995848 0.884442 1.12129 0.994333 0.93704 1.05513 0.810167 1 -0.00728321 0.0303201 NA
11:122534504_T_C rs7117842 11 122534504 T C 143 0.993245 0.988903 146344 171063 50178.2 0 146344 171063 50178.2 0 367586 889.878 1015.37 309.753 0 2215 145455 170048 49868.4 0 365371 0.369192 0.369046 0.369193 4.82971e-15 0.975998 0.891751 1.06821 1.01528 0.89178 1.15589 0.99937 0.940032 1.06245 0.973276 0.989437 0.0010528 0.0314274 NA
rs11220462 rs11220462 11 126243952 G A 144 1 1 276605 84420 6561 0 276605 84420 6561 0 367586 1676 493 46 0 2215 274929 83927 6515 0 365371 0.132679 0.132054 0.132683 0 0.963589 0.871265 1.0657 1.15822 0.863232 1.55401 0.99454 0.911449 1.08521 0.92354 1 -0.0042664 0.0444531 NA
12:20463526_A_G rs11045163 12 20463526 A G 145 0.996867 0.995059 119302 180158 68125.7 0 119302 180158 68125.7 0 367586 732.561 1067.23 415.208 0 2215 118569 179091 67710.5 0 365371 0.430389 0.428363 0.430401 -3.16702e-16 0.964524 0.877702 1.05993 0.992518 0.879607 1.11992 0.991715 0.934252 1.05271 0.858398 0.995696 -0.00544852 0.0305387 NA
12:57844049_C_T rs3741414 12 57844049 C T 146 0.999661 0.999183 211838 134087 21660.2 0 211838 134087 21660.2 0 367586 1287.68 819.318 108.004 0 2215 210551 133268 21552.2 0 365371 0.241315 0.233708 0.241361 7.91756e-16 1.00525 0.920701 1.09757 0.819402 0.672988 0.997669 0.958621 0.893999 1.02792 0.217034 0.998857 -0.0435183 0.0352531 NA
rs10861661 rs10861661 12 107174646 A C 147 1 1 208429 136995 22162 0 208429 136995 22162 0 367586 1251 811 153 0 2215 207178 136184 22009 0 365371 0.246635 0.252144 0.246601 0 0.986237 0.902592 1.07763 1.15127 0.972802 1.36248 1.03006 0.962319 1.10256 0.343492 1 0.0332123 0.0350604 NA
12:109950144_A_G rs2241210 12 109950144 A G 148 0.999873 0.999793 83585.8 183041 100959 0 83585.8 183041 100959 0 367586 514.561 1100.04 600.396 0 2215 83071.2 181941 100359 0 365371 0.476369 0.480624 0.476343 2.37527e-16 0.976097 0.878802 1.08416 0.965822 0.858232 1.0869 0.982989 0.92656 1.04285 0.570577 0.99934 -0.0171241 0.0301905 NA
rs653178 rs653178 12 112007756 C T 149 1 1 85723 183395 98468 0 85723 183395 98468 0 367586 479 1128 608 0 2215 85244 182267 97860 0 365371 0.482664 0.47088 0.482735 0 1.10136 0.989402 1.22599 1.10567 0.980551 1.24676 1.04867 0.988418 1.1126 0.074931 1 0.0537558 0.0301848 NA
12:112310580_G_A rs6489818 12 112310580 G A 150 0.999913 0.999793 249772 106362 11452.5 0 249772 106362 11452.5 0 367586 1526.99 632.012 56 0 2215 248245 105730 11396.5 0 365371 0.175832 0.167948 0.17588 0 0.971789 0.885502 1.06648 0.798843 0.611447 1.04367 0.945802 0.873954 1.02356 0.215751 0.999968 -0.0491141 0.0396751 NA
12:121376416_C_T rs1186380 12 121376416 C T 151 0.996029 0.991403 206291 138369 22926.1 0 206291 138369 22926.1 0 367586 1254.68 822.792 137.529 0 2215 205036 137547 22788.6 0 365371 0.250583 0.247822 0.2506 -4.27548e-15 0.977547 0.895029 1.06767 0.986225 0.826582 1.1767 0.985263 0.920114 1.05503 0.76094 0.989669 -0.010666 0.0350571 NA
12:121416650_A_C rs1169288 12 121416650 A C 152 0.993936 0.989163 172179 158854 36552.3 0 172179 158854 36552.3 0 367586 1062.11 955.996 196.89 0 2215 171117 157898 36355.4 0 365371 0.315516 0.30469 0.315582 -4.90889e-15 0.975442 0.893586 1.0648 0.872526 0.749114 1.01627 0.950361 0.891293 1.01334 0.1306 0.988651 -0.0493821 0.0326658 NA
12:125259888_A_G rs838876 12 125259888 A G 153 0.987459 0.977169 36940.4 159435 171211 0 36940.4 159435 171211 0 367586 229.231 967.176 1018.59 0 2215 36711.1 158467 170193 0 365371 0.317361 0.321815 0.317334 -1.10846e-14 0.977439 0.84599 1.12931 0.958481 0.830164 1.10663 0.979607 0.919587 1.04354 0.488234 0.977446 -0.0227288 0.0327921 NA
12:125283766_C_T rs10773105 12 125283766 C T 154 0.998305 0.997077 89399.3 183992 94194.8 0 89399.3 183992 94194.8 0 367586 554.839 1099.51 560.651 0 2215 88844.5 182892 93634.2 0 365371 0.493477 0.498688 0.493446 -1.42516e-15 0.962647 0.868967 1.06643 0.958786 0.8523 1.07858 0.979247 0.923074 1.03884 0.475387 0.997785 -0.0215738 0.0302264 NA
rs4942486 rs4942486 13 32953388 T C 155 1 1 83345 183365 100876 0 83345 183365 100876 0 367586 476 1119 620 0 2215 82869 182246 100256 0 365371 0.476154 0.467494 0.476206 0 1.06895 0.959932 1.19035 1.07663 0.955079 1.21365 1.03558 0.976052 1.09873 0.254155 1 0.0344585 0.0302184 NA
rs1341267 rs1341267 13 95284980 C A 156 1 1 59044 176274 132268 0 59044 176274 132268 0 367586 347 1083 785 0 2215 58697 175191 131483 0 365371 0.400399 0.401129 0.400394 0 1.04569 0.926271 1.18051 1.00992 0.889714 1.14636 0.996947 0.938641 1.05887 0.920781 1 -0.00305866 0.0307557 NA
rs8017377 rs8017377 14 24883887 G A 157 1 1 101683 183219 82684 0 101683 183219 82684 0 367586 637 1075 503 0 2215 101046 182144 82181 0 365371 0.474157 0.469752 0.474184 0 0.93621 0.848557 1.03292 0.970904 0.863466 1.09171 0.982373 0.925921 1.04227 0.530475 1 -0.0189449 0.0302017 NA
rs4983559 rs4983559 14 105277209 G A 158 1 1 54855 174746 137985 0 54855 174746 137985 0 367586 317 1023 875 0 2215 54538 173723 137110 0 365371 0.386924 0.374041 0.387003 0 1.01311 0.892856 1.14957 1.09794 0.965187 1.24895 1.05653 0.993969 1.12303 0.0789673 1 0.0544994 0.0310235 NA
rs2412710 rs2412710 15 42683787 G A 159 1 1 354444 13030 112 0 354444 13030 112 0 367586 2115 100 0 0 2215 352329 12930 112 0 365371 0.0180284 0.0225734 0.0180009 0 1.28837 1.05341 1.57573 NA NA NA 1.25988 1.03254 1.53728 0.0240929 1 0.255379 0.113218 NA
15:44211273_T_C rs492571 15 44211273 T C 160 0.999756 0.997857 337416 29521.7 648.675 0 337416 29521.7 648.675 0 367586 2019.76 193.243 2 0 2215 335396 29328.4 646.675 0 365371 0.0419208 0.0445244 0.041905 -9.50107e-16 1.09414 0.943559 1.26876 0.513574 0.128077 2.05937 1.06542 0.923245 1.22949 0.35874 0.996911 0.0693561 0.0755703 NA
rs1532085 rs1532085 15 58683366 A G 161 1 1 55024 174195 138367 0 55024 174195 138367 0 367586 341 1078 796 0 2215 54683 173117 137571 0 365371 0.386635 0.397291 0.38657 0 0.998567 0.883743 1.12831 0.927864 0.817005 1.05376 0.956009 0.900008 1.01549 0.145176 1 -0.0451058 0.0309626 NA
15:58731153_G_C rs261342 15 58731153 G C 162 0.994844 0.988361 17975.2 126316 223295 0 17975.2 126316 223295 0 367586 111.682 716.796 1386.52 0 2215 17863.5 125599 221908 0 365371 0.220719 0.212226 0.220771 -8.23426e-15 0.912831 0.747358 1.11494 0.999392 0.823658 1.21262 1.05167 0.978385 1.13045 0.183064 0.988004 0.0486927 0.0365731 NA
rs2652834 rs2652834 15 63396867 A G 163 1 1 12886 111853 242847 0 12886 111853 242847 0 367586 63 702 1450 0 2215 12823 111151 241397 0 365371 0.187201 0.186907 0.187203 0 1.2855 0.992749 1.66459 1.2226 0.949436 1.57436 1.00194 0.928835 1.08081 0.967741 1 0.00156321 0.0386538 NA
15:72566615_C_T rs1035744 15 72566615 C T 164 0.997742 0.99523 26414.8 145250 195922 0 26414.8 145250 195922 0 367586 151.494 867.125 1196.38 0 2215 26263.3 144382 194725 0 365371 0.269432 0.264134 0.269464 -1.42516e-15 1.04117 0.875685 1.23793 1.06512 0.899045 1.26188 1.02762 0.961035 1.09883 0.467641 0.995683 0.0248096 0.0341578 NA
rs3198697 rs3198697 16 15129940 C T 165 1 1 129009 177245 61332 0 129009 177245 61332 0 367586 743 1061 411 0 2215 128266 176184 60921 0 365371 0.407944 0.425056 0.40784 0 1.03961 0.946307 1.14212 1.16466 1.03206 1.31429 1.07342 1.01116 1.13951 0.0191157 1 0.0718922 0.0306803 NA
rs749671 rs749671 16 31088347 G A 166 1 1 144921 171587 51078 0 144921 171587 51078 0 367586 869 1055 291 0 2215 144052 170532 50787 0 365371 0.372352 0.369526 0.372369 0 1.02552 0.9372 1.12217 0.949817 0.831421 1.08507 0.987888 0.929248 1.05023 0.600039 1 -0.0163578 0.0311967 NA
16:53799977_T_G rs9930333 16 53799977 T G 167 0.999912 0.999843 122301 179563 65721.5 0 122301 179563 65721.5 0 367586 739.914 1084.08 391.004 0 2215 121561 178479 65330.5 0 365371 0.423039 0.421239 0.42305 0 0.997907 0.908606 1.09598 0.983286 0.869561 1.11188 0.992607 0.934969 1.0538 0.74397 0.999647 -0.00997508 0.0305422 NA
rs9989419 rs9989419 16 56985139 A G 168 1 1 57303 175482 134801 0 57303 175482 134801 0 367586 344 1038 833 0 2215 56959 174444 133968 0 365371 0.394585 0.389616 0.394615 0 0.985247 0.871826 1.11342 1.02955 0.90767 1.1678 1.02119 0.961179 1.08496 0.488906 1 0.0213693 0.0308783 NA
rs5880 rs5880 16 57015091 G C 169 1 1 327936 38434 1216 0 327936 38434 1216 0 367586 1981 229 5 0 2215 325955 38205 1211 0 365371 0.055587 0.0539503 0.0555969 0 0.986253 0.859801 1.1313 0.679359 0.28194 1.63697 0.968695 0.849986 1.10398 0.627403 1 -0.0318914 0.0657033 NA
rs16942887 rs16942887 16 67928042 G A 170 1 1 287913 74698 4975 0 287913 74698 4975 0 367586 1726 446 43 0 2215 286187 74252 4932 0 365371 0.11514 0.12009 0.11511 0 0.995946 0.897191 1.10557 1.44562 1.06677 1.95902 1.04917 0.958028 1.14898 0.30089 1 0.0488708 0.0472397 NA
16:72057282_A_G rs2288002 16 72057282 A G 171 0.996483 0.994849 69243.7 180680 117662 0 69243.7 180680 117662 0 367586 427.275 1114.2 673.522 0 2215 68816.5 179566 116988 0 365371 0.43414 0.444414 0.434078 1.42516e-15 0.999368 0.893591 1.11767 0.927245 0.821088 1.04713 0.958905 0.903565 1.01763 0.178515 0.997067 -0.0410257 0.0304946 NA
rs2000999 rs2000999 16 72108093 G A 172 1 1 241537 112695 13354 0 241537 112695 13354 0 367586 1492 653 70 0 2215 240045 112042 13284 0 365371 0.18962 0.179007 0.189684 0 0.937683 0.855061 1.02829 0.847799 0.66668 1.07812 0.931438 0.862376 1.00603 0.0740555 1 -0.0687071 0.038464 NA
rs2925979 rs2925979 16 81534790 T C 173 1 1 33095 154517 179974 0 33095 154517 179974 0 367586 217 943 1055 0 2215 32878 153574 178919 0 365371 0.300211 0.310835 0.300147 0 0.930336 0.80231 1.07879 0.893391 0.771591 1.03442 0.950867 0.892078 1.01353 0.127101 1 -0.0502121 0.0329123 NA
rs314253 rs314253 17 7091650 T C 174 1 1 155733 167003 44850 0 155733 167003 44850 0 367586 984 970 261 0 2215 154749 166033 44589 0 365371 0.349174 0.336795 0.349249 0 0.918777 0.840579 1.00425 0.920546 0.802792 1.05557 0.946229 0.888906 1.00725 0.0830079 1 -0.0548735 0.0316548 NA
rs4791641 rs4791641 17 8161149 C T 175 1 1 90802 183497 93287 0 90802 183497 93287 0 367586 510 1148 557 0 2215 90292 182349 92730 0 365371 0.49662 0.489391 0.496664 0 1.1146 1.00389 1.23751 1.06344 0.942744 1.19959 1.02953 0.970457 1.09219 0.346771 1 0.0283999 0.0301847 NA
17:37821435_G_T rs931992 17 37821435 G T 176 0.998944 0.998045 40717.2 163133 163736 0 40717.2 163133 163736 0 367586 215.882 1013.24 985.875 0 2215 40501.3 162119 162750 0 365371 0.332666 0.326187 0.332706 7.91756e-17 1.17255 1.01193 1.35867 1.13645 0.980425 1.31731 1.02995 0.967062 1.09692 0.344693 0.997677 0.0302953 0.0320608 NA
rs8077889 rs8077889 17 41878166 A C 177 1 1 227074 123834 16678 0 227074 123834 16678 0 367586 1398 726 91 0 2215 225676 123108 16587 0 365371 0.213814 0.204966 0.213868 0 0.951982 0.870106 1.04156 0.885629 0.715991 1.09546 0.947649 0.880791 1.01958 0.141349 1 -0.0541591 0.0368232 NA
17:45391804_T_C rs7225700 17 45391804 T C 178 0.999707 0.999518 46234.7 168484 152868 0 46234.7 168484 152868 0 367586 265.365 1016.64 932.996 0 2215 45969.4 167467 151935 0 365371 0.354955 0.349293 0.354989 0 1.05163 0.918361 1.20424 1.06377 0.9278 1.21967 1.02528 0.963691 1.09081 0.399193 0.999667 0.0266082 0.0315613 NA
17:66882466_T_G rs4148005 17 66882466 T G 179 0.999123 0.998376 171388 159411 36787.2 0 171388 159411 36787.2 0 367586 1022.95 983.976 208.071 0 2215 170365 158427 36579.1 0 365371 0.316912 0.316054 0.316918 2.45444e-15 1.03438 0.94745 1.12929 0.947334 0.815797 1.10008 0.996014 0.934706 1.06134 0.873928 0.998301 -0.0051561 0.0324955 NA
17:76388202_A_G rs4969178 17 76388202 A G 180 0.986996 0.976306 55545.7 174852 137189 0 55545.7 174852 137189 0 367586 325.882 1052.87 836.247 0 2215 55219.8 173799 136352 0 365371 0.388947 0.384794 0.388972 -9.50107e-16 1.02651 0.906239 1.16274 1.03922 0.914017 1.18157 1.01777 0.957826 1.08147 0.53342 0.974629 0.0195187 0.0313405 NA
rs4939883 rs4939883 18 47167214 T C 181 1 1 11820 108377 247389 0 11820 108377 247389 0 367586 60 662 1493 0 2215 11760 107715 245896 0 365371 0.179573 0.176524 0.179591 0 1.20459 0.924223 1.57 1.19005 0.918753 1.54145 1.02118 0.94506 1.10344 0.60974 1 0.0200972 0.039372 NA
18:47209143_C_T rs11660468 18 47209143 C T 182 0.998554 0.997576 136025 174672 56888.6 0 136025 174672 56888.6 0 367586 832.816 1077.72 304.463 0 2215 135192 173595 56584.1 0 365371 0.392357 0.380733 0.392427 -8.70931e-16 1.0078 0.920404 1.10348 0.873457 0.765729 0.996342 0.951879 0.895704 1.01158 0.103982 0.997741 -0.0502068 0.0308803 NA
18:57798110_C_T rs952044 18 57798110 C T 183 0.993776 0.990504 165280 162582 39723.3 0 165280 162582 39723.3 0 367586 996.886 964.365 253.749 0 2215 164284 161618 39469.5 0 365371 0.329214 0.332249 0.329195 -6.33405e-16 0.983333 0.899783 1.07464 1.05948 0.922675 1.21656 1.01389 0.952263 1.07951 0.698843 0.991865 0.0124761 0.0322478 NA
19:8431581_G_A rs2278236 19 8431581 G A 184 0.998561 0.99757 86114.3 183792 97680 0 86114.3 183792 97680 0 367586 519.682 1083.73 611.592 0 2215 85594.7 182708 97068.4 0 365371 0.484268 0.479253 0.484299 1.26681e-15 0.976946 0.879661 1.08499 1.03775 0.922895 1.1669 1.02042 0.961832 1.08257 0.499491 0.997414 0.0204201 0.0302389 NA
rs6511720 rs6511720 19 11202306 G T 185 1 1 285447 77059 5080 0 285447 77059 5080 0 367586 1720 457 38 0 2215 283727 76602 5042 0 365371 0.118638 0.120316 0.118627 0 0.984121 0.887396 1.09139 1.24323 0.900383 1.71664 1.01618 0.927983 1.11276 0.688824 1 0.0187097 0.0467215 NA
19:11227602_C_T rs688 19 11227602 C T 186 0.999561 0.9993 110653 182452 74481.8 0 110653 182452 74481.8 0 367586 664.004 1095 456 0 2215 109989 181357 74025.8 0 365371 0.4508 0.453047 0.450786 7.91756e-17 1.00013 0.907949 1.10167 1.02037 0.905378 1.14997 1.00917 0.95103 1.07086 0.780078 0.999116 0.0084759 0.030356 NA
19:19407718_T_C rs10401969 19 19407718 T C 187 0.999493 0.997443 313362 52106.4 2117.37 0 313362 52106.4 2117.37 0 367586 1913.56 290.545 10.8941 0 2215 311449 51815.8 2106.47 0 365371 0.0766366 0.0705041 0.0766738 -5.54229e-16 0.912631 0.806395 1.03286 0.841744 0.463322 1.52925 0.91343 0.813911 1.02512 0.112513 0.998036 -0.0900341 0.0567323 NA
rs731839 rs731839 19 33899065 G A 188 1 1 41265 163822 162499 0 41265 163822 162499 0 367586 232 994 989 0 2215 41033 162828 161510 0 365371 0.335094 0.32912 0.335131 0 1.0797 0.935534 1.24608 1.08303 0.938359 1.25001 1.02747 0.964874 1.09413 0.430991 1 0.0251979 0.0319974 NA
19:35556744_T_C rs1688030 19 35556744 T C 189 0.99969 0.998271 1691.18 45797.9 320097 0 1691.18 45797.9 320097 0 367586 7 278.157 1929.84 0 2215 1684.18 45519.8 318167 0 365371 0.0668963 0.0659496 0.0669021 7.1258e-16 1.47022 0.693337 3.11759 1.45935 0.693706 3.07002 1.01548 0.901546 1.14381 0.857068 0.99803 0.0109028 0.060535 NA
rs6859 rs6859 19 45382034 A G 190 1 1 65619 179010 122957 0 65619 179010 122957 0 367586 406 1082 727 0 2215 65213 177928 122230 0 365371 0.422007 0.42754 0.421974 0 0.976767 0.871158 1.09518 0.955355 0.845795 1.07911 0.977479 0.920826 1.03762 0.45315 1 -0.0228758 0.0304939 NA
rs7254892 rs7254892 19 45389596 G A 191 1 1 344881 22366 339 0 344881 22366 339 0 367586 2066 148 1 0 2215 342815 22218 338 0 365371 0.031345 0.03386 0.0313298 0 1.10532 0.935006 1.30665 0.490922 0.0689176 3.497 1.08359 0.920293 1.27587 0.3844 1 0.0751843 0.0864369 NA
rs492602 rs492602 19 49206417 A G 192 1 1 89552 183204 94830 0 89552 183204 94830 0 367586 550 1084 581 0 2215 89002 182120 94249 0 365371 0.492821 0.493002 0.49282 0 0.963183 0.868981 1.0676 0.997554 0.887441 1.12133 0.99927 0.941943 1.06009 0.985587 1 -0.000547337 0.0302983 NA
rs17695224 rs17695224 19 52324216 G A 193 1 1 197505 144049 26032 0 197505 144049 26032 0 367586 1195 851 169 0 2215 196310 143198 25863 0 365371 0.266758 0.268397 0.266748 0 0.976264 0.893865 1.06626 1.07345 0.913273 1.26172 1.00845 0.943422 1.07796 0.820075 1 0.00776627 0.0341451 NA
rs103294 rs103294 19 54797848 C T 194 1 1 221245 127588 18753 0 221245 127588 18753 0 367586 1335 756 124 0 2215 219910 126832 18629 0 365371 0.224565 0.226637 0.224553 0 0.981876 0.897833 1.07379 1.09647 0.911632 1.31878 1.012 0.943061 1.08598 0.738517 1 0.0120847 0.0362013 NA
rs364585 rs364585 20 12962718 A G 195 1 1 56348 175283 135955 0 56348 175283 135955 0 367586 354 1032 829 0 2215 55994 174251 135126 0 365371 0.391716 0.392777 0.39171 0 0.936791 0.829946 1.05739 0.970407 0.856525 1.09943 0.995536 0.93711 1.05761 0.812169 1 -0.00734839 0.0309238 NA
rs2328223 rs2328223 20 17845921 A C 196 1 1 242960 111732 12894 0 242960 111732 12894 0 367586 1436 702 77 0 2215 241524 111030 12817 0 365371 0.187058 0.193228 0.187021 0 1.06341 0.97136 1.16419 1.01044 0.80286 1.27169 1.04114 0.966088 1.12202 0.267591 1 0.0429274 0.0387213 NA
20:34154741_C_T rs7264396 20 34154741 C T 197 0.999888 0.999709 229265 122192 16129.7 0 229265 122192 16129.7 0 367586 1380 747 88 0 2215 227885 121445 16041.7 0 365371 0.210088 0.208352 0.210099 2.37527e-16 1.01573 0.928954 1.11061 0.905875 0.72983 1.12438 0.989498 0.92009 1.06414 0.818685 0.999906 -0.00851289 0.0371359 NA
20:39180436_T_C rs6016381 20 39180436 T C 198 0.985662 0.976158 134743 175256 57587.4 0 134743 175256 57587.4 0 367586 844.412 1033.89 336.694 0 2215 133898 174222 57250.7 0 365371 0.395051 0.385391 0.39511 3.48373e-15 0.94101 0.858995 1.03086 0.932557 0.821574 1.05853 0.959978 0.903451 1.02004 0.190391 0.975992 -0.0409154 0.0312469 NA
20:39724338_T_C rs6065311 20 39724338 T C 199 0.999669 0.999483 99688.9 183946 83951.3 0 99688.9 183946 83951.3 0 367586 593.271 1124.31 497.42 0 2215 99095.7 182821 83453.9 0 365371 0.478593 0.478363 0.478595 -3.16702e-16 1.02721 0.929685 1.13497 0.995584 0.883435 1.12197 0.999073 0.941711 1.05993 0.980543 0.999449 -0.000738152 0.0302672 NA
rs1800961 rs1800961 20 43042364 C T 200 1 1 345047 22185 354 0 345047 22185 354 0 367586 2066 147 2 0 2215 342981 22038 352 0 365371 0.0311397 0.0340858 0.0311218 0 1.10735 0.93623 1.30975 0.943251 0.234815 3.78903 1.0986 0.93352 1.29287 0.258193 1 0.0981968 0.0868482 NA
20:44585420_A_G rs4465830 20 44585420 A G 201 0.999851 0.999604 243276 111557 12752.9 0 243276 111557 12752.9 0 367586 1477.78 661.176 76.0392 0 2215 241798 110896 12676.9 0 365371 0.186437 0.183579 0.186454 -6.33405e-16 0.975536 0.889809 1.06952 0.981446 0.77888 1.23669 0.981113 0.909046 1.05889 0.596557 0.999644 -0.0205048 0.0387352 NA
rs181362 rs181362 22 21932068 C T 202 1 1 239937 113956 13693 0 239937 113956 13693 0 367586 1421 729 65 0 2215 238516 113227 13628 0 365371 0.192257 0.193905 0.192247 0 1.08069 0.988099 1.18196 0.80058 0.623988 1.02715 1.0107 0.937941 1.0891 0.731564 1 0.0131409 0.0383064 NA
rs5763662 rs5763662 22 30378703 C T 203 1 1 351124 16288 174 0 351124 16288 174 0 367586 2126 87 2 0 2215 348998 16201 172 0 365371 0.0226287 0.0205418 0.0226414 0 0.88153 0.711013 1.09294 1.9088 0.473246 7.69901 0.905322 0.735177 1.11484 0.442208 1 -0.078719 0.102436 NA
22:38595411_G_A rs3761445 22 38595411 G A 204 0.998847 0.998255 59201 176652 131733 0 59201 176652 131733 0 367586 371.431 1018.71 824.859 0 2215 58829.5 175633 130908 0 365371 0.40134 0.397646 0.401362 -4.75053e-16 0.918672 0.815468 1.03494 0.997997 0.882616 1.12846 1.01561 0.95613 1.07879 0.613113 0.997651 0.0155634 0.0307799 NA
# Completed successfully at 2020-06-10 10:29:32
