# Supplementary material for: Predicting the effect of statins on cancer risk using genetic variants from a Mendelian randomization study in the UK Biobank
Source: eLife. 2020 Oct 13;9:e57191. doi: 10.7554/eLife.57191 (PMC7553780; doi:10.7554/eLife.57191)
Supplement: Source data 1. [file elife-57191-data1.zip › lipid_snps_CANCER_outcomes_ca_oeso.out]

# Analysis: "SNPTEST 2.5.4-beta1 analysis, started 2019-08-07 20:11:30"
#  started: 2019-08-07 22:46:42
# 
# Analysis properties:
#   -cov_names PC1 PC2 PC3 PC4 PC5 PC6 PC7 PC8 PC9 PC10 ages sex (user-supplied)
#   -data /rds/project/jmmh2/rds-jmmh2-projects/zz_mr/Association_Tests_August/bgen/lipid_snps.bgen /rds/project/jmmh2/rds-jmmh2-projects/zz_mr/Association_Tests_August/input/cancer_v3.sample (user-supplied)
#   -exclude_samples /rds/project/jmmh2/rds-jmmh2-projects/zz_mr/Amy_GWAS/input_all/exclusion_list.txt (user-supplied)
#   -frequentist 1 (user-supplied)
#   -method score (user-supplied)
#   -o /rds/project/jmmh2/rds-jmmh2-projects/zz_mr/Association_Tests_August/output/lipid_snps_CANCER_outcomes_ca_oeso.out (user-supplied)
#   -pheno ca_oeso (user-supplied)
# 
alternate_ids rsid chromosome position alleleA alleleB index average_maximum_posterior_call info cohort_1_AA cohort_1_AB cohort_1_BB cohort_1_NULL all_AA all_AB all_BB all_NULL all_total cases_AA cases_AB cases_BB cases_NULL cases_total controls_AA controls_AB controls_BB controls_NULL controls_total all_maf cases_maf controls_maf missing_data_proportion het_OR het_OR_lower het_OR_upper hom_OR hom_OR_lower hom_OR_upper all_OR all_OR_lower all_OR_upper frequentist_add_pvalue frequentist_add_info frequentist_add_beta_1 frequentist_add_se_1 comment
rs10903129 rs10903129 01 25768937 A G 1 1 1 72158 181055 114373 0 72158 181055 114373 0 367586 161 418 264 0 843 71997 180637 114109 0 366743 0.442578 0.438909 0.442586 0 1.0348 0.862609 1.24137 1.0346 0.850273 1.25889 1.01503 0.921845 1.11764 0.883096 1 0.00721938 0.0490963 NA
rs4660293 rs4660293 01 40028180 A G 2 1 1 215504 132022 20060 0 215504 132022 20060 0 367586 492 308 43 0 843 215012 131714 20017 0 366743 0.234152 0.233689 0.234153 0 1.02192 0.886128 1.17852 0.938787 0.68716 1.28256 0.997415 0.890905 1.11666 0.983635 1 0.00118662 0.0578498 NA
rs2479394 rs2479394 01 55486064 G A 3 1 1 28474 148012 191100 0 28474 148012 191100 0 367586 62 340 441 0 843 28412 147672 190659 0 366743 0.278792 0.275208 0.2788 0 1.05509 0.804661 1.38347 1.05996 0.812289 1.38316 1.0181 0.914789 1.13308 0.821553 1 0.0122862 0.0544728 NA
rs11206510 rs11206510 01 55496039 T C 4 1 1 242622 111961 13003 0 242622 111961 13003 0 367586 559 256 28 0 843 242063 111705 12975 0 366743 0.187666 0.185053 0.187672 0 0.992394 0.855799 1.15079 0.934474 0.639064 1.36644 0.982877 0.869072 1.11158 0.721069 1 -0.022299 0.0624569 NA
1:55502137_C_G rs2149041 01 55502137 C G 5 0.996853 0.992299 242350 112197 13039.4 0 242350 112197 13039.4 0 367586 564.906 245.22 32.8745 0 843 241785 111951 13006.5 0 366743 0.188086 0.184442 0.188094 -3.16702e-16 0.937517 0.806884 1.0893 1.08181 0.760749 1.53838 0.97619 0.863025 1.1042 0.729963 0.995128 -0.0216359 0.0626811 NA
rs2479409 rs2479409 01 55504650 G A 6 1 1 44711 166817 156058 0 44711 166817 156058 0 367586 108 361 374 0 843 44603 166456 155684 0 366743 0.348543 0.34223 0.348557 0 0.89567 0.722234 1.11076 0.992129 0.8007 1.22932 1.02838 0.929846 1.13736 0.595647 1 0.0271859 0.0512293 NA
rs10888897 rs10888897 01 55513061 T C 7 1 1 56449 175511 135626 0 56449 175511 135626 0 367586 146 373 324 0 843 56303 175138 135302 0 366743 0.392301 0.394425 0.392297 0 0.82131 0.67812 0.994736 0.923463 0.759389 1.12299 0.991121 0.898795 1.09293 0.865799 1 -0.00845304 0.0500188 NA
1:55518752_C_T rs7552841 01 55518752 C T 8 0.958373 0.933846 142943 172732 51911 0 142943 172732 51911 0 367586 336.816 394.651 111.533 0 843 142606 172338 51799.5 0 366743 0.376177 0.366381 0.376199 4.82971e-15 0.969567 0.838223 1.12149 0.911641 0.735747 1.12959 0.958809 0.868275 1.05878 0.381124 0.934362 -0.045695 0.0521735 NA
rs562556 rs562556 01 55524237 G A 9 1 1 11874 108124 247588 0 11874 108124 247588 0 367586 32 253 558 0 843 11842 107871 247030 0 366743 0.179376 0.188019 0.179356 0 0.867942 0.600579 1.25433 0.83591 0.58509 1.19425 0.943854 0.83519 1.06666 0.405252 1 -0.0528579 0.0635099 NA
1:55958030_C_T rs1998013 01 55958030 C T 10 0.99938 0.924791 365156 2424.64 5.47451 0 365156 2424.64 5.47451 0 367586 838.561 4.43922 0 0 843 364317 2420.2 5.47451 0 366743 0.00331296 0.00263299 0.00331452 -2.05856e-15 0.796892 0.313296 2.02696 NA NA NA 0.793837 0.312481 2.01669 0.64595 0.912175 -0.206525 0.449556 NA
1:62953373_G_A rs10493326 01 62953373 G A 11 0.993589 0.986538 204883 139060 23643.3 0 204883 139060 23643.3 0 367586 481.188 304.545 57.2667 0 843 204402 138755 23586 0 366743 0.253473 0.248564 0.253484 7.91756e-16 0.932336 0.807556 1.0764 1.03137 0.783942 1.3569 0.974167 0.872191 1.08807 0.646824 0.990148 -0.025837 0.0563906 NA
1:63133930_G_A rs4587594 01 63133930 G A 12 0.999555 0.999167 154549 167721 45316.3 0 154549 167721 45316.3 0 367586 373.016 371.004 98.9804 0 843 154176 167350 45217.3 0 366743 0.351419 0.337464 0.351451 0 0.91631 0.793517 1.0581 0.90476 0.72474 1.1295 0.939931 0.84958 1.03989 0.185859 0.999907 -0.0676019 0.0511002 NA
1:92993807_C_T rs6603981 01 92993807 C T 13 0.998715 0.997191 16184.9 118957 232444 0 16184.9 118957 232444 0 367586 32.0353 278.518 532.447 0 843 16152.9 118678 231912 0 366743 0.205838 0.203196 0.205844 -2.21692e-15 1.18332 0.820607 1.70635 1.15764 0.810156 1.65417 1.01641 0.902591 1.14459 0.705232 0.997189 0.0227323 0.0600958 NA
rs12133576 rs12133576 01 93816400 A G 14 1 1 50170 170896 146520 0 50170 170896 146520 0 367586 125 401 317 0 843 50045 170495 146203 0 366743 0.368942 0.386121 0.368903 0 0.941637 0.770155 1.1513 0.868068 0.705577 1.06798 0.929341 0.842451 1.02519 0.209417 1 -0.0633474 0.0504692 NA
rs646776 rs646776 01 109818530 C T 15 1 1 18197 127002 222387 0 18197 127002 222387 0 367586 32 301 510 0 843 18165 126701 221877 0 366743 0.222255 0.216489 0.222269 0 1.34856 0.936388 1.94217 1.3048 0.912599 1.86555 1.03433 0.921015 1.16158 0.557415 1 0.0344431 0.058708 NA
1:110198727_C_G rs1010167 01 110198727 C G 16 0.996247 0.993891 137991 174531 55063.9 0 137991 174531 55063.9 0 367586 300.553 425.773 116.675 0 843 137691 174105 54947.2 0 366743 0.3872 0.390938 0.387192 1.34598e-15 1.12034 0.966376 1.29883 0.972778 0.785353 1.20493 1.01589 0.921111 1.12041 0.725761 0.995388 0.0176314 0.050265 NA
rs267733 rs267733 01 150958836 A G 17 1 1 258958 99130 9498 0 258958 99130 9498 0 367586 593 232 18 0 843 258365 98898 9480 0 366743 0.160678 0.158956 0.160682 0 1.02207 0.877983 1.1898 0.827262 0.51736 1.3228 0.987229 0.866275 1.12507 0.750463 1 -0.0211054 0.0663632 NA
rs12145743 rs12145743 01 156700651 T G 18 1 1 161167 164513 41906 0 161167 164513 41906 0 367586 387 378 78 0 843 160780 164135 41828 0 366743 0.337778 0.316726 0.337826 0 0.956779 0.830201 1.10266 0.774727 0.607291 0.988327 0.908588 0.819888 1.00688 0.081498 1 -0.090101 0.051721 NA
rs4650994 rs4650994 01 178515312 G A 19 1 1 81139 181896 104551 0 81139 181896 104551 0 367586 203 414 226 0 843 80936 181482 104325 0 366743 0.468154 0.486358 0.468113 0 0.90952 0.768757 1.07606 0.863706 0.714425 1.04418 0.929468 0.844715 1.02273 0.0969293 1 -0.0810038 0.0487997 NA
1:182150978_C_A rs1689797 01 182150978 C A 20 0.998404 0.997402 163413 163299 40874.1 0 163413 163299 40874.1 0 367586 351.141 394.282 97.5765 0 843 163062 162904 40776.5 0 366743 0.333319 0.349606 0.333281 1.58351e-15 1.12395 0.973231 1.29801 1.11124 0.88773 1.39102 1.07531 0.972765 1.18866 0.112184 0.997105 0.0824924 0.0519325 NA
rs2642438 rs2642438 01 220970028 A G 21 1 1 32481 153245 181860 0 32481 153245 181860 0 367586 68 338 437 0 843 32413 152907 181423 0 366743 0.296811 0.281139 0.296847 0 1.05366 0.811795 1.36758 1.14815 0.889026 1.48281 1.07946 0.970604 1.20053 0.132636 1 0.0802096 0.0533384 NA
1:220985811_T_C rs903319 01 220985811 T C 22 0.997348 0.994976 198690 143077 25818.5 0 198690 143077 25818.5 0 367586 425.106 359.129 58.7647 0 843 198265 142718 25759.7 0 366743 0.264856 0.282716 0.264815 8.70931e-16 1.1736 1.01963 1.35083 1.06396 0.809697 1.39806 1.09424 0.984065 1.21676 0.112575 0.9951 0.0879465 0.0554265 NA
rs4846914 rs4846914 01 230295691 G A 23 1 1 56753 176014 134819 0 56753 176014 134819 0 367586 121 405 317 0 843 56632 175609 134502 0 366743 0.393813 0.383749 0.393836 0 1.07941 0.880846 1.32272 1.10308 0.89443 1.3604 1.04336 0.94571 1.1511 0.440814 1 0.0385585 0.0500228 NA
1:230419344_G_A rs6680658 01 230419344 G A 24 0.993148 0.986 216214 131472 19900 0 216214 131472 19900 0 367586 506.792 294.937 41.2706 0 843 215707 131177 19858.8 0 366743 0.232969 0.22389 0.23299 -1.74186e-15 0.956985 0.828883 1.10489 0.88455 0.643854 1.21523 0.949676 0.846814 1.06503 0.332023 0.986692 -0.0563187 0.0580577 NA
1:234849339_G_A rs2587534 01 234849339 G A 25 0.99591 0.992501 85062.7 183708 98815.1 0 85062.7 183708 98815.1 0 367586 208.043 408.02 226.937 0 843 84854.6 183300 98588.1 0 366743 0.481294 0.488794 0.481276 4.11713e-15 0.907905 0.768135 1.07311 0.938865 0.777681 1.13346 0.970352 0.881881 1.0677 0.498139 0.992669 -0.0332414 0.0490705 NA
rs1367117 rs1367117 02 21263900 G A 26 1 1 161856 163987 41743 0 161856 163987 41743 0 367586 379 375 89 0 843 161477 163612 41654 0 366743 0.336619 0.327995 0.336639 0 0.976534 0.846478 1.12657 0.910342 0.722488 1.14704 0.961791 0.868709 1.06485 0.39585 1 -0.0438648 0.051663 NA
rs515135 rs515135 02 21286057 T C 27 1 1 11882 108434 247270 0 11882 108434 247270 0 367586 28 229 586 0 843 11854 108205 246684 0 366743 0.179819 0.169039 0.179844 0 0.895973 0.604895 1.32712 1.00569 0.688028 1.47001 1.07793 0.948897 1.22452 0.265646 1 0.0708588 0.0636563 NA
rs1260326 rs1260326 02 27730940 T C 28 1 1 57437 175526 134623 0 57437 175526 134623 0 367586 126 394 323 0 843 57311 175132 134300 0 366743 0.39501 0.383155 0.395037 0 1.02329 0.837112 1.25087 1.09394 0.890195 1.34432 1.05126 0.952838 1.15984 0.389097 1 0.0430313 0.0499634 NA
2:27731212_T_C rs3817588 02 27731212 T C 29 0.991982 0.980657 237957 115439 14189.4 0 237957 115439 14189.4 0 367586 542.867 269.902 30.2314 0 843 237414 115169 14159.1 0 366743 0.195625 0.195946 0.195624 -3.8796e-15 1.0249 0.885546 1.18619 0.93376 0.64714 1.34732 1.00204 0.88838 1.13025 0.984863 0.98029 0.00117792 0.0620867 NA
rs6544713 rs6544713 02 44073881 T C 30 1 1 38467 160718 168401 0 38467 160718 168401 0 367586 85 350 408 0 843 38382 160368 167993 0 366743 0.32326 0.308422 0.323295 0 0.985505 0.777348 1.2494 1.09667 0.867907 1.38574 1.07126 0.965955 1.18804 0.189776 1 0.0684269 0.0521848 NA
rs4148218 rs4148218 02 44099582 G A 31 1 1 245276 109927 12383 0 245276 109927 12383 0 367586 542 266 35 0 843 244734 109661 12348 0 366743 0.183213 0.199288 0.183176 0 1.09528 0.945638 1.2686 1.27987 0.908875 1.80231 1.10985 0.984705 1.25091 0.0910305 1 0.106638 0.0631001 NA
rs2710642 rs2710642 02 63149557 G A 32 1 1 39456 161626 166504 0 39456 161626 166504 0 367586 92 357 394 0 843 39364 161269 166110 0 366743 0.327186 0.320878 0.327201 0 0.947172 0.752988 1.19143 1.01487 0.808598 1.27377 1.02929 0.929132 1.14024 0.700676 1 0.0200459 0.0521475 NA
2:118576719_T_C rs17508045 02 118576719 T C 33 0.999611 0.997929 305977 58744.1 2864.9 0 305977 58744.1 2864.9 0 367586 692.914 140.173 9.91373 0 843 305284 58603.9 2854.99 0 366743 0.087699 0.0948992 0.0876825 -1.58351e-15 1.05381 0.878686 1.26383 1.52988 0.816419 2.86683 1.09093 0.92678 1.28416 0.329444 0.998352 0.0839671 0.0860993 NA
rs2030746 rs2030746 02 121309488 C T 34 1 1 125469 178592 63525 0 125469 178592 63525 0 367586 286 434 123 0 843 125183 178158 63402 0 366743 0.415742 0.403321 0.415771 0 1.06626 0.918242 1.23814 0.849144 0.687233 1.0492 0.949818 0.861655 1.047 0.276354 1 -0.0539559 0.049567 NA
2:135762344_C_T rs16831243 02 135762344 C T 35 0.999529 0.998031 297933 65518.4 4134.64 0 297933 65518.4 4134.64 0 367586 695.176 140.824 7 0 843 297238 65377.6 4127.64 0 366743 0.100368 0.0918289 0.100388 3.95878e-16 0.920991 0.768261 1.10408 0.725112 0.344179 1.52766 0.906123 0.767937 1.06918 0.650759 0.997009 -0.0378734 0.0836596 NA
2:165551201_T_C rs7607980 02 165551201 T C 36 0.999288 0.997628 284300 77910.9 5375.6 0 284300 77910.9 5375.6 0 367586 637.165 186.835 19 0 843 283662 77724 5356.6 0 366743 0.1206 0.133354 0.120571 -2.77114e-15 1.07017 0.908973 1.25996 1.57912 0.999756 2.49422 1.12234 0.975139 1.29175 0.099961 0.997755 0.123412 0.0750208 NA
2:165619163_T_G rs355838 02 165619163 T G 37 0.994557 0.992059 56385.1 175396 135805 0 56385.1 175396 135805 0 367586 116.282 402.071 324.647 0 843 56268.8 174994 135480 0 366743 0.391971 0.376415 0.392007 1.02928e-15 1.11182 0.904296 1.36696 1.15955 0.937984 1.43345 1.06813 0.967802 1.17886 0.189737 0.993599 0.0659174 0.0502665 NA
rs2287623 rs2287623 02 169830155 G A 38 1 1 57757 176298 133531 0 57757 176298 133531 0 367586 131 392 320 0 843 57626 175906 133211 0 366743 0.39693 0.3879 0.396951 0 0.980286 0.804177 1.19496 1.05671 0.862112 1.29524 1.03869 0.941659 1.14572 0.437213 1 0.0387887 0.049927 NA
rs1047891 rs1047891 02 211540507 C A 39 1 1 172154 158700 36732 0 172154 158700 36732 0 367586 375 382 86 0 843 171779 158318 36646 0 366743 0.315795 0.328588 0.315766 0 1.10528 0.958346 1.27474 1.07501 0.850201 1.35925 1.06048 0.957888 1.17406 0.269017 1 0.0581171 0.052579 NA
rs1250229 rs1250229 02 216304384 T C 40 1 1 24471 143779 199336 0 24471 143779 199336 0 367586 45 328 470 0 843 24426 143451 198866 0 366743 0.262144 0.247924 0.262177 0 1.24111 0.908584 1.69533 1.28285 0.944548 1.74233 1.07792 0.96499 1.20406 0.153195 1 0.0796484 0.0557631 NA
2:227122216_G_T rs1515110 02 227122216 G T 41 0.999003 0.998217 48609.5 170037 148940 0 48609.5 170037 148940 0 367586 98.5137 397.027 347.459 0 843 48511 169640 148593 0 366743 0.363528 0.352346 0.363554 0 1.15249 0.924111 1.43731 1.15146 0.92042 1.4405 1.04998 0.950025 1.16045 0.362497 0.997729 0.0463159 0.050862 NA
rs11563251 rs11563251 02 234679384 C T 42 1 1 290875 72172 4539 0 290875 72172 4539 0 367586 665 169 9 0 843 290210 72003 4530 0 366743 0.110518 0.110913 0.110517 0 1.0243 0.864995 1.21294 0.867032 0.448847 1.67483 1.00403 0.862293 1.16906 0.987192 1 0.00124754 0.077715 NA
3:12296469_G_A rs9875338 03 12296469 G A 43 0.999063 0.998416 132583 176123 58880 0 132583 176123 58880 0 367586 290.384 419.435 133.18 0 843 132293 175703 58746.8 0 366743 0.399747 0.406759 0.399731 -8.70931e-16 1.08755 0.936251 1.26329 1.03281 0.841079 1.26824 1.02964 0.934189 1.13484 0.584721 0.997106 0.027286 0.0499285 NA
rs7640978 rs7640978 03 32533010 C T 44 1 1 305112 59557 2917 0 305112 59557 2917 0 367586 684 155 4 0 843 304428 59402 2913 0 366743 0.0889465 0.0966785 0.0889288 0 1.16134 0.975304 1.38286 0.61115 0.228561 1.63416 1.09647 0.932742 1.28894 0.255128 1 0.0977133 0.0858654 NA
Affx-22382690 rs2290547 03 47061183 G A 45 1 1 250117 105993 11476 0 250117 105993 11476 0 367586 570 243 30 0 843 249547 105750 11446 0 366743 0.175394 0.179715 0.175384 0 1.00601 0.865594 1.16921 1.14748 0.794493 1.6573 1.0301 0.909547 1.16664 0.65889 1 0.0283124 0.0641355 NA
3:50113034_A_G rs2240327 03 50113034 A G 46 0.99989 0.999813 100622 183347 83617 0 100622 183347 83617 0 367586 256.98 405.988 180.031 0 843 100365 182941 83437 0 366743 0.47687 0.45436 0.476921 -2.37527e-16 0.86673 0.741219 1.01349 0.842697 0.696378 1.01976 0.913301 0.82972 1.0053 0.0814337 0.999876 -0.0865765 0.0496873 NA
rs13326165 rs13326165 03 52532118 A G 47 1 1 15455 119214 232917 0 15455 119214 232917 0 367586 23 275 545 0 843 15432 118939 232372 0 366743 0.204203 0.190391 0.204234 0 1.55132 1.01343 2.37471 1.57365 1.0365 2.38915 1.09137 0.966299 1.23262 0.120735 1 0.0939633 0.0605552 NA
rs6805251 rs6805251 03 119560606 T C 48 1 1 53874 173703 140009 0 53874 173703 140009 0 367586 113 423 307 0 843 53761 173280 139702 0 366743 0.382837 0.384935 0.382832 0 1.1614 0.943504 1.42961 1.0455 0.84249 1.29743 0.991149 0.898432 1.09343 0.836115 1 -0.0103922 0.0502362 NA
rs17345563 rs17345563 03 132209203 A G 49 1 1 289295 73612 4679 0 289295 73612 4679 0 367586 657 171 15 0 843 288638 73441 4664 0 366743 0.112858 0.119217 0.112843 0 1.02293 0.864341 1.21062 1.41293 0.846229 2.35914 1.06413 0.918211 1.23323 0.365056 1 0.0700419 0.0773283 NA
3:135932359_C_T rs687339 03 135932359 C T 50 0.998803 0.997227 19123.1 129452 219011 0 19123.1 129452 219011 0 367586 38.9373 286.573 517.49 0 843 19084.1 129165 218494 0 366743 0.228107 0.216161 0.228134 -1.58351e-15 1.08742 0.777787 1.52031 1.16083 0.83786 1.6083 1.07176 0.954291 1.2037 0.221665 0.997878 0.0711167 0.0581916 NA
3:156798294_A_G rs1482852 03 156798294 A G 51 0.998128 0.996845 131815 177009 58762 0 131815 177009 58762 0 367586 280.035 413.808 149.157 0 843 131535 176595 58612.9 0 366743 0.400631 0.422373 0.400581 1.34598e-15 1.10065 0.945604 1.28112 1.19531 0.979693 1.45837 1.09418 0.993276 1.20534 0.048288 0.996837 0.0988208 0.0500403 NA
3:170727218_G_A rs10513688 03 170727218 G A 52 0.999974 0.999859 299612 64506.6 3467.13 0 299612 64506.6 3467.13 0 367586 664.992 169.008 9 0 843 298947 64337.5 3458.13 0 366743 0.0971756 0.110918 0.097144 -9.50107e-16 1.18092 0.997242 1.39843 1.16998 0.605559 2.26049 1.15948 0.995779 1.35009 0.0402785 0.999894 0.169805 0.0827962 NA
rs6831256 rs6831256 04 3473139 A G 53 1 1 122328 179565 65693 0 122328 179565 65693 0 367586 302 402 139 0 843 122026 179163 65554 0 366743 0.422964 0.403321 0.423009 0 0.906616 0.780775 1.05274 0.856764 0.700676 1.04762 0.922 0.83642 1.01634 0.150558 1 -0.0711651 0.049504 NA
4:26062990_A_G rs10019888 04 26062990 A G 54 0.996652 0.990717 256221 101227 10138.8 0 256221 101227 10138.8 0 367586 573.463 244.694 24.8431 0 843 255647 100982 10114 0 366743 0.165273 0.174603 0.165252 -6.72992e-15 1.08023 0.929912 1.25484 1.09502 0.732432 1.6371 1.06856 0.94216 1.21191 0.304937 0.992576 0.067493 0.0657889 NA
rs442177 rs442177 04 88030261 G T 55 1 1 60675 177384 129527 0 60675 177384 129527 0 367586 137 418 288 0 843 60538 176966 129239 0 366743 0.406346 0.410439 0.406336 0 1.04374 0.860398 1.26616 0.984706 0.803272 1.20712 0.983163 0.892142 1.08347 0.684805 1 -0.0201925 0.0497457 NA
4:88160140_C_T rs10029254 04 88160140 C T 56 0.999897 0.999771 217251 130571 19763.7 0 217251 130571 19763.7 0 367586 491.004 299.996 52 0 843 216760 130271 19711.7 0 366743 0.231372 0.239618 0.231353 3.16702e-16 1.01663 0.880466 1.17384 1.16459 0.874736 1.5505 1.04698 0.936084 1.17101 0.452414 0.999986 0.0433944 0.0577517 NA
rs3822072 rs3822072 04 89741269 G A 57 1 1 110787 182105 74694 0 110787 182105 74694 0 367586 246 425 172 0 843 110541 181680 74522 0 366743 0.450905 0.456109 0.450893 0 1.05116 0.898255 1.2301 1.03713 0.853357 1.26047 1.02127 0.927833 1.12411 0.536293 1 0.0303909 0.0491422 NA
rs2602836 rs2602836 04 100014805 A G 58 1 1 64735 179575 123276 0 64735 179575 123276 0 367586 147 430 266 0 843 64588 179145 123010 0 366743 0.420371 0.429419 0.42035 0 1.05463 0.874334 1.27209 0.950114 0.776599 1.1624 0.963567 0.874889 1.06123 0.435568 1 -0.0385747 0.0494738 NA
rs13107325 rs13107325 04 103188709 C T 59 1 1 314539 51078 1969 0 314539 51078 1969 0 367586 695 145 3 0 843 313844 50933 1966 0 366743 0.0748342 0.0895611 0.0748003 0 1.28558 1.07467 1.53787 0.689075 0.221503 2.14365 1.21675 1.02921 1.43846 0.0347365 1 0.195026 0.0923671 NA
rs6450176 rs6450176 05 53298025 G A 60 1 1 205147 139012 23427 0 205147 139012 23427 0 367586 475 310 58 0 843 204672 138702 23369 0 366743 0.25282 0.252669 0.25282 0 0.963039 0.834492 1.11139 1.06943 0.813972 1.40506 0.999201 0.89514 1.11536 0.979014 1 0.00147809 0.056191 NA
5:55861786_C_T rs9686661 05 55861786 C T 61 0.999884 0.999703 235332 117442 14811.2 0 235332 117442 14811.2 0 367586 559.992 249.137 33.8706 0 843 234772 117193 14777.3 0 366743 0.200041 0.187947 0.200069 -3.95878e-16 0.891254 0.767548 1.0349 0.96093 0.679046 1.35983 0.925386 0.818843 1.04579 0.222962 0.999528 -0.0743753 0.0610289 NA
5:67714246_A_G rs4976033 05 67714246 A G 62 0.983128 0.97252 131248 176794 59543.3 0 131248 176794 59543.3 0 367586 307.463 403.263 132.275 0 843 130941 176391 59411 0 366743 0.402465 0.396092 0.402479 1.02928e-15 0.973632 0.839215 1.12958 0.948183 0.773179 1.1628 0.973722 0.88308 1.07367 0.675359 0.973209 -0.0211453 0.0504896 NA
5:74560579_G_A rs10066707 05 74560579 G A 63 0.993838 0.99098 146622 170694 50270.3 0 146622 170694 50270.3 0 367586 343.973 384.902 114.125 0 843 146278 170309 50156.2 0 366743 0.36894 0.363673 0.368952 1.74186e-15 0.961099 0.830877 1.11173 0.967638 0.782807 1.19611 0.977514 0.885075 1.07961 0.716929 0.988857 -0.0184212 0.0508079 NA
5:74562029_C_G rs2006760 05 74562029 C G 64 0.989448 0.974963 232555 119577 15454 0 232555 119577 15454 0 367586 534.71 276.11 32.1804 0 843 232020 119301 15421.8 0 366743 0.204693 0.20194 0.2047 -8.94684e-15 1.00426 0.868344 1.16145 0.905448 0.634161 1.29279 0.983105 0.872774 1.10738 0.865153 0.973311 -0.010449 0.0615303 NA
rs7703051 rs7703051 05 74625487 C A 65 1 1 143724 172086 51776 0 143724 172086 51776 0 367586 332 397 114 0 843 143392 171689 51662 0 366743 0.37493 0.3707 0.37494 0 0.9987 0.863091 1.15562 0.953061 0.770219 1.17931 0.982031 0.889518 1.08417 0.753887 1 -0.0158115 0.0504325 NA
5:74641707_G_A rs2303152 05 74641707 G A 66 0.999561 0.998347 297281 66549.7 3754.97 0 297281 66549.7 3754.97 0 367586 693.996 147.004 2 0 843 296587 66402.7 3752.97 0 366743 0.100738 0.0895634 0.100764 1.10846e-15 0.946103 0.791712 1.1306 0.227746 0.0568225 0.912811 0.877913 0.742641 1.03782 0.108356 0.999918 -0.129995 0.0809623 NA
5:74648496_G_T rs17238484 05 74648496 G T 67 0.99975 0.999474 220665 127957 18963.4 0 220665 127957 18963.4 0 367586 513.867 289.133 40 0 843 220151 127668 18923.4 0 366743 0.22564 0.21894 0.225655 7.1258e-16 0.970257 0.839918 1.12082 0.905591 0.656227 1.24971 0.961901 0.856926 1.07974 0.496068 0.99934 -0.0397188 0.0583507 NA
rs5909 rs5909 05 74656175 G A 68 1 1 301812 62562 3212 0 301812 62562 3212 0 367586 685 151 7 0 843 301127 62411 3205 0 366743 0.0938365 0.0978648 0.0938273 0 1.06359 0.891574 1.2688 0.960128 0.455624 2.02326 1.0477 0.89204 1.23052 0.505057 1 0.0559888 0.0839974 NA
rs12916 rs12916 05 74656539 T C 69 1 1 132156 176603 58827 0 132156 176603 58827 0 367586 303 406 134 0 843 131853 176197 58693 0 366743 0.400256 0.399763 0.400257 0 1.00271 0.86393 1.16378 0.993495 0.810505 1.2178 0.997942 0.905183 1.10021 0.988373 1 -0.000726302 0.0498409 NA
rs4530754 rs4530754 05 122855416 G A 70 1 1 76377 182312 108897 0 76377 182312 108897 0 367586 202 377 264 0 843 76175 181935 108633 0 366743 0.455765 0.463227 0.455748 0 0.781423 0.658526 0.927255 0.916438 0.762835 1.10097 0.970337 0.88166 1.06793 0.620288 1 -0.0243053 0.0490577 NA
rs6882076 rs6882076 05 156390297 T C 71 1 1 49173 170253 148160 0 49173 170253 148160 0 367586 109 399 335 0 843 49064 169854 147825 0 366743 0.365355 0.365955 0.365354 0 1.05739 0.855329 1.30717 1.02008 0.821609 1.26649 0.997412 0.90321 1.10144 0.952538 1 -0.00301846 0.0507139 NA
6:16109163_A_C rs2294261 06 16109163 A C 72 0.99645 0.994416 95752.4 183259 88575.1 0 95752.4 183259 88575.1 0 367586 226.094 375.424 241.482 0 843 95526.3 182883 88333.6 0 366743 0.490237 0.509127 0.490194 1.02928e-15 0.867325 0.735265 1.0231 1.15503 0.963207 1.38505 1.07868 0.980344 1.18689 0.0806844 0.993147 0.085594 0.0490024 NA
6:26093141_G_A rs1800562 06 26093141 G A 73 0.99952 0.997285 313425 51906.4 2254.63 0 313425 51906.4 2254.63 0 367586 725.882 110.11 7.00784 0 843 312699 51796.2 2247.62 0 366743 0.076738 0.0736213 0.0767452 8.70931e-16 0.915774 0.749271 1.11928 1.34314 0.63756 2.82958 0.956061 0.79619 1.14803 0.401853 0.998819 -0.0760348 0.0906994 NA
rs2247056 rs2247056 06 31265490 T C 74 1 1 32591 153678 181317 0 32591 153678 181317 0 367586 86 355 402 0 843 32505 153323 180915 0 366743 0.297699 0.312574 0.297665 0 0.87513 0.691251 1.10792 0.839853 0.665183 1.06039 0.932086 0.840777 1.03331 0.372328 1 -0.0476082 0.0533651 NA
6:34563164_A_G rs205262 06 34563164 A G 75 0.999283 0.998621 196621 144317 26647.4 0 196621 144317 26647.4 0 367586 470.157 304.843 68 0 843 196151 144012 26579.4 0 366743 0.268797 0.261473 0.268814 -1.58351e-16 0.883131 0.764472 1.02021 1.06736 0.827436 1.37686 0.963023 0.86379 1.07366 0.532966 0.9995 -0.0343588 0.0551077 NA
6:43757896_C_A rs998584 06 43757896 C A 76 0.996387 0.994693 98504 183562 85520.5 0 98504 183562 85520.5 0 367586 225.659 423.071 194.271 0 843 98278.3 183138 85326.2 0 366743 0.482339 0.481383 0.482342 3.95878e-16 1.00609 0.855835 1.18274 0.991585 0.818323 1.20153 0.996168 0.905305 1.09615 0.984364 0.995706 -0.000959822 0.048975 NA
rs17789218 rs17789218 06 100600097 T C 77 1 1 209829 135864 21893 0 209829 135864 21893 0 367586 486 306 51 0 843 209343 135558 21842 0 366743 0.244365 0.241993 0.24437 0 0.972341 0.842614 1.12204 1.00577 0.753462 1.34257 0.987167 0.882942 1.10369 0.864027 1 -0.00974095 0.0568812 NA
6:116337503_G_A rs868943 06 116337503 G A 78 0.999615 0.999376 122639 178859 66087.8 0 122639 178859 66087.8 0 367586 257.161 444.569 141.271 0 843 122382 178415 65946.5 0 366743 0.423077 0.431263 0.423059 6.33405e-16 1.18583 1.01685 1.38288 1.01947 0.830107 1.25202 1.0341 0.938978 1.13886 0.610159 0.999035 0.0251618 0.0493517 NA
rs9491696 rs9491696 06 127452639 C G 79 1 1 94100 183991 89495 0 94100 183991 89495 0 367586 242 398 203 0 843 93858 183593 89292 0 366743 0.493736 0.476868 0.493775 0 0.840781 0.716492 0.98663 0.881738 0.731521 1.0628 0.934549 0.849276 1.02838 0.139831 1 -0.0721521 0.0488696 NA
6:139831757_T_C rs634869 06 139831757 T C 80 0.999776 0.999687 61831.2 177550 128204 0 61831.2 177550 128204 0 367586 157 407.039 278.961 0 843 61674.2 177143 127926 0 366743 0.409717 0.427663 0.409676 0 0.902641 0.750665 1.08539 0.856623 0.704305 1.04188 0.928755 0.843238 1.02294 0.133289 0.999888 -0.0745256 0.0496421 NA
6:152040291_T_C rs12525163 06 152040291 T C 81 0.999285 0.998573 193858 146362 27365.9 0 193858 146362 27365.9 0 367586 436.133 335.871 70.9961 0 843 193422 146026 27294.9 0 366743 0.273533 0.28343 0.27351 1.18763e-15 1.02007 0.884634 1.17624 1.15356 0.897357 1.48291 1.05062 0.944908 1.16815 0.379679 0.997278 0.0482215 0.0548915 NA
6:160575985_C_T rs2297374 06 160575985 C T 82 0.998105 0.996826 143986 171881 51719.5 0 143986 171881 51719.5 0 367586 320.102 380.761 142.137 0 843 143666 171500 51577.3 0 366743 0.374497 0.394446 0.374451 2.61279e-15 0.996445 0.858683 1.15631 1.23684 1.01486 1.50738 1.08818 0.98681 1.19996 0.0816964 0.997325 0.0878955 0.0504878 NA
rs1564348 rs1564348 06 160578860 T C 83 1 1 253279 103766 10541 0 253279 103766 10541 0 367586 612 208 23 0 843 252667 103558 10518 0 366743 0.169821 0.150652 0.169866 0 0.829233 0.708412 0.970661 0.9028 0.595111 1.36957 0.86683 0.758437 0.990713 0.0325234 1 -0.139241 0.0651293 NA
rs702485 rs702485 07 6449272 A G 84 1 1 109061 182158 76367 0 109061 182158 76367 0 367586 231 435 177 0 843 108830 181723 76190 0 366743 0.455529 0.467972 0.4555 0 1.12776 0.961259 1.3231 1.09449 0.899675 1.33149 1.05146 0.955431 1.15715 0.359802 1 0.0448861 0.0490162 NA
7:16152174_T_A rs17286602 07 16152174 T A 85 0.997749 0.99646 120185 180187 67214.2 0 120185 180187 67214.2 0 367586 274.965 397.224 170.812 0 843 119910 179790 67043.4 0 366743 0.427948 0.438225 0.427925 -7.1258e-16 0.963488 0.826026 1.12383 1.11106 0.917718 1.34514 1.04285 0.947089 1.14829 0.40177 0.998473 0.0415018 0.0494974 NA
rs10282707 rs10282707 07 17911038 C T 86 1 1 133659 176056 57871 0 133659 176056 57871 0 367586 320 389 134 0 843 133339 175667 57737 0 366743 0.396911 0.38968 0.396928 0 0.922713 0.795703 1.07 0.96707 0.790256 1.18344 0.97008 0.87953 1.06995 0.57658 1 -0.0278708 0.0499131 NA
rs12670798 rs12670798 07 21607352 T C 87 1 1 208500 136805 22281 0 208500 136805 22281 0 367586 479 323 41 0 843 208021 136482 22240 0 366743 0.2467 0.240214 0.246715 0 1.02778 0.892363 1.18374 0.80061 0.581809 1.10169 0.965316 0.863157 1.07957 0.558656 1 -0.0331244 0.0566385 NA
rs4722551 rs4722551 07 25991826 T C 88 1 1 260182 98070 9334 0 260182 98070 9334 0 367586 603 217 23 0 843 259579 97853 9311 0 366743 0.15879 0.155991 0.158796 0 0.954636 0.817293 1.11506 1.06337 0.700836 1.61343 0.979064 0.858249 1.11689 0.725513 1 -0.0233762 0.0665799 NA
rs2073547 rs2073547 07 44582331 A G 89 1 1 245422 109039 13125 0 245422 109039 13125 0 367586 587 232 24 0 843 244835 108807 13101 0 366743 0.184024 0.166074 0.184065 0 0.889337 0.763805 1.0355 0.764086 0.507817 1.14968 0.88279 0.776413 1.00374 0.0611025 1 -0.117498 0.062741 NA
rs217386 rs217386 07 44600695 G A 90 1 1 121990 179168 66428 0 121990 179168 66428 0 367586 239 433 171 0 843 121751 178735 66257 0 366743 0.424423 0.459668 0.424342 0 1.23411 1.05363 1.4455 1.31474 1.08014 1.60028 1.15407 1.04854 1.27021 0.0036344 1 0.143418 0.0493141 NA
rs4917014 rs4917014 07 50305863 T G 91 1 1 170006 160266 37314 0 170006 160266 37314 0 367586 377 369 97 0 843 169629 159897 37217 0 366743 0.319509 0.333926 0.319476 0 1.03835 0.899374 1.19881 1.17271 0.937898 1.4663 1.06791 0.964997 1.1818 0.178143 1 0.0705693 0.0524096 NA
rs17145738 rs17145738 07 72982874 C T 92 1 1 283413 78558 5615 0 283413 78558 5615 0 367586 649 179 15 0 843 282764 78379 5600 0 366743 0.122132 0.123962 0.122128 0 0.995022 0.843116 1.1743 1.16703 0.699 1.94844 1.01714 0.879836 1.17588 0.845641 1 0.014482 0.0743872 NA
rs799160 rs799160 07 73060006 C T 93 1 1 96049 183953 87584 0 96049 183953 87584 0 367586 233 391 219 0 843 95816 183562 87365 0 366743 0.488486 0.491696 0.488478 0 0.875943 0.744641 1.0304 1.03083 0.85699 1.23994 1.01296 0.920615 1.11457 0.698712 1 0.0189353 0.0489208 NA
7:116358044_A_G rs38855 07 116358044 A G 94 0.993016 0.989758 102992 183261 81332.4 0 102992 183261 81332.4 0 367586 242.573 393.851 206.576 0 843 102750 182867 81125.8 0 366743 0.470538 0.47865 0.470519 9.50107e-16 0.912294 0.777286 1.07075 1.0786 0.895722 1.29882 1.03315 0.938891 1.13687 0.530362 0.991152 0.0308007 0.0490884 NA
7:130444934_A_G rs3996352 07 130444934 A G 95 0.997482 0.996091 94810.4 183476 89299.7 0 94810.4 183476 89299.7 0 367586 225.69 411.204 206.106 0 843 94584.7 183065 89093.5 0 366743 0.492504 0.488384 0.492514 -3.95878e-16 0.94137 0.800133 1.10754 0.96951 0.802498 1.17128 0.983612 0.89393 1.08229 0.611574 0.995835 -0.024835 0.0489044 NA
rs17173637 rs17173637 07 150529449 T C 96 1 1 308034 56880 2672 0 308034 56880 2672 0 367586 725 114 4 0 843 307309 56766 2668 0 366743 0.0846387 0.0723606 0.0846669 0 0.851244 0.698558 1.0373 0.635494 0.237689 1.69908 0.843312 0.701284 1.01411 0.0827088 1 -0.152705 0.0880053 NA
8:9184231_G_A rs4240624 08 9184231 G A 97 0.999841 0.999322 3037.28 61083.2 303465 0 3037.28 61083.2 303465 0 367586 4 146.996 692.004 0 843 3033.28 60936.2 302773 0 366743 0.0913498 0.0919312 0.0913484 2.37527e-16 1.82929 0.677067 4.94235 1.73318 0.648222 4.63407 0.993023 0.84164 1.17163 0.938659 0.999969 -0.00652424 0.084779 NA
8:9267117_C_T rs9693857 08 9267117 C T 98 0.996631 0.995289 112952 181929 72705.1 0 112952 181929 72705.1 0 367586 278.486 411.973 152.541 0 843 112673 181517 72552.6 0 366743 0.445255 0.425299 0.445301 1.02928e-15 0.918267 0.788597 1.06926 0.850652 0.698093 1.03655 0.921843 0.836907 1.0154 0.105687 0.99661 -0.0796332 0.0492205 NA
8:15799853_G_C rs4332136 08 15799853 G C 99 0.999557 0.97821 361744 5820.84 21 0 361744 5820.84 21 0 367586 831.757 11.2431 0 0 843 360912 5809.59 21 0 366743 0.00797478 0.00666853 0.00797778 -6.17569e-15 0.839745 0.465938 1.51344 NA NA NA 0.834786 0.464107 1.50152 0.616037 0.982463 -0.141156 0.281482 NA
rs4921914 rs4921914 08 18272438 C T 100 1 1 17860 128015 221711 0 17860 128015 221711 0 367586 51 272 520 0 843 17809 127743 221191 0 366743 0.222717 0.221827 0.222719 0 0.743535 0.551104 1.00316 0.820928 0.615498 1.09492 1.00517 0.895957 1.1277 0.880124 1 0.00886457 0.0587789 NA
rs1801177 rs1801177 08 19805708 G A 101 1 1 355064 12417 105 0 355064 12417 105 0 367586 821 22 0 0 843 354243 12395 105 0 366743 0.0171756 0.0130486 0.0171851 0 0.765833 0.501273 1.17002 NA NA NA 0.756119 0.496311 1.15193 0.164314 1 -0.258801 0.186093 NA
rs268 rs268 08 19813529 A G 102 1 1 354297 13161 128 0 354297 13161 128 0 367586 815 27 1 0 843 353482 13134 127 0 366743 0.0182502 0.0172005 0.0182526 0 0.891613 0.60743 1.30875 3.41512 0.476785 24.4618 0.941351 0.65183 1.35947 0.707235 1 -0.0682028 0.181597 NA
rs301 rs301 08 19816934 T C 103 1 1 215031 132363 20192 0 215031 132363 20192 0 367586 501 305 37 0 843 214530 132058 20155 0 366743 0.234975 0.224792 0.234998 0 0.988975 0.857615 1.14046 0.786084 0.562755 1.09804 0.943976 0.841871 1.05847 0.355924 1 -0.0532478 0.05768 NA
rs326 rs326 08 19819439 A G 104 1 1 183581 152452 31553 0 183581 152452 31553 0 367586 431 355 57 0 843 183150 152097 31496 0 366743 0.293208 0.278173 0.293242 0 0.99183 0.8617 1.14161 0.76904 0.583266 1.01399 0.928809 0.834856 1.03334 0.203308 1 -0.0683643 0.0537378 NA
rs328 rs328 08 19819724 C G 105 1 1 297126 66721 3739 0 297126 66721 3739 0 367586 698 140 5 0 843 296428 66581 3734 0 366743 0.100927 0.088968 0.100955 0 0.89298 0.744613 1.07091 0.568669 0.235812 1.37137 0.869669 0.735298 1.0286 0.115106 1 -0.128002 0.0812375 NA
rs12678919 rs12678919 08 19844222 A G 106 1 1 299527 64583 3476 0 299527 64583 3476 0 367586 701 138 4 0 843 298826 64445 3472 0 366743 0.0973038 0.0865955 0.0973284 0 0.912831 0.760381 1.09584 0.491112 0.183701 1.31295 0.87927 0.741883 1.0421 0.15397 1 -0.117716 0.0825705 NA
8:19865843_G_A rs894210 08 19865843 G A 107 0.995362 0.992945 77450.3 182762 107374 0 77450.3 182762 107374 0 367586 184.922 426.204 231.875 0 843 77265.4 182336 107142 0 366743 0.459297 0.472151 0.459267 3.16702e-16 0.97666 0.821673 1.16088 0.904254 0.745197 1.09726 0.949536 0.862855 1.04492 0.278128 0.99098 -0.0533875 0.0492262 NA
rs10102164 rs10102164 08 55421614 G A 108 1 1 228370 122682 16534 0 228370 122682 16534 0 367586 524 282 37 0 843 227846 122400 16497 0 366743 0.211855 0.211151 0.211857 0 1.00179 0.866641 1.15802 0.97523 0.698472 1.36165 0.995775 0.885744 1.11947 0.740005 1 -0.0197509 0.059518 NA
8:59385919_C_T rs2326077 08 59385919 C T 109 0.999418 0.998927 41715.8 164193 161677 0 41715.8 164193 161677 0 367586 112.004 349.788 381.208 0 843 41603.8 163843 161296 0 366743 0.336825 0.34033 0.336817 -7.91756e-17 0.793007 0.640831 0.98132 0.877885 0.710937 1.08404 0.984437 0.88999 1.08891 0.79318 0.998679 -0.0135399 0.051643 NA
rs2293889 rs2293889 08 116599199 T G 110 1 1 68113 181339 118134 0 68113 181339 118134 0 367586 167 415 261 0 843 67946 180924 117873 0 366743 0.43196 0.444247 0.431932 0 0.933253 0.779652 1.11711 0.900894 0.741693 1.09427 0.951202 0.863979 1.04723 0.38711 1 -0.0426865 0.0493559 NA
8:116663898_G_A rs2737252 08 116663898 G A 111 0.99825 0.996606 189806 148612 29168.6 0 189806 148612 29168.6 0 367586 442.525 330.365 70.1098 0 843 189363 148282 29098.5 0 366743 0.281497 0.279113 0.281503 1.82104e-15 0.953374 0.826611 1.09958 1.03102 0.801155 1.32683 0.988222 0.888354 1.09932 0.688389 0.997342 -0.0217661 0.0542738 NA
8:121868551_G_T rs4871137 08 121868551 G T 112 0.998591 0.99772 37337.3 159046 171203 0 37337.3 159046 171203 0 367586 82.1608 378.027 382.812 0 843 37255.1 158668 170820 0 366743 0.317912 0.321678 0.317904 -9.50107e-16 1.08033 0.8508 1.37178 1.01617 0.80049 1.28997 0.982798 0.887225 1.08867 0.634901 0.998552 -0.0249358 0.052514 NA
8:126474306_G_A rs2980885 08 126474306 G A 113 0.990879 0.979759 18546.6 128636 220403 0 18546.6 128636 220403 0 367586 46.0118 297.663 499.325 0 843 18500.6 128338 219904 0 366743 0.225429 0.231131 0.225416 -1.02928e-14 0.932578 0.683407 1.2726 0.912994 0.674781 1.2353 0.968081 0.864326 1.08429 0.566857 0.979526 -0.0338829 0.0591647 NA
8:126482621_C_A rs2954022 08 126482621 C A 114 0.999791 0.999672 104997 183080 79509.4 0 104997 183080 79509.4 0 367586 250.965 426.678 165.357 0 843 104746 182653 79344.1 0 366743 0.465331 0.449224 0.465368 -4.75053e-16 0.974988 0.834073 1.13971 0.869827 0.714628 1.05873 0.937015 0.851182 1.0315 0.172101 0.999149 -0.066943 0.0490252 NA
8:126482621_C_T rs2954022 08 126482621 C T 115 0.999641 0.694303 367242 343.439 0.113725 0 367242 343.439 0.113725 0 367586 842.557 0.443137 0 0 843 366400 342.996 0.113725 0 366743 0.000467464 0.000262833 0.000467935 -7.83838e-15 0.56183 0.0294941 10.7023 NA NA NA 0.561573 0.0294921 10.6932 0.699232 0.545426 -0.636708 1.64798 NA
rs4075205 rs4075205 08 144284709 T C 116 1 1 105965 182871 78750 0 105965 182871 78750 0 367586 241 428 174 0 843 105724 182443 78576 0 366743 0.462981 0.460261 0.462988 0 1.02914 0.878702 1.20533 0.97144 0.799173 1.18084 0.989088 0.898658 1.08862 0.884253 1 -0.00713691 0.0490238 NA
8:145022657_G_T rs7832643 08 145022657 G T 117 0.993906 0.99187 130814 177083 59689.2 0 130814 177083 59689.2 0 367586 299.459 396.576 146.965 0 843 130514 176687 59542.2 0 366743 0.403255 0.409553 0.40324 2.37527e-16 0.978236 0.841789 1.1368 1.07574 0.882824 1.31082 1.02651 0.931449 1.13128 0.593659 0.990414 0.0267014 0.0500457 NA
9:2640759_A_G rs3780181 09 2640759 A G 118 0.997345 0.983965 319716 46170.5 1699.8 0 319716 46170.5 1699.8 0 367586 736.706 104.306 1.98824 0 843 318979 46066.2 1697.81 0 366743 0.0674265 0.0642244 0.0674339 -8.15508e-15 0.98038 0.79844 1.20378 0.507045 0.12595 2.04124 0.949139 0.781043 1.15341 0.644157 0.977928 -0.0455998 0.0987233 NA
9:15304782_C_A rs686030 09 15304782 C A 119 0.999323 0.997839 7307.74 89253 271025 0 7307.74 89253 271025 0 367586 10 212.306 620.694 0 843 7297.74 89040.7 270405 0 366743 0.141285 0.137785 0.141293 -1.10846e-15 1.74005 0.922405 3.28248 1.67514 0.896449 3.13024 1.02964 0.896343 1.18277 0.637468 0.998842 0.0330175 0.0700647 NA
9:16904846_C_T rs7033354 09 16904846 C T 120 0.998694 0.997789 38090 160212 169284 0 38090 160212 169284 0 367586 96.1843 358.8 388.016 0 843 37993.9 159854 168896 0 366743 0.321547 0.326909 0.321535 -1.97939e-15 0.886623 0.707752 1.1107 0.907486 0.725711 1.13479 0.97577 0.881257 1.08042 0.57947 0.998343 -0.0290466 0.0524156 NA
rs1883025 rs1883025 09 107664301 C T 121 1 1 204187 139469 23930 0 204187 139469 23930 0 367586 464 316 63 0 843 203723 139153 23867 0 366743 0.25481 0.262159 0.254793 0 0.997049 0.864095 1.15046 1.15895 0.89048 1.50836 1.03918 0.932183 1.15846 0.494488 1 0.0382693 0.0560159 NA
9:107684230_T_G rs2472509 09 107684230 T G 122 0.989664 0.982561 166611 161750 39224.9 0 166611 161750 39224.9 0 367586 376.447 368.749 97.8039 0 843 166235 161381 39127.1 0 366743 0.326726 0.334731 0.326707 1.82104e-15 1.00901 0.873891 1.16502 1.10382 0.883426 1.37919 1.03692 0.937049 1.14743 0.491026 0.981962 0.0361371 0.0524732 NA
rs8176720 rs8176720 09 136132873 T C 123 1 1 165305 162038 40243 0 165305 162038 40243 0 367586 390 367 86 0 843 164915 161671 40157 0 366743 0.329887 0.319692 0.329911 0 0.959908 0.832249 1.10715 0.905592 0.716831 1.14406 0.954468 0.861507 1.05746 0.417635 1 -0.0421059 0.0519485 NA
rs579459 rs579459 09 136154168 T C 124 1 1 230644 121108 15834 0 230644 121108 15834 0 367586 564 247 32 0 843 230080 120861 15802 0 366743 0.20781 0.18446 0.207864 0 0.833701 0.717782 0.968341 0.82611 0.578354 1.18 0.861945 0.762034 0.974954 0.0329416 1 -0.129105 0.060533 NA
10:5196273_A_G rs1781930 10 5196273 A G 125 0.999819 0.999538 11602.8 107606 248377 0 11602.8 107606 248377 0 367586 17 251.008 574.992 0 843 11585.8 107355 247802 0 366743 0.177933 0.169044 0.177954 1.58351e-16 1.59346 0.974654 2.60513 1.58137 0.97588 2.56253 1.06412 0.936735 1.20883 0.297499 0.999967 0.0664069 0.0637418 NA
rs970548 rs970548 10 46013277 A C 126 1 1 208563 136635 22388 0 208563 136635 22388 0 367586 466 335 42 0 843 208097 136300 22346 0 366743 0.24676 0.248517 0.246756 0 1.09756 0.953637 1.26321 0.839324 0.611873 1.15132 1.0095 0.903815 1.12754 0.847651 1 0.0108848 0.0566576 NA
10:65301725_T_C rs7897379 10 65301725 T C 127 0.999433 0.9991 99861.9 183712 84012.2 0 99861.9 183712 84012.2 0 367586 205.922 432.075 205.004 0 843 99656 183280 83807.2 0 366743 0.478441 0.499456 0.478393 -3.95878e-16 1.14089 0.966244 1.34711 1.18381 0.975449 1.43668 1.08796 0.988792 1.19708 0.0702572 0.999762 0.0886466 0.0489693 NA
rs2068888 rs2068888 10 94839642 G A 128 1 1 111288 181910 74388 0 111288 181910 74388 0 367586 266 403 174 0 843 111022 181507 74214 0 366743 0.449808 0.445433 0.449818 0 0.9267 0.793626 1.08209 0.978568 0.808161 1.18491 0.982423 0.89236 1.08157 0.790012 1 -0.0130755 0.0491015 NA
rs2255141 rs2255141 10 113933886 A G 129 1 1 27842 146621 193123 0 27842 146621 193123 0 367586 73 329 441 0 843 27769 146292 192682 0 366743 0.275181 0.281732 0.275165 0 0.855486 0.663659 1.10276 0.870632 0.67942 1.11566 0.967844 0.870298 1.07632 0.423823 1 -0.0439063 0.0548962 NA
rs2923084 rs2923084 11 10388782 A G 130 1 1 248174 107712 11700 0 248174 107712 11700 0 367586 561 264 18 0 843 247613 107448 11682 0 366743 0.178342 0.177936 0.178343 0 1.08447 0.936719 1.25552 0.680089 0.425187 1.08781 0.997224 0.88009 1.12995 0.948456 1 0.00413078 0.0638984 NA
11:14276999_G_A rs2303975 11 14276999 G A 131 0.998944 0.99593 290402 72711.9 4472.22 0 290402 72711.9 4472.22 0 367586 681.635 152.369 8.99608 0 843 289720 72559.6 4463.22 0 366743 0.111071 0.101044 0.111094 0 0.89254 0.748631 1.06411 0.856705 0.443481 1.65496 0.89937 0.767506 1.05389 0.198417 0.993899 -0.100413 0.0780775 NA
11:18656271_C_T rs10832962 11 18656271 C T 132 0.998752 0.997178 24573.6 141017 201996 0 24573.6 141017 201996 0 367586 64.1373 326.651 452.212 0 843 24509.5 140690 201544 0 366743 0.258666 0.269825 0.25864 -2.21692e-15 0.887248 0.678641 1.15998 0.857427 0.659896 1.11409 0.944085 0.847718 1.05141 0.277699 0.998141 -0.0606168 0.0558421 NA
rs326214 rs326214 11 47298360 G A 133 1 1 38532 160473 168581 0 38532 160473 168581 0 367586 97 376 370 0 843 38435 160097 168211 0 366743 0.323104 0.338078 0.32307 0 0.930593 0.744221 1.16364 0.87157 0.696763 1.09023 0.934418 0.844631 1.03375 0.21725 1 -0.0643361 0.0521416 NA
rs17788930 rs17788930 11 47752775 A G 134 1 1 156964 166067 44555 0 156964 166067 44555 0 367586 364 368 111 0 843 156600 165699 44444 0 366743 0.347098 0.349941 0.347092 0 0.955473 0.826461 1.10462 1.07448 0.868545 1.32925 1.01263 0.916082 1.11935 0.853572 1 0.00944575 0.051179 NA
11:51512090_T_C rs11246602 11 51512090 T C 135 0.999692 0.998718 276600 84505.1 6481.33 0 276600 84505.1 6481.33 0 367586 635.824 192.157 15.0196 0 843 275964 84313 6466.31 0 366743 0.132578 0.131789 0.13258 -9.26354e-15 0.989184 0.841634 1.1626 1.00813 0.604005 1.68265 0.993127 0.862281 1.14383 0.793963 0.998728 -0.0187458 0.0717768 NA
11:55324308_A_G rs12226802 11 55324308 A G 136 0.999928 0.999736 279095 82405 6085.81 0 279095 82405 6085.81 0 367586 640.008 188.992 14 0 843 278455 82216 6071.81 0 366743 0.128646 0.128702 0.128645 1.58351e-16 1.00013 0.850172 1.17654 1.00318 0.590395 1.70458 1.00051 0.867447 1.15398 0.88492 0.999958 -0.0105234 0.0727077 NA
rs174532 rs174532 11 61548874 G A 137 1 1 182042 153298 32246 0 182042 153298 32246 0 367586 411 349 83 0 843 181631 152949 32163 0 366743 0.296244 0.305457 0.296222 0 1.00839 0.874171 1.16321 1.14043 0.900547 1.44422 1.04488 0.941906 1.15912 0.341078 1 0.0509671 0.0535348 NA
rs1535 rs1535 11 61597972 A G 138 1 1 157003 166490 44093 0 157003 166490 44093 0 367586 376 374 93 0 843 156627 166116 44000 0 366743 0.346417 0.332147 0.34645 0 0.937862 0.812648 1.08237 0.880459 0.70149 1.10509 0.938185 0.847663 1.03837 0.131816 1 -0.0770884 0.0511543 NA
rs12801636 rs12801636 11 65391317 G A 139 1 1 220966 127917 18703 0 220966 127917 18703 0 367586 506 296 41 0 843 220460 127621 18662 0 366743 0.224877 0.224199 0.224878 0 1.01053 0.875364 1.16657 0.957205 0.69604 1.31636 0.996109 0.888265 1.11705 0.921153 1 -0.00577628 0.0583575 NA
rs499974 rs499974 11 75455021 C A 140 1 1 261490 97062 9034 0 261490 97062 9034 0 367586 601 218 24 0 843 260889 96844 9010 0 366743 0.156603 0.15777 0.1566 0 0.977159 0.836736 1.14115 1.15629 0.7685 1.73977 1.00887 0.88491 1.15019 0.758752 1 0.0207158 0.067452 NA
11:116639104_A_G rs10790162 11 116639104 A G 141 0.999743 0.998467 1651.59 46442.9 319492 0 1651.59 46442.9 319492 0 367586 8 119.039 715.961 0 843 1643.59 46323.8 318776 0 366743 0.0676659 0.0800944 0.0676373 3.95878e-16 0.527946 0.257607 1.08199 0.461433 0.229483 0.927827 0.833187 0.698662 0.993614 0.0397873 0.996448 -0.200463 0.0975039 NA
rs603446 rs603446 11 116654435 C T 142 1 1 109735 182269 75582 0 109735 182269 75582 0 367586 239 442 162 0 843 109496 181827 75420 0 366743 0.453544 0.45433 0.453542 0 1.11369 0.951354 1.30373 0.984076 0.805949 1.20157 1.00318 0.911374 1.10424 0.937015 1 -0.0038755 0.0490434 NA
11:122534504_T_C rs7117842 11 122534504 T C 143 0.993245 0.988903 146344 171063 50178.2 0 146344 171063 50178.2 0 367586 306.365 428.114 108.522 0 843 146038 170635 50069.7 0 366743 0.369192 0.382655 0.369161 5.22559e-15 1.19596 1.03264 1.38512 1.03316 0.829809 1.28635 1.05921 0.96002 1.16865 0.249302 0.988296 0.0585844 0.0508525 NA
rs11220462 rs11220462 11 126243952 G A 144 1 1 276605 84420 6561 0 276605 84420 6561 0 367586 636 196 11 0 843 275969 84224 6550 0 366743 0.132679 0.1293 0.132687 0 1.00977 0.860203 1.18535 0.72871 0.401305 1.32323 0.970685 0.84183 1.11926 0.734419 1 -0.0244509 0.0720728 NA
12:20463526_A_G rs11045163 12 20463526 A G 145 0.996867 0.995059 119302 180158 68125.7 0 119302 180158 68125.7 0 367586 286.247 409.769 146.984 0 843 119016 179749 67978.7 0 366743 0.430389 0.417401 0.430419 -2.37527e-16 0.947842 0.814869 1.10251 0.899003 0.736696 1.09707 0.948086 0.86052 1.04456 0.2813 0.995991 -0.0532219 0.0493983 NA
12:57844049_C_T rs3741414 12 57844049 C T 146 0.999661 0.999183 211838 134087 21660.2 0 211838 134087 21660.2 0 367586 469.016 311.992 61.9922 0 843 211369 133775 21598.2 0 366743 0.241315 0.258586 0.241275 7.91756e-16 1.05105 0.910675 1.21305 1.29352 0.992152 1.68643 1.09677 0.983364 1.22326 0.125684 0.99923 0.0872463 0.0569736 NA
rs10861661 rs10861661 12 107174646 A C 147 1 1 208429 136995 22162 0 208429 136995 22162 0 367586 474 328 41 0 843 207955 136667 22121 0 366743 0.246635 0.243179 0.246643 0 1.05293 0.914519 1.2123 0.813149 0.590842 1.1191 0.981445 0.877987 1.09709 0.720429 1 -0.0202645 0.056623 NA
12:109950144_A_G rs2241210 12 109950144 A G 148 0.999873 0.999793 83585.8 183041 100959 0 83585.8 183041 100959 0 367586 188.749 418.251 236 0 843 83397.1 182623 100723 0 366743 0.476369 0.471975 0.476379 1.58351e-16 1.01192 0.851966 1.20191 1.03526 0.854739 1.25391 1.01782 0.924905 1.12007 0.663496 0.999557 0.0212564 0.0488551 NA
rs653178 rs653178 12 112007756 C T 149 1 1 85723 183395 98468 0 85723 183395 98468 0 367586 193 438 212 0 843 85530 182957 98256 0 366743 0.482664 0.488731 0.48265 0 1.06093 0.895487 1.25694 0.956176 0.786605 1.1623 0.975951 0.886969 1.07386 0.694265 1 -0.0192111 0.0488739 NA
12:112310580_G_A rs6489818 12 112310580 G A 150 0.999913 0.999793 249772 106362 11452.5 0 249772 106362 11452.5 0 367586 588.988 240.012 14 0 843 249183 106122 11438.5 0 366743 0.175832 0.158963 0.175871 0 0.95684 0.823341 1.11198 0.51781 0.304678 0.880035 0.885692 0.777188 1.00934 0.099542 0.999951 -0.106001 0.064357 NA
12:121376416_C_T rs1186380 12 121376416 C T 151 0.996029 0.991403 206291 138369 22926.1 0 206291 138369 22926.1 0 367586 454.067 336.851 52.0824 0 843 205836 138033 22874 0 366743 0.250583 0.261575 0.250558 -4.51301e-15 1.10626 0.960676 1.27392 1.03217 0.774603 1.37538 1.05955 0.950376 1.18126 0.250524 0.99364 0.0651263 0.0566771 NA
12:121416650_A_C rs1169288 12 121416650 A C 152 0.993936 0.989163 172179 158854 36552.3 0 172179 158854 36552.3 0 367586 396.067 363.208 83.7255 0 843 171783 158491 36468.6 0 366743 0.315516 0.314744 0.315518 -4.98806e-15 0.993947 0.861888 1.14624 0.995754 0.786403 1.26084 0.99642 0.898987 1.10441 0.973399 0.990493 0.00176186 0.0528363 NA
12:125259888_A_G rs838876 12 125259888 A G 153 0.987459 0.977169 36940.4 159435 171211 0 36940.4 159435 171211 0 367586 63.9098 380.969 398.122 0 843 36876.5 159054 170813 0 366743 0.317361 0.301772 0.317397 -1.09262e-14 1.38206 1.06013 1.80175 1.34486 1.03244 1.75181 1.07585 0.969483 1.19389 0.19308 0.982546 0.0689106 0.0529461 NA
12:125283766_C_T rs10773105 12 125283766 C T 154 0.998305 0.997077 89399.3 183992 94194.8 0 89399.3 183992 94194.8 0 367586 199.122 413.365 230.514 0 843 89200.2 183578 93964.3 0 366743 0.493477 0.481381 0.493505 -1.42516e-15 1.00869 0.851626 1.19473 1.09896 0.908933 1.32871 1.04973 0.953979 1.15508 0.29116 0.997598 0.0516198 0.0489018 NA
rs4942486 rs4942486 13 32953388 T C 155 1 1 83345 183365 100876 0 83345 183365 100876 0 367586 190 434 219 0 843 83155 182931 100657 0 366743 0.476154 0.4828 0.476139 0 1.03833 0.875395 1.2316 0.952215 0.783878 1.1567 0.973664 0.884862 1.07138 0.517548 1 -0.0316244 0.0488688 NA
rs1341267 rs1341267 13 95284980 C A 156 1 1 59044 176274 132268 0 59044 176274 132268 0 367586 134 407 302 0 843 58910 175867 131966 0 366743 0.400399 0.400356 0.400399 0 1.01741 0.836793 1.237 1.00607 0.820681 1.23334 1.00018 0.907234 1.10265 0.983655 1 0.00101959 0.0497689 NA
rs8017377 rs8017377 14 24883887 G A 157 1 1 101683 183219 82684 0 101683 183219 82684 0 367586 225 442 176 0 843 101458 182777 82508 0 366743 0.474157 0.470937 0.474164 0 1.09045 0.928569 1.28055 0.961879 0.789533 1.17185 0.987135 0.89701 1.08631 0.754397 1 -0.0152919 0.0488798 NA
rs4983559 rs4983559 14 105277209 G A 158 1 1 54855 174746 137985 0 54855 174746 137985 0 367586 142 390 311 0 843 54713 174356 137674 0 366743 0.386924 0.399763 0.386895 0 0.861846 0.711044 1.04463 0.870383 0.713497 1.06177 0.947499 0.859427 1.0446 0.269431 1 -0.0554695 0.0502271 NA
rs2412710 rs2412710 15 42683787 G A 159 1 1 354444 13030 112 0 354444 13030 112 0 367586 814 29 0 0 843 353630 13001 112 0 366743 0.0180284 0.0172005 0.0180303 0 0.969049 0.668819 1.40405 NA NA NA 0.953169 0.66001 1.37654 0.842892 1 -0.036525 0.184288 NA
15:44211273_T_C rs492571 15 44211273 T C 160 0.999756 0.997857 337416 29521.7 648.675 0 337416 29521.7 648.675 0 367586 777.988 65.0118 0 0 843 336638 29456.6 648.675 0 366743 0.0419208 0.0385598 0.0419285 -1.02928e-15 0.954989 0.741282 1.23031 NA NA NA 0.916432 0.715021 1.17458 0.558084 0.999817 -0.0718788 0.122725 NA
rs1532085 rs1532085 15 58683366 A G 161 1 1 55024 174195 138367 0 55024 174195 138367 0 367586 148 387 308 0 843 54876 173808 138059 0 366743 0.386635 0.405101 0.386592 0 0.825585 0.682949 0.998011 0.827193 0.67977 1.00659 0.925516 0.839665 1.02015 0.159466 1 -0.070493 0.0501063 NA
15:58731153_G_C rs261342 15 58731153 G C 162 0.994844 0.988361 17975.2 126316 223295 0 17975.2 126316 223295 0 367586 61.0863 272.863 509.051 0 843 17914.1 126043 222785 0 366743 0.220719 0.234303 0.220688 -8.31343e-15 0.634857 0.480837 0.838211 0.670079 0.513661 0.874128 0.925435 0.826692 1.03597 0.169322 0.990391 -0.0812404 0.0591104 NA
rs2652834 rs2652834 15 63396867 A G 163 1 1 12886 111853 242847 0 12886 111853 242847 0 367586 28 262 553 0 843 12858 111591 242294 0 366743 0.187201 0.188612 0.187198 0 1.07817 0.729893 1.59263 1.04809 0.716689 1.53273 0.990775 0.876842 1.11951 0.804209 1 -0.0155425 0.0626958 NA
15:72566615_C_T rs1035744 15 72566615 C T 164 0.997742 0.99523 26414.8 145250 195922 0 26414.8 145250 195922 0 367586 55.4392 337.29 450.271 0 843 26359.3 144912 195471 0 366743 0.269432 0.265818 0.269441 -1.34598e-15 1.10667 0.832768 1.47065 1.09524 0.828367 1.44808 1.01866 0.914214 1.13503 0.818459 0.996793 0.0126839 0.0552611 NA
rs3198697 rs3198697 16 15129940 C T 165 1 1 129009 177245 61332 0 129009 177245 61332 0 367586 308 402 133 0 843 128701 176843 61199 0 366743 0.407944 0.396204 0.407971 0 0.949881 0.81872 1.10206 0.90811 0.740832 1.11316 0.952231 0.863594 1.04997 0.343204 1 -0.0470998 0.049691 NA
rs749671 rs749671 16 31088347 G A 166 1 1 144921 171587 51078 0 144921 171587 51078 0 367586 326 413 104 0 843 144595 171174 50974 0 366743 0.372352 0.368327 0.372362 0 1.07016 0.925361 1.23761 0.904941 0.725534 1.12871 0.982849 0.890142 1.08521 0.762266 1 -0.0152865 0.0505327 NA
16:53799977_T_G rs9930333 16 53799977 T G 167 0.999912 0.999843 122301 179563 65721.5 0 122301 179563 65721.5 0 367586 277.224 428.78 136.996 0 843 122024 179134 65584.5 0 366743 0.423039 0.416828 0.423053 0 1.05359 0.905722 1.2256 0.919438 0.749083 1.12853 0.97477 0.884722 1.07398 0.621589 0.999539 -0.0244023 0.0494373 NA
rs9989419 rs9989419 16 56985139 A G 168 1 1 57303 175482 134801 0 57303 175482 134801 0 367586 132 402 309 0 843 57171 175080 134492 0 366743 0.394585 0.395018 0.394584 0 0.994469 0.816775 1.21082 0.995093 0.811431 1.22033 0.998187 0.905225 1.1007 0.960335 1 -0.00248795 0.0500264 NA
rs5880 rs5880 16 57015091 G C 169 1 1 327936 38434 1216 0 327936 38434 1216 0 367586 756 85 2 0 843 327180 38349 1214 0 366743 0.055587 0.0527877 0.0555934 0 0.959246 0.766376 1.20065 0.712978 0.17778 2.85937 0.946718 0.764558 1.17228 0.556976 1 -0.0622094 0.105918 NA
rs16942887 rs16942887 16 67928042 G A 170 1 1 287913 74698 4975 0 287913 74698 4975 0 367586 661 170 12 0 843 287252 74528 4963 0 366743 0.11514 0.115065 0.115141 0 0.991268 0.837349 1.17348 1.05075 0.593272 1.86099 0.999261 0.860277 1.1607 0.946257 1 0.0051658 0.076635 NA
16:72057282_A_G rs2288002 16 72057282 A G 171 0.996483 0.994849 69243.7 180680 117662 0 69243.7 180680 117662 0 367586 167.141 407.271 268.588 0 843 69076.6 180273 117393 0 366743 0.43414 0.43983 0.434127 1.58351e-15 0.933683 0.779675 1.11811 0.945565 0.779346 1.14723 0.977089 0.887404 1.07584 0.714614 0.996177 -0.0180449 0.049348 NA
rs2000999 rs2000999 16 72108093 G A 172 1 1 241537 112695 13354 0 241537 112695 13354 0 367586 571 246 26 0 843 240966 112449 13328 0 366743 0.18962 0.17675 0.189649 0 0.923207 0.794892 1.07224 0.823243 0.555475 1.22009 0.917379 0.809364 1.03981 0.23334 1 -0.0743947 0.0624221 NA
rs2925979 rs2925979 16 81534790 T C 173 1 1 33095 154517 179974 0 33095 154517 179974 0 367586 79 356 408 0 843 33016 154161 179566 0 366743 0.300211 0.304864 0.300201 0 0.965101 0.756107 1.23186 0.949584 0.746068 1.20862 0.978144 0.881695 1.08514 0.677659 1 -0.0221396 0.0532638 NA
rs314253 rs314253 17 7091650 T C 174 1 1 155733 167003 44850 0 155733 167003 44850 0 367586 347 398 98 0 843 155386 166605 44752 0 366743 0.349174 0.352313 0.349167 0 1.06974 0.926161 1.23557 0.980609 0.783457 1.22737 1.01391 0.917388 1.12059 0.829879 1 0.0109967 0.0511813 NA
rs4791641 rs4791641 17 8161149 C T 175 1 1 90802 183497 93287 0 90802 183497 93287 0 367586 188 442 213 0 843 90614 183055 93074 0 366743 0.49662 0.485172 0.496646 0 1.1638 0.981025 1.38063 1.10303 0.90639 1.34234 1.04698 0.951509 1.15204 0.35267 1 0.0454112 0.0488595 NA
17:37821435_G_T rs931992 17 37821435 G T 176 0.998944 0.998045 40717.2 163133 163736 0 40717.2 163133 163736 0 367586 100.086 350.922 391.992 0 843 40617.1 162782 163344 0 366743 0.332666 0.326865 0.33268 7.91756e-17 0.874861 0.700431 1.09273 0.973886 0.781737 1.21326 1.02666 0.927215 1.13677 0.655791 0.997695 0.0231434 0.0519221 NA
rs8077889 rs8077889 17 41878166 A C 177 1 1 227074 123834 16678 0 227074 123834 16678 0 367586 519 285 39 0 843 226555 123549 16639 0 366743 0.213814 0.215302 0.21381 0 1.00696 0.87133 1.1637 1.02316 0.738663 1.41723 1.00889 0.898155 1.13328 0.882155 1 0.00883979 0.0596326 NA
17:45391804_T_C rs7225700 17 45391804 T C 178 0.999707 0.999518 46234.7 168484 152868 0 46234.7 168484 152868 0 367586 109.996 371.004 362 0 843 46124.7 168113 152506 0 366743 0.354955 0.350531 0.354965 0 0.925411 0.747848 1.14513 0.995358 0.803883 1.23244 1.01961 0.922436 1.12702 0.716279 0.999947 0.0185814 0.0511268 NA
17:66882466_T_G rs4148005 17 66882466 T G 179 0.999123 0.998376 171388 159411 36787.2 0 171388 159411 36787.2 0 367586 372.788 373.235 96.9765 0 843 171015 159038 36690.2 0 366743 0.316912 0.336411 0.316868 2.45444e-15 1.0766 0.932515 1.24296 1.21252 0.969468 1.51651 1.09294 0.987801 1.20928 0.0840821 0.998258 0.090923 0.0526334 NA
17:76388202_A_G rs4969178 17 76388202 A G 180 0.986996 0.976306 55545.7 174852 137189 0 55545.7 174852 137189 0 367586 124.012 377.18 341.808 0 843 55421.7 174475 136847 0 366743 0.388947 0.370821 0.388989 -1.10846e-15 0.966126 0.78854 1.18371 1.11626 0.908716 1.3712 1.08019 0.978435 1.19252 0.109008 0.978113 0.0811484 0.0506333 NA
rs4939883 rs4939883 18 47167214 T C 181 1 1 11820 108377 247389 0 11820 108377 247389 0 367586 25 240 578 0 843 11795 108137 246811 0 366743 0.179573 0.172005 0.17959 0 1.04712 0.693288 1.58152 1.1049 0.740031 1.64965 1.05375 0.928424 1.196 0.350913 1 0.059299 0.0635697 NA
18:47209143_C_T rs11660468 18 47209143 C T 182 0.998554 0.997576 136025 174672 56888.6 0 136025 174672 56888.6 0 367586 325.012 384.388 133.6 0 843 135700 174288 56755 0 366743 0.392357 0.38647 0.39237 -7.91756e-16 0.920837 0.794265 1.06758 0.98284 0.803339 1.20245 0.97549 0.884303 1.07608 0.650113 0.998489 -0.0226767 0.0499922 NA
18:57798110_C_T rs952044 18 57798110 C T 183 0.993776 0.990504 165280 162582 39723.3 0 165280 162582 39723.3 0 367586 365.678 391.424 85.898 0 843 164915 162191 39637.4 0 366743 0.329214 0.334057 0.329203 -7.91756e-16 1.08838 0.94363 1.25534 0.977324 0.772441 1.23655 1.02214 0.92365 1.13113 0.68547 0.989114 0.0211663 0.0522611 NA
19:8431581_G_A rs2278236 19 8431581 G A 184 0.998561 0.99757 86114.3 183792 97680 0 86114.3 183792 97680 0 367586 211.824 403.2 227.976 0 843 85902.5 183388 97452 0 366743 0.484268 0.490419 0.484254 1.26681e-15 0.891621 0.75485 1.05317 0.948704 0.786683 1.1441 0.975624 0.886678 1.07349 0.621796 0.998802 -0.0241225 0.0488995 NA
rs6511720 rs6511720 19 11202306 G T 185 1 1 285447 77059 5080 0 285447 77059 5080 0 367586 656 176 11 0 843 284791 76883 5069 0 366743 0.118638 0.117438 0.11864 0 0.993813 0.841323 1.17394 0.942091 0.518821 1.71068 0.988515 0.852153 1.1467 0.91205 1 -0.00835032 0.0756001 NA
19:11227602_C_T rs688 19 11227602 C T 186 0.999561 0.9993 110653 182452 74481.8 0 110653 182452 74481.8 0 367586 236.086 418.882 188.031 0 843 110416 182033 74293.7 0 366743 0.4508 0.471498 0.450752 1.58351e-16 1.07623 0.917393 1.26257 1.1837 0.977105 1.43397 1.08708 0.98784 1.1963 0.106405 0.999468 0.0792904 0.0491094 NA
19:19407718_T_C rs10401969 19 19407718 T C 187 0.999493 0.997443 313362 52106.4 2117.37 0 313362 52106.4 2117.37 0 367586 694.11 137.251 11.6392 0 843 312668 51969.1 2105.73 0 366743 0.0766366 0.0952132 0.0765939 -4.75053e-16 1.18967 0.990389 1.42904 2.48987 1.39284 4.45094 1.26867 1.078 1.49306 0.00398266 0.994095 0.265115 0.0920689 NA
rs731839 rs731839 19 33899065 G A 188 1 1 41265 163822 162499 0 41265 163822 162499 0 367586 91 383 369 0 843 41174 163439 162130 0 366743 0.335094 0.335113 0.335094 0 1.06029 0.843424 1.33292 1.02978 0.818474 1.29564 0.999918 0.903641 1.10645 0.977253 1 -0.00147747 0.0518163 NA
19:35556744_T_C rs1688030 19 35556744 T C 189 0.99969 0.998271 1691.18 45797.9 320097 0 1691.18 45797.9 320097 0 367586 6 118.957 718.043 0 843 1685.18 45679 319379 0 366743 0.0668963 0.0776731 0.0668715 5.54229e-16 0.731424 0.321647 1.66325 0.631452 0.282335 1.41226 0.85097 0.711803 1.01735 0.0860159 0.999534 -0.167406 0.0975107 NA
rs6859 rs6859 19 45382034 A G 190 1 1 65619 179010 122957 0 65619 179010 122957 0 367586 164 407 272 0 843 65455 178603 122685 0 366743 0.422007 0.435943 0.421975 0 0.909504 0.758541 1.09051 0.884864 0.728821 1.07432 0.944569 0.857788 1.04013 0.231147 1 -0.0590614 0.0493243 NA
rs7254892 rs7254892 19 45389596 G A 191 1 1 344881 22366 339 0 344881 22366 339 0 367586 793 50 0 0 843 344088 22316 339 0 366743 0.031345 0.029656 0.0313489 0 0.972187 0.730287 1.29422 NA NA NA 0.944346 0.712512 1.25161 0.715166 1 -0.0513872 0.140815 NA
rs492602 rs492602 19 49206417 A G 192 1 1 89552 183204 94830 0 89552 183204 94830 0 367586 189 412 242 0 843 89363 182792 94588 0 366743 0.492821 0.468565 0.492876 0 1.0657 0.89696 1.26619 1.20969 0.999883 1.46353 1.10231 1.00165 1.2131 0.0808945 1 0.085577 0.0490267 NA
rs17695224 rs17695224 19 52324216 G A 193 1 1 197505 144049 26032 0 197505 144049 26032 0 367586 447 330 66 0 843 197058 143719 25966 0 366743 0.266758 0.274021 0.266741 0 1.01225 0.877883 1.16717 1.12054 0.865044 1.45149 1.03759 0.932168 1.15494 0.466342 1 0.0403244 0.0553569 NA
rs103294 rs103294 19 54797848 C T 194 1 1 221245 127588 18753 0 221245 127588 18753 0 367586 486 314 43 0 843 220759 127274 18710 0 366743 0.224565 0.237248 0.224536 0 1.12066 0.972227 1.29174 1.04394 0.763997 1.42647 1.07422 0.960073 1.20195 0.329224 1 0.0568851 0.0583032 NA
rs364585 rs364585 20 12962718 A G 195 1 1 56348 175283 135955 0 56348 175283 135955 0 367586 118 416 309 0 843 56230 174867 135646 0 366743 0.391716 0.386714 0.391728 0 1.13363 0.923834 1.39107 1.08552 0.877855 1.34231 1.02132 0.925855 1.12662 0.64101 1 0.0233094 0.0499893 NA
rs2328223 rs2328223 20 17845921 A C 196 1 1 242960 111732 12894 0 242960 111732 12894 0 367586 547 261 35 0 843 242413 111471 12859 0 366743 0.187058 0.196323 0.187037 0 1.03764 0.895233 1.2027 1.20623 0.856675 1.69841 1.06177 0.941413 1.19752 0.259948 1 0.0707931 0.0628427 NA
20:34154741_C_T rs7264396 20 34154741 C T 197 0.999888 0.999709 229265 122192 16129.7 0 229265 122192 16129.7 0 367586 533 281.035 28.9647 0 843 228732 121911 16100.7 0 366743 0.210088 0.201047 0.210109 3.16702e-16 0.989278 0.856042 1.14325 0.772009 0.53097 1.12247 0.946014 0.839682 1.06581 0.518392 0.999877 -0.0389651 0.0603337 NA
20:39180436_T_C rs6016381 20 39180436 T C 198 0.985662 0.976158 134743 175256 57587.4 0 134743 175256 57587.4 0 367586 292.11 418.6 132.29 0 843 134451 174837 57455.1 0 366743 0.395051 0.405208 0.395028 3.80043e-15 1.102 0.948885 1.27983 1.05978 0.862798 1.30173 1.04333 0.946551 1.15 0.484206 0.981871 0.0352304 0.0503613 NA
20:39724338_T_C rs6065311 20 39724338 T C 199 0.999669 0.999483 99688.9 183946 83951.3 0 99688.9 183946 83951.3 0 367586 207.004 441.502 194.494 0 843 99481.9 183504 83756.8 0 366743 0.478593 0.49258 0.478561 -3.16702e-16 1.15625 0.9801 1.36406 1.11597 0.91739 1.35753 1.05773 0.961307 1.16383 0.232279 0.999264 0.0586052 0.0490622 NA
rs1800961 rs1800961 20 43042364 C T 200 1 1 345047 22185 354 0 345047 22185 354 0 367586 789 54 0 0 843 344258 22131 354 0 366743 0.0311397 0.0320285 0.0311376 0 1.06463 0.80783 1.40307 NA NA NA 1.02956 0.784828 1.3506 0.877746 1 0.0215456 0.140064 NA
20:44585420_A_G rs4465830 20 44585420 A G 201 0.999851 0.999604 243276 111557 12752.9 0 243276 111557 12752.9 0 367586 560.973 247.027 35 0 843 242715 111310 12717.9 0 366743 0.186437 0.188035 0.186433 -6.33405e-16 0.960208 0.826597 1.11542 1.19071 0.845866 1.67614 1.01058 0.894245 1.14206 0.946637 0.999893 0.00419196 0.0626319 NA
rs181362 rs181362 22 21932068 C T 202 1 1 239937 113956 13693 0 239937 113956 13693 0 367586 547 272 24 0 843 239390 113684 13669 0 366743 0.192257 0.189798 0.192263 0 1.0471 0.905231 1.2112 0.76841 0.5104 1.15685 0.98418 0.871263 1.11173 0.908869 1 -0.00710814 0.0620987 NA
rs5763662 rs5763662 22 30378703 C T 203 1 1 351124 16288 174 0 351124 16288 174 0 367586 813 30 0 0 843 350311 16258 174 0 366743 0.0226287 0.0177936 0.0226398 0 0.795092 0.552101 1.14503 NA NA NA 0.782064 0.544864 1.12253 0.230337 1 -0.1997 0.166487 NA
22:38595411_G_A rs3761445 22 38595411 G A 204 0.998847 0.998255 59201 176652 131733 0 59201 176652 131733 0 367586 123.02 427.067 292.914 0 843 59077.9 176225 131440 0 366743 0.40134 0.399232 0.401345 -3.16702e-16 1.1638 0.952106 1.42257 1.07019 0.866788 1.32133 1.00884 0.915047 1.11224 0.886287 0.997902 0.00711468 0.0497518 NA
# Completed successfully at 2019-08-07 22:46:42
