# Supplementary material for: Predicting the effect of statins on cancer risk using genetic variants from a Mendelian randomization study in the UK Biobank
Source: eLife. 2020 Oct 13;9:e57191. doi: 10.7554/eLife.57191 (PMC7553780; doi:10.7554/eLife.57191)
Supplement: Source data 1. [file elife-57191-data1.zip › lipid_snps_CANCER_outcomes_ca_oeso_nSR.out]

# Analysis: "SNPTEST 2.5.4-beta1 analysis, started 2020-06-10 01:18:38"
#  started: 2020-06-10 03:45:53
# 
# Analysis properties:
#   -cov_names PC1 PC2 PC3 PC4 PC5 PC6 PC7 PC8 PC9 PC10 ages sex (user-supplied)
#   -data /rds/project/jmmh2/rds-jmmh2-projects/zz_mr/Association_Tests_August/bgen/lipid_snps.bgen /rds/project/jmmh2/rds-jmmh2-projects/zz_mr/September/input/cancer_Jul19_nSR_corr.sample (user-supplied)
#   -exclude_samples /rds/project/jmmh2/rds-jmmh2-projects/zz_mr/Amy_GWAS/input_all/exclusion_list.txt (user-supplied)
#   -frequentist 1 (user-supplied)
#   -method score (user-supplied)
#   -o /rds/project/jmmh2/rds-jmmh2-projects/zz_mr/Association_Tests_August/output/lipid_snps_CANCER_outcomes_ca_oeso_nSR.out (user-supplied)
#   -pheno ca_oeso_nSR (user-supplied)
# 
alternate_ids rsid chromosome position alleleA alleleB index average_maximum_posterior_call info cohort_1_AA cohort_1_AB cohort_1_BB cohort_1_NULL all_AA all_AB all_BB all_NULL all_total cases_AA cases_AB cases_BB cases_NULL cases_total controls_AA controls_AB controls_BB controls_NULL controls_total all_maf cases_maf controls_maf missing_data_proportion het_OR het_OR_lower het_OR_upper hom_OR hom_OR_lower hom_OR_upper all_OR all_OR_lower all_OR_upper frequentist_add_pvalue frequentist_add_info frequentist_add_beta_1 frequentist_add_se_1 comment
rs10903129 rs10903129 01 25768937 A G 1 1 1 72158 181055 114373 0 72158 181055 114373 0 367586 153 409 254 0 816 72005 180646 114119 0 366770 0.442578 0.438113 0.442588 0 1.06553 0.884731 1.28328 1.04748 0.856922 1.28042 1.01833 0.923361 1.12306 0.835823 1 0.0103411 0.0498992 NA
rs4660293 rs4660293 01 40028180 A G 2 1 1 215504 132022 20060 0 215504 132022 20060 0 367586 474 301 41 0 816 215030 131721 20019 0 366770 0.234152 0.234681 0.234151 0 1.03665 0.897068 1.19795 0.929099 0.675074 1.27871 1.00296 0.894355 1.12476 0.905008 1 0.00701724 0.0588019 NA
rs2479394 rs2479394 01 55486064 G A 3 1 1 28474 148012 191100 0 28474 148012 191100 0 367586 59 327 430 0 816 28415 147685 190670 0 366770 0.278792 0.272672 0.278806 0 1.06637 0.807939 1.40746 1.08613 0.827143 1.42621 1.03119 0.924641 1.15002 0.654263 1 0.0247951 0.055365 NA
rs11206510 rs11206510 01 55496039 T C 4 1 1 242622 111961 13003 0 242622 111961 13003 0 367586 541 247 28 0 816 242081 111714 12975 0 366770 0.187666 0.185662 0.187671 0 0.989356 0.850969 1.15025 0.965637 0.660177 1.41243 0.986855 0.870971 1.11816 0.772757 1 -0.0183303 0.0634773 NA
1:55502137_C_G rs2149041 01 55502137 C G 5 0.996853 0.992299 242350 112197 13039.4 0 242350 112197 13039.4 0 367586 545.906 238.22 31.8745 0 816 241804 111958 13007.5 0 366770 0.188086 0.18503 0.188093 -3.16702e-16 0.942468 0.809278 1.09758 1.08541 0.759095 1.55201 0.98002 0.864797 1.11059 0.78259 0.994968 -0.0175816 0.063714 NA
rs2479409 rs2479409 01 55504650 G A 6 1 1 44711 166817 156058 0 44711 166817 156058 0 367586 103 351 362 0 816 44608 166466 155696 0 366770 0.348543 0.341299 0.348559 0 0.913181 0.732927 1.13777 1.00695 0.808793 1.25365 1.03265 0.932108 1.14404 0.548611 1 0.0312313 0.0520658 NA
rs10888897 rs10888897 01 55513061 T C 7 1 1 56449 175511 135626 0 56449 175511 135626 0 367586 145 357 314 0 816 56304 175154 135312 0 366770 0.392301 0.396446 0.392292 0 0.791443 0.652368 0.960165 0.901083 0.739931 1.09733 0.982758 0.889863 1.08535 0.738991 1 -0.0169385 0.0508374 NA
1:55518752_C_T rs7552841 01 55518752 C T 8 0.958373 0.933846 142943 172732 51911 0 142943 172732 51911 0 367586 326.714 383.306 105.98 0 816 142616 172349 51805.1 0 366770 0.376177 0.364747 0.376202 4.82971e-15 0.970816 0.837472 1.12539 0.893005 0.71713 1.11201 0.952067 0.860688 1.05315 0.316536 0.935904 -0.0530661 0.0529812 NA
rs562556 rs562556 01 55524237 G A 9 1 1 11874 108124 247588 0 11874 108124 247588 0 367586 31 246 539 0 816 11843 107878 247049 0 366770 0.179376 0.188725 0.179355 0 0.871169 0.599326 1.26631 0.8335 0.580075 1.19764 0.939496 0.829819 1.06367 0.374389 1 -0.0573313 0.0645418 NA
1:55958030_C_T rs1998013 01 55958030 C T 10 0.99938 0.924791 365156 2424.64 5.47451 0 365156 2424.64 5.47451 0 367586 811.584 4.41569 0 0 816 364344 2420.23 5.47451 0 366770 0.00331296 0.00270569 0.00331431 -2.05856e-15 0.819069 0.321195 2.08868 NA NA NA 0.815869 0.320348 2.07787 0.691259 0.913611 -0.181327 0.456574 NA
1:62953373_G_A rs10493326 01 62953373 G A 11 0.993589 0.986538 204883 139060 23643.3 0 204883 139060 23643.3 0 367586 466.22 293.541 56.2392 0 816 204417 138766 23587.1 0 366770 0.253473 0.248787 0.253483 8.70931e-16 0.927495 0.801345 1.07351 1.04542 0.792485 1.37909 0.975334 0.871685 1.09131 0.666456 0.990183 -0.0247015 0.0573097 NA
1:63133930_G_A rs4587594 01 63133930 G A 12 0.999555 0.999167 154549 167721 45316.3 0 154549 167721 45316.3 0 367586 361.016 358.004 96.9804 0 816 154188 167363 45219.3 0 366770 0.351419 0.338214 0.351448 0 0.913593 0.789209 1.05758 0.915975 0.731848 1.14643 0.943097 0.851079 1.04506 0.215703 0.999904 -0.0642981 0.0519356 NA
1:92993807_C_T rs6603981 01 92993807 C T 13 0.998715 0.997191 16184.9 118957 232444 0 16184.9 118957 232444 0 367586 32.0353 270.518 513.447 0 816 16152.9 118686 231931 0 366770 0.205838 0.205017 0.20584 -2.21692e-15 1.14925 0.796539 1.65815 1.11624 0.78089 1.59561 1.00505 0.891126 1.13355 0.850648 0.997097 0.0115016 0.0610837 NA
rs12133576 rs12133576 01 93816400 A G 14 1 1 50170 170896 146520 0 50170 170896 146520 0 367586 117 391 308 0 816 50053 170505 146212 0 366770 0.368942 0.382966 0.368911 0 0.981034 0.797774 1.20639 0.901181 0.728225 1.11521 0.941847 0.852287 1.04082 0.332747 1 -0.0496813 0.0512922 NA
rs646776 rs646776 01 109818530 C T 15 1 1 18197 127002 222387 0 18197 127002 222387 0 367586 31 289 496 0 816 18166 126713 221891 0 366770 0.222255 0.215074 0.222271 0 1.33652 0.922484 1.93638 1.3099 0.910992 1.8835 1.04303 0.926743 1.17391 0.469857 1 0.0431169 0.0596599 NA
1:110198727_C_G rs1010167 01 110198727 C G 16 0.996247 0.993891 137991 174531 55063.9 0 137991 174531 55063.9 0 367586 294.549 409.776 111.675 0 816 137697 174121 54952.2 0 366770 0.3872 0.387945 0.387199 1.26681e-15 1.10017 0.947031 1.27808 0.950024 0.76391 1.18148 1.00315 0.907978 1.10829 0.923667 0.995267 0.00489521 0.0510901 NA
rs267733 rs267733 01 150958836 A G 17 1 1 258958 99130 9498 0 258958 99130 9498 0 367586 577 222 17 0 816 258381 98908 9481 0 366770 0.160678 0.156863 0.160687 0 1.00509 0.860802 1.17357 0.802933 0.495474 1.30118 0.971776 0.850284 1.11063 0.585417 1 -0.0367892 0.0674426 NA
rs12145743 rs12145743 01 156700651 T G 18 1 1 161167 164513 41906 0 161167 164513 41906 0 367586 370 369 77 0 816 160797 164144 41829 0 366770 0.337778 0.320466 0.337817 0 0.976962 0.845632 1.12869 0.799999 0.625698 1.02285 0.924416 0.83304 1.02581 0.16376 1 -0.0732018 0.0525673 NA
rs4650994 rs4650994 01 178515312 G A 19 1 1 81139 181896 104551 0 81139 181896 104551 0 367586 196 403 217 0 816 80943 181493 104334 0 366770 0.468154 0.487132 0.468112 0 0.916998 0.772956 1.08788 0.858929 0.707917 1.04215 0.926591 0.840786 1.02115 0.0890696 1 -0.084332 0.0495976 NA
1:182150978_C_A rs1689797 01 182150978 C A 20 0.998404 0.997402 163413 163299 40874.1 0 163413 163299 40874.1 0 367586 342.141 382.282 91.5765 0 816 163071 162916 40782.5 0 366770 0.333319 0.346468 0.33329 1.58351e-15 1.11839 0.966435 1.29423 1.07024 0.849614 1.34816 1.0605 0.957592 1.17447 0.194157 0.997009 0.0685373 0.0527868 NA
rs2642438 rs2642438 01 220970028 A G 21 1 1 32481 153245 181860 0 32481 153245 181860 0 367586 66 325 425 0 816 32415 152920 181435 0 366770 0.296811 0.280025 0.296848 0 1.04381 0.8009 1.36039 1.15046 0.887428 1.49144 1.08544 0.974158 1.20944 0.114743 1 0.0855041 0.0542116 NA
1:220985811_T_C rs903319 01 220985811 T C 22 0.997348 0.994976 198690 143077 25818.5 0 198690 143077 25818.5 0 367586 411.976 345.259 58.7647 0 816 198278 142732 25759.7 0 366770 0.264856 0.283571 0.264814 8.70931e-16 1.16419 1.0089 1.34339 1.09794 0.835117 1.44347 1.09887 0.986605 1.22391 0.10227 0.995303 0.0920297 0.0563236 NA
rs4846914 rs4846914 01 230295691 G A 23 1 1 56753 176014 134819 0 56753 176014 134819 0 367586 115 393 308 0 816 56638 175621 134511 0 366770 0.393813 0.38174 0.393839 0 1.10211 0.895131 1.35696 1.12772 0.910088 1.39741 1.05229 0.952171 1.16293 0.355414 1 0.0469833 0.0508401 NA
1:230419344_G_A rs6680658 01 230419344 G A 24 0.993148 0.986 216214 131472 19900 0 216214 131472 19900 0 367586 492.906 281.824 41.2706 0 816 215721 131190 19858.8 0 366770 0.232969 0.223263 0.232991 -1.74186e-15 0.940164 0.812016 1.08853 0.909528 0.661813 1.24996 0.946246 0.842076 1.0633 0.309293 0.987766 -0.0599586 0.0589733 NA
1:234849339_G_A rs2587534 01 234849339 G A 25 0.99591 0.992501 85062.7 183708 98815.1 0 85062.7 183708 98815.1 0 367586 202.055 392.996 220.949 0 816 84860.6 183315 98594.1 0 366770 0.481294 0.488423 0.481278 4.27548e-15 0.900381 0.759723 1.06708 0.941191 0.777543 1.13928 0.971799 0.881813 1.07097 0.523677 0.992522 -0.0318053 0.0498759 NA
rs1367117 rs1367117 02 21263900 G A 26 1 1 161856 163987 41743 0 161856 163987 41743 0 367586 370 359 87 0 816 161486 163628 41656 0 366770 0.336619 0.326593 0.336641 0 0.957569 0.828017 1.10739 0.911538 0.721512 1.15161 0.955675 0.86165 1.05996 0.339009 1 -0.0502033 0.052507 NA
rs515135 rs515135 02 21286057 T C 27 1 1 11882 108434 247270 0 11882 108434 247270 0 367586 28 218 570 0 816 11854 108216 246700 0 366770 0.179819 0.167892 0.179846 0 0.852849 0.575162 1.2646 0.978166 0.669036 1.43013 1.08681 0.954379 1.23762 0.224771 1 0.07854 0.0646985 NA
rs1260326 rs1260326 02 27730940 T C 28 1 1 57437 175526 134623 0 57437 175526 134623 0 367586 126 380 310 0 816 57311 175146 134313 0 366770 0.39501 0.387255 0.395027 0 0.986849 0.806583 1.2074 1.04981 0.853254 1.29165 1.03317 0.935126 1.1415 0.614192 1 0.0255981 0.05078 NA
2:27731212_T_C rs3817588 02 27731212 T C 29 0.991982 0.980657 237957 115439 14189.4 0 237957 115439 14189.4 0 367586 527.737 260.086 28.1765 0 816 237430 115179 14161.2 0 366770 0.195625 0.193897 0.195629 -3.8796e-15 1.01592 0.875585 1.17875 0.895167 0.612567 1.30814 0.989014 0.874676 1.1183 0.845225 0.980354 -0.0123172 0.0630958 NA
rs6544713 rs6544713 02 44073881 T C 30 1 1 38467 160718 168401 0 38467 160718 168401 0 367586 84 341 391 0 816 38383 160377 168010 0 366770 0.32326 0.311887 0.323286 0 0.971565 0.765022 1.23387 1.06341 0.839888 1.34642 1.05401 0.949096 1.17051 0.321926 1 0.0525346 0.0530381 NA
rs4148218 rs4148218 02 44099582 G A 31 1 1 245276 109927 12383 0 245276 109927 12383 0 367586 527 255 34 0 816 244749 109672 12349 0 366770 0.183213 0.197917 0.18318 0 1.07983 0.92971 1.25419 1.27867 0.903514 1.80959 1.1003 0.97401 1.24296 0.129991 1 0.0970918 0.0641235 NA
rs2710642 rs2710642 02 63149557 G A 32 1 1 39456 161626 166504 0 39456 161626 166504 0 367586 91 342 383 0 816 39365 161284 166121 0 366770 0.327186 0.321078 0.3272 0 0.917284 0.727756 1.15617 0.99734 0.793342 1.25379 1.02834 0.926735 1.14108 0.718968 1 0.0190709 0.0529986 NA
2:118576719_T_C rs17508045 02 118576719 T C 33 0.999611 0.997929 305977 58744.1 2864.9 0 305977 58744.1 2864.9 0 367586 670.914 135.173 9.91373 0 816 305306 58608.9 2854.99 0 366770 0.087699 0.0949755 0.0876829 -1.58351e-15 1.04953 0.872269 1.26281 1.58016 0.843129 2.96148 1.0919 0.925182 1.28866 0.333085 0.998299 0.0846932 0.0875003 NA
rs2030746 rs2030746 02 121309488 C T 34 1 1 125469 178592 63525 0 125469 178592 63525 0 367586 278 420 118 0 816 125191 178172 63407 0 366770 0.415742 0.401961 0.415773 0 1.06154 0.912114 1.23546 0.838056 0.675549 1.03966 0.944452 0.855375 1.0428 0.235699 1 -0.059737 0.0503767 NA
2:135762344_C_T rs16831243 02 135762344 C T 35 0.999529 0.998031 297933 65518.4 4134.64 0 297933 65518.4 4134.64 0 367586 675.176 134.824 6 0 816 297258 65383.6 4128.64 0 366770 0.100368 0.0899654 0.100391 3.95878e-16 0.907848 0.754455 1.09243 0.639823 0.286257 1.43009 0.885883 0.747588 1.04976 0.487803 0.996909 -0.0590129 0.0850565 NA
2:165551201_T_C rs7607980 02 165551201 T C 36 0.999288 0.997628 284300 77910.9 5375.6 0 284300 77910.9 5375.6 0 367586 612.165 184.835 19 0 816 283687 77726 5356.6 0 366770 0.1206 0.136541 0.120565 -2.77114e-15 1.10202 0.934688 1.29931 1.64375 1.0404 2.59701 1.15347 1.0013 1.32876 0.0439331 0.997681 0.153622 0.0762496 NA
2:165619163_T_G rs355838 02 165619163 T G 37 0.994557 0.992059 56385.1 175396 135805 0 56385.1 175396 135805 0 367586 112.282 390.075 313.643 0 816 56272.8 175006 135491 0 366770 0.391971 0.376617 0.392005 1.10846e-15 1.11707 0.905371 1.37828 1.16014 0.934978 1.43953 1.0672 0.965412 1.17972 0.202485 0.993399 0.0651186 0.0510933 NA
rs2287623 rs2287623 02 169830155 G A 38 1 1 57757 176298 133531 0 57757 176298 133531 0 367586 125 384 307 0 816 57632 175914 133224 0 366770 0.39693 0.38848 0.396949 0 1.00643 0.822307 1.23179 1.06245 0.862771 1.30835 1.03615 0.937872 1.14472 0.471956 1 0.0364985 0.0507416 NA
rs1047891 rs1047891 02 211540507 C A 39 1 1 172154 158700 36732 0 172154 158700 36732 0 367586 361 371 84 0 816 171793 158329 36648 0 366770 0.315795 0.33027 0.315763 0 1.11509 0.964522 1.28917 1.09076 0.859993 1.38344 1.0686 0.963741 1.18486 0.217277 1 0.0659322 0.0534382 NA
rs1250229 rs1250229 02 216304384 T C 40 1 1 24471 143779 199336 0 24471 143779 199336 0 367586 45 318 453 0 816 24426 143461 198883 0 366770 0.262144 0.25 0.262171 0 1.20319 0.880302 1.6445 1.23635 0.90985 1.68001 1.06598 0.952878 1.19251 0.225014 1 0.0687657 0.0566764 NA
2:227122216_G_T rs1515110 02 227122216 G T 41 0.999003 0.998217 48609.5 170037 148940 0 48609.5 170037 148940 0 367586 94.5137 385.02 336.467 0 816 48515 169652 148604 0 366770 0.363528 0.351745 0.363554 0 1.16495 0.930021 1.45921 1.16223 0.924909 1.46046 1.05275 0.950938 1.16547 0.342684 0.997674 0.0490529 0.0516958 NA
rs11563251 rs11563251 02 234679384 C T 42 1 1 290875 72172 4539 0 290875 72172 4539 0 367586 645 162 9 0 816 290230 72010 4530 0 366770 0.110518 0.110294 0.110519 0 1.01229 0.85195 1.20281 0.893978 0.462734 1.72712 0.997714 0.854413 1.16505 0.952049 1 -0.00475027 0.0789943 NA
3:12296469_G_A rs9875338 03 12296469 G A 43 0.999063 0.998416 132583 176123 58880 0 132583 176123 58880 0 367586 281.384 407.435 127.18 0 816 132302 175715 58752.8 0 366770 0.399747 0.405512 0.399734 -8.70931e-16 1.09022 0.936402 1.26931 1.01779 0.825293 1.25518 1.02432 0.927836 1.13083 0.666053 0.99701 0.0219008 0.0507467 NA
rs7640978 rs7640978 03 32533010 C T 44 1 1 305112 59557 2917 0 305112 59557 2917 0 367586 663 149 4 0 816 304449 59408 2913 0 366770 0.0889465 0.096201 0.0889304 0 1.15171 0.963994 1.37597 0.630551 0.235796 1.68618 1.09046 0.924837 1.28574 0.290776 1 0.0922108 0.087286 NA
Affx-22382690 rs2290547 03 47061183 G A 45 1 1 250117 105993 11476 0 250117 105993 11476 0 367586 553 233 30 0 816 249564 105760 11446 0 366770 0.175394 0.179534 0.175385 0 0.99424 0.852972 1.1589 1.18284 0.818742 1.70884 1.02883 0.906531 1.16764 0.681569 1 0.0267433 0.0651763 NA
3:50113034_A_G rs2240327 03 50113034 A G 46 0.99989 0.999813 100622 183347 83617 0 100622 183347 83617 0 367586 251.98 390.988 173.031 0 816 100370 182956 83444 0 366770 0.47687 0.451624 0.476926 -2.37527e-16 0.851243 0.726452 0.99747 0.825974 0.680503 1.00254 0.903258 0.819266 0.995861 0.0547296 0.999871 -0.0970258 0.0505075 NA
rs13326165 rs13326165 03 52532118 A G 47 1 1 15455 119214 232917 0 15455 119214 232917 0 367586 21 264 531 0 816 15434 118950 232386 0 366770 0.204203 0.1875 0.20424 0 1.63117 1.0456 2.54468 1.67936 1.08548 2.59815 1.11219 0.982063 1.25957 0.0698157 1 0.111597 0.0615502 NA
rs6805251 rs6805251 03 119560606 T C 48 1 1 53874 173703 140009 0 53874 173703 140009 0 367586 108 412 296 0 816 53766 173291 139713 0 366770 0.382837 0.384804 0.382833 0 1.1836 0.957391 1.46326 1.05472 0.84596 1.31501 0.991699 0.897481 1.09581 0.845675 1 -0.00993792 0.0510579 NA
rs17345563 rs17345563 03 132209203 A G 49 1 1 289295 73612 4679 0 289295 73612 4679 0 367586 635 166 15 0 816 288660 73446 4664 0 366770 0.112858 0.120098 0.112842 0 1.02743 0.865899 1.2191 1.46199 0.875441 2.44154 1.07308 0.924142 1.24602 0.31574 1 0.078845 0.0785896 NA
3:135932359_C_T rs687339 03 135932359 C T 50 0.998803 0.997227 19123.1 129452 219011 0 19123.1 129452 219011 0 367586 37.9373 278.573 499.49 0 816 19085.1 129173 218512 0 366770 0.228107 0.217186 0.228131 -1.58351e-15 1.08491 0.772569 1.52354 1.14996 0.82639 1.60021 1.06529 0.946918 1.19846 0.270336 0.997809 0.0651965 0.0591464 NA
3:156798294_A_G rs1482852 03 156798294 A G 51 0.998128 0.996845 131815 177009 58762 0 131815 177009 58762 0 367586 270.039 400.8 145.161 0 816 131545 176608 58616.9 0 366770 0.400631 0.423481 0.400581 1.34598e-15 1.10552 0.947279 1.29018 1.20635 0.985751 1.47632 1.09916 0.996254 1.2127 0.0412524 0.996752 0.103811 0.0508632 NA
3:170727218_G_A rs10513688 03 170727218 G A 52 0.999974 0.999859 299612 64506.6 3467.13 0 299612 64506.6 3467.13 0 367586 646.992 160.008 9 0 816 298965 64346.5 3458.13 0 366770 0.0971756 0.109073 0.0971492 -9.50107e-16 1.14905 0.966256 1.36642 1.20261 0.622368 2.32381 1.13777 0.973594 1.32963 0.0765807 0.99989 0.149049 0.0841667 NA
rs6831256 rs6831256 04 3473139 A G 53 1 1 122328 179565 65693 0 122328 179565 65693 0 367586 294 389 133 0 816 122034 179176 65560 0 366770 0.422964 0.401348 0.423012 0 0.901163 0.774366 1.04872 0.842066 0.68596 1.0337 0.914453 0.828186 1.00971 0.115095 1 -0.0792787 0.0503134 NA
4:26062990_A_G rs10019888 04 26062990 A G 54 0.996652 0.990717 256221 101227 10138.8 0 256221 101227 10138.8 0 367586 555.459 236.725 23.8157 0 816 255665 100990 10115 0 366770 0.165273 0.174238 0.165253 -6.72992e-15 1.07891 0.926491 1.25641 1.08372 0.718759 1.634 1.06584 0.937734 1.21146 0.332017 0.992466 0.0648663 0.0668684 NA
rs442177 rs442177 04 88030261 G T 55 1 1 60675 177384 129527 0 60675 177384 129527 0 367586 134 404 278 0 816 60541 176980 129249 0 366770 0.406346 0.411765 0.406334 0 1.03134 0.848106 1.25416 0.971768 0.790579 1.19448 0.977783 0.885893 1.0792 0.61131 1 -0.0256927 0.0505559 NA
4:88160140_C_T rs10029254 04 88160140 C T 56 0.999897 0.999771 217251 130571 19763.7 0 217251 130571 19763.7 0 367586 474.004 289.996 52 0 816 216777 130281 19711.7 0 366770 0.231372 0.241419 0.23135 3.16702e-16 1.01799 0.879451 1.17834 1.20646 0.905736 1.60702 1.05737 0.94392 1.18447 0.360067 0.999986 0.0537223 0.0586977 NA
rs3822072 rs3822072 04 89741269 G A 57 1 1 110787 182105 74694 0 110787 182105 74694 0 367586 239 412 165 0 816 110548 181693 74529 0 366770 0.450905 0.454657 0.450897 0 1.04885 0.894177 1.23027 1.02403 0.839577 1.249 1.01529 0.920931 1.11932 0.625932 1 0.0243466 0.0499458 NA
rs2602836 rs2602836 04 100014805 A G 58 1 1 64735 179575 123276 0 64735 179575 123276 0 367586 143 416 257 0 816 64592 179159 123019 0 366770 0.420371 0.430147 0.420349 0 1.04881 0.867142 1.26854 0.943634 0.768958 1.15799 0.960704 0.87093 1.05973 0.40683 1 -0.0417104 0.0502847 NA
rs13107325 rs13107325 04 103188709 C T 59 1 1 314539 51078 1969 0 314539 51078 1969 0 367586 675 138 3 0 816 313864 50940 1966 0 366770 0.0748342 0.0882353 0.0748044 0 1.25967 1.04865 1.51316 0.709538 0.228065 2.20746 1.19692 1.00851 1.42053 0.060659 1 0.17612 0.0938821 NA
rs6450176 rs6450176 05 53298025 G A 60 1 1 205147 139012 23427 0 205147 139012 23427 0 367586 457 301 58 0 816 204690 138711 23369 0 366770 0.25282 0.255515 0.252814 0 0.971932 0.840193 1.12433 1.11165 0.845613 1.46139 1.01435 0.907451 1.13384 0.768039 1 0.016845 0.057113 NA
5:55861786_C_T rs9686661 05 55861786 C T 61 0.999884 0.999703 235332 117442 14811.2 0 235332 117442 14811.2 0 367586 540.992 242.137 32.8706 0 816 234791 117200 14778.3 0 366770 0.200041 0.188651 0.200067 -3.95878e-16 0.896653 0.770439 1.04354 0.965324 0.678562 1.37327 0.929674 0.821137 1.05256 0.260025 0.999512 -0.069866 0.0620296 NA
5:67714246_A_G rs4976033 05 67714246 A G 62 0.983128 0.97252 131248 176794 59543.3 0 131248 176794 59543.3 0 367586 299.463 388.165 128.373 0 816 130949 176406 59414.9 0 366770 0.402465 0.395165 0.402481 1.10846e-15 0.962192 0.827407 1.11893 0.944792 0.768137 1.16207 0.969948 0.878216 1.07126 0.627633 0.972593 -0.0248988 0.0513313 NA
5:74560579_G_A rs10066707 05 74560579 G A 63 0.993838 0.99098 146622 170694 50270.3 0 146622 170694 50270.3 0 367586 336.376 372.388 107.235 0 816 146286 170321 50163.1 0 366770 0.36894 0.359595 0.368961 1.74186e-15 0.950829 0.820354 1.10206 0.929671 0.747875 1.15566 0.960361 0.867917 1.06265 0.484495 0.989368 -0.0360904 0.0516247 NA
5:74562029_C_G rs2006760 05 74562029 C G 64 0.989448 0.974963 232555 119577 15454 0 232555 119577 15454 0 367586 519.722 266.098 30.1804 0 816 232035 119311 15423.8 0 366770 0.204693 0.200036 0.204704 -8.94684e-15 0.995739 0.858834 1.15447 0.873608 0.605033 1.2614 0.971495 0.860419 1.09691 0.719982 0.972472 -0.0224288 0.0625658 NA
rs7703051 rs7703051 05 74625487 C A 65 1 1 143724 172086 51776 0 143724 172086 51776 0 367586 324 383 109 0 816 143400 171703 51667 0 366770 0.37493 0.36826 0.374945 0 0.987245 0.851338 1.14485 0.933722 0.751385 1.16031 0.971778 0.878686 1.07473 0.610072 1 -0.0261397 0.0512573 NA
5:74641707_G_A rs2303152 05 74641707 G A 66 0.999561 0.998347 297281 66549.7 3754.97 0 297281 66549.7 3754.97 0 367586 670.996 143.004 2 0 816 296610 66406.7 3752.97 0 366770 0.100738 0.0900759 0.100762 1.10846e-15 0.951923 0.794541 1.14048 0.235571 0.0587708 0.944238 0.883453 0.745607 1.04678 0.131215 0.999915 -0.1242 0.0822884 NA
5:74648496_G_T rs17238484 05 74648496 G T 67 0.99975 0.999474 220665 127957 18963.4 0 220665 127957 18963.4 0 367586 499.863 277.137 39 0 816 220165 127680 18924.4 0 366770 0.22564 0.217609 0.225658 7.1258e-16 0.956027 0.825373 1.10736 0.907698 0.655048 1.25779 0.95441 0.848426 1.07363 0.425337 0.999331 -0.0472784 0.0593058 NA
rs5909 rs5909 05 74656175 G A 68 1 1 301812 62562 3212 0 301812 62562 3212 0 367586 666 143 7 0 816 301146 62419 3205 0 366770 0.0938365 0.096201 0.0938313 0 1.03591 0.86453 1.24126 0.987581 0.468601 2.08134 1.02794 0.871825 1.21202 0.670503 1 0.0363223 0.0853723 NA
rs12916 rs12916 05 74656539 T C 69 1 1 132156 176603 58827 0 132156 176603 58827 0 367586 295 392 129 0 816 131861 176211 58698 0 366770 0.400256 0.398284 0.40026 0 0.994369 0.854801 1.15672 0.982338 0.798568 1.2084 0.991795 0.898116 1.09525 0.892798 1 -0.00682656 0.0506554 NA
rs4530754 rs4530754 05 122855416 G A 70 1 1 76377 182312 108897 0 76377 182312 108897 0 367586 194 368 254 0 816 76183 181944 108643 0 366770 0.455765 0.463235 0.455749 0 0.794267 0.66735 0.945321 0.918096 0.761421 1.10701 0.970306 0.880249 1.06958 0.627839 1 -0.0241701 0.0498589 NA
rs6882076 rs6882076 05 156390297 T C 71 1 1 49173 170253 148160 0 49173 170253 148160 0 367586 106 385 325 0 816 49067 169868 147835 0 366770 0.365355 0.365809 0.365354 0 1.04914 0.845986 1.30108 1.01763 0.817102 1.26737 0.998042 0.902306 1.10394 0.964737 1 -0.00227865 0.051542 NA
6:16109163_A_C rs2294261 06 16109163 A C 72 0.99645 0.994416 95752.4 183259 88575.1 0 95752.4 183259 88575.1 0 367586 221.722 358.804 235.475 0 816 95530.7 182900 88339.6 0 366770 0.490237 0.508427 0.490197 1.02928e-15 0.845238 0.714802 0.999476 1.14848 0.955804 1.38 1.07565 0.976064 1.18541 0.0962739 0.993506 0.0828176 0.0497944 NA
6:26093141_G_A rs1800562 06 26093141 G A 73 0.99952 0.997285 313425 51906.4 2254.63 0 313425 51906.4 2254.63 0 367586 704.882 105.11 6.00784 0 816 312720 51801.2 2248.62 0 366770 0.076738 0.0717681 0.076749 8.70931e-16 0.900207 0.733244 1.10519 1.18533 0.530418 2.64889 0.930083 0.770547 1.12265 0.265265 0.998781 -0.102651 0.0921435 NA
rs2247056 rs2247056 06 31265490 T C 74 1 1 32591 153678 181317 0 32591 153678 181317 0 367586 86 343 387 0 816 32505 153335 180930 0 366770 0.297699 0.315564 0.297659 0 0.845482 0.667298 1.07125 0.808448 0.639803 1.02155 0.919216 0.827993 1.02049 0.258677 1 -0.0612541 0.05423 NA
6:34563164_A_G rs205262 06 34563164 A G 75 0.999283 0.998621 196621 144317 26647.4 0 196621 144317 26647.4 0 367586 458.157 294.843 63 0 816 196163 144022 26584.4 0 366770 0.268797 0.25787 0.268821 -1.58351e-16 0.876525 0.757082 1.01481 1.01465 0.779477 1.32079 0.945105 0.845789 1.05608 0.34909 0.999484 -0.052448 0.0560129 NA
6:43757896_C_A rs998584 06 43757896 C A 76 0.996387 0.994693 98504 183562 85520.5 0 98504 183562 85520.5 0 367586 221.235 406.988 187.776 0 816 98282.8 183155 85332.7 0 366770 0.482339 0.479498 0.482346 3.95878e-16 0.987159 0.837926 1.16297 0.977572 0.804624 1.18769 0.988658 0.897062 1.08961 0.862649 0.996772 -0.00860676 0.0497492 NA
rs17789218 rs17789218 06 100600097 T C 77 1 1 209829 135864 21893 0 209829 135864 21893 0 367586 472 296 48 0 816 209357 135568 21845 0 366770 0.244365 0.240196 0.244374 0 0.968456 0.837335 1.12011 0.974619 0.723993 1.312 0.9775 0.872448 1.0952 0.739375 1 -0.0192343 0.0578159 NA
6:116337503_G_A rs868943 06 116337503 G A 78 0.999615 0.999376 122639 178859 66087.8 0 122639 178859 66087.8 0 367586 252.161 425.569 138.271 0 816 122387 178434 65949.5 0 366770 0.423077 0.430214 0.423062 6.33405e-16 1.15758 0.990445 1.35292 1.0176 0.82681 1.25241 1.02967 0.933456 1.13581 0.680071 0.999003 0.020684 0.0501594 NA
rs9491696 rs9491696 06 127452639 C G 79 1 1 94100 183991 89495 0 94100 183991 89495 0 367586 239 381 196 0 816 93861 183610 89299 0 366770 0.493736 0.473652 0.493781 0 0.814922 0.693098 0.958158 0.861979 0.713466 1.04141 0.922552 0.837035 1.0168 0.0862519 1 -0.0852059 0.049668 NA
6:139831757_T_C rs634869 06 139831757 T C 80 0.999776 0.999687 61831.2 177550 128204 0 61831.2 177550 128204 0 367586 153 397.039 265.961 0 816 61678.2 177153 127939 0 366770 0.409717 0.430784 0.40967 0 0.903492 0.749598 1.08898 0.838024 0.686727 1.02265 0.916976 0.831302 1.01148 0.0830085 0.999884 -0.087459 0.0504526 NA
6:152040291_T_C rs12525163 06 152040291 T C 81 0.999285 0.998573 193858 146362 27365.9 0 193858 146362 27365.9 0 367586 426.133 322.871 66.9961 0 816 193432 146039 27298.9 0 366770 0.273533 0.27994 0.273518 1.18763e-15 1.00356 0.868298 1.15989 1.11401 0.860757 1.44177 1.03261 0.926725 1.15059 0.585981 0.997188 0.0303865 0.0557888 NA
6:160575985_C_T rs2297374 06 160575985 C T 82 0.998105 0.996826 143986 171881 51719.5 0 143986 171881 51719.5 0 367586 311.106 367.761 137.133 0 816 143675 171513 51582.3 0 366770 0.374497 0.393399 0.374455 2.69197e-15 0.990241 0.851337 1.15181 1.22776 1.00405 1.50132 1.0834 0.980861 1.19666 0.103809 0.997257 0.0834705 0.051314 NA
rs1564348 rs1564348 06 160578860 T C 83 1 1 253279 103766 10541 0 253279 103766 10541 0 367586 589 206 21 0 816 252690 103560 10520 0 366770 0.169821 0.151961 0.169861 0 0.853391 0.728072 1.00028 0.856399 0.553928 1.32403 0.875734 0.764921 1.0026 0.0494634 1 -0.130036 0.0661903 NA
rs702485 rs702485 07 6449272 A G 84 1 1 109061 182158 76367 0 109061 182158 76367 0 367586 224 422 170 0 816 108837 181736 76197 0 366770 0.455529 0.466912 0.455503 0 1.12824 0.959304 1.32692 1.08403 0.887895 1.32348 1.04698 0.949856 1.15404 0.420133 1 0.040162 0.0498169 NA
7:16152174_T_A rs17286602 07 16152174 T A 85 0.997749 0.99646 120185 180187 67214.2 0 120185 180187 67214.2 0 367586 262 386.192 167.808 0 816 119923 179801 67046.4 0 366770 0.427948 0.442284 0.427916 -7.1258e-16 0.98313 0.840246 1.15031 1.14561 0.943568 1.39091 1.0602 0.961427 1.16913 0.245924 0.998684 0.0583645 0.0503009 NA
rs10282707 rs10282707 07 17911038 C T 86 1 1 133659 176056 57871 0 133659 176056 57871 0 367586 310 377 129 0 816 133349 175679 57742 0 366770 0.396911 0.389093 0.396929 0 0.923102 0.79417 1.07297 0.961006 0.782419 1.18036 0.967687 0.875929 1.06906 0.551478 1 -0.0302119 0.0507297 NA
rs12670798 rs12670798 07 21607352 T C 87 1 1 208500 136805 22281 0 208500 136805 22281 0 367586 461 317 38 0 816 208039 136488 22243 0 366770 0.2467 0.240809 0.246713 0 1.04811 0.9083 1.20945 0.770964 0.553662 1.07355 0.968477 0.864481 1.08498 0.604614 1 -0.0298059 0.0575651 NA
rs4722551 rs4722551 07 25991826 T C 88 1 1 260182 98070 9334 0 260182 98070 9334 0 367586 586 210 20 0 816 259596 97860 9314 0 366770 0.15879 0.153186 0.158803 0 0.950636 0.811857 1.11314 0.951249 0.608874 1.48614 0.958236 0.837349 1.09658 0.51016 1 -0.0445618 0.0676625 NA
rs2073547 rs2073547 07 44582331 A G 89 1 1 245422 109039 13125 0 245422 109039 13125 0 367586 569 224 23 0 816 244853 108815 13102 0 366770 0.184024 0.165441 0.184065 0 0.885834 0.758819 1.03411 0.755411 0.497714 1.14653 0.878762 0.771094 1.00146 0.0558722 1 -0.121911 0.0637602 NA
rs217386 rs217386 07 44600695 G A 90 1 1 121990 179168 66428 0 121990 179168 66428 0 367586 229 420 167 0 816 121761 178748 66261 0 366770 0.424423 0.46201 0.42434 0 1.24934 1.06337 1.46783 1.34008 1.09753 1.63624 1.16501 1.05686 1.28423 0.00224434 1 0.153159 0.0501201 NA
rs4917014 rs4917014 07 50305863 T G 91 1 1 170006 160266 37314 0 170006 160266 37314 0 367586 364 359 93 0 816 169642 159907 37221 0 366770 0.319509 0.333946 0.319477 0 1.04631 0.904219 1.21072 1.16447 0.927053 1.46268 1.068 0.963479 1.18386 0.182474 1 0.0710165 0.0532687 NA
rs17145738 rs17145738 07 72982874 C T 92 1 1 283413 78558 5615 0 283413 78558 5615 0 367586 625 176 15 0 816 282788 78382 5600 0 366770 0.122132 0.126225 0.122123 0 1.01596 0.859327 1.20115 1.21195 0.725743 2.02388 1.03845 0.897151 1.202 0.640452 1 0.0353081 0.0755954 NA
rs799160 rs799160 07 73060006 C T 93 1 1 96049 183953 87584 0 96049 183953 87584 0 367586 227 377 212 0 816 95822 183576 87372 0 366770 0.488486 0.490809 0.488481 0 0.866892 0.735145 1.02225 1.02424 0.849191 1.23538 1.00936 0.915906 1.11235 0.751476 1 0.0157461 0.0497203 NA
7:116358044_A_G rs38855 07 116358044 A G 94 0.993016 0.989758 102992 183261 81332.4 0 102992 183261 81332.4 0 367586 234.569 382.047 199.384 0 816 102758 182879 81133 0 366770 0.470538 0.478441 0.47052 9.50107e-16 0.915161 0.777699 1.07692 1.07656 0.891142 1.30056 1.03228 0.936631 1.13769 0.548207 0.991252 0.0299552 0.0498881 NA
7:130444934_A_G rs3996352 07 130444934 A G 95 0.997482 0.996091 94810.4 183476 89299.7 0 94810.4 183476 89299.7 0 367586 220.667 394.533 200.8 0 816 94589.7 183081 89098.9 0 366770 0.492504 0.487827 0.492515 -3.95878e-16 0.923733 0.783268 1.08939 0.966048 0.797785 1.1698 0.981416 0.890538 1.08157 0.581385 0.996384 -0.0273961 0.049688 NA
rs17173637 rs17173637 07 150529449 T C 96 1 1 308034 56880 2672 0 308034 56880 2672 0 367586 698 114 4 0 816 307336 56766 2668 0 366770 0.0846387 0.0747549 0.0846607 0 0.884249 0.725268 1.07808 0.660134 0.24688 1.76514 0.873541 0.726249 1.05071 0.176401 1 -0.120947 0.0894635 NA
8:9184231_G_A rs4240624 08 9184231 G A 97 0.999841 0.999322 3037.28 61083.2 303465 0 3037.28 61083.2 303465 0 367586 4 145.996 666.004 0 816 3033.28 60937.2 302799 0 366770 0.0913498 0.0943603 0.0913431 2.37527e-16 1.81682 0.672389 4.90909 1.66792 0.623744 4.46007 0.964809 0.817109 1.13921 0.675759 0.999968 -0.0360403 0.0861678 NA
8:9267117_C_T rs9693857 08 9267117 C T 98 0.996631 0.995289 112952 181929 72705.1 0 112952 181929 72705.1 0 367586 268.482 396.976 150.541 0 816 112683 181532 72554.6 0 366770 0.445255 0.427732 0.445294 1.02928e-15 0.917817 0.785992 1.07175 0.870833 0.713131 1.06341 0.931082 0.844019 1.02713 0.163586 0.996508 -0.0696922 0.0500263 NA
8:15799853_G_C rs4332136 08 15799853 G C 99 0.999557 0.97821 361744 5820.84 21 0 361744 5820.84 21 0 367586 804.757 11.2431 0 0 816 360939 5809.59 21 0 366770 0.00797478 0.00688918 0.0079772 -6.17569e-15 0.867984 0.481543 1.56454 NA NA NA 0.862663 0.479574 1.55177 0.697556 0.981879 -0.111237 0.286233 NA
rs4921914 rs4921914 08 18272438 C T 100 1 1 17860 128015 221711 0 17860 128015 221711 0 367586 51 263 502 0 816 17809 127752 221209 0 366770 0.222717 0.223652 0.222715 0 0.718882 0.532403 0.970677 0.792447 0.593871 1.05742 0.994607 0.885174 1.11757 0.97439 1 -0.00191788 0.059741 NA
rs1801177 rs1801177 08 19805708 G A 101 1 1 355064 12417 105 0 355064 12417 105 0 367586 795 21 0 0 816 354269 12396 105 0 366770 0.0171756 0.0128676 0.0171852 0 0.754925 0.489277 1.1648 NA NA NA 0.74549 0.484538 1.14698 0.154424 1 -0.269341 0.189133 NA
rs268 rs268 08 19813529 A G 102 1 1 354297 13161 128 0 354297 13161 128 0 367586 790 25 1 0 816 353507 13136 127 0 366770 0.0182502 0.0165441 0.0182539 0 0.851624 0.571697 1.26861 3.52344 0.49189 25.2387 0.904755 0.618266 1.324 0.571268 1 -0.104506 0.18458 NA
rs301 rs301 08 19816934 T C 103 1 1 215031 132363 20192 0 215031 132363 20192 0 367586 487 294 35 0 816 214544 132069 20157 0 366770 0.234975 0.223039 0.235001 0 0.980695 0.84839 1.13363 0.764944 0.542669 1.07826 0.934484 0.831575 1.05013 0.281625 1 -0.0631173 0.0586224 NA
rs326 rs326 08 19819439 A G 104 1 1 183581 152452 31553 0 183581 152452 31553 0 367586 417 345 54 0 816 183164 152107 31499 0 366770 0.293208 0.277574 0.293242 0 0.996263 0.863682 1.1492 0.753011 0.567001 1.00004 0.926037 0.830852 1.03213 0.192718 1 -0.071143 0.0546171 NA
rs328 rs328 08 19819724 C G 105 1 1 297126 66721 3739 0 297126 66721 3739 0 367586 676 136 4 0 816 296450 66585 3735 0 366770 0.100927 0.0882353 0.100956 0 0.89571 0.744881 1.07708 0.46965 0.175662 1.25565 0.861807 0.726188 1.02275 0.0998003 1 -0.135907 0.0825771 NA
rs12678919 rs12678919 08 19844222 A G 106 1 1 299527 64583 3476 0 299527 64583 3476 0 367586 679 134 3 0 816 298848 64449 3473 0 366770 0.0973038 0.0857843 0.0973294 0 0.915101 0.760188 1.10158 0.380187 0.12225 1.18235 0.870251 0.731694 1.03505 0.130816 1 -0.12681 0.0839306 NA
8:19865843_G_A rs894210 08 19865843 G A 107 0.995362 0.992945 77450.3 182762 107374 0 77450.3 182762 107374 0 367586 177.922 414.204 223.875 0 816 77272.4 182348 107150 0 366770 0.459297 0.471843 0.459269 3.16702e-16 0.98653 0.827413 1.17624 0.907419 0.745111 1.10508 0.950719 0.862575 1.04787 0.298754 0.990703 -0.0519932 0.0500363 NA
rs10102164 rs10102164 08 55421614 G A 108 1 1 228370 122682 16534 0 228370 122682 16534 0 367586 507 273 36 0 816 227863 122409 16498 0 366770 0.211855 0.211397 0.211856 0 1.00234 0.865055 1.16141 0.980702 0.699128 1.37568 0.997252 0.885404 1.12323 0.759766 1 -0.0184963 0.0604871 NA
8:59385919_C_T rs2326077 08 59385919 C T 109 0.999418 0.998927 41715.8 164193 161677 0 41715.8 164193 161677 0 367586 110.004 337.788 368.208 0 816 41605.8 163855 161309 0 366770 0.336825 0.341787 0.336814 -7.91756e-17 0.779706 0.628593 0.967145 0.863336 0.697542 1.06854 0.978062 0.882861 1.08353 0.701804 0.998636 -0.0200971 0.0524884 NA
rs2293889 rs2293889 08 116599199 T G 110 1 1 68113 181339 118134 0 68113 181339 118134 0 367586 158 404 254 0 816 67955 180935 117880 0 366770 0.43196 0.441176 0.43194 0 0.960336 0.798841 1.15448 0.92674 0.75965 1.13058 0.963143 0.873388 1.06212 0.551007 1 -0.0299076 0.0501595 NA
8:116663898_G_A rs2737252 08 116663898 G A 111 0.99825 0.996606 189806 148612 29168.6 0 189806 148612 29168.6 0 367586 430.525 317.365 68.1098 0 816 189375 148295 29100.5 0 366770 0.281497 0.277932 0.281505 1.82104e-15 0.941363 0.814163 1.08844 1.02952 0.797081 1.32973 0.982418 0.881473 1.09492 0.616468 0.997254 -0.0276292 0.0551633 NA
8:121868551_G_T rs4871137 08 121868551 G T 112 0.998591 0.99772 37337.3 159046 171203 0 37337.3 159046 171203 0 367586 81.1608 362.027 372.812 0 816 37256.1 158684 170830 0 366770 0.317912 0.321292 0.317905 -9.50107e-16 1.04728 0.823008 1.33265 1.00179 0.787767 1.27396 0.984543 0.887283 1.09246 0.658926 0.998504 -0.0235613 0.0533791 NA
8:126474306_G_A rs2980885 08 126474306 G A 113 0.990879 0.979759 18546.6 128636 220403 0 18546.6 128636 220403 0 367586 44.9725 281.71 489.318 0 816 18501.7 128354 219914 0 366770 0.225429 0.22773 0.225424 -1.0372e-14 0.902931 0.658876 1.23739 0.915379 0.674226 1.24279 0.986929 0.878993 1.10812 0.817401 0.979037 -0.0138874 0.0601474 NA
8:126482621_C_A rs2954022 08 126482621 C A 114 0.999791 0.999672 104997 183080 79509.4 0 104997 183080 79509.4 0 367586 241.965 410.678 163.357 0 816 104755 182669 79346.1 0 366770 0.465331 0.451833 0.465361 -4.75053e-16 0.97333 0.830227 1.1411 0.891322 0.730708 1.08724 0.94697 0.858916 1.04405 0.257023 0.999121 -0.056478 0.0498282 NA
8:126482621_C_T rs2954022 08 126482621 C T 115 0.999641 0.694303 367242 343.439 0.113725 0 367242 343.439 0.113725 0 367586 815.557 0.443137 0 0 816 366427 342.996 0.113725 0 366770 0.000467464 0.00027153 0.0004679 -7.83838e-15 0.580473 0.030472 11.0577 NA NA NA 0.580202 0.03047 11.0481 0.719706 0.528922 -0.61132 1.70355 NA
rs4075205 rs4075205 08 144284709 T C 116 1 1 105965 182871 78750 0 105965 182871 78750 0 367586 237 409 170 0 816 105728 182462 78580 0 366770 0.462981 0.458946 0.46299 0 0.999983 0.851971 1.17371 0.965114 0.792375 1.17551 0.983855 0.892483 1.08458 0.807839 1 -0.0121181 0.0498247 NA
8:145022657_G_T rs7832643 08 145022657 G T 117 0.993906 0.99187 130814 177083 59689.2 0 130814 177083 59689.2 0 367586 291.459 382.576 141.965 0 816 130522 176701 59547.2 0 366770 0.403255 0.408398 0.403243 1.58351e-16 0.969588 0.832402 1.12938 1.06764 0.873382 1.30511 1.02161 0.925486 1.12772 0.666186 0.990096 0.0219458 0.0508725 NA
9:2640759_A_G rs3780181 09 2640759 A G 118 0.997345 0.983965 319716 46170.5 1699.8 0 319716 46170.5 1699.8 0 367586 712.557 101.455 1.98824 0 816 319003 46069 1697.81 0 366770 0.0674265 0.0646026 0.0674328 -8.15508e-15 0.985915 0.800598 1.21413 0.524268 0.13022 2.11072 0.95513 0.783891 1.16378 0.692596 0.978566 -0.0396484 0.100291 NA
9:15304782_C_A rs686030 09 15304782 C A 119 0.999323 0.997839 7307.74 89253 271025 0 7307.74 89253 271025 0 367586 9 208.306 598.694 0 816 7298.74 89044.7 270427 0 366770 0.141285 0.138668 0.14129 -1.02928e-15 1.89714 0.972993 3.69903 1.7954 0.929221 3.46899 1.02202 0.888026 1.17624 0.715226 0.998804 0.0259788 0.0712048 NA
9:16904846_C_T rs7033354 09 16904846 C T 120 0.998694 0.997789 38090 160212 169284 0 38090 160212 169284 0 367586 94.1843 347.8 374.016 0 816 37995.9 159865 168910 0 366770 0.321547 0.328535 0.321532 -1.97939e-15 0.877677 0.698779 1.10238 0.893292 0.712426 1.12007 0.968582 0.873422 1.07411 0.49036 0.998288 -0.0367474 0.0532775 NA
rs1883025 rs1883025 09 107664301 C T 121 1 1 204187 139469 23930 0 204187 139469 23930 0 367586 452 305 59 0 816 203735 139164 23871 0 366770 0.25481 0.259191 0.2548 0 0.987871 0.854189 1.14247 1.11406 0.849053 1.46178 1.02326 0.915899 1.14321 0.693896 1 0.0224054 0.0569283 NA
9:107684230_T_G rs2472509 09 107684230 T G 122 0.989664 0.982561 166611 161750 39224.9 0 166611 161750 39224.9 0 367586 366.451 351.745 97.8039 0 816 166245 161398 39127.1 0 366770 0.326726 0.335388 0.326707 1.74186e-15 0.988692 0.85399 1.14464 1.13399 0.907012 1.41778 1.03998 0.938308 1.15267 0.464301 0.981443 0.0390354 0.0533429 NA
rs8176720 rs8176720 09 136132873 T C 123 1 1 165305 162038 40243 0 165305 162038 40243 0 367586 377 356 83 0 816 164928 161682 40160 0 366770 0.329887 0.319853 0.32991 0 0.963255 0.833229 1.11357 0.904144 0.712725 1.14697 0.955181 0.860718 1.06001 0.428343 1 -0.0418143 0.0527938 NA
rs579459 rs579459 09 136154168 T C 124 1 1 230644 121108 15834 0 230644 121108 15834 0 367586 545 240 31 0 816 230099 120868 15803 0 366770 0.20781 0.185049 0.207861 0 0.838336 0.720121 0.975957 0.82821 0.576519 1.18978 0.865336 0.763609 0.980616 0.0425384 1 -0.124804 0.0615341 NA
10:5196273_A_G rs1781930 10 5196273 A G 125 0.999819 0.999538 11602.8 107606 248377 0 11602.8 107606 248377 0 367586 17 246.008 552.992 0 816 11585.8 107360 247824 0 366770 0.177933 0.171573 0.177948 1.58351e-16 1.56164 0.954893 2.55392 1.52073 0.9382 2.46494 1.04519 0.918855 1.1889 0.447419 0.999966 0.0492151 0.0647802 NA
rs970548 rs970548 10 46013277 A C 126 1 1 208563 136635 22388 0 208563 136635 22388 0 367586 452 326 38 0 816 208111 136309 22350 0 366770 0.24676 0.246324 0.246761 0 1.10116 0.954832 1.26991 0.782821 0.562037 1.09034 0.997648 0.891292 1.1167 0.988143 1 -0.000855805 0.0575854 NA
10:65301725_T_C rs7897379 10 65301725 T C 127 0.999433 0.9991 99861.9 183712 84012.2 0 99861.9 183712 84012.2 0 367586 198.922 415.075 202.004 0 816 99663 183297 83810.2 0 366770 0.478441 0.501889 0.478389 -4.75053e-16 1.13455 0.95795 1.3437 1.20758 0.992648 1.46904 1.09862 0.996915 1.2107 0.0480279 0.999754 0.0983992 0.0497689 NA
rs2068888 rs2068888 10 94839642 G A 128 1 1 111288 181910 74388 0 111288 181910 74388 0 367586 253 394 169 0 816 111035 181516 74219 0 366770 0.449808 0.448529 0.449811 0 0.952622 0.813329 1.11577 0.999335 0.822336 1.21443 0.994835 0.902272 1.09689 0.989988 1 -0.000626231 0.0499038 NA
rs2255141 rs2255141 10 113933886 A G 129 1 1 27842 146621 193123 0 27842 146621 193123 0 367586 70 320 426 0 816 27772 146301 192697 0 366770 0.275181 0.281863 0.275166 0 0.867784 0.669817 1.12426 0.877089 0.680968 1.12969 0.96722 0.868238 1.07749 0.421611 1 -0.0448398 0.0557966 NA
rs2923084 rs2923084 11 10388782 A G 130 1 1 248174 107712 11700 0 248174 107712 11700 0 367586 543 255 18 0 816 247631 107457 11682 0 366770 0.178342 0.178309 0.178342 0 1.08221 0.932428 1.25605 0.702685 0.439207 1.12422 0.999774 0.880628 1.13504 0.914574 1 0.0069672 0.0649497 NA
11:14276999_G_A rs2303975 11 14276999 G A 131 0.998944 0.99593 290402 72711.9 4472.22 0 290402 72711.9 4472.22 0 367586 658.439 148.565 8.99608 0 816 289743 72563.4 4463.22 0 366770 0.111071 0.102057 0.111091 0 0.900941 0.753877 1.07669 0.886957 0.459072 1.71366 0.909434 0.774632 1.06769 0.256027 0.994904 -0.090081 0.0793084 NA
11:18656271_C_T rs10832962 11 18656271 C T 132 0.998752 0.997178 24573.6 141017 201996 0 24573.6 141017 201996 0 367586 63.1373 314.651 438.212 0 816 24510.5 140702 201558 0 366770 0.258666 0.270175 0.25864 -2.21692e-15 0.868152 0.662315 1.13796 0.844018 0.648071 1.09921 0.942412 0.844764 1.05135 0.272402 0.99808 -0.0622918 0.0567554 NA
rs326214 rs326214 11 47298360 G A 133 1 1 38532 160473 168581 0 38532 160473 168581 0 367586 95 363 358 0 816 38437 160110 168223 0 366770 0.323104 0.338848 0.323069 0 0.917306 0.73164 1.15009 0.86104 0.686541 1.07989 0.931209 0.840387 1.03185 0.200759 1 -0.0677981 0.0529924 NA
rs17788930 rs17788930 11 47752775 A G 134 1 1 156964 166067 44555 0 156964 166067 44555 0 367586 353 354 109 0 816 156611 165713 44446 0 366770 0.347098 0.35049 0.347091 0 0.947751 0.817706 1.09848 1.08803 0.877516 1.34905 1.01508 0.916829 1.12386 0.823352 1 0.0116111 0.0520125 NA
11:51512090_T_C rs11246602 11 51512090 T C 135 0.999692 0.998718 276600 84505.1 6481.33 0 276600 84505.1 6481.33 0 367586 620.824 180.165 15.0118 0 816 275979 84325 6466.32 0 366770 0.132578 0.128792 0.132587 -9.26354e-15 0.949776 0.80447 1.12133 1.03201 0.61814 1.72297 0.967147 0.836606 1.11806 0.538601 0.998727 -0.0448579 0.072948 NA
11:55324308_A_G rs12226802 11 55324308 A G 136 0.999928 0.999736 279095 82405 6085.81 0 279095 82405 6085.81 0 367586 625.004 176.996 14 0 816 278470 82228 6071.81 0 366770 0.128646 0.12561 0.128652 1.58351e-16 0.959047 0.811491 1.13343 1.02732 0.604519 1.74583 0.972958 0.840322 1.12653 0.604997 0.999977 -0.0382188 0.0738917 NA
rs174532 rs174532 11 61548874 G A 137 1 1 182042 153298 32246 0 182042 153298 32246 0 367586 395 339 82 0 816 181647 152959 32164 0 366770 0.296244 0.308211 0.296217 0 1.01919 0.881384 1.17855 1.1724 0.923949 1.48765 1.05853 0.952838 1.17594 0.235189 1 0.0645944 0.0544137 NA
rs1535 rs1535 11 61597972 A G 138 1 1 157003 166490 44093 0 157003 166490 44093 0 367586 366 359 91 0 816 156637 166131 44002 0 366770 0.346417 0.331495 0.34645 0 0.92482 0.799385 1.06994 0.885079 0.703343 1.11378 0.935428 0.843727 1.0371 0.12316 1 -0.0801466 0.0519878 NA
rs12801636 rs12801636 11 65391317 G A 139 1 1 220966 127917 18703 0 220966 127917 18703 0 367586 487 288 41 0 816 220479 127629 18662 0 366770 0.224877 0.226716 0.224873 0 1.0216 0.882949 1.18203 0.994635 0.722922 1.36847 1.0106 0.899911 1.1349 0.882842 1 0.008741 0.0593142 NA
rs499974 rs499974 11 75455021 C A 140 1 1 261490 97062 9034 0 261490 97062 9034 0 367586 578 215 23 0 816 260912 96847 9011 0 366770 0.156603 0.159926 0.156595 0 1.00212 0.856733 1.17217 1.15218 0.759108 1.74879 1.02532 0.898068 1.17061 0.586843 1 0.0372529 0.0685531 NA
11:116639104_A_G rs10790162 11 116639104 A G 141 0.999743 0.998467 1651.59 46442.9 319492 0 1651.59 46442.9 319492 0 367586 8 117.039 690.961 0 816 1643.59 46325.8 318801 0 366770 0.0676659 0.0815191 0.067635 3.95878e-16 0.519054 0.253171 1.06417 0.445285 0.221421 0.895483 0.817328 0.684369 0.976118 0.0241827 0.996329 -0.223415 0.0991098 NA
rs603446 rs603446 11 116654435 C T 142 1 1 109735 182269 75582 0 109735 182269 75582 0 367586 233 428 155 0 816 109502 181841 75427 0 366770 0.453544 0.452206 0.453547 0 1.10616 0.942845 1.29776 0.965764 0.788043 1.18356 0.994601 0.902125 1.09656 0.802447 1 -0.0124703 0.0498451 NA
11:122534504_T_C rs7117842 11 122534504 T C 143 0.993245 0.988903 146344 171063 50178.2 0 146344 171063 50178.2 0 367586 293.635 416.722 105.643 0 816 146051 170647 50072.5 0 366770 0.369192 0.384809 0.369157 5.22559e-15 1.21463 1.04596 1.41049 1.04939 0.839971 1.31102 1.06892 0.967362 1.18114 0.191092 0.988707 0.0675532 0.0516717 NA
rs11220462 rs11220462 11 126243952 G A 144 1 1 276605 84420 6561 0 276605 84420 6561 0 367586 613 192 11 0 816 275992 84228 6550 0 366770 0.132679 0.131127 0.132683 0 1.02632 0.872577 1.20714 0.756114 0.416318 1.37325 0.98651 0.854296 1.13919 0.906958 1 -0.00856075 0.0732463 NA
12:20463526_A_G rs11045163 12 20463526 A G 145 0.996867 0.995059 119302 180158 68125.7 0 119302 180158 68125.7 0 367586 272.471 399.545 143.984 0 816 119029 179759 67981.7 0 366770 0.430389 0.421271 0.430409 -2.37527e-16 0.970979 0.832254 1.13283 0.925247 0.755894 1.13254 0.963313 0.873064 1.06289 0.45649 0.996301 -0.0373786 0.0501969 NA
12:57844049_C_T rs3741414 12 57844049 C T 146 0.999661 0.999183 211838 134087 21660.2 0 211838 134087 21660.2 0 367586 454.02 301.984 59.9961 0 816 211384 133785 21600.2 0 366770 0.241315 0.258564 0.241276 7.91756e-16 1.05093 0.908439 1.21577 1.29319 0.987584 1.69337 1.09664 0.981484 1.2253 0.13189 0.999231 0.0872498 0.0579082 NA
rs10861661 rs10861661 12 107174646 A C 147 1 1 208429 136995 22162 0 208429 136995 22162 0 367586 457 319 40 0 816 207972 136676 22122 0 366770 0.246635 0.244485 0.24664 0 1.06215 0.920476 1.22564 0.822857 0.595442 1.13713 0.988439 0.882814 1.1067 0.815876 1 -0.0133998 0.0575462 NA
12:109950144_A_G rs2241210 12 109950144 A G 148 0.999873 0.999793 83585.8 183041 100959 0 83585.8 183041 100959 0 367586 178.749 408.251 229 0 816 83407.1 182633 100730 0 366770 0.476369 0.469209 0.476384 1.58351e-16 1.04306 0.874743 1.24375 1.06081 0.872139 1.29029 1.02921 0.933757 1.13441 0.514121 0.999542 0.0323965 0.0496548 NA
rs653178 rs653178 12 112007756 C T 149 1 1 85723 183395 98468 0 85723 183395 98468 0 367586 187 423 206 0 816 85536 182972 98262 0 366770 0.482664 0.488358 0.482651 0 1.05746 0.890081 1.25631 0.958935 0.786538 1.16912 0.977413 0.886908 1.07715 0.722786 1 -0.0176197 0.0496697 NA
12:112310580_G_A rs6489818 12 112310580 G A 150 0.999913 0.999793 249772 106362 11452.5 0 249772 106362 11452.5 0 367586 570.988 231.012 14 0 816 249201 106131 11438.5 0 366770 0.175832 0.158708 0.17587 0 0.949981 0.815207 1.10704 0.534172 0.314245 0.908019 0.884008 0.773986 1.00967 0.0997691 0.999949 -0.107667 0.0654123 NA
12:121376416_C_T rs1186380 12 121376416 C T 151 0.996029 0.991403 206291 138369 22926.1 0 206291 138369 22926.1 0 367586 441.067 327.812 47.1216 0 816 205849 138042 22879 0 366770 0.250583 0.258612 0.250565 -4.51301e-15 1.10831 0.960542 1.2788 0.961233 0.711599 1.29844 1.04332 0.933773 1.16571 0.394248 0.993556 0.0490755 0.0576045 NA
12:121416650_A_C rs1169288 12 121416650 A C 152 0.993936 0.989163 172179 158854 36552.3 0 172179 158854 36552.3 0 367586 383.078 353.184 79.7373 0 816 171796 158501 36472.5 0 366770 0.315516 0.314129 0.31552 -4.90889e-15 0.999299 0.864634 1.15494 0.980441 0.770067 1.24829 0.993575 0.894861 1.10318 0.984481 0.990312 -0.00104466 0.0537052 NA
12:125259888_A_G rs838876 12 125259888 A G 153 0.987459 0.977169 36940.4 159435 171211 0 36940.4 159435 171211 0 367586 62.9098 365.91 387.18 0 816 36877.5 159069 170824 0 366770 0.317361 0.301305 0.317397 -1.09262e-14 1.34844 1.03169 1.76245 1.32864 1.01764 1.73469 1.07824 0.969938 1.19864 0.187021 0.98217 0.071015 0.0538219 NA
12:125283766_C_T rs10773105 12 125283766 C T 154 0.998305 0.997077 89399.3 183992 94194.8 0 89399.3 183992 94194.8 0 367586 190.122 403.247 222.631 0 816 89209.2 183589 93972.2 0 366770 0.493477 0.48008 0.493507 -1.42516e-15 1.03063 0.867236 1.22482 1.11164 0.915828 1.34933 1.05522 0.957461 1.16296 0.25315 0.997778 0.0567892 0.049696 NA
rs4942486 rs4942486 13 32953388 T C 155 1 1 83345 183365 100876 0 83345 183365 100876 0 367586 179 425 212 0 816 83166 182940 100664 0 366770 0.476154 0.479779 0.476146 0 1.07938 0.906239 1.28559 0.978486 0.801786 1.19413 0.985543 0.894237 1.08617 0.693187 1 -0.0195962 0.0496694 NA
rs1341267 rs1341267 13 95284980 C A 156 1 1 59044 176274 132268 0 59044 176274 132268 0 367586 126 399 291 0 816 58918 175875 131977 0 366770 0.400399 0.398897 0.400402 0 1.06083 0.868093 1.29636 1.03103 0.836367 1.27101 1.00629 0.911268 1.11123 0.885873 1 0.00726 0.0505823 NA
rs8017377 rs8017377 14 24883887 G A 157 1 1 101683 183219 82684 0 101683 183219 82684 0 367586 218 430 168 0 816 101465 182789 82516 0 366770 0.474157 0.469363 0.474168 0 1.09491 0.930095 1.28893 0.947613 0.774733 1.15907 0.980903 0.889935 1.08117 0.662546 1 -0.02168 0.0496792 NA
rs4983559 rs4983559 14 105277209 G A 158 1 1 54855 174746 137985 0 54855 174746 137985 0 367586 137 379 300 0 816 54718 174367 137685 0 366770 0.386924 0.400123 0.386895 0 0.86813 0.713881 1.05571 0.87025 0.710831 1.06542 0.94608 0.856784 1.04468 0.264621 1 -0.0569451 0.0510473 NA
rs2412710 rs2412710 15 42683787 G A 159 1 1 354444 13030 112 0 354444 13030 112 0 367586 788 28 0 0 816 353656 13002 112 0 366770 0.0180284 0.0171569 0.0180304 0 0.966502 0.662717 1.40954 NA NA NA 0.950708 0.654052 1.38192 0.838225 1 -0.0382535 0.187366 NA
15:44211273_T_C rs492571 15 44211273 T C 160 0.999756 0.997857 337416 29521.7 648.675 0 337416 29521.7 648.675 0 367586 752.988 63.0118 0 0 816 336663 29458.6 648.675 0 366770 0.0419208 0.0386101 0.0419282 -1.02928e-15 0.956348 0.739377 1.23699 NA NA NA 0.917686 0.713208 1.18079 0.574383 0.999811 -0.0700683 0.124764 NA
rs1532085 rs1532085 15 58683366 A G 161 1 1 55024 174195 138367 0 55024 174195 138367 0 367586 144 373 299 0 816 54880 173822 138068 0 366770 0.386635 0.405025 0.386594 0 0.817816 0.674589 0.991452 0.825334 0.676364 1.00712 0.925816 0.838596 1.02211 0.167357 1 -0.0703171 0.0509269 NA
15:58731153_G_C rs261342 15 58731153 G C 162 0.994844 0.988361 17975.2 126316 223295 0 17975.2 126316 223295 0 367586 59.0824 263.839 493.078 0 816 17916.1 126052 222801 0 366770 0.220719 0.234071 0.22069 -8.31343e-15 0.634708 0.478487 0.841934 0.671095 0.512164 0.879345 0.926642 0.826211 1.03928 0.184712 0.990184 -0.0796878 0.060079 NA
rs2652834 rs2652834 15 63396867 A G 163 1 1 12886 111853 242847 0 12886 111853 242847 0 367586 27 254 535 0 816 12859 111599 242312 0 366770 0.187201 0.188725 0.187198 0 1.08397 0.72867 1.61251 1.05153 0.714079 1.54845 0.99004 0.874466 1.12089 0.796684 1 -0.0164172 0.0637212 NA
15:72566615_C_T rs1035744 15 72566615 C T 164 0.997742 0.99523 26414.8 145250 195922 0 26414.8 145250 195922 0 367586 53.4392 323.306 439.255 0 816 26361.3 144926 195482 0 366770 0.269432 0.263593 0.269445 -1.34598e-15 1.10046 0.823659 1.47028 1.10845 0.834196 1.47287 1.03039 0.922835 1.15048 0.66686 0.996735 0.024177 0.0561654 NA
rs3198697 rs3198697 16 15129940 C T 165 1 1 129009 177245 61332 0 129009 177245 61332 0 367586 300 385 131 0 816 128709 176860 61201 0 366770 0.407944 0.396446 0.40797 0 0.93394 0.802955 1.08629 0.918334 0.747757 1.12782 0.953201 0.863101 1.05271 0.361378 1 -0.0460956 0.0505023 NA
rs749671 rs749671 16 31088347 G A 166 1 1 144921 171587 51078 0 144921 171587 51078 0 367586 320 398 98 0 816 144601 171189 50980 0 366770 0.372352 0.363971 0.372371 0 1.05058 0.906658 1.21734 0.868655 0.692589 1.08948 0.964531 0.871916 1.06698 0.50984 1 -0.0338503 0.0513593 NA
16:53799977_T_G rs9930333 16 53799977 T G 167 0.999912 0.999843 122301 179563 65721.5 0 122301 179563 65721.5 0 367586 268.224 416.78 130.996 0 816 122033 179146 65590.5 0 366770 0.423039 0.415915 0.423054 0 1.05847 0.907765 1.23421 0.908653 0.737175 1.12002 0.971105 0.879971 1.07168 0.577547 0.999523 -0.027986 0.0502467 NA
rs9989419 rs9989419 16 56985139 A G 168 1 1 57303 175482 134801 0 57303 175482 134801 0 367586 132 392 292 0 816 57171 175090 134509 0 366770 0.394585 0.401961 0.394569 0 0.969676 0.795919 1.18137 0.940228 0.76534 1.15508 0.969625 0.878173 1.0706 0.531912 1 -0.0317829 0.0508452 NA
rs5880 rs5880 16 57015091 G C 169 1 1 327936 38434 1216 0 327936 38434 1216 0 367586 729 85 2 0 816 327207 38349 1214 0 366770 0.055587 0.0545343 0.0555893 0 0.994855 0.794493 1.24575 0.739446 0.184367 2.96572 0.979926 0.791221 1.21364 0.78508 1 -0.0293531 0.107637 NA
rs16942887 rs16942887 16 67928042 G A 170 1 1 287913 74698 4975 0 287913 74698 4975 0 367586 641 163 12 0 816 287272 74535 4963 0 366770 0.11514 0.114583 0.115142 0 0.980082 0.825108 1.16416 1.08361 0.611728 1.91949 0.994524 0.853865 1.15835 0.993345 1 0.000649745 0.0778954 NA
16:72057282_A_G rs2288002 16 72057282 A G 171 0.996483 0.994849 69243.7 180680 117662 0 69243.7 180680 117662 0 367586 164.122 395.055 256.824 0 816 69079.6 180285 117405 0 366770 0.43414 0.443197 0.43412 1.66269e-15 0.922319 0.768669 1.10668 0.92073 0.756779 1.1202 0.963807 0.874031 1.06281 0.526831 0.99669 -0.0317316 0.0501407 NA
rs2000999 rs2000999 16 72108093 G A 172 1 1 241537 112695 13354 0 241537 112695 13354 0 367586 558 233 25 0 816 240979 112462 13329 0 366770 0.18962 0.173407 0.189656 0 0.894736 0.767767 1.0427 0.810005 0.542385 1.20967 0.896351 0.788435 1.01904 0.130386 1 -0.0959715 0.0634488 NA
rs2925979 rs2925979 16 81534790 T C 173 1 1 33095 154517 179974 0 33095 154517 179974 0 367586 72 343 401 0 816 33023 154174 179573 0 366770 0.300211 0.298407 0.300215 0 1.02039 0.791228 1.31593 1.02421 0.79674 1.31661 1.00866 0.907076 1.12162 0.874511 1 0.00854973 0.0541358 NA
rs314253 rs314253 17 7091650 T C 174 1 1 155733 167003 44850 0 155733 167003 44850 0 367586 335 385 96 0 816 155398 166618 44754 0 366770 0.349174 0.353554 0.349164 0 1.07186 0.925698 1.24111 0.995039 0.792852 1.24878 1.01945 0.920961 1.12847 0.752762 1 0.0163858 0.0520185 NA
rs4791641 rs4791641 17 8161149 C T 175 1 1 90802 183497 93287 0 90802 183497 93287 0 367586 178 431 207 0 816 90624 183066 93080 0 366770 0.49662 0.48223 0.496652 0 1.19865 1.00641 1.42762 1.13224 0.926478 1.38369 1.05941 0.961281 1.16756 0.252299 1 0.0568481 0.0496584 NA
17:37821435_G_T rs931992 17 37821435 G T 176 0.998944 0.998045 40717.2 163133 163736 0 40717.2 163133 163736 0 367586 97.0863 336.922 381.992 0 816 40620.1 162796 163354 0 366770 0.332666 0.325425 0.332682 7.91756e-17 0.865903 0.690727 1.08551 0.978379 0.78279 1.22284 1.03342 0.931654 1.1463 0.577378 0.997619 0.0294074 0.0527753 NA
rs8077889 rs8077889 17 41878166 A C 177 1 1 227074 123834 16678 0 227074 123834 16678 0 367586 500 277 39 0 816 226574 123557 16639 0 366770 0.213814 0.217525 0.213806 0 1.0159 0.877051 1.17674 1.06213 0.766465 1.47185 1.02223 0.908694 1.14995 0.713642 1 0.0222423 0.0606107 NA
17:45391804_T_C rs7225700 17 45391804 T C 178 0.999707 0.999518 46234.7 168484 152868 0 46234.7 168484 152868 0 367586 107.996 359.004 349 0 816 46126.7 168125 152519 0 366770 0.354955 0.352326 0.354961 0 0.912037 0.735333 1.1312 0.977343 0.787422 1.21307 1.01159 0.913794 1.11986 0.841666 0.999946 0.0103806 0.0519645 NA
17:66882466_T_G rs4148005 17 66882466 T G 179 0.999123 0.998376 171388 159411 36787.2 0 171388 159411 36787.2 0 367586 362.761 362.263 90.9765 0 816 171025 159049 36696.2 0 366770 0.316912 0.333465 0.316876 2.45444e-15 1.07383 0.928194 1.24231 1.16882 0.928581 1.47122 1.07855 0.97296 1.19559 0.148899 0.998277 0.0772146 0.0534938 NA
17:76388202_A_G rs4969178 17 76388202 A G 180 0.986996 0.976306 55545.7 174852 137189 0 55545.7 174852 137189 0 367586 121.008 367.039 327.953 0 816 55424.7 174485 136861 0 366770 0.388947 0.373195 0.388982 -1.18763e-15 0.963485 0.784366 1.18351 1.09755 0.890806 1.35227 1.06923 0.967071 1.18219 0.169766 0.977951 0.0706611 0.0514665 NA
rs4939883 rs4939883 18 47167214 T C 181 1 1 11820 108377 247389 0 11820 108377 247389 0 367586 25 233 558 0 816 11795 108144 246831 0 366770 0.179573 0.173407 0.179587 0 1.01651 0.672632 1.53619 1.06658 0.714155 1.59292 1.04344 0.917808 1.18626 0.436812 1 0.0502309 0.0645984 NA
18:47209143_C_T rs11660468 18 47209143 C T 182 0.998554 0.997576 136025 174672 56888.6 0 136025 174672 56888.6 0 367586 315.012 370.392 130.596 0 816 135710 174302 56758 0 366770 0.392357 0.387 0.392369 -7.91756e-16 0.915469 0.787645 1.06404 0.99126 0.808155 1.21585 0.97768 0.884887 1.0802 0.687727 0.998449 -0.0204232 0.0508114 NA
18:57798110_C_T rs952044 18 57798110 C T 183 0.993776 0.990504 165280 162582 39723.3 0 165280 162582 39723.3 0 367586 348.678 381.424 85.898 0 816 164932 162201 39637.4 0 366770 0.329214 0.338983 0.329192 -7.91756e-16 1.11233 0.961822 1.28639 1.02508 0.809306 1.29838 1.04499 0.943084 1.15791 0.40891 0.988755 0.0438707 0.0531243 NA
19:8431581_G_A rs2278236 19 8431581 G A 184 0.998561 0.99757 86114.3 183792 97680 0 86114.3 183792 97680 0 367586 201.824 395.204 218.973 0 816 85912.5 183396 97461 0 366770 0.484268 0.489492 0.484256 1.26681e-15 0.917307 0.774081 1.08703 0.956408 0.789746 1.15824 0.979261 0.888589 1.07919 0.684411 0.998772 -0.0202003 0.0496991 NA
rs6511720 rs6511720 19 11202306 G T 185 1 1 285447 77059 5080 0 285447 77059 5080 0 367586 636 169 11 0 816 284811 76890 5069 0 366770 0.118638 0.117034 0.118641 0 0.984275 0.830557 1.16644 0.971785 0.535091 1.76487 0.984662 0.84658 1.14526 0.877668 1 -0.0118284 0.076845 NA
19:11227602_C_T rs688 19 11227602 C T 186 0.999561 0.9993 110653 182452 74481.8 0 110653 182452 74481.8 0 367586 232.086 402.882 181.031 0 816 110420 182049 74300.7 0 366770 0.4508 0.468716 0.45076 1.58351e-16 1.05291 0.895714 1.23769 1.15921 0.95424 1.4082 1.07498 0.97528 1.18487 0.173923 0.999451 0.0678645 0.0499111 NA
19:19407718_T_C rs10401969 19 19407718 T C 187 0.999493 0.997443 313362 52106.4 2117.37 0 313362 52106.4 2117.37 0 367586 671.11 133.251 11.6392 0 816 312691 51973.1 2105.73 0 366770 0.0766366 0.0959126 0.0765937 -4.75053e-16 1.19458 0.991707 1.43894 2.57539 1.44045 4.60457 1.27898 1.08446 1.5084 0.00324275 0.993898 0.275519 0.093595 NA
rs731839 rs731839 19 33899065 G A 188 1 1 41265 163822 162499 0 41265 163822 162499 0 367586 86 372 358 0 816 41179 163450 162141 0 366770 0.335094 0.333333 0.335098 0 1.08977 0.861746 1.37813 1.05723 0.835292 1.33812 1.00796 0.909279 1.11736 0.900561 1 0.00658039 0.0526633 NA
19:35556744_T_C rs1688030 19 35556744 T C 189 0.99969 0.998271 1691.18 45797.9 320097 0 1691.18 45797.9 320097 0 367586 6 115.957 694.043 0 816 1685.18 45682 319403 0 366770 0.0668963 0.0784049 0.0668707 5.54229e-16 0.712931 0.313356 1.62203 0.610301 0.272846 1.36512 0.842347 0.703079 1.0092 0.0704511 0.999518 -0.179294 0.0991122 NA
rs6859 rs6859 19 45382034 A G 190 1 1 65619 179010 122957 0 65619 179010 122957 0 367586 157 398 261 0 816 65462 178612 122696 0 366770 0.422007 0.436275 0.421976 0 0.929099 0.772228 1.11784 0.886951 0.727493 1.08136 0.943298 0.85529 1.04036 0.229099 1 -0.0602907 0.0501302 NA
rs7254892 rs7254892 19 45389596 G A 191 1 1 344881 22366 339 0 344881 22366 339 0 367586 769 47 0 0 816 344112 22319 339 0 366770 0.031345 0.028799 0.0313507 0 0.942316 0.701715 1.26541 NA NA NA 0.916195 0.685281 1.22492 0.580119 1 -0.0792061 0.143175 NA
rs492602 rs492602 19 49206417 A G 192 1 1 89552 183204 94830 0 89552 183204 94830 0 367586 183 401 232 0 816 89369 182803 94598 0 366770 0.492821 0.469975 0.492872 0 1.07126 0.899252 1.27618 1.19768 0.986485 1.4541 1.09607 0.994425 1.20809 0.112574 1 0.0790644 0.0498285 NA
rs17695224 rs17695224 19 52324216 G A 193 1 1 197505 144049 26032 0 197505 144049 26032 0 367586 429 323 64 0 816 197076 143726 25968 0 366770 0.266758 0.276348 0.266737 0 1.03239 0.893443 1.19295 1.13219 0.870395 1.47272 1.04979 0.941743 1.17024 0.351114 1 0.0524618 0.0562636 NA
rs103294 rs103294 19 54797848 C T 194 1 1 221245 127588 18753 0 221245 127588 18753 0 367586 468 306 42 0 816 220777 127282 18711 0 366770 0.224565 0.238971 0.224533 0 1.13413 0.981775 1.31013 1.05891 0.771959 1.45253 1.08449 0.967742 1.21533 0.26546 1 0.0659727 0.0592439 NA
rs364585 rs364585 20 12962718 A G 195 1 1 56348 175283 135955 0 56348 175283 135955 0 367586 114 399 303 0 816 56234 174884 135652 0 366770 0.391716 0.384191 0.391733 0 1.12543 0.913744 1.38615 1.10182 0.888151 1.36689 1.03227 0.934173 1.14068 0.502292 1 0.0340842 0.0508047 NA
rs2328223 rs2328223 20 17845921 A C 196 1 1 242960 111732 12894 0 242960 111732 12894 0 367586 527 255 34 0 816 242433 111477 12860 0 366770 0.187058 0.197917 0.187034 0 1.05229 0.906003 1.2222 1.21624 0.859417 1.72121 1.07254 0.949442 1.2116 0.200121 1 0.0818428 0.0638794 NA
20:34154741_C_T rs7264396 20 34154741 C T 197 0.999888 0.999709 229265 122192 16129.7 0 229265 122192 16129.7 0 367586 516 272.035 27.9647 0 816 228749 121920 16101.7 0 366770 0.210088 0.200959 0.210109 3.16702e-16 0.989146 0.853906 1.1458 0.769921 0.526054 1.12684 0.945499 0.837572 1.06733 0.521386 0.999873 -0.0393203 0.0613219 NA
20:39180436_T_C rs6016381 20 39180436 T C 198 0.985662 0.976158 134743 175256 57587.4 0 134743 175256 57587.4 0 367586 283.098 408.651 124.251 0 816 134460 174847 57463.2 0 366770 0.395051 0.402667 0.395034 3.8796e-15 1.11007 0.953795 1.29194 1.02699 0.831505 1.26843 1.03235 0.935006 1.13982 0.640418 0.981906 0.0239084 0.051183 NA
20:39724338_T_C rs6065311 20 39724338 T C 199 0.999669 0.999483 99688.9 183946 83951.3 0 99688.9 183946 83951.3 0 367586 199.004 428.502 188.494 0 816 99489.9 183517 83762.8 0 366770 0.478593 0.49356 0.47856 -3.16702e-16 1.16733 0.986499 1.38131 1.12503 0.921629 1.37332 1.06189 0.963581 1.17023 0.207744 0.99924 0.0628186 0.0498641 NA
rs1800961 rs1800961 20 43042364 C T 200 1 1 345047 22185 354 0 345047 22185 354 0 367586 765 51 0 0 816 344282 22134 354 0 366770 0.0311397 0.03125 0.0311394 0 1.03696 0.780762 1.37723 NA NA NA 1.00367 0.759194 1.32686 0.97621 1 -0.00424499 0.142353 NA
20:44585420_A_G rs4465830 20 44585420 A G 201 0.999851 0.999604 243276 111557 12752.9 0 243276 111557 12752.9 0 367586 543.98 237.02 35 0 816 242732 111320 12717.9 0 366770 0.186437 0.188125 0.186433 -6.33405e-16 0.950067 0.815517 1.10682 1.22799 0.872076 1.72916 1.01118 0.893 1.14499 0.942344 0.999921 0.00460344 0.0636499 NA
rs181362 rs181362 22 21932068 C T 202 1 1 239937 113956 13693 0 239937 113956 13693 0 367586 532 260 24 0 816 239405 113696 13669 0 366770 0.192257 0.188725 0.192265 0 1.02908 0.887086 1.19381 0.790126 0.524697 1.18983 0.977308 0.863223 1.10647 0.828815 1 -0.0136482 0.0631213 NA
rs5763662 rs5763662 22 30378703 C T 203 1 1 351124 16288 174 0 351124 16288 174 0 367586 789 27 0 0 816 350335 16261 174 0 366770 0.0226287 0.0165441 0.0226423 0 0.737264 0.502212 1.08233 NA NA NA 0.726144 0.496248 1.06254 0.127125 1 -0.258119 0.169199 NA
22:38595411_G_A rs3761445 22 38595411 G A 204 0.998847 0.998255 59201 176652 131733 0 59201 176652 131733 0 367586 122.02 409.067 284.914 0 816 59078.9 176243 131448 0 366770 0.40134 0.400187 0.401342 -3.95878e-16 1.12379 0.917887 1.37589 1.04945 0.848734 1.29763 1.00482 0.909984 1.10954 0.951062 0.997832 0.00310355 0.0505684 NA
# Completed successfully at 2020-06-10 03:45:53
