# Supplementary material for: Predicting the effect of statins on cancer risk using genetic variants from a Mendelian randomization study in the UK Biobank
Source: eLife. 2020 Oct 13;9:e57191. doi: 10.7554/eLife.57191 (PMC7553780; doi:10.7554/eLife.57191)
Supplement: Source data 1. [file elife-57191-data1.zip › lipid_snps_CANCER_outcomes_ca_ov.out]

# Analysis: "SNPTEST 2.5.4-beta1 analysis, started 2019-08-08 15:51:56"
#  started: 2019-08-08 17:08:21
# 
# Analysis properties:
#   -cov_names PC1 PC2 PC3 PC4 PC5 PC6 PC7 PC8 PC9 PC10 ages sex (user-supplied)
#   -data /rds/project/jmmh2/rds-jmmh2-projects/zz_mr/Association_Tests_August/bgen/lipid_snps.bgen /rds/project/jmmh2/rds-jmmh2-projects/zz_mr/Association_Tests_August/input/cancer_v3point1.sample (user-supplied)
#   -exclude_samples /rds/project/jmmh2/rds-jmmh2-projects/zz_mr/Amy_GWAS/input_all/exclusion_list.txt (user-supplied)
#   -frequentist 1 (user-supplied)
#   -method score (user-supplied)
#   -o /rds/project/jmmh2/rds-jmmh2-projects/zz_mr/Association_Tests_August/output/lipid_snps_CANCER_outcomes_ca_ov.out (user-supplied)
#   -pheno ca_ov (user-supplied)
# 
alternate_ids rsid chromosome position alleleA alleleB index average_maximum_posterior_call info cohort_1_AA cohort_1_AB cohort_1_BB cohort_1_NULL all_AA all_AB all_BB all_NULL all_total cases_AA cases_AB cases_BB cases_NULL cases_total controls_AA controls_AB controls_BB controls_NULL controls_total all_maf cases_maf controls_maf missing_data_proportion het_OR het_OR_lower het_OR_upper hom_OR hom_OR_lower hom_OR_upper all_OR all_OR_lower all_OR_upper frequentist_add_pvalue frequentist_add_info frequentist_add_beta_1 frequentist_add_se_1 comment
rs10903129 rs10903129 01 25768937 A G 1 1 1 39080 97907 61851 0 39080 97907 61851 0 198838 290 756 474 0 1520 38790 97151 61377 0 197318 0.44274 0.439474 0.442765 0 1.04087 0.908612 1.19238 1.03299 0.892062 1.19617 1.01344 0.943133 1.08899 0.772971 1 0.0105694 0.0366367 NA
rs4660293 rs4660293 01 40028180 A G 2 1 1 116679 71301 10858 0 116679 71301 10858 0 198838 900 531 89 0 1520 115779 70770 10769 0 197318 0.233901 0.233224 0.233907 0 0.965234 0.866716 1.07495 1.06317 0.854336 1.32305 0.996192 0.915578 1.0839 0.971689 1 0.00153094 0.0431378 NA
rs2479394 rs2479394 01 55486064 G A 3 1 1 15388 80311 103139 0 15388 80311 103139 0 198838 125 621 774 0 1520 15263 79690 102365 0 197318 0.27934 0.286513 0.279285 0 0.951519 0.784572 1.15399 0.92325 0.763721 1.1161 0.964997 0.891757 1.04425 0.36586 1 -0.0367931 0.0406889 NA
rs11206510 rs11206510 01 55496039 T C 4 1 1 131518 60316 7004 0 131518 60316 7004 0 198838 975 492 53 0 1520 130543 59824 6951 0 197318 0.186896 0.196711 0.18682 0 1.10113 0.987594 1.22772 1.02089 0.773502 1.34739 1.0659 0.974373 1.16603 0.169401 1 0.0642263 0.0467396 NA
1:55502137_C_G rs2149041 01 55502137 C G 5 0.996834 0.992269 131023 60777.1 7037.92 0 131023 60777.1 7037.92 0 198838 998.839 464.898 56.2627 0 1520 130024 60312.2 6981.65 0 197318 0.188226 0.189942 0.188213 -2.12236e-15 1.00342 0.898477 1.12061 1.04904 0.801103 1.37371 1.01134 0.923396 1.10767 0.836115 0.993248 0.00967358 0.0467626 NA
rs2479409 rs2479409 01 55504650 G A 6 1 1 24329 90135 84374 0 24329 90135 84374 0 198838 206 687 627 0 1520 24123 89448 83747 0 197318 0.34901 0.361513 0.348914 0 0.899394 0.769223 1.05159 0.876723 0.74855 1.02684 0.946472 0.878715 1.01945 0.156799 1 -0.0540216 0.038153 NA
rs10888897 rs10888897 01 55513061 T C 7 1 1 30463 95091 73284 0 30463 95091 73284 0 198838 217 761 542 0 1520 30246 94330 72742 0 197318 0.392322 0.393092 0.392316 0 1.12446 0.966485 1.30825 1.03854 0.886736 1.21633 0.996751 0.926525 1.0723 0.922388 1 -0.00364172 0.0373794 NA
1:55518752_C_T rs7552841 01 55518752 C T 8 0.958573 0.934122 77437.4 93249 28151.6 0 77437.4 93249 28151.6 0 198838 603.694 709.275 207.031 0 1520 76833.7 92539.8 27944.6 0 197318 0.376066 0.369519 0.376116 -1.61007e-15 0.975485 0.874786 1.08778 0.942917 0.804746 1.10481 0.97218 0.902899 1.04678 0.416135 0.928851 -0.031713 0.0390004 NA
rs562556 rs562556 01 55524237 G A 9 1 1 6364 58396 134078 0 6364 58396 134078 0 198838 57 449 1014 0 1520 6307 57947 133064 0 197318 0.178849 0.185197 0.1788 0 0.85736 0.650045 1.13079 0.84319 0.644964 1.10234 0.957937 0.87385 1.05011 0.349073 1 -0.0445239 0.0475485 NA
1:55958030_C_T rs1998013 01 55958030 C T 10 0.99936 0.923026 197508 1328.31 1.96863 0 197508 1328.31 1.96863 0 198838 1510.87 9.13333 0 0 1520 195997 1319.18 1.96863 0 197318 0.00335009 0.00300439 0.00335275 -2.4151e-15 0.898148 0.467585 1.72518 NA NA NA 0.895782 0.466816 1.71893 0.70384 0.882253 -0.127122 0.334408 NA
1:62953373_G_A rs10493326 01 62953373 G A 11 0.993612 0.986562 110867 75135 12836 0 110867 75135 12836 0 198838 800.588 599.545 119.867 0 1520 110066 74535.4 12716.1 0 197318 0.25349 0.276078 0.253316 2.12236e-15 1.10587 0.994384 1.22986 1.29595 1.06867 1.57158 1.12413 1.03787 1.21756 0.003376 0.98689 0.123551 0.0421494 NA
1:63133930_G_A rs4587594 01 63133930 G A 12 0.999533 0.999131 83577.5 90833.1 24427.4 0 83577.5 90833.1 24427.4 0 198838 664.725 656.294 198.98 0 1520 82912.8 90176.8 24228.4 0 197318 0.351261 0.346794 0.351295 -7.31848e-17 0.907785 0.814636 1.01159 1.02439 0.873772 1.20096 0.980387 0.90957 1.05672 0.567069 0.999229 -0.0218861 0.0382373 NA
1:92993807_C_T rs6603981 01 92993807 C T 13 0.998755 0.997276 8725.97 64336.4 125776 0 8725.97 64336.4 125776 0 198838 61.051 459.565 999.384 0 1520 8664.92 63876.8 124776 0 197318 0.205666 0.191338 0.205776 -2.92739e-16 1.02112 0.781114 1.33486 1.13677 0.877112 1.4733 1.09501 1.00006 1.19897 0.0492177 0.996927 0.0883186 0.044907 NA
rs12133576 rs12133576 01 93816400 A G 14 1 1 27034 92419 79385 0 27034 92419 79385 0 198838 200 714 606 0 1520 26834 91705 78779 0 197318 0.368358 0.366447 0.368372 0 1.04463 0.892492 1.22269 1.03209 0.879107 1.2117 1.00832 0.936339 1.08583 0.772491 1 0.0109125 0.0377442 NA
rs646776 rs646776 01 109818530 C T 15 1 1 9776 68807 120255 0 9776 68807 120255 0 198838 79 521 920 0 1520 9697 68286 119335 0 197318 0.222188 0.223355 0.222179 0 0.936518 0.738462 1.18769 0.946303 0.751328 1.19188 0.993232 0.911675 1.08208 0.929431 1 -0.00388053 0.043818 NA
1:110198727_C_G rs1010167 01 110198727 C G 16 0.996168 0.993769 74648.4 94491.4 29698.2 0 74648.4 94491.4 29698.2 0 198838 568.973 704.902 246.125 0 1520 74079.4 93786.5 29452.1 0 197318 0.386968 0.3938 0.386915 1.75643e-15 0.978577 0.875871 1.09333 1.08804 0.936357 1.26431 1.02935 0.956853 1.10735 0.409198 0.994555 0.0310141 0.0375789 NA
rs267733 rs267733 01 150958836 A G 17 1 1 140122 53507 5209 0 140122 53507 5209 0 198838 1063 414 43 0 1520 139059 53093 5166 0 197318 0.160746 0.164474 0.160718 0 1.02007 0.910175 1.14323 1.08888 0.80172 1.47889 1.02797 0.933622 1.13185 0.61212 1 0.0251095 0.0495207 NA
rs12145743 rs12145743 01 156700651 T G 18 1 1 87143 89014 22681 0 87143 89014 22681 0 198838 708 664 148 0 1520 86435 88350 22533 0 197318 0.337903 0.315789 0.338074 0 0.917525 0.824998 1.02043 0.801861 0.671274 0.957851 0.903663 0.836893 0.97576 0.0108581 1 -0.0982315 0.038564 NA
rs4650994 rs4650994 01 178515312 G A 19 1 1 43939 98290 56609 0 43939 98290 56609 0 198838 338 758 424 0 1520 43601 97532 56185 0 197318 0.46814 0.471711 0.468112 0 1.00254 0.88148 1.14023 0.973476 0.843371 1.12365 0.985659 0.917659 1.0587 0.655301 1 -0.016247 0.0363946 NA
1:182150978_C_A rs1689797 01 182150978 C A 20 0.998426 0.997432 88172.2 88481.5 22184.3 0 88172.2 88481.5 22184.3 0 198838 678.18 674.859 166.961 0 1520 87494 87806.7 22017.4 0 197318 0.334066 0.331836 0.334083 1.31733e-15 0.991559 0.890959 1.10352 0.978323 0.825396 1.15958 0.98993 0.917682 1.06787 0.831664 0.998776 -0.00822028 0.0386713 NA
rs2642438 rs2642438 01 220970028 A G 21 1 1 17474 82764 98600 0 17474 82764 98600 0 198838 140 634 746 0 1520 17334 82130 97854 0 197318 0.296 0.300658 0.295964 0 0.955781 0.795339 1.14859 0.943911 0.787438 1.13148 0.977824 0.904611 1.05696 0.638949 1 -0.0187082 0.0398753 NA
1:220985811_T_C rs903319 01 220985811 T C 22 0.997356 0.995008 107425 77418.9 13993.6 0 107425 77418.9 13993.6 0 198838 837.71 572.973 109.318 0 1520 106588 76845.9 13884.3 0 197318 0.265055 0.260397 0.265091 1.4637e-15 0.948695 0.852716 1.05548 1.0018 0.820119 1.22372 0.976059 0.899835 1.05874 0.545505 0.99336 -0.0250492 0.0414372 NA
rs4846914 rs4846914 01 230295691 G A 23 1 1 30593 95225 73020 0 30593 95225 73020 0 198838 232 719 569 0 1520 30361 94506 72451 0 197318 0.393313 0.389145 0.393345 0 0.995629 0.858185 1.15509 1.02777 0.881728 1.198 1.01779 0.945959 1.09508 0.673448 1 0.0157482 0.0373694 NA
1:230419344_G_A rs6680658 01 230419344 G A 24 0.99312 0.985962 117088 71024.6 10725.6 0 117088 71024.6 10725.6 0 198838 876.361 560.031 83.6078 0 1520 116211 70464.6 10642 0 197318 0.23254 0.239226 0.232489 -3.07376e-15 1.05392 0.947499 1.17229 1.04182 0.831722 1.30498 1.03809 0.954783 1.12867 0.388208 0.987556 0.0374573 0.04341 NA
1:234849339_G_A rs2587534 01 234849339 G A 25 0.995888 0.99247 46065.8 99407.3 53364.9 0 46065.8 99407.3 53364.9 0 198838 362.224 742.439 415.337 0 1520 45703.6 98664.9 52949.6 0 197318 0.481646 0.482528 0.481639 5.12293e-16 0.949449 0.836959 1.07706 0.989719 0.859163 1.14011 0.996443 0.927765 1.07021 0.860147 0.991714 -0.00645415 0.0366325 NA
rs1367117 rs1367117 02 21263900 G A 26 1 1 87532 88594 22712 0 87532 88594 22712 0 198838 632 714 174 0 1520 86900 87880 22538 0 197318 0.337003 0.349342 0.336908 0 1.11715 1.00333 1.24388 1.06154 0.896985 1.25629 1.05672 0.980511 1.13886 0.166472 1 0.0532598 0.0384929 NA
rs515135 rs515135 02 21286057 T C 27 1 1 6467 58439 133932 0 6467 58439 133932 0 198838 54 455 1011 0 1520 6413 57984 132921 0 197318 0.179475 0.185197 0.179431 0 0.931903 0.702009 1.23708 0.903285 0.686181 1.18908 0.962056 0.877609 1.05463 0.397955 1 -0.0401197 0.0474633 NA
rs1260326 rs1260326 02 27730940 T C 28 1 1 30975 94971 72892 0 30975 94971 72892 0 198838 246 721 553 0 1520 30729 94250 72339 0 197318 0.394595 0.399013 0.394561 0 0.95558 0.826356 1.10501 0.954918 0.821246 1.11035 0.981571 0.912585 1.05577 0.578999 1 -0.0206894 0.0372885 NA
2:27731212_T_C rs3817588 02 27731212 T C 29 0.991915 0.980591 128401 62681 7756.4 0 128401 62681 7756.4 0 198838 977.878 483.667 58.4549 0 1520 127423 62197.3 7697.95 0 197318 0.196627 0.197558 0.19662 -3.00058e-15 1.0133 0.908313 1.13042 0.989482 0.759206 1.2896 1.00595 0.91971 1.10027 0.936944 0.98089 0.00365652 0.0462198 NA
rs6544713 rs6544713 02 44073881 T C 30 1 1 20709 87101 91028 0 20709 87101 91028 0 198838 168 666 686 0 1520 20541 86435 90342 0 197318 0.323175 0.329605 0.323126 0 0.9421 0.794895 1.11656 0.928425 0.78375 1.09981 0.970956 0.899973 1.04754 0.463968 1 -0.0285423 0.0389748 NA
rs4148218 rs4148218 02 44099582 G A 31 1 1 132780 59339 6719 0 132780 59339 6719 0 198838 1006 460 54 0 1520 131774 58879 6665 0 197318 0.183006 0.186842 0.182976 0 1.02336 0.91608 1.14321 1.06127 0.806198 1.39704 1.02598 0.936219 1.12435 0.564892 1 0.0271179 0.0471132 NA
rs2710642 rs2710642 02 63149557 G A 32 1 1 21444 87521 89873 0 21444 87521 89873 0 198838 168 673 679 0 1520 21276 86848 89194 0 197318 0.327928 0.331908 0.327897 0 0.981377 0.828198 1.16289 0.964084 0.813728 1.14222 0.982021 0.910351 1.05933 0.595488 1 -0.0206102 0.0388211 NA
2:118576719_T_C rs17508045 02 118576719 T C 33 0.999603 0.997885 165674 31626.1 1537.87 0 165674 31626.1 1537.87 0 198838 1278.07 229.941 11.9843 0 1520 164396 31396.2 1525.88 0 197318 0.0872617 0.083523 0.0872905 -1.17096e-15 0.942051 0.818227 1.08461 1.01025 0.57072 1.78826 0.952906 0.837612 1.08407 0.465913 0.998342 -0.0470789 0.0645672 NA
rs2030746 rs2030746 02 121309488 C T 34 1 1 67791 96593 34454 0 67791 96593 34454 0 198838 542 717 261 0 1520 67249 95876 34193 0 197318 0.41617 0.407566 0.416237 0 0.927889 0.829577 1.03785 0.947087 0.816599 1.09843 0.964837 0.897254 1.03751 0.313806 1 -0.0372279 0.0369593 NA
2:135762344_C_T rs16831243 02 135762344 C T 35 0.999533 0.998069 161037 35528.7 2272.22 0 161037 35528.7 2272.22 0 198838 1241.54 260.463 18 0 1520 159795 35268.3 2254.22 0 197318 0.100768 0.0975206 0.100793 4.39109e-16 0.950531 0.831262 1.08691 1.02773 0.644158 1.63971 0.964021 0.854776 1.08723 0.756828 0.995468 -0.0190403 0.0614898 NA
2:165551201_T_C rs7607980 02 165551201 T C 36 0.999285 0.997591 154146 41869.3 2822.43 0 154146 41869.3 2822.43 0 198838 1156.65 340.333 23.0157 0 1520 152990 41528.9 2799.42 0 197318 0.119479 0.127094 0.119421 -2.26873e-15 1.08396 0.960086 1.22382 1.08747 0.718613 1.64565 1.0736 0.964508 1.19504 0.190105 0.997315 0.0737295 0.0562705 NA
2:165619163_T_G rs355838 02 165619163 T G 37 0.994419 0.991849 30744.9 94746.7 73346.5 0 30744.9 94746.7 73346.5 0 198838 242.969 734.847 542.184 0 1520 30501.9 94011.8 72804.3 0 197318 0.392874 0.401574 0.392807 0 0.981276 0.848298 1.1351 0.934903 0.803147 1.08827 0.964044 0.896359 1.03684 0.303325 0.992623 -0.038517 0.0374195 NA
rs2287623 rs2287623 02 169830155 G A 38 1 1 31202 95305 72331 0 31202 95305 72331 0 198838 237 700 583 0 1520 30965 94605 71748 0 197318 0.396577 0.386184 0.396657 0 0.966733 0.833859 1.12078 1.06165 0.912329 1.23541 1.04495 0.971099 1.12441 0.232524 1 0.0445103 0.037282 NA
rs1047891 rs1047891 02 211540507 C A 39 1 1 93330 85562 19946 0 93330 85562 19946 0 198838 709 645 166 0 1520 92621 84917 19780 0 197318 0.315468 0.321382 0.315422 0 0.992266 0.891527 1.10439 1.09634 0.925226 1.2991 1.02784 0.952224 1.10946 0.467662 1 0.0284231 0.0391347 NA
rs1250229 rs1250229 02 216304384 T C 40 1 1 13127 77818 107893 0 13127 77818 107893 0 198838 88 568 864 0 1520 13039 77250 107029 0 197318 0.2617 0.244737 0.261831 0 1.08946 0.869687 1.36477 1.19612 0.959838 1.49056 1.09462 1.00745 1.18934 0.0309897 1 0.0900148 0.0417275 NA
2:227122216_G_T rs1515110 02 227122216 G T 41 0.998989 0.998194 26323.3 91977.3 80537.5 0 26323.3 91977.3 80537.5 0 198838 195.231 710.435 614.333 0 1520 26128.1 91266.8 79923.1 0 197318 0.363672 0.362138 0.363684 -7.31848e-17 1.04176 0.888641 1.22127 1.0287 0.87517 1.20917 1.00671 0.934674 1.0843 0.872059 0.998015 0.00610549 0.0379121 NA
rs11563251 rs11563251 02 234679384 C T 42 1 1 157289 39092 2457 0 157289 39092 2457 0 198838 1173 322 25 0 1520 156116 38770 2432 0 197318 0.110658 0.122368 0.110568 0 1.10537 0.97665 1.25107 1.36813 0.918757 2.03728 1.12161 1.00585 1.25069 0.0371119 1 0.121101 0.058095 NA
3:12296469_G_A rs9875338 03 12296469 G A 43 0.999037 0.998376 71958.6 95087.4 31792 0 71958.6 95087.4 31792 0 198838 552.004 725.78 242.216 0 1520 71406.6 94361.6 31549.8 0 197318 0.398997 0.398096 0.399004 -2.19554e-16 0.994961 0.890325 1.11189 0.993121 0.853385 1.15574 0.996221 0.926181 1.07156 0.96432 0.99842 -0.00166594 0.0372417 NA
rs7640978 rs7640978 03 32533010 C T 44 1 1 164956 32299 1583 0 164956 32299 1583 0 198838 1284 232 4 0 1520 163672 32067 1579 0 197318 0.0891806 0.0789474 0.0892595 0 0.92223 0.80148 1.06117 0.322914 0.120857 0.862783 0.874568 0.766204 0.998258 0.0482826 1 -0.126266 0.0639362 NA
Affx-22382690 rs2290547 03 47061183 G A 45 1 1 135244 57331 6263 0 135244 57331 6263 0 198838 1051 424 45 0 1520 134193 56907 6218 0 197318 0.175663 0.169079 0.175714 0 0.951321 0.849513 1.06533 0.924036 0.684919 1.24663 0.954557 0.86788 1.04989 0.297278 1 -0.049806 0.0477852 NA
3:50113034_A_G rs2240327 03 50113034 A G 46 0.999883 0.999805 54041.1 99257.5 45539.4 0 54041.1 99257.5 45539.4 0 198838 399.004 784.239 336.757 0 1520 53642.1 98473.3 45202.6 0 197318 0.478622 0.479524 0.478615 -7.31848e-17 1.07068 0.948672 1.20837 1.00157 0.865882 1.15852 1.00365 0.93446 1.07796 0.633161 0.999721 0.0177582 0.0372069 NA
rs13326165 rs13326165 03 52532118 A G 47 1 1 8288 64401 126149 0 8288 64401 126149 0 198838 52 489 979 0 1520 8236 63912 125170 0 197318 0.203626 0.195066 0.203692 0 1.21182 0.909661 1.61436 1.23878 0.936423 1.63877 1.05553 0.964639 1.15499 0.299958 1 0.0471352 0.0454743 NA
rs6805251 rs6805251 03 119560606 T C 48 1 1 29103 93848 75887 0 29103 93848 75887 0 198838 195 750 575 0 1520 28908 93098 75312 0 197318 0.382356 0.375 0.382413 0 1.19428 1.01963 1.39884 1.13185 0.961616 1.33221 1.03201 0.958677 1.11095 0.394365 1 0.0319274 0.0374854 NA
rs17345563 rs17345563 03 132209203 A G 49 1 1 156414 39918 2506 0 156414 39918 2506 0 198838 1192 308 20 0 1520 155222 39610 2486 0 197318 0.112981 0.114474 0.11297 0 1.01256 0.892901 1.14827 1.04763 0.672215 1.63269 1.01503 0.907405 1.13542 0.801293 1 0.0144935 0.0575883 NA
3:135932359_C_T rs687339 03 135932359 C T 50 0.998764 0.997167 10283.6 70087.2 118467 0 10283.6 70087.2 118467 0 198838 69.949 537.31 912.741 0 1520 10213.6 69549.9 117554 0 197318 0.22796 0.222766 0.228 2.92739e-16 1.12804 0.878519 1.44844 1.13372 0.888253 1.44702 1.03044 0.945756 1.1227 0.482291 0.998799 0.030552 0.0434828 NA
3:156798294_A_G rs1482852 03 156798294 A G 51 0.998126 0.996852 71203.9 95862.5 31771.7 0 71203.9 95862.5 31771.7 0 198838 537.114 730.773 252.114 0 1520 70666.8 95131.7 31519.5 0 197318 0.400843 0.40625 0.400802 2.92739e-16 1.01066 0.903739 1.13024 1.05236 0.905578 1.22294 1.02289 0.951207 1.09998 0.478162 0.995714 0.0265226 0.0373947 NA
3:170727218_G_A rs10513688 03 170727218 G A 52 0.999976 0.999871 162097 34842.4 1898.5 0 162097 34842.4 1898.5 0 198838 1220 283.004 17 0 1520 160877 34559.4 1881.5 0 197318 0.0971631 0.104278 0.0971083 -5.85478e-16 1.07985 0.948359 1.22956 1.19146 0.73665 1.92708 1.08242 0.963108 1.21652 0.162992 0.999984 0.085941 0.061603 NA
rs6831256 rs6831256 04 3473139 A G 53 1 1 66048 97146 35644 0 66048 97146 35644 0 198838 492 740 288 0 1520 65556 96406 35356 0 197318 0.423546 0.432895 0.423474 0 1.02276 0.912161 1.14678 1.08537 0.937934 1.25598 1.03923 0.967012 1.11684 0.252633 1 0.0422374 0.0369215 NA
4:26062990_A_G rs10019888 04 26062990 A G 54 0.996732 0.99089 138517 54880.8 5440.09 0 138517 54880.8 5440.09 0 198838 1089.55 392.341 38.1059 0 1520 137428 54488.5 5401.99 0 197318 0.165363 0.154129 0.16545 -3.22013e-15 0.908206 0.808875 1.01973 0.889741 0.643404 1.23039 0.919109 0.832635 1.01456 0.0952946 0.993389 -0.0820385 0.0491806 NA
rs442177 rs442177 04 88030261 G T 55 1 1 32995 95698 70145 0 32995 95698 70145 0 198838 232 732 556 0 1520 32763 94966 69589 0 197318 0.406582 0.393421 0.406684 0 1.08853 0.938587 1.26242 1.12831 0.967509 1.31584 1.05682 0.982374 1.1369 0.139958 1 0.054684 0.0370501 NA
4:88160140_C_T rs10029254 04 88160140 C T 56 0.999899 0.999774 117469 70737.8 10631.5 0 117469 70737.8 10631.5 0 198838 869.004 575.02 75.9765 0 1520 116600 70162.8 10555.5 0 197318 0.231346 0.239136 0.231286 5.12293e-16 1.09964 0.989264 1.22234 0.965776 0.763262 1.22202 1.04461 0.960765 1.13576 0.317947 0.999863 0.0431596 0.0432164 NA
rs3822072 rs3822072 04 89741269 G A 57 1 1 59743 98583 40512 0 59743 98583 40512 0 198838 474 725 321 0 1520 59269 97858 40191 0 197318 0.451642 0.449671 0.451657 0 0.926384 0.824739 1.04056 0.998678 0.866265 1.15133 0.992011 0.923343 1.06579 0.852458 1 -0.00681622 0.0366498 NA
rs2602836 rs2602836 04 100014805 A G 58 1 1 34952 97306 66580 0 34952 97306 66580 0 198838 283 729 508 0 1520 34669 96577 66072 0 197318 0.420468 0.425987 0.420425 0 0.924717 0.805663 1.06136 0.941892 0.813972 1.08992 0.977474 0.909419 1.05062 0.523835 1 -0.0235781 0.0369885 NA
rs13107325 rs13107325 04 103188709 C T 59 1 1 170525 27258 1055 0 170525 27258 1055 0 198838 1282 231 7 0 1520 169243 27027 1048 0 197318 0.0738491 0.0805921 0.0737971 0 1.12833 0.980255 1.29878 0.881778 0.418481 1.85799 1.10015 0.964937 1.2543 0.185615 1 0.09209 0.0695722 NA
rs6450176 rs6450176 05 53298025 G A 60 1 1 110916 75230 12692 0 110916 75230 12692 0 198838 851 576 93 0 1520 110065 74654 12599 0 197318 0.253005 0.250658 0.253023 0 0.997905 0.897396 1.10967 0.954699 0.770118 1.18352 0.987526 0.909473 1.07228 0.776941 1 -0.0118845 0.0419489 NA
5:55861786_C_T rs9686661 05 55861786 C T 61 0.999881 0.999695 127469 63450 7919.12 0 127469 63450 7919.12 0 198838 937.953 530.024 52.0235 0 1520 126531 62920 7867.1 0 197318 0.199379 0.208576 0.199308 -8.05033e-16 1.13638 1.02113 1.26463 0.892074 0.674145 1.18045 1.05875 0.969718 1.15596 0.194219 0.999383 0.0592361 0.0456294 NA
5:67714246_A_G rs4976033 05 67714246 A G 62 0.983287 0.97274 70825 95764.8 32248.2 0 70825 95764.8 32248.2 0 198838 524.62 727.302 268.078 0 1520 70300.4 95037.5 31980.1 0 197318 0.402994 0.415611 0.402897 -4.68383e-15 1.02549 0.916201 1.14782 1.1233 0.969017 1.30214 1.054 0.980376 1.13315 0.133884 0.971789 0.0565399 0.0377194 NA
5:74560579_G_A rs10066707 05 74560579 G A 63 0.993827 0.990979 79185.4 92459.5 27193.1 0 79185.4 92459.5 27193.1 0 198838 623.471 692.329 204.2 0 1520 78562 91767.1 26988.9 0 197318 0.36926 0.362082 0.369315 -1.4637e-16 0.950653 0.852792 1.05974 0.953382 0.813526 1.11728 0.9693 0.899938 1.04401 0.416516 0.988918 -0.030849 0.0379689 NA
5:74562029_C_G rs2006760 05 74562029 C G 64 0.98939 0.97486 125754 64721.4 8362.53 0 125754 64721.4 8362.53 0 198838 983.271 474.333 62.3961 0 1520 124771 64247.1 8300.13 0 197318 0.204806 0.197081 0.204866 -6.22071e-15 0.93685 0.839276 1.04577 0.953921 0.737848 1.23327 0.952673 0.870941 1.04208 0.299483 0.975157 -0.0474625 0.0457451 NA
rs7703051 rs7703051 05 74625487 C A 65 1 1 77773 93023 28042 0 77773 93023 28042 0 198838 598 707 215 0 1520 77175 92316 27827 0 197318 0.374946 0.374013 0.374953 0 0.988366 0.886021 1.10253 0.99712 0.852703 1.166 0.995995 0.925185 1.07223 0.890372 1 -0.00518488 0.0376171 NA
5:74641707_G_A rs2303152 05 74641707 G A 66 0.999537 0.998251 161037 35775.8 2025.69 0 161037 35775.8 2025.69 0 198838 1226.41 277.592 16 0 1520 159810 35498.2 2009.69 0 197318 0.10015 0.10184 0.100137 1.09777e-15 1.01899 0.894073 1.16136 1.03744 0.632299 1.70216 1.01893 0.905523 1.14655 0.764377 0.998454 0.0181813 0.0606571 NA
5:74648496_G_T rs17238484 05 74648496 G T 67 0.999732 0.99944 119462 69048.4 10327.1 0 119462 69048.4 10327.1 0 198838 894.306 544.388 81.3059 0 1520 118568 68504 10245.8 0 197318 0.225567 0.232566 0.225513 -7.31848e-17 1.0536 0.946721 1.17254 1.0521 0.837661 1.32143 1.04075 0.956444 1.13249 0.370335 0.998924 0.0389539 0.0434828 NA
rs5909 rs5909 05 74656175 G A 68 1 1 163171 33930 1737 0 163171 33930 1737 0 198838 1247 257 16 0 1520 161924 33673 1721 0 197318 0.0940565 0.0950658 0.0940487 0 0.991051 0.866085 1.13405 1.20721 0.735576 1.98125 1.01195 0.896023 1.14288 0.858161 1 0.0111516 0.0623984 NA
rs12916 rs12916 05 74656539 T C 69 1 1 71540 95442 31856 0 71540 95442 31856 0 198838 541 727 252 0 1520 70999 94715 31604 0 197318 0.40021 0.404934 0.400174 0 1.00733 0.900854 1.12639 1.04644 0.900614 1.21587 1.01999 0.948471 1.0969 0.620555 1 0.0184187 0.0372048 NA
rs4530754 rs4530754 05 122855416 G A 70 1 1 41306 98436 59096 0 41306 98436 59096 0 198838 320 754 446 0 1520 40986 97682 58650 0 197318 0.455265 0.458553 0.45524 0 0.98865 0.867023 1.12734 0.973985 0.84324 1.125 0.986738 0.918542 1.06 0.779751 1 -0.010219 0.0365429 NA
rs6882076 rs6882076 05 156390297 T C 71 1 1 26689 92044 80105 0 26689 92044 80105 0 198838 206 708 606 0 1520 26483 91336 79499 0 197318 0.36568 0.368421 0.365658 0 0.996532 0.852795 1.16449 0.979966 0.83617 1.14849 0.988179 0.917714 1.06406 0.739449 1 -0.0125668 0.0377853 NA
6:16109163_A_C rs2294261 06 16109163 A C 72 0.996445 0.994399 51855 98997.5 47985.5 0 51855 98997.5 47985.5 0 198838 395.09 749.776 375.133 0 1520 51459.9 98247.7 47610.4 0 197318 0.49027 0.493435 0.490245 1.09777e-15 0.993989 0.879552 1.12332 1.02626 0.890543 1.18265 1.01284 0.943071 1.08778 0.717953 0.994295 0.0131902 0.0365181 NA
6:26093141_G_A rs1800562 06 26093141 G A 73 0.999531 0.997336 169662 27952.2 1223.81 0 169662 27952.2 1223.81 0 198838 1296.22 218.773 5.00392 0 1520 168366 27733.4 1218.81 0 197318 0.0764437 0.0752567 0.0764528 1.75643e-15 1.02462 0.887365 1.18311 0.533272 0.221261 1.28527 0.983082 0.858709 1.12547 0.723223 0.998247 -0.0242335 0.0684264 NA
rs2247056 rs2247056 06 31265490 T C 74 1 1 17553 82965 98320 0 17553 82965 98320 0 198838 135 653 732 0 1520 17418 82312 97588 0 197318 0.296903 0.303618 0.296851 0 1.02356 0.849813 1.23284 0.967786 0.804899 1.16364 0.9683 0.895992 1.04644 0.499715 1 -0.0269992 0.0400025 NA
6:34563164_A_G rs205262 06 34563164 A G 75 0.999272 0.998595 106542 77938 14358.4 0 106542 77938 14358.4 0 198838 816.475 602.49 101.035 0 1520 105725 77335.5 14257.3 0 197318 0.268195 0.264658 0.268222 7.31848e-17 1.0088 0.907637 1.12125 0.917636 0.745725 1.12918 0.981929 0.90563 1.06466 0.707109 0.998327 -0.0154638 0.0411554 NA
6:43757896_C_A rs998584 06 43757896 C A 76 0.996363 0.994677 53103.4 99411.4 46323.2 0 53103.4 99411.4 46323.2 0 198838 427.812 750.616 341.573 0 1520 52675.6 98660.8 45981.7 0 197318 0.482951 0.471632 0.483038 8.78217e-16 0.936763 0.831497 1.05536 0.91465 0.79296 1.05502 0.95531 0.889404 1.0261 0.209659 0.994026 -0.0459128 0.0365984 NA
rs17789218 rs17789218 06 100600097 T C 77 1 1 113384 73612 11842 0 113384 73612 11842 0 198838 865 534 121 0 1520 112519 73078 11721 0 197318 0.244661 0.255263 0.24458 0 0.950527 0.852991 1.05922 1.34286 1.10917 1.62578 1.05865 0.975449 1.14895 0.155324 1 0.060324 0.0424525 NA
6:116337503_G_A rs868943 06 116337503 G A 78 0.999621 0.999387 66428.4 96853.9 35555.7 0 66428.4 96853.9 35555.7 0 198838 486.298 748.722 284.98 0 1520 65942.1 96105.2 35270.7 0 197318 0.422367 0.433777 0.422279 1.4637e-16 1.05641 0.942046 1.18467 1.09562 0.946045 1.26885 1.04809 0.975272 1.12634 0.228115 0.998966 0.0444672 0.0368952 NA
rs9491696 rs9491696 06 127452639 C G 79 1 1 50986 99526 48326 0 50986 99526 48326 0 198838 401 758 361 0 1520 50585 98768 47965 0 197318 0.493311 0.486842 0.493361 0 0.968123 0.857358 1.0932 0.949424 0.823123 1.09511 0.974251 0.90712 1.04635 0.483079 1 -0.025581 0.0364734 NA
6:139831757_T_C rs634869 06 139831757 T C 80 0.999778 0.999687 33346.8 96157.9 69333.3 0 33346.8 96157.9 69333.3 0 198838 245.996 767.529 506.475 0 1520 33100.9 95390.3 68826.8 0 197318 0.409508 0.414316 0.409471 -1.4637e-16 1.08268 0.937346 1.25056 0.990173 0.849796 1.15374 0.980197 0.9117 1.05384 0.585102 0.999655 -0.0202218 0.0370398 NA
6:152040291_T_C rs12525163 06 152040291 T C 81 0.999302 0.9986 104794 79144.6 14899.9 0 104794 79144.6 14899.9 0 198838 837.035 560.969 121.996 0 1520 103956 78583.7 14777.9 0 197318 0.273953 0.26479 0.274023 7.31848e-17 0.886572 0.796331 0.98704 1.02528 0.847249 1.24072 0.954169 0.880042 1.03454 0.223955 0.99976 -0.0496949 0.0408649 NA
6:160575985_C_T rs2297374 06 160575985 C T 82 0.998067 0.996774 78061.8 92896.5 27879.7 0 78061.8 92896.5 27879.7 0 198838 593.6 689.063 237.337 0 1520 77468.2 92207.5 27642.4 0 197318 0.373812 0.382808 0.373742 8.78217e-16 0.975264 0.873524 1.08885 1.12052 0.963333 1.30336 1.0393 0.965733 1.11848 0.253752 0.996838 0.0430141 0.0376892 NA
rs1564348 rs1564348 06 160578860 T C 83 1 1 136989 56125 5724 0 136989 56125 5724 0 198838 1066 416 38 0 1520 135923 55709 5686 0 197318 0.16992 0.161842 0.169982 0 0.952146 0.849786 1.06684 0.852143 0.615908 1.17899 0.942867 0.855811 1.03878 0.209921 1 -0.0608127 0.0485033 NA
rs702485 rs702485 07 6449272 A G 84 1 1 58923 98589 41326 0 58923 98589 41326 0 198838 450 782 288 0 1520 58473 97807 41038 0 197318 0.45575 0.446711 0.45582 0 1.03891 0.924736 1.16719 0.911904 0.786107 1.05783 0.96388 0.897119 1.03561 0.292565 1 -0.0384997 0.0365788 NA
7:16152174_T_A rs17286602 07 16152174 T A 85 0.997731 0.99644 64861.2 97502.9 36473.9 0 64861.2 97502.9 36473.9 0 198838 513.471 717.706 288.824 0 1520 64347.8 96785.2 36185 0 197318 0.428617 0.426103 0.428636 -2.92739e-16 0.929299 0.829401 1.04123 1.00028 0.865493 1.15606 0.989702 0.920799 1.06376 0.772754 0.997758 -0.0106549 0.0368969 NA
rs10282707 rs10282707 07 17911038 C T 86 1 1 72316 95258 31264 0 72316 95258 31264 0 198838 577 698 245 0 1520 71739 94560 31019 0 197318 0.39677 0.390789 0.396816 0 0.917756 0.821577 1.02519 0.982014 0.845184 1.141 0.975069 0.906304 1.04905 0.540952 1 -0.0227987 0.0372909 NA
rs12670798 rs12670798 07 21607352 T C 87 1 1 112427 74279 12132 0 112427 74279 12132 0 198838 825 609 86 0 1520 111602 73670 12046 0 197318 0.247797 0.256908 0.247727 0 1.11826 1.00668 1.24222 0.96577 0.772812 1.20691 1.04987 0.967528 1.13923 0.232897 1 0.0503968 0.0422463 NA
rs4722551 rs4722551 07 25991826 T C 88 1 1 140831 53006 5001 0 140831 53006 5001 0 198838 1100 386 34 0 1520 139731 52620 4967 0 197318 0.158441 0.149342 0.158511 0 0.93183 0.829453 1.04684 0.869531 0.617383 1.22466 0.932004 0.843227 1.03013 0.147152 1 -0.0722337 0.0498279 NA
rs2073547 rs2073547 07 44582331 A G 89 1 1 132659 59019 7160 0 132659 59019 7160 0 198838 1026 451 43 0 1520 131633 58568 7117 0 197318 0.184419 0.176645 0.184479 0 0.987947 0.884009 1.10411 0.775156 0.570799 1.05268 0.948423 0.863714 1.04144 0.256096 1 -0.052986 0.0466562 NA
rs217386 rs217386 07 44600695 G A 90 1 1 66260 96808 35770 0 66260 96808 35770 0 198838 500 738 282 0 1520 65760 96070 35488 0 197318 0.42333 0.428289 0.423291 0 1.01032 0.901504 1.13228 1.0451 0.902651 1.21004 1.02065 0.949639 1.09698 0.568524 1 0.0209993 0.0368263 NA
rs4917014 rs4917014 07 50305863 T G 91 1 1 91989 86723 20126 0 91989 86723 20126 0 198838 737 642 141 0 1520 91252 86081 19985 0 197318 0.319293 0.303947 0.319411 0 0.923427 0.830369 1.02691 0.873554 0.729063 1.04668 0.930447 0.860997 1.0055 0.0743597 1 -0.0698426 0.0391408 NA
rs17145738 rs17145738 07 72982874 C T 92 1 1 153270 42496 3072 0 153270 42496 3072 0 198838 1171 321 28 0 1520 152099 42175 3044 0 197318 0.122311 0.124013 0.122298 0 0.988597 0.873347 1.11906 1.19477 0.819902 1.74102 1.01601 0.911753 1.1322 0.84416 1 0.0108907 0.0554024 NA
rs799160 rs799160 07 73060006 C T 93 1 1 51934 99514 47390 0 51934 99514 47390 0 198838 420 739 361 0 1520 51514 98775 47029 0 197318 0.488574 0.480592 0.488635 0 0.917642 0.813677 1.03489 0.941494 0.817493 1.0843 0.96831 0.901562 1.04 0.415588 1 -0.0297268 0.0365149 NA
7:116358044_A_G rs38855 07 116358044 A G 94 0.992947 0.989682 55903.5 99006.3 43928.2 0 55903.5 99006.3 43928.2 0 198838 460.408 737.196 322.396 0 1520 55443.1 98269.1 43605.8 0 197318 0.469887 0.454601 0.470005 7.31848e-16 0.90338 0.803722 1.0154 0.890327 0.771781 1.02708 0.939911 0.874909 1.00974 0.086487 0.99048 -0.0628345 0.0366547 NA
7:130444934_A_G rs3996352 07 130444934 A G 95 0.997465 0.996053 51631 99050 48157 0 51631 99050 48157 0 198838 402.149 712.247 405.604 0 1520 51228.9 98337.8 47751.3 0 197318 0.491264 0.501136 0.491188 7.31848e-16 0.922652 0.816095 1.04312 1.08204 0.942104 1.24277 1.0406 0.96892 1.11758 0.283385 0.995287 0.0391554 0.0365001 NA
rs17173637 rs17173637 07 150529449 T C 96 1 1 166613 30787 1438 0 166613 30787 1438 0 198838 1278 232 10 0 1520 165335 30555 1428 0 197318 0.0846493 0.0828947 0.0846628 0 0.98229 0.853616 1.13036 0.905953 0.485211 1.69153 0.977228 0.858603 1.11224 0.7506 1 -0.0208424 0.0655736 NA
8:9184231_G_A rs4240624 08 9184231 G A 97 0.999844 0.999333 1678.47 33071.2 164088 0 1678.47 33071.2 164088 0 198838 18.0118 244.984 1257 0 1520 1660.46 32826.2 162831 0 197318 0.0916027 0.0924368 0.0915962 -1.4637e-16 0.688002 0.425284 1.11301 0.711658 0.445844 1.13595 0.98999 0.87523 1.1198 0.89057 0.999874 -0.00867606 0.0630603 NA
8:9267117_C_T rs9693857 08 9267117 C T 98 0.996589 0.995234 61210.8 98437.5 39189.8 0 61210.8 98437.5 39189.8 0 198838 472.973 760.631 286.396 0 1520 60737.8 97676.8 38903.4 0 197318 0.444626 0.438626 0.444672 9.51402e-16 1.00001 0.891183 1.12213 0.945373 0.815889 1.09541 0.975781 0.908073 1.04854 0.538097 0.993516 -0.0226824 0.0368405 NA
8:15799853_G_C rs4332136 08 15799853 G C 99 0.999557 0.978136 195684 3142.07 12.0275 0 195684 3142.07 12.0275 0 198838 1499.01 20.9882 0 0 1520 194185 3121.08 12.0275 0 197318 0.00796157 0.00690402 0.00796972 -4.68383e-15 0.871126 0.565396 1.34218 NA NA NA 0.865353 0.562502 1.33126 0.549599 0.98053 -0.124806 0.208581 NA
rs4921914 rs4921914 08 18272438 C T 100 1 1 9575 69342 119921 0 9575 69342 119921 0 198838 71 530 919 0 1520 9504 68812 119002 0 197318 0.222523 0.221053 0.222534 0 1.031 0.804049 1.32202 1.03374 0.811273 1.3172 1.00862 0.925509 1.0992 0.813249 1 0.0103826 0.0439499 NA
rs1801177 rs1801177 08 19805708 G A 101 1 1 192039 6746 53 0 192039 6746 53 0 198838 1471 49 0 0 1520 190568 6697 53 0 197318 0.0172301 0.0161184 0.0172387 0 0.947879 0.712344 1.26129 NA NA NA 0.933951 0.703539 1.23982 0.63822 1 -0.0658738 0.1401 NA
rs268 rs268 08 19813529 A G 102 1 1 191686 7075 77 0 191686 7075 77 0 198838 1476 42 2 0 1520 190210 7033 75 0 197318 0.0181781 0.0151316 0.0182016 0 0.769583 0.565788 1.04678 3.4365 0.843017 14.0086 0.828742 0.618797 1.10992 0.191945 1 -0.177088 0.135715 NA
rs301 rs301 08 19816934 T C 103 1 1 116060 71865 10913 0 116060 71865 10913 0 198838 898 542 80 0 1520 115162 71323 10833 0 197318 0.235596 0.230921 0.235632 0 0.974546 0.875639 1.08463 0.947053 0.752816 1.19141 0.974002 0.894926 1.06007 0.520113 1 -0.0276543 0.0429968 NA
rs326 rs326 08 19819439 A G 104 1 1 99256 82445 17137 0 99256 82445 17137 0 198838 774 619 127 0 1520 98482 81826 17010 0 197318 0.293503 0.287171 0.293552 0 0.962532 0.865646 1.07026 0.949982 0.786891 1.14688 0.969508 0.895982 1.04907 0.428829 1 -0.0316854 0.0400474 NA
rs328 rs328 08 19819724 C G 105 1 1 160593 36243 2002 0 160593 36243 2002 0 198838 1251 251 18 0 1520 159342 35992 1984 0 197318 0.101206 0.0944079 0.101258 0 0.888261 0.775281 1.01771 1.15559 0.724134 1.84412 0.925299 0.819014 1.04538 0.219366 1 -0.0743817 0.0605609 NA
rs12678919 rs12678919 08 19844222 A G 106 1 1 161891 35080 1867 0 161891 35080 1867 0 198838 1259 247 14 0 1520 160632 34833 1853 0 197318 0.0976021 0.0904605 0.0976571 0 0.904716 0.788973 1.03744 0.96396 0.568116 1.63561 0.918979 0.811502 1.04069 0.185613 1 -0.0814196 0.0615106 NA
8:19865843_G_A rs894210 08 19865843 G A 107 0.99535 0.992935 41998.1 98851 57988.8 0 41998.1 98851 57988.8 0 198838 320.486 737.114 462.4 0 1520 41677.7 98113.9 57526.4 0 197318 0.45979 0.453318 0.459839 -5.85478e-16 0.977008 0.856498 1.11447 1.04531 0.90601 1.20602 1.02663 0.955618 1.10293 0.470011 0.99377 0.026503 0.0366844 NA
rs10102164 rs10102164 08 55421614 G A 108 1 1 123510 66347 8981 0 123510 66347 8981 0 198838 929 530 61 0 1520 122581 65817 8920 0 197318 0.212004 0.214474 0.211985 0 1.06254 0.954611 1.18267 0.902345 0.695789 1.17022 1.01494 0.930429 1.10714 0.779123 1 0.0124914 0.0445387 NA
8:59385919_C_T rs2326077 08 59385919 C T 109 0.999427 0.998936 22391.9 88801.3 87644.9 0 22391.9 88801.3 87644.9 0 198838 165.329 680.765 673.906 0 1520 22226.5 88120.5 86970.9 0 197318 0.335914 0.332705 0.335939 -4.39109e-16 1.03858 0.875715 1.23175 1.04171 0.878201 1.23566 1.01464 0.940632 1.09446 0.683433 0.998901 0.0157579 0.0386428 NA
rs2293889 rs2293889 08 116599199 T G 110 1 1 36586 98080 64172 0 36586 98080 64172 0 198838 288 781 451 0 1520 36298 97299 63721 0 197318 0.430632 0.446382 0.430511 0 1.01166 0.883319 1.15864 0.89204 0.769014 1.03475 0.937568 0.872622 1.00735 0.0835699 1 -0.0638471 0.0368986 NA
8:116663898_G_A rs2737252 08 116663898 G A 111 0.998206 0.996546 102672 80424.2 15741.4 0 102672 80424.2 15741.4 0 198838 835.22 571.541 113.239 0 1520 101837 79852.7 15628.2 0 197318 0.281403 0.262506 0.281548 0 0.872697 0.784296 0.971063 0.883473 0.725503 1.07584 0.908294 0.837548 0.985016 0.0177161 0.996627 -0.0963473 0.0406272 NA
8:121868551_G_T rs4871137 08 121868551 G T 112 0.99855 0.997662 20293.8 86183.7 92360.5 0 20293.8 86183.7 92360.5 0 198838 174.447 627.314 718.239 0 1520 20119.4 85556.4 91642.3 0 197318 0.31878 0.321121 0.318762 -1.75643e-15 0.845635 0.714526 1.0008 0.903907 0.765543 1.06728 0.989218 0.91643 1.06779 0.749144 0.997146 -0.0125305 0.0391861 NA
8:126474306_G_A rs2980885 08 126474306 G A 113 0.990792 0.979575 9979.57 69487.6 119371 0 9979.57 69487.6 119371 0 198838 77.8784 519.42 922.702 0 1520 9901.69 68968.2 118448 0 197318 0.224924 0.222098 0.224945 -2.63465e-15 0.957551 0.753916 1.21619 0.990433 0.785212 1.24929 1.01654 0.932916 1.10767 0.749271 0.981131 0.01411 0.044149 NA
8:126482621_C_A rs2954022 08 126482621 C A 114 0.999793 0.999678 56576.9 99140.1 43121.1 0 56576.9 99140.1 43121.1 0 198838 428 759.788 332.212 0 1520 56148.9 98380.3 42788.9 0 197318 0.466164 0.468491 0.466146 2.92739e-16 1.01317 0.899581 1.1411 1.01855 0.882066 1.17615 1.00946 0.939795 1.0843 0.830663 0.999082 0.00782455 0.0365887 NA
8:126482621_C_T rs2954022 08 126482621 C T 115 0.999638 0.705406 198645 193.039 0 0 198645 193.039 0 0 198838 1519.08 0.921569 0 0 1520 197126 192.118 0 0 197318 0.000485418 0.000303148 0.000486822 -5.12293e-15 0.622478 0.0803581 4.8219 NA NA NA 0.622592 0.0803979 4.82128 0.572443 0.649551 -0.580799 1.02895 NA
rs4075205 rs4075205 08 144284709 T C 116 1 1 57247 98708 42883 0 57247 98708 42883 0 198838 428 767 325 0 1520 56819 97941 42558 0 197318 0.46388 0.466118 0.463863 0 1.03963 0.923267 1.17067 1.0138 0.877174 1.1717 1.00911 0.939443 1.08394 0.738922 1 0.0121675 0.0365081 NA
8:145022657_G_T rs7832643 08 145022657 G T 117 0.993824 0.991751 70717.1 95721 32399.9 0 70717.1 95721 32399.9 0 198838 526.169 756.498 237.333 0 1520 70190.9 94964.5 32162.6 0 197318 0.403647 0.404988 0.403637 4.39109e-16 1.06268 0.950378 1.18825 0.984381 0.844031 1.14807 1.00563 0.935117 1.08145 0.892115 0.990486 0.00506233 0.037325 NA
9:2640759_A_G rs3780181 09 2640759 A G 118 0.997256 0.983524 172851 25048.6 938.561 0 172851 25048.6 938.561 0 198838 1316.51 195.286 8.20392 0 1520 171534 24853.3 930.357 0 197318 0.0677077 0.0696362 0.0676928 -6.87937e-15 1.0238 0.880411 1.19054 1.14894 0.576603 2.2894 1.03086 0.895995 1.18602 0.679057 0.981807 0.0302442 0.0730978 NA
9:15304782_C_A rs686030 09 15304782 C A 119 0.999337 0.997875 3950.81 48117.1 146770 0 3950.81 48117.1 146770 0 198838 17.8941 341.047 1161.06 0 1520 3932.92 47776 145609 0 197318 0.140865 0.123959 0.140995 3.65924e-16 1.56895 0.97429 2.52656 1.75255 1.09757 2.79839 1.15999 1.04099 1.29261 0.00739301 0.995973 0.140429 0.0524261 NA
9:16904846_C_T rs7033354 09 16904846 C T 120 0.998752 0.997875 20620.5 86686 91531.4 0 20620.5 86686 91531.4 0 198838 155.176 620.761 744.063 0 1520 20465.4 86065.3 90787.4 0 197318 0.321687 0.306287 0.321805 -1.4637e-15 0.951239 0.797271 1.13494 1.08088 0.908591 1.28584 1.07471 0.994653 1.1612 0.0750881 0.998398 0.0695123 0.0390535 NA
rs1883025 rs1883025 09 107664301 C T 121 1 1 110542 75334 12962 0 110542 75334 12962 0 198838 875 551 94 0 1520 109667 74783 12868 0 197318 0.254624 0.243092 0.254713 0 0.923457 0.82975 1.02775 0.915556 0.739525 1.13349 0.939723 0.864718 1.02123 0.150606 1 -0.0601006 0.0418122 NA
9:107684230_T_G rs2472509 09 107684230 T G 122 0.989686 0.982596 89893.1 87776.7 21168.2 0 89893.1 87776.7 21168.2 0 198838 676.129 684.761 159.11 0 1520 89216.9 87092 21009.1 0 197318 0.327184 0.329928 0.327163 1.09777e-15 1.03748 0.932504 1.15427 0.999326 0.840272 1.18849 1.01261 0.938603 1.09246 0.817354 0.982429 0.00905281 0.0391982 NA
rs8176720 rs8176720 09 136132873 T C 123 1 1 89348 87611 21879 0 89348 87611 21879 0 198838 718 637 165 0 1520 88630 86974 21714 0 197318 0.330342 0.318092 0.330436 0 0.904079 0.812263 1.00627 0.937995 0.791462 1.11166 0.945217 0.875504 1.02048 0.139747 1 -0.0571466 0.0386979 NA
rs579459 rs579459 09 136154168 T C 124 1 1 124557 65737 8544 0 124557 65737 8544 0 198838 914 530 76 0 1520 123643 65207 8468 0 197318 0.208273 0.224342 0.208149 0 1.09952 0.987526 1.22423 1.2141 0.959815 1.53576 1.1003 1.01007 1.19859 0.0193653 1 0.105503 0.045117 NA
10:5196273_A_G rs1781930 10 5196273 A G 125 0.999811 0.999527 6298.49 58183.9 134356 0 6298.49 58183.9 134356 0 198838 40.9961 467.624 1011.38 0 1520 6257.49 57716.3 133344 0 197318 0.177986 0.180795 0.177965 1.4637e-16 1.23668 0.897727 1.7036 1.15771 0.846331 1.58364 0.980958 0.894085 1.07627 0.725977 0.999006 -0.0166922 0.0476264 NA
rs970548 rs970548 10 46013277 A C 126 1 1 112685 73966 12187 0 112685 73966 12187 0 198838 862 565 93 0 1520 111823 73401 12094 0 197318 0.247287 0.247039 0.247289 0 0.998551 0.897671 1.11077 0.997555 0.804773 1.23652 0.998662 0.919359 1.08481 0.980335 1 -0.00104056 0.0422147 NA
10:65301725_T_C rs7897379 10 65301725 T C 127 0.999405 0.99906 53916.2 99385.2 45536.6 0 53916.2 99385.2 45536.6 0 198838 428.624 744.42 346.957 0 1520 53487.6 98640.8 45189.7 0 197318 0.478929 0.473136 0.478973 7.31848e-17 0.941756 0.835842 1.06109 0.958106 0.831192 1.1044 0.976869 0.909486 1.04924 0.544095 0.99959 -0.0221459 0.0365064 NA
rs2068888 rs2068888 10 94839642 G A 128 1 1 60015 98431 40392 0 60015 98431 40392 0 198838 455 734 331 0 1520 59560 97697 40061 0 197318 0.450656 0.459211 0.45059 0 0.983463 0.874532 1.10596 1.08156 0.938232 1.24678 1.03538 0.963827 1.11224 0.336686 1 0.0351665 0.0366038 NA
rs2255141 rs2255141 10 113933886 A G 129 1 1 15145 79422 104271 0 15145 79422 104271 0 198838 126 611 783 0 1520 15019 78811 103488 0 197318 0.275883 0.283882 0.275821 0 0.924112 0.762247 1.12035 0.901866 0.746618 1.0894 0.960793 0.887677 1.03993 0.2864 1 -0.0435145 0.0408184 NA
rs2923084 rs2923084 11 10388782 A G 130 1 1 133882 58569 6387 0 133882 58569 6387 0 198838 1020 446 54 0 1520 132862 58123 6333 0 197318 0.1794 0.182237 0.179378 0 0.999511 0.893884 1.11762 1.11067 0.84376 1.46201 1.01949 0.92947 1.11823 0.679305 1 0.0196277 0.0474775 NA
11:14276999_G_A rs2303975 11 14276999 G A 131 0.99895 0.995977 157203 39192.1 2442.56 0 157203 39192.1 2442.56 0 198838 1226.09 277.69 16.2157 0 1520 155977 38914.4 2426.35 0 197318 0.110837 0.102014 0.110905 1.4637e-16 0.907796 0.796549 1.03458 0.850199 0.520034 1.38998 0.910723 0.809461 1.02465 0.117565 0.99801 -0.0908672 0.0580593 NA
11:18656271_C_T rs10832962 11 18656271 C T 132 0.998781 0.997227 13298.3 76363.6 109176 0 13298.3 76363.6 109176 0 198838 110.725 612.02 797.255 0 1520 13187.6 75751.6 108379 0 197318 0.258905 0.274168 0.258787 -2.04917e-15 0.962258 0.785267 1.17914 0.876134 0.717605 1.06968 0.924314 0.853244 1.0013 0.0509773 0.996724 -0.0813776 0.0416964 NA
rs326214 rs326214 11 47298360 G A 133 1 1 20847 86859 91132 0 20847 86859 91132 0 198838 149 664 707 0 1520 20698 86195 90425 0 197318 0.323261 0.316447 0.323313 0 1.07011 0.895333 1.279 1.08611 0.909623 1.29683 1.03206 0.95584 1.11436 0.419951 1 0.0313976 0.0389304 NA
rs17788930 rs17788930 11 47752775 A G 134 1 1 84805 89973 24060 0 84805 89973 24060 0 198838 661 673 186 0 1520 84144 89300 23874 0 197318 0.34725 0.34375 0.347277 0 0.959368 0.861376 1.06851 0.991767 0.84233 1.16771 0.984524 0.913266 1.06134 0.618519 1 -0.019032 0.0382207 NA
11:51512090_T_C rs11246602 11 51512090 T C 135 0.999689 0.998709 149708 45617.4 3512.45 0 149708 45617.4 3512.45 0 198838 1139.69 357.275 23.0392 0 1520 148569 45260.1 3489.41 0 197318 0.132375 0.132682 0.132372 -1.69057e-14 1.02903 0.913301 1.15942 0.860711 0.569039 1.30189 1.0027 0.902576 1.11392 0.994545 0.998822 -0.000367164 0.0537065 NA
11:55324308_A_G rs12226802 11 55324308 A G 136 0.999927 0.999733 151019 44499 3320 0 151019 44499 3320 0 198838 1155.01 342.988 22 0 1520 149864 44156 3298 0 197318 0.128595 0.127299 0.128605 5.12293e-16 1.00786 0.893005 1.13749 0.865531 0.566853 1.32158 0.988365 0.888018 1.10005 0.785962 0.999918 -0.0147544 0.0543325 NA
rs174532 rs174532 11 61548874 G A 137 1 1 98151 83174 17513 0 98151 83174 17513 0 198838 756 618 146 0 1520 97395 82556 17367 0 197318 0.297227 0.299342 0.297211 0 0.964394 0.866798 1.07298 1.08304 0.906514 1.29393 1.01024 0.934506 1.0921 0.795435 1 0.0103477 0.0399127 NA
rs1535 rs1535 11 61597972 A G 138 1 1 85254 89900 23684 0 85254 89900 23684 0 198838 667 662 191 0 1520 84587 89238 23493 0 197318 0.345175 0.343421 0.345189 0 0.940775 0.844517 1.04801 1.03103 0.877274 1.21174 0.9922 0.920369 1.06964 0.793059 1 -0.0100469 0.0382973 NA
rs12801636 rs12801636 11 65391317 G A 139 1 1 119445 69301 10092 0 119445 69301 10092 0 198838 900 549 71 0 1520 118545 68752 10021 0 197318 0.22502 0.227303 0.225002 0 1.05179 0.945477 1.17005 0.933229 0.732293 1.1893 1.01323 0.930525 1.10329 0.817448 1 0.0100623 0.0435923 NA
rs499974 rs499974 11 75455021 C A 140 1 1 141368 52518 4952 0 141368 52518 4952 0 198838 1080 401 39 0 1520 140288 52117 4913 0 197318 0.156967 0.157566 0.156962 0 0.999452 0.890826 1.12132 1.03113 0.748208 1.42104 1.00456 0.910834 1.10794 0.894265 1 0.00665289 0.0500559 NA
11:116639104_A_G rs10790162 11 116639104 A G 141 0.999729 0.998397 894.945 25128.5 172815 0 894.945 25128.5 172815 0 198838 9 186.051 1324.95 0 1520 885.945 24942.5 171490 0 197318 0.0676894 0.067122 0.0676937 -1.4637e-16 0.734271 0.374871 1.43824 0.760547 0.393536 1.46983 1.00914 0.87502 1.16381 0.937636 0.997496 0.00569271 0.0727578 NA
rs603446 rs603446 11 116654435 C T 142 1 1 59260 98688 40890 0 59260 98688 40890 0 198838 472 748 300 0 1520 58788 97940 40590 0 197318 0.453807 0.443421 0.453887 0 0.951236 0.847332 1.06788 0.920553 0.796082 1.06449 0.958573 0.892133 1.02996 0.231057 1 -0.0438734 0.0366332 NA
11:122534504_T_C rs7117842 11 122534504 T C 143 0.993183 0.988815 78814.7 92978.8 27044.5 0 78814.7 92978.8 27044.5 0 198838 613.6 722.992 183.408 0 1520 78201.1 92255.8 26861.1 0 197318 0.369818 0.358489 0.369905 3.65924e-16 0.998775 0.896524 1.11269 0.870206 0.737455 1.02685 0.951892 0.883634 1.02542 0.185803 0.985438 -0.0504163 0.0381048 NA
rs11220462 rs11220462 11 126243952 G A 144 1 1 149527 45714 3597 0 149527 45714 3597 0 198838 1151 341 28 0 1520 148376 45373 3569 0 197318 0.133043 0.130592 0.133062 0 0.968825 0.858154 1.09377 1.01135 0.694149 1.47349 0.978651 0.880312 1.08798 0.718136 1 -0.0193559 0.0536246 NA
12:20463526_A_G rs11045163 12 20463526 A G 145 0.996909 0.995099 64532.8 97475 36830.3 0 64532.8 97475 36830.3 0 198838 514.212 717.31 288.478 0 1520 64018.5 96757.7 36541.8 0 197318 0.430339 0.425746 0.430374 -1.09777e-15 0.922965 0.823775 1.0341 0.98285 0.8504 1.13593 0.981271 0.912948 1.05471 0.604238 0.996698 -0.0191069 0.0368633 NA
12:57844049_C_T rs3741414 12 57844049 C T 146 0.999667 0.999201 114509 72554.5 11774.7 0 114509 72554.5 11774.7 0 198838 857.071 571.973 90.9569 0 1520 113652 71982.5 11683.8 0 197318 0.241664 0.247989 0.241615 1.09777e-15 1.05368 0.94748 1.17178 1.03231 0.830957 1.28246 1.03508 0.952979 1.12425 0.462867 0.999627 0.0311916 0.0424876 NA
rs10861661 rs10861661 12 107174646 A C 147 1 1 112594 74381 11863 0 112594 74381 11863 0 198838 841 583 96 0 1520 111753 73798 11767 0 197318 0.246701 0.254934 0.246637 0 1.04975 0.94414 1.16718 1.0841 0.876994 1.34011 1.04515 0.962977 1.13434 0.274879 1 0.0463043 0.0424072 NA
12:109950144_A_G rs2241210 12 109950144 A G 148 0.999871 0.999792 45359.9 98846.2 54632 0 45359.9 98846.2 54632 0 198838 335.988 746.004 438.008 0 1520 45023.9 98100.2 54194 0 197318 0.476684 0.466441 0.476763 2.92739e-16 1.01904 0.895476 1.15965 1.08305 0.939031 1.24916 1.04229 0.970342 1.11958 0.231464 0.999973 0.0435981 0.0364351 NA
rs653178 rs653178 12 112007756 C T 149 1 1 46474 98904 53460 0 46474 98904 53460 0 198838 360 747 413 0 1520 46114 98157 53047 0 197318 0.482433 0.482566 0.482432 0 0.974832 0.859221 1.106 0.997286 0.865374 1.1493 0.999464 0.930578 1.07345 0.955438 1 0.0020341 0.036402 NA
12:112310580_G_A rs6489818 12 112310580 G A 150 0.999925 0.999812 134763 57838.5 6236.1 0 134763 57838.5 6236.1 0 198838 1049.99 420.012 50 0 1520 133713 57418.5 6186.1 0 197318 0.176804 0.171057 0.176848 -2.19554e-16 0.931537 0.831519 1.04358 1.0293 0.774166 1.36853 0.960492 0.873657 1.05596 0.443406 0.999972 -0.0366476 0.0478144 NA
12:121376416_C_T rs1186380 12 121376416 C T 151 0.996052 0.991467 111433 74889.2 12515.7 0 111433 74889.2 12515.7 0 198838 848.118 568.988 102.894 0 1520 110585 74320.2 12412.8 0 197318 0.251261 0.254861 0.251233 -2.78102e-15 0.998244 0.89729 1.11056 1.08084 0.880108 1.32735 1.01938 0.939225 1.10637 0.657281 0.993623 0.018699 0.0421463 NA
12:121416650_A_C rs1169288 12 121416650 A C 152 0.993865 0.989068 93029.5 86018.2 19790.3 0 93029.5 86018.2 19790.3 0 198838 703.533 649.2 167.267 0 1520 92326 85369 19623 0 197318 0.315832 0.323596 0.315772 -4.97657e-15 0.997971 0.896638 1.11076 1.11862 0.944394 1.32499 1.03663 0.9605 1.1188 0.349366 0.991779 0.0368767 0.0394058 NA
12:125259888_A_G rs838876 12 125259888 A G 153 0.987362 0.976979 19961.9 86276.1 92600.1 0 19961.9 86276.1 92600.1 0 198838 151.494 631.573 736.933 0 1520 19810.4 85644.5 91863.2 0 197318 0.317343 0.307421 0.31742 -5.34249e-15 0.964318 0.807089 1.15218 1.04902 0.88015 1.25029 1.04765 0.969685 1.13188 0.237011 0.975733 0.0468696 0.0396363 NA
12:125283766_C_T rs10773105 12 125283766 C T 154 0.998349 0.997133 48370.4 99571.3 50896.3 0 48370.4 99571.3 50896.3 0 198838 375.973 755.996 388.031 0 1520 47994.4 98815.3 50508.3 0 197318 0.493648 0.496033 0.49363 1.02459e-15 0.976629 0.862588 1.10575 0.980706 0.850552 1.13078 0.990432 0.922206 1.0637 0.800392 0.996734 -0.00923564 0.0365276 NA
rs4942486 rs4942486 13 32953388 T C 155 1 1 45120 99378 54340 0 45120 99378 54340 0 198838 354 761 405 0 1520 44766 98617 53935 0 197318 0.476815 0.483224 0.476766 0 0.975838 0.859807 1.10753 0.949575 0.822917 1.09573 0.974459 0.907299 1.04659 0.455722 1 -0.0272596 0.0365454 NA
rs1341267 rs1341267 13 95284980 C A 156 1 1 31945 95298 71595 0 31945 95298 71595 0 198838 230 696 594 0 1520 31715 94602 71001 0 197318 0.400296 0.380263 0.40045 0 1.01449 0.873514 1.17821 1.15361 0.990153 1.34405 1.08854 1.0114 1.17157 0.0255904 1 0.0829196 0.0371442 NA
rs8017377 rs8017377 14 24883887 G A 157 1 1 54967 99097 44774 0 54967 99097 44774 0 198838 421 769 330 0 1520 54546 98328 44444 0 197318 0.474369 0.470066 0.474402 0 1.01328 0.899338 1.14166 0.962014 0.832457 1.11174 0.982753 0.914941 1.05559 0.599084 1 -0.0191767 0.0364771 NA
rs4983559 rs4983559 14 105277209 G A 158 1 1 29867 94498 74473 0 29867 94498 74473 0 198838 236 734 550 0 1520 29631 93764 73923 0 197318 0.387833 0.396711 0.387765 0 0.982866 0.848291 1.13879 0.934152 0.801531 1.08872 0.963169 0.895411 1.03605 0.337203 1 -0.0359027 0.0374101 NA
rs2412710 rs2412710 15 42683787 G A 159 1 1 191788 6995 55 0 191788 6995 55 0 198838 1474 46 0 0 1520 190314 6949 55 0 197318 0.0178663 0.0151316 0.0178874 0 0.85469 0.636703 1.14731 NA NA NA 0.843569 0.629858 1.12979 0.272175 1 -0.151637 0.138094 NA
15:44211273_T_C rs492571 15 44211273 T C 160 0.999748 0.997781 182470 16011.1 357.275 0 182470 16011.1 357.275 0 198838 1388.29 130.706 1 0 1520 181081 15880.4 356.275 0 197318 0.0420584 0.0436533 0.0420461 -2.19554e-15 1.07356 0.89666 1.28536 0.366107 0.0513911 2.60812 1.03997 0.873292 1.23845 0.638982 0.996507 0.04271 0.0910423 NA
rs1532085 rs1532085 15 58683366 A G 161 1 1 29572 94151 75115 0 29572 94151 75115 0 198838 236 721 563 0 1520 29336 93430 74552 0 197318 0.385477 0.392434 0.385424 0 0.959263 0.827651 1.1118 0.938724 0.805877 1.09347 0.970932 0.902504 1.04455 0.441657 1 -0.0287789 0.0374044 NA
15:58731153_G_C rs261342 15 58731153 G C 162 0.994873 0.988396 9717.2 68397.3 120724 0 9717.2 68397.3 120724 0 198838 69.1216 513.263 937.616 0 1520 9648.07 67884 119786 0 197318 0.220862 0.214311 0.220913 -5.12293e-15 1.05536 0.820249 1.35785 1.09256 0.855014 1.39611 1.03954 0.952963 1.13398 0.371858 0.985094 0.0394953 0.0442278 NA
rs2652834 rs2652834 15 63396867 A G 163 1 1 7033 60499 131306 0 7033 60499 131306 0 198838 41 455 1024 0 1520 6992 60044 130282 0 197318 0.187502 0.176645 0.187586 0 1.29229 0.937875 1.78063 1.3404 0.980072 1.83319 1.07624 0.980117 1.18179 0.127304 1 0.0711063 0.0466325 NA
15:72566615_C_T rs1035744 15 72566615 C T 164 0.997783 0.995324 14435.9 78646 105756 0 14435.9 78646 105756 0 198838 117.988 585.749 816.263 0 1520 14317.9 78060.3 104940 0 197318 0.270365 0.270304 0.270366 -8.78217e-16 0.910589 0.746584 1.11062 0.943909 0.77759 1.1458 1.00031 0.92308 1.084 0.961031 0.996093 -0.00201251 0.04119 NA
rs3198697 rs3198697 16 15129940 C T 165 1 1 69751 95771 33316 0 69751 95771 33316 0 198838 545 723 252 0 1520 69206 95048 33064 0 197318 0.40838 0.403618 0.408417 0 0.965923 0.86391 1.07998 0.967815 0.833104 1.12431 0.9803 0.911531 1.05426 0.612615 1 -0.0187365 0.0370035 NA
rs749671 rs749671 16 31088347 G A 166 1 1 78738 92556 27544 0 78738 92556 27544 0 198838 605 705 210 0 1520 78133 91851 27334 0 197318 0.371267 0.370066 0.371276 0 0.991253 0.88885 1.10545 0.992191 0.847534 1.16154 0.994824 0.923949 1.07114 0.917319 1 -0.00391356 0.0376986 NA
16:53799977_T_G rs9930333 16 53799977 T G 167 0.999907 0.999837 66554.3 97061 35222.7 0 66554.3 97061 35222.7 0 198838 480.008 768.988 271.004 0 1520 66074.3 96292 34951.7 0 197318 0.421213 0.431249 0.421136 -1.4637e-16 1.09929 0.98042 1.23258 1.06731 0.919115 1.23941 1.04222 0.969764 1.12009 0.263937 0.999962 0.0412545 0.0369289 NA
rs9989419 rs9989419 16 56985139 A G 168 1 1 31075 94742 73021 0 31075 94742 73021 0 198838 259 716 545 0 1520 30816 94026 72476 0 197318 0.394522 0.405921 0.394434 0 0.906028 0.785539 1.045 0.894703 0.771217 1.03796 0.95327 0.886453 1.02512 0.194397 1 -0.0483168 0.0372332 NA
rs5880 rs5880 16 57015091 G C 169 1 1 177339 20828 671 0 177339 20828 671 0 198838 1353 158 9 0 1520 175986 20670 662 0 197318 0.0557489 0.0578947 0.0557324 0 0.994253 0.842674 1.1731 1.76834 0.91403 3.42113 1.04118 0.893632 1.2131 0.62645 1 0.0385191 0.0791386 NA
rs16942887 rs16942887 16 67928042 G A 170 1 1 155890 40250 2698 0 155890 40250 2698 0 198838 1168 336 16 0 1520 154722 39914 2682 0 197318 0.114782 0.121053 0.114734 0 1.11512 0.987215 1.25961 0.790261 0.481807 1.29619 1.06266 0.952521 1.18554 0.265561 1 0.0636051 0.0571298 NA
16:72057282_A_G rs2288002 16 72057282 A G 171 0.996478 0.994849 37335.2 97874.9 63627.8 0 37335.2 97874.9 63627.8 0 198838 306.212 744.157 469.631 0 1520 37029 97130.8 63158.2 0 197318 0.433884 0.446244 0.433789 2.04917e-15 0.926462 0.810592 1.0589 0.899182 0.778175 1.03901 0.950708 0.884851 1.02147 0.179214 0.994731 -0.049583 0.0369146 NA
rs2000999 rs2000999 16 72108093 G A 172 1 1 130788 60806 7244 0 130788 60806 7244 0 198838 1003 459 58 0 1520 129785 60347 7186 0 197318 0.189335 0.189145 0.189337 0 0.984194 0.880905 1.09959 1.04439 0.800656 1.36233 0.998751 0.911768 1.09403 0.967468 1 0.00189583 0.0464841 NA
rs2925979 rs2925979 16 81534790 T C 173 1 1 17872 83638 97328 0 17872 83638 97328 0 198838 124 670 726 0 1520 17748 82968 96602 0 197318 0.300199 0.301974 0.300185 0 1.15582 0.953629 1.40089 1.07567 0.888534 1.30221 0.991538 0.917388 1.07168 0.847637 1 -0.00764474 0.0397886 NA
rs314253 rs314253 17 7091650 T C 174 1 1 84220 90433 24185 0 84220 90433 24185 0 198838 659 687 174 0 1520 83561 89746 24011 0 197318 0.349035 0.340461 0.349101 0 0.970644 0.8719 1.08057 0.918877 0.777031 1.08662 0.962471 0.892656 1.03775 0.309051 1 -0.0389252 0.0382664 NA
rs4791641 rs4791641 17 8161149 C T 175 1 1 49080 99262 50496 0 49080 99262 50496 0 198838 387 759 374 0 1520 48693 98503 50122 0 197318 0.496439 0.504276 0.496379 0 0.9695 0.857374 1.09629 0.938856 0.814028 1.08282 0.968904 0.902161 1.04058 0.379703 1 -0.0320141 0.0364441 NA
17:37821435_G_T rs931992 17 37821435 G T 176 0.998954 0.998061 21951.7 88097.1 88789.1 0 21951.7 88097.1 88789.1 0 198838 154.569 666.38 699.051 0 1520 21797.2 87430.7 88090.1 0 197318 0.33193 0.320894 0.332015 -1.4637e-16 1.07482 0.901718 1.28116 1.11908 0.939569 1.33289 1.05188 0.974475 1.13544 0.234994 0.997188 0.0460535 0.0387788 NA
rs8077889 rs8077889 17 41878166 A C 177 1 1 122910 66949 8979 0 122910 66949 8979 0 198838 937 498 85 0 1520 121973 66451 8894 0 197318 0.213508 0.219737 0.21346 0 0.975555 0.874721 1.08801 1.24407 0.995335 1.55497 1.03769 0.951996 1.13109 0.383363 1 0.0388118 0.0445234 NA
17:45391804_T_C rs7225700 17 45391804 T C 178 0.999693 0.999498 25175 91092.5 82570.6 0 25175 91092.5 82570.6 0 198838 226.039 704.929 589.031 0 1520 24948.9 90387.5 81981.5 0 197318 0.355672 0.380595 0.355481 -1.4637e-16 0.860806 0.740554 1.00058 0.793032 0.67984 0.925071 0.897619 0.834006 0.966083 0.00377 0.999875 -0.110325 0.0380853 NA
17:66882466_T_G rs4148005 17 66882466 T G 179 0.999147 0.998414 92787.1 86086.3 19964.7 0 92787.1 86086.3 19964.7 0 198838 720.533 647.659 151.808 0 1520 92066.5 85438.6 19812.9 0 197318 0.31688 0.312919 0.316911 1.61007e-15 0.968589 0.870707 1.07748 0.979027 0.82127 1.16709 0.981669 0.908956 1.0602 0.637479 0.998751 -0.0184747 0.0392055 NA
17:76388202_A_G rs4969178 17 76388202 A G 180 0.987018 0.976346 30079.4 94719.9 74038.6 0 30079.4 94719.9 74038.6 0 198838 231.71 717.541 570.749 0 1520 29847.7 94002.4 73467.9 0 197318 0.38946 0.388474 0.389467 -3.14695e-15 0.983275 0.847439 1.14088 1.00072 0.858521 1.16648 1.00419 0.933295 1.08047 0.870273 0.976356 0.00617628 0.0378189 NA
rs4939883 rs4939883 18 47167214 T C 181 1 1 6490 58446 133902 0 6490 58446 133902 0 198838 51 438 1031 0 1520 6439 58008 132871 0 197318 0.179609 0.177632 0.179624 0 0.953311 0.712519 1.27548 0.979663 0.738734 1.29917 1.01367 0.923314 1.11287 0.713248 1 0.0174115 0.0473786 NA
18:47209143_C_T rs11660468 18 47209143 C T 182 0.998561 0.997596 73670.9 94228.8 30938.3 0 73670.9 94228.8 30938.3 0 198838 561.867 740.624 217.51 0 1520 73109 93488.2 30720.8 0 197318 0.392544 0.386725 0.392589 5.85478e-16 1.03081 0.92336 1.15076 0.921265 0.78734 1.07797 0.975643 0.906711 1.04982 0.559399 0.998347 -0.0217402 0.0372433 NA
18:57798110_C_T rs952044 18 57798110 C T 183 0.993835 0.990603 89259.6 87987.5 21590.8 0 89259.6 87987.5 21590.8 0 198838 670.341 680.576 169.082 0 1520 88589.3 87307 21421.7 0 197318 0.329839 0.335112 0.329799 -4.39109e-16 1.03018 0.925584 1.1466 1.04311 0.88062 1.23558 1.02423 0.949653 1.10467 0.541992 0.990517 0.0237512 0.0389489 NA
19:8431581_G_A rs2278236 19 8431581 G A 184 0.998538 0.997544 46687.8 99388.5 52761.7 0 46687.8 99388.5 52761.7 0 198838 346.106 753.667 420.227 0 1520 46341.7 98634.8 52341.4 0 197318 0.484727 0.475618 0.484797 4.39109e-16 1.02309 0.900396 1.16249 1.07498 0.931914 1.24002 1.03746 0.965914 1.1143 0.318116 0.998366 0.0364322 0.0364929 NA
rs6511720 rs6511720 19 11202306 G T 185 1 1 154397 41727 2714 0 154397 41727 2714 0 198838 1166 330 24 0 1520 153231 41397 2690 0 197318 0.118576 0.124342 0.118532 0 1.04759 0.926633 1.18435 1.17248 0.781259 1.75962 1.05598 0.94772 1.1766 0.307054 1 0.0576738 0.0564641 NA
19:11227602_C_T rs688 19 11227602 C T 186 0.999562 0.999303 59915.2 98660.2 40262.6 0 59915.2 98660.2 40262.6 0 198838 485.843 723.247 310.91 0 1520 59429.4 97936.9 39951.7 0 197318 0.450582 0.442456 0.450644 2.19554e-16 0.903327 0.804855 1.01385 0.951927 0.825159 1.09817 0.967412 0.900345 1.03947 0.348086 0.999481 -0.0343958 0.0366573 NA
19:19407718_T_C rs10401969 19 19407718 T C 187 0.999488 0.997403 169564 28131.6 1142.61 0 169564 28131.6 1142.61 0 198838 1290.22 220.78 9 0 1520 168274 27910.8 1133.61 0 197318 0.0764865 0.0785462 0.0764706 -1.53688e-15 1.03167 0.893924 1.19064 1.03545 0.536137 1.99979 1.02946 0.901562 1.17549 0.672992 0.996167 0.0290019 0.0687177 NA
rs731839 rs731839 19 33899065 G A 188 1 1 22305 88564 87969 0 22305 88564 87969 0 198838 169 668 683 0 1520 22136 87896 87286 0 197318 0.334881 0.330921 0.334911 0 0.995451 0.840323 1.17922 1.02492 0.865519 1.21367 1.01813 0.943774 1.09834 0.653711 1 0.0173268 0.038623 NA
19:35556744_T_C rs1688030 19 35556744 T C 189 0.999683 0.99822 914.369 24742.3 173181 0 914.369 24742.3 173181 0 198838 3 178.067 1338.93 0 1520 911.369 24564.3 171842 0 197318 0.0668158 0.0605482 0.0668641 0 2.20218 0.702179 6.90647 2.36702 0.761008 7.36231 1.11179 0.957333 1.29116 0.172879 0.999644 0.0995108 0.073008 NA
rs6859 rs6859 19 45382034 A G 190 1 1 35351 97160 66327 0 35351 97160 66327 0 198838 273 754 493 0 1520 35078 96406 65834 0 197318 0.422107 0.427632 0.422065 0 1.00494 0.874541 1.15478 0.962208 0.82948 1.11617 0.977476 0.909453 1.05059 0.531429 1 -0.0230958 0.0369045 NA
rs7254892 rs7254892 19 45389596 G A 191 1 1 186657 11977 204 0 186657 11977 204 0 198838 1438 81 1 0 1520 185219 11896 203 0 197318 0.0311434 0.0273026 0.031173 0 0.877022 0.700601 1.09787 0.634499 0.0888837 4.52939 0.872356 0.700871 1.0858 0.241329 1 -0.123219 0.105165 NA
rs492602 rs492602 19 49206417 A G 192 1 1 48395 98919 51524 0 48395 98919 51524 0 198838 360 754 406 0 1520 48035 98165 51118 0 197318 0.492132 0.484868 0.492188 0 1.02487 0.90351 1.16254 1.05976 0.919068 1.22199 1.02973 0.958765 1.10594 0.467339 1 0.0265927 0.0365879 NA
rs17695224 rs17695224 19 52324216 G A 193 1 1 106762 77959 14117 0 106762 77959 14117 0 198838 814 587 119 0 1520 105948 77372 13998 0 197318 0.267034 0.271382 0.267 0 0.987467 0.887677 1.09848 1.10649 0.912135 1.34227 1.02252 0.943666 1.10796 0.545246 1 0.0249462 0.0412402 NA
rs103294 rs103294 19 54797848 C T 194 1 1 119591 69028 10219 0 119591 69028 10219 0 198838 912 530 78 0 1520 118679 68498 10141 0 197318 0.224972 0.225658 0.224967 0 1.00688 0.904284 1.12111 1.00091 0.793577 1.2624 1.00397 0.921816 1.09344 0.996303 1 0.000202116 0.0436192 NA
rs364585 rs364585 20 12962718 A G 195 1 1 30466 94920 73452 0 30466 94920 73452 0 198838 222 704 594 0 1520 30244 94216 72858 0 197318 0.391907 0.377632 0.392017 0 1.01797 0.874927 1.1844 1.1107 0.951443 1.29661 1.06266 0.987249 1.14382 0.115523 1 0.0588039 0.0373632 NA
rs2328223 rs2328223 20 17845921 A C 196 1 1 131170 60630 7038 0 131170 60630 7038 0 198838 1017 456 47 0 1520 130153 60174 6991 0 197318 0.187856 0.180921 0.18791 0 0.969816 0.868026 1.08354 0.860383 0.641598 1.15377 0.954592 0.870089 1.0473 0.345586 1 -0.0440178 0.0466692 NA
20:34154741_C_T rs7264396 20 34154741 C T 197 0.999888 0.999712 124057 66100.7 8680.77 0 124057 66100.7 8680.77 0 198838 958.035 491.965 70 0 1520 123099 65608.7 8610.77 0 197318 0.209875 0.207883 0.20989 -7.31848e-17 0.963483 0.863876 1.07457 1.04455 0.818672 1.33274 0.987928 0.904763 1.07874 0.819773 0.99993 -0.0102275 0.0448896 NA
20:39180436_T_C rs6016381 20 39180436 T C 198 0.985595 0.976044 73114.7 94522.4 31200.9 0 73114.7 94522.4 31200.9 0 198838 564.988 714.027 240.984 0 1520 72549.7 93808.4 30960 0 197318 0.394603 0.39342 0.394612 -5.12293e-16 0.977393 0.874894 1.0919 0.999504 0.859089 1.16287 0.995017 0.924924 1.07042 0.849724 0.975786 -0.00714196 0.0376943 NA
20:39724338_T_C rs6065311 20 39724338 T C 199 0.999675 0.999483 54191.2 99148 45498.8 0 54191.2 99148 45498.8 0 198838 394.349 756.494 369.157 0 1520 53796.9 98391.5 45129.6 0 197318 0.478142 0.491713 0.478037 0 1.04888 0.928235 1.1852 1.1159 0.967701 1.2868 1.05628 0.983514 1.13444 0.124634 0.999311 0.0560112 0.0364749 NA
rs1800961 rs1800961 20 43042364 C T 200 1 1 186678 11972 188 0 186678 11972 188 0 198838 1421 97 2 0 1520 185257 11875 186 0 197318 0.0310504 0.0332237 0.0310337 0 1.06492 0.866217 1.30921 1.40184 0.347652 5.65263 1.07299 0.879228 1.30946 0.4882 1 0.0728632 0.105115 NA
20:44585420_A_G rs4465830 20 44585420 A G 201 0.999856 0.999619 131807 60129.4 6901.45 0 131807 60129.4 6901.45 0 198838 998.867 464.071 57.0627 0 1520 130808 59665.3 6844.39 0 197318 0.185911 0.190196 0.185878 7.31848e-17 1.01857 0.91198 1.13761 1.09181 0.835232 1.4272 1.02869 0.939272 1.12661 0.554034 0.999567 0.0276911 0.0467972 NA
rs181362 rs181362 22 21932068 C T 202 1 1 129419 62010 7409 0 129419 62010 7409 0 198838 1000 457 63 0 1520 128419 61553 7346 0 197318 0.193192 0.191776 0.193203 0 0.953446 0.853203 1.06547 1.10133 0.852862 1.4222 0.990861 0.905001 1.08487 0.849041 1 -0.00879591 0.0462109 NA
rs5763662 rs5763662 22 30378703 C T 203 1 1 189781 8961 96 0 189781 8961 96 0 198838 1449 71 0 0 1520 188332 8890 96 0 197318 0.0230162 0.0233553 0.0230136 0 1.03804 0.817211 1.31853 NA NA NA 1.0152 0.801552 1.2858 0.927134 1 0.011105 0.121431 NA
22:38595411_G_A rs3761445 22 38595411 G A 204 0.998854 0.998263 31760.7 95987.3 71090 0 31760.7 95987.3 71090 0 198838 251.616 738.882 529.502 0 1520 31509.1 95248.4 70560.5 0 197318 0.401102 0.40859 0.401044 -2.92739e-16 0.971438 0.841469 1.12148 0.939731 0.808298 1.09253 0.969167 0.901303 1.04214 0.371199 0.998668 -0.0333385 0.0372818 NA
# Completed successfully at 2019-08-08 17:08:21
