# Supplementary material for: Predicting the effect of statins on cancer risk using genetic variants from a Mendelian randomization study in the UK Biobank
Source: eLife. 2020 Oct 13;9:e57191. doi: 10.7554/eLife.57191 (PMC7553780; doi:10.7554/eLife.57191)
Supplement: Source data 1. [file elife-57191-data1.zip › lipid_snps_CANCER_outcomes_ca_ov_nSR.out]

# Analysis: "SNPTEST 2.5.4-beta1 analysis, started 2020-06-10 03:45:54"
#  started: 2020-06-10 05:13:49
# 
# Analysis properties:
#   -cov_names PC1 PC2 PC3 PC4 PC5 PC6 PC7 PC8 PC9 PC10 ages sex (user-supplied)
#   -data /rds/project/jmmh2/rds-jmmh2-projects/zz_mr/Association_Tests_August/bgen/lipid_snps.bgen /rds/project/jmmh2/rds-jmmh2-projects/zz_mr/September/input/cancer_Jul19_nSR_corr.sample (user-supplied)
#   -exclude_samples /rds/project/jmmh2/rds-jmmh2-projects/zz_mr/Amy_GWAS/input_all/exclusion_list.txt (user-supplied)
#   -frequentist 1 (user-supplied)
#   -method score (user-supplied)
#   -o /rds/project/jmmh2/rds-jmmh2-projects/zz_mr/Association_Tests_August/output/lipid_snps_CANCER_outcomes_ca_ov_nSR.out (user-supplied)
#   -pheno ca_ov_nSR (user-supplied)
# 
alternate_ids rsid chromosome position alleleA alleleB index average_maximum_posterior_call info cohort_1_AA cohort_1_AB cohort_1_BB cohort_1_NULL all_AA all_AB all_BB all_NULL all_total cases_AA cases_AB cases_BB cases_NULL cases_total controls_AA controls_AB controls_BB controls_NULL controls_total all_maf cases_maf controls_maf missing_data_proportion het_OR het_OR_lower het_OR_upper hom_OR hom_OR_lower hom_OR_upper all_OR all_OR_lower all_OR_upper frequentist_add_pvalue frequentist_add_info frequentist_add_beta_1 frequentist_add_se_1 comment
rs10903129 rs10903129 01 25768937 A G 1 1 1 39080 97907 61851 0 39080 97907 61851 0 198838 250 659 406 0 1315 38830 97248 61445 0 197523 0.44274 0.440684 0.442754 0 1.05252 0.90949 1.21805 1.02628 0.876219 1.20205 1.00843 0.93347 1.0894 0.888803 1 0.00550365 0.0393627 NA
rs4660293 rs4660293 01 40028180 A G 2 1 1 116679 71301 10858 0 116679 71301 10858 0 198838 768 466 81 0 1315 115911 70835 10777 0 197523 0.233901 0.238783 0.233869 0 0.992891 0.884614 1.11442 1.13436 0.901446 1.42745 1.0276 0.93921 1.12432 0.479405 1 0.0327828 0.0463519 NA
rs2479394 rs2479394 01 55486064 G A 3 1 1 15388 80311 103139 0 15388 80311 103139 0 198838 111 541 663 0 1315 15277 79770 102476 0 197523 0.27934 0.290114 0.279269 0 0.933411 0.760429 1.14574 0.890444 0.727778 1.08947 0.948132 0.871303 1.03173 0.20539 1 -0.0553738 0.0437273 NA
rs11206510 rs11206510 01 55496039 T C 4 1 1 131518 60316 7004 0 131518 60316 7004 0 198838 832 436 47 0 1315 130686 59880 6957 0 197523 0.186896 0.201521 0.186798 0 1.1437 1.01814 1.28473 1.06116 0.790189 1.42506 1.09871 0.998522 1.20894 0.0561099 1 0.0959332 0.0502221 NA
1:55502137_C_G rs2149041 01 55502137 C G 5 0.996834 0.992269 131023 60777.1 7037.92 0 131023 60777.1 7037.92 0 198838 863.067 404.784 47.149 0 1315 130160 60372.3 6990.77 0 197523 0.188226 0.189765 0.188216 -2.19554e-15 1.01116 0.898192 1.13833 1.01714 0.757958 1.36495 1.01016 0.91605 1.11394 0.861851 0.994244 0.00873986 0.050224 NA
rs2479409 rs2479409 01 55504650 G A 6 1 1 24329 90135 84374 0 24329 90135 84374 0 198838 174 592 549 0 1315 24155 89543 83825 0 197523 0.34901 0.357414 0.348954 0 0.9178 0.774613 1.08745 0.909194 0.7662 1.07887 0.963642 0.889539 1.04392 0.382355 1 -0.0358111 0.0409942 NA
rs10888897 rs10888897 01 55513061 T C 7 1 1 30463 95091 73284 0 30463 95091 73284 0 198838 185 669 461 0 1315 30278 94422 72823 0 197523 0.392322 0.395057 0.392304 0 1.1596 0.984866 1.36534 1.03607 0.873125 1.22942 0.988531 0.913954 1.06919 0.766447 1 -0.0119294 0.0401628 NA
1:55518752_C_T rs7552841 01 55518752 C T 8 0.958573 0.934122 77437.4 93249 28151.6 0 77437.4 93249 28151.6 0 198838 504.992 627.929 182.078 0 1315 76932.4 92621.1 27969.5 0 197523 0.376066 0.377219 0.376058 -1.68325e-15 1.03282 0.918283 1.16165 0.99174 0.836713 1.17549 1.00496 0.928515 1.08769 0.933148 0.931175 0.0035107 0.0418515 NA
rs562556 rs562556 01 55524237 G A 9 1 1 6364 58396 134078 0 6364 58396 134078 0 198838 50 392 873 0 1315 6314 58004 133205 0 197523 0.178849 0.187072 0.178794 0 0.85342 0.635095 1.1468 0.827615 0.621676 1.10177 0.946116 0.857502 1.04389 0.257639 1 -0.0578446 0.0510999 NA
1:55958030_C_T rs1998013 01 55958030 C T 10 0.99936 0.923026 197508 1328.31 1.96863 0 197508 1328.31 1.96863 0 198838 1307.31 7.6902 0 0 1315 196200 1320.62 1.96863 0 197523 0.00335009 0.00292403 0.00335293 -2.26873e-15 0.873936 0.429269 1.77922 NA NA NA 0.871707 0.428624 1.77282 0.674157 0.902905 -0.149435 0.355417 NA
1:62953373_G_A rs10493326 01 62953373 G A 11 0.993612 0.986562 110867 75135 12836 0 110867 75135 12836 0 198838 701.757 512.271 100.973 0 1315 110165 74622.7 12735 0 197523 0.25349 0.271565 0.25337 2.19554e-15 1.07767 0.961293 1.20814 1.24469 1.00951 1.53466 1.09858 1.00782 1.19752 0.0290427 0.986846 0.0988631 0.0452896 NA
1:63133930_G_A rs4587594 01 63133930 G A 12 0.999533 0.999131 83577.5 90833.1 24427.4 0 83577.5 90833.1 24427.4 0 198838 581.89 557.102 176.008 0 1315 82995.6 90276 24251.4 0 197523 0.351261 0.345672 0.351298 -7.31848e-17 0.880191 0.783348 0.989005 1.03516 0.874019 1.22602 0.975526 0.89996 1.05744 0.500979 0.999395 -0.0276439 0.0410787 NA
1:92993807_C_T rs6603981 01 92993807 C T 13 0.998755 0.997276 8725.97 64336.4 125776 0 8725.97 64336.4 125776 0 198838 49.4353 388.408 877.157 0 1315 8676.54 63948 124898 0 197523 0.205666 0.185277 0.205802 -3.65924e-16 1.06603 0.79225 1.43443 1.23262 0.924784 1.64293 1.13948 1.03242 1.25765 0.0092407 0.997396 0.125558 0.0482355 NA
rs12133576 rs12133576 01 93816400 A G 14 1 1 27034 92419 79385 0 27034 92419 79385 0 198838 176 613 526 0 1315 26858 91806 78859 0 197523 0.368358 0.36692 0.368367 0 1.01894 0.861227 1.20554 1.01788 0.857685 1.20799 1.00624 0.929288 1.08957 0.815483 1 0.00946363 0.040554 NA
rs646776 rs646776 01 109818530 C T 15 1 1 9776 68807 120255 0 9776 68807 120255 0 198838 70 457 788 0 1315 9706 68350 119467 0 197523 0.222188 0.226996 0.222156 0 0.927086 0.720238 1.19334 0.914577 0.715613 1.16886 0.97259 0.887506 1.06583 0.589408 1 -0.0254141 0.0470899 NA
1:110198727_C_G rs1010167 01 110198727 C G 16 0.996168 0.993769 74648.4 94491.4 29698.2 0 74648.4 94491.4 29698.2 0 198838 490.953 614.161 209.886 0 1315 74157.5 93877.2 29488.3 0 197523 0.386968 0.393131 0.386927 1.61007e-15 0.988182 0.877273 1.11311 1.0751 0.914123 1.26442 1.02642 0.94892 1.11025 0.487243 0.99424 0.0280555 0.040385 NA
rs267733 rs267733 01 150958836 A G 17 1 1 140122 53507 5209 0 140122 53507 5209 0 198838 929 355 31 0 1315 139193 53152 5178 0 197523 0.160746 0.158555 0.160761 0 1.00072 0.885157 1.13136 0.897018 0.626501 1.28434 0.983693 0.885662 1.09257 0.704502 1 -0.0201716 0.0531882 NA
rs12145743 rs12145743 01 156700651 T G 18 1 1 87143 89014 22681 0 87143 89014 22681 0 198838 620 575 120 0 1315 86523 88439 22561 0 197523 0.337903 0.309886 0.33809 0 0.907327 0.80968 1.01675 0.742271 0.610144 0.903012 0.87912 0.809174 0.955112 0.00261196 1 -0.124725 0.0414361 NA
rs4650994 rs4650994 01 178515312 G A 19 1 1 43939 98290 56609 0 43939 98290 56609 0 198838 294 653 368 0 1315 43645 97637 56241 0 197523 0.46814 0.471863 0.468115 0 0.992855 0.864771 1.13991 0.971364 0.832869 1.13289 0.985066 0.912233 1.06371 0.658968 1 -0.0172589 0.0391057 NA
1:182150978_C_A rs1689797 01 182150978 C A 20 0.998426 0.997432 88172.2 88481.5 22184.3 0 88172.2 88481.5 22184.3 0 198838 587.169 581.871 145.961 0 1315 87585 87899.6 22038.4 0 197523 0.334066 0.33224 0.334078 1.39051e-15 0.98743 0.880133 1.10781 0.987925 0.823635 1.18499 0.991761 0.91422 1.07588 0.887071 0.99861 -0.0059018 0.0415587 NA
rs2642438 rs2642438 01 220970028 A G 21 1 1 17474 82764 98600 0 17474 82764 98600 0 198838 118 552 645 0 1315 17356 82212 97955 0 197523 0.296 0.29962 0.295976 0 0.987578 0.808999 1.20558 0.968502 0.795399 1.17928 0.982724 0.90381 1.06853 0.741129 1 -0.0141563 0.0428514 NA
1:220985811_T_C rs903319 01 220985811 T C 22 0.997356 0.995008 107425 77418.9 13993.6 0 107425 77418.9 13993.6 0 198838 721.514 495.149 98.3373 0 1315 106704 76923.8 13895.3 0 197523 0.265055 0.263051 0.265069 1.39051e-15 0.951944 0.848738 1.0677 1.04661 0.847156 1.29303 0.989669 0.907125 1.07973 0.802616 0.993511 -0.0111278 0.0445176 NA
rs4846914 rs4846914 01 230295691 G A 23 1 1 30593 95225 73020 0 30593 95225 73020 0 198838 202 623 490 0 1315 30391 94602 72530 0 197523 0.393313 0.390494 0.393331 0 0.990789 0.844954 1.1618 1.01642 0.862305 1.19807 1.01198 0.935481 1.09473 0.807342 1 0.00979179 0.040154 NA
1:230419344_G_A rs6680658 01 230419344 G A 24 0.99312 0.985962 117088 71024.6 10725.6 0 117088 71024.6 10725.6 0 198838 754.49 487.882 72.6275 0 1315 116333 70536.7 10652.9 0 197523 0.23254 0.240737 0.232486 -3.07376e-15 1.06647 0.951332 1.19555 1.05119 0.825558 1.33849 1.04674 0.956938 1.14497 0.324675 0.988273 0.0459197 0.0466239 NA
1:234849339_G_A rs2587534 01 234849339 G A 25 0.995888 0.99247 46065.8 99407.3 53364.9 0 46065.8 99407.3 53364.9 0 198838 306.341 646.624 362.035 0 1315 45759.4 98760.7 53002.9 0 197523 0.481646 0.478824 0.481664 4.39109e-16 0.978008 0.853309 1.12093 1.0203 0.875838 1.18858 1.01145 0.936712 1.09214 0.827854 0.991673 0.00855945 0.039362 NA
rs1367117 rs1367117 02 21263900 G A 26 1 1 87532 88594 22712 0 87532 88594 22712 0 198838 543 619 153 0 1315 86989 87975 22559 0 197523 0.337003 0.351711 0.336905 0 1.12719 1.00411 1.26535 1.08652 0.90754 1.30079 1.06779 0.985388 1.15708 0.125364 1 0.0633811 0.0413542 NA
rs515135 rs515135 02 21286057 T C 27 1 1 6467 58439 133932 0 6467 58439 133932 0 198838 47 388 880 0 1315 6420 58051 133052 0 197523 0.179475 0.18327 0.17945 0 0.912976 0.673776 1.2371 0.903438 0.672976 1.21282 0.974598 0.88263 1.07615 0.597723 1 -0.0269115 0.0509999 NA
rs1260326 rs1260326 02 27730940 T C 28 1 1 30975 94971 72892 0 30975 94971 72892 0 198838 219 620 476 0 1315 30756 94351 72416 0 197523 0.394595 0.402281 0.394544 0 0.92285 0.790653 1.07715 0.92312 0.786165 1.08393 0.968232 0.8954 1.04699 0.380502 1 -0.0351385 0.040068 NA
2:27731212_T_C rs3817588 02 27731212 T C 29 0.991915 0.980591 128401 62681 7756.4 0 128401 62681 7756.4 0 198838 849.961 412.804 52.2353 0 1315 127551 62268.2 7704.17 0 197523 0.196627 0.196682 0.196626 -3.00058e-15 0.994859 0.884151 1.11943 1.01747 0.768724 1.34671 1.00035 0.908358 1.10167 0.956446 0.982799 -0.00270913 0.0496053 NA
rs6544713 rs6544713 02 44073881 T C 30 1 1 20709 87101 91028 0 20709 87101 91028 0 198838 144 577 594 0 1315 20565 86524 90434 0 197523 0.323175 0.328897 0.323137 0 0.952369 0.792934 1.14386 0.938039 0.781414 1.12606 0.974125 0.897773 1.05697 0.546151 1 -0.0252746 0.0418774 NA
rs4148218 rs4148218 02 44099582 G A 31 1 1 132780 59339 6719 0 132780 59339 6719 0 198838 865 399 51 0 1315 131915 58940 6668 0 197523 0.183006 0.190494 0.182956 0 1.03238 0.916548 1.16286 1.16641 0.878477 1.54873 1.0509 0.953121 1.15871 0.303924 1 0.0520481 0.0506278 NA
rs2710642 rs2710642 02 63149557 G A 32 1 1 21444 87521 89873 0 21444 87521 89873 0 198838 139 592 584 0 1315 21305 86929 89289 0 197523 0.327928 0.330798 0.327909 0 1.04382 0.867224 1.25637 1.00249 0.832696 1.20692 0.987002 0.909751 1.07081 0.712298 1 -0.015382 0.0417113 NA
2:118576719_T_C rs17508045 02 118576719 T C 33 0.999603 0.997885 165674 31626.1 1537.87 0 165674 31626.1 1537.87 0 198838 1104.09 200.922 9.98431 0 1315 164570 31425.2 1527.88 0 197523 0.0872617 0.0839887 0.0872835 -1.17096e-15 0.952999 0.819586 1.10813 0.974031 0.521296 1.81996 0.958791 0.835007 1.10092 0.552885 0.998216 -0.0411756 0.0693843 NA
rs2030746 rs2030746 02 121309488 C T 34 1 1 67791 96593 34454 0 67791 96593 34454 0 198838 460 629 226 0 1315 67331 95964 34228 0 197523 0.41617 0.411027 0.416205 0 0.9594 0.85036 1.08242 0.966461 0.823772 1.13386 0.978876 0.905485 1.05822 0.557458 1 -0.0232966 0.0397132 NA
2:135762344_C_T rs16831243 02 135762344 C T 35 0.999533 0.998069 161037 35528.7 2272.22 0 161037 35528.7 2272.22 0 198838 1066.54 231.463 17 0 1315 159970 35297.3 2255.22 0 197523 0.100768 0.100936 0.100767 4.39109e-16 0.983566 0.85286 1.1343 1.13064 0.69896 1.82892 1.00187 0.88212 1.13787 0.739699 0.994754 0.0219721 0.0661309 NA
2:165551201_T_C rs7607980 02 165551201 T C 36 0.999285 0.997591 154146 41869.3 2822.43 0 154146 41869.3 2822.43 0 198838 1000.66 291.325 23.0157 0 1315 153146 41577.9 2799.42 0 197523 0.119479 0.128273 0.119421 -2.19554e-15 1.07234 0.940743 1.22235 1.25827 0.830965 1.90532 1.08503 0.96745 1.2169 0.158573 0.996926 0.0852636 0.0604754 NA
2:165619163_T_G rs355838 02 165619163 T G 37 0.994419 0.991849 30744.9 94746.7 73346.5 0 30744.9 94746.7 73346.5 0 198838 211.565 626.651 476.784 0 1315 30533.3 94120 72869.7 0 197523 0.392874 0.399156 0.392832 0 0.960891 0.821786 1.12354 0.944291 0.802693 1.11087 0.973905 0.900555 1.05323 0.485867 0.992601 -0.0280223 0.0402101 NA
rs2287623 rs2287623 02 169830155 G A 38 1 1 31202 95305 72331 0 31202 95305 72331 0 198838 206 603 506 0 1315 30996 94702 71825 0 197523 0.396577 0.385932 0.396647 0 0.958069 0.817479 1.12284 1.06002 0.901 1.2471 1.04602 0.96679 1.13174 0.256309 1 0.0454765 0.0400618 NA
rs1047891 rs1047891 02 211540507 C A 39 1 1 93330 85562 19946 0 93330 85562 19946 0 198838 619 547 149 0 1315 92711 85015 19797 0 197523 0.315468 0.321293 0.315429 0 0.963679 0.858652 1.08155 1.12727 0.942035 1.34893 1.02739 0.946393 1.11532 0.511285 1 0.0276185 0.0420477 NA
rs1250229 rs1250229 02 216304384 T C 40 1 1 13127 77818 107893 0 13127 77818 107893 0 198838 74 494 747 0 1315 13053 77324 107146 0 197523 0.2617 0.244106 0.261818 0 1.12692 0.882025 1.4398 1.22977 0.967801 1.56265 1.09829 1.00451 1.20082 0.035875 1 0.0940612 0.0448265 NA
2:227122216_G_T rs1515110 02 227122216 G T 41 0.998989 0.998194 26323.3 91977.3 80537.5 0 26323.3 91977.3 80537.5 0 198838 168.235 603.098 543.667 0 1315 26155.1 91374.2 79993.8 0 197523 0.363672 0.35725 0.363715 0 1.02613 0.864461 1.21804 1.05661 0.888327 1.25677 1.02844 0.949351 1.11412 0.496005 0.998178 0.0277302 0.0407324 NA
rs11563251 rs11563251 02 234679384 C T 42 1 1 157289 39092 2457 0 157289 39092 2457 0 198838 1008 282 25 0 1315 156281 38810 2432 0 197523 0.110658 0.126236 0.110554 0 1.12655 0.986746 1.28617 1.59376 1.06956 2.37487 1.16234 1.03554 1.30466 0.00995128 1 0.160917 0.062431 NA
3:12296469_G_A rs9875338 03 12296469 G A 43 0.999037 0.998376 71958.6 95087.4 31792 0 71958.6 95087.4 31792 0 198838 483.129 620.882 210.988 0 1315 71475.5 94466.5 31581 0 197523 0.398997 0.396524 0.399013 -2.19554e-16 0.972355 0.863003 1.09556 0.988385 0.840328 1.16253 0.989664 0.915049 1.07036 0.846733 0.998653 -0.00773399 0.0400126 NA
rs7640978 rs7640978 03 32533010 C T 44 1 1 164956 32299 1583 0 164956 32299 1583 0 198838 1115 197 3 0 1315 163841 32102 1580 0 197523 0.0891806 0.0771863 0.0892605 0 0.901741 0.774623 1.04972 0.279005 0.0897492 0.867348 0.853417 0.739244 0.985223 0.0308392 1 -0.148321 0.0686945 NA
Affx-22382690 rs2290547 03 47061183 G A 45 1 1 135244 57331 6263 0 135244 57331 6263 0 198838 910 365 40 0 1315 134334 56966 6223 0 197523 0.175663 0.169202 0.175706 0 0.945849 0.837359 1.06839 0.948866 0.690633 1.30365 0.955441 0.862563 1.05832 0.345743 1 -0.0484206 0.0513541 NA
3:50113034_A_G rs2240327 03 50113034 A G 46 0.999883 0.999805 54041.1 99257.5 45539.4 0 54041.1 99257.5 45539.4 0 198838 345.004 672.239 297.757 0 1315 53696.1 98585.3 45241.6 0 197523 0.478622 0.482035 0.478599 -7.31848e-17 1.06128 0.931691 1.2089 1.02434 0.876781 1.19672 1.01386 0.938968 1.09473 0.536287 0.999678 0.024712 0.0399588 NA
rs13326165 rs13326165 03 52532118 A G 47 1 1 8288 64401 126149 0 8288 64401 126149 0 198838 44 425 846 0 1315 8244 63976 125303 0 197523 0.203626 0.195057 0.203683 0 1.24468 0.911769 1.69914 1.26501 0.933508 1.71423 1.05553 0.958181 1.16277 0.313316 1 0.0492338 0.0488291 NA
rs6805251 rs6805251 03 119560606 T C 48 1 1 29103 93848 75887 0 29103 93848 75887 0 198838 167 657 491 0 1315 28936 93191 75396 0 197523 0.382356 0.376806 0.382393 0 1.22156 1.03021 1.44845 1.12838 0.946184 1.34566 1.02401 0.946102 1.10833 0.548451 1 0.0241702 0.0402781 NA
rs17345563 rs17345563 03 132209203 A G 49 1 1 156414 39918 2506 0 156414 39918 2506 0 198838 1032 265 18 0 1315 155382 39653 2488 0 197523 0.112981 0.114449 0.112972 0 1.00622 0.87877 1.15214 1.08929 0.682398 1.7388 1.01476 0.899606 1.14466 0.800377 1 0.0156552 0.0619128 NA
3:135932359_C_T rs687339 03 135932359 C T 50 0.998764 0.997167 10283.6 70087.2 118467 0 10283.6 70087.2 118467 0 198838 59.9961 477.278 777.725 0 1315 10223.6 69609.9 117690 0 197523 0.22796 0.227099 0.227966 3.65924e-16 1.16837 0.892553 1.52942 1.12608 0.865317 1.46541 1.00494 0.917049 1.10126 0.915202 0.998781 0.00497593 0.0467315 NA
3:156798294_A_G rs1482852 03 156798294 A G 51 0.998126 0.996852 71203.9 95862.5 31771.7 0 71203.9 95862.5 31771.7 0 198838 461.839 631.957 221.204 0 1315 70742.1 95230.5 31550.4 0 197523 0.400843 0.408504 0.400792 2.92739e-16 1.01648 0.901192 1.14651 1.07393 0.914395 1.26129 1.03253 0.955042 1.1163 0.368179 0.99603 0.0361536 0.0401756 NA
3:170727218_G_A rs10513688 03 170727218 G A 52 0.999976 0.999871 162097 34842.4 1898.5 0 162097 34842.4 1898.5 0 198838 1054 247.004 14 0 1315 161043 34595.4 1884.5 0 197523 0.0971631 0.104564 0.0971139 -5.85478e-16 1.09091 0.949299 1.25364 1.1351 0.668626 1.92702 1.08568 0.957776 1.23066 0.175699 0.999982 0.0896429 0.0662003 NA
rs6831256 rs6831256 04 3473139 A G 53 1 1 66048 97146 35644 0 66048 97146 35644 0 198838 427 636 252 0 1315 65621 96510 35392 0 197523 0.423546 0.43346 0.42348 0 1.01274 0.89551 1.14533 1.09423 0.935966 1.27927 1.0416 0.964038 1.1254 0.25302 1 0.0453497 0.0396745 NA
4:26062990_A_G rs10019888 04 26062990 A G 54 0.996732 0.99089 138517 54880.8 5440.09 0 138517 54880.8 5440.09 0 198838 940.282 339.62 35.098 0 1315 137577 54541.2 5405 0 197523 0.165363 0.155823 0.165427 -3.29332e-15 0.911076 0.80444 1.03185 0.950111 0.677581 1.33226 0.931232 0.837816 1.03506 0.188653 0.993751 -0.0694545 0.0528342 NA
rs442177 rs442177 04 88030261 G T 55 1 1 32995 95698 70145 0 32995 95698 70145 0 198838 198 637 480 0 1315 32797 95061 69665 0 197523 0.406582 0.392776 0.406674 0 1.10996 0.945871 1.30251 1.14129 0.966661 1.34746 1.05964 0.979623 1.14619 0.15225 1 0.0569981 0.0398135 NA
4:88160140_C_T rs10029254 04 88160140 C T 56 0.999899 0.999774 117469 70737.8 10631.5 0 117469 70737.8 10631.5 0 198838 758.016 494.98 62.0039 0 1315 116711 70242.8 10569.5 0 197523 0.231346 0.235357 0.231319 3.65924e-16 1.08497 0.968412 1.21556 0.90323 0.696676 1.17102 1.02283 0.934424 1.11959 0.650664 0.999941 0.0210233 0.0464255 NA
rs3822072 rs3822072 04 89741269 G A 57 1 1 59743 98583 40512 0 59743 98583 40512 0 198838 419 620 276 0 1315 59324 97963 40236 0 197523 0.451642 0.445627 0.451682 0 0.896078 0.791283 1.01475 0.971204 0.83386 1.13117 0.975822 0.903369 1.05409 0.569919 1 -0.0223755 0.0393816 NA
rs2602836 rs2602836 04 100014805 A G 58 1 1 34952 97306 66580 0 34952 97306 66580 0 198838 250 623 442 0 1315 34702 96683 66138 0 197523 0.420468 0.426996 0.420424 0 0.894442 0.771972 1.03634 0.927653 0.793941 1.08388 0.973445 0.900831 1.05191 0.487432 1 -0.0275994 0.0397457 NA
rs13107325 rs13107325 04 103188709 C T 59 1 1 170525 27258 1055 0 170525 27258 1055 0 198838 1112 198 5 0 1315 169413 27060 1050 0 197523 0.0738491 0.0790875 0.0738142 0 1.11475 0.957822 1.2974 0.725475 0.300734 1.7501 1.07757 0.934816 1.24213 0.337839 1 0.071697 0.0748056 NA
rs6450176 rs6450176 05 53298025 G A 60 1 1 110916 75230 12692 0 110916 75230 12692 0 198838 736 497 82 0 1315 110180 74733 12610 0 197523 0.253005 0.251331 0.253016 0 0.995563 0.888146 1.11597 0.973473 0.774287 1.2239 0.991103 0.907252 1.0827 0.85387 1 -0.00830177 0.0450736 NA
5:55861786_C_T rs9686661 05 55861786 C T 61 0.999881 0.999695 127469 63450 7919.12 0 127469 63450 7919.12 0 198838 810.953 457.027 47.0196 0 1315 126658 62993 7872.1 0 197523 0.199379 0.209531 0.199311 -8.05033e-16 1.13315 1.01001 1.2713 0.932878 0.694637 1.25283 1.06487 0.969102 1.17009 0.177387 0.999296 0.0661562 0.0490466 NA
5:67714246_A_G rs4976033 05 67714246 A G 62 0.983287 0.97274 70825 95764.8 32248.2 0 70825 95764.8 32248.2 0 198838 447.373 629.302 238.325 0 1315 70377.6 95135.5 32009.9 0 197523 0.402994 0.420514 0.402878 -4.75701e-15 1.04059 0.92145 1.17515 1.17126 1.00034 1.37137 1.07554 0.995155 1.16243 0.0554539 0.971464 0.0776395 0.0405364 NA
5:74560579_G_A rs10066707 05 74560579 G A 63 0.993827 0.990979 79185.4 92459.5 27193.1 0 79185.4 92459.5 27193.1 0 198838 545.102 597.835 172.063 0 1315 78640.3 91861.6 27021 0 197523 0.36926 0.35816 0.369333 -7.31848e-17 0.93889 0.83567 1.05486 0.918655 0.773531 1.09101 0.952865 0.879628 1.0322 0.246422 0.989095 -0.0472903 0.0407997 NA
5:74562029_C_G rs2006760 05 74562029 C G 64 0.98939 0.97486 125754 64721.4 8362.53 0 125754 64721.4 8362.53 0 198838 847.557 413.824 53.6196 0 1315 124907 64307.6 8308.91 0 197523 0.204806 0.198123 0.204851 -6.22071e-15 0.948351 0.84286 1.06705 0.951034 0.721011 1.25444 0.959043 0.871084 1.05588 0.418438 0.974608 -0.0397944 0.0491814 NA
rs7703051 rs7703051 05 74625487 C A 65 1 1 77773 93023 28042 0 77773 93023 28042 0 198838 521 603 191 0 1315 77252 92420 27851 0 197523 0.374946 0.374525 0.374949 0 0.967438 0.860081 1.0882 1.01687 0.861028 1.20091 0.998192 0.92216 1.08049 0.949337 1 -0.0025684 0.0404219 NA
5:74641707_G_A rs2303152 05 74641707 G A 66 0.999537 0.998251 161037 35775.8 2025.69 0 161037 35775.8 2025.69 0 198838 1058.41 243.592 13 0 1315 159978 35532.2 2012.69 0 197523 0.10015 0.102507 0.100134 1.02459e-15 1.03621 0.901058 1.19164 0.976281 0.563999 1.68994 1.0264 0.904498 1.16473 0.691465 0.998216 0.0258704 0.0651866 NA
5:74648496_G_T rs17238484 05 74648496 G T 67 0.999732 0.99944 119462 69048.4 10327.1 0 119462 69048.4 10327.1 0 198838 783.306 459.694 72 0 1315 118679 68588.7 10255.1 0 197523 0.225567 0.229541 0.225541 -7.31848e-17 1.01545 0.904651 1.13982 1.06374 0.834916 1.35527 1.02302 0.933864 1.12069 0.641583 0.999212 0.0217462 0.0467171 NA
rs5909 rs5909 05 74656175 G A 68 1 1 163171 33930 1737 0 163171 33930 1737 0 198838 1072 229 14 0 1315 162099 33701 1723 0 197523 0.0940565 0.0977186 0.0940321 0 1.02749 0.890434 1.18565 1.22865 0.723643 2.08609 1.04345 0.917025 1.18731 0.514817 1 0.0436923 0.067079 NA
rs12916 rs12916 05 74656539 T C 69 1 1 71540 95442 31856 0 71540 95442 31856 0 198838 469 623 223 0 1315 71071 94819 31633 0 197523 0.40021 0.406464 0.400169 0 0.995663 0.882883 1.12285 1.06828 0.910345 1.25361 1.0265 0.949413 1.10986 0.527526 1 0.0252576 0.0399781 NA
rs4530754 rs4530754 05 122855416 G A 70 1 1 41306 98436 59096 0 41306 98436 59096 0 198838 275 652 388 0 1315 41031 97784 58708 0 197523 0.455265 0.457034 0.455253 0 0.994854 0.863673 1.14596 0.986084 0.844485 1.15143 0.992847 0.919288 1.07229 0.921928 1 -0.00384846 0.0392678 NA
rs6882076 rs6882076 05 156390297 T C 71 1 1 26689 92044 80105 0 26689 92044 80105 0 198838 176 612 527 0 1315 26513 91432 79578 0 197523 0.36568 0.36654 0.365674 0 1.00832 0.852219 1.19302 0.997617 0.840644 1.1839 0.996275 0.920065 1.0788 0.921179 1 -0.00401734 0.0406004 NA
6:16109163_A_C rs2294261 06 16109163 A C 72 0.996445 0.994399 51855 98997.5 47985.5 0 51855 98997.5 47985.5 0 198838 328.616 666.039 320.345 0 1315 51526.3 98331.5 47665.2 0 197523 0.49027 0.496855 0.490226 1.02459e-15 1.06206 0.930206 1.2126 1.0538 0.903037 1.22973 1.02688 0.951066 1.10873 0.48999 0.994598 0.0270831 0.0392323 NA
6:26093141_G_A rs1800562 06 26093141 G A 73 0.999531 0.997336 169662 27952.2 1223.81 0 169662 27952.2 1223.81 0 198838 1123.22 186.773 5.00392 0 1315 168539 27765.4 1218.81 0 197523 0.0764437 0.0748214 0.0764545 1.75643e-15 1.00935 0.864077 1.17905 0.61604 0.255536 1.48514 0.976913 0.844431 1.13018 0.670858 0.997981 -0.0312378 0.0735057 NA
rs2247056 rs2247056 06 31265490 T C 74 1 1 17553 82965 98320 0 17553 82965 98320 0 198838 122 564 629 0 1315 17431 82401 97691 0 197523 0.296903 0.307224 0.296834 0 0.977933 0.803564 1.19014 0.919938 0.757286 1.11753 0.951902 0.875976 1.03441 0.301895 1 -0.0443733 0.0429817 NA
6:34563164_A_G rs205262 06 34563164 A G 75 0.999272 0.998595 106542 77938 14358.4 0 106542 77938 14358.4 0 198838 711.459 518.478 85.0627 0 1315 105830 77419.5 14273.3 0 197523 0.268195 0.261827 0.268237 7.31848e-17 0.996184 0.889248 1.11598 0.886492 0.707498 1.11077 0.967623 0.886803 1.05581 0.497719 0.998278 -0.029988 0.0442246 NA
6:43757896_C_A rs998584 06 43757896 C A 76 0.996363 0.994677 53103.4 99411.4 46323.2 0 53103.4 99411.4 46323.2 0 198838 374.4 643.263 297.337 0 1315 52729 98768.1 46025.9 0 197523 0.482951 0.470699 0.483032 8.78217e-16 0.917245 0.807166 1.04234 0.909831 0.780937 1.06 0.95176 0.881381 1.02776 0.209274 0.994142 -0.0493722 0.0393227 NA
rs17789218 rs17789218 06 100600097 T C 77 1 1 113384 73612 11842 0 113384 73612 11842 0 198838 747 463 105 0 1315 112637 73149 11737 0 197523 0.244661 0.255894 0.244587 0 0.954406 0.849617 1.07212 1.34894 1.09873 1.65612 1.06213 0.972765 1.1597 0.157724 1 0.0644549 0.0456231 NA
6:116337503_G_A rs868943 06 116337503 G A 78 0.999621 0.999387 66428.4 96853.9 35555.7 0 66428.4 96853.9 35555.7 0 198838 419.298 644.722 250.98 0 1315 66009.1 96209.2 35304.7 0 197523 0.422367 0.436001 0.422276 2.19554e-16 1.05496 0.932526 1.19347 1.11915 0.956585 1.30934 1.05763 0.978923 1.14266 0.173988 0.998805 0.0539015 0.039648 NA
rs9491696 rs9491696 06 127452639 C G 79 1 1 50986 99526 48326 0 50986 99526 48326 0 198838 346 660 309 0 1315 50640 98866 48017 0 197523 0.493311 0.485932 0.49336 0 0.977045 0.857484 1.11328 0.941849 0.807486 1.09857 0.970709 0.89902 1.04812 0.448631 1 -0.029694 0.0391897 NA
6:139831757_T_C rs634869 06 139831757 T C 80 0.999778 0.999687 33346.8 96157.9 69333.3 0 33346.8 96157.9 69333.3 0 198838 213.996 671.529 429.475 0 1315 33132.9 95486.3 68903.8 0 197523 0.409508 0.418069 0.409451 -1.4637e-16 1.08887 0.933119 1.27062 0.965044 0.818644 1.13763 0.965094 0.892906 1.04312 0.372529 0.999602 -0.0354906 0.039799 NA
6:152040291_T_C rs12525163 06 152040291 T C 81 0.999302 0.9986 104794 79144.6 14899.9 0 104794 79144.6 14899.9 0 198838 718.035 491.969 104.996 0 1315 104075 78652.7 14794.9 0 197523 0.273953 0.266905 0.273999 7.31848e-17 0.906623 0.808064 1.0172 1.02864 0.837553 1.26333 0.964682 0.884582 1.05204 0.370431 0.999726 -0.039327 0.0439081 NA
6:160575985_C_T rs2297374 06 160575985 C T 82 0.998067 0.996774 78061.8 92896.5 27879.7 0 78061.8 92896.5 27879.7 0 198838 512.584 593.071 209.345 0 1315 77549.2 92303.4 27670.3 0 197523 0.373812 0.3847 0.373739 1.02459e-15 0.972077 0.863373 1.09447 1.14462 0.974064 1.34503 1.04766 0.968258 1.13358 0.200466 0.996536 0.0518586 0.0405074 NA
rs1564348 rs1564348 06 160578860 T C 83 1 1 136989 56125 5724 0 136989 56125 5724 0 198838 919 364 32 0 1315 136070 55761 5692 0 197523 0.16992 0.162738 0.169968 0 0.966535 0.855713 1.09171 0.8324 0.584557 1.18532 0.949195 0.855549 1.05309 0.294665 1 -0.0546108 0.0521124 NA
rs702485 rs702485 07 6449272 A G 84 1 1 58923 98589 41326 0 58923 98589 41326 0 198838 392 675 248 0 1315 58531 97914 41078 0 197523 0.45575 0.445247 0.45582 0 1.02934 0.908494 1.16626 0.901451 0.768528 1.05736 0.958187 0.887038 1.03504 0.260677 1 -0.044213 0.0393077 NA
7:16152174_T_A rs17286602 07 16152174 T A 85 0.997731 0.99644 64861.2 97502.9 36473.9 0 64861.2 97502.9 36473.9 0 198838 457.251 614.914 242.835 0 1315 64404 96888 36231 0 197523 0.428617 0.418473 0.428684 -3.65924e-16 0.893927 0.7917 1.00935 0.944037 0.807548 1.1036 0.959039 0.887316 1.03656 0.283566 0.997771 -0.0425139 0.0396458 NA
rs10282707 rs10282707 07 17911038 C T 86 1 1 72316 95258 31264 0 72316 95258 31264 0 198838 497 603 215 0 1315 71819 94655 31049 0 197523 0.39677 0.392776 0.396797 0 0.92057 0.817174 1.03705 1.00063 0.852217 1.17489 0.983311 0.909057 1.06363 0.721426 1 -0.0142874 0.0400709 NA
rs12670798 rs12670798 07 21607352 T C 87 1 1 112427 74279 12132 0 112427 74279 12132 0 198838 708 531 76 0 1315 111719 73748 12056 0 197523 0.247797 0.259696 0.247718 0 1.13616 1.01486 1.27195 0.994728 0.784571 1.26118 1.06531 0.976097 1.16269 0.149887 1 0.065366 0.0453952 NA
rs4722551 rs4722551 07 25991826 T C 88 1 1 140831 53006 5001 0 140831 53006 5001 0 198838 954 330 31 0 1315 139877 52676 4970 0 197523 0.158441 0.149049 0.158503 0 0.918542 0.810147 1.04144 0.914541 0.638809 1.30929 0.92991 0.835001 1.03561 0.166238 1 -0.0741292 0.0535464 NA
rs2073547 rs2073547 07 44582331 A G 89 1 1 132659 59019 7160 0 132659 59019 7160 0 198838 900 377 38 0 1315 131759 58642 7122 0 197523 0.184419 0.172243 0.1845 0 0.941175 0.834217 1.06185 0.781123 0.564117 1.08161 0.919745 0.830942 1.01804 0.0988102 1 -0.0827337 0.0501219 NA
rs217386 rs217386 07 44600695 G A 90 1 1 66260 96808 35770 0 66260 96808 35770 0 198838 430 639 246 0 1315 65830 96169 35524 0 197523 0.42333 0.430038 0.423285 0 1.01723 0.899814 1.14998 1.06015 0.905922 1.24064 1.02799 0.951374 1.11078 0.471836 1 0.0284712 0.0395711 NA
rs4917014 rs4917014 07 50305863 T G 91 1 1 91989 86723 20126 0 91989 86723 20126 0 198838 640 552 123 0 1315 91349 86171 20003 0 197523 0.319293 0.303422 0.319398 0 0.914327 0.815628 1.02497 0.877675 0.723215 1.06512 0.928192 0.85392 1.00892 0.0869511 1 -0.071998 0.0420622 NA
rs17145738 rs17145738 07 72982874 C T 92 1 1 153270 42496 3072 0 153270 42496 3072 0 198838 1010 279 26 0 1315 152260 42217 3046 0 197523 0.122311 0.125856 0.122287 0 0.99628 0.872208 1.138 1.28679 0.870401 1.90238 1.03338 0.920553 1.16004 0.636581 1 0.0281282 0.0595325 NA
rs799160 rs799160 07 73060006 C T 93 1 1 51934 99514 47390 0 51934 99514 47390 0 198838 357 641 317 0 1315 51577 98873 47073 0 197523 0.488574 0.484791 0.488599 0 0.93663 0.822554 1.06653 0.972916 0.835912 1.13237 0.984873 0.912133 1.06341 0.740935 1 -0.0129711 0.0392331 NA
7:116358044_A_G rs38855 07 116358044 A G 94 0.992947 0.989682 55903.5 99006.3 43928.2 0 55903.5 99006.3 43928.2 0 198838 406.675 626.596 281.729 0 1315 55496.8 98379.7 43646.5 0 197523 0.469887 0.452492 0.470003 6.58663e-16 0.869167 0.766852 0.985134 0.880854 0.756306 1.02591 0.931954 0.862853 1.00659 0.0698176 0.990263 -0.0714156 0.0393888 NA
7:130444934_A_G rs3996352 07 130444934 A G 95 0.997465 0.996053 51631 99050 48157 0 51631 99050 48157 0 198838 352.447 613.671 348.882 0 1315 51278.6 98436.4 47808.1 0 197523 0.491264 0.498645 0.491215 8.05033e-16 0.90703 0.795321 1.03443 1.06174 0.91518 1.23178 1.03017 0.954116 1.11228 0.459386 0.995273 0.0290171 0.0392198 NA
rs17173637 rs17173637 07 150529449 T C 96 1 1 166613 30787 1438 0 166613 30787 1438 0 198838 1101 205 9 0 1315 165512 30582 1429 0 197523 0.0846493 0.0847909 0.0846484 0 1.0077 0.867688 1.1703 0.946787 0.490298 1.82829 1.00184 0.873004 1.14969 0.959658 1 0.00356335 0.0704458 NA
8:9184231_G_A rs4240624 08 9184231 G A 97 0.999844 0.999333 1678.47 33071.2 164088 0 1678.47 33071.2 164088 0 198838 13 209.988 1092.01 0 1315 1665.47 32861.2 162996 0 197523 0.0916027 0.0897294 0.0916151 -1.4637e-16 0.818664 0.466536 1.43657 0.85831 0.495718 1.48612 1.02314 0.894677 1.17004 0.715107 0.999943 0.0247244 0.0677369 NA
8:9267117_C_T rs9693857 08 9267117 C T 98 0.996589 0.995234 61210.8 98437.5 39189.8 0 61210.8 98437.5 39189.8 0 198838 400.976 659.306 254.718 0 1315 60809.8 97778.2 38935 0 197523 0.444626 0.444388 0.444627 1.02459e-15 1.02259 0.902846 1.15821 0.992141 0.847514 1.16145 0.999033 0.924836 1.07918 0.968576 0.992904 0.00155995 0.0395984 NA
8:15799853_G_C rs4332136 08 15799853 G C 99 0.999557 0.978136 195684 3142.07 12.0275 0 195684 3142.07 12.0275 0 198838 1297.13 17.8706 0 0 1315 194387 3124.2 12.0275 0 197523 0.00796157 0.0067949 0.00796934 -4.61064e-15 0.857202 0.536737 1.369 NA NA NA 0.851622 0.534106 1.3579 0.538274 0.982861 -0.137834 0.223965 NA
rs4921914 rs4921914 08 18272438 C T 100 1 1 9575 69342 119921 0 9575 69342 119921 0 198838 61 455 799 0 1315 9514 68887 119122 0 197523 0.222523 0.219392 0.222544 0 1.03017 0.787901 1.34693 1.04614 0.805664 1.35838 1.01848 0.928351 1.11736 0.663021 1 0.0205739 0.0472153 NA
rs1801177 rs1801177 08 19805708 G A 101 1 1 192039 6746 53 0 192039 6746 53 0 198838 1277 38 0 0 1315 190762 6708 53 0 197523 0.0172301 0.0144487 0.0172486 0 0.846236 0.612305 1.16954 NA NA NA 0.835291 0.605836 1.15165 0.268536 1 -0.166462 0.150448 NA
rs268 rs268 08 19813529 A G 102 1 1 191686 7075 77 0 191686 7075 77 0 198838 1276 38 1 0 1315 190410 7037 76 0 197523 0.0181781 0.0152091 0.0181979 0 0.805815 0.58308 1.11363 1.96348 0.272831 14.1305 0.833227 0.609201 1.13964 0.23741 1 -0.172307 0.14584 NA
rs301 rs301 08 19816934 T C 103 1 1 116060 71865 10913 0 116060 71865 10913 0 198838 773 474 68 0 1315 115287 71391 10845 0 197523 0.235596 0.231939 0.235621 0 0.990229 0.882901 1.1106 0.935148 0.729242 1.19919 0.979657 0.89458 1.07283 0.64032 1 -0.0215883 0.0462027 NA
rs326 rs326 08 19819439 A G 104 1 1 99256 82445 17137 0 99256 82445 17137 0 198838 663 539 113 0 1315 98593 81906 17024 0 197523 0.293503 0.290875 0.29352 0 0.978601 0.873121 1.09682 0.987073 0.808035 1.20578 0.987289 0.907354 1.07427 0.76054 1 -0.0131153 0.0430334 NA
rs328 rs328 08 19819724 C G 105 1 1 160593 36243 2002 0 160593 36243 2002 0 198838 1080 218 17 0 1315 159513 36025 1985 0 197523 0.101206 0.0958175 0.101241 0 0.893768 0.772373 1.03424 1.26491 0.781818 2.04652 0.940749 0.825855 1.07163 0.374111 1 -0.0578531 0.0650913 NA
rs12678919 rs12678919 08 19844222 A G 106 1 1 161891 35080 1867 0 161891 35080 1867 0 198838 1088 214 13 0 1315 160803 34866 1854 0 197523 0.0976021 0.0912548 0.0976443 0 0.907145 0.783114 1.05082 1.03633 0.598655 1.79399 0.927992 0.812316 1.06014 0.279133 1 -0.07155 0.0661111 NA
8:19865843_G_A rs894210 08 19865843 G A 107 0.99535 0.992935 41998.1 98851 57988.8 0 41998.1 98851 57988.8 0 198838 271.294 635.212 408.494 0 1315 41726.9 98215.8 57580.4 0 197523 0.45979 0.447833 0.459869 -5.85478e-16 0.994747 0.862532 1.14723 1.09116 0.935395 1.27285 1.04976 0.971854 1.13391 0.214026 0.994113 0.0489693 0.0394097 NA
rs10102164 rs10102164 08 55421614 G A 108 1 1 123510 66347 8981 0 123510 66347 8981 0 198838 794 463 58 0 1315 122716 65884 8923 0 197523 0.212004 0.220152 0.21195 0 1.08613 0.968139 1.2185 1.00461 0.76885 1.31267 1.04962 0.956837 1.15141 0.336456 1 0.0459909 0.0478478 NA
8:59385919_C_T rs2326077 08 59385919 C T 109 0.999427 0.998936 22391.9 88801.3 87644.9 0 22391.9 88801.3 87644.9 0 198838 138.337 592.749 583.914 0 1315 22253.5 88208.5 87060.9 0 197523 0.335914 0.330579 0.33595 -4.39109e-16 1.08099 0.897826 1.30151 1.07891 0.895864 1.29936 1.02446 0.944271 1.11147 0.535472 0.998821 0.0257316 0.0415244 NA
rs2293889 rs2293889 08 116599199 T G 110 1 1 36586 98080 64172 0 36586 98080 64172 0 198838 250 680 385 0 1315 36336 97400 63787 0 197523 0.430632 0.448669 0.430512 0 1.01472 0.877346 1.17361 0.877255 0.747756 1.02918 0.928937 0.860007 1.00339 0.0640682 1 -0.0734174 0.0396485 NA
8:116663898_G_A rs2737252 08 116663898 G A 111 0.998206 0.996546 102672 80424.2 15741.4 0 102672 80424.2 15741.4 0 198838 733.478 485.267 96.2549 0 1315 101939 79938.9 15645.2 0 197523 0.281403 0.25771 0.28156 0 0.843674 0.751974 0.946556 0.855056 0.690918 1.05819 0.885882 0.811534 0.967041 0.00585106 0.996613 -0.120313 0.0436549 NA
8:121868551_G_T rs4871137 08 121868551 G T 112 0.99855 0.997662 20293.8 86183.7 92360.5 0 20293.8 86183.7 92360.5 0 198838 148.937 540.094 625.969 0 1315 20144.9 85643.6 91734.5 0 197523 0.31878 0.318619 0.318781 -1.75643e-15 0.852974 0.711005 1.02329 0.922956 0.771426 1.10425 1.00075 0.921686 1.08659 0.989154 0.997687 -0.000572174 0.0420903 NA
8:126474306_G_A rs2980885 08 126474306 G A 113 0.990792 0.979575 9979.57 69487.6 119371 0 9979.57 69487.6 119371 0 198838 63.8392 447.808 803.353 0 1315 9915.73 69039.8 118567 0 197523 0.224924 0.218816 0.224964 -2.85421e-15 1.00746 0.774437 1.31061 1.05239 0.814953 1.35901 1.03625 0.944471 1.13695 0.481706 0.981079 0.0333787 0.0474425 NA
8:126482621_C_A rs2954022 08 126482621 C A 114 0.999793 0.999678 56576.9 99140.1 43121.1 0 56576.9 99140.1 43121.1 0 198838 371 653.788 290.212 0 1315 56205.9 98486.3 42830.9 0 197523 0.466164 0.469282 0.466143 2.19554e-16 1.0057 0.885029 1.14283 1.02652 0.879907 1.19755 1.01269 0.93779 1.09357 0.778689 0.998939 0.0110486 0.0393148 NA
8:126482621_C_T rs2954022 08 126482621 C T 115 0.999638 0.705406 198645 193.039 0 0 198645 193.039 0 0 198838 1314.12 0.882353 0 0 1315 197331 192.157 0 0 197523 0.000485418 0.000335495 0.000486416 -5.12293e-15 0.68952 0.0851086 5.58625 NA NA NA 0.689625 0.0851514 5.58513 0.665885 0.622883 -0.489081 1.13265 NA
rs4075205 rs4075205 08 144284709 T C 116 1 1 57247 98708 42883 0 57247 98708 42883 0 198838 373 657 285 0 1315 56874 98051 42598 0 197523 0.46388 0.46654 0.463862 0 1.02169 0.899396 1.16061 1.02014 0.873915 1.19084 1.01082 0.936035 1.09158 0.71142 1 0.0145134 0.0392307 NA
8:145022657_G_T rs7832643 08 145022657 G T 117 0.993824 0.991751 70717.1 95721 32399.9 0 70717.1 95721 32399.9 0 198838 441.569 673.447 199.984 0 1315 70275.5 95047.6 32200 0 197523 0.403647 0.408143 0.403617 4.39109e-16 1.12763 0.999708 1.27193 0.988431 0.835924 1.16876 1.01894 0.942467 1.10163 0.640631 0.989895 0.0187285 0.0401196 NA
9:2640759_A_G rs3780181 09 2640759 A G 118 0.997256 0.983524 172851 25048.6 938.561 0 172851 25048.6 938.561 0 198838 1136.05 170.745 8.20392 0 1315 171715 24877.9 930.357 0 197523 0.0677077 0.0711608 0.0676847 -6.87937e-15 1.0374 0.882755 1.21913 1.33285 0.668673 2.65674 1.05529 0.909048 1.22506 0.478725 0.980633 0.055687 0.0786145 NA
9:15304782_C_A rs686030 09 15304782 C A 119 0.999337 0.997875 3950.81 48117.1 146770 0 3950.81 48117.1 146770 0 198838 14.8941 292.082 1008.02 0 1315 3935.92 47825 145762 0 197523 0.140865 0.122384 0.140988 3.65924e-16 1.61392 0.95791 2.71918 1.8275 1.09458 3.05119 1.17696 1.04705 1.32299 0.00640256 0.99545 0.153618 0.0563443 NA
9:16904846_C_T rs7033354 09 16904846 C T 120 0.998752 0.997875 20620.5 86686 91531.4 0 20620.5 86686 91531.4 0 198838 139.176 528.749 647.075 0 1315 20481.4 86157.3 90884.3 0 197523 0.321687 0.306883 0.321785 -1.4637e-15 0.90313 0.748834 1.08922 1.04775 0.871868 1.25912 1.0716 0.986114 1.1645 0.113325 0.998172 0.0664566 0.0419703 NA
rs1883025 rs1883025 09 107664301 C T 121 1 1 110542 75334 12962 0 110542 75334 12962 0 198838 759 473 83 0 1315 109783 74861 12879 0 197523 0.254624 0.242966 0.254702 0 0.9139 0.814462 1.02548 0.932157 0.74261 1.17009 0.939133 0.858817 1.02696 0.176325 1 -0.0607516 0.0449294 NA
9:107684230_T_G rs2472509 09 107684230 T G 122 0.989686 0.982596 89893.1 87776.7 21168.2 0 89893.1 87776.7 21168.2 0 198838 585.686 595.478 133.835 0 1315 89307.4 87181.3 21034.4 0 197523 0.327184 0.328194 0.327177 1.02459e-15 1.04151 0.928887 1.1678 0.970205 0.803617 1.17133 1.00462 0.925843 1.09011 0.986046 0.982882 0.000736431 0.0421058 NA
rs8176720 rs8176720 09 136132873 T C 123 1 1 89348 87611 21879 0 89348 87611 21879 0 198838 623 553 139 0 1315 88725 87058 21740 0 197523 0.330342 0.31597 0.330437 0 0.904637 0.806449 1.01478 0.91057 0.757191 1.09502 0.935991 0.861892 1.01646 0.109681 1 -0.0665111 0.0415792 NA
rs579459 rs579459 09 136154168 T C 124 1 1 124557 65737 8544 0 124557 65737 8544 0 198838 789 458 68 0 1315 123768 65279 8476 0 197523 0.208273 0.225856 0.208156 0 1.10058 0.980506 1.23537 1.25849 0.981396 1.61382 1.10984 1.01257 1.21645 0.0172281 1 0.115493 0.0484896 NA
10:5196273_A_G rs1781930 10 5196273 A G 125 0.999811 0.999527 6298.49 58183.9 134356 0 6298.49 58183.9 134356 0 198838 36.9961 405.553 872.451 0 1315 6261.49 57778.4 133483 0 197523 0.177986 0.182337 0.177957 1.4637e-16 1.18797 0.84757 1.66507 1.10621 0.795299 1.53866 0.970784 0.879002 1.07215 0.594571 0.99902 -0.0272359 0.0511737 NA
rs970548 rs970548 10 46013277 A C 126 1 1 112685 73966 12187 0 112685 73966 12187 0 198838 743 491 81 0 1315 111942 73475 12106 0 197523 0.247287 0.248289 0.24728 0 1.00681 0.897997 1.1288 1.00807 0.800856 1.26889 1.00543 0.920032 1.09875 0.900337 1 0.00568022 0.0453562 NA
10:65301725_T_C rs7897379 10 65301725 T C 127 0.999405 0.99906 53916.2 99385.2 45536.6 0 53916.2 99385.2 45536.6 0 198838 370.624 646.416 297.961 0 1315 53545.6 98738.8 45238.7 0 197523 0.478929 0.472372 0.478972 7.31848e-17 0.945834 0.832082 1.07514 0.951569 0.816554 1.10891 0.973881 0.901879 1.05163 0.517301 0.999534 -0.0253985 0.0392248 NA
rs2068888 rs2068888 10 94839642 G A 128 1 1 60015 98431 40392 0 60015 98431 40392 0 198838 393 634 288 0 1315 59622 97797 40104 0 197523 0.450656 0.460076 0.450593 0 0.983508 0.866862 1.11585 1.08948 0.935327 1.26904 1.03898 0.962039 1.12207 0.325692 1 0.038659 0.0393344 NA
rs2255141 rs2255141 10 113933886 A G 129 1 1 15145 79422 104271 0 15145 79422 104271 0 198838 111 524 680 0 1315 15034 78898 103591 0 197523 0.275883 0.28365 0.275831 0 0.899533 0.73241 1.10479 0.889075 0.726914 1.08741 0.961935 0.883485 1.04735 0.332438 1 -0.0425115 0.0438617 NA
rs2923084 rs2923084 11 10388782 A G 130 1 1 133882 58569 6387 0 133882 58569 6387 0 198838 876 389 50 0 1315 133006 58180 6337 0 197523 0.1794 0.185932 0.179356 0 1.01518 0.900549 1.1444 1.19799 0.899917 1.59479 1.04503 0.946937 1.15329 0.381297 1 0.044661 0.0510115 NA
11:14276999_G_A rs2303975 11 14276999 G A 131 0.99895 0.995977 157203 39192.1 2442.56 0 157203 39192.1 2442.56 0 198838 1066.11 234.675 14.2157 0 1315 156137 38957.4 2428.35 0 197523 0.110837 0.10004 0.110909 1.4637e-16 0.882228 0.765622 1.01659 0.857358 0.507261 1.44908 0.891112 0.784236 1.01255 0.075454 0.997768 -0.110918 0.0623942 NA
11:18656271_C_T rs10832962 11 18656271 C T 132 0.998781 0.997227 13298.3 76363.6 109176 0 13298.3 76363.6 109176 0 198838 94.7647 535.075 685.161 0 1315 13203.5 75828.5 108491 0 197523 0.258905 0.275515 0.258794 -2.04917e-15 0.983163 0.789619 1.22415 0.87992 0.709286 1.0916 0.918122 0.842598 1.00042 0.0479944 0.996514 -0.0886072 0.0448095 NA
rs326214 rs326214 11 47298360 G A 133 1 1 20847 86859 91132 0 20847 86859 91132 0 198838 131 567 617 0 1315 20716 86292 90515 0 197523 0.323261 0.315209 0.323314 0 1.03908 0.858753 1.25726 1.07795 0.892176 1.30241 1.038 0.955771 1.1273 0.366876 1 0.0377411 0.0418258 NA
rs17788930 rs17788930 11 47752775 A G 134 1 1 84805 89973 24060 0 84805 89973 24060 0 198838 576 581 158 0 1315 84229 89392 23902 0 197523 0.34725 0.341065 0.347291 0 0.950422 0.846642 1.06692 0.966634 0.810145 1.15335 0.972791 0.897205 1.05474 0.453393 1 -0.0307916 0.041068 NA
11:51512090_T_C rs11246602 11 51512090 T C 135 0.999689 0.998709 149708 45617.4 3512.45 0 149708 45617.4 3512.45 0 198838 982.71 313.259 19.0314 0 1315 148725 45304.1 3493.42 0 197523 0.132375 0.133582 0.132367 -1.69057e-14 1.04647 0.921101 1.1889 0.82448 0.523167 1.29933 1.0106 0.902873 1.13118 0.915697 0.998743 0.00610567 0.057679 NA
11:55324308_A_G rs12226802 11 55324308 A G 136 0.999927 0.999733 151019 44499 3320 0 151019 44499 3320 0 198838 996.016 299.984 19 0 1315 150023 44199 3301 0 197523 0.128595 0.128511 0.128595 5.12293e-16 1.0223 0.898106 1.16366 0.86696 0.549914 1.3668 0.99925 0.89107 1.12056 0.928977 0.999919 -0.00520087 0.05835 NA
rs174532 rs174532 11 61548874 G A 137 1 1 98151 83174 17513 0 98151 83174 17513 0 198838 667 526 122 0 1315 97484 82648 17391 0 197523 0.297227 0.292776 0.297257 0 0.930167 0.829394 1.04318 1.02528 0.844759 1.24438 0.978686 0.899593 1.06473 0.627135 1 -0.0208342 0.0428896 NA
rs1535 rs1535 11 61597972 A G 138 1 1 85254 89900 23684 0 85254 89900 23684 0 198838 574 571 170 0 1315 84680 89329 23514 0 197523 0.345175 0.346388 0.345167 0 0.943002 0.839529 1.05923 1.06657 0.898256 1.26643 1.00541 0.927563 1.08979 0.948494 1 0.00265797 0.041146 NA
rs12801636 rs12801636 11 65391317 G A 139 1 1 119445 69301 10092 0 119445 69301 10092 0 198838 783 472 60 0 1315 118662 68829 10032 0 197523 0.22502 0.225095 0.225019 0 1.03925 0.926723 1.16544 0.906387 0.69654 1.17945 1.00043 0.91267 1.09664 0.959438 1 -0.00238251 0.046845 NA
rs499974 rs499974 11 75455021 C A 140 1 1 141368 52518 4952 0 141368 52518 4952 0 198838 930 353 32 0 1315 140438 52165 4920 0 197523 0.156967 0.158555 0.156956 0 1.02187 0.903659 1.15555 0.98217 0.689679 1.3987 1.01211 0.911237 1.12414 0.787973 1 0.0144658 0.0537875 NA
11:116639104_A_G rs10790162 11 116639104 A G 141 0.999729 0.998397 894.945 25128.5 172815 0 894.945 25128.5 172815 0 198838 7 156.051 1151.95 0 1315 887.945 24972.5 171663 0 197523 0.0676894 0.0646582 0.0677096 -7.31848e-17 0.79267 0.370633 1.69528 0.851228 0.403712 1.79482 1.05062 0.898952 1.22788 0.56363 0.997106 0.0451569 0.0781994 NA
rs603446 rs603446 11 116654435 C T 142 1 1 59260 98688 40890 0 59260 98688 40890 0 198838 403 646 266 0 1315 58857 98042 40624 0 197523 0.453807 0.447909 0.453846 0 0.962307 0.849373 1.09026 0.956295 0.818697 1.11702 0.976305 0.903851 1.05457 0.520047 1 -0.0253203 0.0393617 NA
11:122534504_T_C rs7117842 11 122534504 T C 143 0.993183 0.988815 78814.7 92978.8 27044.5 0 78814.7 92978.8 27044.5 0 198838 546.055 608.937 160.008 0 1315 78268.7 92369.8 26884.5 0 197523 0.369818 0.353214 0.369929 5.12293e-16 0.944918 0.841504 1.06104 0.853083 0.714884 1.018 0.930142 0.858439 1.00783 0.0707368 0.985119 -0.0740041 0.0409504 NA
rs11220462 rs11220462 11 126243952 G A 144 1 1 149527 45714 3597 0 149527 45714 3597 0 198838 987 305 23 0 1315 148540 45409 3574 0 197523 0.133043 0.13346 0.13304 0 1.01084 0.888654 1.14984 0.9685 0.639698 1.4663 1.00364 0.896619 1.12344 0.917075 1 0.00599987 0.0576252 NA
12:20463526_A_G rs11045163 12 20463526 A G 145 0.996909 0.995099 64532.8 97475 36830.3 0 64532.8 97475 36830.3 0 198838 447.235 625.075 242.69 0 1315 64085.5 96849.9 36587.6 0 197523 0.430339 0.422226 0.430393 -1.17096e-15 0.924818 0.818766 1.04461 0.950479 0.812547 1.11183 0.967158 0.894913 1.04524 0.393533 0.996885 -0.033793 0.039606 NA
12:57844049_C_T rs3741414 12 57844049 C T 146 0.999667 0.999201 114509 72554.5 11774.7 0 114509 72554.5 11774.7 0 198838 745.051 488.992 80.9569 0 1315 113764 72065.5 11693.8 0 197523 0.241664 0.247493 0.241625 1.09777e-15 1.03608 0.92403 1.16171 1.0571 0.839773 1.33067 1.03227 0.9445 1.1282 0.548879 0.999611 0.0273589 0.0456407 NA
rs10861661 rs10861661 12 107174646 A C 147 1 1 112594 74381 11863 0 112594 74381 11863 0 198838 724 508 83 0 1315 111870 73873 11780 0 197523 0.246701 0.256274 0.246637 0 1.06256 0.948249 1.19065 1.0887 0.866803 1.3674 1.05254 0.964024 1.14917 0.241595 1 0.053357 0.0455649 NA
12:109950144_A_G rs2241210 12 109950144 A G 148 0.999871 0.999792 45359.9 98846.2 54632 0 45359.9 98846.2 54632 0 198838 294.988 633.008 387.004 0 1315 45064.9 98213.2 54245 0 197523 0.476684 0.465013 0.476762 2.92739e-16 0.984629 0.857176 1.13103 1.08991 0.936212 1.26883 1.04829 0.970715 1.13206 0.206902 0.999975 0.0494093 0.0391476 NA
rs653178 rs653178 12 112007756 C T 149 1 1 46474 98904 53460 0 46474 98904 53460 0 198838 305 647 363 0 1315 46169 98257 53097 0 197523 0.482433 0.477947 0.482463 0 0.996762 0.869508 1.14264 1.03487 0.888274 1.20567 1.01826 0.943014 1.0995 0.597504 1 0.0206524 0.0391148 NA
12:112310580_G_A rs6489818 12 112310580 G A 150 0.999925 0.999812 134763 57838.5 6236.1 0 134763 57838.5 6236.1 0 198838 906 364 45 0 1315 133857 57474.5 6191.1 0 197523 0.176804 0.172624 0.176832 -2.19554e-16 0.935707 0.828221 1.05714 1.07389 0.795213 1.45022 0.971236 0.87753 1.07495 0.614473 0.999999 -0.0258765 0.0513729 NA
12:121376416_C_T rs1186380 12 121376416 C T 151 0.996052 0.991467 111433 74889.2 12515.7 0 111433 74889.2 12515.7 0 198838 731.204 492.031 91.7647 0 1315 110702 74397.1 12423.9 0 197523 0.251261 0.256867 0.251224 -2.63465e-15 1.00127 0.892802 1.12293 1.11824 0.899332 1.39042 1.03023 0.943658 1.12474 0.518011 0.993907 0.0292695 0.0452798 NA
12:121416650_A_C rs1169288 12 121416650 A C 152 0.993865 0.989068 93029.5 86018.2 19790.3 0 93029.5 86018.2 19790.3 0 198838 609.098 560.588 145.314 0 1315 92420.4 85457.6 19645 0 197523 0.315832 0.323656 0.31578 -4.90338e-15 0.995346 0.887136 1.11676 1.12237 0.935976 1.34588 1.03688 0.955283 1.12544 0.382987 0.991403 0.0369463 0.0423499 NA
12:125259888_A_G rs838876 12 125259888 A G 153 0.987362 0.976979 19961.9 86276.1 92600.1 0 19961.9 86276.1 92600.1 0 198838 130.376 550.518 634.106 0 1315 19831.5 85725.5 91966 0 197523 0.317343 0.308468 0.317402 -5.48886e-15 0.976825 0.806563 1.18303 1.04879 0.86809 1.26711 1.04243 0.959383 1.13267 0.327558 0.975952 0.0416918 0.0425842 NA
12:125283766_C_T rs10773105 12 125283766 C T 154 0.998349 0.997133 48370.4 99571.3 50896.3 0 48370.4 99571.3 50896.3 0 198838 318.91 659.051 337.039 0 1315 48051.5 98912.3 50559.3 0 197523 0.493648 0.493107 0.493652 1.02459e-15 1.00394 0.877912 1.14806 1.00443 0.861392 1.17121 1.00218 0.928191 1.08207 0.943252 0.996509 0.00279408 0.0392521 NA
rs4942486 rs4942486 13 32953388 T C 155 1 1 45120 99378 54340 0 45120 99378 54340 0 198838 310 655 350 0 1315 44810 98723 53990 0 197523 0.476815 0.484791 0.476762 0 0.959039 0.837442 1.09829 0.937061 0.803815 1.09239 0.968349 0.896829 1.04557 0.385543 1 -0.0340752 0.0392695 NA
rs1341267 rs1341267 13 95284980 C A 156 1 1 31945 95298 71595 0 31945 95298 71595 0 198838 206 598 511 0 1315 31739 94700 71084 0 197523 0.400296 0.38403 0.400404 0 0.97292 0.83002 1.14042 1.10758 0.941649 1.30275 1.07111 0.989907 1.15897 0.0937939 1 0.0668802 0.0399114 NA
rs8017377 rs8017377 14 24883887 G A 157 1 1 54967 99097 44774 0 54967 99097 44774 0 198838 355 669 291 0 1315 54612 98428 44483 0 197523 0.474369 0.475665 0.47436 0 1.0456 0.918944 1.18972 1.00637 0.861444 1.17568 1.00525 0.930952 1.08548 0.920056 1 0.00393357 0.0391931 NA
rs4983559 rs4983559 14 105277209 G A 158 1 1 29867 94498 74473 0 29867 94498 74473 0 198838 193 653 469 0 1315 29674 93845 74004 0 197523 0.387833 0.395057 0.387785 0 1.06984 0.910646 1.25688 0.974398 0.823581 1.15283 0.969934 0.896759 1.04908 0.478738 1 -0.0284723 0.0401962 NA
rs2412710 rs2412710 15 42683787 G A 159 1 1 191788 6995 55 0 191788 6995 55 0 198838 1273 42 0 0 1315 190515 6953 55 0 197523 0.0178663 0.0159696 0.0178789 0 0.90402 0.66417 1.23049 NA NA NA 0.891474 0.65661 1.21035 0.490629 1 -0.102317 0.148434 NA
15:44211273_T_C rs492571 15 44211273 T C 160 0.999748 0.997781 182470 16011.1 357.275 0 182470 16011.1 357.275 0 198838 1197.3 116.702 1 0 1315 181272 15894.4 356.275 0 197523 0.0420584 0.0451338 0.042038 -2.19554e-15 1.11164 0.918582 1.34527 0.424957 0.0596453 3.0277 1.07713 0.895423 1.2957 0.413118 0.995996 0.0800876 0.0978564 NA
rs1532085 rs1532085 15 58683366 A G 161 1 1 29572 94151 75115 0 29572 94151 75115 0 198838 201 621 493 0 1315 29371 93530 74622 0 197523 0.385477 0.388973 0.385454 0 0.970205 0.827089 1.13808 0.96539 0.818891 1.1381 0.985276 0.910748 1.0659 0.729042 1 -0.013922 0.0401906 NA
15:58731153_G_C rs261342 15 58731153 G C 162 0.994873 0.988396 9717.2 68397.3 120724 0 9717.2 68397.3 120724 0 198838 61.0588 439.835 814.106 0 1315 9656.14 67957.5 119909 0 197523 0.220862 0.21367 0.22091 -5.12293e-15 1.02355 0.782509 1.33883 1.0737 0.827139 1.39376 1.04349 0.950307 1.14581 0.360914 0.984569 0.0434276 0.0475333 NA
rs2652834 rs2652834 15 63396867 A G 163 1 1 7033 60499 131306 0 7033 60499 131306 0 198838 32 391 892 0 1315 7001 60108 130414 0 197523 0.187502 0.173004 0.187598 0 1.42316 0.991686 2.04237 1.49641 1.05086 2.13087 1.10384 0.997442 1.22159 0.0585618 1 0.0947894 0.0501142 NA
15:72566615_C_T rs1035744 15 72566615 C T 164 0.997783 0.995324 14435.9 78646 105756 0 14435.9 78646 105756 0 198838 106.043 494.608 714.349 0 1315 14329.8 78151.4 105042 0 197523 0.270365 0.268705 0.270376 -8.78217e-16 0.855231 0.692889 1.05561 0.918983 0.748859 1.12776 1.00853 0.924952 1.09965 0.881524 0.996112 0.00659521 0.0442519 NA
rs3198697 rs3198697 16 15129940 C T 165 1 1 69751 95771 33316 0 69751 95771 33316 0 198838 470 617 228 0 1315 69281 95154 33088 0 197523 0.40838 0.407985 0.408383 0 0.955816 0.847396 1.07811 1.01574 0.866655 1.19046 0.998354 0.923419 1.07937 0.991791 1 -0.000409082 0.0397617 NA
rs749671 rs749671 16 31088347 G A 166 1 1 78738 92556 27544 0 78738 92556 27544 0 198838 517 617 181 0 1315 78221 91939 27363 0 197523 0.371267 0.372243 0.371261 0 1.01536 0.903019 1.14167 1.0008 0.844479 1.18606 1.00422 0.927635 1.08712 0.878439 1 0.0061964 0.0405132 NA
16:53799977_T_G rs9930333 16 53799977 T G 167 0.999907 0.999837 66554.3 97061 35222.7 0 66554.3 97061 35222.7 0 198838 417.008 667.992 230 0 1315 66137.3 96393 34992.7 0 197523 0.421213 0.428894 0.421162 -1.4637e-16 1.09908 0.972141 1.24259 1.04244 0.886979 1.22516 1.03215 0.955195 1.1153 0.424545 0.999962 0.0316876 0.0396808 NA
rs9989419 rs9989419 16 56985139 A G 168 1 1 31075 94742 73021 0 31075 94742 73021 0 198838 227 621 467 0 1315 30848 94121 72554 0 197523 0.394522 0.408745 0.394427 0 0.896615 0.76975 1.04439 0.874695 0.746004 1.02559 0.942156 0.871457 1.01859 0.132616 1 -0.0601642 0.0400064 NA
rs5880 rs5880 16 57015091 G C 169 1 1 177339 20828 671 0 177339 20828 671 0 198838 1166 141 8 0 1315 176173 20687 663 0 197523 0.0557489 0.0596958 0.0557226 0 1.02982 0.864189 1.2272 1.82313 0.905785 3.66952 1.07583 0.915034 1.26488 0.390189 1 0.0730806 0.0850492 NA
rs16942887 rs16942887 16 67928042 G A 170 1 1 155890 40250 2698 0 155890 40250 2698 0 198838 1014 288 13 0 1315 154876 39962 2685 0 197523 0.114782 0.119392 0.114751 0 1.10076 0.965282 1.25525 0.739512 0.427341 1.27972 1.04592 0.929252 1.17724 0.449537 1 0.0464076 0.0613704 NA
16:72057282_A_G rs2288002 16 72057282 A G 171 0.996478 0.994849 37335.2 97874.9 63627.8 0 37335.2 97874.9 63627.8 0 198838 259.204 636.161 419.635 0 1315 37076 97238.8 63208.2 0 197523 0.433884 0.438999 0.43385 2.04917e-15 0.935791 0.809543 1.08173 0.94962 0.812969 1.10924 0.979282 0.906463 1.05795 0.627684 0.994031 -0.0192444 0.03968 NA
rs2000999 rs2000999 16 72108093 G A 172 1 1 130788 60806 7244 0 130788 60806 7244 0 198838 870 391 54 0 1315 129918 60415 7190 0 197523 0.189335 0.189734 0.189332 0 0.966456 0.857406 1.08938 1.12154 0.851125 1.47787 1.00262 0.909204 1.10563 0.903035 1 0.00608569 0.0499529 NA
rs2925979 rs2925979 16 81534790 T C 173 1 1 17872 83638 97328 0 17872 83638 97328 0 198838 104 587 624 0 1315 17768 83051 96704 0 197523 0.300199 0.302281 0.300185 0 1.20753 0.979634 1.48845 1.10242 0.895203 1.35759 0.990091 0.910778 1.07631 0.833641 1 -0.00897942 0.0427521 NA
rs314253 rs314253 17 7091650 T C 174 1 1 84220 90433 24185 0 84220 90433 24185 0 198838 572 594 149 0 1315 83648 89839 24036 0 197523 0.349035 0.339163 0.349101 0 0.966899 0.861685 1.08496 0.906533 0.756562 1.08623 0.956924 0.882475 1.03765 0.276197 1 -0.0447707 0.0411154 NA
rs4791641 rs4791641 17 8161149 C T 175 1 1 49080 99262 50496 0 49080 99262 50496 0 198838 328 671 316 0 1315 48752 98591 50180 0 197523 0.496439 0.504563 0.496385 0 1.01159 0.886057 1.1549 0.935998 0.801604 1.09292 0.967818 0.896367 1.04497 0.401231 1 -0.0328723 0.0391605 NA
17:37821435_G_T rs931992 17 37821435 G T 176 0.998954 0.998061 21951.7 88097.1 88789.1 0 21951.7 88097.1 88789.1 0 198838 130.576 578.42 606.004 0 1315 21821.2 87518.7 88183.1 0 197523 0.33193 0.319229 0.332015 -1.4637e-16 1.10447 0.912918 1.33622 1.14843 0.950004 1.38829 1.05996 0.976265 1.15083 0.197615 0.997055 0.0536891 0.041672 NA
rs8077889 rs8077889 17 41878166 A C 177 1 1 122910 66949 8979 0 122910 66949 8979 0 198838 803 431 81 0 1315 122107 66518 8898 0 197523 0.213508 0.225475 0.213428 0 0.985288 0.876133 1.10804 1.38426 1.10038 1.74137 1.07288 0.9788 1.176 0.12576 1 0.0732467 0.0478411 NA
17:45391804_T_C rs7225700 17 45391804 T C 178 0.999693 0.999498 25175 91092.5 82570.6 0 25175 91092.5 82570.6 0 198838 197.035 605.937 512.027 0 1315 24977.9 90486.5 82058.5 0 197523 0.355672 0.380231 0.355509 -7.31848e-17 0.8489 0.72241 0.997537 0.79101 0.670743 0.932842 0.899116 0.83082 0.973026 0.00800894 0.999869 -0.108525 0.0409268 NA
17:66882466_T_G rs4148005 17 66882466 T G 179 0.999147 0.998414 92787.1 86086.3 19964.7 0 92787.1 86086.3 19964.7 0 198838 627.533 554.663 132.804 0 1315 92159.5 85531.6 19831.9 0 197523 0.31688 0.31189 0.316913 1.61007e-15 0.95237 0.849246 1.06802 0.983446 0.815028 1.18667 0.976964 0.899356 1.06127 0.593595 0.998605 -0.022486 0.0421374 NA
17:76388202_A_G rs4969178 17 76388202 A G 180 0.987018 0.976346 30079.4 94719.9 74038.6 0 30079.4 94719.9 74038.6 0 198838 199.906 609.075 506.02 0 1315 29879.5 94110.9 73532.6 0 197523 0.38946 0.383607 0.389499 -3.07376e-15 0.96734 0.824071 1.13552 1.02857 0.872745 1.21223 1.02516 0.947423 1.10927 0.500351 0.975912 0.0273936 0.040647 NA
rs4939883 rs4939883 18 47167214 T C 181 1 1 6490 58446 133902 0 6490 58446 133902 0 198838 43 371 901 0 1315 6447 58075 133001 0 197523 0.179609 0.173764 0.179647 0 0.957798 0.69774 1.31478 1.01569 0.747215 1.38062 1.04127 0.941058 1.15216 0.389309 1 0.0438239 0.0509065 NA
18:47209143_C_T rs11660468 18 47209143 C T 182 0.998561 0.997596 73670.9 94228.8 30938.3 0 73670.9 94228.8 30938.3 0 198838 489.867 632.631 192.502 0 1315 73181 93596.2 30745.8 0 197523 0.392544 0.386934 0.392581 5.85478e-16 1.00975 0.89704 1.13662 0.935342 0.791281 1.10563 0.976533 0.9026 1.05652 0.611565 0.998179 -0.0203254 0.0400232 NA
18:57798110_C_T rs952044 18 57798110 C T 183 0.993835 0.990603 89259.6 87987.5 21590.8 0 89259.6 87987.5 21590.8 0 198838 583.608 585.325 146.067 0 1315 88676 87402.2 21444.7 0 197523 0.329839 0.333635 0.329814 -4.39109e-16 1.01756 0.906987 1.14161 1.03494 0.862772 1.24147 1.01738 0.937918 1.10358 0.686196 0.989473 0.0169177 0.041873 NA
19:8431581_G_A rs2278236 19 8431581 G A 184 0.998538 0.997544 46687.8 99388.5 52761.7 0 46687.8 99388.5 52761.7 0 198838 297.118 655.749 362.133 0 1315 46390.7 98732.7 52399.5 0 197523 0.484727 0.475279 0.48479 4.39109e-16 1.037 0.903771 1.18987 1.07906 0.92511 1.25862 1.03884 0.962057 1.12175 0.337011 0.99831 0.0376503 0.0392155 NA
rs6511720 rs6511720 19 11202306 G T 185 1 1 154397 41727 2714 0 154397 41727 2714 0 198838 1012 282 21 0 1315 153385 41445 2693 0 197523 0.118576 0.123194 0.118546 0 1.03129 0.903374 1.17731 1.18191 0.76593 1.82382 1.04472 0.929658 1.17402 0.443342 1 0.04651 0.0606735 NA
19:11227602_C_T rs688 19 11227602 C T 186 0.999562 0.999303 59915.2 98660.2 40262.6 0 59915.2 98660.2 40262.6 0 198838 422.843 627.153 265.004 0 1315 59492.4 98033 39997.6 0 197523 0.450582 0.439985 0.450652 2.19554e-16 0.900084 0.795314 1.01866 0.93218 0.799064 1.08747 0.957733 0.886535 1.03465 0.259707 0.999543 -0.0443937 0.039388 NA
19:19407718_T_C rs10401969 19 19407718 T C 187 0.999488 0.997403 169564 28131.6 1142.61 0 169564 28131.6 1142.61 0 198838 1125.05 181.945 8 0 1315 168439 27949.7 1134.61 0 197523 0.0764865 0.0752643 0.0764947 -1.4637e-15 0.974612 0.832899 1.14044 1.05563 0.525327 2.12125 0.982607 0.849685 1.13632 0.808117 0.996342 -0.0179321 0.0738387 NA
rs731839 rs731839 19 33899065 G A 188 1 1 22305 88564 87969 0 22305 88564 87969 0 198838 152 574 589 0 1315 22153 87990 87380 0 197523 0.334881 0.33384 0.334888 0 0.950753 0.794614 1.13757 0.982409 0.821461 1.17489 1.00472 0.926254 1.08983 0.933032 1 0.00348763 0.0415041 NA
19:35556744_T_C rs1688030 19 35556744 T C 189 0.999683 0.99822 914.369 24742.3 173181 0 914.369 24742.3 173181 0 198838 2 163.067 1149.93 0 1315 912.369 24579.3 172031 0 197523 0.0668158 0.0635234 0.0668378 0 3.02647 0.749335 12.2236 3.04934 0.760534 12.2262 1.05591 0.902317 1.23565 0.500634 0.999593 0.0527995 0.0783965 NA
rs6859 rs6859 19 45382034 A G 190 1 1 35351 97160 66327 0 35351 97160 66327 0 198838 230 661 424 0 1315 35121 96499 65903 0 197523 0.422107 0.426236 0.42208 0 1.04597 0.899782 1.2159 0.982426 0.836306 1.15408 0.983129 0.909777 1.0624 0.675217 1 -0.0166145 0.0396529 NA
rs7254892 rs7254892 19 45389596 G A 191 1 1 186657 11977 204 0 186657 11977 204 0 198838 1249 65 1 0 1315 185408 11912 203 0 197523 0.0311434 0.0254753 0.0311812 0 0.810018 0.630817 1.04013 0.731257 0.102428 5.22064 0.812225 0.636862 1.03587 0.10202 1 -0.184732 0.112977 NA
rs492602 rs492602 19 49206417 A G 192 1 1 48395 98919 51524 0 48395 98919 51524 0 198838 309 663 343 0 1315 48086 98256 51181 0 197523 0.492132 0.487072 0.492165 0 1.05006 0.917046 1.20237 1.04291 0.893848 1.21682 1.02059 0.945222 1.10197 0.652434 1 0.017707 0.0393154 NA
rs17695224 rs17695224 19 52324216 G A 193 1 1 106762 77959 14117 0 106762 77959 14117 0 198838 703 511 101 0 1315 106059 77448 14016 0 197523 0.267034 0.271103 0.267007 0 0.995412 0.887883 1.11596 1.08715 0.881835 1.34027 1.02104 0.936657 1.11304 0.590502 1 0.0238465 0.0443154 NA
rs103294 rs103294 19 54797848 C T 194 1 1 119591 69028 10219 0 119591 69028 10219 0 198838 784 459 72 0 1315 118807 68569 10147 0 197523 0.224972 0.229278 0.224943 0 1.0144 0.903684 1.13869 1.07528 0.843975 1.36997 1.025 0.935633 1.1229 0.654459 1 0.0209761 0.046866 NA
rs364585 rs364585 20 12962718 A G 195 1 1 30466 94920 73452 0 30466 94920 73452 0 198838 191 619 505 0 1315 30275 94301 72947 0 197523 0.391907 0.380608 0.391982 0 1.04046 0.884188 1.22435 1.09732 0.928525 1.29681 1.04915 0.969481 1.13536 0.246446 1 0.0465303 0.0401461 NA
rs2328223 rs2328223 20 17845921 A C 196 1 1 131170 60630 7038 0 131170 60630 7038 0 198838 877 398 40 0 1315 130293 60232 6998 0 197523 0.187856 0.181749 0.187897 0 0.981697 0.871686 1.10559 0.849195 0.617998 1.16688 0.960012 0.869153 1.06037 0.434542 1 -0.0391782 0.0501357 NA
20:34154741_C_T rs7264396 20 34154741 C T 197 0.999888 0.999712 124057 66100.7 8680.77 0 124057 66100.7 8680.77 0 198838 825.035 427.965 62 0 1315 123232 65672.7 8618.77 0 197523 0.209875 0.209873 0.209875 -7.31848e-17 0.973358 0.865761 1.09433 1.07447 0.829282 1.39216 0.999986 0.910119 1.09873 0.945086 0.99992 0.00332351 0.0482514 NA
20:39180436_T_C rs6016381 20 39180436 T C 198 0.985595 0.976044 73114.7 94522.4 31200.9 0 73114.7 94522.4 31200.9 0 198838 487.776 616.2 211.024 0 1315 72626.9 93906.2 30989.9 0 197523 0.394603 0.394771 0.394602 -5.12293e-16 0.977021 0.867251 1.10069 1.01388 0.862211 1.19223 1.00071 0.925202 1.08237 0.976318 0.976445 -0.0012019 0.0404887 NA
20:39724338_T_C rs6065311 20 39724338 T C 199 0.999675 0.999483 54191.2 99148 45498.8 0 54191.2 99148 45498.8 0 198838 344.345 655.494 315.161 0 1315 53846.9 98492.5 45183.6 0 197523 0.478142 0.488903 0.47807 0 1.04072 0.913052 1.18623 1.09073 0.935705 1.27144 1.04434 0.967219 1.1276 0.257052 0.999216 0.0444211 0.0391933 NA
rs1800961 rs1800961 20 43042364 C T 200 1 1 186678 11972 188 0 186678 11972 188 0 198838 1230 84 1 0 1315 185448 11888 187 0 197523 0.0310504 0.0326996 0.0310394 0 1.06534 0.853406 1.3299 0.806261 0.112885 5.75855 1.05529 0.850589 1.30927 0.628603 1 0.0546179 0.112918 NA
20:44585420_A_G rs4465830 20 44585420 A G 201 0.999856 0.999619 131807 60129.4 6901.45 0 131807 60129.4 6901.45 0 198838 854.867 412.071 48.0627 0 1315 130952 59717.3 6853.39 0 197523 0.185911 0.19323 0.185862 7.31848e-17 1.05703 0.93943 1.18934 1.07428 0.802585 1.43795 1.04914 0.952029 1.15615 0.343308 0.9995 0.0476516 0.050284 NA
rs181362 rs181362 22 21932068 C T 202 1 1 129419 62010 7409 0 129419 62010 7409 0 198838 857 399 59 0 1315 128562 61611 7350 0 197523 0.193192 0.196578 0.19317 0 0.971508 0.862361 1.09447 1.20419 0.924001 1.56935 1.02196 0.927955 1.12549 0.66225 1 0.0216847 0.0496434 NA
rs5763662 rs5763662 22 30378703 C T 203 1 1 189781 8961 96 0 189781 8961 96 0 198838 1251 64 0 0 1315 188530 8897 96 0 197523 0.0230162 0.0243346 0.0230074 0 1.08408 0.842518 1.39489 NA NA NA 1.05912 0.825747 1.35845 0.673438 1 0.0549911 0.130486 NA
22:38595411_G_A rs3761445 22 38595411 G A 204 0.998854 0.998263 31760.7 95987.3 71090 0 31760.7 95987.3 71090 0 198838 221.533 644.965 448.502 0 1315 31539.1 95342.3 70641.5 0 197523 0.401102 0.4137 0.401018 -2.92739e-16 0.963076 0.826309 1.12248 0.903889 0.769088 1.06232 0.948821 0.877746 1.02565 0.167287 0.998585 -0.055325 0.0400623 NA
# Completed successfully at 2020-06-10 05:13:49
