# Supplementary material for: Predicting the effect of statins on cancer risk using genetic variants from a Mendelian randomization study in the UK Biobank
Source: eLife. 2020 Oct 13;9:e57191. doi: 10.7554/eLife.57191 (PMC7553780; doi:10.7554/eLife.57191)
Supplement: Source data 1. [file elife-57191-data1.zip › lipid_snps_CANCER_outcomes_ca_panc.out]

# Analysis: "SNPTEST 2.5.4-beta1 analysis, started 2019-08-07 20:11:29"
#  started: 2019-08-07 22:38:09
# 
# Analysis properties:
#   -cov_names PC1 PC2 PC3 PC4 PC5 PC6 PC7 PC8 PC9 PC10 ages sex (user-supplied)
#   -data /rds/project/jmmh2/rds-jmmh2-projects/zz_mr/Association_Tests_August/bgen/lipid_snps.bgen /rds/project/jmmh2/rds-jmmh2-projects/zz_mr/Association_Tests_August/input/cancer_v3.sample (user-supplied)
#   -exclude_samples /rds/project/jmmh2/rds-jmmh2-projects/zz_mr/Amy_GWAS/input_all/exclusion_list.txt (user-supplied)
#   -frequentist 1 (user-supplied)
#   -method score (user-supplied)
#   -o /rds/project/jmmh2/rds-jmmh2-projects/zz_mr/Association_Tests_August/output/lipid_snps_CANCER_outcomes_ca_panc.out (user-supplied)
#   -pheno ca_panc (user-supplied)
# 
alternate_ids rsid chromosome position alleleA alleleB index average_maximum_posterior_call info cohort_1_AA cohort_1_AB cohort_1_BB cohort_1_NULL all_AA all_AB all_BB all_NULL all_total cases_AA cases_AB cases_BB cases_NULL cases_total controls_AA controls_AB controls_BB controls_NULL controls_total all_maf cases_maf controls_maf missing_data_proportion het_OR het_OR_lower het_OR_upper hom_OR hom_OR_lower hom_OR_upper all_OR all_OR_lower all_OR_upper frequentist_add_pvalue frequentist_add_info frequentist_add_beta_1 frequentist_add_se_1 comment
rs10903129 rs10903129 01 25768937 A G 1 1 1 72158 181055 114373 0 72158 181055 114373 0 367586 233 626 405 0 1264 71925 180429 113968 0 366322 0.442578 0.431962 0.442615 0 1.07101 0.921214 1.24516 1.09697 0.933442 1.28915 1.04424 0.965086 1.1299 0.303313 1 0.0412701 0.0400932 NA
rs4660293 rs4660293 01 40028180 A G 2 1 1 215504 132022 20060 0 215504 132022 20060 0 367586 735 435 94 0 1264 214769 131587 19966 0 366322 0.234152 0.24644 0.23411 0 0.965963 0.857792 1.08778 1.37569 1.10935 1.70598 1.06989 0.977202 1.17138 0.118226 1 0.0737698 0.0472198 NA
rs2479394 rs2479394 01 55486064 G A 3 1 1 28474 148012 191100 0 28474 148012 191100 0 367586 95 507 662 0 1264 28379 147505 190438 0 366322 0.278792 0.275712 0.278803 0 1.02677 0.824424 1.27879 1.03843 0.837204 1.28802 1.01554 0.930568 1.10828 0.768532 1 0.0130956 0.0444983 NA
rs11206510 rs11206510 01 55496039 T C 4 1 1 242622 111961 13003 0 242622 111961 13003 0 367586 855 368 41 0 1264 241767 111593 12962 0 366322 0.187666 0.178006 0.1877 0 0.932485 0.825055 1.0539 0.894423 0.65349 1.22418 0.937174 0.84623 1.03789 0.18965 1 -0.0669625 0.0510535 NA
1:55502137_C_G rs2149041 01 55502137 C G 5 0.996853 0.992299 242350 112197 13039.4 0 242350 112197 13039.4 0 367586 805.761 412.141 46.098 0 1264 241544 111784 12993.3 0 366322 0.188086 0.1995 0.188046 -3.95878e-16 1.10524 0.981328 1.24479 1.06354 0.789985 1.43183 1.07609 0.975908 1.18656 0.140804 0.992817 0.0754264 0.0512128 NA
rs2479409 rs2479409 01 55504650 G A 6 1 1 44711 166817 156058 0 44711 166817 156058 0 367586 166 583 515 0 1264 44545 166234 155543 0 366322 0.348543 0.361946 0.348497 0 0.941108 0.791803 1.11857 0.88848 0.745654 1.05866 0.942964 0.86937 1.02279 0.154488 1 -0.0595499 0.041823 NA
rs10888897 rs10888897 01 55513061 T C 7 1 1 56449 175511 135626 0 56449 175511 135626 0 367586 178 611 475 0 1264 56271 174900 135151 0 366322 0.392301 0.382516 0.392335 0 1.10437 0.934323 1.30537 1.11106 0.934998 1.32028 1.04224 0.961779 1.12944 0.315489 1 0.0410252 0.0408712 NA
1:55518752_C_T rs7552841 01 55518752 C T 8 0.958373 0.933846 142943 172732 51911 0 142943 172732 51911 0 367586 502.816 586.196 174.988 0 1264 142440 172146 51736.1 0 366322 0.376177 0.370321 0.376197 4.59218e-15 0.964646 0.856126 1.08692 0.95816 0.806491 1.13835 0.975197 0.899442 1.05733 0.516656 0.929536 -0.0276986 0.0427111 NA
rs562556 rs562556 01 55524237 G A 9 1 1 11874 108124 247588 0 11874 108124 247588 0 367586 35 366 863 0 1264 11839 107758 246725 0 366322 0.179376 0.172468 0.1794 0 1.14889 0.811799 1.62595 1.18316 0.843443 1.65972 1.04897 0.945969 1.1632 0.372634 1 0.0463348 0.051971 NA
1:55958030_C_T rs1998013 01 55958030 C T 10 0.99938 0.924791 365156 2424.64 5.47451 0 365156 2424.64 5.47451 0 367586 1252.65 11.3451 0 0 1264 363903 2413.3 5.47451 0 366322 0.00331296 0.00448778 0.0033089 -2.13774e-15 1.36569 0.760147 2.45361 NA NA NA 1.35788 0.756803 2.43635 0.288282 0.913185 0.384574 0.362158 NA
1:62953373_G_A rs10493326 01 62953373 G A 11 0.993589 0.986538 204883 139060 23643.3 0 204883 139060 23643.3 0 367586 734.902 455.569 73.5294 0 1264 204148 138604 23569.8 0 366322 0.253473 0.238381 0.253525 7.91756e-16 0.913048 0.812174 1.02645 0.866606 0.681618 1.1018 0.92157 0.840872 1.01001 0.0847508 0.987773 -0.0795071 0.0461242 NA
1:63133930_G_A rs4587594 01 63133930 G A 12 0.999555 0.999167 154549 167721 45316.3 0 154549 167721 45316.3 0 367586 523.043 573.773 167.184 0 1264 154026 167147 45149.1 0 366322 0.351419 0.359233 0.351392 7.91756e-17 1.01087 0.897737 1.13827 1.09044 0.915881 1.29827 1.03482 0.953933 1.12257 0.404037 0.999329 0.0348908 0.0418138 NA
1:92993807_C_T rs6603981 01 92993807 C T 13 0.998715 0.997191 16184.9 118957 232444 0 16184.9 118957 232444 0 367586 53.7137 388.067 822.22 0 1264 16131.2 118569 231622 0 366322 0.205838 0.196002 0.205872 -2.21692e-15 0.982917 0.738566 1.30811 1.06608 0.808556 1.40562 1.06341 0.96379 1.17333 0.209001 0.997958 0.0617029 0.0491141 NA
rs12133576 rs12133576 01 93816400 A G 14 1 1 50170 170896 146520 0 50170 170896 146520 0 367586 182 588 494 0 1264 49988 170308 146026 0 366322 0.368942 0.376582 0.368916 0 0.94828 0.802792 1.12014 0.929161 0.783699 1.10162 0.967741 0.892808 1.04896 0.485127 1 -0.0288103 0.0412707 NA
rs646776 rs646776 01 109818530 C T 15 1 1 18197 127002 222387 0 18197 127002 222387 0 367586 60 437 767 0 1264 18137 126565 221620 0 366322 0.222255 0.220332 0.222262 0 1.04372 0.796515 1.36763 1.04617 0.804086 1.36113 1.01126 0.920337 1.11117 0.785414 1 0.013051 0.0479339 NA
1:110198727_C_G rs1010167 01 110198727 C G 16 0.996247 0.993891 137991 174531 55063.9 0 137991 174531 55063.9 0 367586 467.769 608.906 187.325 0 1264 137523 173922 54876.5 0 366322 0.3872 0.389065 0.387194 1.26681e-15 1.0293 0.912254 1.16136 1.00359 0.846896 1.18927 1.00791 0.930331 1.09196 0.83204 0.992763 0.00872117 0.0411209 NA
rs267733 rs267733 01 150958836 A G 17 1 1 258958 99130 9498 0 258958 99130 9498 0 367586 856 376 32 0 1264 258102 98754 9466 0 366322 0.160678 0.174051 0.160632 0 1.14802 1.01669 1.29632 1.0193 0.715781 1.45152 1.10114 0.993366 1.22061 0.0681065 1 0.0990927 0.0543181 NA
rs12145743 rs12145743 01 156700651 T G 18 1 1 161167 164513 41906 0 161167 164513 41906 0 367586 563 579 122 0 1264 160604 163934 41784 0 366322 0.337778 0.325554 0.33782 0 1.00753 0.896988 1.13169 0.832909 0.684641 1.01329 0.946162 0.870512 1.02839 0.195013 1 -0.0546816 0.0421962 NA
rs4650994 rs4650994 01 178515312 G A 19 1 1 81139 181896 104551 0 81139 181896 104551 0 367586 252 631 381 0 1264 80887 181265 104170 0 366322 0.468154 0.448972 0.468221 0 1.11736 0.965295 1.29338 1.17398 1.00099 1.37687 1.08062 0.99903 1.16888 0.058898 1 0.0752685 0.0398467 NA
1:182150978_C_A rs1689797 01 182150978 C A 20 0.998404 0.997402 163413 163299 40874.1 0 163413 163299 40874.1 0 367586 539.396 583.98 140.624 0 1264 162874 162715 40733.4 0 366322 0.333319 0.342258 0.333288 1.58351e-15 1.08372 0.963818 1.21853 1.04244 0.865598 1.25541 1.04092 0.958676 1.13021 0.292174 0.997226 0.044654 0.0423918 NA
rs2642438 rs2642438 01 220970028 A G 21 1 1 32481 153245 181860 0 32481 153245 181860 0 367586 101 550 613 0 1264 32380 152695 181247 0 366322 0.296811 0.297468 0.296809 0 1.15476 0.933679 1.4282 1.08429 0.878193 1.33875 0.996846 0.91523 1.08574 0.999687 1 -1.71079e-05 0.0435902 NA
1:220985811_T_C rs903319 01 220985811 T C 22 0.997348 0.994976 198690 143077 25818.5 0 198690 143077 25818.5 0 367586 698.145 482.561 83.2941 0 1264 197992 142595 25735.2 0 366322 0.264856 0.256784 0.264883 8.70931e-16 0.959732 0.85442 1.07803 0.917885 0.731059 1.15246 0.958856 0.876869 1.04851 0.328701 0.994211 -0.0442691 0.0453236 NA
rs4846914 rs4846914 01 230295691 G A 23 1 1 56753 176014 134819 0 56753 176014 134819 0 367586 187 615 462 0 1264 56566 175399 134357 0 366322 0.393813 0.391218 0.393822 0 1.06063 0.900242 1.24958 1.04015 0.877395 1.23309 1.01098 0.933235 1.0952 0.807461 1 0.00995667 0.0408557 NA
1:230419344_G_A rs6680658 01 230419344 G A 24 0.993148 0.986 216214 131472 19900 0 216214 131472 19900 0 367586 735.561 450.725 77.7137 0 1264 215478 131021 19822.3 0 366322 0.232969 0.239776 0.232946 -1.66269e-15 1.00775 0.896085 1.13334 1.14849 0.908657 1.45163 1.03857 0.94779 1.13804 0.433046 0.98416 0.037275 0.0475452 NA
1:234849339_G_A rs2587534 01 234849339 G A 25 0.99591 0.992501 85062.7 183708 98815.1 0 85062.7 183708 98815.1 0 367586 285.424 647.082 331.494 0 1264 84777.3 183061 98483.6 0 366322 0.481294 0.481776 0.481292 4.19631e-15 1.04991 0.913199 1.20709 0.999773 0.853202 1.17152 0.998064 0.923034 1.07919 0.869705 0.992202 -0.00657675 0.040094 NA
rs1367117 rs1367117 02 21263900 G A 26 1 1 161856 163987 41743 0 161856 163987 41743 0 367586 616 511 137 0 1264 161240 163476 41606 0 366322 0.336619 0.310522 0.336709 0 0.818199 0.727509 0.920195 0.8619 0.716003 1.03753 0.887199 0.815403 0.965318 0.0055056 1 -0.117188 0.0422167 NA
rs515135 rs515135 02 21286057 T C 27 1 1 11882 108434 247270 0 11882 108434 247270 0 367586 35 404 825 0 1264 11847 108030 246445 0 366322 0.179819 0.1875 0.179793 0 1.26584 0.895708 1.78891 1.13312 0.807521 1.58999 0.949884 0.859445 1.04984 0.308197 1 -0.0529341 0.0519464 NA
rs1260326 rs1260326 02 27730940 T C 28 1 1 57437 175526 134623 0 57437 175526 134623 0 367586 200 567 497 0 1264 57237 174959 134126 0 366322 0.39501 0.382516 0.395053 0 0.927457 0.789166 1.08998 1.06045 0.899672 1.24996 1.05418 0.972791 1.14237 0.216485 1 0.0504212 0.0407962 NA
2:27731212_T_C rs3817588 02 27731212 T C 29 0.991982 0.980657 237957 115439 14189.4 0 237957 115439 14189.4 0 367586 817.129 405.388 41.4824 0 1264 237140 115034 14147.9 0 366322 0.195625 0.193178 0.195634 -3.8796e-15 1.02273 0.907731 1.15229 0.850915 0.622602 1.16295 0.98444 0.89173 1.08679 0.75443 0.981147 -0.0158619 0.0507088 NA
rs6544713 rs6544713 02 44073881 T C 30 1 1 38467 160718 168401 0 38467 160718 168401 0 367586 156 533 575 0 1264 38311 160185 167826 0 366322 0.32326 0.334256 0.323222 0 0.817155 0.683387 0.977106 0.84141 0.704715 1.00462 0.951224 0.875652 1.03332 0.222796 1 -0.0520012 0.0426544 NA
rs4148218 rs4148218 02 44099582 G A 31 1 1 245276 109927 12383 0 245276 109927 12383 0 367586 860 366 38 0 1264 244416 109561 12345 0 366322 0.183213 0.174842 0.183242 0 0.949415 0.839927 1.07318 0.87483 0.631832 1.21128 0.944446 0.852179 1.0467 0.265933 1 -0.0573401 0.0515427 NA
rs2710642 rs2710642 02 63149557 G A 32 1 1 39456 161626 166504 0 39456 161626 166504 0 367586 136 547 581 0 1264 39320 161079 165923 0 366322 0.327186 0.323972 0.327197 0 0.9818 0.813431 1.18502 1.01238 0.839689 1.22059 1.0148 0.93356 1.10311 0.77985 1 0.0118947 0.0425551 NA
2:118576719_T_C rs17508045 02 118576719 T C 33 0.999611 0.997929 305977 58744.1 2864.9 0 305977 58744.1 2864.9 0 367586 1068.38 184.714 10.9059 0 1264 304909 58559.4 2854 0 366322 0.087699 0.0816952 0.0877198 -1.66269e-15 0.900216 0.769854 1.05265 1.09056 0.599913 1.98251 0.925211 0.802288 1.06697 0.278222 0.996905 -0.0764541 0.0705086 NA
rs2030746 rs2030746 02 121309488 C T 34 1 1 125469 178592 63525 0 125469 178592 63525 0 367586 427 614 223 0 1264 125042 177978 63302 0 366322 0.415742 0.419304 0.41573 0 1.01025 0.89269 1.1433 1.03161 0.877131 1.21329 1.0148 0.937591 1.09838 0.736691 1 0.0136108 0.0404795 NA
2:135762344_C_T rs16831243 02 135762344 C T 35 0.999529 0.998031 297933 65518.4 4134.64 0 297933 65518.4 4134.64 0 367586 1033.81 207.192 23 0 1264 296899 65311.2 4111.64 0 366322 0.100368 0.100155 0.100369 3.95878e-16 0.911076 0.784619 1.05792 1.6065 1.06152 2.43127 0.997636 0.875954 1.13622 0.9381 0.99924 0.00520659 0.0670449 NA
2:165551201_T_C rs7607980 02 165551201 T C 36 0.999288 0.997628 284300 77910.9 5375.6 0 284300 77910.9 5375.6 0 367586 982.486 266.863 14.651 0 1264 283317 77644 5360.95 0 366322 0.1206 0.117154 0.120612 -2.85032e-15 0.99112 0.865498 1.13498 0.788082 0.470139 1.32104 0.96752 0.856899 1.09242 0.59545 0.998141 -0.0325129 0.0612348 NA
2:165619163_T_G rs355838 02 165619163 T G 37 0.994557 0.992059 56385.1 175396 135805 0 56385.1 175396 135805 0 367586 200.125 598.996 464.878 0 1264 56185 174797 135340 0 366322 0.391971 0.395272 0.39196 9.50107e-16 0.962073 0.81957 1.12935 0.964341 0.81684 1.13848 0.986219 0.910512 1.06822 0.697506 0.992861 -0.0159526 0.041042 NA
rs2287623 rs2287623 02 169830155 G A 38 1 1 57757 176298 133531 0 57757 176298 133531 0 367586 182 627 455 0 1264 57575 175671 133076 0 366322 0.39693 0.392009 0.396947 0 1.12909 0.957067 1.33204 1.08162 0.910535 1.28485 1.02089 0.94241 1.1059 0.596753 1 0.0215721 0.0407733 NA
rs1047891 rs1047891 02 211540507 C A 39 1 1 172154 158700 36732 0 172154 158700 36732 0 367586 624 534 106 0 1264 171530 158166 36626 0 366322 0.315795 0.295095 0.315867 0 0.928076 0.826639 1.04196 0.795558 0.647311 0.977756 0.906708 0.832312 0.987754 0.0270297 1 -0.0949202 0.0429291 NA
rs1250229 rs1250229 02 216304384 T C 40 1 1 24471 143779 199336 0 24471 143779 199336 0 367586 83 501 680 0 1264 24388 143278 198656 0 366322 0.262144 0.263845 0.262138 0 1.02744 0.814156 1.2966 1.00579 0.800508 1.2637 0.991233 0.907183 1.08307 0.880707 1 -0.0068439 0.0456039 NA
2:227122216_G_T rs1515110 02 227122216 G T 41 0.999003 0.998217 48609.5 170037 148940 0 48609.5 170037 148940 0 367586 163.318 598.294 502.388 0 1264 48446.2 169438 148438 0 366322 0.363528 0.365874 0.36352 1.58351e-16 1.04744 0.880747 1.24568 1.00397 0.841238 1.19819 0.989891 0.912806 1.07348 0.781488 0.998237 -0.0115138 0.0415091 NA
rs11563251 rs11563251 02 234679384 C T 42 1 1 290875 72172 4539 0 290875 72172 4539 0 367586 1001 252 11 0 1264 289874 71920 4528 0 366322 0.110518 0.108386 0.110526 0 1.01467 0.883545 1.16526 0.703496 0.388051 1.27536 0.978288 0.862809 1.10922 0.72355 1 -0.022481 0.0635562 NA
3:12296469_G_A rs9875338 03 12296469 G A 43 0.999063 0.998416 132583 176123 58880 0 132583 176123 58880 0 367586 451.514 602.486 210 0 1264 132132 175520 58670 0 366322 0.399747 0.404465 0.399731 -7.91756e-16 1.00451 0.888957 1.13509 1.04747 0.889028 1.23414 1.01989 0.941883 1.10435 0.594892 0.998732 0.0216756 0.0407619 NA
rs7640978 rs7640978 03 32533010 C T 44 1 1 305112 59557 2917 0 305112 59557 2917 0 367586 1049 208 7 0 1264 304063 59349 2910 0 366322 0.0889465 0.0878165 0.0889504 0 1.01587 0.875219 1.17912 0.697257 0.331286 1.46752 0.986024 0.858952 1.1319 0.897998 1 -0.00899881 0.0701984 NA
Affx-22382690 rs2290547 03 47061183 G A 45 1 1 250117 105993 11476 0 250117 105993 11476 0 367586 847 377 40 0 1264 249270 105616 11436 0 366322 0.175394 0.180775 0.175376 0 1.05051 0.930261 1.18629 1.02937 0.749206 1.41431 1.03758 0.937459 1.1484 0.493678 1 0.0358661 0.0523999 NA
3:50113034_A_G rs2240327 03 50113034 A G 46 0.99989 0.999813 100622 183347 83617 0 100622 183347 83617 0 367586 363.918 640.067 260.016 0 1264 100258 182707 83357 0 366322 0.47687 0.4589 0.476932 -2.37527e-16 0.965129 0.848401 1.09792 0.859356 0.732719 1.00788 0.930127 0.860021 1.00595 0.0663136 0.999847 -0.0746044 0.0406276 NA
rs13326165 rs13326165 03 52532118 A G 47 1 1 15455 119214 232917 0 15455 119214 232917 0 367586 51 424 789 0 1264 15404 118790 232128 0 366322 0.204203 0.20807 0.204189 0 1.07808 0.805897 1.44218 1.02663 0.773077 1.36334 0.976565 0.886996 1.07518 0.637979 1 -0.0233371 0.0495978 NA
rs6805251 rs6805251 03 119560606 T C 48 1 1 53874 173703 140009 0 53874 173703 140009 0 367586 161 598 505 0 1264 53713 173105 139504 0 366322 0.382837 0.363924 0.382902 0 1.15251 0.968166 1.37196 1.2077 1.01111 1.44251 1.08451 0.999965 1.17619 0.0428353 1 0.0830796 0.0410206 NA
rs17345563 rs17345563 03 132209203 A G 49 1 1 289295 73612 4679 0 289295 73612 4679 0 367586 975 273 16 0 1264 288320 73339 4663 0 366322 0.112858 0.120649 0.112831 0 1.10077 0.962289 1.25919 1.01467 0.618605 1.66432 1.07879 0.956899 1.21621 0.211567 1 0.0787549 0.0630408 NA
3:135932359_C_T rs687339 03 135932359 C T 50 0.998803 0.997227 19123.1 129452 219011 0 19123.1 129452 219011 0 367586 59.0745 471.102 733.824 0 1264 19064 128981 218277 0 366322 0.228107 0.23309 0.22809 -1.50434e-15 1.1787 0.89894 1.54553 1.08492 0.831948 1.4148 0.97221 0.886437 1.06628 0.570628 0.997291 -0.0269784 0.0475703 NA
3:156798294_A_G rs1482852 03 156798294 A G 51 0.998128 0.996845 131815 177009 58762 0 131815 177009 58762 0 367586 457.855 618.439 187.706 0 1264 131357 176390 58574.3 0 366322 0.400631 0.393137 0.400657 1.26681e-15 1.00588 0.891203 1.13532 0.919384 0.775535 1.08991 0.969072 0.894615 1.04973 0.442424 0.996837 -0.0313829 0.0408574 NA
3:170727218_G_A rs10513688 03 170727218 G A 52 0.999974 0.999859 299612 64506.6 3467.13 0 299612 64506.6 3467.13 0 367586 1025 231.004 8 0 1264 298587 64275.5 3459.13 0 366322 0.0971756 0.0977072 0.0971738 -9.50107e-16 1.04694 0.907436 1.2079 0.67371 0.335737 1.35191 1.00608 0.882099 1.1475 0.885094 0.999982 0.00974565 0.0674368 NA
rs6831256 rs6831256 04 3473139 A G 53 1 1 122328 179565 65693 0 122328 179565 65693 0 367586 412 636 216 0 1264 121916 178929 65477 0 366322 0.422964 0.422468 0.422965 0 1.05182 0.928998 1.19087 0.976177 0.827758 1.15121 0.997966 0.922109 1.08006 0.983504 1 0.000835424 0.0404049 NA
4:26062990_A_G rs10019888 04 26062990 A G 54 0.996652 0.990717 256221 101227 10138.8 0 256221 101227 10138.8 0 367586 868.584 348.333 47.0824 0 1264 255352 100878 10091.7 0 366322 0.165273 0.175039 0.165239 -6.65075e-15 1.01514 0.896289 1.14975 1.37158 1.02225 1.84028 1.07189 0.967201 1.1879 0.195198 0.98839 0.0697511 0.0538471 NA
rs442177 rs442177 04 88030261 G T 55 1 1 60675 177384 129527 0 60675 177384 129527 0 367586 216 614 434 0 1264 60459 176770 129093 0 366322 0.406346 0.413766 0.40632 0 0.972226 0.832355 1.1356 0.94101 0.799079 1.10815 0.969689 0.895774 1.0497 0.455632 1 -0.0302993 0.0406126 NA
4:88160140_C_T rs10029254 04 88160140 C T 56 0.999897 0.999771 217251 130571 19763.7 0 217251 130571 19763.7 0 367586 763.02 417.969 83.0118 0 1264 216488 130153 19680.7 0 366322 0.231372 0.23101 0.231374 3.16702e-16 0.911144 0.808541 1.02677 1.19674 0.953711 1.50169 0.997953 0.909648 1.09483 0.991695 0.999913 -0.000491907 0.0472571 NA
rs3822072 rs3822072 04 89741269 G A 57 1 1 110787 182105 74694 0 110787 182105 74694 0 367586 383 620 261 0 1264 110404 181485 74433 0 366322 0.450905 0.451741 0.450902 0 0.984775 0.866802 1.1188 1.01079 0.863415 1.18332 1.00339 0.927668 1.08529 0.927382 1 0.00365617 0.0401163 NA
rs2602836 rs2602836 04 100014805 A G 58 1 1 64735 179575 123276 0 64735 179575 123276 0 367586 228 612 424 0 1264 64507 178963 122852 0 366322 0.420371 0.422468 0.420364 0 0.96752 0.830807 1.12673 0.976463 0.83105 1.14732 0.991406 0.916048 1.07296 0.807844 1 -0.00983457 0.0404367 NA
rs13107325 rs13107325 04 103188709 C T 59 1 1 314539 51078 1969 0 314539 51078 1969 0 367586 1076 183 5 0 1264 313463 50895 1964 0 366322 0.0748342 0.0763449 0.074829 0 1.04749 0.89529 1.22556 0.741656 0.307721 1.78751 1.02193 0.882179 1.18383 0.858667 1 0.0134777 0.0756873 NA
rs6450176 rs6450176 05 53298025 G A 60 1 1 205147 139012 23427 0 205147 139012 23427 0 367586 646 524 94 0 1264 204501 138488 23333 0 366322 0.25282 0.281646 0.25272 0 1.19779 1.06721 1.34435 1.27532 1.02676 1.58406 1.15933 1.06292 1.26449 0.000780522 1 0.154196 0.0458969 NA
5:55861786_C_T rs9686661 05 55861786 C T 61 0.999884 0.999703 235332 117442 14811.2 0 235332 117442 14811.2 0 367586 806.694 400.298 57.0078 0 1264 234526 117042 14754.2 0 366322 0.200041 0.203447 0.20003 -4.75053e-16 0.994313 0.881846 1.12112 1.12331 0.858268 1.47021 1.02145 0.927017 1.1255 0.662657 0.999455 0.0217423 0.0498394 NA
5:67714246_A_G rs4976033 05 67714246 A G 62 0.983128 0.97252 131248 176794 59543.3 0 131248 176794 59543.3 0 367586 463.749 607.267 192.984 0 1264 130785 176187 59350.3 0 366322 0.402465 0.392894 0.402498 1.26681e-15 0.97203 0.86118 1.09715 0.917008 0.775057 1.08496 0.960697 0.886876 1.04066 0.326819 0.97224 -0.0404406 0.0412431 NA
5:74560579_G_A rs10066707 05 74560579 G A 63 0.993838 0.99098 146622 170694 50270.3 0 146622 170694 50270.3 0 367586 481.271 612.196 170.533 0 1264 146141 170082 50099.8 0 366322 0.36894 0.377082 0.368912 1.74186e-15 1.09299 0.969772 1.23186 1.03361 0.867699 1.23123 1.03555 0.955387 1.12244 0.408108 0.98931 0.0343201 0.041488 NA
5:74562029_C_G rs2006760 05 74562029 C G 64 0.989448 0.974963 232555 119577 15454 0 232555 119577 15454 0 367586 806.471 408.506 49.0235 0 1264 231749 119168 15405 0 366322 0.204693 0.200377 0.204708 -8.86766e-15 0.985067 0.874347 1.10981 0.914476 0.685107 1.22064 0.973539 0.883053 1.0733 0.568615 0.973355 -0.0285707 0.050116 NA
rs7703051 rs7703051 05 74625487 C A 65 1 1 143724 172086 51776 0 143724 172086 51776 0 367586 492 613 159 0 1264 143232 171473 51617 0 366322 0.37493 0.368275 0.374953 0 1.04073 0.924114 1.17207 0.896766 0.74973 1.07264 0.971809 0.896233 1.05376 0.432325 1 -0.0323159 0.0411553 NA
5:74641707_G_A rs2303152 05 74641707 G A 66 0.999561 0.998347 297281 66549.7 3754.97 0 297281 66549.7 3754.97 0 367586 1046.03 205.969 12 0 1264 296235 66343.8 3742.97 0 366322 0.100738 0.0909686 0.100772 1.18763e-15 0.879211 0.757009 1.02114 0.90794 0.513488 1.6054 0.892986 0.779613 1.02285 0.0839474 0.999859 -0.1142 0.0660793 NA
5:74648496_G_T rs17238484 05 74648496 G T 67 0.99975 0.999474 220665 127957 18963.4 0 220665 127957 18963.4 0 367586 775.992 420.008 68 0 1264 219889 127537 18895.4 0 366322 0.22564 0.21994 0.225659 7.1258e-16 0.933184 0.828545 1.05104 1.01976 0.795525 1.30721 0.967507 0.880465 1.06315 0.440722 0.999649 -0.0366857 0.0475834 NA
rs5909 rs5909 05 74656175 G A 68 1 1 301812 62562 3212 0 301812 62562 3212 0 367586 1029 228 7 0 1264 300783 62334 3205 0 366322 0.0938365 0.0957278 0.09383 0 1.06917 0.926038 1.23443 0.638422 0.303342 1.34364 1.02237 0.895291 1.16748 0.777643 1 0.0192905 0.0683109 NA
rs12916 rs12916 05 74656539 T C 69 1 1 132156 176603 58827 0 132156 176603 58827 0 367586 455 623 186 0 1264 131701 175980 58641 0 366322 0.400256 0.393592 0.400279 0 1.02471 0.907858 1.15661 0.918098 0.773905 1.08916 0.97245 0.897748 1.05337 0.428869 1 -0.032194 0.0406937 NA
rs4530754 rs4530754 05 122855416 G A 70 1 1 76377 182312 108897 0 76377 182312 108897 0 367586 271 620 373 0 1264 76106 181692 108524 0 366322 0.455765 0.459652 0.455752 0 0.958309 0.830634 1.10561 0.965234 0.825222 1.129 0.984411 0.910222 1.06465 0.730908 1 -0.0137778 0.0400611 NA
rs6882076 rs6882076 05 156390297 T C 71 1 1 49173 170253 148160 0 49173 170253 148160 0 367586 177 557 530 0 1264 48996 169696 147630 0 366322 0.365355 0.360364 0.365373 0 0.908596 0.766998 1.07634 0.993776 0.838028 1.17847 1.0219 0.942075 1.10849 0.601242 1 0.0216347 0.0413971 NA
6:16109163_A_C rs2294261 06 16109163 A C 72 0.99645 0.994416 95752.4 183259 88575.1 0 95752.4 183259 88575.1 0 367586 343.086 635.361 285.553 0 1264 95409.3 182623 88289.5 0 366322 0.490237 0.477242 0.490282 1.10846e-15 0.967502 0.848245 1.10353 0.899425 0.768534 1.05261 0.94912 0.877744 1.0263 0.174193 0.993733 -0.0543581 0.0400029 NA
6:26093141_G_A rs1800562 06 26093141 G A 73 0.99952 0.997285 313425 51906.4 2254.63 0 313425 51906.4 2254.63 0 367586 1064.85 190.145 9 0 1264 312360 51716.2 2245.63 0 366322 0.076738 0.0823359 0.0767187 8.70931e-16 1.07851 0.924031 1.25881 1.17563 0.609206 2.26869 1.07979 0.936773 1.24464 0.314294 0.999117 0.0754169 0.0749482 NA
rs2247056 rs2247056 06 31265490 T C 74 1 1 32591 153678 181317 0 32591 153678 181317 0 367586 114 514 636 0 1264 32477 153164 180681 0 366322 0.297699 0.293513 0.297713 0 0.956043 0.780193 1.17153 1.0028 0.821276 1.22445 1.02038 0.936527 1.11174 0.594287 1 0.0233246 0.043791 NA
6:34563164_A_G rs205262 06 34563164 A G 75 0.999283 0.998621 196621 144317 26647.4 0 196621 144317 26647.4 0 367586 633.094 518.702 112.204 0 1264 195988 143799 26535.2 0 366322 0.268797 0.293952 0.26871 -2.37527e-16 1.11667 0.994092 1.25437 1.30903 1.07048 1.60072 1.13304 1.03996 1.23446 0.00360477 0.997786 0.131088 0.0450346 NA
6:43757896_C_A rs998584 06 43757896 C A 76 0.996387 0.994693 98504 183562 85520.5 0 98504 183562 85520.5 0 367586 359.525 604.18 300.294 0 1264 98144.5 182957 85220.2 0 366322 0.482339 0.47657 0.482359 5.54229e-16 0.901473 0.790962 1.02743 0.961924 0.825043 1.12151 0.97707 0.903588 1.05653 0.554476 0.995211 -0.0236554 0.0400216 NA
rs17789218 rs17789218 06 100600097 T C 77 1 1 209829 135864 21893 0 209829 135864 21893 0 367586 739 459 66 0 1264 209090 135405 21827 0 366322 0.244365 0.233782 0.244401 0 0.959106 0.853479 1.07781 0.855537 0.664836 1.10094 0.943292 0.860158 1.03446 0.218341 1 -0.0571629 0.046438 NA
6:116337503_G_A rs868943 06 116337503 G A 78 0.999615 0.999376 122639 178859 66087.8 0 122639 178859 66087.8 0 367586 434.894 596.11 232.996 0 1264 122204 178263 65854.8 0 366322 0.423077 0.420135 0.423088 7.1258e-16 0.939653 0.830222 1.06351 0.994177 0.847683 1.16599 0.987966 0.912816 1.0693 0.744194 0.999445 -0.0131619 0.0403362 NA
rs9491696 rs9491696 06 127452639 C G 79 1 1 94100 183991 89495 0 94100 183991 89495 0 367586 305 634 325 0 1264 93795 183357 89170 0 366322 0.493736 0.507911 0.493687 0 1.06334 0.927377 1.21923 1.12084 0.958444 1.31076 1.05855 0.979015 1.14455 0.163519 1 0.0556084 0.0399104 NA
6:139831757_T_C rs634869 06 139831757 T C 80 0.999776 0.999687 61831.2 177550 128204 0 61831.2 177550 128204 0 367586 229 631.031 403.969 0 1264 61602.2 176919 127800 0 366322 0.409717 0.430788 0.409645 0 0.959481 0.824608 1.11641 0.850307 0.722838 1.00025 0.916864 0.847337 0.992095 0.0327128 0.999948 -0.0865461 0.0405256 NA
6:152040291_T_C rs12525163 06 152040291 T C 81 0.999285 0.998573 193858 146362 27365.9 0 193858 146362 27365.9 0 367586 650.831 514.173 98.9961 0 1264 193208 145848 27266.9 0 366322 0.273533 0.281711 0.273504 1.34598e-15 1.04656 0.932081 1.1751 1.0778 0.872057 1.33209 1.04177 0.955149 1.13625 0.374425 0.99851 0.0397985 0.0448072 NA
6:160575985_C_T rs2297374 06 160575985 C T 82 0.998105 0.996826 143986 171881 51719.5 0 143986 171881 51719.5 0 367586 490.792 601.796 171.412 0 1264 143495 171279 51548 0 366322 0.374497 0.373663 0.3745 2.53362e-15 1.02727 0.91164 1.15757 0.972227 0.816809 1.15722 0.996432 0.919163 1.0802 0.930467 0.996032 -0.00359874 0.041243 NA
rs1564348 rs1564348 06 160578860 T C 83 1 1 253279 103766 10541 0 253279 103766 10541 0 367586 873 352 39 0 1264 252406 103414 10502 0 366322 0.169821 0.170095 0.169821 0 0.984122 0.869387 1.114 1.07369 0.778583 1.48064 1.00195 0.90304 1.11169 0.979061 1 0.00139563 0.0531756 NA
rs702485 rs702485 07 6449272 A G 84 1 1 109061 182158 76367 0 109061 182158 76367 0 367586 360 609 295 0 1264 108701 181549 76072 0 366322 0.455529 0.474288 0.455464 0 1.01287 0.888935 1.15409 1.17092 1.00359 1.36615 1.07862 0.997478 1.16635 0.0634688 1 0.0743096 0.0400398 NA
7:16152174_T_A rs17286602 07 16152174 T A 85 0.997749 0.99646 120185 180187 67214.2 0 120185 180187 67214.2 0 367586 430.29 605.039 228.671 0 1264 119754 179582 66985.5 0 366322 0.427948 0.420245 0.427975 -7.91756e-16 0.937669 0.82847 1.06126 0.950077 0.809054 1.11568 0.968848 0.895154 1.04861 0.437749 0.997761 -0.0313706 0.040426 NA
rs10282707 rs10282707 07 17911038 C T 86 1 1 133659 176056 57871 0 133659 176056 57871 0 367586 464 607 193 0 1264 133195 175449 57678 0 366322 0.396911 0.392801 0.396925 0 0.993134 0.879885 1.12096 0.960544 0.811865 1.13645 0.982886 0.907356 1.0647 0.628543 1 -0.0197189 0.0407602 NA
rs12670798 rs12670798 07 21607352 T C 87 1 1 208500 136805 22281 0 208500 136805 22281 0 367586 734 457 73 0 1264 207766 136348 22208 0 366322 0.2467 0.238528 0.246728 0 0.948737 0.843991 1.06648 0.930447 0.731231 1.18394 0.956355 0.872626 1.04812 0.360532 1 -0.0423295 0.0462946 NA
rs4722551 rs4722551 07 25991826 T C 88 1 1 260182 98070 9334 0 260182 98070 9334 0 367586 884 348 32 0 1264 259298 97722 9302 0 366322 0.15879 0.162975 0.158776 0 1.04456 0.92251 1.18276 1.00907 0.708733 1.43667 1.0316 0.928092 1.14664 0.590424 1 0.0292936 0.0544266 NA
rs2073547 rs2073547 07 44582331 A G 89 1 1 245422 109039 13125 0 245422 109039 13125 0 367586 820 398 46 0 1264 244602 108641 13079 0 366322 0.184024 0.193829 0.18399 0 1.09279 0.969263 1.23205 1.04913 0.779159 1.41264 1.06634 0.966026 1.17706 0.202445 1 0.0652514 0.051193 NA
rs217386 rs217386 07 44600695 G A 90 1 1 121990 179168 66428 0 121990 179168 66428 0 367586 420 603 241 0 1264 121570 178565 66187 0 366322 0.424423 0.429193 0.424407 0 0.977458 0.862792 1.10736 1.05395 0.899314 1.23518 1.01976 0.942396 1.10347 0.641802 1 0.0187399 0.0402852 NA
rs4917014 rs4917014 07 50305863 T G 91 1 1 170006 160266 37314 0 170006 160266 37314 0 367586 596 550 118 0 1264 169410 159716 37196 0 366322 0.319509 0.310918 0.319539 0 0.978829 0.871544 1.09932 0.901734 0.739899 1.09897 0.960848 0.883114 1.04542 0.362601 1 -0.0389537 0.0427865 NA
rs17145738 rs17145738 07 72982874 C T 92 1 1 283413 78558 5615 0 283413 78558 5615 0 367586 974 277 13 0 1264 282439 78281 5602 0 366322 0.122132 0.119858 0.12214 0 1.0261 0.897686 1.17288 0.672924 0.389075 1.16385 0.97877 0.867896 1.10381 0.707819 1 -0.0227779 0.0607757 NA
rs799160 rs799160 07 73060006 C T 93 1 1 96049 183953 87584 0 96049 183953 87584 0 367586 316 625 323 0 1264 95733 183328 87261 0 366322 0.488486 0.502769 0.488436 0 1.03282 0.901928 1.18271 1.12139 0.960037 1.30986 1.05901 0.979452 1.14504 0.131597 1 0.0602412 0.0399521 NA
7:116358044_A_G rs38855 07 116358044 A G 94 0.993016 0.989758 102992 183261 81332.4 0 102992 183261 81332.4 0 367586 340.216 664.51 259.275 0 1264 102652 182597 81073.1 0 366322 0.470538 0.467982 0.470546 1.02928e-15 1.09805 0.963338 1.2516 0.964932 0.820747 1.13445 0.989757 0.915252 1.07033 0.793671 0.989888 -0.0104964 0.0401322 NA
7:130444934_A_G rs3996352 07 130444934 A G 95 0.997482 0.996091 94810.4 183476 89299.7 0 94810.4 183476 89299.7 0 367586 321.31 620.369 322.322 0 1264 94489.1 182856 88977.3 0 366322 0.492504 0.5004 0.492477 -3.16702e-16 0.997698 0.871752 1.14184 1.06529 0.912526 1.24363 1.0322 0.954657 1.11605 0.444271 0.996223 0.0305643 0.0399532 NA
rs17173637 rs17173637 07 150529449 T C 96 1 1 308034 56880 2672 0 308034 56880 2672 0 367586 1064 190 10 0 1264 306970 56690 2662 0 366322 0.0846387 0.0830696 0.0846441 0 0.966944 0.828414 1.12864 1.08379 0.580763 2.02252 0.979714 0.850457 1.12861 0.796996 1 -0.018449 0.0717202 NA
8:9184231_G_A rs4240624 08 9184231 G A 97 0.999841 0.999322 3037.28 61083.2 303465 0 3037.28 61083.2 303465 0 367586 16 193.357 1054.64 0 1264 3021.28 60889.9 302411 0 366322 0.0913498 0.0891443 0.0913574 1.58351e-16 0.599633 0.359653 0.99974 0.658535 0.401423 1.08033 1.02732 0.895763 1.1782 0.71031 0.998892 0.0257376 0.0692914 NA
8:9267117_C_T rs9693857 08 9267117 C T 98 0.996631 0.995289 112952 181929 72705.1 0 112952 181929 72705.1 0 367586 375.875 642.863 245.263 0 1264 112576 181286 72459.9 0 366322 0.445255 0.448334 0.445245 1.10846e-15 1.06208 0.934959 1.20648 1.01376 0.862877 1.19104 1.01258 0.936112 1.09529 0.75604 0.99572 0.0124995 0.0402321 NA
8:15799853_G_C rs4332136 08 15799853 G C 99 0.999557 0.97821 361744 5820.84 21 0 361744 5820.84 21 0 367586 1247.23 16.7686 0 0 1264 360497 5804.07 21 0 366322 0.00797478 0.00663316 0.00797941 -6.33405e-15 0.835064 0.515412 1.35296 NA NA NA 0.830158 0.513214 1.34284 0.46763 0.981008 -0.165361 0.227663 NA
rs4921914 rs4921914 08 18272438 C T 100 1 1 17860 128015 221711 0 17860 128015 221711 0 367586 66 418 780 0 1264 17794 127597 220931 0 366322 0.222717 0.217563 0.222734 0 0.883213 0.680947 1.14556 0.951848 0.740024 1.2243 1.03058 0.937516 1.13288 0.485811 1 0.033472 0.0480239 NA
rs1801177 rs1801177 08 19805708 G A 101 1 1 355064 12417 105 0 355064 12417 105 0 367586 1227 37 0 0 1264 353837 12380 105 0 366322 0.0171756 0.0146361 0.0171843 0 0.861866 0.621145 1.19588 NA NA NA 0.849508 0.613741 1.17584 0.324353 1 -0.151164 0.15338 NA
rs268 rs268 08 19813529 A G 102 1 1 354297 13161 128 0 354297 13161 128 0 367586 1221 43 0 0 1264 353076 13118 128 0 366322 0.0182502 0.0170095 0.0182544 0 0.94788 0.698974 1.28542 NA NA NA 0.930621 0.688073 1.25867 0.592325 1 -0.0793658 0.148217 NA
rs301 rs301 08 19816934 T C 103 1 1 215031 132363 20192 0 215031 132363 20192 0 367586 732 476 56 0 1264 214299 131887 20136 0 366322 0.234975 0.232595 0.234983 0 1.05661 0.94125 1.1861 0.814186 0.620208 1.06883 0.986756 0.899641 1.08231 0.747181 1 -0.0151703 0.0470605 NA
rs326 rs326 08 19819439 A G 104 1 1 183581 152452 31553 0 183581 152452 31553 0 367586 626 533 105 0 1264 182955 151919 31448 0 366322 0.293208 0.293908 0.293205 0 1.02538 0.913334 1.15117 0.975812 0.793321 1.20028 1.0034 0.920969 1.0932 0.960964 1 0.00214613 0.0438493 NA
rs328 rs328 08 19819724 C G 105 1 1 297126 66721 3739 0 297126 66721 3739 0 367586 1023 236 5 0 1264 296103 66485 3734 0 366322 0.100927 0.0973101 0.10094 0 1.02744 0.891615 1.18395 0.387581 0.160879 0.933739 0.960164 0.841643 1.09537 0.534934 1 -0.041094 0.0662281 NA
rs12678919 rs12678919 08 19844222 A G 106 1 1 299527 64583 3476 0 299527 64583 3476 0 367586 1029 232 3 0 1264 298498 64351 3473 0 366322 0.0973038 0.0941456 0.0973147 0 1.04582 0.906741 1.20624 0.250578 0.0806421 0.778616 0.96405 0.843393 1.10197 0.580336 1 -0.0372106 0.0673015 NA
8:19865843_G_A rs894210 08 19865843 G A 107 0.995362 0.992945 77450.3 182762 107374 0 77450.3 182762 107374 0 367586 283.318 626.953 353.729 0 1264 77167 182135 107020 0 366322 0.459297 0.472147 0.459253 4.75053e-16 0.937562 0.81462 1.07906 0.90025 0.7698 1.05281 0.949495 0.878055 1.02675 0.17097 0.995216 -0.0549472 0.0401341 NA
rs10102164 rs10102164 08 55421614 G A 108 1 1 228370 122682 16534 0 228370 122682 16534 0 367586 779 423 62 0 1264 227591 122259 16472 0 366322 0.211855 0.216377 0.21184 0 1.01083 0.897796 1.13809 1.09967 0.848651 1.42494 1.02733 0.934381 1.12953 0.639961 1 0.0228097 0.0487644 NA
8:59385919_C_T rs2326077 08 59385919 C T 109 0.999418 0.998927 41715.8 164193 161677 0 41715.8 164193 161677 0 367586 145.871 557.718 560.412 0 1264 41570 163635 161117 0 366322 0.336825 0.33602 0.336828 -7.91756e-17 0.971292 0.809191 1.16586 0.991238 0.825883 1.1897 1.00363 0.923991 1.09012 0.859826 0.998653 0.00745179 0.0421969 NA
rs2293889 rs2293889 08 116599199 T G 110 1 1 68113 181339 118134 0 68113 181339 118134 0 367586 256 622 386 0 1264 67857 180717 117748 0 366322 0.43196 0.448576 0.431903 0 0.912318 0.788537 1.05553 0.868937 0.741745 1.01794 0.934573 0.864 1.01091 0.0928238 1 -0.0678169 0.0403507 NA
8:116663898_G_A rs2737252 08 116663898 G A 111 0.99825 0.996606 189806 148612 29168.6 0 189806 148612 29168.6 0 367586 635.106 519.722 109.173 0 1264 189170 148092 29059.4 0 366322 0.281497 0.291957 0.281461 1.74186e-15 1.04531 0.930701 1.17404 1.11901 0.913017 1.37148 1.05266 0.966025 1.14707 0.269074 0.996578 0.0491003 0.0444267 NA
8:121868551_G_T rs4871137 08 121868551 G T 112 0.998591 0.99772 37337.3 159046 171203 0 37337.3 159046 171203 0 367586 119.071 542.149 602.78 0 1264 37218.2 158504 170600 0 366322 0.317912 0.308659 0.317944 -9.50107e-16 1.06913 0.87648 1.30413 1.10441 0.907039 1.34473 1.04411 0.959473 1.1362 0.321574 0.997824 0.0424962 0.0428723 NA
8:126474306_G_A rs2980885 08 126474306 G A 113 0.990879 0.979759 18546.6 128636 220403 0 18546.6 128636 220403 0 367586 57.0941 432.447 774.459 0 1264 18489.5 128204 219629 0 366322 0.225429 0.216232 0.225461 -1.04512e-14 1.09236 0.828554 1.44017 1.14194 0.872428 1.49471 1.0551 0.959625 1.16008 0.277312 0.983461 0.05239 0.0482245 NA
8:126482621_C_A rs2954022 08 126482621 C A 114 0.999791 0.999672 104997 183080 79509.4 0 104997 183080 79509.4 0 367586 345.925 640.078 277.996 0 1264 104651 182439 79231.4 0 366322 0.465331 0.473129 0.465304 -4.75053e-16 1.06139 0.931058 1.20997 1.06146 0.906194 1.24332 1.03192 0.954285 1.11587 0.453425 0.99986 0.0300069 0.0400243 NA
8:126482621_C_T rs2954022 08 126482621 C T 115 0.999641 0.694303 367242 343.439 0.113725 0 367242 343.439 0.113725 0 367586 1261.95 2.05098 0 0 1264 365980 341.388 0.113725 0 366322 0.000467464 0.000811306 0.000466278 -7.83838e-15 1.74232 0.441052 6.88286 NA NA NA 1.74056 0.440852 6.87205 0.326913 0.705426 1.08442 1.10615 NA
rs4075205 rs4075205 08 144284709 T C 116 1 1 105965 182871 78750 0 105965 182871 78750 0 367586 353 646 265 0 1264 105612 182225 78485 0 366322 0.462981 0.46519 0.462974 0 1.06063 0.93138 1.20781 1.01018 0.861181 1.18495 1.00895 0.932973 1.09111 0.746452 1 0.0129398 0.0400215 NA
8:145022657_G_T rs7832643 08 145022657 G T 117 0.993906 0.99187 130814 177083 59689.2 0 130814 177083 59689.2 0 367586 463.514 596.624 203.863 0 1264 130350 176487 59485.3 0 366322 0.403255 0.39729 0.403275 3.16702e-16 0.950687 0.841865 1.07358 0.963778 0.817178 1.13668 0.975375 0.900564 1.0564 0.52579 0.993926 -0.0258908 0.0408086 NA
9:2640759_A_G rs3780181 09 2640759 A G 118 0.997345 0.983965 319716 46170.5 1699.8 0 319716 46170.5 1699.8 0 367586 1100.79 156.365 6.84706 0 1264 318615 46014.1 1692.95 0 366322 0.0674265 0.0672701 0.067427 -8.15508e-15 0.983581 0.831648 1.16327 1.17064 0.551378 2.48538 0.997504 0.853516 1.16578 0.993858 0.990616 0.00061558 0.0799669 NA
9:15304782_C_A rs686030 09 15304782 C A 119 0.999323 0.997839 7307.74 89253 271025 0 7307.74 89253 271025 0 367586 23.0549 311.69 929.255 0 1264 7284.68 88941.3 270096 0 366322 0.141285 0.141535 0.141284 -1.18763e-15 1.1073 0.724862 1.69153 1.08709 0.718645 1.64442 0.997934 0.892173 1.11623 0.991462 0.997197 0.000612794 0.0572637 NA
9:16904846_C_T rs7033354 09 16904846 C T 120 0.998694 0.997789 38090 160212 169284 0 38090 160212 169284 0 367586 131.82 532.275 599.906 0 1264 37958.2 159680 168684 0 366322 0.321547 0.314839 0.32157 -1.97939e-15 0.959866 0.792967 1.16189 1.02408 0.847837 1.23697 1.03151 0.948334 1.12199 0.414089 0.997226 0.0349313 0.0427702 NA
rs1883025 rs1883025 09 107664301 C T 121 1 1 204187 139469 23930 0 204187 139469 23930 0 367586 719 448 97 0 1264 203468 139021 23833 0 366322 0.25481 0.253956 0.254813 0 0.911937 0.810296 1.02633 1.15176 0.931327 1.42435 0.995492 0.910073 1.08893 0.936404 1 -0.0036521 0.0457714 NA
9:107684230_T_G rs2472509 09 107684230 T G 122 0.989664 0.982561 166611 161750 39224.9 0 166611 161750 39224.9 0 367586 595.78 553.071 115.149 0 1264 166015 161197 39109.7 0 366322 0.326726 0.309877 0.326784 1.82104e-15 0.956062 0.851405 1.07358 0.820423 0.67182 1.00189 0.925031 0.85013 1.00653 0.0566078 0.98458 -0.0816064 0.0428082 NA
rs8176720 rs8176720 09 136132873 T C 123 1 1 165305 162038 40243 0 165305 162038 40243 0 367586 570 542 152 0 1264 164735 161496 40091 0 366322 0.329887 0.334652 0.329871 0 0.969948 0.86217 1.0912 1.09574 0.915921 1.31086 1.02178 0.940629 1.10994 0.611208 1 0.0215495 0.042391 NA
rs579459 rs579459 09 136154168 T C 124 1 1 230644 121108 15834 0 230644 121108 15834 0 367586 741 473 50 0 1264 229903 120635 15784 0 366322 0.20781 0.226661 0.207745 0 1.21651 1.08374 1.36553 0.982832 0.737746 1.30934 1.11774 1.0182 1.22703 0.0153137 1 0.119596 0.0493205 NA
10:5196273_A_G rs1781930 10 5196273 A G 125 0.999819 0.999538 11602.8 107606 248377 0 11602.8 107606 248377 0 367586 40 356.004 867.996 0 1264 11562.8 107250 247509 0 366322 0.177933 0.17247 0.177952 1.58351e-16 0.959529 0.691616 1.33123 1.01374 0.737963 1.39259 1.03867 0.936675 1.15177 0.451629 0.999987 0.0392391 0.052131 NA
rs970548 rs970548 10 46013277 A C 126 1 1 208563 136635 22388 0 208563 136635 22388 0 367586 733 461 70 0 1264 207830 136174 22318 0 366322 0.24676 0.237737 0.246791 0 0.959867 0.854133 1.07869 0.889297 0.695651 1.13685 0.951872 0.868445 1.04331 0.304135 1 -0.0475527 0.0462752 NA
10:65301725_T_C rs7897379 10 65301725 T C 127 0.999433 0.9991 99861.9 183712 84012.2 0 99861.9 183712 84012.2 0 367586 347.2 645.341 271.459 0 1264 99514.7 183067 83740.8 0 366322 0.478441 0.470039 0.47847 -3.95878e-16 1.01039 0.886614 1.15144 0.929126 0.792492 1.08932 0.966752 0.893997 1.04543 0.391434 0.999047 -0.0342749 0.0399932 NA
rs2068888 rs2068888 10 94839642 G A 128 1 1 111288 181910 74388 0 111288 181910 74388 0 367586 403 612 249 0 1264 110885 181298 74139 0 366322 0.449808 0.439082 0.449845 0 0.928808 0.818886 1.05349 0.924103 0.788838 1.08256 0.957347 0.884906 1.03572 0.272226 1 -0.0440158 0.040089 NA
rs2255141 rs2255141 10 113933886 A G 129 1 1 27842 146621 193123 0 27842 146621 193123 0 367586 90 517 657 0 1264 27752 146104 192466 0 366322 0.275181 0.275712 0.275179 0 1.09114 0.871962 1.36541 1.0526 0.844175 1.31248 0.997331 0.913879 1.0884 0.88477 1 -0.00648572 0.0447523 NA
rs2923084 rs2923084 11 10388782 A G 130 1 1 248174 107712 11700 0 248174 107712 11700 0 367586 854 370 40 0 1264 247320 107342 11660 0 366322 0.178342 0.178006 0.178343 0 0.998236 0.883412 1.12799 0.993488 0.723139 1.36491 0.997703 0.900878 1.10493 0.984456 1 0.00101536 0.0521165 NA
11:14276999_G_A rs2303975 11 14276999 G A 131 0.998944 0.99593 290402 72711.9 4472.22 0 290402 72711.9 4472.22 0 367586 1019.59 230.259 14.149 0 1264 289382 72481.7 4458.07 0 366322 0.111071 0.102277 0.111101 0 0.901641 0.781313 1.0405 0.900793 0.532601 1.52352 0.911526 0.801324 1.03688 0.17087 0.996933 -0.0871993 0.0636764 NA
11:18656271_C_T rs10832962 11 18656271 C T 132 0.998752 0.997178 24573.6 141017 201996 0 24573.6 141017 201996 0 367586 69.1059 474.969 719.925 0 1264 24504.5 140542 201276 0 366322 0.258666 0.242556 0.258721 -2.05856e-15 1.19837 0.930767 1.54291 1.26832 0.990547 1.62398 1.08991 0.995011 1.19386 0.0618603 0.997248 0.0851509 0.0456012 NA
rs326214 rs326214 11 47298360 G A 133 1 1 38532 160473 168581 0 38532 160473 168581 0 367586 127 573 564 0 1264 38405 159900 168017 0 366322 0.323104 0.327136 0.32309 0 1.08365 0.89385 1.31376 1.0151 0.837077 1.23099 0.981729 0.903325 1.06694 0.696757 1 -0.0166054 0.0426105 NA
rs17788930 rs17788930 11 47752775 A G 134 1 1 156964 166067 44555 0 156964 166067 44555 0 367586 525 616 123 0 1264 156439 165451 44432 0 366322 0.347098 0.340981 0.347119 0 1.10942 0.987296 1.24666 0.824888 0.677645 1.00412 0.973166 0.896215 1.05673 0.473582 1 -0.0299653 0.0418123 NA
11:51512090_T_C rs11246602 11 51512090 T C 135 0.999692 0.998718 276600 84505.1 6481.33 0 276600 84505.1 6481.33 0 367586 955.804 287.157 21.0392 0 1264 275644 84218 6460.29 0 366322 0.132578 0.130235 0.132586 -9.26354e-15 0.983317 0.861614 1.12221 0.939197 0.609315 1.44768 0.979615 0.872304 1.10013 0.666968 0.999116 -0.0252825 0.0587537 NA
11:55324308_A_G rs12226802 11 55324308 A G 136 0.999928 0.999736 279095 82405 6085.81 0 279095 82405 6085.81 0 367586 964.812 280.188 19 0 1264 278130 82124.8 6066.81 0 366322 0.128646 0.125866 0.128655 1.58351e-16 0.983516 0.860826 1.12369 0.902816 0.57292 1.42267 0.975196 0.866893 1.09703 0.620387 0.999376 -0.0294796 0.0595185 NA
rs174532 rs174532 11 61548874 G A 137 1 1 182042 153298 32246 0 182042 153298 32246 0 367586 632 522 110 0 1264 181410 152776 32136 0 366322 0.296244 0.293513 0.296253 0 0.980753 0.87323 1.10151 0.982528 0.802147 1.20347 0.986907 0.905804 1.07527 0.822746 1 -0.00979416 0.0437211 NA
rs1535 rs1535 11 61597972 A G 138 1 1 157003 166490 44093 0 157003 166490 44093 0 367586 500 609 155 0 1264 156503 165881 43938 0 366322 0.346417 0.363528 0.346358 0 1.14914 1.02074 1.29369 1.10419 0.921838 1.32262 1.07789 0.99384 1.16905 0.0908601 1 0.0707739 0.0418563 NA
rs12801636 rs12801636 11 65391317 G A 139 1 1 220966 127917 18703 0 220966 127917 18703 0 367586 772 434 58 0 1264 220194 127483 18645 0 366322 0.224877 0.217563 0.224902 0 0.971014 0.863115 1.0924 0.887266 0.679171 1.15912 0.958297 0.871762 1.05342 0.359942 1 -0.0436522 0.0476825 NA
rs499974 rs499974 11 75455021 C A 140 1 1 261490 97062 9034 0 261490 97062 9034 0 367586 878 354 32 0 1264 260612 96708 9002 0 366322 0.156603 0.165348 0.156573 0 1.08653 0.960182 1.2295 1.05514 0.741048 1.50236 1.06715 0.960664 1.18544 0.209118 1 0.0689492 0.0548962 NA
11:116639104_A_G rs10790162 11 116639104 A G 141 0.999743 0.998467 1651.59 46442.9 319492 0 1651.59 46442.9 319492 0 367586 4 155.004 1105 0 1264 1647.59 46287.9 318387 0 366322 0.0676659 0.0644794 0.0676769 3.95878e-16 1.37932 0.51059 3.72613 1.42954 0.534933 3.82025 1.05319 0.898383 1.23467 0.501692 0.999968 0.0533056 0.0793439 NA
rs603446 rs603446 11 116654435 C T 142 1 1 109735 182269 75582 0 109735 182269 75582 0 367586 364 626 274 0 1264 109371 181643 75308 0 366322 0.453544 0.464399 0.453507 0 1.03552 0.909818 1.17858 1.09323 0.934351 1.27912 1.04484 0.966153 1.12994 0.276631 1 0.0436123 0.0400878 NA
11:122534504_T_C rs7117842 11 122534504 T C 143 0.993245 0.988903 146344 171063 50178.2 0 146344 171063 50178.2 0 367586 502.118 571.055 190.827 0 1264 145842 170492 49987.4 0 366322 0.369192 0.376863 0.369166 5.22559e-15 0.972862 0.862755 1.09702 1.10881 0.938289 1.31033 1.03346 0.95345 1.12019 0.411946 0.986602 0.034131 0.0415991 NA
rs11220462 rs11220462 11 126243952 G A 144 1 1 276605 84420 6561 0 276605 84420 6561 0 367586 953 287 24 0 1264 275652 84133 6537 0 366322 0.132679 0.132516 0.13268 0 0.986697 0.864513 1.12615 1.06194 0.707702 1.5935 0.998576 0.889943 1.12047 0.981774 1 -0.00134212 0.058749 NA
12:20463526_A_G rs11045163 12 20463526 A G 145 0.996867 0.995059 119302 180158 68125.7 0 119302 180158 68125.7 0 367586 399.49 630.922 233.588 0 1264 118902 179528 67892.1 0 366322 0.430389 0.434374 0.430375 0 1.04599 0.922592 1.1859 1.02404 0.871134 1.20378 1.01643 0.939426 1.09974 0.627319 0.995034 0.0196041 0.040379 NA
12:57844049_C_T rs3741414 12 57844049 C T 146 0.999661 0.999183 211838 134087 21660.2 0 211838 134087 21660.2 0 367586 719.929 472.157 71.9137 0 1264 211118 133615 21588.3 0 366322 0.241315 0.243665 0.241307 7.91756e-16 1.03625 0.922507 1.16403 0.976854 0.766272 1.24531 1.01292 0.924848 1.10938 0.774491 0.999198 0.0133554 0.0466148 NA
rs10861661 rs10861661 12 107174646 A C 147 1 1 208429 136995 22162 0 208429 136995 22162 0 367586 732 457 75 0 1264 207697 136538 22087 0 366322 0.246635 0.240111 0.246657 0 0.94969 0.844787 1.06762 0.963482 0.759391 1.22242 0.965072 0.880762 1.05745 0.464641 1 -0.033869 0.0463182 NA
12:109950144_A_G rs2241210 12 109950144 A G 148 0.999873 0.999793 83585.8 183041 100959 0 83585.8 183041 100959 0 367586 293.8 660.188 310.012 0 1264 83292 182381 100649 0 366322 0.476369 0.493587 0.476309 1.58351e-16 1.02622 0.894204 1.17772 0.873213 0.744216 1.02457 0.933157 0.863046 1.00896 0.0866737 0.999727 -0.0683507 0.0398962 NA
rs653178 rs653178 12 112007756 C T 149 1 1 85723 183395 98468 0 85723 183395 98468 0 367586 299 623 342 0 1264 85424 182772 98126 0 366322 0.482664 0.482991 0.482663 0 0.973839 0.848198 1.11809 0.995751 0.852392 1.16322 0.998688 0.923618 1.07986 0.955119 1 0.00224625 0.0399119 NA
12:112310580_G_A rs6489818 12 112310580 G A 150 0.999913 0.999793 249772 106362 11452.5 0 249772 106362 11452.5 0 367586 873.878 352.122 38 0 1264 248898 106010 11414.5 0 366322 0.175832 0.169352 0.175854 0 0.946057 0.83579 1.07087 0.948194 0.684867 1.31277 0.955485 0.861013 1.06032 0.438214 0.999705 -0.0406619 0.0524526 NA
12:121376416_C_T rs1186380 12 121376416 C T 151 0.996029 0.991403 206291 138369 22926.1 0 206291 138369 22926.1 0 367586 729.914 456.522 77.5647 0 1264 205561 137913 22848.5 0 366322 0.250583 0.241951 0.250613 -4.51301e-15 0.932234 0.829176 1.0481 0.956036 0.756212 1.20866 0.954404 0.871233 1.04551 0.337202 0.993538 -0.0443653 0.0462279 NA
12:121416650_A_C rs1169288 12 121416650 A C 152 0.993936 0.989163 172179 158854 36552.3 0 172179 158854 36552.3 0 367586 588.773 544.443 130.784 0 1264 171591 158310 36421.5 0 366322 0.315516 0.318834 0.315505 -4.90889e-15 1.00228 0.891851 1.12639 1.04651 0.86559 1.26525 1.01549 0.933865 1.10425 0.713035 0.990543 0.0158644 0.0431352 NA
12:125259888_A_G rs838876 12 125259888 A G 153 0.987459 0.977169 36940.4 159435 171211 0 36940.4 159435 171211 0 367586 133.78 545.357 584.863 0 1264 36806.6 158889 170626 0 366322 0.317361 0.321566 0.317347 -1.06887e-14 0.944321 0.78135 1.14128 0.943064 0.781298 1.13832 0.980783 0.902118 1.06631 0.610308 0.975467 -0.0221131 0.0433902 NA
12:125283766_C_T rs10773105 12 125283766 C T 154 0.998305 0.997077 89399.3 183992 94194.8 0 89399.3 183992 94194.8 0 367586 303.204 638.722 322.075 0 1264 89096.1 183353 93872.7 0 366322 0.493477 0.492535 0.49348 -1.42516e-15 1.02364 0.89265 1.17385 1.00819 0.861612 1.1797 1.00379 0.928368 1.08533 0.965919 0.996715 0.00170777 0.0399687 NA
rs4942486 rs4942486 13 32953388 T C 155 1 1 83345 183365 100876 0 83345 183365 100876 0 367586 280 632 352 0 1264 83065 182733 100524 0 366322 0.476154 0.471519 0.47617 0 1.02603 0.891144 1.18133 1.0388 0.887673 1.21566 1.01883 0.942168 1.10173 0.643102 1 0.0185068 0.0399399 NA
rs1341267 rs1341267 13 95284980 C A 156 1 1 59044 176274 132268 0 59044 176274 132268 0 367586 222 617 425 0 1264 58822 175657 131843 0 366322 0.400399 0.419699 0.400332 0 0.930693 0.798112 1.0853 0.85412 0.725944 1.00493 0.923049 0.852825 0.999055 0.048779 1 -0.0801014 0.0406499 NA
rs8017377 rs8017377 14 24883887 G A 157 1 1 101683 183219 82684 0 101683 183219 82684 0 367586 352 594 318 0 1264 101331 182625 82366 0 366322 0.474157 0.486551 0.474114 0 0.936323 0.820489 1.06851 1.11142 0.954778 1.29377 1.05109 0.972094 1.1365 0.214402 1 0.0495648 0.0399217 NA
rs4983559 rs4983559 14 105277209 G A 158 1 1 54855 174746 137985 0 54855 174746 137985 0 367586 192 595 477 0 1264 54663 174151 137508 0 366322 0.386924 0.387263 0.386923 0 0.97271 0.826436 1.14487 0.987604 0.835033 1.16805 0.99857 0.921646 1.08192 0.976385 1 0.00121376 0.0410036 NA
rs2412710 rs2412710 15 42683787 G A 159 1 1 354444 13030 112 0 354444 13030 112 0 367586 1218 46 0 0 1264 353226 12984 112 0 366322 0.0180284 0.0181962 0.0180279 0 1.02744 0.765025 1.37986 NA NA NA 1.00951 0.753751 1.35205 0.935743 1 0.0120957 0.150031 NA
15:44211273_T_C rs492571 15 44211273 T C 160 0.999756 0.997857 337416 29521.7 648.675 0 337416 29521.7 648.675 0 367586 1152.99 105.992 5.01569 0 1264 336263 29415.7 643.659 0 366322 0.0419208 0.0458954 0.0419071 -1.02928e-15 1.05087 0.860984 1.28263 2.27262 0.942201 5.48164 1.09975 0.912509 1.32541 0.29607 0.999684 0.104297 0.0998157 NA
rs1532085 rs1532085 15 58683366 A G 161 1 1 55024 174195 138367 0 55024 174195 138367 0 367586 184 587 493 0 1264 54840 173608 137874 0 366322 0.386635 0.377769 0.386665 0 1.00774 0.853707 1.18956 1.06572 0.899461 1.26272 1.0384 0.958041 1.12549 0.3402 1 0.0390325 0.0409244 NA
15:58731153_G_C rs261342 15 58731153 G C 162 0.994844 0.988361 17975.2 126316 223295 0 17975.2 126316 223295 0 367586 72.502 416.329 775.169 0 1264 17902.7 125900 222519 0 366322 0.220719 0.222046 0.220715 -8.23426e-15 0.816545 0.635979 1.04838 0.860195 0.675847 1.09483 0.992304 0.903318 1.09006 0.887486 0.991128 -0.00682412 0.0482316 NA
rs2652834 rs2652834 15 63396867 A G 163 1 1 12886 111853 242847 0 12886 111853 242847 0 367586 41 393 830 0 1264 12845 111460 242017 0 366322 0.187201 0.187896 0.187199 0 1.10465 0.800384 1.52458 1.07444 0.784843 1.4709 0.995437 0.900739 1.10009 0.905356 1 -0.00607743 0.0511145 NA
15:72566615_C_T rs1035744 15 72566615 C T 164 0.997742 0.99523 26414.8 145250 195922 0 26414.8 145250 195922 0 367586 92.6 500.027 671.373 0 1264 26322.2 144750 195250 0 366322 0.269432 0.271055 0.269427 -1.42516e-15 0.981946 0.786355 1.22619 0.977424 0.786243 1.21509 0.991777 0.908366 1.08285 0.808772 0.996465 -0.0109222 0.045131 NA
rs3198697 rs3198697 16 15129940 C T 165 1 1 129009 177245 61332 0 129009 177245 61332 0 367586 449 585 230 0 1264 128560 176660 61102 0 366322 0.407944 0.41337 0.407925 0 0.94815 0.83826 1.07245 1.07778 0.919143 1.26381 1.02275 0.944783 1.10716 0.537674 1 0.0249974 0.0405583 NA
rs749671 rs749671 16 31088347 G A 166 1 1 144921 171587 51078 0 144921 171587 51078 0 367586 510 589 165 0 1264 144411 170998 50913 0 366322 0.372352 0.363528 0.372383 0 0.975336 0.866119 1.09833 0.917668 0.769701 1.09408 0.962642 0.887582 1.04405 0.339846 1 -0.0393804 0.041259 NA
16:53799977_T_G rs9930333 16 53799977 T G 167 0.999912 0.999843 122301 179563 65721.5 0 122301 179563 65721.5 0 367586 432.29 592.714 238.996 0 1264 121869 178970 65482.5 0 366322 0.423039 0.423539 0.423037 -7.91756e-17 0.933646 0.824614 1.05709 1.02892 0.878306 1.20537 1.00206 0.925915 1.08446 0.990805 0.999241 0.000465504 0.0403934 NA
rs9989419 rs9989419 16 56985139 A G 168 1 1 57303 175482 134801 0 57303 175482 134801 0 367586 181 619 464 0 1264 57122 174863 134337 0 366322 0.394585 0.388054 0.394608 0 1.11717 0.946395 1.31875 1.09005 0.91776 1.29469 1.0279 0.948744 1.11366 0.509258 1 0.026948 0.0408307 NA
rs5880 rs5880 16 57015091 G C 169 1 1 327936 38434 1216 0 327936 38434 1216 0 367586 1129 128 7 0 1264 326807 38306 1209 0 366322 0.055587 0.0561709 0.055585 0 0.967254 0.805414 1.16161 1.67598 0.79545 3.53123 1.01117 0.85343 1.19806 0.912139 1 0.00957948 0.086817 NA
rs16942887 rs16942887 16 67928042 G A 170 1 1 287913 74698 4975 0 287913 74698 4975 0 367586 985 259 20 0 1264 286928 74439 4955 0 366322 0.11514 0.118275 0.11513 0 1.01353 0.883675 1.16246 1.17577 0.754529 1.83219 1.03099 0.913559 1.16351 0.623209 1 0.0306798 0.0624453 NA
16:72057282_A_G rs2288002 16 72057282 A G 171 0.996483 0.994849 69243.7 180680 117662 0 69243.7 180680 117662 0 367586 220.416 622.655 420.929 0 1264 69023.3 180058 117241 0 366322 0.43414 0.420683 0.434187 1.50434e-15 1.0829 0.928463 1.26303 1.1243 0.954979 1.32365 1.05673 0.976366 1.14371 0.170127 0.99626 0.0553329 0.0403361 NA
rs2000999 rs2000999 16 72108093 G A 172 1 1 241537 112695 13354 0 241537 112695 13354 0 367586 811 406 47 0 1264 240726 112289 13307 0 366322 0.18962 0.197785 0.189591 0 1.07323 0.952466 1.2093 1.04838 0.780882 1.40752 1.05387 0.955454 1.16243 0.295569 1 0.0531672 0.0508299 NA
rs2925979 rs2925979 16 81534790 T C 173 1 1 33095 154517 179974 0 33095 154517 179974 0 367586 108 518 638 0 1264 32987 153999 179336 0 366322 0.300211 0.290348 0.300245 0 1.02738 0.834718 1.26451 1.08661 0.88584 1.33287 1.04871 0.962271 1.14292 0.280949 1 0.0469381 0.0435342 NA
rs314253 rs314253 17 7091650 T C 174 1 1 155733 167003 44850 0 155733 167003 44850 0 367586 547 561 156 0 1264 155186 166442 44694 0 366322 0.349174 0.345332 0.349187 0 0.956236 0.849823 1.07597 0.99024 0.828599 1.18341 0.983136 0.905622 1.06729 0.684557 1 -0.016997 0.0418386 NA
rs4791641 rs4791641 17 8161149 C T 175 1 1 90802 183497 93287 0 90802 183497 93287 0 367586 302 659 303 0 1264 90500 182838 92984 0 366322 0.49662 0.499604 0.49661 0 1.08009 0.942344 1.23797 0.976509 0.832431 1.14552 0.988092 0.913859 1.06835 0.740689 1 -0.0132057 0.0399035 NA
17:37821435_G_T rs931992 17 37821435 G T 176 0.998944 0.998045 40717.2 163133 163736 0 40717.2 163133 163736 0 367586 134.141 566.996 562.863 0 1264 40583.1 162566 163173 0 366322 0.332666 0.330411 0.332674 0 1.0552 0.873916 1.27409 1.0436 0.8642 1.26025 1.01026 0.92978 1.09772 0.834522 0.998471 0.00885234 0.0423747 NA
rs8077889 rs8077889 17 41878166 A C 177 1 1 227074 123834 16678 0 227074 123834 16678 0 367586 784 420 60 0 1264 226290 123414 16618 0 366322 0.213814 0.213608 0.213815 0 0.982277 0.872317 1.1061 1.04213 0.80112 1.35565 0.998769 0.908002 1.09861 0.97766 1 -0.00136351 0.0486927 NA
17:45391804_T_C rs7225700 17 45391804 T C 178 0.999707 0.999518 46234.7 168484 152868 0 46234.7 168484 152868 0 367586 161.02 567.161 535.82 0 1264 46073.7 167916 152332 0 366322 0.354955 0.351741 0.354966 0 0.966467 0.811047 1.15167 1.00647 0.843663 1.2007 1.01422 0.934579 1.10064 0.736108 0.999676 0.0140637 0.0417305 NA
17:66882466_T_G rs4148005 17 66882466 T G 179 0.999123 0.998376 171388 159411 36787.2 0 171388 159411 36787.2 0 367586 551.259 571.624 141.118 0 1264 170837 158839 36646 0 366322 0.316912 0.337761 0.31684 2.45444e-15 1.11527 0.991925 1.25394 1.19338 0.991575 1.43627 1.0997 1.01255 1.19436 0.0239819 0.998357 0.096991 0.0429654 NA
17:76388202_A_G rs4969178 17 76388202 A G 180 0.986996 0.976306 55545.7 174852 137189 0 55545.7 174852 137189 0 367586 188.976 582.863 492.161 0 1264 55356.7 174269 136696 0 366322 0.388947 0.380069 0.388978 -7.91756e-16 0.979736 0.831252 1.15474 1.05466 0.891541 1.24762 1.03836 0.9581 1.12534 0.332755 0.978633 0.0400415 0.0413404 NA
rs4939883 rs4939883 18 47167214 T C 181 1 1 11820 108377 247389 0 11820 108377 247389 0 367586 34 387 843 0 1264 11786 107990 246546 0 366322 0.179573 0.179984 0.179572 0 1.24227 0.874442 1.76481 1.18527 0.840821 1.67082 0.997205 0.900825 1.1039 0.98056 1 -0.00126713 0.0520016 NA
18:47209143_C_T rs11660468 18 47209143 C T 182 0.998554 0.997576 136025 174672 56888.6 0 136025 174672 56888.6 0 367586 466.506 596.357 201.137 0 1264 135558 174076 56687.5 0 366322 0.392357 0.395028 0.392348 -7.91756e-16 0.995488 0.881724 1.12393 1.03104 0.873668 1.21675 1.01129 0.933654 1.09539 0.779404 0.997729 0.0114359 0.0408287 NA
18:57798110_C_T rs952044 18 57798110 C T 183 0.993776 0.990504 165280 162582 39723.3 0 165280 162582 39723.3 0 367586 572.478 549.365 142.157 0 1264 164708 162033 39581.1 0 366322 0.329214 0.329778 0.329212 -7.91756e-16 0.975468 0.867535 1.09683 1.03332 0.85966 1.24206 1.00256 0.922656 1.08939 0.963384 0.989765 0.00195893 0.0426712 NA
19:8431581_G_A rs2278236 19 8431581 G A 184 0.998561 0.99757 86114.3 183792 97680 0 86114.3 183792 97680 0 367586 292.345 629.78 341.875 0 1264 85822 183162 97338.1 0 366322 0.484268 0.480408 0.484281 1.34598e-15 1.00938 0.878441 1.15985 1.03107 0.881783 1.20562 1.01564 0.939277 1.0982 0.685494 0.997571 0.0161878 0.0399721 NA
rs6511720 rs6511720 19 11202306 G T 185 1 1 285447 77059 5080 0 285447 77059 5080 0 367586 968 279 17 0 1264 284479 76780 5063 0 366322 0.118638 0.123813 0.11862 0 1.0679 0.934516 1.22032 0.98677 0.610395 1.59522 1.04997 0.932576 1.18214 0.370847 1 0.055327 0.0618256 NA
19:11227602_C_T rs688 19 11227602 C T 186 0.999561 0.9993 110653 182452 74481.8 0 110653 182452 74481.8 0 367586 367.196 648.388 248.416 0 1264 110285 181803 74233.4 0 366322 0.4508 0.453014 0.450792 1.58351e-16 1.07116 0.942245 1.21771 1.00508 0.85537 1.18099 1.00901 0.932884 1.09135 0.836315 0.999085 0.00829095 0.0401286 NA
19:19407718_T_C rs10401969 19 19407718 T C 187 0.999493 0.997443 313362 52106.4 2117.37 0 313362 52106.4 2117.37 0 367586 1084.11 174.894 5 0 1264 312278 51931.5 2112.37 0 366322 0.0766366 0.0731385 0.0766487 -4.75053e-16 0.970095 0.826673 1.1384 0.681821 0.282921 1.64314 0.95059 0.818205 1.10439 0.492755 0.995737 -0.0515231 0.0751138 NA
rs731839 rs731839 19 33899065 G A 188 1 1 41265 163822 162499 0 41265 163822 162499 0 367586 144 583 537 0 1264 41121 163239 161962 0 366322 0.335094 0.344541 0.335062 0 1.01987 0.849561 1.22433 0.946809 0.787486 1.13837 0.958623 0.882999 1.04072 0.335584 1 -0.0407092 0.0422765 NA
19:35556744_T_C rs1688030 19 35556744 T C 189 0.99969 0.998271 1691.18 45797.9 320097 0 1691.18 45797.9 320097 0 367586 5 162.282 1096.72 0 1264 1686.18 45635.6 319000 0 366322 0.0668963 0.0681497 0.066892 6.33405e-16 1.19923 0.491847 2.92398 1.15942 0.480984 2.79478 0.980222 0.83951 1.14452 0.818118 0.998688 -0.0183525 0.0798052 NA
rs6859 rs6859 19 45382034 A G 190 1 1 65619 179010 122957 0 65619 179010 122957 0 367586 235 577 452 0 1264 65384 178433 122505 0 366322 0.422007 0.414161 0.422034 0 0.899714 0.772891 1.04735 1.02657 0.876612 1.20218 1.03289 0.954169 1.11811 0.455593 1 0.0300728 0.0403053 NA
rs7254892 rs7254892 19 45389596 G A 191 1 1 344881 22366 339 0 344881 22366 339 0 367586 1176 87 1 0 1264 343705 22279 338 0 366322 0.031345 0.0352057 0.0313317 0 1.14131 0.917579 1.41958 0.864693 0.121346 6.16169 1.12816 0.912707 1.39446 0.286758 1 0.121827 0.114364 NA
rs492602 rs492602 19 49206417 A G 192 1 1 89552 183204 94830 0 89552 183204 94830 0 367586 310 649 305 0 1264 89242 182555 94525 0 366322 0.492821 0.501978 0.492789 0 1.02343 0.89369 1.17201 0.928882 0.792857 1.08824 0.96391 0.891494 1.04221 0.338285 1 -0.0383569 0.0400569 NA
rs17695224 rs17695224 19 52324216 G A 193 1 1 197505 144049 26032 0 197505 144049 26032 0 367586 691 490 83 0 1264 196814 143559 25949 0 366322 0.266758 0.259494 0.266783 0 0.972173 0.865734 1.0917 0.911036 0.725254 1.14441 0.963102 0.88102 1.05283 0.434396 1 -0.0353079 0.0451686 NA
rs103294 rs103294 19 54797848 C T 194 1 1 221245 127588 18753 0 221245 127588 18753 0 367586 768 424 72 0 1264 220477 127164 18681 0 366322 0.224565 0.224684 0.224565 0 0.957202 0.849994 1.07793 1.10646 0.868601 1.40945 1.00068 0.911305 1.09883 0.966218 1 -0.00202488 0.0478113 NA
rs364585 rs364585 20 12962718 A G 195 1 1 56348 175283 135955 0 56348 175283 135955 0 367586 194 573 497 0 1264 56154 174710 135458 0 366322 0.391716 0.380142 0.391756 0 0.949327 0.806471 1.11749 1.06202 0.89938 1.25406 1.05023 0.969055 1.1382 0.270208 1 0.0450738 0.0408802 NA
rs2328223 rs2328223 20 17845921 A C 196 1 1 242960 111732 12894 0 242960 111732 12894 0 367586 843 387 34 0 1264 242117 111345 12860 0 366322 0.187058 0.179984 0.187083 0 0.998247 0.884872 1.12615 0.759339 0.53869 1.07037 0.953729 0.861555 1.05576 0.382799 1 -0.0446831 0.051198 NA
20:34154741_C_T rs7264396 20 34154741 C T 197 0.999888 0.999709 229265 122192 16129.7 0 229265 122192 16129.7 0 367586 788.82 415.18 60 0 1264 228476 121777 16069.7 0 366322 0.210088 0.211701 0.210083 3.16702e-16 0.987497 0.87667 1.11233 1.08145 0.831381 1.40673 1.00977 0.917717 1.11106 0.793499 0.99964 0.0128603 0.0491281 NA
20:39180436_T_C rs6016381 20 39180436 T C 198 0.985662 0.976158 134743 175256 57587.4 0 134743 175256 57587.4 0 367586 490.718 592.706 180.576 0 1264 134252 174663 57406.9 0 366322 0.395051 0.377318 0.395112 3.8796e-15 0.928384 0.823538 1.04658 0.860571 0.725399 1.02093 0.927672 0.85587 1.0055 0.0609644 0.977576 -0.0773122 0.0412606 NA
20:39724338_T_C rs6065311 20 39724338 T C 199 0.999669 0.999483 99688.9 183946 83951.3 0 99688.9 183946 83951.3 0 367586 328.996 644.278 290.725 0 1264 99360 183301 83660.6 0 366322 0.478593 0.484861 0.478572 -3.16702e-16 1.06152 0.929289 1.21257 1.0495 0.896084 1.22918 1.02551 0.948435 1.10885 0.520414 0.999233 0.0257227 0.0400223 NA
rs1800961 rs1800961 20 43042364 C T 200 1 1 345047 22185 354 0 345047 22185 354 0 367586 1192 70 2 0 1264 343855 22115 352 0 366322 0.0311397 0.0292722 0.0311461 0 0.913083 0.717231 1.16242 1.63903 0.407824 6.58719 0.938019 0.744074 1.18252 0.57367 1 -0.064547 0.114719 NA
20:44585420_A_G rs4465830 20 44585420 A G 201 0.999851 0.999604 243276 111557 12752.9 0 243276 111557 12752.9 0 367586 845.988 378.012 40 0 1264 242430 111179 12712.9 0 366322 0.186437 0.181176 0.186455 -6.33405e-16 0.974325 0.862883 1.10016 0.901646 0.656272 1.23876 0.965421 0.872344 1.06843 0.46945 0.999968 -0.037028 0.0511878 NA
rs181362 rs181362 22 21932068 C T 202 1 1 239937 113956 13693 0 239937 113956 13693 0 367586 822 390 52 0 1264 239115 113566 13641 0 366322 0.192257 0.195411 0.192246 0 0.998967 0.885366 1.12715 1.1089 0.837419 1.46839 1.02046 0.924755 1.12608 0.642293 1 0.0235322 0.0506619 NA
rs5763662 rs5763662 22 30378703 C T 203 1 1 351124 16288 174 0 351124 16288 174 0 367586 1195 69 0 0 1264 349929 16219 174 0 366322 0.0226287 0.0272943 0.0226126 0 1.24577 0.976841 1.58873 NA NA NA 1.21285 0.954309 1.54143 0.111891 1 0.213727 0.134441 NA
22:38595411_G_A rs3761445 22 38595411 G A 204 0.998847 0.998255 59201 176652 131733 0 59201 176652 131733 0 367586 204.682 601.18 458.137 0 1264 58996.3 176051 131275 0 366322 0.40134 0.399741 0.401345 -3.16702e-16 0.984263 0.839666 1.15376 1.00591 0.852842 1.18644 1.0067 0.929568 1.09024 0.874263 0.998802 0.00643298 0.0406519 NA
# Completed successfully at 2019-08-07 22:38:09
