# Supplementary material for: Predicting the effect of statins on cancer risk using genetic variants from a Mendelian randomization study in the UK Biobank
Source: eLife. 2020 Oct 13;9:e57191. doi: 10.7554/eLife.57191 (PMC7553780; doi:10.7554/eLife.57191)
Supplement: Source data 1. [file elife-57191-data1.zip › lipid_snps_CANCER_outcomes_ca_panc_nSR.out]

# Analysis: "SNPTEST 2.5.4-beta1 analysis, started 2020-06-10 08:24:39"
#  started: 2020-06-10 10:42:51
# 
# Analysis properties:
#   -cov_names PC1 PC2 PC3 PC4 PC5 PC6 PC7 PC8 PC9 PC10 ages sex (user-supplied)
#   -data /rds/project/jmmh2/rds-jmmh2-projects/zz_mr/Association_Tests_August/bgen/lipid_snps.bgen /rds/project/jmmh2/rds-jmmh2-projects/zz_mr/September/input/cancer_Jul19_nSR_corr.sample (user-supplied)
#   -exclude_samples /rds/project/jmmh2/rds-jmmh2-projects/zz_mr/Amy_GWAS/input_all/exclusion_list.txt (user-supplied)
#   -frequentist 1 (user-supplied)
#   -method score (user-supplied)
#   -o /rds/project/jmmh2/rds-jmmh2-projects/zz_mr/Association_Tests_August/output/lipid_snps_CANCER_outcomes_ca_panc_nSR.out (user-supplied)
#   -pheno ca_panc_nSR (user-supplied)
# 
alternate_ids rsid chromosome position alleleA alleleB index average_maximum_posterior_call info cohort_1_AA cohort_1_AB cohort_1_BB cohort_1_NULL all_AA all_AB all_BB all_NULL all_total cases_AA cases_AB cases_BB cases_NULL cases_total controls_AA controls_AB controls_BB controls_NULL controls_total all_maf cases_maf controls_maf missing_data_proportion het_OR het_OR_lower het_OR_upper hom_OR hom_OR_lower hom_OR_upper all_OR all_OR_lower all_OR_upper frequentist_add_pvalue frequentist_add_info frequentist_add_beta_1 frequentist_add_se_1 comment
rs10903129 rs10903129 01 25768937 A G 1 1 1 72158 181055 114373 0 72158 181055 114373 0 367586 146 396 242 0 784 72012 180659 114131 0 366802 0.442578 0.438776 0.442586 0 1.08115 0.894099 1.30734 1.04584 0.851472 1.28457 1.01558 0.919071 1.12222 0.784323 1 0.0139192 0.0508576 NA
rs4660293 rs4660293 01 40028180 A G 2 1 1 215504 132022 20060 0 215504 132022 20060 0 367586 446 278 60 0 784 215058 131744 20000 0 366802 0.234152 0.253827 0.23411 0 1.0175 0.875832 1.18209 1.44658 1.10439 1.89479 1.11287 0.993101 1.24708 0.0511245 1 0.116862 0.059916 NA
rs2479394 rs2479394 01 55486064 G A 3 1 1 28474 148012 191100 0 28474 148012 191100 0 367586 59 323 402 0 784 28415 147689 190698 0 366802 0.278792 0.28125 0.278787 0 1.05329 0.797826 1.39057 1.01526 0.772288 1.33466 0.987856 0.884771 1.10295 0.80561 1 -0.0138904 0.0564437 NA
rs11206510 rs11206510 01 55496039 T C 4 1 1 242622 111961 13003 0 242622 111961 13003 0 367586 545 217 22 0 784 242077 111744 12981 0 366802 0.187666 0.166454 0.187712 0 0.862566 0.73688 1.00969 0.752786 0.491367 1.15329 0.86414 0.756515 0.987076 0.029447 1 -0.141146 0.0648215 NA
1:55502137_C_G rs2149041 01 55502137 C G 5 0.996853 0.992299 242350 112197 13039.4 0 242350 112197 13039.4 0 367586 487.439 266.596 29.9647 0 784 241863 111930 13009.4 0 366802 0.188086 0.208243 0.188043 -3.95878e-16 1.18183 1.01775 1.37236 1.14288 0.789965 1.65346 1.13568 1.00521 1.28309 0.0424419 0.992278 0.13185 0.0649776 NA
rs2479409 rs2479409 01 55504650 G A 6 1 1 44711 166817 156058 0 44711 166817 156058 0 367586 109 353 322 0 784 44602 166464 155736 0 366802 0.348543 0.364158 0.34851 0 0.867725 0.699838 1.07589 0.846047 0.680701 1.05156 0.93404 0.842643 1.03535 0.195459 1 -0.0686751 0.0530475 NA
rs10888897 rs10888897 01 55513061 T C 7 1 1 56449 175511 135626 0 56449 175511 135626 0 367586 102 387 295 0 784 56347 175124 135331 0 366802 0.392301 0.376913 0.392334 0 1.22078 0.981307 1.51868 1.20419 0.961232 1.50856 1.06733 0.963594 1.18223 0.221305 1 0.0634357 0.0518661 NA
1:55518752_C_T rs7552841 01 55518752 C T 8 0.958373 0.933846 142943 172732 51911 0 142943 172732 51911 0 367586 313.227 361.133 109.639 0 784 142629 172371 51801.4 0 366802 0.376177 0.370161 0.376189 4.59218e-15 0.954008 0.819894 1.11006 0.96377 0.775205 1.1982 0.974555 0.879506 1.07988 0.612669 0.934054 -0.0273697 0.0540619 NA
rs562556 rs562556 01 55524237 G A 9 1 1 11874 108124 247588 0 11874 108124 247588 0 367586 24 230 530 0 784 11850 107894 247058 0 366802 0.179376 0.177296 0.17938 0 1.05254 0.690967 1.60331 1.05921 0.70333 1.59518 1.01433 0.890907 1.15484 0.840286 1 0.0132887 0.0659394 NA
1:55958030_C_T rs1998013 01 55958030 C T 10 0.99938 0.924791 365156 2424.64 5.47451 0 365156 2424.64 5.47451 0 367586 777.753 6.24706 0 0 784 364378 2418.4 5.47451 0 366802 0.00331296 0.00398409 0.00331152 -2.05856e-15 1.2102 0.550156 2.66214 NA NA NA 1.20391 0.548163 2.64412 0.640089 0.87927 0.218407 0.467106 NA
1:62953373_G_A rs10493326 01 62953373 G A 11 0.993589 0.986538 204883 139060 23643.3 0 204883 139060 23643.3 0 367586 457.945 281.278 44.7765 0 784 204425 138778 23598.5 0 366802 0.253473 0.2365 0.253509 8.70931e-16 0.904764 0.7798 1.04975 0.847004 0.622981 1.15159 0.912119 0.811731 1.02492 0.134 0.98969 -0.0876167 0.0584691 NA
1:63133930_G_A rs4587594 01 63133930 G A 12 0.999555 0.999167 154549 167721 45316.3 0 154549 167721 45316.3 0 367586 326 354.816 103.184 0 784 154223 167366 45213.1 0 366802 0.351419 0.357898 0.351405 0 1.00292 0.862765 1.16584 1.07964 0.865014 1.34753 1.02878 0.927749 1.1408 0.570935 0.999056 0.0300773 0.0530767 NA
1:92993807_C_T rs6603981 01 92993807 C T 13 0.998715 0.997191 16184.9 118957 232444 0 16184.9 118957 232444 0 367586 31.4118 239.588 513 0 784 16153.5 118717 231931 0 366802 0.205838 0.192865 0.205866 -2.21692e-15 1.03783 0.715221 1.50595 1.13745 0.793085 1.63134 1.08489 0.956853 1.23005 0.201049 0.998402 0.0796821 0.0623213 NA
rs12133576 rs12133576 01 93816400 A G 14 1 1 50170 170896 146520 0 50170 170896 146520 0 367586 107 376 301 0 784 50063 170520 146219 0 366802 0.368942 0.376276 0.368927 0 1.03168 0.832105 1.27912 0.963154 0.772303 1.20117 0.969052 0.874835 1.07341 0.593729 1 -0.0279337 0.0523653 NA
rs646776 rs646776 01 109818530 C T 15 1 1 18197 127002 222387 0 18197 127002 222387 0 367586 41 266 477 0 784 18156 126736 221910 0 366802 0.222255 0.221939 0.222256 0 0.929433 0.668717 1.29179 0.95187 0.691654 1.30999 1.00184 0.889227 1.12871 0.937818 1 0.00474323 0.0608008 NA
1:110198727_C_G rs1010167 01 110198727 C G 16 0.996247 0.993891 137991 174531 55063.9 0 137991 174531 55063.9 0 367586 292.682 384.106 107.212 0 784 137698 174147 54956.7 0 366802 0.3872 0.381715 0.387212 1.26681e-15 1.03769 0.89115 1.20833 0.917814 0.735471 1.14536 0.97704 0.8823 1.08195 0.665771 0.993649 -0.0225311 0.0521602 NA
rs267733 rs267733 01 150958836 A G 17 1 1 258958 99130 9498 0 258958 99130 9498 0 367586 538 224 22 0 784 258420 98906 9476 0 366802 0.160678 0.170918 0.160656 0 1.08785 0.930696 1.27154 1.11517 0.727736 1.70887 1.07705 0.944202 1.22858 0.258532 1 0.0779149 0.0689593 NA
rs12145743 rs12145743 01 156700651 T G 18 1 1 161167 164513 41906 0 161167 164513 41906 0 367586 355 354 75 0 784 160812 164159 41831 0 366802 0.337778 0.321429 0.337813 0 0.976852 0.84299 1.13197 0.812182 0.63296 1.04215 0.928524 0.835058 1.03245 0.172894 1 -0.0729592 0.0535298 NA
rs4650994 rs4650994 01 178515312 G A 19 1 1 81139 181896 104551 0 81139 181896 104551 0 367586 151 388 245 0 784 80988 181508 104306 0 366802 0.468154 0.440051 0.468214 0 1.14651 0.949851 1.3839 1.2598 1.02835 1.54333 1.12035 1.01392 1.23795 0.027282 1 0.111584 0.0505487 NA
1:182150978_C_A rs1689797 01 182150978 C A 20 0.998404 0.997402 163413 163299 40874.1 0 163413 163299 40874.1 0 367586 343.647 357.722 82.6314 0 784 163070 162941 40791.4 0 366802 0.333319 0.333536 0.333318 1.58351e-15 1.04178 0.898278 1.20821 0.961251 0.755852 1.22247 1.00098 0.90112 1.11191 0.933402 0.996258 0.00449644 0.0538072 NA
rs2642438 rs2642438 01 220970028 A G 21 1 1 32481 153245 181860 0 32481 153245 181860 0 367586 62 344 378 0 784 32419 152901 181482 0 366802 0.296811 0.298469 0.296807 0 1.1764 0.897424 1.54211 1.0891 0.832376 1.42499 0.992081 0.890264 1.10554 0.953558 1 -0.00321971 0.0552839 NA
1:220985811_T_C rs903319 01 220985811 T C 22 0.997348 0.994976 198690 143077 25818.5 0 198690 143077 25818.5 0 367586 446.918 287.341 49.7412 0 784 198243 142790 25768.8 0 366802 0.264856 0.246699 0.264894 8.70931e-16 0.892628 0.769551 1.03539 0.856236 0.63861 1.14802 0.908814 0.810138 1.01951 0.0917787 0.994079 -0.0969513 0.0575007 NA
rs4846914 rs4846914 01 230295691 G A 23 1 1 56753 176014 134819 0 56753 176014 134819 0 367586 113 401 270 0 784 56640 175613 134549 0 366802 0.393813 0.399872 0.3938 0 1.14454 0.92871 1.41054 1.00584 0.807349 1.25313 0.974947 0.881155 1.07872 0.602316 1 -0.0270117 0.0518386 NA
1:230419344_G_A rs6680658 01 230419344 G A 24 0.993148 0.986 216214 131472 19900 0 216214 131472 19900 0 367586 476.235 260.925 46.8392 0 784 215738 131211 19853.2 0 366802 0.232969 0.22615 0.232984 -1.74186e-15 0.900844 0.774497 1.0478 1.06877 0.791374 1.44339 0.9621 0.854636 1.08308 0.51037 0.981596 -0.0397688 0.0604149 NA
1:234849339_G_A rs2587534 01 234849339 G A 25 0.99591 0.992501 85062.7 183708 98815.1 0 85062.7 183708 98815.1 0 367586 172.482 419.965 191.553 0 784 84890.2 183288 98623.5 0 366802 0.481294 0.487838 0.48128 4.35466e-15 1.12769 0.94434 1.34665 0.955919 0.778005 1.17452 0.974084 0.882155 1.07559 0.527394 0.991899 -0.0321508 0.0508724 NA
rs1367117 rs1367117 02 21263900 G A 26 1 1 161856 163987 41743 0 161856 163987 41743 0 367586 387 313 84 0 784 161469 163674 41659 0 366802 0.336619 0.30676 0.336683 0 0.79789 0.68733 0.926233 0.841296 0.664327 1.06541 0.871797 0.782984 0.970684 0.0123169 1 -0.134054 0.0535588 NA
rs515135 rs515135 02 21286057 T C 27 1 1 11882 108434 247270 0 11882 108434 247270 0 367586 23 257 504 0 784 11859 108177 246766 0 366802 0.179819 0.19324 0.17979 0 1.22495 0.799231 1.87743 1.05309 0.693096 1.60006 0.915145 0.807206 1.03752 0.160354 1 -0.0925309 0.0659107 NA
rs1260326 rs1260326 02 27730940 T C 28 1 1 57437 175526 134623 0 57437 175526 134623 0 367586 115 357 312 0 784 57322 175169 134311 0 366802 0.39501 0.374362 0.395054 0 1.01586 0.823138 1.25371 1.15789 0.93478 1.43425 1.09137 0.985158 1.20902 0.1049 1 0.0839279 0.0517579 NA
2:27731212_T_C rs3817588 02 27731212 T C 29 0.991982 0.980657 237957 115439 14189.4 0 237957 115439 14189.4 0 367586 492.62 257.957 33.4235 0 784 237465 115181 14155.9 0 366802 0.195625 0.207145 0.195601 -3.8796e-15 1.07957 0.928455 1.25529 1.13815 0.801445 1.61632 1.07444 0.950782 1.21419 0.249532 0.977315 0.0741991 0.0644377 NA
rs6544713 rs6544713 02 44073881 T C 30 1 1 38467 160718 168401 0 38467 160718 168401 0 367586 97 319 368 0 784 38370 160399 168033 0 366802 0.32326 0.327168 0.323252 0 0.7867 0.626604 0.9877 0.86631 0.69247 1.08379 0.982312 0.883859 1.09173 0.721638 1 -0.0192859 0.0541326 NA
rs4148218 rs4148218 02 44099582 G A 31 1 1 245276 109927 12383 0 245276 109927 12383 0 367586 528 236 20 0 784 244748 109691 12363 0 366802 0.183213 0.17602 0.183228 0 0.997301 0.855268 1.16292 0.749879 0.479649 1.17236 0.952258 0.836086 1.08457 0.445237 1 -0.0499177 0.0653905 NA
rs2710642 rs2710642 02 63149557 G A 32 1 1 39456 161626 166504 0 39456 161626 166504 0 367586 79 336 369 0 784 39377 161290 166135 0 366802 0.327186 0.315051 0.327212 0 1.03836 0.812467 1.32706 1.10708 0.868058 1.41193 1.05737 0.950396 1.17639 0.327068 1 0.0529238 0.0540018 NA
2:118576719_T_C rs17508045 02 118576719 T C 33 0.999611 0.997929 305977 58744.1 2864.9 0 305977 58744.1 2864.9 0 367586 660.227 115.867 7.90588 0 784 305317 58628.2 2857 0 366802 0.087699 0.0839786 0.087707 -1.58351e-15 0.913922 0.750042 1.11361 1.27967 0.634065 2.58263 0.953593 0.797588 1.14011 0.589484 0.996093 -0.0482654 0.0894494 NA
rs2030746 rs2030746 02 121309488 C T 34 1 1 125469 178592 63525 0 125469 178592 63525 0 367586 271 377 136 0 784 125198 178215 63389 0 366802 0.415742 0.413903 0.415746 0 0.977294 0.835914 1.14259 0.991181 0.806504 1.21815 0.992436 0.897452 1.09747 0.869685 1 -0.00842548 0.0513566 NA
2:135762344_C_T rs16831243 02 135762344 C T 35 0.999529 0.998031 297933 65518.4 4134.64 0 297933 65518.4 4134.64 0 367586 635.004 134.996 14 0 784 297298 65383.4 4120.64 0 366802 0.100368 0.103952 0.10036 3.95878e-16 0.96665 0.802622 1.1642 1.59066 0.935836 2.70369 1.03994 0.884086 1.22326 0.581051 0.999966 0.0469121 0.0850087 NA
2:165551201_T_C rs7607980 02 165551201 T C 36 0.999288 0.997628 284300 77910.9 5375.6 0 284300 77910.9 5375.6 0 367586 608.49 168.51 7 0 784 283691 77742.3 5368.6 0 366802 0.1206 0.116397 0.120609 -2.69197e-15 1.01055 0.851884 1.19878 0.607896 0.288431 1.2812 0.960469 0.82297 1.12094 0.61065 0.998396 -0.0395444 0.0776682 NA
2:165619163_T_G rs355838 02 165619163 T G 37 0.994557 0.992059 56385.1 175396 135805 0 56385.1 175396 135805 0 367586 122.459 376.753 284.788 0 784 56262.6 175019 135520 0 366802 0.391971 0.396474 0.391961 9.50107e-16 0.989011 0.80642 1.21295 0.96549 0.781024 1.19352 0.981282 0.886751 1.08589 0.681885 0.992559 -0.0213391 0.0520602 NA
rs2287623 rs2287623 02 169830155 G A 38 1 1 57757 176298 133531 0 57757 176298 133531 0 367586 117 384 283 0 784 57640 175914 133248 0 366802 0.39693 0.394133 0.396936 0 1.0754 0.874155 1.32297 1.04632 0.843352 1.29813 1.0118 0.91423 1.11977 0.793267 1 0.0135557 0.0517252 NA
rs1047891 rs1047891 02 211540507 C A 39 1 1 172154 158700 36732 0 172154 158700 36732 0 367586 392 331 61 0 784 171762 158369 36671 0 366802 0.315795 0.288903 0.315853 0 0.915796 0.791023 1.06025 0.728867 0.556398 0.954797 0.88001 0.788883 0.981665 0.024341 1 -0.122643 0.0544666 NA
rs1250229 rs1250229 02 216304384 T C 40 1 1 24471 143779 199336 0 24471 143779 199336 0 367586 52 301 431 0 784 24419 143478 198905 0 366802 0.262144 0.258291 0.262152 0 0.985158 0.733731 1.32274 1.01755 0.76289 1.35722 1.02026 0.91106 1.14255 0.71875 1 0.0208482 0.0578908 NA
2:227122216_G_T rs1515110 02 227122216 G T 41 0.999003 0.998217 48609.5 170037 148940 0 48609.5 170037 148940 0 367586 104.333 365.847 313.82 0 784 48505.1 169671 148626 0 366802 0.363528 0.366399 0.363522 0 1.00244 0.806273 1.24633 0.981634 0.786413 1.22532 0.987662 0.891139 1.09464 0.79058 0.998017 -0.0139832 0.0526561 NA
rs11563251 rs11563251 02 234679384 C T 42 1 1 290875 72172 4539 0 290875 72172 4539 0 367586 623 154 7 0 784 290252 72018 4532 0 366802 0.110518 0.107143 0.110526 0 0.996247 0.834991 1.18864 0.719607 0.341438 1.51663 0.965722 0.822769 1.13351 0.662961 1 -0.0351411 0.0806305 NA
3:12296469_G_A rs9875338 03 12296469 G A 43 0.999063 0.998416 132583 176123 58880 0 132583 176123 58880 0 367586 293.612 356.325 134.063 0 784 132290 175766 58745.9 0 366802 0.399747 0.398247 0.39975 -7.91756e-16 0.913405 0.78253 1.06617 1.02821 0.838022 1.26157 0.993751 0.898088 1.0996 0.951866 0.998361 -0.00312288 0.0517341 NA
rs7640978 rs7640978 03 32533010 C T 44 1 1 305112 59557 2917 0 305112 59557 2917 0 367586 642 137 5 0 784 304470 59420 2912 0 366802 0.0889465 0.09375 0.0889363 0 1.09345 0.90907 1.31522 0.814307 0.337524 1.96459 1.05972 0.894049 1.2561 0.467 1 0.0647811 0.0890622 NA
Affx-22382690 rs2290547 03 47061183 G A 45 1 1 250117 105993 11476 0 250117 105993 11476 0 367586 521 235 28 0 784 249596 105758 11448 0 366802 0.175394 0.185587 0.175373 0 1.06452 0.912418 1.24198 1.17173 0.80075 1.71459 1.07152 0.943286 1.21718 0.287184 1 0.0708007 0.0665221 NA
3:50113034_A_G rs2240327 03 50113034 A G 46 0.99989 0.999813 100622 183347 83617 0 100622 183347 83617 0 367586 221.918 392.075 170.008 0 784 100400 182955 83447 0 366802 0.47687 0.466894 0.476891 -2.37527e-16 0.96954 0.822208 1.14327 0.921721 0.754657 1.12577 0.960679 0.869851 1.06099 0.365268 0.999774 -0.0466427 0.0515177 NA
rs13326165 rs13326165 03 52532118 A G 47 1 1 15455 119214 232917 0 15455 119214 232917 0 367586 33 261 490 0 784 15422 118953 232427 0 366802 0.204203 0.208546 0.204193 0 1.0254 0.713603 1.47342 0.985227 0.692287 1.40212 0.973773 0.861963 1.10009 0.702125 1 -0.0240472 0.0628762 NA
rs6805251 rs6805251 03 119560606 T C 48 1 1 53874 173703 140009 0 53874 173703 140009 0 367586 92 371 321 0 784 53782 173332 139688 0 366802 0.382837 0.353954 0.382899 0 1.25125 0.995669 1.57244 1.34337 1.06522 1.69414 1.13251 1.02104 1.25616 0.0149981 1 0.126573 0.0520357 NA
rs17345563 rs17345563 03 132209203 A G 49 1 1 289295 73612 4679 0 289295 73612 4679 0 367586 595 179 10 0 784 288700 73433 4669 0 366802 0.112858 0.126913 0.112828 0 1.18275 1.00056 1.39811 1.03922 0.555884 1.9428 1.14299 0.984887 1.32646 0.0833575 1 0.138336 0.0798924 NA
3:135932359_C_T rs687339 03 135932359 C T 50 0.998803 0.997227 19123.1 129452 219011 0 19123.1 129452 219011 0 367586 40.1098 300.608 443.282 0 784 19082.9 129151 218568 0 366802 0.228107 0.242875 0.228075 -1.42516e-15 1.10738 0.796258 1.54007 0.964915 0.698213 1.33349 0.921062 0.820547 1.03389 0.173857 0.99734 -0.0820629 0.0603443 NA
3:156798294_A_G rs1482852 03 156798294 A G 51 0.998128 0.996845 131815 177009 58762 0 131815 177009 58762 0 367586 284.667 392.31 107.024 0 784 131530 176617 58655 0 366802 0.400631 0.386707 0.400661 1.26681e-15 1.02633 0.880928 1.19573 0.84307 0.674923 1.05311 0.943213 0.851966 1.04423 0.262155 0.997224 -0.0581182 0.0518305 NA
3:170727218_G_A rs10513688 03 170727218 G A 52 0.999974 0.999859 299612 64506.6 3467.13 0 299612 64506.6 3467.13 0 367586 630.996 147.004 6 0 784 298981 64359.5 3461.13 0 366802 0.0971756 0.101406 0.0971666 -9.50107e-16 1.08226 0.904251 1.29532 0.821394 0.36736 1.83658 1.04855 0.88981 1.23561 0.538202 0.999971 0.0526761 0.0855778 NA
rs6831256 rs6831256 04 3473139 A G 53 1 1 122328 179565 65693 0 122328 179565 65693 0 367586 257 389 138 0 784 122071 179176 65555 0 366802 0.422964 0.424107 0.422961 0 1.03121 0.880747 1.20739 0.999891 0.812879 1.22993 1.0047 0.908856 1.11066 0.903881 1 0.00619055 0.0512629 NA
4:26062990_A_G rs10019888 04 26062990 A G 54 0.996652 0.990717 256221 101227 10138.8 0 256221 101227 10138.8 0 367586 512.443 245.671 25.8863 0 784 255708 100981 10112.9 0 366802 0.165273 0.189696 0.165221 -6.72992e-15 1.21398 1.04251 1.41366 1.2773 0.860196 1.89665 1.18281 1.04237 1.34218 0.00981286 0.987134 0.176486 0.068343 NA
rs442177 rs442177 04 88030261 G T 55 1 1 60675 177384 129527 0 60675 177384 129527 0 367586 120 397 267 0 784 60555 176987 129260 0 366802 0.406346 0.40625 0.406346 0 1.13193 0.922683 1.38862 1.04236 0.840177 1.29319 1.0004 0.904392 1.10659 0.967881 1 0.00207428 0.0515146 NA
4:88160140_C_T rs10029254 04 88160140 C T 56 0.999897 0.999771 217251 130571 19763.7 0 217251 130571 19763.7 0 367586 465.004 269.984 49.0118 0 784 216786 130301 19714.7 0 366802 0.231372 0.234699 0.231365 3.16702e-16 0.965973 0.831316 1.12244 1.15901 0.863166 1.55624 1.01883 0.906408 1.14519 0.703795 0.999916 0.022811 0.0599969 NA
rs3822072 rs3822072 04 89741269 G A 57 1 1 110787 182105 74694 0 110787 182105 74694 0 367586 241 370 173 0 784 110546 181735 74521 0 366802 0.450905 0.456633 0.450893 0 0.933876 0.793876 1.09856 1.06486 0.87574 1.29483 1.02343 0.92652 1.13047 0.671522 1 0.0215825 0.0508948 NA
rs2602836 rs2602836 04 100014805 A G 58 1 1 64735 179575 123276 0 64735 179575 123276 0 367586 139 375 270 0 784 64596 179200 123006 0 366802 0.420371 0.416454 0.420379 0 0.972488 0.800325 1.18169 1.02007 0.831133 1.25195 1.01626 0.919079 1.12372 0.779519 1 0.0143622 0.0513035 NA
rs13107325 rs13107325 04 103188709 C T 59 1 1 314539 51078 1969 0 314539 51078 1969 0 367586 660 122 2 0 784 313879 50956 1967 0 366802 0.0748342 0.0803571 0.0748224 0 1.13863 0.938421 1.38155 0.483553 0.120593 1.93894 1.08044 0.900394 1.29648 0.477966 1 0.0680427 0.0958917 NA
rs6450176 rs6450176 05 53298025 G A 60 1 1 205147 139012 23427 0 205147 139012 23427 0 367586 397 328 59 0 784 204750 138684 23368 0 366802 0.25282 0.284439 0.252752 0 1.21978 1.05365 1.4121 1.30216 0.990262 1.71229 1.1752 1.05295 1.31164 0.0033856 1 0.170721 0.0582593 NA
5:55861786_C_T rs9686661 05 55861786 C T 61 0.999884 0.999703 235332 117442 14811.2 0 235332 117442 14811.2 0 367586 517 229.992 37.0078 0 784 234815 117212 14774.2 0 366802 0.200041 0.193883 0.200054 -3.95878e-16 0.891201 0.76285 1.04115 1.1377 0.814705 1.58874 0.961729 0.848439 1.09014 0.539091 0.999968 -0.0388248 0.0632133 NA
5:67714246_A_G rs4976033 05 67714246 A G 62 0.983128 0.97252 131248 176794 59543.3 0 131248 176794 59543.3 0 367586 276 393.973 114.027 0 784 130972 176400 59429.3 0 366802 0.402465 0.396701 0.402477 1.02928e-15 1.05983 0.908551 1.23631 0.9105 0.731856 1.13275 0.976213 0.882179 1.08027 0.651606 0.969392 -0.0236581 0.0523952 NA
5:74560579_G_A rs10066707 05 74560579 G A 63 0.993838 0.99098 146622 170694 50270.3 0 146622 170694 50270.3 0 367586 289 393.929 101.071 0 784 146333 170300 50169.3 0 366802 0.36894 0.380147 0.368916 1.74186e-15 1.17125 1.00612 1.36347 1.02007 0.81314 1.27967 1.04911 0.947306 1.16186 0.386079 0.991334 0.0455644 0.0525692 NA
5:74562029_C_G rs2006760 05 74562029 C G 64 0.989448 0.974963 232555 119577 15454 0 232555 119577 15454 0 367586 496.067 256.831 31.102 0 784 232059 119320 15422.9 0 366802 0.204693 0.203466 0.204696 -8.86766e-15 1.00692 0.865939 1.17084 0.943366 0.656412 1.35576 0.992458 0.877522 1.12245 0.861378 0.973794 -0.0110931 0.063527 NA
rs7703051 rs7703051 05 74625487 C A 65 1 1 143724 172086 51776 0 143724 172086 51776 0 367586 302 382 100 0 784 143422 171704 51676 0 366802 0.37493 0.371173 0.374938 0 1.05655 0.9084 1.22887 0.919009 0.732848 1.15246 0.984033 0.888111 1.09032 0.676381 1 -0.0217868 0.0521958 NA
5:74641707_G_A rs2303152 05 74641707 G A 66 0.999561 0.998347 297281 66549.7 3754.97 0 297281 66549.7 3754.97 0 367586 648.004 129.996 6 0 784 296633 66419.7 3748.97 0 366802 0.100738 0.0905587 0.10076 1.10846e-15 0.895933 0.741975 1.08184 0.732625 0.327709 1.63785 0.888679 0.747767 1.05614 0.156954 0.999968 -0.118628 0.0838129 NA
5:74648496_G_T rs17238484 05 74648496 G T 67 0.99975 0.999474 220665 127957 18963.4 0 220665 127957 18963.4 0 367586 481.992 262.008 40 0 784 220183 127695 18923.4 0 366802 0.22564 0.218117 0.225656 7.91756e-16 0.937312 0.806269 1.08965 0.965619 0.699189 1.33357 0.957273 0.849039 1.0793 0.425319 0.999464 -0.0481165 0.0603549 NA
rs5909 rs5909 05 74656175 G A 68 1 1 301812 62562 3212 0 301812 62562 3212 0 367586 630 148 6 0 784 301182 62414 3206 0 366802 0.0938365 0.102041 0.093819 0 1.13362 0.947595 1.35617 0.894697 0.40012 2.00061 1.09759 0.931846 1.29282 0.300613 1 0.0895724 0.0865333 NA
rs12916 rs12916 05 74656539 T C 69 1 1 132156 176603 58827 0 132156 176603 58827 0 367586 283 386 115 0 784 131873 176217 58712 0 366802 0.400256 0.392857 0.400272 0 1.02073 0.875433 1.19013 0.912726 0.734705 1.13388 0.96949 0.875954 1.07301 0.472789 1 -0.0370539 0.0516108 NA
rs4530754 rs4530754 05 122855416 G A 70 1 1 76377 182312 108897 0 76377 182312 108897 0 367586 165 390 229 0 784 76212 181922 108668 0 366802 0.455765 0.459184 0.455758 0 0.990191 0.825242 1.18811 0.973359 0.796633 1.18929 0.986293 0.892941 1.0894 0.815993 1 -0.0118267 0.0508236 NA
rs6882076 rs6882076 05 156390297 T C 71 1 1 49173 170253 148160 0 49173 170253 148160 0 367586 114 344 326 0 784 49059 169909 147834 0 366802 0.365355 0.364796 0.365357 0 0.871276 0.704794 1.07708 0.94898 0.766533 1.17485 1.00242 0.90437 1.1111 0.962691 1 0.00245701 0.0525266 NA
6:16109163_A_C rs2294261 06 16109163 A C 72 0.99645 0.994416 95752.4 183259 88575.1 0 95752.4 183259 88575.1 0 367586 196.514 407.882 179.604 0 784 95555.9 182851 88395.5 0 366802 0.490237 0.489216 0.490239 1.02928e-15 1.08468 0.914764 1.28617 0.987985 0.806843 1.20979 0.995912 0.901928 1.09969 0.884824 0.994704 -0.00734768 0.0507239 NA
6:26093141_G_A rs1800562 06 26093141 G A 73 0.99952 0.997285 313425 51906.4 2254.63 0 313425 51906.4 2254.63 0 367586 663.875 115.125 5 0 784 312761 51791.2 2249.63 0 366802 0.076738 0.0797994 0.0767314 8.70931e-16 1.04723 0.859034 1.27666 1.04709 0.433965 2.52648 1.04345 0.869073 1.25282 0.675994 0.998761 0.0397508 0.0951124 NA
rs2247056 rs2247056 06 31265490 T C 74 1 1 32591 153678 181317 0 32591 153678 181317 0 367586 73 332 379 0 784 32518 153346 180938 0 366802 0.297699 0.304847 0.297684 0 0.964421 0.748354 1.24287 0.933062 0.726089 1.19903 0.966543 0.867908 1.07639 0.57284 1 -0.0313235 0.0555505 NA
6:34563164_A_G rs205262 06 34563164 A G 75 0.999283 0.998621 196621 144317 26647.4 0 196621 144317 26647.4 0 367586 393.918 322.502 67.5804 0 784 196227 143995 26579.8 0 366802 0.268797 0.291877 0.268748 -1.58351e-16 1.11568 0.962829 1.2928 1.26655 0.97816 1.63998 1.12154 1.00572 1.25069 0.0329437 0.998593 0.121859 0.0571365 NA
6:43757896_C_A rs998584 06 43757896 C A 76 0.996387 0.994693 98504 183562 85520.5 0 98504 183562 85520.5 0 367586 232.435 372.141 179.424 0 784 98271.6 183189 85341 0 366802 0.482339 0.466191 0.482374 4.75053e-16 0.858881 0.728936 1.01199 0.888888 0.731413 1.08027 0.937154 0.848542 1.03502 0.189021 0.995587 -0.0666961 0.0507782 NA
rs17789218 rs17789218 06 100600097 T C 77 1 1 209829 135864 21893 0 209829 135864 21893 0 367586 463 288 33 0 784 209366 135576 21860 0 366802 0.244365 0.225765 0.244404 0 0.960583 0.829058 1.11297 0.682636 0.479404 0.972022 0.901499 0.800749 1.01492 0.0889918 1 -0.100213 0.0589231 NA
6:116337503_G_A rs868943 06 116337503 G A 78 0.999615 0.999376 122639 178859 66087.8 0 122639 178859 66087.8 0 367586 282.11 356.894 144.996 0 784 122357 178502 65942.8 0 366802 0.423077 0.412555 0.4231 7.1258e-16 0.867174 0.741685 1.0139 0.953673 0.780409 1.16541 0.957574 0.865885 1.05897 0.381883 0.999697 -0.0447374 0.0511617 NA
rs9491696 rs9491696 06 127452639 C G 79 1 1 94100 183991 89495 0 94100 183991 89495 0 367586 185 394 205 0 784 93915 183597 89290 0 366802 0.493736 0.512755 0.493696 0 1.08942 0.914642 1.29759 1.16551 0.955219 1.42209 1.07923 0.977378 1.1917 0.132392 1 0.0761742 0.0506229 NA
6:139831757_T_C rs634869 06 139831757 T C 80 0.999776 0.999687 61831.2 177550 128204 0 61831.2 177550 128204 0 367586 146 388.016 249.984 0 784 61685.2 177162 127954 0 366802 0.409717 0.433683 0.409666 0 0.92535 0.76483 1.11956 0.82544 0.672858 1.01262 0.906189 0.819965 1.00148 0.0553937 0.999959 -0.098511 0.0514209 NA
6:152040291_T_C rs12525163 06 152040291 T C 81 0.999285 0.998573 193858 146362 27365.9 0 193858 146362 27365.9 0 367586 406.596 319.408 57.9961 0 784 193452 146042 27307.9 0 366802 0.273533 0.277679 0.273524 1.26681e-15 1.04058 0.898595 1.205 1.01046 0.767209 1.33084 1.02103 0.914087 1.14048 0.737968 0.999089 0.0190105 0.0568248 NA
6:160575985_C_T rs2297374 06 160575985 C T 82 0.998105 0.996826 143986 171881 51719.5 0 143986 171881 51719.5 0 367586 283.459 391.118 109.424 0 784 143702 171490 51610 0 366802 0.374497 0.389008 0.374466 2.53362e-15 1.15623 0.992146 1.34745 1.07486 0.861886 1.34045 1.06356 0.960774 1.17734 0.235112 0.9972 0.0620785 0.0522857 NA
rs1564348 rs1564348 06 160578860 T C 83 1 1 253279 103766 10541 0 253279 103766 10541 0 367586 548 218 18 0 784 252731 103548 10523 0 366802 0.169821 0.16199 0.169838 0 0.970941 0.829773 1.13612 0.78888 0.493098 1.26209 0.944856 0.825964 1.08086 0.393408 1 -0.0575533 0.0674357 NA
rs702485 rs702485 07 6449272 A G 84 1 1 109061 182158 76367 0 109061 182158 76367 0 367586 221 373 190 0 784 108840 181785 76177 0 366802 0.455529 0.48023 0.455476 0 1.01052 0.855492 1.19365 1.22836 1.01162 1.49155 1.10456 1.00027 1.21972 0.0568146 1 0.0967273 0.0507826 NA
7:16152174_T_A rs17286602 07 16152174 T A 85 0.997749 0.99646 120185 180187 67214.2 0 120185 180187 67214.2 0 367586 282.773 368.494 132.733 0 784 119902 179819 67081.5 0 366802 0.427948 0.404312 0.427999 -7.1258e-16 0.868928 0.74407 1.01474 0.839007 0.682512 1.03139 0.907092 0.819979 1.00346 0.0572229 0.998422 -0.0975019 0.0512735 NA
rs10282707 rs10282707 07 17911038 C T 86 1 1 133659 176056 57871 0 133659 176056 57871 0 367586 286 379 119 0 784 133373 175677 57752 0 366802 0.396911 0.393495 0.396919 0 1.00607 0.862744 1.1732 0.960908 0.775762 1.19024 0.985778 0.890696 1.09101 0.737269 1 -0.0173483 0.051713 NA
rs12670798 rs12670798 07 21607352 T C 87 1 1 208500 136805 22281 0 208500 136805 22281 0 367586 441 300 43 0 784 208059 136505 22238 0 366802 0.2467 0.246173 0.246701 0 1.03686 0.895256 1.20086 0.912264 0.666803 1.24808 0.997162 0.888815 1.11872 0.979645 1 -0.00149847 0.0587301 NA
rs4722551 rs4722551 07 25991826 T C 88 1 1 260182 98070 9334 0 260182 98070 9334 0 367586 536 224 24 0 784 259646 97846 9310 0 366802 0.15879 0.173469 0.158759 0 1.10898 0.948687 1.29635 1.24876 0.829183 1.88064 1.11211 0.975688 1.2676 0.123289 1 0.106348 0.0690069 NA
rs2073547 rs2073547 07 44582331 A G 89 1 1 245422 109039 13125 0 245422 109039 13125 0 367586 511 244 29 0 784 244911 108795 13096 0 366802 0.184024 0.192602 0.184005 0 1.0749 0.922694 1.25222 1.06132 0.729755 1.54353 1.05787 0.932949 1.19951 0.375692 1 0.057548 0.0649628 NA
rs217386 rs217386 07 44600695 G A 90 1 1 121990 179168 66428 0 121990 179168 66428 0 367586 265 375 144 0 784 121725 178793 66284 0 366802 0.424423 0.422832 0.424427 0 0.963418 0.823058 1.12771 0.997902 0.814455 1.22267 0.993489 0.898675 1.09831 0.884819 1 -0.00740243 0.0510993 NA
rs4917014 rs4917014 07 50305863 T G 91 1 1 170006 160266 37314 0 170006 160266 37314 0 367586 376 332 76 0 784 169630 159934 37238 0 366802 0.319509 0.308673 0.319532 0 0.936509 0.807864 1.08564 0.920751 0.719409 1.17844 0.950844 0.854134 1.0585 0.371655 1 -0.0484953 0.0542831 NA
rs17145738 rs17145738 07 72982874 C T 92 1 1 283413 78558 5615 0 283413 78558 5615 0 367586 596 180 8 0 784 282817 78378 5607 0 366802 0.122132 0.125 0.122126 0 1.08978 0.922275 1.2877 0.677047 0.336851 1.36082 1.0269 0.884009 1.19288 0.760062 1 0.0235313 0.0770509 NA
rs799160 rs799160 07 73060006 C T 93 1 1 96049 183953 87584 0 96049 183953 87584 0 367586 197 391 196 0 784 95852 183562 87388 0 366802 0.488486 0.499362 0.488462 0 1.0364 0.873132 1.23021 1.09129 0.895303 1.33017 1.04457 0.946018 1.15339 0.344951 1 0.0478671 0.0506837 NA
7:116358044_A_G rs38855 07 116358044 A G 94 0.993016 0.989758 102992 183261 81332.4 0 102992 183261 81332.4 0 367586 200.722 424.929 158.349 0 784 102792 182836 81174 0 366802 0.470538 0.472977 0.470532 9.50107e-16 1.19019 1.00609 1.40798 0.998992 0.81096 1.23062 1.00986 0.914446 1.11522 0.852973 0.987463 0.00944633 0.0509714 NA
7:130444934_A_G rs3996352 07 130444934 A G 95 0.997482 0.996091 94810.4 183476 89299.7 0 94810.4 183476 89299.7 0 367586 199.486 383.525 200.988 0 784 94610.9 183092 89098.7 0 366802 0.492504 0.500958 0.492486 -3.16702e-16 0.993463 0.837081 1.17906 1.06986 0.879352 1.30164 1.03447 0.936869 1.14224 0.519067 0.996346 0.0326811 0.0506854 NA
rs17173637 rs17173637 07 150529449 T C 96 1 1 308034 56880 2672 0 308034 56880 2672 0 367586 659 119 6 0 784 307375 56761 2666 0 366802 0.0846387 0.0835459 0.084641 0 0.977868 0.804279 1.18892 1.04972 0.469457 2.34722 0.985882 0.824244 1.17922 0.898813 1 -0.0115744 0.0910217 NA
8:9184231_G_A rs4240624 08 9184231 G A 97 0.999841 0.999322 3037.28 61083.2 303465 0 3037.28 61083.2 303465 0 367586 12 121.357 650.643 0 784 3025.28 60961.9 302815 0 366802 0.0913498 0.0927021 0.0913469 1.58351e-16 0.501869 0.277022 0.909213 0.541689 0.30569 0.959882 0.983911 0.82938 1.16723 0.834611 0.998209 -0.0183635 0.0879518 NA
8:9267117_C_T rs9693857 08 9267117 C T 98 0.996631 0.995289 112952 181929 72705.1 0 112952 181929 72705.1 0 367586 239.196 404.541 140.263 0 784 112713 181524 72564.9 0 366802 0.445255 0.436905 0.445273 1.10846e-15 1.05014 0.894836 1.23239 0.910825 0.739295 1.12215 0.966624 0.874726 1.06818 0.496026 0.994618 -0.0347696 0.0510749 NA
8:15799853_G_C rs4332136 08 15799853 G C 99 0.999557 0.97821 361744 5820.84 21 0 361744 5820.84 21 0 367586 776.318 7.68235 0 0 784 360968 5813.15 21 0 366802 0.00797478 0.00489946 0.00798135 -6.33405e-15 0.614485 0.301774 1.25124 NA NA NA 0.611962 0.301063 1.24392 0.174033 0.976326 -0.393585 0.289537 NA
rs4921914 rs4921914 08 18272438 C T 100 1 1 17860 128015 221711 0 17860 128015 221711 0 367586 42 268 474 0 784 17818 127747 221237 0 366802 0.222717 0.22449 0.222713 0 0.890008 0.642638 1.2326 0.90893 0.662718 1.24661 0.989816 0.878981 1.11463 0.900693 1 -0.00760516 0.0609457 NA
rs1801177 rs1801177 08 19805708 G A 101 1 1 355064 12417 105 0 355064 12417 105 0 367586 760 24 0 0 784 354304 12393 105 0 366802 0.0171756 0.0153061 0.0171796 0 0.902812 0.601104 1.35595 NA NA NA 0.889254 0.593963 1.33135 0.57692 1 -0.108695 0.194833 NA
rs268 rs268 08 19813529 A G 102 1 1 354297 13161 128 0 354297 13161 128 0 367586 757 27 0 0 784 353540 13134 128 0 366802 0.0182502 0.0172194 0.0182524 0 0.960084 0.65377 1.40992 NA NA NA 0.942415 0.643917 1.37929 0.727653 1 -0.0655415 0.188203 NA
rs301 rs301 08 19816934 T C 103 1 1 215031 132363 20192 0 215031 132363 20192 0 367586 452 291 41 0 784 214579 132072 20151 0 366802 0.234975 0.237883 0.234969 0 1.046 0.90258 1.21221 0.965909 0.701388 1.33019 1.01627 0.904626 1.1417 0.816295 1 0.0138713 0.0597096 NA
rs326 rs326 08 19819439 A G 104 1 1 183581 152452 31553 0 183581 152452 31553 0 367586 388 320 76 0 784 183193 152132 31477 0 366802 0.293208 0.30102 0.293191 0 0.993131 0.856368 1.15174 1.13998 0.891239 1.45814 1.03821 0.931898 1.15664 0.508783 1 0.0367627 0.0556392 NA
rs328 rs328 08 19819724 C G 105 1 1 297126 66721 3739 0 297126 66721 3739 0 367586 628 153 3 0 784 296498 66568 3736 0 366802 0.100927 0.101403 0.100926 0 1.08515 0.909197 1.29514 0.37912 0.121886 1.17923 1.00526 0.853075 1.18458 0.956262 1 0.00461049 0.0840649 NA
rs12678919 rs12678919 08 19844222 A G 106 1 1 299527 64583 3476 0 299527 64583 3476 0 367586 629 154 1 0 784 298898 64429 3475 0 366802 0.0973038 0.0994898 0.0972991 0 1.13583 0.95212 1.35498 0.136747 0.0192265 0.972601 1.025 0.868618 1.20954 0.776859 1 0.0242098 0.0854219 NA
8:19865843_G_A rs894210 08 19865843 G A 107 0.995362 0.992945 77450.3 182762 107374 0 77450.3 182762 107374 0 367586 186.961 361.369 235.671 0 784 77263.3 182400 107138 0 366802 0.459297 0.468935 0.459276 4.75053e-16 0.818743 0.686082 0.977057 0.909041 0.750101 1.10166 0.961909 0.870987 1.06232 0.4127 0.994055 -0.0417294 0.0509423 NA
rs10102164 rs10102164 08 55421614 G A 108 1 1 228370 122682 16534 0 228370 122682 16534 0 367586 486 259 39 0 784 227884 122423 16495 0 366802 0.211855 0.214923 0.211849 0 0.992006 0.853019 1.15364 1.10864 0.799754 1.53682 1.01849 0.902749 1.14906 0.820071 1 0.0140699 0.0618582 NA
8:59385919_C_T rs2326077 08 59385919 C T 109 0.999418 0.998927 41715.8 164193 161677 0 41715.8 164193 161677 0 367586 94.9412 331.569 357.49 0 784 41620.9 163861 161320 0 366802 0.336825 0.332558 0.336834 -7.91756e-17 0.887062 0.705932 1.11467 0.971478 0.774539 1.21849 1.01939 0.917623 1.13244 0.665307 0.998219 0.0231624 0.0535427 NA
rs2293889 rs2293889 08 116599199 T G 110 1 1 68113 181339 118134 0 68113 181339 118134 0 367586 149 380 255 0 784 67964 180959 117879 0 366802 0.43196 0.432398 0.431959 0 0.957847 0.792372 1.15788 0.986726 0.805984 1.208 0.998214 0.903204 1.10322 0.971861 1 -0.00180603 0.0511994 NA
8:116663898_G_A rs2737252 08 116663898 G A 111 0.99825 0.996606 189806 148612 29168.6 0 189806 148612 29168.6 0 367586 412.467 307.239 64.2941 0 784 189393 148305 29104.3 0 366802 0.281497 0.277951 0.281505 1.74186e-15 0.951255 0.820505 1.10284 1.01435 0.779706 1.31962 0.982516 0.879638 1.09742 0.731012 0.99642 -0.0193847 0.0563869 NA
8:121868551_G_T rs4871137 08 121868551 G T 112 0.998591 0.99772 37337.3 159046 171203 0 37337.3 159046 171203 0 367586 72.0588 325.894 386.047 0 784 37265.2 158720 170817 0 366802 0.317912 0.299752 0.317951 -9.50107e-16 1.06185 0.822517 1.37082 1.16876 0.908621 1.50338 1.08901 0.977384 1.2134 0.125649 0.997136 0.0833376 0.0544162 NA
8:126474306_G_A rs2980885 08 126474306 G A 113 0.990879 0.979759 18546.6 128636 220403 0 18546.6 128636 220403 0 367586 35.7333 260.153 488.114 0 784 18510.9 128376 219915 0 366802 0.225429 0.211492 0.225459 -1.04512e-14 1.04978 0.739757 1.48974 1.14979 0.818385 1.6154 1.08526 0.961261 1.22526 0.194442 0.981973 0.0794649 0.0612423 NA
8:126482621_C_A rs2954022 08 126482621 C A 114 0.999791 0.999672 104997 183080 79509.4 0 104997 183080 79509.4 0 367586 215.918 400.082 168 0 784 104781 182679 79341.4 0 366802 0.465331 0.46944 0.465322 -4.75053e-16 1.06281 0.90053 1.25433 1.02755 0.839733 1.25738 1.01668 0.920587 1.1228 0.777196 0.999805 0.0143704 0.0507831 NA
8:126482621_C_T rs2954022 08 126482621 C T 115 0.999641 0.694303 367242 343.439 0.113725 0 367242 343.439 0.113725 0 367586 782.086 1.91373 0 0 784 366460 341.525 0.113725 0 366802 0.000467464 0.00122049 0.000465855 -7.83838e-15 2.6256 0.633047 10.8898 NA NA NA 2.62187 0.632697 10.8649 0.0978073 0.70543 2.31332 1.39729 NA
rs4075205 rs4075205 08 144284709 T C 116 1 1 105965 182871 78750 0 105965 182871 78750 0 367586 203 419 162 0 784 105762 182452 78588 0 366802 0.462981 0.473852 0.462958 0 1.19646 1.01166 1.41503 1.07397 0.873425 1.32056 1.04472 0.946026 1.15372 0.349527 1 0.0474911 0.0507651 NA
8:145022657_G_T rs7832643 08 145022657 G T 117 0.993906 0.99187 130814 177083 59689.2 0 130814 177083 59689.2 0 367586 281.055 379.541 123.404 0 784 130533 176704 59565.8 0 366802 0.403255 0.399457 0.403263 3.16702e-16 0.997565 0.854837 1.16412 0.962188 0.77847 1.18926 0.984286 0.88958 1.08907 0.74033 0.993352 -0.0171635 0.0517883 NA
9:2640759_A_G rs3780181 09 2640759 A G 118 0.997345 0.983965 319716 46170.5 1699.8 0 319716 46170.5 1699.8 0 367586 684.318 93.8353 5.84706 0 784 319031 46076.6 1693.95 0 366802 0.0674265 0.0673019 0.0674268 -8.15508e-15 0.949426 0.764998 1.17832 1.60921 0.712 3.637 0.998015 0.818929 1.21626 0.991262 0.990341 -0.00111001 0.101361 NA
9:15304782_C_A rs686030 09 15304782 C A 119 0.999323 0.997839 7307.74 89253 271025 0 7307.74 89253 271025 0 367586 14 176.024 593.976 0 784 7293.74 89077 270431 0 366802 0.141285 0.130117 0.141308 -1.10846e-15 1.0295 0.597075 1.77511 1.14429 0.673209 1.945 1.10016 0.949508 1.27473 0.192832 0.998428 0.0945288 0.072589 NA
9:16904846_C_T rs7033354 09 16904846 C T 120 0.998694 0.997789 38090 160212 169284 0 38090 160212 169284 0 367586 73.7529 313.043 397.204 0 784 38016.3 159899 168886 0 366802 0.321547 0.293717 0.321607 -2.05856e-15 1.00913 0.782824 1.30086 1.2123 0.945307 1.5547 1.13997 1.02246 1.27097 0.0137115 0.997662 0.133683 0.0542381 NA
rs1883025 rs1883025 09 107664301 C T 121 1 1 204187 139469 23930 0 204187 139469 23930 0 367586 432 288 64 0 784 203755 139181 23866 0 366802 0.25481 0.265306 0.254787 0 0.975971 0.84065 1.13308 1.26481 0.972444 1.64507 1.05619 0.94406 1.18164 0.329747 1 0.0565971 0.0580707 NA
9:107684230_T_G rs2472509 09 107684230 T G 122 0.989664 0.982561 166611 161750 39224.9 0 166611 161750 39224.9 0 367586 360.357 359.051 64.5922 0 784 166251 161391 39160.3 0 366802 0.326726 0.311375 0.326759 1.82104e-15 1.02638 0.886678 1.18809 0.760965 0.583783 0.991925 0.93163 0.83709 1.03685 0.160759 0.984616 -0.076155 0.0542986 NA
rs8176720 rs8176720 09 136132873 T C 123 1 1 165305 162038 40243 0 165305 162038 40243 0 367586 360 328 96 0 784 164945 161710 40147 0 366802 0.329887 0.331633 0.329884 0 0.929338 0.800074 1.07949 1.09561 0.874507 1.37261 1.00793 0.907242 1.1198 0.917805 1 0.00554829 0.0537629 NA
rs579459 rs579459 09 136154168 T C 124 1 1 230644 121108 15834 0 230644 121108 15834 0 367586 445 307 32 0 784 230199 120801 15802 0 366802 0.20781 0.236607 0.207748 0 1.31465 1.13654 1.52068 1.04757 0.73153 1.50013 1.18197 1.05188 1.32814 0.00389888 1 0.180625 0.0625817 NA
10:5196273_A_G rs1781930 10 5196273 A G 125 0.999819 0.999538 11602.8 107606 248377 0 11602.8 107606 248377 0 367586 28 209 547 0 784 11574.8 107397 247830 0 366802 0.177933 0.169005 0.177953 1.58351e-16 0.804465 0.542005 1.19402 0.912404 0.623818 1.33449 1.0644 0.93258 1.21486 0.336017 0.999999 0.0636143 0.0661227 NA
rs970548 rs970548 10 46013277 A C 126 1 1 208563 136635 22388 0 208563 136635 22388 0 367586 456 287 41 0 784 208107 136348 22347 0 366802 0.24676 0.235332 0.246784 0 0.960627 0.828608 1.11368 0.83731 0.608095 1.15293 0.93931 0.83576 1.05569 0.308513 1 -0.0597946 0.0587173 NA
10:65301725_T_C rs7897379 10 65301725 T C 127 0.999433 0.9991 99861.9 183712 84012.2 0 99861.9 183712 84012.2 0 367586 220.016 397.718 166.267 0 784 99641.9 183314 83846 0 366802 0.478441 0.465721 0.478468 -3.95878e-16 0.982578 0.833237 1.15868 0.898072 0.73409 1.09868 0.950137 0.860292 1.04936 0.321129 0.999247 -0.0503376 0.0507363 NA
rs2068888 rs2068888 10 94839642 G A 128 1 1 111288 181910 74388 0 111288 181910 74388 0 367586 262 365 157 0 784 111026 181545 74231 0 366802 0.449808 0.433036 0.449844 0 0.851985 0.726826 0.998696 0.896268 0.735245 1.09255 0.934099 0.845207 1.03234 0.169183 1 -0.0699153 0.0508536 NA
rs2255141 rs2255141 10 113933886 A G 129 1 1 27842 146621 193123 0 27842 146621 193123 0 367586 57 329 398 0 784 27785 146292 192725 0 366802 0.275181 0.282526 0.275165 0 1.09625 0.827295 1.45265 1.00665 0.762442 1.32909 0.964056 0.863584 1.07622 0.462766 1 -0.0417014 0.0567907 NA
rs2923084 rs2923084 11 10388782 A G 130 1 1 248174 107712 11700 0 248174 107712 11700 0 367586 527 233 24 0 784 247647 107479 11676 0 366802 0.178342 0.179209 0.17834 0 1.01872 0.873002 1.18876 0.965917 0.641343 1.45475 1.00594 0.884019 1.14467 0.889843 1 0.00915654 0.0661105 NA
11:14276999_G_A rs2303975 11 14276999 G A 131 0.998944 0.99593 290402 72711.9 4472.22 0 290402 72711.9 4472.22 0 367586 626.502 148.349 9.14902 0 784 289775 72563.6 4463.07 0 366802 0.111071 0.10628 0.111081 -7.91756e-17 0.945595 0.790501 1.13112 0.948156 0.493314 1.82237 0.951636 0.810308 1.11761 0.565357 0.996032 -0.0464593 0.0808124 NA
11:18656271_C_T rs10832962 11 18656271 C T 132 0.998752 0.997178 24573.6 141017 201996 0 24573.6 141017 201996 0 367586 44.0627 293.961 445.976 0 784 24529.6 140723 201550 0 366802 0.258666 0.243677 0.258698 -2.21692e-15 1.1629 0.847049 1.59654 1.23182 0.90366 1.67916 1.08315 0.965083 1.21567 0.165944 0.99721 0.0801386 0.057847 NA
rs326214 rs326214 11 47298360 G A 133 1 1 38532 160473 168581 0 38532 160473 168581 0 367586 71 351 362 0 784 38461 160122 168219 0 366802 0.323104 0.314413 0.323123 0 1.18746 0.919909 1.53282 1.16572 0.903663 1.50378 1.04092 0.935555 1.15816 0.450237 1 0.0408256 0.0540722 NA
rs17788930 rs17788930 11 47752775 A G 134 1 1 156964 166067 44555 0 156964 166067 44555 0 367586 317 381 86 0 784 156647 165686 44469 0 366802 0.347098 0.352679 0.347086 0 1.13632 0.978863 1.31911 0.955661 0.752851 1.21311 1.02489 0.923929 1.13688 0.707647 1 0.0198901 0.0530377 NA
11:51512090_T_C rs11246602 11 51512090 T C 135 0.999692 0.998718 276600 84505.1 6481.33 0 276600 84505.1 6481.33 0 367586 593.878 180.098 10.0235 0 784 276006 84325 6471.31 0 366802 0.132578 0.127644 0.132589 -9.34272e-15 0.992597 0.840011 1.1729 0.719862 0.385404 1.34457 0.957245 0.825157 1.11048 0.541404 0.999072 -0.0455556 0.0745969 NA
11:55324308_A_G rs12226802 11 55324308 A G 136 0.999928 0.999736 279095 82405 6085.81 0 279095 82405 6085.81 0 367586 599.843 175.157 9 0 784 278495 82229.8 6076.81 0 366802 0.128646 0.123187 0.128657 1.58351e-16 0.988958 0.835589 1.17048 0.687618 0.355856 1.32868 0.951507 0.818345 1.10634 0.497012 0.99921 -0.0513219 0.0755623 NA
rs174532 rs174532 11 61548874 G A 137 1 1 182042 153298 32246 0 182042 153298 32246 0 367586 395 319 70 0 784 181647 152979 32176 0 366802 0.296244 0.29273 0.296251 0 0.958937 0.827267 1.11156 1.00045 0.775693 1.29034 0.983193 0.88175 1.09631 0.80021 1 -0.0140361 0.0554621 NA
rs1535 rs1535 11 61597972 A G 138 1 1 157003 166490 44093 0 157003 166490 44093 0 367586 298 396 90 0 784 156705 166094 44003 0 366802 0.346417 0.367347 0.346372 0 1.25374 1.0786 1.45732 1.07554 0.849456 1.3618 1.09572 0.988686 1.21433 0.0961397 1 0.0883493 0.0530989 NA
rs12801636 rs12801636 11 65391317 G A 139 1 1 220966 127917 18703 0 220966 127917 18703 0 367586 479 272 33 0 784 220487 127645 18670 0 366802 0.224877 0.215561 0.224897 0 0.980873 0.845118 1.13843 0.813612 0.571587 1.15811 0.947084 0.839573 1.06836 0.357978 1 -0.0556026 0.0604886 NA
rs499974 rs499974 11 75455021 C A 140 1 1 261490 97062 9034 0 261490 97062 9034 0 367586 553 212 19 0 784 260937 96850 9015 0 366802 0.156603 0.159439 0.156597 0 1.03287 0.881478 1.21027 0.994485 0.629188 1.57187 1.02159 0.892264 1.16966 0.737417 1 0.0233488 0.0696407 NA
11:116639104_A_G rs10790162 11 116639104 A G 141 0.999743 0.998467 1651.59 46442.9 319492 0 1651.59 46442.9 319492 0 367586 4 96 684 0 784 1647.59 46346.9 318808 0 366802 0.0676659 0.0663265 0.0676687 3.95878e-16 0.85318 0.313424 2.32247 0.883725 0.33033 2.36421 1.0217 0.837245 1.24681 0.809779 0.999995 0.0242192 0.100615 NA
rs603446 rs603446 11 116654435 C T 142 1 1 109735 182269 75582 0 109735 182269 75582 0 367586 226 384 174 0 784 109509 181885 75408 0 366802 0.453544 0.466837 0.453516 0 1.023 0.867834 1.20591 1.11808 0.917336 1.36276 1.05509 0.955336 1.16526 0.298655 1 0.0528676 0.0508674 NA
11:122534504_T_C rs7117842 11 122534504 T C 143 0.993245 0.988903 146344 171063 50178.2 0 146344 171063 50178.2 0 367586 317.506 349.38 117.114 0 784 146027 170714 50061.1 0 366802 0.369192 0.372199 0.369186 5.14641e-15 0.941263 0.808428 1.09592 1.07594 0.870275 1.33021 1.013 0.914307 1.12235 0.792889 0.988428 0.013847 0.052738 NA
rs11220462 rs11220462 11 126243952 G A 144 1 1 276605 84420 6561 0 276605 84420 6561 0 367586 587 181 16 0 784 276018 84239 6545 0 366802 0.132679 0.135842 0.132672 0 1.01033 0.855099 1.19375 1.1495 0.699137 1.88998 1.02764 0.889269 1.18755 0.716177 1 0.0270971 0.0745299 NA
12:20463526_A_G rs11045163 12 20463526 A G 145 0.996867 0.995059 119302 180158 68125.7 0 119302 180158 68125.7 0 367586 253.165 396.192 134.643 0 784 119049 179762 67991 0 366802 0.430389 0.424412 0.430402 -2.37527e-16 1.0364 0.885044 1.21365 0.931224 0.755385 1.14799 0.975824 0.882739 1.07872 0.671246 0.995146 -0.0217404 0.0512217 NA
12:57844049_C_T rs3741414 12 57844049 C T 146 0.999661 0.999183 211838 134087 21660.2 0 211838 134087 21660.2 0 367586 440.918 295.071 48.0118 0 784 211397 133792 21612.2 0 366802 0.241315 0.249422 0.241297 7.91756e-16 1.05739 0.912315 1.22554 1.0651 0.790469 1.43515 1.04486 0.931798 1.17164 0.424612 0.999168 0.0472467 0.0591733 NA
rs10861661 rs10861661 12 107174646 A C 147 1 1 208429 136995 22162 0 208429 136995 22162 0 367586 461 278 45 0 784 207968 136717 22117 0 366802 0.246635 0.234694 0.24666 0 0.917314 0.790336 1.06469 0.917872 0.675623 1.24698 0.936609 0.833266 1.05277 0.283106 1 -0.0630777 0.0587662 NA
12:109950144_A_G rs2241210 12 109950144 A G 148 0.999873 0.999793 83585.8 183041 100959 0 83585.8 183041 100959 0 367586 176.8 413.196 194.004 0 784 83409 182628 100765 0 366802 0.476369 0.489028 0.476341 1.58351e-16 1.06738 0.894828 1.27321 0.908304 0.740691 1.11385 0.950459 0.860764 1.0495 0.32913 0.999581 -0.0494017 0.0506233 NA
rs653178 rs653178 12 112007756 C T 149 1 1 85723 183395 98468 0 85723 183395 98468 0 367586 196 383 205 0 784 85527 183012 98263 0 366802 0.482664 0.49426 0.482639 0 0.913201 0.768646 1.08494 0.910355 0.748309 1.10749 0.954554 0.864487 1.054 0.392801 1 -0.0432677 0.0506322 NA
12:112310580_G_A rs6489818 12 112310580 G A 150 0.999913 0.999793 249772 106362 11452.5 0 249772 106362 11452.5 0 367586 543.882 214.118 26 0 784 249228 106148 11426.5 0 366802 0.175832 0.169718 0.175845 0 0.924344 0.78902 1.08288 1.04268 0.703197 1.54606 0.958033 0.839568 1.09321 0.569709 0.999541 -0.0378459 0.0665738 NA
12:121376416_C_T rs1186380 12 121376416 C T 151 0.996029 0.991403 206291 138369 22926.1 0 206291 138369 22926.1 0 367586 455.867 279.608 48.5255 0 784 205835 138090 22877.6 0 366802 0.250583 0.240216 0.250605 -4.51301e-15 0.914258 0.787665 1.0612 0.957724 0.712146 1.28799 0.945437 0.841904 1.0617 0.359984 0.994848 -0.0536456 0.0586038 NA
12:121416650_A_C rs1169288 12 121416650 A C 152 0.993936 0.989163 172179 158854 36552.3 0 172179 158854 36552.3 0 367586 372.859 330.455 80.6863 0 784 171807 158524 36471.6 0 366802 0.315516 0.313665 0.31552 -4.90889e-15 0.960534 0.828196 1.11402 1.01939 0.801143 1.29709 0.991434 0.891013 1.10317 0.873389 0.990374 -0.00872232 0.054735 NA
12:125259888_A_G rs838876 12 125259888 A G 153 0.987459 0.977169 36940.4 159435 171211 0 36940.4 159435 171211 0 367586 89.4784 331.745 362.776 0 784 36850.9 159103 170848 0 366802 0.317361 0.325703 0.317344 -1.06887e-14 0.858729 0.679732 1.08486 0.874496 0.693689 1.10243 0.962404 0.86584 1.06974 0.449873 0.974345 -0.0416145 0.0550727 NA
12:125283766_C_T rs10773105 12 125283766 C T 154 0.998305 0.997077 89399.3 183992 94194.8 0 89399.3 183992 94194.8 0 367586 185.263 408.784 189.953 0 784 89214.1 183583 94004.9 0 366802 0.493477 0.497009 0.49347 -1.42516e-15 1.07228 0.901234 1.27578 0.973063 0.794614 1.19159 0.985941 0.892918 1.08866 0.726806 0.997146 -0.017711 0.050693 NA
rs4942486 rs4942486 13 32953388 T C 155 1 1 83345 183365 100876 0 83345 183365 100876 0 367586 173 398 213 0 784 83172 182967 100663 0 366802 0.476154 0.47449 0.476157 0 1.04578 0.874668 1.25037 1.01728 0.832202 1.24352 1.00671 0.91161 1.11173 0.876308 1 0.00788731 0.050673 NA
rs1341267 rs1341267 13 95284980 C A 156 1 1 59044 176274 132268 0 59044 176274 132268 0 367586 139 390 255 0 784 58905 175884 132013 0 366802 0.400399 0.42602 0.400344 0 0.939671 0.774089 1.14067 0.818579 0.665605 1.00671 0.899492 0.813727 0.994297 0.0396968 1 -0.106073 0.0515695 NA
rs8017377 rs8017377 14 24883887 G A 157 1 1 101683 183219 82684 0 101683 183219 82684 0 367586 226 354 204 0 784 101457 182865 82480 0 366802 0.474157 0.485969 0.474132 0 0.869053 0.735348 1.02707 1.11034 0.918654 1.34202 1.04857 0.949602 1.15785 0.360195 1 0.0463402 0.0506454 NA
rs4983559 rs4983559 14 105277209 G A 158 1 1 54855 174746 137985 0 54855 174746 137985 0 367586 138 350 296 0 784 54717 174396 137689 0 366802 0.386924 0.399235 0.386898 0 0.795746 0.653299 0.969254 0.852385 0.696289 1.04347 0.9496 0.858222 1.05071 0.349054 1 -0.0487123 0.0520194 NA
rs2412710 rs2412710 15 42683787 G A 159 1 1 354444 13030 112 0 354444 13030 112 0 367586 758 26 0 0 784 353686 13004 112 0 366802 0.0180284 0.0165816 0.0180315 0 0.932921 0.63081 1.37972 NA NA NA 0.918235 0.622945 1.3535 0.68133 1 -0.0782285 0.1905 NA
15:44211273_T_C rs492571 15 44211273 T C 160 0.999756 0.997857 337416 29521.7 648.675 0 337416 29521.7 648.675 0 367586 720.996 58.9882 4.01569 0 784 336695 29462.7 644.659 0 366802 0.0419208 0.0427421 0.041919 -9.50107e-16 0.934968 0.716813 1.21952 2.90893 1.08757 7.78056 1.02051 0.798782 1.30379 0.841851 0.999561 0.0252752 0.126676 NA
rs1532085 rs1532085 15 58683366 A G 161 1 1 55024 174195 138367 0 55024 174195 138367 0 367586 100 364 320 0 784 54924 173831 138047 0 366802 0.386635 0.359694 0.386692 0 1.1501 0.921596 1.43527 1.27317 1.01688 1.59404 1.12238 1.01228 1.24446 0.0272293 1 0.114655 0.0519221 NA
15:58731153_G_C rs261342 15 58731153 G C 162 0.994844 0.988361 17975.2 126316 223295 0 17975.2 126316 223295 0 367586 46.4039 252.384 485.212 0 784 17928.8 126064 222809 0 366802 0.220719 0.220148 0.220721 -8.15508e-15 0.773514 0.565376 1.05827 0.841384 0.622345 1.13752 1.00334 0.890248 1.13079 0.936348 0.99007 0.00488868 0.0612147 NA
rs2652834 rs2652834 15 63396867 A G 163 1 1 12886 111853 242847 0 12886 111853 242847 0 367586 21 237 526 0 784 12865 111616 242321 0 366802 0.187201 0.177934 0.187221 0 1.30081 0.832233 2.0332 1.3298 0.859421 2.05762 1.06422 0.934903 1.21142 0.357088 1 0.0597101 0.0648369 NA
15:72566615_C_T rs1035744 15 72566615 C T 164 0.997742 0.99523 26414.8 145250 195922 0 26414.8 145250 195922 0 367586 56.9059 317.69 409.404 0 784 26357.9 144932 195512 0 366802 0.269432 0.275193 0.26942 -1.34598e-15 1.0153 0.765475 1.34665 0.96991 0.73481 1.28023 0.971288 0.869288 1.08526 0.567848 0.996557 -0.0327104 0.0572637 NA
rs3198697 rs3198697 16 15129940 C T 165 1 1 129009 177245 61332 0 129009 177245 61332 0 367586 275 367 142 0 784 128734 176878 61190 0 366802 0.407944 0.415179 0.407929 0 0.971299 0.830598 1.13583 1.08635 0.886965 1.33055 1.03039 0.931815 1.13939 0.537305 1 0.0317363 0.0514454 NA
rs749671 rs749671 16 31088347 G A 166 1 1 144921 171587 51078 0 144921 171587 51078 0 367586 328 359 97 0 784 144593 171228 50981 0 366802 0.372352 0.352679 0.372394 0 0.924258 0.795617 1.0737 0.838758 0.668587 1.05224 0.918212 0.827762 1.01854 0.100411 1 -0.0860031 0.0523495 NA
16:53799977_T_G rs9930333 16 53799977 T G 167 0.999912 0.999843 122301 179563 65721.5 0 122301 179563 65721.5 0 367586 263.612 367.392 152.996 0 784 122038 179196 65568.5 0 366802 0.423039 0.429454 0.423025 0 0.949144 0.810123 1.11202 1.08023 0.884918 1.31864 1.02664 0.928846 1.13473 0.624076 0.99936 0.0251171 0.0512508 NA
rs9989419 rs9989419 16 56985139 A G 168 1 1 57303 175482 134801 0 57303 175482 134801 0 367586 110 390 284 0 784 57193 175092 134517 0 366802 0.394585 0.389031 0.394597 0 1.15811 0.937046 1.43132 1.09772 0.880648 1.3683 1.02363 0.92471 1.13314 0.671848 1 0.0219469 0.0518088 NA
rs5880 rs5880 16 57015091 G C 169 1 1 327936 38434 1216 0 327936 38434 1216 0 367586 703 75 6 0 784 327233 38359 1210 0 366802 0.055587 0.0554847 0.0555872 0 0.910114 0.717123 1.15504 2.30817 1.03138 5.16554 0.998047 0.803801 1.23923 0.965885 1 -0.00470865 0.110092 NA
rs16942887 rs16942887 16 67928042 G A 170 1 1 287913 74698 4975 0 287913 74698 4975 0 367586 617 153 14 0 784 287296 74545 4961 0 366802 0.11514 0.115434 0.11514 0 0.955691 0.800499 1.14097 1.31402 0.773066 2.23352 1.00289 0.85883 1.1711 0.954524 1 0.00452123 0.0792822 NA
16:72057282_A_G rs2288002 16 72057282 A G 171 0.996483 0.994849 69243.7 180680 117662 0 69243.7 180680 117662 0 367586 138.067 382.031 263.902 0 784 69105.7 180298 117398 0 366802 0.43414 0.419748 0.434171 1.58351e-15 1.06055 0.872812 1.28868 1.12514 0.915603 1.38263 1.06073 0.959401 1.17276 0.255224 0.995288 0.0582629 0.0512088 NA
rs2000999 rs2000999 16 72108093 G A 172 1 1 241537 112695 13354 0 241537 112695 13354 0 367586 515 245 24 0 784 241022 112450 13330 0 366802 0.18962 0.186862 0.189625 0 1.01966 0.875631 1.18738 0.842618 0.559387 1.26925 0.982079 0.86485 1.1152 0.769369 1 -0.0189027 0.0644704 NA
rs2925979 rs2925979 16 81534790 T C 173 1 1 33095 154517 179974 0 33095 154517 179974 0 367586 68 319 397 0 784 33027 154198 179577 0 366802 0.300211 0.290179 0.300233 0 1.00478 0.773141 1.30583 1.07374 0.829979 1.3891 1.04951 0.940965 1.17059 0.39221 1 0.0472735 0.0552508 NA
rs314253 rs314253 17 7091650 T C 174 1 1 155733 167003 44850 0 155733 167003 44850 0 367586 346 342 96 0 784 155387 166661 44754 0 366802 0.349174 0.340561 0.349192 0 0.921575 0.793516 1.0703 0.963336 0.768209 1.20803 0.962517 0.866961 1.06861 0.474377 1 -0.0379752 0.0530843 NA
rs4791641 rs4791641 17 8161149 C T 175 1 1 90802 183497 93287 0 90802 183497 93287 0 367586 188 407 189 0 784 90614 183090 93098 0 366802 0.49662 0.499362 0.496614 0 1.07144 0.901208 1.27382 0.978496 0.799445 1.19765 0.989067 0.89575 1.09211 0.791275 1 -0.0133994 0.0506299 NA
17:37821435_G_T rs931992 17 37821435 G T 176 0.998944 0.998045 40717.2 163133 163736 0 40717.2 163133 163736 0 367586 86.1686 354.859 342.973 0 784 40631 162778 163393 0 366802 0.332666 0.336222 0.332659 0 1.02794 0.812143 1.30109 0.989769 0.781361 1.25376 0.984119 0.886126 1.09295 0.729346 0.999151 -0.0185965 0.0537477 NA
rs8077889 rs8077889 17 41878166 A C 177 1 1 227074 123834 16678 0 227074 123834 16678 0 367586 476 272 36 0 784 226598 123562 16642 0 366802 0.213814 0.219388 0.213802 0 1.04793 0.902741 1.21647 1.02978 0.733586 1.44558 1.03347 0.916845 1.16493 0.582647 1 0.0339508 0.0617823 NA
17:45391804_T_C rs7225700 17 45391804 T C 178 0.999707 0.999518 46234.7 168484 152868 0 46234.7 168484 152868 0 367586 104.02 345.161 334.82 0 784 46130.7 168138 152533 0 366802 0.354955 0.352806 0.35496 0 0.910394 0.730995 1.13382 0.97347 0.781026 1.21333 1.00946 0.910031 1.11976 0.876015 0.999478 0.00826146 0.0529503 NA
17:66882466_T_G rs4148005 17 66882466 T G 179 0.999123 0.998376 171388 159411 36787.2 0 171388 159411 36787.2 0 367586 339.161 359.702 85.1373 0 784 171049 159051 36702 0 366802 0.316912 0.337995 0.316867 2.45444e-15 1.14057 0.983165 1.32317 1.16989 0.92224 1.48404 1.10072 0.991248 1.22228 0.0763348 0.997852 0.0966047 0.0545062 NA
17:76388202_A_G rs4969178 17 76388202 A G 180 0.986996 0.976306 55545.7 174852 137189 0 55545.7 174852 137189 0 367586 114.443 363.435 306.122 0 784 55431.3 174488 136882 0 366802 0.388947 0.377756 0.388971 -9.50107e-16 1.00885 0.817505 1.24498 1.08321 0.873672 1.34299 1.04859 0.946716 1.16142 0.339656 0.97799 0.0500945 0.0524635 NA
rs4939883 rs4939883 18 47167214 T C 181 1 1 11820 108377 247389 0 11820 108377 247389 0 367586 20 246 518 0 784 11800 108131 246871 0 366802 0.179573 0.182398 0.179567 0 1.34226 0.85063 2.11803 1.23797 0.791714 1.93578 0.981082 0.862938 1.1154 0.794617 1 -0.0171678 0.0659487 NA
18:47209143_C_T rs11660468 18 47209143 C T 182 0.998554 0.997576 136025 174672 56888.6 0 136025 174672 56888.6 0 367586 291.416 362.404 130.18 0 784 135733 174310 56758.4 0 366802 0.392357 0.397171 0.392346 -6.33405e-16 0.968377 0.829847 1.13003 1.06829 0.868668 1.31379 1.0204 0.922128 1.12914 0.695754 0.997773 0.020254 0.0517927 NA
18:57798110_C_T rs952044 18 57798110 C T 183 0.993776 0.990504 165280 162582 39723.3 0 165280 162582 39723.3 0 367586 359.467 342.545 81.9882 0 784 164921 162240 39641.3 0 366802 0.329214 0.323037 0.329227 -7.91756e-16 0.968675 0.835289 1.12336 0.948901 0.746335 1.20645 0.972225 0.87448 1.0809 0.593886 0.990646 -0.0288448 0.0540961 NA
19:8431581_G_A rs2278236 19 8431581 G A 184 0.998561 0.99757 86114.3 183792 97680 0 86114.3 183792 97680 0 367586 181.38 397.725 204.894 0 784 85933 183394 97475.1 0 366802 0.484268 0.485004 0.484267 1.34598e-15 1.02747 0.861828 1.22494 0.995876 0.815328 1.21641 0.997052 0.902941 1.10097 0.960991 0.997336 -0.00248044 0.0507147 NA
rs6511720 rs6511720 19 11202306 G T 185 1 1 285447 77059 5080 0 285447 77059 5080 0 367586 607 169 8 0 784 284840 76890 5072 0 366802 0.118638 0.117985 0.118639 0 1.0314 0.869589 1.22333 0.740156 0.368261 1.48761 0.993748 0.852252 1.15874 0.996001 1 0.000393378 0.0784817 NA
19:11227602_C_T rs688 19 11227602 C T 186 0.999561 0.9993 110653 182452 74481.8 0 110653 182452 74481.8 0 367586 238.992 388.659 156.349 0 784 110414 182063 74325.4 0 366802 0.4508 0.447294 0.450807 1.58351e-16 0.986246 0.839341 1.15886 0.971844 0.794231 1.18917 0.9859 0.892386 1.08921 0.768634 0.999182 -0.0149756 0.0509093 NA
19:19407718_T_C rs10401969 19 19407718 T C 187 0.999493 0.997443 313362 52106.4 2117.37 0 313362 52106.4 2117.37 0 367586 664.553 116.447 3 0 784 312698 51989.9 2114.37 0 366802 0.0766366 0.0780912 0.0766335 -3.95878e-16 1.05391 0.865358 1.28355 0.66763 0.214599 2.07704 1.02063 0.848528 1.22765 0.833914 0.996332 0.019985 0.0953104 NA
rs731839 rs731839 19 33899065 G A 188 1 1 41265 163822 162499 0 41265 163822 162499 0 367586 92 353 339 0 784 41173 163469 162160 0 366802 0.335094 0.342474 0.335079 0 0.966416 0.76809 1.21595 0.935579 0.742856 1.1783 0.967522 0.871589 1.07401 0.59514 1 -0.0284889 0.0536106 NA
19:35556744_T_C rs1688030 19 35556744 T C 189 0.99969 0.998271 1691.18 45797.9 320097 0 1691.18 45797.9 320097 0 367586 3 94.2784 686.722 0 784 1688.18 45703.7 319410 0 366802 0.0668963 0.0639531 0.0669026 6.33405e-16 1.16081 0.367372 3.66787 1.20985 0.388839 3.76436 1.04943 0.857044 1.285 0.645242 0.997928 0.0466798 0.101394 NA
rs6859 rs6859 19 45382034 A G 190 1 1 65619 179010 122957 0 65619 179010 122957 0 367586 150 350 284 0 784 65469 178660 122673 0 366802 0.422007 0.414541 0.422023 0 0.855038 0.706031 1.03549 1.01045 0.828892 1.23177 1.03123 0.932554 1.14035 0.598976 1 0.0268913 0.0511363 NA
rs7254892 rs7254892 19 45389596 G A 191 1 1 344881 22366 339 0 344881 22366 339 0 367586 729 54 1 0 784 344152 22312 338 0 366802 0.031345 0.0357143 0.0313357 0 1.14256 0.866332 1.50686 1.39671 0.195905 9.95785 1.14491 0.876584 1.49536 0.331811 1 0.140931 0.145219 NA
rs492602 rs492602 19 49206417 A G 192 1 1 89552 183204 94830 0 89552 183204 94830 0 367586 189 396 199 0 784 89363 182808 94631 0 366802 0.492821 0.493622 0.492819 0 1.02423 0.861113 1.21824 0.994296 0.814644 1.21357 0.996791 0.902738 1.10064 0.909238 1 -0.00579375 0.0508226 NA
rs17695224 rs17695224 19 52324216 G A 193 1 1 197505 144049 26032 0 197505 144049 26032 0 367586 434 305 45 0 784 197071 143744 25987 0 366802 0.266758 0.251913 0.26679 0 0.963481 0.832095 1.11561 0.786302 0.578313 1.06909 0.925462 0.825637 1.03736 0.197586 1 -0.073848 0.0573149 NA
rs103294 rs103294 19 54797848 C T 194 1 1 221245 127588 18753 0 221245 127588 18753 0 367586 480 258 46 0 784 220765 127330 18707 0 366802 0.224565 0.223214 0.224568 0 0.931919 0.800938 1.08432 1.13095 0.835414 1.53103 0.99224 0.880921 1.11762 0.853531 1 -0.0111951 0.0606403 NA
rs364585 rs364585 20 12962718 A G 195 1 1 56348 175283 135955 0 56348 175283 135955 0 367586 107 362 315 0 784 56241 174921 135640 0 366802 0.391716 0.367347 0.391769 0 1.08777 0.876555 1.34987 1.22065 0.980054 1.52032 1.1093 1.00095 1.22938 0.0598059 1 0.0976367 0.0518731 NA
rs2328223 rs2328223 20 17845921 A C 196 1 1 242960 111732 12894 0 242960 111732 12894 0 367586 518 248 18 0 784 242442 111484 12876 0 366802 0.187058 0.181122 0.187071 0 1.04116 0.894777 1.21149 0.654289 0.408822 1.04714 0.961169 0.845131 1.09314 0.578984 1 -0.0360509 0.0649718 NA
20:34154741_C_T rs7264396 20 34154741 C T 197 0.999888 0.999709 229265 122192 16129.7 0 229265 122192 16129.7 0 367586 489.831 259.169 35 0 784 228775 121933 16094.7 0 366802 0.210088 0.209929 0.210089 3.16702e-16 0.992715 0.85383 1.15419 1.01566 0.720529 1.43167 0.999038 0.88459 1.12829 0.990427 0.999462 0.000747808 0.0623227 NA
20:39180436_T_C rs6016381 20 39180436 T C 198 0.985662 0.976158 134743 175256 57587.4 0 134743 175256 57587.4 0 367586 294.227 378.992 110.78 0 784 134449 174877 57476.7 0 366802 0.395051 0.383006 0.395077 3.8796e-15 0.99031 0.850275 1.15341 0.880733 0.707725 1.09604 0.950479 0.858371 1.05247 0.306779 0.975842 -0.0535352 0.0523826 NA
20:39724338_T_C rs6065311 20 39724338 T C 199 0.999669 0.999483 99688.9 183946 83951.3 0 99688.9 183946 83951.3 0 367586 202 394.275 187.725 0 784 99486.9 183551 83763.6 0 366802 0.478593 0.490896 0.478567 -3.16702e-16 1.05793 0.892744 1.25367 1.10378 0.904682 1.34669 1.0506 0.951466 1.16007 0.314538 0.998814 0.0510716 0.0507798 NA
rs1800961 rs1800961 20 43042364 C T 200 1 1 345047 22185 354 0 345047 22185 354 0 367586 746 38 0 0 784 344301 22147 354 0 366802 0.0311397 0.0242347 0.0311544 0 0.791896 0.571461 1.09736 NA NA NA 0.772373 0.559655 1.06594 0.111292 1 -0.231816 0.145576 NA
20:44585420_A_G rs4465830 20 44585420 A G 201 0.999851 0.999604 243276 111557 12752.9 0 243276 111557 12752.9 0 367586 546 215 23 0 784 242730 111342 12729.9 0 366802 0.186437 0.166454 0.186479 -6.33405e-16 0.858439 0.733001 1.00534 0.803215 0.529025 1.21952 0.871169 0.762668 0.995106 0.039321 0.999999 -0.133867 0.0649586 NA
rs181362 rs181362 22 21932068 C T 202 1 1 239937 113956 13693 0 239937 113956 13693 0 367586 517 236 31 0 784 239420 113720 13662 0 366802 0.192257 0.190051 0.192262 0 0.961048 0.823766 1.12121 1.05079 0.731037 1.51041 0.985803 0.868844 1.11851 0.880573 1 -0.00966251 0.0643124 NA
rs5763662 rs5763662 22 30378703 C T 203 1 1 351124 16288 174 0 351124 16288 174 0 367586 741 43 0 0 784 350383 16245 174 0 366802 0.0226287 0.0274235 0.0226185 0 1.25162 0.919975 1.70283 NA NA NA 1.21843 0.899504 1.65043 0.215814 1 0.210397 0.169985 NA
22:38595411_G_A rs3761445 22 38595411 G A 204 0.998847 0.998255 59201 176652 131733 0 59201 176652 131733 0 367586 125.027 387.051 271.922 0 784 59075.9 176265 131461 0 366802 0.40134 0.406318 0.401329 -3.16702e-16 1.03755 0.847912 1.26959 0.977353 0.790637 1.20816 0.979493 0.885496 1.08347 0.688661 0.999232 -0.0206555 0.0515521 NA
# Completed successfully at 2020-06-10 10:42:51
