# Supplementary material for: Predicting the effect of statins on cancer risk using genetic variants from a Mendelian randomization study in the UK Biobank
Source: eLife. 2020 Oct 13;9:e57191. doi: 10.7554/eLife.57191 (PMC7553780; doi:10.7554/eLife.57191)
Supplement: Source data 1. [file elife-57191-data1.zip › lipid_snps_CANCER_outcomes_ca_prost.out]

# Analysis: "SNPTEST 2.5.4-beta1 analysis, started 2019-08-09 15:37:56"
#  started: 2019-08-09 17:56:39
# 
# Analysis properties:
#   -cov_names PC1 PC2 PC3 PC4 PC5 PC6 PC7 PC8 PC9 PC10 ages sex (user-supplied)
#   -data /rds/project/jmmh2/rds-jmmh2-projects/zz_mr/Association_Tests_August/bgen/lipid_snps.bgen /rds/project/jmmh2/rds-jmmh2-projects/zz_mr/Association_Tests_August/input/cancer_v3point1.sample (user-supplied)
#   -exclude_samples /rds/project/jmmh2/rds-jmmh2-projects/zz_mr/Amy_GWAS/input_all/exclusion_list.txt (user-supplied)
#   -frequentist 1 (user-supplied)
#   -method score (user-supplied)
#   -o /rds/project/jmmh2/rds-jmmh2-projects/zz_mr/Association_Tests_August/output/lipid_snps_CANCER_outcomes_ca_prost.out (user-supplied)
#   -pheno ca_prost (user-supplied)
# 
alternate_ids rsid chromosome position alleleA alleleB index average_maximum_posterior_call info cohort_1_AA cohort_1_AB cohort_1_BB cohort_1_NULL all_AA all_AB all_BB all_NULL all_total cases_AA cases_AB cases_BB cases_NULL cases_total controls_AA controls_AB controls_BB controls_NULL controls_total all_maf cases_maf controls_maf missing_data_proportion het_OR het_OR_lower het_OR_upper hom_OR hom_OR_lower hom_OR_upper all_OR all_OR_lower all_OR_upper frequentist_add_pvalue frequentist_add_info frequentist_add_beta_1 frequentist_add_se_1 comment
rs10903129 rs10903129 01 25768937 A G 1 1 1 33078 83148 52522 0 33078 83148 52522 0 168748 1492 3958 2422 0 7872 31586 79190 50100 0 160876 0.442387 0.44093 0.442459 0 1.05811 0.99554 1.12461 1.02344 0.95805 1.09329 1.00622 0.974314 1.03917 0.855359 1 0.00304084 0.0166818 NA
rs4660293 rs4660293 01 40028180 A G 2 1 1 98825 60721 9202 0 98825 60721 9202 0 168748 4592 2855 425 0 7872 94233 57866 8777 0 160876 0.234447 0.235328 0.234404 0 1.01247 0.965171 1.06209 0.993674 0.897537 1.10011 1.00515 0.967949 1.04379 0.85691 1 0.00353788 0.0196211 NA
rs2479394 rs2479394 01 55486064 G A 3 1 1 13086 67701 87961 0 13086 67701 87961 0 168748 591 3085 4196 0 7872 12495 64616 83765 0 160876 0.278146 0.271024 0.278494 0 1.0094 0.92246 1.10454 1.05906 0.96971 1.15665 1.0382 1.00151 1.07623 0.0891171 1 0.0314533 0.0185012 NA
rs11206510 rs11206510 01 55496039 T C 4 1 1 111104 51645 5999 0 111104 51645 5999 0 168748 5153 2431 288 0 7872 105951 49214 5711 0 160876 0.188574 0.190993 0.188456 0 1.01564 0.966692 1.06707 1.03687 0.918127 1.17097 1.01664 0.976089 1.05889 0.689011 1 0.00846534 0.0211529 NA
1:55502137_C_G rs2149041 01 55502137 C G 5 0.996876 0.992334 111327 51419.5 6001.45 0 111327 51419.5 6001.45 0 168748 5259.96 2339.75 272.29 0 7872 106067 49079.8 5729.16 0 160876 0.187921 0.183202 0.188151 -1.89716e-15 0.961312 0.91455 1.01047 0.958383 0.846039 1.08564 0.967793 0.928602 1.00864 0.159302 0.992437 -0.0300196 0.0213295 NA
rs2479409 rs2479409 01 55504650 G A 6 1 1 20382 76682 71684 0 20382 76682 71684 0 168748 943 3549 3380 0 7872 19439 73133 68304 0 160876 0.347992 0.345211 0.348128 0 1.00036 0.929441 1.07668 1.02008 0.947392 1.09834 1.01296 0.979449 1.04763 0.528754 1 0.0109725 0.0174192 NA
rs10888897 rs10888897 01 55513061 T C 7 1 1 25986 80420 62342 0 25986 80420 62342 0 168748 1192 3799 2881 0 7872 24794 76621 59461 0 160876 0.392277 0.392721 0.392256 0 1.03132 0.964842 1.10237 1.00782 0.940521 1.07993 0.99805 0.965884 1.03129 0.975372 1 0.000524272 0.0169823 NA
1:55518752_C_T rs7552841 01 55518752 C T 8 0.958139 0.933521 65505.2 79483.3 23759.4 0 65505.2 79483.3 23759.4 0 168748 3127.66 3645.42 1098.91 0 7872 62377.6 75837.9 22660.5 0 160876 0.376307 0.371141 0.37656 -4.91537e-15 0.958672 0.912892 1.00675 0.967168 0.901427 1.0377 0.977118 0.945294 1.01001 0.156332 0.932969 -0.0251526 0.0177441 NA
rs562556 rs562556 01 55524237 G A 9 1 1 5510 49728 113510 0 5510 49728 113510 0 168748 248 2316 5308 0 7872 5262 47412 108202 0 160876 0.179996 0.178608 0.180064 0 1.03645 0.906457 1.18509 1.04087 0.9137 1.18573 1.00995 0.968636 1.05302 0.645513 1 0.00992754 0.0215814 NA
1:55958030_C_T rs1998013 01 55958030 C T 10 0.999403 0.926922 167648 1096.33 3.50588 0 167648 1096.33 3.50588 0 168748 7822.71 49.2902 0 0 7872 159825 1047.04 3.50588 0 160876 0.0032692 0.00313073 0.00327597 -1.72469e-15 0.961803 0.722155 1.28098 NA NA NA 0.955524 0.717795 1.27199 0.807085 0.939688 -0.0367191 0.150372 NA
1:62953373_G_A rs10493326 01 62953373 G A 11 0.993563 0.98651 94016 63924.7 10807.3 0 94016 63924.7 10807.3 0 168748 4385.45 2960.52 526.035 0 7872 89630.6 60964.2 10281.3 0 160876 0.253453 0.254865 0.253384 8.62346e-16 0.992511 0.946238 1.04105 1.04571 0.953116 1.14729 1.00784 0.971512 1.04553 0.673793 0.986032 0.00808012 0.019195 NA
1:63133930_G_A rs4587594 01 63133930 G A 12 0.99958 0.999209 70971.3 76887.8 20888.9 0 70971.3 76887.8 20888.9 0 168748 3393.35 3546.95 931.702 0 7872 67578 73340.9 19957.2 0 160876 0.351606 0.343645 0.351995 -1.72469e-16 0.963132 0.917799 1.0107 0.929725 0.863242 1.00133 0.963858 0.931939 0.996871 0.0398184 0.9993 -0.0357255 0.0173794 NA
1:92993807_C_T rs6603981 01 92993807 C T 13 0.998666 0.997091 7458.91 54620.4 106669 0 7458.91 54620.4 106669 0 168748 368.522 2498.25 5005.23 0 7872 7090.39 52122.1 101663 0 160876 0.206042 0.205494 0.206068 -1.72469e-16 0.92219 0.824355 1.03164 0.947254 0.84986 1.05581 1.00352 0.964569 1.04405 0.51977 0.997061 0.0131296 0.0203971 NA
rs12133576 rs12133576 01 93816400 A G 14 1 1 23136 78477 67135 0 23136 78477 67135 0 168748 1099 3677 3096 0 7872 22037 74800 64039 0 160876 0.369631 0.373158 0.369458 0 0.985705 0.919951 1.05616 0.969418 0.903425 1.04023 0.984277 0.952248 1.01738 0.520113 1 -0.0110279 0.0171461 NA
rs646776 rs646776 01 109818530 C T 15 1 1 8421 58195 102132 0 8421 58195 102132 0 168748 378 2714 4780 0 7872 8043 55481 97352 0 160876 0.222334 0.220401 0.222429 0 1.04086 0.93233 1.16202 1.04474 0.938576 1.16292 1.01183 0.97353 1.05164 0.689469 1 0.00797566 0.0199603 NA
1:110198727_C_G rs1010167 01 110198727 C G 16 0.996341 0.994035 63342.7 80039.6 25365.7 0 63342.7 80039.6 25365.7 0 168748 2962.91 3728.44 1180.65 0 7872 60379.8 76311.2 24185 0 160876 0.387474 0.386797 0.387507 1.03482e-15 0.99566 0.947664 1.04609 0.994828 0.92842 1.06599 0.997013 0.964794 1.03031 0.951814 0.994356 -0.00103139 0.0170678 NA
rs267733 rs267733 01 150958836 A G 17 1 1 118836 45623 4289 0 118836 45623 4289 0 168748 5454 2200 218 0 7872 113382 43423 4071 0 160876 0.160597 0.167429 0.160263 0 1.05325 1.00116 1.10805 1.11323 0.968822 1.27916 1.0537 1.00947 1.09987 0.0201683 1 0.0525226 0.0226079 NA
rs12145743 rs12145743 01 156700651 T G 18 1 1 74024 75499 19225 0 74024 75499 19225 0 168748 3557 3508 807 0 7872 70467 71991 18418 0 160876 0.337631 0.32533 0.338233 0 0.965347 0.920306 1.01259 0.868026 0.802794 0.93856 0.94346 0.9118 0.976218 0.000303554 1 -0.0633562 0.0175393 NA
rs4650994 rs4650994 01 178515312 G A 19 1 1 37200 83606 47942 0 37200 83606 47942 0 168748 1726 3861 2285 0 7872 35474 79745 45657 0 160876 0.468171 0.464494 0.468351 0 0.995098 0.938917 1.05464 1.0286 0.96481 1.09662 1.01562 0.983558 1.04872 0.431558 1 0.0130297 0.0165661 NA
1:182150978_C_A rs1689797 01 182150978 C A 20 0.998379 0.997367 75241.2 74817 18689.7 0 75241.2 74817 18689.7 0 168748 3592.56 3435.17 844.271 0 7872 71648.7 71381.9 17845.5 0 160876 0.332438 0.325439 0.332781 1.03482e-15 0.959764 0.914868 1.00686 0.943534 0.873839 1.01879 0.967295 0.934833 1.00088 0.0822512 0.997195 -0.0306576 0.0176419 NA
rs2642438 rs2642438 01 220970028 A G 21 1 1 15007 70481 83260 0 15007 70481 83260 0 168748 784 3289 3799 0 7872 14223 67192 79461 0 160876 0.297766 0.308498 0.297241 0 0.888017 0.819767 0.961949 0.867342 0.801516 0.938574 0.948076 0.915783 0.981507 0.00197469 1 -0.0560126 0.0181035 NA
1:220985811_T_C rs903319 01 220985811 T C 22 0.997338 0.99494 91264.7 65658.5 11824.9 0 91264.7 65658.5 11824.9 0 168748 4353.59 3015.45 502.961 0 7872 86911.1 62643 11321.9 0 160876 0.26462 0.255423 0.26507 1.12105e-15 0.960964 0.916331 1.00777 0.886833 0.806978 0.974591 0.951118 0.916877 0.986638 0.00304425 0.994333 -0.0558188 0.0188371 NA
rs4846914 rs4846914 01 230295691 G A 23 1 1 26160 80789 61799 0 26160 80789 61799 0 168748 1198 3786 2888 0 7872 24962 77003 58911 0 160876 0.394402 0.392658 0.394487 0 1.02446 0.958529 1.09493 1.02146 0.953395 1.09439 1.00769 0.975219 1.04125 0.770807 1 0.00494546 0.0169761 NA
1:230419344_G_A rs6680658 01 230419344 G A 24 0.993182 0.986044 99125.9 60447.6 9174.47 0 99125.9 60447.6 9174.47 0 168748 4648.51 2785.43 438.063 0 7872 94477.4 57662.2 8736.41 0 160876 0.233474 0.232568 0.233518 -2.06963e-15 0.981784 0.935685 1.03015 1.0191 0.921771 1.12671 0.994699 0.957738 1.03309 0.733899 0.984653 -0.00671422 0.019751 NA
1:234849339_G_A rs2587534 01 234849339 G A 25 0.995935 0.992538 38996.9 84300.9 45450.2 0 38996.9 84300.9 45450.2 0 168748 1813.5 3900.52 2157.98 0 7872 37183.4 80400.4 43292.2 0 160876 0.480879 0.47812 0.481014 -3.44938e-16 0.994709 0.939552 1.0531 1.02205 0.958726 1.08955 1.01166 0.979778 1.04459 0.543058 0.992998 0.0101406 0.0166733 NA
rs1367117 rs1367117 02 21263900 G A 26 1 1 74324 75393 19031 0 74324 75393 19031 0 168748 3482 3516 874 0 7872 70842 71877 18157 0 160876 0.336167 0.33435 0.336256 0 0.995224 0.948586 1.04416 0.979331 0.907728 1.05658 0.991483 0.958426 1.02568 0.683326 1 -0.0071723 0.0175823 NA
rs515135 rs515135 02 21286057 T C 27 1 1 5415 49995 113338 0 5415 49995 113338 0 168748 248 2336 5288 0 7872 5167 47659 108050 0 160876 0.180224 0.179878 0.180241 0 1.02121 0.89313 1.16766 1.01966 0.895025 1.16164 1.00246 0.961567 1.0451 0.901358 1 0.00267463 0.021579 NA
rs1260326 rs1260326 02 27730940 T C 28 1 1 26462 80555 61731 0 26462 80555 61731 0 168748 1204 3780 2888 0 7872 25258 76775 58843 0 160876 0.395498 0.393039 0.395618 0 1.03287 0.966511 1.10378 1.02961 0.961126 1.10298 1.01086 0.978288 1.04452 0.646701 1 0.00777641 0.0169661 NA
2:27731212_T_C rs3817588 02 27731212 T C 29 0.992062 0.980735 109557 52758.4 6432.95 0 109557 52758.4 6432.95 0 168748 5136.61 2438.65 296.741 0 7872 104420 50319.8 6136.21 0 160876 0.194445 0.19259 0.194536 -4.57043e-15 0.985183 0.937736 1.03503 0.98307 0.872062 1.10821 0.98761 0.948351 1.02849 0.525542 0.981927 -0.013414 0.0211302 NA
rs6544713 rs6544713 02 44073881 T C 30 1 1 17758 73617 77373 0 17758 73617 77373 0 168748 827 3423 3622 0 7872 16931 70194 73751 0 160876 0.323361 0.322472 0.323404 0 0.998353 0.923647 1.0791 1.00544 0.930593 1.08631 1.00427 0.970483 1.03924 0.974344 1 -0.000570573 0.0177415 NA
rs4148218 rs4148218 02 44099582 G A 31 1 1 112496 50588 5664 0 112496 50588 5664 0 168748 5206 2403 263 0 7872 107290 48185 5401 0 160876 0.183457 0.186039 0.183331 0 1.02777 0.978118 1.07995 1.00354 0.883985 1.13927 1.01815 0.97713 1.06089 0.315276 1 0.0215421 0.0214517 NA
rs2710642 rs2710642 02 63149557 G A 32 1 1 18012 74105 76631 0 18012 74105 76631 0 168748 745 3358 3769 0 7872 17267 70747 72862 0 160876 0.326312 0.307927 0.327212 0 1.1001 1.01441 1.19304 1.19891 1.10638 1.29917 1.09309 1.05588 1.1316 8.97245e-07 1 0.0870655 0.0177217 NA
2:118576719_T_C rs17508045 02 118576719 T C 33 0.999619 0.997981 140303 27117.9 1327.04 0 140303 27117.9 1327.04 0 168748 6585.93 1232.05 54.0118 0 7872 133717 25885.9 1273.02 0 160876 0.0882144 0.0851168 0.088366 -8.62346e-17 0.966355 0.908009 1.02845 0.861433 0.655359 1.13231 0.95981 0.906372 1.0164 0.193044 0.997973 -0.038103 0.0292734 NA
rs2030746 rs2030746 02 121309488 C T 34 1 1 57678 81999 29071 0 57678 81999 29071 0 168748 2681 3808 1383 0 7872 54997 78191 27688 0 160876 0.415238 0.417556 0.415124 0 0.999039 0.949742 1.05089 1.02464 0.958743 1.09507 1.01006 0.977815 1.04336 0.537597 1 0.0103824 0.0168422 NA
2:135762344_C_T rs16831243 02 135762344 C T 35 0.999525 0.997987 136896 29989.6 1862.42 0 136896 29989.6 1862.42 0 168748 6388.16 1396.52 87.3176 0 7872 130508 28593.1 1775.1 0 160876 0.099896 0.099794 0.0999009 2.58704e-16 0.997807 0.940361 1.05876 1.00494 0.809462 1.24762 0.998811 0.946897 1.05357 0.811264 0.998494 0.00666524 0.0279119 NA
2:165551201_T_C rs7607980 02 165551201 T C 36 0.999291 0.99767 130153 36041.6 2553.17 0 130153 36041.6 2553.17 0 168748 6018.33 1732.54 121.129 0 7872 124135 34309.1 2432.04 0 160876 0.121921 0.125432 0.121749 -2.32833e-15 1.04158 0.986075 1.1002 1.0273 0.854397 1.23519 1.03458 0.985768 1.08581 0.0655275 0.997951 0.0468099 0.0254175 NA
2:165619163_T_G rs355838 02 165619163 T G 37 0.99472 0.992307 25640.2 80649.2 62458.6 0 25640.2 80649.2 62458.6 0 168748 1218.91 3797.34 2855.76 0 7872 24421.3 76851.8 59602.8 0 160876 0.390907 0.396033 0.390656 0 0.989974 0.926643 1.05763 0.959961 0.896232 1.02822 0.977719 0.94625 1.01023 0.16221 0.992331 -0.0239108 0.0171075 NA
rs2287623 rs2287623 02 169830155 G A 38 1 1 26555 80993 61200 0 26555 80993 61200 0 168748 1245 3744 2883 0 7872 25310 77249 58317 0 160876 0.397347 0.39596 0.397415 0 0.985294 0.922664 1.05218 1.00501 0.938864 1.07583 1.0061 0.973717 1.03955 0.848394 1 0.00323989 0.0169479 NA
rs1047891 rs1047891 02 211540507 C A 39 1 1 78824 73138 16786 0 78824 73138 16786 0 168748 3754 3380 738 0 7872 75070 69758 16048 0 160876 0.316182 0.308435 0.316561 0 0.968935 0.923891 1.01618 0.919618 0.848285 0.99695 0.962884 0.930111 0.996811 0.0335623 1 -0.0379924 0.0178763 NA
rs1250229 rs1250229 02 216304384 T C 40 1 1 11344 65961 91443 0 11344 65961 91443 0 168748 511 3051 4310 0 7872 10833 62910 87133 0 160876 0.262667 0.258702 0.262861 0 1.02814 0.934138 1.13159 1.04863 0.954693 1.15181 1.02181 0.985163 1.05982 0.209312 1 0.0237825 0.0189433 NA
2:227122216_G_T rs1515110 02 227122216 G T 41 0.99902 0.998243 22286.2 78059.3 68402.5 0 22286.2 78059.3 68402.5 0 168748 1019.75 3623.5 3228.75 0 7872 21266.5 74435.8 65173.8 0 160876 0.363357 0.359692 0.363537 4.31173e-16 1.0152 0.945493 1.09004 1.03315 0.961298 1.11038 1.01679 0.983461 1.05126 0.385771 0.998206 0.0149813 0.0172732 NA
rs11563251 rs11563251 02 234679384 C T 42 1 1 133586 33080 2082 0 133586 33080 2082 0 168748 6211 1579 82 0 7872 127375 31501 2000 0 160876 0.110354 0.110709 0.110337 0 1.02797 0.971403 1.08783 0.840827 0.673228 1.05015 1.00379 0.953893 1.05631 0.876277 1 -0.00410616 0.0263739 NA
3:12296469_G_A rs9875338 03 12296469 G A 43 0.999094 0.998462 60624.7 81035.3 27088 0 60624.7 81035.3 27088 0 168748 2724.31 3889.29 1258.4 0 7872 57900.4 77146 25829.6 0 160876 0.400631 0.406891 0.400325 0 1.07147 1.01907 1.12656 1.03544 0.966989 1.10874 1.02765 0.994723 1.06168 0.0899464 0.997863 0.0287424 0.0169504 NA
rs7640978 rs7640978 03 32533010 C T 44 1 1 140156 27258 1334 0 140156 27258 1334 0 168748 6601 1204 67 0 7872 133555 26054 1267 0 160876 0.0886707 0.0849848 0.088851 0 0.93498 0.878034 0.99562 1.06991 0.835802 1.3696 0.952444 0.899388 1.00863 0.130597 1 -0.0442155 0.0292479 NA
Affx-22382690 rs2290547 03 47061183 G A 45 1 1 114873 48662 5213 0 114873 48662 5213 0 168748 5342 2311 219 0 7872 109531 46351 4994 0 160876 0.175078 0.174606 0.175101 0 1.02229 0.972438 1.0747 0.899143 0.783183 1.03227 0.996578 0.955456 1.03947 0.64361 1 -0.0100749 0.0217761 NA
3:50113034_A_G rs2240327 03 50113034 A G 46 0.999898 0.999823 46580.8 84089.6 38077.6 0 46580.8 84089.6 38077.6 0 168748 2221.94 3912.85 1737.21 0 7872 44358.8 80176.7 36340.4 0 160876 0.474805 0.469212 0.475079 -1.72469e-16 0.974299 0.923691 1.02768 0.954353 0.894932 1.01772 0.976732 0.945918 1.00855 0.121849 0.999841 -0.0261171 0.0168818 NA
rs13326165 rs13326165 03 52532118 A G 47 1 1 7167 54813 106768 0 7167 54813 106768 0 168748 310 2633 4929 0 7872 6857 52180 101839 0 160876 0.204882 0.206618 0.204797 0 1.11614 0.989578 1.25889 1.07058 0.95204 1.20387 0.988917 0.950598 1.02878 0.500859 1 -0.0138759 0.0206137 NA
rs6805251 rs6805251 03 119560606 T C 48 1 1 24771 79855 64122 0 24771 79855 64122 0 168748 1159 3660 3053 0 7872 23612 76195 61069 0 160876 0.383403 0.3797 0.383584 0 0.978597 0.914579 1.0471 1.01849 0.950323 1.09154 1.01659 0.983632 1.05066 0.314154 1 0.0171722 0.0170606 NA
rs17345563 rs17345563 03 132209203 A G 49 1 1 132881 33694 2173 0 132881 33694 2173 0 168748 6155 1627 90 0 7872 126726 32067 2083 0 160876 0.112712 0.114774 0.112612 0 1.04464 0.987754 1.1048 0.889592 0.719243 1.10029 1.02169 0.971658 1.0743 0.29696 1 0.0273966 0.0262677 NA
3:135932359_C_T rs687339 03 135932359 C T 50 0.998849 0.997297 8839.5 59364.5 100544 0 8839.5 59364.5 100544 0 168748 396.737 2751.95 4723.31 0 7872 8442.76 56612.5 95820.7 0 160876 0.22828 0.225192 0.228431 0 1.03445 0.92882 1.1521 1.04898 0.944577 1.16493 1.01864 0.980371 1.0584 0.270816 0.997343 0.0217695 0.0197691 NA
3:156798294_A_G rs1482852 03 156798294 A G 51 0.99813 0.996838 60611.2 81146.4 26990.4 0 60611.2 81146.4 26990.4 0 168748 2737.64 3765.12 1369.24 0 7872 57873.5 77381.3 25621.1 0 160876 0.400382 0.413084 0.39976 0 1.0286 0.978047 1.08176 1.12975 1.05705 1.20746 1.05679 1.023 1.0917 0.00258549 0.997614 0.0511005 0.0169591 NA
3:170727218_G_A rs10513688 03 170727218 G A 52 0.999971 0.999844 137515 29664.1 1568.62 0 137515 29664.1 1568.62 0 168748 6413.88 1380.12 78 0 7872 131101 28284 1490.62 0 160876 0.0971904 0.0975687 0.0971719 0 0.997386 0.939714 1.0586 1.06958 0.850638 1.34487 1.00453 0.951796 1.06018 0.807448 0.999891 0.00682813 0.0280163 NA
rs6831256 rs6831256 04 3473139 A G 53 1 1 56280 82419 30049 0 56280 82419 30049 0 168748 2610 3866 1396 0 7872 53670 78553 28653 0 160876 0.422278 0.422891 0.422248 0 1.01202 0.961845 1.06482 1.00186 0.937352 1.0708 1.00264 0.970692 1.03564 0.659874 1 0.00739677 0.0168075 NA
4:26062990_A_G rs10019888 04 26062990 A G 54 0.996558 0.990513 117704 46345.7 4698.71 0 117704 46345.7 4698.71 0 168748 5538.4 2136.23 197.376 0 7872 112165 44209.5 4501.33 0 160876 0.165167 0.160758 0.165382 -3.27691e-15 0.978602 0.929835 1.02993 0.888031 0.768115 1.02667 0.966684 0.925505 1.0097 0.0770015 0.99003 -0.0394984 0.0223362 NA
rs442177 rs442177 04 88030261 G T 55 1 1 27680 81686 59382 0 27680 81686 59382 0 168748 1254 3817 2801 0 7872 26426 77869 56581 0 160876 0.406067 0.40174 0.406279 0 1.03298 0.967677 1.10269 1.04322 0.974467 1.11683 1.01903 0.986313 1.05283 0.231423 1 0.0202324 0.0169068 NA
4:88160140_C_T rs10029254 04 88160140 C T 56 0.999894 0.999767 99782.4 59833.4 9132.2 0 99782.4 59833.4 9132.2 0 168748 4609.22 2832.78 430 0 7872 95173.2 57000.6 8702.2 0 160876 0.231404 0.234552 0.23125 2.58704e-16 1.02618 0.978151 1.07656 1.0203 0.922062 1.129 1.01866 0.980904 1.05786 0.378968 0.999883 0.0172488 0.0196054 NA
rs3822072 rs3822072 04 89741269 G A 57 1 1 51044 83522 34182 0 51044 83522 34182 0 168748 2429 3923 1520 0 7872 48615 79599 32662 0 160876 0.450038 0.442264 0.450418 0 0.986401 0.936562 1.03889 0.931416 0.872261 0.994582 0.967539 0.936872 0.99921 0.0483183 1 -0.0329524 0.0166885 NA
rs2602836 rs2602836 04 100014805 A G 58 1 1 29783 82269 56696 0 29783 82269 56696 0 168748 1390 3863 2619 0 7872 28393 78406 54077 0 160876 0.420257 0.421939 0.420175 0 1.0064 0.945155 1.07162 0.98928 0.925531 1.05742 0.99279 0.961144 1.02548 0.751462 1 -0.0053171 0.0167884 NA
rs13107325 rs13107325 04 103188709 C T 59 1 1 144014 23820 914 0 144014 23820 914 0 168748 6723 1110 39 0 7872 137291 22710 875 0 160876 0.075995 0.0754573 0.0760213 0 0.998125 0.935278 1.06519 0.910197 0.659815 1.25559 0.991976 0.933684 1.05391 0.654792 1 -0.0140041 0.031321 NA
rs6450176 rs6450176 05 53298025 G A 60 1 1 94231 63782 10735 0 94231 63782 10735 0 168748 4451 2932 489 0 7872 89780 60850 10246 0 160876 0.252602 0.248349 0.25281 0 0.971909 0.926598 1.01943 0.962668 0.874911 1.05923 0.976524 0.941036 1.01335 0.175553 1 -0.0258272 0.0190666 NA
5:55861786_C_T rs9686661 05 55861786 C T 61 0.999888 0.999713 107864 53992.3 6892.09 0 107864 53992.3 6892.09 0 168748 5002.87 2562.1 307.027 0 7872 102861 51430.2 6585.06 0 160876 0.200822 0.201737 0.200777 -9.48581e-16 1.02425 0.97549 1.07545 0.958622 0.852007 1.07858 1.00599 0.966673 1.04691 0.672778 0.999916 0.00874101 0.0206967 NA
5:67714246_A_G rs4976033 05 67714246 A G 62 0.982941 0.972262 60423.5 81029.5 27295.1 0 60423.5 81029.5 27295.1 0 168748 2773.15 3792.76 1306.1 0 7872 57650.3 77236.7 25989 0 160876 0.401841 0.406819 0.401597 -3.79432e-15 1.02085 0.970918 1.07334 1.04476 0.976675 1.11759 1.02192 0.989172 1.05575 0.238465 0.972164 0.0202091 0.0171434 NA
5:74560579_G_A rs10066707 05 74560579 G A 63 0.993851 0.99098 67436.5 78234.3 23077.2 0 67436.5 78234.3 23077.2 0 168748 3090.4 3694.28 1087.32 0 7872 64346.1 74540 21989.9 0 160876 0.368564 0.372772 0.368358 -6.89877e-16 1.03192 0.982647 1.08367 1.02954 0.95918 1.10505 1.01911 0.985936 1.05339 0.314468 0.990224 0.017321 0.0172195 NA
5:74562029_C_G rs2006760 05 74562029 C G 64 0.989516 0.975085 106801 54855.5 7091.47 0 106801 54855.5 7091.47 0 168748 4937.22 2581.65 353.125 0 7872 101864 52273.9 6738.35 0 160876 0.204561 0.208835 0.204352 -8.88216e-15 1.01895 0.970456 1.06986 1.08122 0.967869 1.20784 1.02773 0.988055 1.06901 0.212989 0.975689 0.0259521 0.0208386 NA
rs7703051 rs7703051 05 74625487 C A 65 1 1 65951 79063 23734 0 65951 79063 23734 0 168748 3049 3673 1150 0 7872 62902 75390 22584 0 160876 0.374911 0.379383 0.374692 0 1.00511 0.956884 1.05577 1.05052 0.979978 1.12614 1.02017 0.987079 1.05437 0.36557 1 0.0154852 0.0171145 NA
5:74641707_G_A rs2303152 05 74641707 G A 66 0.999589 0.99846 136245 30774 1729.28 0 136245 30774 1729.28 0 168748 6305.87 1476 90.1294 0 7872 129939 29298 1639.15 0 160876 0.101431 0.1052 0.101247 6.03642e-16 1.03811 0.979542 1.10018 1.13303 0.915157 1.40277 1.04363 0.990568 1.09954 0.210657 0.998708 0.0343282 0.027424 NA
5:74648496_G_T rs17238484 05 74648496 G T 67 0.99977 0.999513 101203 58908.9 8636.25 0 101203 58908.9 8636.25 0 168748 4656.77 2787.15 428.075 0 7872 96546.1 56121.7 8208.18 0 160876 0.225725 0.231409 0.225447 0 1.02963 0.981295 1.08034 1.08124 0.976858 1.19678 1.03441 0.995885 1.07442 0.160408 0.999644 0.0277795 0.0197902 NA
rs5909 rs5909 05 74656175 G A 68 1 1 138641 28632 1475 0 138641 28632 1475 0 168748 6505 1305 62 0 7872 132136 27327 1413 0 160876 0.0935774 0.0907647 0.093715 0 0.970046 0.91277 1.03092 0.891299 0.690311 1.15081 0.965376 0.913117 1.02062 0.156701 1 -0.0402795 0.0284409 NA
rs12916 rs12916 05 74656539 T C 69 1 1 60616 81161 26971 0 60616 81161 26971 0 168748 2797 3748 1327 0 7872 57819 77413 25644 0 160876 0.40031 0.406631 0.400001 0 1.00084 0.951889 1.0523 1.0697 1.00041 1.14379 1.02794 0.994992 1.06197 0.181931 1 0.0225756 0.0169127 NA
rs4530754 rs4530754 05 122855416 G A 70 1 1 35071 83876 49801 0 35071 83876 49801 0 168748 1594 3911 2367 0 7872 33477 79965 47434 0 160876 0.456355 0.450902 0.456622 0 1.02718 0.967724 1.09029 1.04801 0.982031 1.11843 1.02335 0.990968 1.05678 0.186465 1 0.0220415 0.016684 NA
rs6882076 rs6882076 05 156390297 T C 71 1 1 22484 78209 68055 0 22484 78209 68055 0 168748 996 3717 3159 0 7872 21488 74492 64896 0 160876 0.364973 0.362614 0.365089 0 1.07651 1.00217 1.15637 1.05019 0.976378 1.12958 1.01075 0.977668 1.04495 0.441834 1 0.0132505 0.0172286 NA
6:16109163_A_C rs2294261 06 16109163 A C 72 0.996455 0.994435 43897.4 84261 40589.6 0 43897.4 84261 40589.6 0 168748 2000.85 3972.13 1899.02 0 7872 41896.6 80288.9 38690.5 0 160876 0.490199 0.493532 0.490036 -6.89877e-16 1.03593 0.980479 1.09452 1.02775 0.963748 1.096 1.01409 0.982149 1.04706 0.339306 0.994074 0.0158988 0.0166385 NA
6:26093141_G_A rs1800562 06 26093141 G A 73 0.999507 0.997225 143763 23954.2 1030.82 0 143763 23954.2 1030.82 0 168748 6653.03 1173.13 45.8471 0 7872 137110 22781 984.973 0 160876 0.0770848 0.0803366 0.0769257 1.46599e-15 1.06126 0.995833 1.13098 0.959262 0.712668 1.29118 1.04821 0.988244 1.11182 0.103156 0.997919 0.0509149 0.0312411 NA
rs2247056 rs2247056 06 31265490 T C 74 1 1 15038 70713 82997 0 15038 70713 82997 0 168748 653 3281 3938 0 7872 14385 67432 79059 0 160876 0.298638 0.291349 0.298994 0 1.07186 0.983633 1.16799 1.09729 1.00818 1.19428 1.03743 1.00155 1.0746 0.0367497 1 0.0380347 0.0182112 NA
6:34563164_A_G rs205262 06 34563164 A G 75 0.999297 0.998652 90079.8 66379.2 12289 0 90079.8 66379.2 12289 0 168748 4096.29 3163.23 612.482 0 7872 85983.5 63216 11676.5 0 160876 0.269506 0.278722 0.269055 -3.44938e-16 1.05034 1.0016 1.10145 1.10104 1.00922 1.20123 1.04981 1.01299 1.08797 0.00746452 0.998926 0.0500185 0.0186959 NA
6:43757896_C_A rs998584 06 43757896 C A 76 0.996416 0.994712 45400.6 84150.2 39197.2 0 45400.6 84150.2 39197.2 0 168748 2128.47 3977.53 1766 0 7872 43272.1 80172.6 37431.2 0 160876 0.481619 0.476977 0.481847 8.62346e-16 1.00862 0.955674 1.0645 0.959169 0.899177 1.02316 0.980676 0.949763 1.0126 0.256915 0.994993 -0.0188713 0.0166456 NA
rs17789218 rs17789218 06 100600097 T C 77 1 1 96445 62252 10051 0 96445 62252 10051 0 168748 4489 2907 476 0 7872 91956 59345 9575 0 160876 0.244015 0.245109 0.243961 0 1.00344 0.956614 1.05256 1.01835 0.924402 1.12185 1.00623 0.969495 1.04437 0.892769 1 -0.00259735 0.019268 NA
6:116337503_G_A rs868943 06 116337503 G A 78 0.999609 0.999363 56210.7 82005.2 30532.1 0 56210.7 82005.2 30532.1 0 168748 2614.04 3810.73 1447.23 0 7872 53596.6 78194.5 29084.9 0 160876 0.423915 0.425888 0.423818 2.58704e-16 0.999209 0.949551 1.05147 1.02022 0.955264 1.08959 1.00851 0.9764 1.04167 0.522279 0.999245 0.0107269 0.0167651 NA
rs9491696 rs9491696 06 127452639 C G 79 1 1 43114 84465 41169 0 43114 84465 41169 0 168748 1975 3990 1907 0 7872 41139 80475 39262 0 160876 0.494237 0.495681 0.494166 0 1.03276 0.977277 1.09139 1.01173 0.948603 1.07906 1.00608 0.974395 1.03879 0.823616 1 0.00369926 0.0165963 NA
6:139831757_T_C rs634869 06 139831757 T C 80 0.999774 0.999688 28484.3 81392.5 58871.2 0 28484.3 81392.5 58871.2 0 168748 1293.71 3739 2839.29 0 7872 27190.6 77653.5 56031.9 0 160876 0.409964 0.40183 0.410362 0 1.01199 0.94858 1.07965 1.06502 0.995683 1.13919 1.03601 1.00275 1.07037 0.0240342 0.999641 0.0380676 0.0168696 NA
6:152040291_T_C rs12525163 06 152040291 T C 81 0.999266 0.998542 89064.8 67217.2 12466 0 89064.8 67217.2 12466 0 168748 4209.65 3064.96 597.392 0 7872 84855.2 64152.2 11868.6 0 160876 0.273038 0.270563 0.273159 1.72469e-16 0.963041 0.918223 1.01005 1.01459 0.929295 1.10772 0.986971 0.952066 1.02316 0.394713 0.998614 -0.0158662 0.018642 NA
6:160575985_C_T rs2297374 06 160575985 C T 82 0.998148 0.996887 65924.1 78984.2 23839.8 0 65924.1 78984.2 23839.8 0 168748 3018.96 3755 1098.04 0 7872 62905.1 75229.2 22741.7 0 160876 0.375304 0.37799 0.375173 1.03482e-15 1.04004 0.990243 1.09235 1.00605 0.937363 1.07978 1.01207 0.979221 1.04602 0.622679 0.997309 0.00843083 0.0171338 NA
rs1564348 rs1564348 06 160578860 T C 83 1 1 116290 47641 4817 0 116290 47641 4817 0 168748 5433 2253 186 0 7872 110857 45388 4631 0 160876 0.169706 0.16673 0.169851 0 1.01285 0.963147 1.06511 0.819524 0.706019 0.951276 0.977948 0.936875 1.02082 0.411232 1 -0.0182281 0.0221826 NA
rs702485 rs702485 07 6449272 A G 84 1 1 50138 83569 35041 0 50138 83569 35041 0 168748 2357 3952 1563 0 7872 47781 79617 33478 0 160876 0.455268 0.449568 0.455547 0 1.00625 0.955021 1.06023 0.946444 0.886489 1.01045 0.976158 0.945265 1.00806 0.186865 1 -0.0219835 0.0166553 NA
7:16152174_T_A rs17286602 07 16152174 T A 85 0.997771 0.996483 55323.3 82684.3 30740.4 0 55323.3 82684.3 30740.4 0 168748 2527.41 3880.47 1464.11 0 7872 52795.9 78803.9 29276.2 0 160876 0.427161 0.432463 0.426901 1.20728e-15 1.02864 0.9772 1.08278 1.04468 0.978019 1.11589 1.02296 0.990448 1.05653 0.167649 0.996492 0.0232381 0.0168417 NA
rs10282707 rs10282707 07 17911038 C T 86 1 1 61343 80798 26607 0 61343 80798 26607 0 168748 2916 3730 1226 0 7872 58427 77068 25381 0 160876 0.397077 0.392658 0.397294 0 0.969752 0.9228 1.01909 0.967849 0.903932 1.03629 0.980787 0.949179 1.01345 0.136486 1 -0.0252127 0.0169326 NA
rs12670798 rs12670798 07 21607352 T C 87 1 1 96073 62526 10149 0 96073 62526 10149 0 168748 4511 2879 482 0 7872 91562 59647 9667 0 160876 0.245407 0.244093 0.245472 0 0.979705 0.933904 1.02775 1.01204 0.919187 1.11427 0.99257 0.956285 1.03023 0.64141 1 -0.0089697 0.0192595 NA
rs4722551 rs4722551 07 25991826 T C 88 1 1 119351 45064 4333 0 119351 45064 4333 0 168748 5515 2138 219 0 7872 113836 42926 4114 0 160876 0.159202 0.163618 0.158986 0 1.02807 0.976801 1.08202 1.09879 0.956594 1.26212 1.03483 0.991012 1.0806 0.0889656 1 0.0384577 0.0226105 NA
rs2073547 rs2073547 07 44582331 A G 89 1 1 112763 50020 5965 0 112763 50020 5965 0 168748 5223 2365 284 0 7872 107540 47655 5681 0 160876 0.183558 0.186293 0.183424 0 1.02182 0.972213 1.07395 1.0293 0.91075 1.16329 1.01922 0.978182 1.06199 0.269723 1 0.0235749 0.0213599 NA
rs217386 rs217386 07 44600695 G A 90 1 1 55730 82360 30658 0 55730 82360 30658 0 168748 2638 3764 1470 0 7872 53092 78596 29188 0 160876 0.425712 0.425813 0.425707 0 0.963837 0.915939 1.01424 1.0136 0.949459 1.08208 1.00043 0.968584 1.03333 0.923199 1 -0.00161419 0.0167439 NA
rs4917014 rs4917014 07 50305863 T G 91 1 1 78017 73543 17188 0 78017 73543 17188 0 168748 3600 3438 834 0 7872 74417 70105 16354 0 160876 0.319764 0.324314 0.319541 0 1.01374 0.966362 1.06344 1.05417 0.975852 1.13878 1.02211 0.987759 1.05765 0.280548 1 0.0191724 0.0177672 NA
rs17145738 rs17145738 07 72982874 C T 92 1 1 130143 36062 2543 0 130143 36062 2543 0 168748 6173 1569 130 0 7872 123970 34493 2413 0 160876 0.121921 0.116171 0.122203 0 0.913508 0.863166 0.966785 1.08195 0.905243 1.29315 0.944155 0.898218 0.992442 0.0381593 1 -0.0525736 0.0253594 NA
rs799160 rs799160 07 73060006 C T 93 1 1 44115 84439 40194 0 44115 84439 40194 0 168748 2045 3960 1867 0 7872 42070 80479 38327 0 160876 0.488382 0.488694 0.488367 0 1.01226 0.958415 1.06913 1.00212 0.939759 1.06861 1.00131 0.969771 1.03388 0.936939 1 0.001314 0.0166082 NA
7:116358044_A_G rs38855 07 116358044 A G 94 0.993098 0.989847 47088.9 84255 37404.1 0 47088.9 84255 37404.1 0 168748 2215.37 3947.79 1708.84 0 7872 44873.5 80307.2 35695.3 0 160876 0.471304 0.467827 0.471474 1.03482e-15 0.995735 0.944055 1.05025 0.969693 0.909016 1.03442 0.985464 0.954369 1.01757 0.444427 0.989649 -0.0127627 0.0166889 NA
7:130444934_A_G rs3996352 07 130444934 A G 95 0.997502 0.996136 43179.4 84425.9 41142.7 0 43179.4 84425.9 41142.7 0 168748 1986.73 3916.5 1968.76 0 7872 41192.6 80509.4 39173.9 0 160876 0.493965 0.498859 0.493726 0 1.00863 0.954389 1.06595 1.04202 0.977572 1.11072 1.02074 0.988601 1.05393 0.194362 0.996414 0.0215603 0.0166132 NA
rs17173637 rs17173637 07 150529449 T C 96 1 1 141421 26093 1234 0 141421 26093 1234 0 168748 6587 1227 58 0 7872 134834 24866 1176 0 160876 0.0846262 0.0853023 0.0845931 0 1.01007 0.94894 1.07513 1.00956 0.774705 1.31561 1.00917 0.952982 1.06866 0.857325 1 0.00534829 0.0297491 NA
8:9184231_G_A rs4240624 08 9184231 G A 97 0.999838 0.99931 1358.8 28012 139377 0 1358.8 28012 139377 0 168748 67.9765 1285.16 6518.87 0 7872 1290.83 26726.8 132858 0 160876 0.0910517 0.0902636 0.0910903 1.72469e-16 0.9131 0.710948 1.17273 0.931736 0.729151 1.19061 1.01008 0.955241 1.06806 0.726144 0.999428 0.0101188 0.0288894 NA
8:9267117_C_T rs9693857 08 9267117 C T 98 0.996681 0.995354 51741.1 83491.5 33515.4 0 51741.1 83491.5 33515.4 0 168748 2390.22 3963.69 1518.09 0 7872 49350.9 79527.8 31997.3 0 160876 0.445997 0.444606 0.446065 1.20728e-15 1.02906 0.976926 1.08397 0.979589 0.917165 1.04626 0.994111 0.962616 1.02664 0.692105 0.994178 -0.00662334 0.0167256 NA
8:15799853_G_C rs4332136 08 15799853 G C 99 0.999556 0.978297 166060 2678.76 8.97255 0 166060 2678.76 8.97255 0 168748 7755.3 116.698 0.00392157 0 7872 158305 2562.07 8.96863 0 160876 0.00799035 0.00741272 0.00801861 -2.75951e-15 0.929756 0.771244 1.12085 0.00892544 2.26364e-16 3.51928e+11 0.923875 0.76693 1.11294 0.549637 0.976729 -0.0570439 0.0953427 NA
rs4921914 rs4921914 08 18272438 C T 100 1 1 8285 58673 101790 0 8285 58673 101790 0 168748 362 2798 4712 0 7872 7923 55875 97078 0 160876 0.222945 0.223704 0.222908 0 1.096 0.979897 1.22586 1.06234 0.952328 1.18507 0.995418 0.957925 1.03438 0.994332 1 0.000141766 0.0199552 NA
rs1801177 rs1801177 08 19805708 G A 101 1 1 163025 5671 52 0 163025 5671 52 0 168748 7594 276 2 0 7872 155431 5395 50 0 160876 0.0171113 0.0177846 0.0170784 0 1.04709 0.925783 1.1843 0.818704 0.19917 3.36535 1.0421 0.923187 1.17633 0.637512 1 0.0299218 0.0635039 NA
rs268 rs268 08 19813529 A G 102 1 1 162611 6086 51 0 162611 6086 51 0 168748 7580 291 1 0 7872 155031 5795 50 0 160876 0.018335 0.0186103 0.0183216 0 1.02704 0.910922 1.15797 0.409053 0.0564981 2.96159 1.01606 0.902584 1.14379 0.959559 1 -0.00311304 0.0613923 NA
rs301 rs301 08 19816934 T C 103 1 1 98971 60498 9279 0 98971 60498 9279 0 168748 4600 2856 416 0 7872 94371 57642 8863 0 160876 0.234243 0.234248 0.234243 0 1.01648 0.96901 1.06628 0.962927 0.868957 1.06706 1.00003 0.96296 1.03853 0.871885 1 -0.00315681 0.0195754 NA
rs326 rs326 08 19819439 A G 104 1 1 84325 70007 14416 0 84325 70007 14416 0 168748 3920 3289 663 0 7872 80405 66718 13753 0 160876 0.29286 0.293128 0.292847 0 1.01116 0.964277 1.06031 0.988811 0.908898 1.07575 1.00136 0.966774 1.03718 0.921408 1 -0.00179933 0.0182377 NA
rs328 rs328 08 19819724 C G 105 1 1 136533 30478 1737 0 136533 30478 1737 0 168748 6372 1430 70 0 7872 130161 29048 1667 0 160876 0.1006 0.0997205 0.100643 0 1.0056 0.948226 1.06644 0.857763 0.674436 1.09092 0.989822 0.938367 1.0441 0.510531 1 -0.0180857 0.0274854 NA
rs12678919 rs12678919 08 19844222 A G 106 1 1 137636 29503 1609 0 137636 29503 1609 0 168748 6434 1376 62 0 7872 131202 28127 1547 0 160876 0.0969523 0.0952744 0.0970344 0 0.997595 0.939855 1.05888 0.817261 0.633252 1.05474 0.979952 0.928002 1.03481 0.32449 1 -0.0275359 0.0279475 NA
8:19865843_G_A rs894210 08 19865843 G A 107 0.995377 0.992958 35452.2 83910.7 49385.1 0 35452.2 83910.7 49385.1 0 168748 1648.15 3930.33 2293.52 0 7872 33804 79980.4 47091.6 0 160876 0.458717 0.459009 0.458702 -1.20728e-15 1.0079 0.95024 1.06905 0.998916 0.936225 1.06581 0.998766 0.96721 1.03135 0.65175 0.993581 -0.00754305 0.0167129 NA
rs10102164 rs10102164 08 55421614 G A 108 1 1 104860 56335 7553 0 104860 56335 7553 0 168748 4834 2666 372 0 7872 100026 53669 7181 0 160876 0.21168 0.21659 0.211439 0 1.02788 0.979285 1.07889 1.07192 0.962051 1.19435 1.0311 0.991804 1.07195 0.31277 1 0.0204544 0.0202634 NA
8:59385919_C_T rs2326077 08 59385919 C T 109 0.999408 0.998915 19323.9 75391.5 74032.5 0 19323.9 75391.5 74032.5 0 168748 845.11 3499.39 3527.5 0 7872 18478.8 71892.1 70505 0 160876 0.337899 0.329624 0.338303 -5.17408e-16 1.06432 0.985598 1.14933 1.09398 1.01311 1.1813 1.03979 1.00501 1.07578 0.0148207 0.999237 0.0426661 0.0175096 NA
rs2293889 rs2293889 08 116599199 T G 110 1 1 31527 83259 53962 0 31527 83259 53962 0 168748 1427 3844 2601 0 7872 30100 79415 51361 0 160876 0.433525 0.425432 0.433921 0 1.02099 0.959434 1.0865 1.06819 0.999851 1.14121 1.03525 1.00229 1.06929 0.0385576 1 0.0346837 0.0167645 NA
8:116663898_G_A rs2737252 08 116663898 G A 111 0.998301 0.996675 87133.2 68187.7 13427.2 0 87133.2 68187.7 13427.2 0 168748 4026.37 3219.85 625.776 0 7872 83106.8 64967.8 12801.4 0 160876 0.281609 0.284007 0.281492 7.76111e-16 1.02296 0.975547 1.07269 1.00899 0.925606 1.09988 1.01248 0.977183 1.04905 0.906444 0.996486 0.00216707 0.0184393 NA
8:121868551_G_T rs4871137 08 121868551 G T 112 0.998639 0.99779 17043.5 72862 78842.6 0 17043.5 72862 78842.6 0 168748 779.561 3404.97 3687.47 0 7872 16263.9 69457 75155.1 0 160876 0.316889 0.3153 0.316967 -1.29352e-15 1.02276 0.944433 1.10758 1.02364 0.945784 1.1079 1.00774 0.973634 1.04304 0.485366 0.998193 0.0124265 0.0178108 NA
8:126474306_G_A rs2980885 08 126474306 G A 113 0.990983 0.979974 8567.06 59148.4 101033 0 8567.06 59148.4 101033 0 168748 389.231 2684.96 4797.81 0 7872 8177.83 56463.5 96234.7 0 160876 0.226025 0.219984 0.226321 -4.31173e-15 0.999081 0.896082 1.11392 1.04747 0.942368 1.16429 1.03723 0.997956 1.07806 0.0620641 0.980591 0.0374566 0.020075 NA
8:126482621_C_A rs2954022 08 126482621 C A 114 0.999789 0.999665 48420.2 83939.5 36388.4 0 48420.2 83939.5 36388.4 0 168748 2274.07 3907.73 1690.2 0 7872 46146.1 80031.7 34698.2 0 160876 0.46435 0.462915 0.46442 1.72469e-16 0.990816 0.939718 1.04469 0.988468 0.926754 1.05429 0.993965 0.96258 1.02637 0.508141 0.999619 -0.0110191 0.0166519 NA
8:126482621_C_T rs2954022 08 126482621 C T 115 0.999644 0.680074 168597 150.4 0.113725 0 168597 150.4 0.113725 0 168748 7864.98 7.01961 0 0 7872 160733 143.38 0.113725 0 160876 0.000446309 0.000445859 0.000446331 -4.31173e-15 1.00053 0.468847 2.13514 NA NA NA 0.998943 0.468197 2.13134 0.905392 0.661131 0.0583656 0.491076 NA
rs4075205 rs4075205 08 144284709 T C 116 1 1 48718 84163 35867 0 48718 84163 35867 0 168748 2351 3857 1664 0 7872 46367 80306 34203 0 160876 0.461923 0.456364 0.462194 0 0.947236 0.89875 0.998337 0.959501 0.899723 1.02325 0.976797 0.945923 1.00868 0.13107 1 -0.0251547 0.0166599 NA
8:145022657_G_T rs7832643 08 145022657 G T 117 0.994003 0.99201 60096.6 81362.2 27289.2 0 60096.6 81362.2 27289.2 0 168748 2815.27 3718.86 1337.86 0 7872 57281.3 77643.3 25951.4 0 160876 0.402792 0.40616 0.402627 1.9834e-15 0.974536 0.926877 1.02465 1.04892 0.981225 1.12129 1.01478 0.982251 1.04838 0.433296 0.990986 0.0133209 0.0170004 NA
9:2640759_A_G rs3780181 09 2640759 A G 118 0.99745 0.984489 146865 21121.9 761.239 0 146865 21121.9 761.239 0 168748 6896.17 947.22 28.6118 0 7872 139969 20174.7 732.627 0 160876 0.0670952 0.0637985 0.0672565 -7.07124e-15 0.952944 0.888961 1.02153 0.792656 0.54517 1.15249 0.94508 0.885261 1.00894 0.143027 0.983607 -0.0491129 0.0335331 NA
9:15304782_C_A rs686030 09 15304782 C A 119 0.999307 0.997797 3356.93 41135.9 124255 0 3356.93 41135.9 124255 0 168748 161.259 1955.28 5755.46 0 7872 3195.67 39180.6 118500 0 160876 0.141779 0.144677 0.141637 1.72469e-16 0.988952 0.838876 1.16588 0.962501 0.81987 1.12994 0.975519 0.93213 1.02093 0.355253 0.99807 -0.0220058 0.0238042 NA
9:16904846_C_T rs7033354 09 16904846 C T 120 0.998625 0.997688 17469.5 73526.4 77752.1 0 17469.5 73526.4 77752.1 0 168748 839.271 3436.91 3595.82 0 7872 16630.2 70089.5 74156.3 0 160876 0.321383 0.324915 0.32121 -1.03482e-15 0.971655 0.899344 1.04978 0.960828 0.889624 1.03773 0.983202 0.950179 1.01737 0.604023 0.998098 -0.00922453 0.0177866 NA
rs1883025 rs1883025 09 107664301 C T 121 1 1 93645 64135 10968 0 93645 64135 10968 0 168748 4285 3057 530 0 7872 89360 61078 10438 0 160876 0.255028 0.261496 0.254712 0 1.04377 0.995316 1.09457 1.05889 0.965338 1.16151 1.03607 0.999014 1.0745 0.0326646 1 0.0406768 0.0190418 NA
9:107684230_T_G rs2472509 09 107684230 T G 122 0.989639 0.982519 76718.1 73973.3 18056.7 0 76718.1 73973.3 18056.7 0 168748 3515.91 3487.87 868.212 0 7872 73202.2 70485.4 17188.5 0 160876 0.326186 0.331828 0.32591 3.44938e-16 1.03026 0.982007 1.08089 1.05166 0.974582 1.13483 1.02717 0.992854 1.06268 0.112202 0.982555 0.0282987 0.0178161 NA
rs8176720 rs8176720 09 136132873 T C 123 1 1 75957 74427 18364 0 75957 74427 18364 0 168748 3615 3381 876 0 7872 72342 71046 17488 0 160876 0.329352 0.326029 0.329515 0 0.952331 0.907679 0.999179 1.00241 0.929389 1.08117 0.984305 0.951282 1.01847 0.677899 1 -0.00733362 0.0176573 NA
rs579459 rs579459 09 136154168 T C 124 1 1 106087 55371 7290 0 106087 55371 7290 0 168748 4871 2627 374 0 7872 101216 52744 6916 0 160876 0.207265 0.214367 0.206917 0 1.03495 0.985853 1.08649 1.12369 1.00871 1.25179 1.04583 1.00582 1.08743 0.0502588 1 0.0400256 0.0204446 NA
10:5196273_A_G rs1781930 10 5196273 A G 125 0.999828 0.999551 5304.27 49422.3 114021 0 5304.27 49422.3 114021 0 168748 247.596 2276.68 5347.73 0 7872 5056.68 47145.6 108674 0 160876 0.177871 0.176059 0.17796 -3.44938e-16 0.986239 0.862271 1.12803 1.005 0.882049 1.14509 1.01314 0.971469 1.05659 0.452832 0.999595 0.0162728 0.0216767 NA
rs970548 rs970548 10 46013277 A C 126 1 1 95878 62669 10201 0 95878 62669 10201 0 168748 4497 2884 491 0 7872 91381 59785 9710 0 160876 0.246139 0.245554 0.246168 0 0.980248 0.934419 1.02833 1.02753 0.933964 1.13047 0.996694 0.960329 1.03444 0.751507 1 -0.00609604 0.0192515 NA
10:65301725_T_C rs7897379 10 65301725 T C 127 0.999466 0.999147 45945.7 84326.7 38475.6 0 45945.7 84326.7 38475.6 0 168748 2174.78 3953.66 1743.56 0 7872 43770.9 80373 36732.1 0 160876 0.477866 0.472611 0.478123 8.62346e-17 0.990056 0.93838 1.04458 0.955352 0.895665 1.01902 0.978139 0.947293 1.00999 0.0984588 0.999286 -0.0275026 0.0166443 NA
rs2068888 rs2068888 10 94839642 G A 128 1 1 51273 83479 33996 0 51273 83479 33996 0 168748 2455 3871 1546 0 7872 48818 79608 32450 0 160876 0.448808 0.442264 0.449129 0 0.96693 0.91811 1.01835 0.947378 0.887609 1.01117 0.972595 0.941767 1.00443 0.102861 1 -0.0272144 0.0166843 NA
rs2255141 rs2255141 10 113933886 A G 129 1 1 12697 67199 88852 0 12697 67199 88852 0 168748 573 3164 4135 0 7872 12124 64035 84717 0 160876 0.274353 0.273755 0.274382 0 1.04547 0.954455 1.14516 1.03275 0.944414 1.12935 1.00316 0.967803 1.0398 0.861009 1 0.0032603 0.0186207 NA
rs2923084 rs2923084 11 10388782 A G 130 1 1 114292 49143 5313 0 114292 49143 5313 0 168748 5345 2264 263 0 7872 108947 46879 5050 0 160876 0.177095 0.17721 0.17709 0 0.984387 0.936072 1.0352 1.06153 0.934952 1.20524 1.00083 0.959761 1.04365 0.88099 1 0.00325183 0.0217203 NA
11:14276999_G_A rs2303975 11 14276999 G A 131 0.998937 0.995874 133198 33519.9 2029.66 0 133198 33519.9 2029.66 0 168748 6239.03 1537.91 95.0667 0 7872 126959 31982 1934.59 0 160876 0.111347 0.109759 0.111425 -4.31173e-16 0.978527 0.924189 1.03606 0.99997 0.812618 1.23052 0.983203 0.934163 1.03482 0.859784 0.996397 -0.00469228 0.0265627 NA
11:18656271_C_T rs10832962 11 18656271 C T 132 0.998718 0.99712 11275.3 64653 92819.7 0 11275.3 64653 92819.7 0 168748 505.173 3036.23 4330.6 0 7872 10770.2 61616.8 88489.1 0 160876 0.258384 0.257023 0.258451 -1.55222e-15 1.05055 0.954028 1.15684 1.04338 0.949486 1.14655 1.00749 0.971277 1.04506 0.779165 0.997002 0.00531942 0.0189704 NA
rs326214 rs326214 11 47298360 G A 133 1 1 17685 73614 77449 0 17685 73614 77449 0 168748 803 3415 3654 0 7872 16882 70199 73795 0 160876 0.322919 0.318915 0.323115 0 1.02275 0.945357 1.10647 1.041 0.962695 1.12567 1.01946 0.985062 1.05505 0.198823 1 0.0227755 0.0177253 NA
rs17788930 rs17788930 11 47752775 A G 134 1 1 72159 76094 20495 0 72159 76094 20495 0 168748 3440 3470 962 0 7872 68719 72624 19533 0 160876 0.34692 0.342607 0.347131 0 0.954482 0.909478 1.00171 0.98384 0.914368 1.05859 0.980175 0.947689 1.01378 0.278871 1 -0.0188395 0.0173979 NA
11:51512090_T_C rs11246602 11 51512090 T C 135 0.999696 0.998729 126891 38887.8 2968.88 0 126891 38887.8 2968.88 0 168748 5945.84 1798.95 127.208 0 7872 120946 37088.8 2841.67 0 160876 0.132818 0.130422 0.132935 -1.86267e-14 0.986628 0.934755 1.04138 0.910576 0.760938 1.08964 0.978262 0.932892 1.02584 0.248808 0.998707 -0.0281897 0.0244437 NA
11:55324308_A_G rs12226802 11 55324308 A G 136 0.99993 0.99974 128076 37906 2765.8 0 128076 37906 2765.8 0 168748 5994.6 1751.65 125.741 0 7872 122082 36154.3 2640.06 0 160876 0.128706 0.127232 0.128778 8.62346e-17 0.986683 0.934336 1.04196 0.969958 0.809551 1.16215 0.986246 0.940026 1.03474 0.424947 0.999503 -0.0197668 0.0247745 NA
rs174532 rs174532 11 61548874 G A 137 1 1 83891 70124 14733 0 83891 70124 14733 0 168748 3863 3292 717 0 7872 80028 66832 14016 0 160876 0.295085 0.300178 0.294836 0 1.02045 0.973005 1.07021 1.05977 0.976634 1.14999 1.02589 0.990691 1.06234 0.144185 1 0.0265323 0.018168 NA
rs1535 rs1535 11 61597972 A G 138 1 1 71749 76590 20409 0 71749 76590 20409 0 168748 3350 3575 947 0 7872 68399 73015 19462 0 160876 0.34788 0.34737 0.347905 0 0.999698 0.952588 1.04914 0.993499 0.922754 1.06967 0.997647 0.964684 1.03174 0.554028 1 -0.0102831 0.0173778 NA
rs12801636 rs12801636 11 65391317 G A 139 1 1 101521 58616 8611 0 101521 58616 8611 0 168748 4730 2751 391 0 7872 96791 55865 8220 0 160876 0.224708 0.224403 0.224723 0 1.00768 0.960328 1.05738 0.973372 0.875854 1.08175 0.998165 0.960613 1.03718 0.97637 1 -0.000587322 0.0198287 NA
rs499974 rs499974 11 75455021 C A 140 1 1 120122 44544 4082 0 120122 44544 4082 0 168748 5606 2074 192 0 7872 114516 42470 3890 0 160876 0.156174 0.156123 0.156176 0 0.997561 0.947402 1.05038 1.00824 0.870097 1.16832 0.999596 0.956495 1.04464 0.853803 1 0.00421895 0.0228956 NA
11:116639104_A_G rs10790162 11 116639104 A G 141 0.99976 0.99855 756.647 21314.3 146677 0 756.647 21314.3 146677 0 168748 29 1049.47 6793.53 0 7872 727.647 20264.8 139884 0 160876 0.0676382 0.0703426 0.0675058 -2.58704e-16 1.29943 0.891925 1.8931 1.21857 0.840076 1.7676 0.956752 0.89868 1.01858 0.259603 0.998576 -0.0371564 0.0329596 NA
rs603446 rs603446 11 116654435 C T 142 1 1 50475 83581 34692 0 50475 83581 34692 0 168748 2330 3931 1611 0 7872 48145 79650 33081 0 160876 0.453235 0.454332 0.453181 0 1.01979 0.967657 1.07474 1.00626 0.942907 1.07388 1.00465 0.972885 1.03746 0.972296 1 -0.000578733 0.0166643 NA
11:122534504_T_C rs7117842 11 122534504 T C 143 0.993318 0.989007 67529.7 78084.6 23133.7 0 67529.7 78084.6 23133.7 0 168748 3160.95 3646.12 1064.93 0 7872 64368.8 74438.4 22068.8 0 160876 0.368455 0.366869 0.368532 0 0.997452 0.949957 1.04732 0.982659 0.91521 1.05508 0.992873 0.960457 1.02638 0.81497 0.988897 -0.00403968 0.0172622 NA
rs11220462 rs11220462 11 126243952 G A 144 1 1 127078 38706 2964 0 127078 38706 2964 0 168748 5892 1849 131 0 7872 121186 36857 2833 0 160876 0.13225 0.134083 0.132161 0 1.03183 0.978044 1.08857 0.951074 0.79671 1.13535 1.0168 0.970146 1.06569 0.53384 1 0.0152207 0.0244644 NA
12:20463526_A_G rs11045163 12 20463526 A G 145 0.996817 0.995013 54769.1 82683.5 31295.4 0 54769.1 82683.5 31295.4 0 168748 2626.03 3817.14 1428.83 0 7872 52143.1 78866.3 29866.6 0 160876 0.430447 0.423958 0.430765 -1.03482e-15 0.961044 0.913343 1.01124 0.949929 0.889272 1.01472 0.972568 0.94159 1.00457 0.212808 0.99478 -0.0209213 0.0167924 NA
12:57844049_C_T rs3741414 12 57844049 C T 146 0.999653 0.999162 97329.6 61532.9 9885.49 0 97329.6 61532.9 9885.49 0 168748 4609.24 2803.85 458.91 0 7872 92720.3 58729.1 9426.58 0 160876 0.240903 0.236387 0.241124 1.03482e-15 0.960392 0.915321 1.00768 0.979308 0.887665 1.08041 0.974271 0.938278 1.01164 0.12232 0.999361 -0.0299689 0.019396 NA
rs10861661 rs10861661 12 107174646 A C 147 1 1 95835 62614 10299 0 95835 62614 10299 0 168748 4523 2878 471 0 7872 91312 59736 9828 0 160876 0.246557 0.242632 0.246749 0 0.972648 0.927194 1.02033 0.967513 0.877939 1.06623 0.97797 0.942154 1.01515 0.275413 1 -0.0209744 0.0192306 NA
12:109950144_A_G rs2241210 12 109950144 A G 148 0.999875 0.999795 38225.9 84195 46327 0 38225.9 84195 46327 0 168748 1773.42 3966.47 2132.12 0 7872 36452.5 80228.6 44194.9 0 160876 0.475996 0.477217 0.475937 4.31173e-16 1.01623 0.959597 1.0762 0.991644 0.929702 1.05771 0.994883 0.963522 1.02726 0.788188 0.999811 -0.0044562 0.0165865 NA
rs653178 rs653178 12 112007756 C T 149 1 1 39249 84491 45008 0 39249 84491 45008 0 168748 1868 3866 2138 0 7872 37381 80625 42870 0 160876 0.482936 0.482851 0.48294 0 0.959547 0.906768 1.0154 0.997995 0.936493 1.06354 1.00036 0.96884 1.0329 0.612834 1 0.0084099 0.0166193 NA
12:112310580_G_A rs6489818 12 112310580 G A 150 0.9999 0.99977 115008 48523.3 5216.39 0 115008 48523.3 5216.39 0 168748 5357.72 2275.3 238.984 0 7872 109651 46248 4977.4 0 160876 0.174687 0.174877 0.174677 -1.72469e-16 1.00688 0.957547 1.05875 0.982647 0.860566 1.12205 1.00139 0.960087 1.04446 0.738998 0.999832 0.00728358 0.0218607 NA
12:121376416_C_T rs1186380 12 121376416 C T 151 0.996001 0.991327 94857.4 63480.2 10410.4 0 94857.4 63480.2 10410.4 0 168748 4440.63 2948 483.376 0 7872 90416.8 60532.2 9927.04 0 160876 0.249784 0.24865 0.249839 -2.32833e-15 0.99162 0.945441 1.04005 0.991449 0.900574 1.09149 0.993666 0.957562 1.03113 0.964299 0.990792 0.000863722 0.019297 NA
12:121416650_A_C rs1169288 12 121416650 A C 152 0.994018 0.989275 79149.9 72836.2 16762 0 79149.9 72836.2 16762 0 168748 3744.65 3317.36 809.98 0 7872 75405.2 69518.8 15952 0 160876 0.315145 0.3136 0.31522 -3.96679e-15 0.960906 0.916004 1.00801 1.02247 0.945889 1.10525 0.992513 0.958875 1.02733 0.730567 0.989177 -0.00617784 0.0179395 NA
12:125259888_A_G rs838876 12 125259888 A G 153 0.987573 0.977392 16978.5 73158.5 78611 0 16978.5 73158.5 78611 0 168748 837.384 3352.06 3682.56 0 7872 16141.1 69806.4 74928.5 0 160876 0.317383 0.319285 0.31729 -6.7263e-15 0.925604 0.856466 1.00032 0.947353 0.877195 1.02312 0.990846 0.957418 1.02544 0.44078 0.975146 -0.0139173 0.0180539 NA
12:125283766_C_T rs10773105 12 125283766 C T 154 0.998252 0.997012 41029 84420.5 43298.5 0 41029 84420.5 43298.5 0 168748 1909.68 3939.02 2023.3 0 7872 39119.3 80481.5 41275.2 0 160876 0.493275 0.492783 0.493299 8.62346e-16 1.00259 0.948013 1.06031 1.00416 0.941864 1.07057 1.00207 0.97051 1.03465 0.887371 0.997211 0.00235303 0.0166137 NA
rs4942486 rs4942486 13 32953388 T C 155 1 1 38225 83987 46536 0 38225 83987 46536 0 168748 1810 3927 2135 0 7872 36415 80060 44401 0 160876 0.475375 0.479357 0.47518 0 0.986841 0.932122 1.04477 0.967402 0.907302 1.03148 0.983394 0.952401 1.0154 0.328548 1 -0.0162044 0.0165851 NA
rs1341267 rs1341267 13 95284980 C A 156 1 1 27099 80976 60673 0 27099 80976 60673 0 168748 1308 3743 2821 0 7872 25791 77233 57852 0 160876 0.40052 0.4039 0.400355 0 0.955603 0.8959 1.01928 0.961491 0.899013 1.02831 0.985363 0.953752 1.01802 0.354738 1 -0.0156436 0.016904 NA
rs8017377 rs8017377 14 24883887 G A 157 1 1 46716 84122 37910 0 46716 84122 37910 0 168748 2229 3826 1817 0 7872 44487 80296 36093 0 160876 0.473908 0.473831 0.473912 0 0.950986 0.90145 1.00324 1.00474 0.942938 1.0706 0.999678 0.968156 1.03223 0.868393 1 -0.00275142 0.0166047 NA
rs4983559 rs4983559 14 105277209 G A 158 1 1 24988 80248 63512 0 24988 80248 63512 0 168748 1147 3760 2965 0 7872 23841 76488 60547 0 160876 0.385853 0.384527 0.385918 0 1.02178 0.954898 1.09334 1.01787 0.949265 1.09144 1.00589 0.97335 1.03952 0.627011 1 0.00829775 0.0170757 NA
rs2412710 rs2412710 15 42683787 G A 159 1 1 162656 6035 57 0 162656 6035 57 0 168748 7597 273 2 0 7872 155059 5762 55 0 160876 0.0182195 0.017594 0.0182501 0 0.96704 0.854633 1.09423 0.742202 0.181006 3.04334 0.963407 0.853111 1.08796 0.575624 1 -0.0347227 0.0620284 NA
15:44211273_T_C rs492571 15 44211273 T C 160 0.999765 0.997947 154946 13510.6 291.4 0 154946 13510.6 291.4 0 168748 7249.73 611.247 11.0196 0 7872 147696 12899.3 280.38 0 160876 0.0417586 0.040224 0.0418337 -2.32833e-15 0.965378 0.887164 1.05049 0.800693 0.438381 1.46245 0.959908 0.884909 1.04126 0.35131 0.998302 -0.0388089 0.0416381 NA
rs1532085 rs1532085 15 58683366 A G 161 1 1 25452 80044 63252 0 25452 80044 63252 0 168748 1176 3705 2991 0 7872 24276 76339 60261 0 160876 0.387999 0.384718 0.388159 0 1.00187 0.936783 1.07148 1.02459 0.956193 1.09788 1.01462 0.981801 1.04853 0.346601 1 0.0160219 0.0170229 NA
15:58731153_G_C rs261342 15 58731153 G C 162 0.994809 0.988319 8258 57919 102571 0 8258 57919 102571 0 168748 347.204 2695.21 4829.58 0 7872 7910.8 55223.7 97741.5 0 160876 0.220551 0.215296 0.220808 -3.96679e-15 1.11199 0.991973 1.24654 1.12581 1.00725 1.25834 1.03286 0.993443 1.07383 0.15117 0.988995 0.0288575 0.020104 NA
rs2652834 rs2652834 15 63396867 A G 163 1 1 5853 51354 111541 0 5853 51354 111541 0 168748 252 2389 5231 0 7872 5601 48965 106310 0 160876 0.186847 0.183753 0.186998 0 1.08441 0.949625 1.23834 1.09364 0.961061 1.24452 1.02172 0.980391 1.0648 0.285905 1 0.0226986 0.0212703 NA
15:72566615_C_T rs1035744 15 72566615 C T 164 0.997693 0.995118 11978.9 66603.5 90165.6 0 11978.9 66603.5 90165.6 0 168748 564.635 3170.72 4136.65 0 7872 11414.3 63432.8 86028.9 0 160876 0.268333 0.273119 0.268099 -6.89877e-16 1.01047 0.921914 1.10753 0.972039 0.88831 1.06366 0.974885 0.940493 1.01054 0.13495 0.995244 -0.0280928 0.0187929 NA
rs3198697 rs3198697 16 15129940 C T 165 1 1 59258 81474 28016 0 59258 81474 28016 0 168748 2707 3847 1318 0 7872 56551 77627 26698 0 160876 0.40743 0.411776 0.407217 0 1.03529 0.984452 1.08875 1.03131 0.964068 1.10324 1.01903 0.986436 1.0527 0.198943 1 0.0217052 0.0168968 NA
rs749671 rs749671 16 31088347 G A 166 1 1 66183 79031 23534 0 66183 79031 23534 0 168748 3079 3697 1096 0 7872 63104 75334 22438 0 160876 0.373631 0.374047 0.373611 0 1.00579 0.957713 1.05627 1.00109 0.932848 1.07433 1.00187 0.969283 1.03555 0.938503 1 -0.0013223 0.0171391 NA
16:53799977_T_G rs9930333 16 53799977 T G 167 0.999917 0.999851 55747.1 82502 30498.9 0 55747.1 82502 30498.9 0 168748 2573.05 3884.18 1414.77 0 7872 53174.1 78617.9 29084.1 0 160876 0.425189 0.42643 0.425129 0 1.02101 0.970222 1.07445 1.00527 0.940661 1.07432 1.00534 0.973337 1.03839 0.663477 0.999865 0.00730045 0.0167781 NA
rs9989419 rs9989419 16 56985139 A G 168 1 1 26228 80740 61780 0 26228 80740 61780 0 168748 1221 3804 2847 0 7872 25007 76936 58933 0 160876 0.394659 0.396723 0.394559 0 1.01264 0.947941 1.08176 0.989407 0.923752 1.05973 0.99099 0.959106 1.02393 0.6164 1 -0.00851729 0.017002 NA
rs5880 rs5880 16 57015091 G C 169 1 1 150597 17606 545 0 150597 17606 545 0 168748 7039 808 25 0 7872 143558 16798 520 0 160876 0.0553962 0.054497 0.0554402 0 0.981003 0.910541 1.05692 0.980512 0.655927 1.46572 0.982005 0.915202 1.05368 0.470755 1 -0.0260383 0.0361016 NA
rs16942887 rs16942887 16 67928042 G A 170 1 1 132023 34448 2277 0 132023 34448 2277 0 168748 6202 1582 88 0 7872 125821 32866 2189 0 160876 0.115563 0.111662 0.115754 0 0.97652 0.922852 1.03331 0.815564 0.65804 1.0108 0.960204 0.912681 1.0102 0.157598 1 -0.0367164 0.0259811 NA
16:72057282_A_G rs2288002 16 72057282 A G 171 0.996489 0.994849 31908.5 82805.5 54034 0 31908.5 82805.5 54034 0 168748 1506.9 3906.18 2458.92 0 7872 30401.6 78899.3 51575.1 0 160876 0.434442 0.439531 0.434193 1.81093e-15 0.998828 0.939822 1.06154 0.961871 0.900734 1.02716 0.978535 0.947495 1.01059 0.168235 0.99567 -0.0231007 0.0167652 NA
rs2000999 rs2000999 16 72108093 G A 172 1 1 110749 51889 6110 0 110749 51889 6110 0 168748 5269 2354 249 0 7872 105480 49535 5861 0 160876 0.189955 0.181148 0.190386 0 0.951341 0.90517 0.999867 0.850491 0.746958 0.968373 0.940747 0.902503 0.980612 0.00371613 1 -0.0613176 0.0211345 NA
rs2925979 rs2925979 16 81534790 T C 173 1 1 15223 70879 82646 0 15223 70879 82646 0 168748 683 3313 3876 0 7872 14540 67566 78770 0 160876 0.300226 0.297193 0.300374 0 1.04385 0.959465 1.13565 1.04753 0.963866 1.13846 1.0153 0.980381 1.05147 0.410426 1 0.0148844 0.0180824 NA
rs314253 rs314253 17 7091650 T C 174 1 1 71513 76570 20665 0 71513 76570 20665 0 168748 3358 3518 996 0 7872 68155 73052 19669 0 160876 0.349337 0.349975 0.349306 0 0.977419 0.931215 1.02591 1.02777 0.955913 1.10502 1.00294 0.96986 1.03716 0.80345 1 0.00432673 0.0173845 NA
rs4791641 rs4791641 17 8161149 C T 175 1 1 41722 84235 42791 0 41722 84235 42791 0 168748 2008 3867 1997 0 7872 39714 80368 40794 0 160876 0.496833 0.500699 0.496643 0 0.951636 0.900496 1.00568 0.968192 0.908656 1.03163 0.983909 0.952926 1.0159 0.323587 1 -0.0163897 0.0166036 NA
17:37821435_G_T rs931992 17 37821435 G T 176 0.998931 0.998026 18765.5 75035.4 74947.1 0 18765.5 75035.4 74947.1 0 168748 919.745 3529.32 3422.93 0 7872 17845.7 71506.1 71524.2 0 160876 0.333534 0.341007 0.333168 -1.72469e-16 0.957667 0.889009 1.03163 0.928564 0.861797 1.0005 0.965528 0.933479 0.998678 0.0584619 0.997936 -0.0332991 0.0175979 NA
rs8077889 rs8077889 17 41878166 A C 177 1 1 104164 56885 7699 0 104164 56885 7699 0 168748 4849 2679 344 0 7872 99315 54206 7355 0 160876 0.214174 0.213859 0.21419 0 1.01225 0.964492 1.06237 0.95794 0.85653 1.07136 0.998037 0.959847 1.03775 0.862231 1 -0.00351273 0.0202423 NA
17:45391804_T_C rs7225700 17 45391804 T C 178 0.999724 0.999543 21059.7 77391.2 70297.1 0 21059.7 77391.2 70297.1 0 168748 1027.63 3673.38 3170.99 0 7872 20032.1 73717.8 67126.1 0 160876 0.35411 0.363862 0.353633 -1.72469e-16 0.971371 0.904878 1.04275 0.920862 0.856802 0.989711 0.956507 0.925214 0.988858 0.0186225 0.999579 -0.0408509 0.0173612 NA
17:66882466_T_G rs4148005 17 66882466 T G 179 0.999096 0.998333 78601 73324.5 16822.5 0 78601 73324.5 16822.5 0 168748 3637.39 3442.17 792.439 0 7872 74963.6 69882.3 16030 0 160876 0.31695 0.319299 0.316835 6.89877e-16 1.01514 0.967821 1.06477 1.01881 0.941694 1.10223 1.01142 0.977302 1.04674 0.5321 0.998592 0.0111738 0.0178837 NA
17:76388202_A_G rs4969178 17 76388202 A G 180 0.98697 0.976259 25466.3 80131.8 63149.9 0 25466.3 80131.8 63149.9 0 168748 1173.57 3721.02 2977.4 0 7872 24292.7 76410.8 60172.5 0 160876 0.388343 0.385427 0.388486 -4.4842e-15 1.00803 0.942527 1.07808 1.02425 0.955788 1.09761 1.01298 0.980223 1.04683 0.292208 0.975971 0.0181402 0.0172224 NA
rs4939883 rs4939883 18 47167214 T C 181 1 1 5330 49931 113487 0 5330 49931 113487 0 168748 244 2268 5360 0 7872 5086 47663 108127 0 160876 0.179531 0.175051 0.17975 0 0.991855 0.866442 1.13542 1.03328 0.906096 1.17831 1.03273 0.990174 1.07711 0.17614 1 0.0293484 0.0216956 NA
18:47209143_C_T rs11660468 18 47209143 C T 182 0.998545 0.997552 62354 80443.7 25950.3 0 62354 80443.7 25950.3 0 168748 2811.11 3757.68 1303.21 0 7872 59542.9 76686 24647.1 0 160876 0.392136 0.404224 0.391545 0 1.0379 0.987247 1.09115 1.11995 1.04702 1.19797 1.05435 1.02053 1.0893 0.00411713 0.997053 0.0487551 0.0169935 NA
18:57798110_C_T rs952044 18 57798110 C T 183 0.993705 0.990388 76020.8 74594.7 18132.5 0 76020.8 74594.7 18132.5 0 168748 3543.01 3461.54 867.455 0 7872 72477.8 71133.1 17265 0 160876 0.328477 0.330059 0.3284 -6.89877e-16 0.995474 0.948849 1.04439 1.02781 0.952513 1.10906 1.00754 0.973838 1.04241 0.738194 0.990221 0.0059324 0.0177486 NA
19:8431581_G_A rs2278236 19 8431581 G A 184 0.998587 0.9976 39426.5 84403.2 44918.3 0 39426.5 84403.2 44918.3 0 168748 1880.42 3889.34 2102.24 0 7872 37546.1 80513.9 42816.1 0 160876 0.483728 0.485911 0.483621 2.58704e-16 0.964528 0.911636 1.02049 0.980361 0.919826 1.04488 0.990875 0.95966 1.02311 0.589897 0.997491 -0.00896246 0.0166284 NA
rs6511720 rs6511720 19 11202306 G T 185 1 1 131050 35332 2366 0 131050 35332 2366 0 168748 6056 1696 120 0 7872 124994 33636 2246 0 160876 0.11871 0.122967 0.118501 0 1.0407 0.984832 1.09973 1.10274 0.91609 1.32743 1.04297 0.993346 1.09508 0.0527102 1 0.0497725 0.0256918 NA
19:11227602_C_T rs688 19 11227602 C T 186 0.99956 0.999298 50737.3 83791.5 34219.1 0 50737.3 83791.5 34219.1 0 168748 2327.04 3953.26 1591.7 0 7872 48410.3 79838.3 32627.4 0 160876 0.451057 0.453294 0.450947 8.62346e-17 1.0301 0.977472 1.08556 1.01488 0.950742 1.08334 1.00952 0.977593 1.04249 0.620169 0.999186 0.00826809 0.0166826 NA
19:19407718_T_C rs10401969 19 19407718 T C 187 0.9995 0.997491 143799 23974.7 974.757 0 143799 23974.7 974.757 0 168748 6686.18 1124.96 60.8549 0 7872 137112 22849.8 913.902 0 160876 0.0768135 0.0791841 0.0766975 -2.06963e-15 1.00961 0.946364 1.07709 1.36551 1.0522 1.7721 1.03521 0.975617 1.09844 0.344153 0.99708 0.0294333 0.0311137 NA
rs731839 rs731839 19 33899065 G A 188 1 1 18960 75258 74530 0 18960 75258 74530 0 168748 867 3501 3504 0 7872 18093 71757 71026 0 160876 0.335346 0.332508 0.335485 0 1.01817 0.943542 1.0987 1.02953 0.954073 1.11095 1.01348 0.979641 1.04848 0.541733 1 0.0107442 0.0176078 NA
19:35556744_T_C rs1688030 19 35556744 T C 189 0.999698 0.998332 776.816 21055.6 146916 0 776.816 21055.6 146916 0 168748 36.0039 976.075 6859.92 0 7872 740.812 20079.5 140056 0 160876 0.0669911 0.0665703 0.0670117 0 1.0002 0.711483 1.40608 1.00781 0.720655 1.40937 1.00711 0.944512 1.07385 0.81703 0.997658 0.00768379 0.0332105 NA
rs6859 rs6859 19 45382034 A G 190 1 1 30268 81850 56630 0 30268 81850 56630 0 168748 1465 3798 2609 0 7872 28803 78052 54021 0 160876 0.421889 0.427337 0.421623 0 0.95669 0.899377 1.01765 0.949536 0.889274 1.01388 0.976879 0.94579 1.00899 0.0925876 1 -0.0281529 0.0167387 NA
rs7254892 rs7254892 19 45389596 G A 191 1 1 158224 10389 135 0 158224 10389 135 0 168748 7360 503 9 0 7872 150864 9886 126 0 160876 0.0315826 0.033092 0.0315087 0 1.04293 0.950698 1.14411 1.46413 0.744228 2.8804 1.05197 0.961869 1.1505 0.488927 1 0.0326464 0.0471758 NA
rs492602 rs492602 19 49206417 A G 192 1 1 41157 84285 43306 0 41157 84285 43306 0 168748 1931 3957 1984 0 7872 39226 80328 41322 0 160876 0.493633 0.496634 0.493486 0 1.00067 0.946426 1.05802 0.975331 0.914718 1.03996 0.987486 0.956389 1.01959 0.482253 1 -0.0117001 0.0166506 NA
rs17695224 rs17695224 19 52324216 G A 193 1 1 90743 66090 11915 0 90743 66090 11915 0 168748 4229 3111 532 0 7872 86514 62979 11383 0 160876 0.266433 0.26518 0.266494 0 1.01054 0.963738 1.05961 0.956101 0.87184 1.0485 0.993292 0.95794 1.02995 0.643093 1 -0.00870538 0.0187867 NA
rs103294 rs103294 19 54797848 C T 194 1 1 101654 58560 8534 0 101654 58560 8534 0 168748 4706 2777 389 0 7872 96948 55783 8145 0 160876 0.224086 0.2258 0.224002 0 1.02556 0.977453 1.07603 0.983888 0.88507 1.09374 1.01037 0.972436 1.04979 0.627674 1 0.00965463 0.0199063 NA
rs364585 rs364585 20 12962718 A G 195 1 1 25882 80363 62503 0 25882 80363 62503 0 168748 1220 3689 2963 0 7872 24662 76674 59540 0 160876 0.391492 0.389291 0.3916 0 0.972588 0.910194 1.03926 1.00598 0.939564 1.0771 1.00975 0.977156 1.04343 0.69874 1 0.00657524 0.0169893 NA
rs2328223 rs2328223 20 17845921 A C 196 1 1 111790 51102 5856 0 111790 51102 5856 0 168748 5185 2422 265 0 7872 106605 48680 5591 0 160876 0.186118 0.1875 0.18605 0 1.02295 0.973624 1.07477 0.974508 0.858852 1.10574 1.00959 0.969041 1.05184 0.577381 1 0.011898 0.0213526 NA
20:34154741_C_T rs7264396 20 34154741 C T 197 0.999888 0.999705 105208 56091 7448.93 0 105208 56091 7448.93 0 168748 4931.79 2619.34 320.875 0 7872 100276 53471.7 7128.06 0 160876 0.21034 0.207132 0.210497 -5.17408e-16 0.996004 0.948816 1.04554 0.915288 0.81549 1.0273 0.979838 0.94192 1.01928 0.613755 0.999697 -0.0103268 0.0204604 NA
20:39180436_T_C rs6016381 20 39180436 T C 198 0.985741 0.976292 61628.1 80733.4 26386.5 0 61628.1 80733.4 26386.5 0 168748 2918.86 3686.85 1266.29 0 7872 58709.3 77046.5 25120.2 0 160876 0.395579 0.395035 0.395606 -9.48581e-16 0.962491 0.915794 1.01157 1.01392 0.947652 1.08481 0.997614 0.965495 1.0308 0.913966 0.976323 0.0018556 0.0171756 NA
20:39724338_T_C rs6065311 20 39724338 T C 199 0.999663 0.999483 45497.7 84797.7 38452.6 0 45497.7 84797.7 38452.6 0 168748 2132.19 4020.77 1719.04 0 7872 43365.6 80776.9 36733.5 0 160876 0.479125 0.473758 0.479388 5.17408e-16 1.01238 0.959359 1.06832 0.951793 0.891863 1.01575 0.977685 0.946857 1.00952 0.134226 0.999664 -0.0249789 0.0166788 NA
rs1800961 rs1800961 20 43042364 C T 200 1 1 158369 10213 166 0 158369 10213 166 0 168748 7380 482 10 0 7872 150989 9731 156 0 160876 0.0312448 0.0318852 0.0312135 0 1.01339 0.922109 1.11372 1.31149 0.691683 2.48669 1.02223 0.933217 1.11973 0.671702 1 0.0201712 0.0475947 NA
20:44585420_A_G rs4465830 20 44585420 A G 201 0.999844 0.999586 111469 51427.7 5851.49 0 111469 51427.7 5851.49 0 168748 5219.26 2374.77 277.969 0 7872 106250 49053 5573.52 0 160876 0.187056 0.186148 0.187101 1.72469e-16 0.985541 0.937775 1.03574 1.01528 0.897217 1.14887 0.993742 0.953728 1.03543 0.727238 0.99935 -0.00742801 0.0212958 NA
rs181362 rs181362 22 21932068 C T 202 1 1 110518 51946 6284 0 110518 51946 6284 0 168748 5168 2426 278 0 7872 105350 49520 6006 0 160876 0.191155 0.189405 0.19124 0 0.99867 0.95053 1.04925 0.943564 0.83399 1.06753 0.988163 0.948636 1.02934 0.653835 1 -0.00946167 0.021099 NA
rs5763662 rs5763662 22 30378703 C T 203 1 1 161343 7327 78 0 161343 7327 78 0 168748 7540 330 2 0 7872 153803 6997 76 0 160876 0.0221721 0.0212144 0.022219 0 0.962045 0.85942 1.07693 0.536797 0.131813 2.18606 0.953809 0.853679 1.06568 0.580605 1 -0.0314204 0.0568693 NA
22:38595411_G_A rs3761445 22 38595411 G A 204 0.998839 0.998247 27440.3 80664.6 60643.1 0 27440.3 80664.6 60643.1 0 168748 1229.76 3765.38 2876.86 0 7872 26210.5 76899.2 57766.2 0 160876 0.40162 0.395382 0.401925 -1.72469e-16 1.04362 0.977083 1.1147 1.06145 0.991324 1.13655 1.02767 0.994593 1.06185 0.111509 0.998233 0.0268463 0.0168691 NA
# Completed successfully at 2019-08-09 17:56:39
