# Supplementary material for: Predicting the effect of statins on cancer risk using genetic variants from a Mendelian randomization study in the UK Biobank
Source: eLife. 2020 Oct 13;9:e57191. doi: 10.7554/eLife.57191 (PMC7553780; doi:10.7554/eLife.57191)
Supplement: Source data 1. [file elife-57191-data1.zip › lipid_snps_CANCER_outcomes_ca_prost_nSR.out]

# Analysis: "SNPTEST 2.5.4-beta1 analysis, started 2020-06-10 00:23:35"
#  started: 2020-06-10 01:37:38
# 
# Analysis properties:
#   -cov_names PC1 PC2 PC3 PC4 PC5 PC6 PC7 PC8 PC9 PC10 ages sex (user-supplied)
#   -data /rds/project/jmmh2/rds-jmmh2-projects/zz_mr/Association_Tests_August/bgen/lipid_snps.bgen /rds/project/jmmh2/rds-jmmh2-projects/zz_mr/September/input/cancer_Jul19_nSR_corr.sample (user-supplied)
#   -exclude_samples /rds/project/jmmh2/rds-jmmh2-projects/zz_mr/Amy_GWAS/input_all/exclusion_list.txt (user-supplied)
#   -frequentist 1 (user-supplied)
#   -method score (user-supplied)
#   -o /rds/project/jmmh2/rds-jmmh2-projects/zz_mr/Association_Tests_August/output/lipid_snps_CANCER_outcomes_ca_prost_nSR.out (user-supplied)
#   -pheno ca_prost_nSR (user-supplied)
# 
alternate_ids rsid chromosome position alleleA alleleB index average_maximum_posterior_call info cohort_1_AA cohort_1_AB cohort_1_BB cohort_1_NULL all_AA all_AB all_BB all_NULL all_total cases_AA cases_AB cases_BB cases_NULL cases_total controls_AA controls_AB controls_BB controls_NULL controls_total all_maf cases_maf controls_maf missing_data_proportion het_OR het_OR_lower het_OR_upper hom_OR hom_OR_lower hom_OR_upper all_OR all_OR_lower all_OR_upper frequentist_add_pvalue frequentist_add_info frequentist_add_beta_1 frequentist_add_se_1 comment
rs10903129 rs10903129 01 25768937 A G 1 1 1 33078 83148 52522 0 33078 83148 52522 0 168748 1467 3873 2368 0 7708 31611 79275 50154 0 161040 0.442387 0.441554 0.442427 0 1.05274 0.989957 1.1195 1.01738 0.951807 1.08748 1.00355 0.971415 1.03674 0.984057 1 0.000336564 0.0168421 NA
rs4660293 rs4660293 01 40028180 A G 2 1 1 98825 60721 9202 0 98825 60721 9202 0 168748 4494 2797 417 0 7708 94331 57924 8785 0 161040 0.234447 0.235535 0.234395 0 1.01357 0.965757 1.06376 0.996359 0.89912 1.10411 1.00636 0.968752 1.04542 0.799689 1 0.00502699 0.0198108 NA
rs2479394 rs2479394 01 55486064 G A 3 1 1 13086 67701 87961 0 13086 67701 87961 0 168748 577 3016 4115 0 7708 12509 64685 83846 0 161040 0.278146 0.270498 0.278512 0 1.01082 0.922811 1.10723 1.06398 0.973252 1.16317 1.04106 1.00389 1.07961 0.0651594 1 0.0344461 0.0186785 NA
rs11206510 rs11206510 01 55496039 T C 4 1 1 111104 51645 5999 0 111104 51645 5999 0 168748 5036 2388 284 0 7708 106068 49257 5715 0 161040 0.188574 0.191749 0.188422 0 1.02109 0.971432 1.07329 1.04665 0.926007 1.18301 1.02184 0.980737 1.06467 0.512097 1 0.0140018 0.021358 NA
1:55502137_C_G rs2149041 01 55502137 C G 5 0.996876 0.992334 111327 51419.5 6001.45 0 111327 51419.5 6001.45 0 168748 5146.62 2296.08 265.302 0 7708 106180 49123.5 5736.15 0 161040 0.187921 0.183361 0.188139 -1.89716e-15 0.96432 0.916979 1.0141 0.954207 0.841055 1.08258 0.9689 0.92929 1.0102 0.177856 0.992402 -0.0290152 0.0215344 NA
rs2479409 rs2479409 01 55504650 G A 6 1 1 20382 76682 71684 0 20382 76682 71684 0 168748 920 3484 3304 0 7708 19462 73198 68380 0 161040 0.347992 0.345355 0.348118 0 1.00688 0.934734 1.0846 1.02214 0.948494 1.10151 1.01227 0.978452 1.04726 0.555176 1 0.0103766 0.0175868 NA
rs10888897 rs10888897 01 55513061 T C 7 1 1 25986 80420 62342 0 25986 80420 62342 0 168748 1167 3713 2828 0 7708 24819 76707 59514 0 161040 0.392277 0.392255 0.392278 0 1.02945 0.962429 1.10113 1.01059 0.94247 1.08363 1.0001 0.967541 1.03375 0.875873 1 0.00267819 0.0171456 NA
1:55518752_C_T rs7552841 01 55518752 C T 8 0.958139 0.933521 65505.2 79483.3 23759.4 0 65505.2 79483.3 23759.4 0 168748 3052.9 3579.63 1075.47 0 7708 62452.3 75903.7 22684 0 161040 0.376307 0.371728 0.376526 -4.91537e-15 0.964742 0.918211 1.01363 0.96987 0.903268 1.04138 0.979717 0.947503 1.01303 0.215376 0.932728 -0.0221981 0.0179173 NA
rs562556 rs562556 01 55524237 G A 9 1 1 5510 49728 113510 0 5510 49728 113510 0 168748 243 2263 5202 0 7708 5267 47465 108308 0 161040 0.179996 0.178321 0.180076 0 1.0334 0.90259 1.18317 1.04104 0.912691 1.18743 1.012 0.970179 1.05563 0.579297 1 0.0120802 0.0217892 NA
1:55958030_C_T rs1998013 01 55958030 C T 10 0.999403 0.926922 167648 1096.33 3.50588 0 167648 1096.33 3.50588 0 168748 7659.64 48.3608 0 0 7708 159989 1047.97 3.50588 0 161040 0.0032692 0.00313705 0.00327552 -1.63846e-15 0.963886 0.721829 1.28711 NA NA NA 0.957592 0.717474 1.27807 0.820753 0.939663 -0.0344 0.151826 NA
1:62953373_G_A rs10493326 01 62953373 G A 11 0.993563 0.98651 94016 63924.7 10807.3 0 94016 63924.7 10807.3 0 168748 4303.56 2895.28 509.161 0 7708 89712.4 61029.4 10298.2 0 161040 0.253453 0.253866 0.253433 9.48581e-16 0.988956 0.942399 1.03781 1.03067 0.938116 1.13236 1.00229 0.965759 1.04021 0.90233 0.986045 0.00237828 0.01938 NA
1:63133930_G_A rs4587594 01 63133930 G A 12 0.99958 0.999209 70971.3 76887.8 20888.9 0 70971.3 76887.8 20888.9 0 168748 3312.35 3481.95 913.706 0 7708 67659 73405.9 19975.2 0 161040 0.351606 0.344406 0.35195 -1.72469e-16 0.968903 0.922844 1.01726 0.93434 0.866896 1.00703 0.967301 0.934966 1.00075 0.0673957 0.999288 -0.0320932 0.0175466 NA
1:92993807_C_T rs6603981 01 92993807 C T 13 0.998666 0.997091 7458.91 54620.4 106669 0 7458.91 54620.4 106669 0 168748 364.776 2438.99 4904.23 0 7708 7094.14 52181.4 101764 0 161040 0.206042 0.205536 0.206066 -1.72469e-16 0.909007 0.812051 1.01754 0.937233 0.840395 1.04523 1.00325 0.96392 1.04418 0.540428 0.997069 0.0126074 0.0205947 NA
rs12133576 rs12133576 01 93816400 A G 14 1 1 23136 78477 67135 0 23136 78477 67135 0 168748 1080 3594 3034 0 7708 22056 74883 64101 0 161040 0.369631 0.373249 0.369458 0 0.980162 0.914215 1.05087 0.966616 0.900262 1.03786 0.983893 0.951562 1.01732 0.515304 1 -0.0112626 0.0173111 NA
rs646776 rs646776 01 109818530 C T 15 1 1 8421 58195 102132 0 8421 58195 102132 0 168748 366 2651 4691 0 7708 8055 55544 97441 0 161040 0.222334 0.219447 0.222473 0 1.05041 0.93933 1.17462 1.05952 0.950318 1.18127 1.01773 0.978769 1.05824 0.491079 1 0.0138773 0.0201531 NA
1:110198727_C_G rs1010167 01 110198727 C G 16 0.996341 0.994035 63342.7 80039.6 25365.7 0 63342.7 80039.6 25365.7 0 168748 2901.69 3653.56 1152.75 0 7708 60441 76386.1 24212.9 0 161040 0.387474 0.38655 0.387518 1.03482e-15 0.996283 0.947796 1.04725 0.991673 0.924771 1.06342 0.995928 0.963422 1.02953 0.892623 0.994331 -0.00232612 0.0172323 NA
rs267733 rs267733 01 150958836 A G 17 1 1 118836 45623 4289 0 118836 45623 4289 0 168748 5342 2155 211 0 7708 113494 43468 4078 0 161040 0.160597 0.167164 0.160283 0 1.05329 1.00069 1.10865 1.09927 0.954634 1.26582 1.05155 1.00694 1.09812 0.0279047 1 0.0501834 0.0228249 NA
rs12145743 rs12145743 01 156700651 T G 18 1 1 74024 75499 19225 0 74024 75499 19225 0 168748 3484 3436 788 0 7708 70540 72063 18437 0 161040 0.337631 0.325117 0.33823 0 0.96538 0.919902 1.01311 0.865353 0.799623 0.936486 0.942554 0.910607 0.975622 0.000304392 1 -0.0639573 0.0177092 NA
rs4650994 rs4650994 01 178515312 G A 19 1 1 37200 83606 47942 0 37200 83606 47942 0 168748 1696 3777 2235 0 7708 35504 79829 45707 0 161040 0.468171 0.465036 0.468322 0 0.990462 0.934052 1.05028 1.02364 0.959579 1.09197 1.01329 0.980985 1.04665 0.523155 1 0.0106794 0.016726 NA
1:182150978_C_A rs1689797 01 182150978 C A 20 0.998379 0.997367 75241.2 74817 18689.7 0 75241.2 74817 18689.7 0 168748 3519.56 3355.95 832.486 0 7708 71721.7 71461.1 17857.3 0 161040 0.332438 0.325696 0.332761 1.03482e-15 0.956992 0.911767 1.00446 0.950001 0.879335 1.02635 0.968513 0.935695 1.00248 0.0993312 0.997181 -0.0293558 0.0178118 NA
rs2642438 rs2642438 01 220970028 A G 21 1 1 15007 70481 83260 0 15007 70481 83260 0 168748 763 3235 3710 0 7708 14244 67246 79550 0 161040 0.297766 0.308835 0.297237 0 0.89808 0.828265 0.973781 0.870645 0.803765 0.94309 0.946561 0.914011 0.980271 0.00164784 1 -0.0575249 0.0182775 NA
1:220985811_T_C rs903319 01 220985811 T C 22 0.997338 0.99494 91264.7 65658.5 11824.9 0 91264.7 65658.5 11824.9 0 168748 4260.79 2956.26 490.953 0 7708 87003.9 62702.2 11333.9 0 161040 0.26462 0.25546 0.265059 1.12105e-15 0.962738 0.917594 1.0101 0.884521 0.804003 0.973103 0.95136 0.916773 0.987252 0.00360204 0.994284 -0.0553672 0.0190196 NA
rs4846914 rs4846914 01 230295691 G A 23 1 1 26160 80789 61799 0 26160 80789 61799 0 168748 1171 3708 2829 0 7708 24989 77081 58970 0 161040 0.394402 0.392449 0.394495 0 1.02656 0.959811 1.09795 1.02375 0.954829 1.09765 1.00861 0.975778 1.04254 0.733984 1 0.00582463 0.0171398 NA
1:230419344_G_A rs6680658 01 230419344 G A 24 0.993182 0.986044 99125.9 60447.6 9174.47 0 99125.9 60447.6 9174.47 0 168748 4562.71 2718.04 427.243 0 7708 94563.2 57729.6 8747.23 0 161040 0.233474 0.231742 0.233557 -2.2421e-15 0.975792 0.929497 1.02439 1.01229 0.914532 1.12049 0.989883 0.952695 1.02852 0.549116 0.984853 -0.0119448 0.0199384 NA
1:234849339_G_A rs2587534 01 234849339 G A 25 0.995935 0.992538 38996.9 84300.9 45450.2 0 38996.9 84300.9 45450.2 0 168748 1784.36 3811.66 2111.98 0 7708 37212.5 80489.3 43338.2 0 161040 0.480879 0.478749 0.480981 -1.72469e-16 0.987601 0.932372 1.0461 1.0163 0.952796 1.08405 1.00898 0.976868 1.04216 0.66198 0.992943 0.00735966 0.0168344 NA
rs1367117 rs1367117 02 21263900 G A 26 1 1 74324 75393 19031 0 74324 75393 19031 0 168748 3416 3444 848 0 7708 70908 71949 18183 0 161040 0.336167 0.33342 0.336298 0 0.99361 0.946615 1.04294 0.968072 0.896379 1.0455 0.987159 0.953899 1.02158 0.511447 1 -0.0116555 0.0177517 NA
rs515135 rs515135 02 21286057 T C 27 1 1 5415 49995 113338 0 5415 49995 113338 0 168748 242 2286 5180 0 7708 5173 47709 108158 0 161040 0.180224 0.179683 0.18025 0 1.02424 0.894391 1.17295 1.02376 0.897265 1.16809 1.00385 0.962475 1.047 0.847225 1 0.00419738 0.0217864 NA
rs1260326 rs1260326 02 27730940 T C 28 1 1 26462 80555 61731 0 26462 80555 61731 0 168748 1188 3691 2829 0 7708 25274 76864 58902 0 161040 0.395498 0.393552 0.395591 0 1.02159 0.95548 1.09228 1.02179 0.953332 1.09516 1.00857 0.975759 1.04249 0.745507 1 0.00555962 0.0171292 NA
2:27731212_T_C rs3817588 02 27731212 T C 29 0.992062 0.980735 109557 52758.4 6432.95 0 109557 52758.4 6432.95 0 168748 5027.96 2391.32 288.722 0 7708 104529 50367.1 6144.23 0 161040 0.194445 0.192577 0.194534 -4.4842e-15 0.98704 0.939056 1.03748 0.976912 0.865254 1.10298 0.987538 0.947894 1.02884 0.527401 0.981946 -0.0134821 0.0213331 NA
rs6544713 rs6544713 02 44073881 T C 30 1 1 17758 73617 77373 0 17758 73617 77373 0 168748 808 3351 3549 0 7708 16950 70266 73824 0 161040 0.323361 0.322198 0.323417 0 1.00043 0.924784 1.08227 1.00848 0.932618 1.09051 1.00559 0.971415 1.04097 0.959351 1 0.00091294 0.0179121 NA
rs4148218 rs4148218 02 44099582 G A 31 1 1 112496 50588 5664 0 112496 50588 5664 0 168748 5105 2345 258 0 7708 107391 48243 5406 0 161040 0.183457 0.185586 0.183355 0 1.02254 0.972611 1.07503 1.00396 0.88332 1.14107 1.01494 0.973613 1.05803 0.404631 1 0.0180488 0.0216574 NA
rs2710642 rs2710642 02 63149557 G A 32 1 1 18012 74105 76631 0 18012 74105 76631 0 168748 728 3300 3680 0 7708 17284 70805 72951 0 161040 0.326312 0.308511 0.327164 0 1.10653 1.01945 1.20104 1.19765 1.10423 1.29897 1.08986 1.05242 1.12864 2.50743e-06 1 0.0842286 0.0178923 NA
2:118576719_T_C rs17508045 02 118576719 T C 33 0.999619 0.997981 140303 27117.9 1327.04 0 140303 27117.9 1327.04 0 168748 6442.01 1212.98 53.0118 0 7708 133861 25905 1274.02 0 161040 0.0882144 0.0855605 0.0883414 0 0.972976 0.913777 1.03601 0.864624 0.65617 1.1393 0.965575 0.911408 1.02296 0.27428 0.997984 -0.0323091 0.029553 NA
rs2030746 rs2030746 02 121309488 C T 34 1 1 57678 81999 29071 0 57678 81999 29071 0 168748 2629 3733 1346 0 7708 55049 78266 27725 0 161040 0.415238 0.416775 0.415164 0 0.99872 0.948986 1.05106 1.01656 0.950435 1.08728 1.00665 0.974193 1.04019 0.692523 1 0.00672407 0.0170043 NA
2:135762344_C_T rs16831243 02 135762344 C T 35 0.999525 0.997987 136896 29989.6 1862.42 0 136896 29989.6 1862.42 0 168748 6253.16 1367.52 87.3176 0 7708 130643 28622.1 1775.1 0 161040 0.099896 0.100036 0.0998892 2.58704e-16 0.998201 0.940171 1.05981 1.0277 0.827768 1.27591 1.00163 0.949115 1.05706 0.727005 0.998467 0.00983973 0.028185 NA
2:165551201_T_C rs7607980 02 165551201 T C 36 0.999291 0.99767 130153 36041.6 2553.17 0 130153 36041.6 2553.17 0 168748 5887.35 1700.52 120.129 0 7708 124266 34341.1 2433.04 0 161040 0.121921 0.125894 0.121731 -2.32833e-15 1.0452 0.989002 1.10459 1.04215 0.866101 1.25399 1.03912 0.989683 1.09103 0.0453869 0.997924 0.0513519 0.0256625 NA
2:165619163_T_G rs355838 02 165619163 T G 37 0.99472 0.992307 25640.2 80649.2 62458.6 0 25640.2 80649.2 62458.6 0 168748 1189.58 3721.29 2797.13 0 7708 24450.7 76927.9 59661.5 0 161040 0.390907 0.395722 0.390677 8.62346e-17 0.994279 0.929986 1.06302 0.963644 0.898984 1.03296 0.979077 0.947249 1.01198 0.198087 0.992332 -0.0222295 0.0172721 NA
rs2287623 rs2287623 02 169830155 G A 38 1 1 26555 80993 61200 0 26555 80993 61200 0 168748 1218 3667 2823 0 7708 25337 77326 58377 0 161040 0.397347 0.395887 0.397417 0 0.986491 0.923158 1.05417 1.00595 0.939077 1.07759 1.00641 0.973701 1.04022 0.83328 1 0.0036018 0.0171109 NA
rs1047891 rs1047891 02 211540507 C A 39 1 1 78824 73138 16786 0 78824 73138 16786 0 168748 3668 3316 724 0 7708 75156 69822 16062 0 161040 0.316182 0.30903 0.316524 0 0.973098 0.927416 1.02103 0.923577 0.851284 1.00201 0.965734 0.932556 1.00009 0.052773 1 -0.0349559 0.0180485 NA
rs1250229 rs1250229 02 216304384 T C 40 1 1 11344 65961 91443 0 11344 65961 91443 0 168748 506 2995 4207 0 7708 10838 62966 87236 0 161040 0.262667 0.259925 0.262798 0 1.0188 0.925187 1.12189 1.03294 0.93993 1.13516 1.015 0.978285 1.05308 0.378198 1 0.0168538 0.0191255 NA
2:227122216_G_T rs1515110 02 227122216 G T 41 0.99902 0.998243 22286.2 78059.3 68402.5 0 22286.2 78059.3 68402.5 0 168748 995.745 3558.09 3154.16 0 7708 21290.5 74501.2 65248.4 0 161040 0.363357 0.359989 0.363519 5.17408e-16 1.02115 0.950309 1.09728 1.0336 0.960922 1.11177 1.01541 0.981795 1.05017 0.438231 0.998232 0.0135186 0.0174393 NA
rs11563251 rs11563251 02 234679384 C T 42 1 1 133586 33080 2082 0 133586 33080 2082 0 168748 6072 1556 80 0 7708 127514 31524 2002 0 161040 0.110354 0.111313 0.110308 0 1.03656 0.979089 1.0974 0.839174 0.670129 1.05086 1.01025 0.959649 1.06352 0.931078 1 0.00230284 0.0266259 NA
3:12296469_G_A rs9875338 03 12296469 G A 43 0.999094 0.998462 60624.7 81035.3 27088 0 60624.7 81035.3 27088 0 168748 2659.34 3813.26 1235.4 0 7708 57965.4 77222.1 25852.6 0 161040 0.400631 0.407633 0.400296 8.62346e-17 1.07634 1.02316 1.13229 1.0416 0.972094 1.11607 1.03094 0.997587 1.06541 0.0622609 0.997827 0.0319076 0.0171139 NA
rs7640978 rs7640978 03 32533010 C T 44 1 1 140156 27258 1334 0 140156 27258 1334 0 168748 6472 1169 67 0 7708 133684 26089 1267 0 161040 0.0886707 0.0845226 0.0888692 0 0.925546 0.86844 0.986407 1.09229 0.853264 1.39828 0.946574 0.893205 1.00313 0.086811 1 -0.0505637 0.0295268 NA
Affx-22382690 rs2290547 03 47061183 G A 45 1 1 114873 48662 5213 0 114873 48662 5213 0 168748 5235 2258 215 0 7708 109638 46404 4998 0 161040 0.175078 0.174364 0.175112 0 1.01909 0.968878 1.07191 0.900921 0.783769 1.03558 0.99483 0.953354 1.03811 0.596275 1 -0.011648 0.021987 NA
3:50113034_A_G rs2240327 03 50113034 A G 46 0.999898 0.999823 46580.8 84089.6 38077.6 0 46580.8 84089.6 38077.6 0 168748 2182.94 3829.85 1695.21 0 7708 44397.8 80259.7 36382.4 0 161040 0.474805 0.468362 0.475114 -8.62346e-17 0.970518 0.91966 1.02419 0.947656 0.888065 1.01125 0.97327 0.942258 1.0053 0.0803693 0.999837 -0.0298026 0.0170442 NA
rs13326165 rs13326165 03 52532118 A G 47 1 1 7167 54813 106768 0 7167 54813 106768 0 168748 305 2580 4823 0 7708 6862 52233 101945 0 161040 0.204882 0.206928 0.204785 0 1.11129 0.984325 1.25462 1.06439 0.94566 1.19803 0.986975 0.948373 1.02715 0.448703 1 -0.0157664 0.0208115 NA
rs6805251 rs6805251 03 119560606 T C 48 1 1 24771 79855 64122 0 24771 79855 64122 0 168748 1135 3587 2986 0 7708 23636 76268 61136 0 161040 0.383403 0.37993 0.383569 0 0.979416 0.914731 1.04868 1.01712 0.948377 1.09084 1.01554 0.982289 1.04992 0.34879 1 0.0161385 0.0172247 NA
rs17345563 rs17345563 03 132209203 A G 49 1 1 132881 33694 2173 0 132881 33694 2173 0 168748 6023 1597 88 0 7708 126858 32097 2085 0 161040 0.112712 0.11501 0.112602 0 1.04796 0.990384 1.10889 0.888959 0.717082 1.10203 1.02416 0.97356 1.0774 0.260714 1 0.0298272 0.0265201 NA
3:135932359_C_T rs687339 03 135932359 C T 50 0.998849 0.997297 8839.5 59364.5 100544 0 8839.5 59364.5 100544 0 168748 390.718 2688.04 4629.24 0 7708 8448.78 56676.4 95914.8 0 161040 0.22828 0.225057 0.228434 0 1.02557 0.920069 1.14316 1.04365 0.939038 1.15992 1.01945 0.980765 1.05966 0.25455 0.997321 0.0227405 0.0199589 NA
3:156798294_A_G rs1482852 03 156798294 A G 51 0.99813 0.996838 60611.2 81146.4 26990.4 0 60611.2 81146.4 26990.4 0 168748 2676.63 3694.13 1337.24 0 7708 57934.6 77452.3 25653.1 0 161040 0.400382 0.413117 0.399772 0 1.03235 0.981115 1.08626 1.12829 1.05489 1.20679 1.05688 1.02275 1.09215 0.00273818 0.997593 0.0512951 0.0171229 NA
3:170727218_G_A rs10513688 03 170727218 G A 52 0.999971 0.999844 137515 29664.1 1568.62 0 137515 29664.1 1568.62 0 168748 6283.88 1347.12 77 0 7708 131231 28317 1491.62 0 161040 0.0971904 0.0973743 0.0971816 0 0.993504 0.935429 1.05518 1.07806 0.856167 1.35745 1.0022 0.949031 1.05834 0.876267 0.999889 0.00440426 0.0282862 NA
rs6831256 rs6831256 04 3473139 A G 53 1 1 56280 82419 30049 0 56280 82419 30049 0 168748 2557 3782 1369 0 7708 53723 78637 28680 0 161040 0.422278 0.422937 0.422246 0 1.01047 0.959878 1.06373 1.00289 0.937725 1.07259 1.00284 0.970565 1.03618 0.655478 1 0.00757118 0.0169695 NA
4:26062990_A_G rs10019888 04 26062990 A G 54 0.996558 0.990513 117704 46345.7 4698.71 0 117704 46345.7 4698.71 0 168748 5420.21 2095.41 192.38 0 7708 112283 44250.3 4506.33 0 161040 0.165167 0.160883 0.165372 -3.27691e-15 0.98096 0.931622 1.03291 0.884376 0.763593 1.02426 0.96765 0.926035 1.01113 0.0871018 0.989953 -0.0385829 0.0225514 NA
rs442177 rs442177 04 88030261 G T 55 1 1 27680 81686 59382 0 27680 81686 59382 0 168748 1227 3743 2738 0 7708 26453 77943 56644 0 161040 0.406067 0.401985 0.406262 0 1.03532 0.969223 1.10592 1.0421 0.97272 1.11643 1.01792 0.984922 1.05203 0.270075 1 0.0188266 0.0170702 NA
4:88160140_C_T rs10029254 04 88160140 C T 56 0.999894 0.999767 99782.4 59833.4 9132.2 0 99782.4 59833.4 9132.2 0 168748 4518.22 2764.78 425 0 7708 95264.2 57068.6 8707.2 0 161040 0.231404 0.234483 0.231256 2.58704e-16 1.02147 0.973163 1.07218 1.02914 0.929493 1.13946 1.01823 0.980112 1.05782 0.391925 0.999881 0.0169473 0.0197952 NA
rs3822072 rs3822072 04 89741269 G A 57 1 1 51044 83522 34182 0 51044 83522 34182 0 168748 2369 3851 1488 0 7708 48675 79671 32694 0 161040 0.450038 0.442852 0.450382 0 0.993148 0.942442 1.04658 0.935138 0.875122 0.99927 0.96999 0.938945 1.00206 0.0725072 1 -0.0302596 0.0168491 NA
rs2602836 rs2602836 04 100014805 A G 58 1 1 29783 82269 56696 0 29783 82269 56696 0 168748 1359 3787 2562 0 7708 28424 78482 54134 0 161040 0.420257 0.421964 0.420175 0 1.00923 0.94719 1.07534 0.989862 0.925416 1.0588 0.992688 0.960732 1.02571 0.746906 1 -0.00547018 0.0169501 NA
rs13107325 rs13107325 04 103188709 C T 59 1 1 144014 23820 914 0 144014 23820 914 0 168748 6582 1088 38 0 7708 137432 22732 876 0 161040 0.075995 0.075506 0.0760184 0 0.999358 0.935847 1.06718 0.905752 0.653962 1.25449 0.992709 0.933821 1.05531 0.666507 1 -0.0136258 0.0316183 NA
rs6450176 rs6450176 05 53298025 G A 60 1 1 94231 63782 10735 0 94231 63782 10735 0 168748 4355 2879 474 0 7708 89876 60903 10261 0 161040 0.252602 0.248249 0.25281 0 0.97557 0.929672 1.02373 0.953332 0.865225 1.05041 0.976 0.940175 1.01319 0.170084 1 -0.0264095 0.0192498 NA
5:55861786_C_T rs9686661 05 55861786 C T 61 0.999888 0.999713 107864 53992.3 6892.09 0 107864 53992.3 6892.09 0 168748 4888.89 2520.09 299.027 0 7708 102975 51472.2 6593.06 0 161040 0.200822 0.202267 0.200752 -9.48581e-16 1.03125 0.981723 1.08327 0.955311 0.847806 1.07645 1.00945 0.969646 1.0509 0.558425 0.999919 0.0122277 0.0208955 NA
5:67714246_A_G rs4976033 05 67714246 A G 62 0.982941 0.972262 60423.5 81029.5 27295.1 0 60423.5 81029.5 27295.1 0 168748 2705.38 3719.65 1282.97 0 7708 57718.1 77309.8 26012.1 0 161040 0.401841 0.407732 0.401559 -3.88056e-15 1.02648 0.975752 1.07985 1.05227 0.98306 1.12635 1.02596 0.992765 1.06026 0.156188 0.972265 0.0245428 0.0173079 NA
5:74560579_G_A rs10066707 05 74560579 G A 63 0.993851 0.99098 67436.5 78234.3 23077.2 0 67436.5 78234.3 23077.2 0 168748 3031.28 3616.06 1060.66 0 7708 64405.2 74618.2 22016.6 0 161040 0.368564 0.37217 0.368391 -6.89877e-16 1.02964 0.980009 1.08179 1.02358 0.952873 1.09953 1.01634 0.982924 1.05089 0.405711 0.990381 0.0144541 0.0173839 NA
5:74562029_C_G rs2006760 05 74562029 C G 64 0.989516 0.975085 106801 54855.5 7091.47 0 106801 54855.5 7091.47 0 168748 4839.5 2524.82 343.686 0 7708 101962 52330.7 6747.79 0 161040 0.204561 0.208367 0.204379 -8.79593e-15 1.0165 0.967646 1.06783 1.07309 0.959244 1.20045 1.02465 0.984671 1.06626 0.281219 0.975638 0.022672 0.0210396 NA
rs7703051 rs7703051 05 74625487 C A 65 1 1 65951 79063 23734 0 65951 79063 23734 0 168748 2986 3600 1122 0 7708 62965 75463 22612 0 161040 0.374911 0.379087 0.374711 0 1.00595 0.957223 1.05716 1.04632 0.975292 1.12251 1.01881 0.985428 1.05331 0.410334 1 0.0142265 0.0172797 NA
5:74641707_G_A rs2303152 05 74641707 G A 66 0.999589 0.99846 136245 30774 1729.28 0 136245 30774 1729.28 0 168748 6177.87 1442 88.1294 0 7708 130067 29332 1641.15 0 161040 0.101431 0.104973 0.101261 6.03642e-16 1.03503 0.976018 1.09761 1.13058 0.9111 1.40292 1.04095 0.987457 1.09734 0.256069 0.998683 0.0314454 0.0276873 NA
5:74648496_G_T rs17238484 05 74648496 G T 67 0.99977 0.999513 101203 58908.9 8636.25 0 101203 58908.9 8636.25 0 168748 4558.77 2733.15 416.075 0 7708 96644.1 56175.7 8220.18 0 161040 0.225725 0.231273 0.22546 0 1.03144 0.982565 1.08274 1.07304 0.968145 1.18931 1.03354 0.994664 1.07394 0.178131 0.999637 0.0269049 0.0199809 NA
rs5909 rs5909 05 74656175 G A 68 1 1 138641 28632 1475 0 138641 28632 1475 0 168748 6374 1272 62 0 7708 132267 27360 1413 0 161040 0.0935774 0.0905553 0.0937221 0 0.96474 0.907123 1.02602 0.910519 0.70518 1.17565 0.962846 0.910163 1.01858 0.136786 1 -0.0427261 0.0287163 NA
rs12916 rs12916 05 74656539 T C 69 1 1 60616 81161 26971 0 60616 81161 26971 0 168748 2740 3671 1297 0 7708 57876 77490 25674 0 161040 0.40031 0.406396 0.400019 0 1.00066 0.951248 1.05264 1.06707 0.997248 1.14179 1.02686 0.993619 1.06121 0.205184 1 0.0216338 0.0170759 NA
rs4530754 rs4530754 05 122855416 G A 70 1 1 35071 83876 49801 0 35071 83876 49801 0 168748 1560 3824 2324 0 7708 33511 80052 47477 0 161040 0.456355 0.450441 0.456638 0 1.02614 0.966147 1.08987 1.05152 0.984692 1.12287 1.02532 0.992555 1.05917 0.154064 1 0.0240094 0.0168449 NA
rs6882076 rs6882076 05 156390297 T C 71 1 1 22484 78209 68055 0 22484 78209 68055 0 168748 975 3649 3084 0 7708 21509 74560 64971 0 161040 0.364973 0.363194 0.365058 0 1.07965 1.00438 1.16057 1.04715 0.972808 1.12718 1.00808 0.974776 1.04253 0.546215 1 0.0104967 0.0173947 NA
6:16109163_A_C rs2294261 06 16109163 A C 72 0.996455 0.994435 43897.4 84261 40589.6 0 43897.4 84261 40589.6 0 168748 1961.84 3888.31 1857.85 0 7708 41935.6 80372.7 38731.7 0 161040 0.490199 0.493255 0.490052 -7.76111e-16 1.03412 0.978244 1.09319 1.02533 0.960867 1.09412 1.0129 0.98068 1.04617 0.376342 0.994019 0.0148617 0.0167994 NA
6:26093141_G_A rs1800562 06 26093141 G A 73 0.999507 0.997225 143763 23954.2 1030.82 0 143763 23954.2 1030.82 0 168748 6518.03 1144.12 45.8471 0 7708 137245 22810.1 984.973 0 161040 0.0770848 0.0801645 0.0769374 1.46599e-15 1.05615 0.990308 1.12637 0.980093 0.72813 1.31925 1.0456 0.985142 1.10977 0.132343 0.997893 0.0474576 0.0315349 NA
rs2247056 rs2247056 06 31265490 T C 74 1 1 15038 70713 82997 0 15038 70713 82997 0 168748 640 3207 3861 0 7708 14398 67506 79136 0 161040 0.298638 0.291061 0.299 0 1.06876 0.979958 1.1656 1.09761 1.00765 1.1956 1.03891 1.00261 1.07652 0.0307994 1 0.0397077 0.0183861 NA
6:34563164_A_G rs205262 06 34563164 A G 75 0.999297 0.998652 90079.8 66379.2 12289 0 90079.8 66379.2 12289 0 168748 4016.32 3090.23 601.451 0 7708 86063.5 63289 11687.6 0 161040 0.269506 0.278486 0.269076 -3.44938e-16 1.04629 0.997248 1.09775 1.10273 1.00999 1.20398 1.04847 1.01132 1.08697 0.00997289 0.998926 0.0486391 0.018876 NA
6:43757896_C_A rs998584 06 43757896 C A 76 0.996416 0.994712 45400.6 84150.2 39197.2 0 45400.6 84150.2 39197.2 0 168748 2092.39 3892.58 1723.03 0 7708 43308.2 80257.6 37474.2 0 161040 0.481619 0.47604 0.481887 8.62346e-16 1.00388 0.950723 1.06 0.951673 0.891564 1.01583 0.976846 0.945746 1.00897 0.170347 0.994925 -0.0230429 0.0168063 NA
rs17789218 rs17789218 06 100600097 T C 77 1 1 96445 62252 10051 0 96445 62252 10051 0 168748 4399 2843 466 0 7708 92046 59409 9585 0 161040 0.244015 0.244875 0.243974 0 1.00133 0.954131 1.05086 1.01729 0.922534 1.12178 1.0049 0.967832 1.04338 0.842681 1 -0.003861 0.0194543 NA
6:116337503_G_A rs868943 06 116337503 G A 78 0.999609 0.999363 56210.7 82005.2 30532.1 0 56210.7 82005.2 30532.1 0 168748 2560.99 3727.77 1419.24 0 7708 53649.7 78277.4 29112.9 0 161040 0.423915 0.425937 0.423818 2.58704e-16 0.997635 0.947566 1.05035 1.02124 0.955622 1.09136 1.00871 0.976278 1.04222 0.53126 0.999244 0.0105972 0.0169262 NA
rs9491696 rs9491696 06 127452639 C G 79 1 1 43114 84465 41169 0 43114 84465 41169 0 168748 1932 3900 1876 0 7708 41182 80565 39293 0 161040 0.494237 0.496367 0.494135 0 1.03185 0.975847 1.09108 1.0177 0.953633 1.08606 1.00897 0.976882 1.04211 0.685124 1 0.00679439 0.0167564 NA
6:139831757_T_C rs634869 06 139831757 T C 80 0.999774 0.999688 28484.3 81392.5 58871.2 0 28484.3 81392.5 58871.2 0 168748 1258.71 3670 2779.29 0 7708 27225.6 77722.5 56091.9 0 161040 0.409964 0.401363 0.410375 0 1.02135 0.956599 1.09048 1.07174 1.00114 1.14732 1.03808 1.00442 1.07287 0.0190506 0.999634 0.0399333 0.0170325 NA
6:152040291_T_C rs12525163 06 152040291 T C 81 0.999266 0.998542 89064.8 67217.2 12466 0 89064.8 67217.2 12466 0 168748 4126.67 3005.94 575.392 0 7708 84938.2 64211.2 11890.6 0 161040 0.273038 0.269637 0.273201 1.72469e-16 0.963545 0.918292 1.01103 0.99601 0.910915 1.08905 0.98214 0.947027 1.01856 0.270756 0.998593 -0.0207294 0.0188223 NA
6:160575985_C_T rs2297374 06 160575985 C T 82 0.998148 0.996887 65924.1 78984.2 23839.8 0 65924.1 78984.2 23839.8 0 168748 2958.22 3675.75 1074.04 0 7708 62965.9 75308.4 22765.7 0 161040 0.375304 0.377778 0.375186 1.03482e-15 1.03891 0.988679 1.09169 1.00419 0.934939 1.07856 1.0111 0.977957 1.04537 0.66804 0.997315 0.00741857 0.0172992 NA
rs1564348 rs1564348 06 160578860 T C 83 1 1 116290 47641 4817 0 116290 47641 4817 0 168748 5321 2204 183 0 7708 110969 45437 4634 0 161040 0.169706 0.16671 0.169849 0 1.0116 0.961464 1.06436 0.823576 0.708674 0.957107 0.97782 0.936346 1.02113 0.412255 1 -0.0183636 0.0223966 NA
rs702485 rs702485 07 6449272 A G 84 1 1 50138 83569 35041 0 50138 83569 35041 0 168748 2304 3872 1532 0 7708 47834 79697 33509 0 161040 0.455268 0.449922 0.455523 0 1.00867 0.956789 1.06336 0.949186 0.888469 1.01405 0.977646 0.946402 1.00992 0.222413 1 -0.0205174 0.0168157 NA
7:16152174_T_A rs17286602 07 16152174 T A 85 0.997771 0.996483 55323.3 82684.3 30740.4 0 55323.3 82684.3 30740.4 0 168748 2480.44 3795.45 1432.11 0 7708 52842.9 78888.9 29308.2 0 161040 0.427161 0.431998 0.426929 1.20728e-15 1.02496 0.973226 1.07944 1.04099 0.973922 1.11268 1.0209 0.988133 1.05476 0.213947 0.996439 0.021133 0.0170046 NA
rs10282707 rs10282707 07 17911038 C T 86 1 1 61343 80798 26607 0 61343 80798 26607 0 168748 2851 3652 1205 0 7708 58492 77146 25402 0 161040 0.397077 0.393228 0.397262 0 0.971218 0.923714 1.02116 0.973237 0.908404 1.0427 0.983266 0.951272 1.01634 0.185515 1 -0.0226337 0.0170954 NA
rs12670798 rs12670798 07 21607352 T C 87 1 1 96073 62526 10149 0 96073 62526 10149 0 168748 4423 2813 472 0 7708 91650 59713 9677 0 161040 0.245407 0.243708 0.245489 0 0.97615 0.930049 1.02454 1.01069 0.917078 1.11385 0.990408 0.953826 1.02839 0.567225 1 -0.0111255 0.0194454 NA
rs4722551 rs4722551 07 25991826 T C 88 1 1 119351 45064 4333 0 119351 45064 4333 0 168748 5399 2096 213 0 7708 113952 42968 4120 0 161040 0.159202 0.163596 0.158992 0 1.02957 0.977742 1.08414 1.09117 0.948231 1.25565 1.03463 0.99038 1.08085 0.0938584 1 0.0382466 0.0228285 NA
rs2073547 rs2073547 07 44582331 A G 89 1 1 112763 50020 5965 0 112763 50020 5965 0 168748 5108 2324 276 0 7708 107655 47696 5689 0 161040 0.183558 0.186559 0.183414 0 1.02692 0.976631 1.0798 1.02248 0.90322 1.1575 1.02108 0.97958 1.06434 0.236319 1 0.0255396 0.0215663 NA
rs217386 rs217386 07 44600695 G A 90 1 1 55730 82360 30658 0 55730 82360 30658 0 168748 2590 3676 1442 0 7708 53140 78684 29216 0 161040 0.425712 0.425532 0.42572 0 0.958541 0.910451 1.00917 1.01267 0.948023 1.08172 0.99923 0.9671 1.03243 0.864152 1 -0.00289233 0.0169051 NA
rs4917014 rs4917014 07 50305863 T G 91 1 1 78017 73543 17188 0 78017 73543 17188 0 168748 3530 3370 808 0 7708 74487 70173 16380 0 161040 0.319764 0.32343 0.319588 0 1.01336 0.965566 1.06353 1.04089 0.962507 1.12565 1.01777 0.983206 1.05355 0.407579 1 0.0148561 0.0179386 NA
rs17145738 rs17145738 07 72982874 C T 92 1 1 130143 36062 2543 0 130143 36062 2543 0 168748 6045 1535 128 0 7708 124098 34527 2415 0 161040 0.121921 0.116178 0.122196 0 0.912679 0.861874 0.966478 1.08808 0.909171 1.3022 0.944274 0.897881 0.993065 0.0402905 1 -0.0525049 0.0256027 NA
rs799160 rs799160 07 73060006 C T 93 1 1 44115 84439 40194 0 44115 84439 40194 0 168748 2005 3890 1813 0 7708 42110 80549 38381 0 161040 0.488382 0.487545 0.488422 0 1.01429 0.959854 1.0718 0.992093 0.929649 1.05873 0.996497 0.964797 1.02924 0.829153 1 -0.00361843 0.0167685 NA
7:116358044_A_G rs38855 07 116358044 A G 94 0.993098 0.989847 47088.9 84255 37404.1 0 47088.9 84255 37404.1 0 168748 2162.2 3861.18 1684.62 0 7708 44926.7 80393.8 35719.5 0 161040 0.471304 0.469021 0.471413 1.20728e-15 0.997946 0.945583 1.05321 0.979956 0.918108 1.04597 0.990442 0.958885 1.02304 0.653752 0.98953 -0.00755844 0.0168506 NA
7:130444934_A_G rs3996352 07 130444934 A G 95 0.997502 0.996136 43179.4 84425.9 41142.7 0 43179.4 84425.9 41142.7 0 168748 1945.46 3842.75 1919.79 0 7708 41233.9 80583.2 39222.9 0 161040 0.493965 0.498335 0.493756 0 1.01072 0.955851 1.06873 1.0374 0.972552 1.10658 1.01849 0.986095 1.05194 0.251459 0.996411 0.0192358 0.0167733 NA
rs17173637 rs17173637 07 150529449 T C 96 1 1 141421 26093 1234 0 141421 26093 1234 0 168748 6446 1204 58 0 7708 134975 24889 1176 0 161040 0.0846262 0.0856253 0.0845784 0 1.01294 0.951086 1.07881 1.03272 0.79246 1.34583 1.01354 0.956649 1.07381 0.734051 1 0.0102058 0.0300398 NA
8:9184231_G_A rs4240624 08 9184231 G A 97 0.999838 0.99931 1358.8 28012 139377 0 1358.8 28012 139377 0 168748 64.9765 1259.16 6383.87 0 7708 1293.83 26752.8 132993 0 161040 0.0910517 0.0901083 0.0910969 1.72469e-16 0.937196 0.725876 1.21004 0.955816 0.744059 1.22784 1.01207 0.956549 1.07082 0.678659 0.999417 0.0120842 0.0291683 NA
8:9267117_C_T rs9693857 08 9267117 C T 98 0.996681 0.995354 51741.1 83491.5 33515.4 0 51741.1 83491.5 33515.4 0 168748 2336.92 3897.98 1473.09 0 7708 49404.2 79593.5 32042.3 0 161040 0.445997 0.443966 0.446094 1.20728e-15 1.03534 0.982393 1.09114 0.971912 0.909197 1.03895 0.991418 0.959693 1.02419 0.576938 0.994233 -0.00942032 0.0168865 NA
8:15799853_G_C rs4332136 08 15799853 G C 99 0.999556 0.978297 166060 2678.76 8.97255 0 166060 2678.76 8.97255 0 168748 7593.3 114.698 0.00392157 0 7708 158467 2564.07 8.96863 0 161040 0.00799035 0.0074407 0.00801665 -2.84574e-15 0.933544 0.773184 1.12716 0.00912519 2.31429e-16 3.59804e+11 0.927617 0.768846 1.11917 0.583517 0.976396 -0.0527906 0.0962885 NA
rs4921914 rs4921914 08 18272438 C T 100 1 1 8285 58673 101790 0 8285 58673 101790 0 168748 351 2752 4605 0 7708 7934 55921 97185 0 161040 0.222945 0.224053 0.222892 0 1.11239 0.992989 1.24616 1.07106 0.958616 1.1967 0.993331 0.955568 1.03259 0.915736 1 -0.00213176 0.0201477 NA
rs1801177 rs1801177 08 19805708 G A 101 1 1 163025 5671 52 0 163025 5671 52 0 168748 7437 269 2 0 7708 155588 5402 50 0 161040 0.0171113 0.0177089 0.0170827 0 1.04178 0.919705 1.18006 0.836832 0.203579 3.43988 1.03732 0.917608 1.17264 0.698556 1 0.0248274 0.0641086 NA
rs268 rs268 08 19813529 A G 102 1 1 162611 6086 51 0 162611 6086 51 0 168748 7418 289 1 0 7708 155193 5797 50 0 161040 0.018335 0.0188765 0.0183091 0 1.04299 0.924671 1.17645 0.418423 0.0577921 3.02944 1.03158 0.916011 1.16174 0.831064 1 0.0132264 0.0619976 NA
rs301 rs301 08 19816934 T C 103 1 1 98971 60498 9279 0 98971 60498 9279 0 168748 4519 2781 408 0 7708 94452 57717 8871 0 161040 0.234243 0.233329 0.234287 0 1.00708 0.959541 1.05698 0.961294 0.866662 1.06626 0.994669 0.957386 1.0334 0.662714 1 -0.00862048 0.0197641 NA
rs326 rs326 08 19819439 A G 104 1 1 84325 70007 14416 0 84325 70007 14416 0 168748 3849 3211 648 0 7708 80476 66796 13768 0 161040 0.29286 0.292359 0.292884 0 1.0051 0.958035 1.05447 0.984062 0.903723 1.07154 0.997466 0.962652 1.03354 0.751979 1 -0.0058192 0.0184134 NA
rs328 rs328 08 19819724 C G 105 1 1 136533 30478 1737 0 136533 30478 1737 0 168748 6250 1389 69 0 7708 130283 29089 1668 0 161040 0.1006 0.0990529 0.100674 0 0.995362 0.937852 1.0564 0.862305 0.676876 1.09853 0.98213 0.930432 1.0367 0.351505 1 -0.0258549 0.027751 NA
rs12678919 rs12678919 08 19844222 A G 106 1 1 137636 29503 1609 0 137636 29503 1609 0 168748 6311 1336 61 0 7708 131325 28167 1548 0 161040 0.0969523 0.0945771 0.0970659 0 0.986995 0.929133 1.04846 0.819989 0.634095 1.06038 0.97168 0.919505 1.02682 0.203125 1 -0.0359126 0.0282177 NA
8:19865843_G_A rs894210 08 19865843 G A 107 0.995377 0.992958 35452.2 83910.7 49385.1 0 35452.2 83910.7 49385.1 0 168748 1620.2 3848.29 2239.51 0 7708 33832 80062.4 47145.6 0 161040 0.458717 0.459827 0.458663 -1.12105e-15 1.00369 0.945784 1.06513 0.991903 0.929078 1.05898 0.995325 0.963571 1.02813 0.51624 0.993567 -0.0109537 0.0168739 NA
rs10102164 rs10102164 08 55421614 G A 108 1 1 104860 56335 7553 0 104860 56335 7553 0 168748 4747 2601 360 0 7708 100113 53734 7193 0 161040 0.21168 0.215426 0.2115 0 1.02085 0.972084 1.07207 1.05551 0.945768 1.17799 1.02366 0.984188 1.0647 0.52995 1 0.0128495 0.0204583 NA
8:59385919_C_T rs2326077 08 59385919 C T 109 0.999408 0.998915 19323.9 75391.5 74032.5 0 19323.9 75391.5 74032.5 0 168748 828.11 3412.39 3467.5 0 7708 18495.8 71979.1 70565 0 161040 0.337899 0.328789 0.338335 -5.17408e-16 1.05886 0.979772 1.14433 1.09752 1.01566 1.18598 1.04388 1.00859 1.0804 0.00852626 0.999224 0.046503 0.0176785 NA
rs2293889 rs2293889 08 116599199 T G 110 1 1 31527 83259 53962 0 31527 83259 53962 0 168748 1397 3773 2538 0 7708 30130 79486 51424 0 161040 0.433525 0.425986 0.433886 0 1.02376 0.961446 1.09012 1.06446 0.995649 1.13802 1.03276 0.999559 1.06706 0.056789 1 0.0322429 0.016926 NA
8:116663898_G_A rs2737252 08 116663898 G A 111 0.998301 0.996675 87133.2 68187.7 13427.2 0 87133.2 68187.7 13427.2 0 168748 3948.41 3151.82 607.776 0 7708 83184.8 65035.8 12819.4 0 161040 0.281609 0.283301 0.281528 8.62346e-16 1.02101 0.973229 1.07114 0.998846 0.915249 1.09008 1.00879 0.973247 1.04562 0.941466 0.996451 -0.00136708 0.0186181 NA
8:121868551_G_T rs4871137 08 121868551 G T 112 0.998639 0.99779 17043.5 72862 78842.6 0 17043.5 72862 78842.6 0 168748 763.557 3333.22 3611.22 0 7708 16279.9 69528.7 75231.3 0 161040 0.316889 0.315279 0.316967 -1.29352e-15 1.02214 0.943115 1.10779 1.02345 0.944869 1.10856 1.00784 0.973391 1.0435 0.490036 0.998218 0.0124123 0.0179824 NA
8:126474306_G_A rs2980885 08 126474306 G A 113 0.990983 0.979974 8567.06 59148.4 101033 0 8567.06 59148.4 101033 0 168748 385.247 2628.56 4694.19 0 7708 8181.81 56519.9 96338.3 0 161040 0.226025 0.220489 0.22629 -4.39796e-15 0.987705 0.885341 1.1019 1.03484 0.930479 1.1509 1.03401 0.994494 1.07509 0.0892288 0.980622 0.0344432 0.0202669 NA
8:126482621_C_A rs2954022 08 126482621 C A 114 0.999789 0.999665 48420.2 83939.5 36388.4 0 48420.2 83939.5 36388.4 0 168748 2228.07 3833.73 1646.2 0 7708 46192.1 80105.7 34742.2 0 161040 0.46435 0.462255 0.46445 1.72469e-16 0.992194 0.940549 1.04667 0.982346 0.920336 1.04853 0.991213 0.959602 1.02386 0.416003 0.999612 -0.0136747 0.0168124 NA
8:126482621_C_T rs2954022 08 126482621 C T 115 0.999644 0.680074 168597 150.4 0.113725 0 168597 150.4 0.113725 0 168748 7700.99 7.01176 0 0 7708 160896 143.388 0.113725 0 161040 0.000446309 0.000454837 0.000445901 -4.31173e-15 1.02168 0.478562 2.18117 NA NA NA 1.02005 0.477895 2.17726 0.852373 0.655743 0.092631 0.497772 NA
rs4075205 rs4075205 08 144284709 T C 116 1 1 48718 84163 35867 0 48718 84163 35867 0 168748 2310 3776 1622 0 7708 46408 80387 34245 0 161040 0.461923 0.455371 0.462236 0 0.943685 0.894955 0.995068 0.951556 0.891663 1.01547 0.97273 0.941675 1.00481 0.0798862 1 -0.0294584 0.0168205 NA
8:145022657_G_T rs7832643 08 145022657 G T 117 0.994003 0.99201 60096.6 81362.2 27289.2 0 60096.6 81362.2 27289.2 0 168748 2750.24 3648.86 1308.9 0 7708 57346.3 77713.3 25980.3 0 161040 0.402792 0.406504 0.402614 1.9834e-15 0.979031 0.930672 1.0299 1.0505 0.982004 1.12378 1.01628 0.983385 1.05027 0.391291 0.991002 0.0147142 0.0171638 NA
9:2640759_A_G rs3780181 09 2640759 A G 118 0.99745 0.984489 146865 21121.9 761.239 0 146865 21121.9 761.239 0 168748 6747.25 932.137 28.6118 0 7708 140118 20189.7 732.627 0 161040 0.0670952 0.0641775 0.0672349 -7.15747e-15 0.958771 0.893899 1.02835 0.811012 0.557786 1.1792 0.951409 0.890756 1.01619 0.210035 0.984026 -0.0424265 0.0338473 NA
9:15304782_C_A rs686030 09 15304782 C A 119 0.999307 0.997797 3356.93 41135.9 124255 0 3356.93 41135.9 124255 0 168748 157.259 1909.28 5641.46 0 7708 3199.67 39226.6 118614 0 161040 0.141779 0.144252 0.14166 1.72469e-16 0.990326 0.83839 1.1698 0.967713 0.822733 1.13824 0.979065 0.93504 1.02516 0.445769 0.998033 -0.0183262 0.0240347 NA
9:16904846_C_T rs7033354 09 16904846 C T 120 0.998625 0.997688 17469.5 73526.4 77752.1 0 17469.5 73526.4 77752.1 0 168748 819.278 3367.89 3520.83 0 7708 16650.2 70158.5 74231.3 0 161040 0.321383 0.324757 0.321221 -1.03482e-15 0.975588 0.902204 1.05494 0.963933 0.891726 1.04199 0.983962 0.950583 1.01851 0.630594 0.998068 -0.00863603 0.0179584 NA
rs1883025 rs1883025 09 107664301 C T 121 1 1 93645 64135 10968 0 93645 64135 10968 0 168748 4189 3000 519 0 7708 89456 61135 10449 0 161040 0.255028 0.261936 0.254698 0 1.04793 0.99882 1.09945 1.0607 0.966083 1.16458 1.0385 1.00101 1.0774 0.0256671 1 0.0428938 0.0192244 NA
9:107684230_T_G rs2472509 09 107684230 T G 122 0.989639 0.982519 76718.1 73973.3 18056.7 0 76718.1 73973.3 18056.7 0 168748 3445.4 3419.5 843.098 0 7708 73272.7 70553.8 17213.6 0 161040 0.326186 0.331194 0.325947 3.44938e-16 1.03073 0.982001 1.08187 1.04162 0.964311 1.12512 1.02407 0.989502 1.05985 0.16346 0.982501 0.0250671 0.0179882 NA
rs8176720 rs8176720 09 136132873 T C 123 1 1 75957 74427 18364 0 75957 74427 18364 0 168748 3539 3317 852 0 7708 72418 71110 17512 0 161040 0.329352 0.325701 0.329527 0 0.954511 0.909336 1.00193 0.995565 0.922157 1.07482 0.98278 0.949474 1.01725 0.609881 1 -0.00909617 0.0178271 NA
rs579459 rs579459 09 136154168 T C 124 1 1 106087 55371 7290 0 106087 55371 7290 0 168748 4772 2569 367 0 7708 101315 52802 6923 0 161040 0.207265 0.214258 0.20693 0 1.03297 0.983472 1.08496 1.1255 1.00934 1.25502 1.04507 1.00469 1.08707 0.054543 1 0.039688 0.0206439 NA
10:5196273_A_G rs1781930 10 5196273 A G 125 0.999828 0.999551 5304.27 49422.3 114021 0 5304.27 49422.3 114021 0 168748 241.596 2234.68 5231.73 0 7708 5062.68 47187.6 108790 0 161040 0.177871 0.176302 0.177946 -3.44938e-16 0.992379 0.866305 1.1368 1.00774 0.883104 1.14996 1.01135 0.969364 1.05515 0.512184 0.999587 0.0143451 0.0218862 NA
rs970548 rs970548 10 46013277 A C 126 1 1 95878 62669 10201 0 95878 62669 10201 0 168748 4402 2824 482 0 7708 91476 59845 9719 0 161040 0.246139 0.245719 0.246159 0 0.980605 0.934306 1.0292 1.03058 0.935935 1.1348 0.997627 0.960876 1.03578 0.796377 1 -0.00501559 0.0194373 NA
10:65301725_T_C rs7897379 10 65301725 T C 127 0.999466 0.999147 45945.7 84326.7 38475.6 0 45945.7 84326.7 38475.6 0 168748 2139.78 3862.66 1705.56 0 7708 43805.9 80464 36770.1 0 161040 0.477866 0.471834 0.478155 8.62346e-17 0.982763 0.931021 1.03738 0.949594 0.889732 1.01348 0.97497 0.943916 1.00704 0.0682467 0.999272 -0.0306415 0.0168049 NA
rs2068888 rs2068888 10 94839642 G A 128 1 1 51273 83479 33996 0 51273 83479 33996 0 168748 2400 3798 1510 0 7708 48873 79681 32486 0 161040 0.448808 0.442268 0.449121 0 0.970639 0.921147 1.02279 0.946539 0.886181 1.01101 0.972639 0.941505 1.0048 0.106879 1 -0.0271607 0.0168451 NA
rs2255141 rs2255141 10 113933886 A G 129 1 1 12697 67199 88852 0 12697 67199 88852 0 168748 561 3101 4046 0 7708 12136 64098 84806 0 161040 0.274353 0.273936 0.274373 0 1.04657 0.95459 1.14742 1.03208 0.942938 1.12964 1.0022 0.966534 1.03917 0.908052 1 0.00217143 0.0188009 NA
rs2923084 rs2923084 11 10388782 A G 130 1 1 114292 49143 5313 0 114292 49143 5313 0 168748 5235 2218 255 0 7708 109057 46925 5058 0 161040 0.177095 0.176959 0.177102 0 0.984678 0.935884 1.03602 1.05026 0.923324 1.19465 0.999019 0.957602 1.04223 0.954472 1 0.00125197 0.0219288 NA
11:14276999_G_A rs2303975 11 14276999 G A 131 0.998937 0.995874 133198 33519.9 2029.66 0 133198 33519.9 2029.66 0 168748 6110.03 1502.93 95.0392 0 7708 127088 32016.9 1934.62 0 161040 0.111347 0.109822 0.11142 -4.31173e-16 0.976389 0.9216 1.03443 1.02181 0.830317 1.25747 0.983885 0.934341 1.03606 0.878927 0.996619 -0.00408469 0.0268148 NA
11:18656271_C_T rs10832962 11 18656271 C T 132 0.998718 0.99712 11275.3 64653 92819.7 0 11275.3 64653 92819.7 0 168748 495.18 2975.48 4237.34 0 7708 10780.2 61677.5 88582.3 0 161040 0.258384 0.257255 0.258438 -1.63846e-15 1.05025 0.952871 1.15758 1.04138 0.946803 1.14539 1.0062 0.969687 1.04409 0.830479 0.997025 0.0041003 0.0191525 NA
rs326214 rs326214 11 47298360 G A 133 1 1 17685 73614 77449 0 17685 73614 77449 0 168748 784 3348 3576 0 7708 16901 70266 73873 0 161040 0.322919 0.318889 0.323112 0 1.02716 0.948604 1.11221 1.04354 0.964194 1.12941 1.01956 0.984823 1.05553 0.202236 1 0.0228215 0.0178963 NA
rs17788930 rs17788930 11 47752775 A G 134 1 1 72159 76094 20495 0 72159 76094 20495 0 168748 3369 3397 942 0 7708 68790 72697 19553 0 161040 0.34692 0.342566 0.347128 0 0.954121 0.908692 1.00182 0.983698 0.913565 1.05921 0.980011 0.947207 1.01395 0.279226 1 -0.0190069 0.0175655 NA
11:51512090_T_C rs11246602 11 51512090 T C 135 0.999696 0.998729 126891 38887.8 2968.88 0 126891 38887.8 2968.88 0 168748 5827.86 1756.93 123.208 0 7708 121063 37130.8 2845.67 0 161040 0.132818 0.129952 0.132955 -1.85404e-14 0.982932 0.930705 1.03809 0.899409 0.749549 1.07923 0.974042 0.928358 1.02197 0.187993 0.998694 -0.0324916 0.0246796 NA
11:55324308_A_G rs12226802 11 55324308 A G 136 0.99993 0.99974 128076 37906 2765.8 0 128076 37906 2765.8 0 168748 5872.6 1713.65 121.741 0 7708 122204 36192.3 2644.06 0 161040 0.128706 0.126955 0.128789 8.62346e-17 0.98528 0.932481 1.04107 0.958118 0.797444 1.15117 0.983685 0.937092 1.03259 0.371569 0.999493 -0.0223505 0.0250135 NA
rs174532 rs174532 11 61548874 G A 137 1 1 83891 70124 14733 0 83891 70124 14733 0 168748 3786 3212 710 0 7708 80105 66912 14023 0 161040 0.295085 0.300467 0.294827 0 1.01567 0.967943 1.06574 1.07126 0.986785 1.16297 1.02735 0.991756 1.06421 0.126142 1 0.0280566 0.0183437 NA
rs1535 rs1535 11 61597972 A G 138 1 1 71749 76590 20409 0 71749 76590 20409 0 168748 3282 3493 933 0 7708 68467 73097 19476 0 161040 0.34788 0.347626 0.347892 0 0.996877 0.949422 1.04671 0.999366 0.927675 1.0766 0.998828 0.965504 1.0333 0.605312 1 -0.00906711 0.0175455 NA
rs12801636 rs12801636 11 65391317 G A 139 1 1 101521 58616 8611 0 101521 58616 8611 0 168748 4632 2695 381 0 7708 96889 55921 8230 0 161040 0.224708 0.224248 0.22473 0 1.00807 0.960235 1.05828 0.968347 0.870208 1.07755 0.997233 0.959337 1.03663 0.931044 1 -0.00173222 0.0200185 NA
rs499974 rs499974 11 75455021 C A 140 1 1 120122 44544 4082 0 120122 44544 4082 0 168748 5487 2034 187 0 7708 114635 42510 3895 0 161040 0.156174 0.156201 0.156172 0 0.999637 0.948904 1.05308 1.00304 0.864004 1.16444 1.00022 0.956676 1.04575 0.822663 1 0.00518128 0.0231182 NA
11:116639104_A_G rs10790162 11 116639104 A G 141 0.99976 0.99855 756.647 21314.3 146677 0 756.647 21314.3 146677 0 168748 26 1024.47 6657.53 0 7708 730.647 20289.8 140020 0 161040 0.0676382 0.0698284 0.0675333 -2.58704e-16 1.41892 0.954778 2.10868 1.33616 0.902904 1.97731 0.964753 0.90544 1.02795 0.395954 0.998548 -0.0282475 0.0332766 NA
rs603446 rs603446 11 116654435 C T 142 1 1 50475 83581 34692 0 50475 83581 34692 0 168748 2282 3847 1579 0 7708 48193 79734 33113 0 161040 0.453235 0.454398 0.453179 0 1.01894 0.96633 1.07441 1.00705 0.943047 1.0754 1.00493 0.972838 1.03808 0.984746 1 -0.000321678 0.0168247 NA
11:122534504_T_C rs7117842 11 122534504 T C 143 0.993318 0.989007 67529.7 78084.6 23133.7 0 67529.7 78084.6 23133.7 0 168748 3093.27 3577.66 1037.07 0 7708 64436.5 74506.9 22096.6 0 161040 0.368455 0.36662 0.368542 -8.62346e-17 1.00027 0.952186 1.05078 0.977684 0.909792 1.05064 0.991763 0.959058 1.02558 0.766565 0.988884 -0.0051741 0.0174288 NA
rs11220462 rs11220462 11 126243952 G A 144 1 1 127078 38706 2964 0 127078 38706 2964 0 168748 5771 1811 126 0 7708 121307 36895 2838 0 161040 0.13225 0.133822 0.132175 0 1.03178 0.977478 1.08909 0.933239 0.779204 1.11772 1.01438 0.967352 1.0637 0.600001 1 0.0129537 0.024702 NA
12:20463526_A_G rs11045163 12 20463526 A G 145 0.996817 0.995013 54769.1 82683.5 31295.4 0 54769.1 82683.5 31295.4 0 168748 2569.27 3739.85 1398.89 0 7708 52199.8 78943.6 29896.5 0 161040 0.430447 0.42408 0.430752 -1.03482e-15 0.962491 0.914245 1.01328 0.950652 0.889348 1.01618 0.973105 0.941804 1.00545 0.227407 0.994751 -0.0204649 0.0169543 NA
12:57844049_C_T rs3741414 12 57844049 C T 146 0.999653 0.999162 97329.6 61532.9 9885.49 0 97329.6 61532.9 9885.49 0 168748 4520.22 2735.88 451.894 0 7708 92809.4 58797 9433.59 0 161040 0.240903 0.236097 0.241133 1.03482e-15 0.955375 0.910065 1.00294 0.983539 0.890839 1.08588 0.972658 0.936355 1.01037 0.108932 0.999367 -0.0313932 0.0195839 NA
rs10861661 rs10861661 12 107174646 A C 147 1 1 95835 62614 10299 0 95835 62614 10299 0 168748 4424 2824 460 0 7708 91411 59790 9839 0 161040 0.246557 0.242865 0.246734 0 0.975932 0.929895 1.02425 0.966029 0.875634 1.06576 0.979288 0.94308 1.01689 0.311822 1 -0.0196369 0.0194154 NA
12:109950144_A_G rs2241210 12 109950144 A G 148 0.999875 0.999795 38225.9 84195 46327 0 38225.9 84195 46327 0 168748 1740.42 3885.47 2082.12 0 7708 36485.5 80309.6 44244.9 0 161040 0.475996 0.477835 0.475909 4.31173e-16 1.01425 0.957217 1.07467 0.986528 0.924305 1.05294 0.992309 0.960721 1.02494 0.672485 0.999807 -0.00707928 0.0167462 NA
rs653178 rs653178 12 112007756 C T 149 1 1 39249 84491 45008 0 39249 84491 45008 0 168748 1828 3791 2089 0 7708 37421 80700 42919 0 161040 0.482936 0.48307 0.48293 0 0.961655 0.908245 1.01821 0.996387 0.934349 1.06254 0.99944 0.967638 1.03229 0.658572 1 0.00741466 0.0167796 NA
12:112310580_G_A rs6489818 12 112310580 G A 150 0.9999 0.99977 115008 48523.3 5216.39 0 115008 48523.3 5216.39 0 168748 5251.72 2227.3 228.984 0 7708 109757 46296 4987.4 0 161040 0.174687 0.174187 0.174711 -1.72469e-16 1.00546 0.955717 1.05779 0.959534 0.838086 1.09858 0.996371 0.954813 1.03974 0.923166 0.999829 0.00212874 0.0220718 NA
12:121376416_C_T rs1186380 12 121376416 C T 151 0.996001 0.991327 94857.4 63480.2 10410.4 0 94857.4 63480.2 10410.4 0 168748 4349.69 2887.8 470.51 0 7708 90507.7 60592.4 9939.91 0 161040 0.249784 0.248366 0.249852 -2.2421e-15 0.991688 0.945061 1.04062 0.984948 0.893583 1.08565 0.992091 0.955675 1.02989 0.96537 0.990872 -0.000845833 0.0194823 NA
12:121416650_A_C rs1169288 12 121416650 A C 152 0.994018 0.989275 79149.9 72836.2 16762 0 79149.9 72836.2 16762 0 168748 3661.04 3254.52 792.443 0 7708 75488.8 69581.6 15969.5 0 161040 0.315145 0.313921 0.315203 -3.88056e-15 0.964432 0.918929 1.01219 1.02319 0.94578 1.10693 0.994071 0.960055 1.02929 0.800294 0.989304 -0.0045815 0.0181111 NA
12:125259888_A_G rs838876 12 125259888 A G 153 0.987573 0.977392 16978.5 73158.5 78611 0 16978.5 73158.5 78611 0 168748 822.753 3269.09 3616.16 0 7708 16155.8 69889.4 74994.9 0 161040 0.317383 0.318798 0.317315 -6.64006e-15 0.918488 0.84928 0.993336 0.946834 0.876145 1.02323 0.993185 0.959334 1.02823 0.533299 0.975367 -0.0113542 0.0182258 NA
12:125283766_C_T rs10773105 12 125283766 C T 154 0.998252 0.997012 41029 84420.5 43298.5 0 41029 84420.5 43298.5 0 168748 1874.66 3851.05 1982.29 0 7708 39154.3 80569.5 41316.2 0 161040 0.493275 0.493018 0.493288 8.62346e-16 0.998308 0.943465 1.05634 1.00208 0.939356 1.06899 1.00108 0.969238 1.03396 0.929965 0.997187 0.00147422 0.0167737 NA
rs4942486 rs4942486 13 32953388 T C 155 1 1 38225 83987 46536 0 38225 83987 46536 0 168748 1779 3841 2088 0 7708 36446 80146 44448 0 161040 0.475375 0.479956 0.475155 0 0.98183 0.926914 1.04 0.962392 0.902062 1.02676 0.980942 0.949721 1.01319 0.26413 1 -0.0186986 0.0167447 NA
rs1341267 rs1341267 13 95284980 C A 156 1 1 27099 80976 60673 0 27099 80976 60673 0 168748 1287 3662 2759 0 7708 25812 77314 57914 0 161040 0.40052 0.404515 0.400329 0 0.949956 0.890121 1.01381 0.955457 0.892853 1.02245 0.982745 0.950913 1.01564 0.281917 1 -0.0183643 0.0170668 NA
rs8017377 rs8017377 14 24883887 G A 157 1 1 46716 84122 37910 0 46716 84122 37910 0 168748 2187 3743 1778 0 7708 44529 80379 36132 0 161040 0.473908 0.473469 0.473929 0 0.948138 0.898288 1.00075 1.00192 0.939707 1.06826 0.998158 0.96637 1.03099 0.79519 1 -0.0043517 0.0167646 NA
rs4983559 rs4983559 14 105277209 G A 158 1 1 24988 80248 63512 0 24988 80248 63512 0 168748 1113 3681 2914 0 7708 23875 76567 60598 0 161040 0.385853 0.383173 0.385982 0 1.03127 0.962895 1.1045 1.03152 0.961143 1.10706 1.01194 0.978856 1.04614 0.402067 1 0.0144462 0.0172402 NA
rs2412710 rs2412710 15 42683787 G A 159 1 1 162656 6035 57 0 162656 6035 57 0 168748 7438 268 2 0 7708 155218 5767 55 0 161040 0.0182195 0.017644 0.018247 0 0.969774 0.856109 1.09853 0.758845 0.185064 3.1116 0.966359 0.854816 1.09246 0.611924 1 -0.0317701 0.0626223 NA
15:44211273_T_C rs492571 15 44211273 T C 160 0.999765 0.997947 154946 13510.6 291.4 0 154946 13510.6 291.4 0 168748 7098.76 598.216 11.0196 0 7708 147847 12912.4 280.38 0 161040 0.0417586 0.0402345 0.0418316 -2.32833e-15 0.964901 0.885954 1.05088 0.818557 0.448158 1.49509 0.96022 0.88448 1.04245 0.356469 0.998316 -0.0387597 0.0420335 NA
rs1532085 rs1532085 15 58683366 A G 161 1 1 25452 80044 63252 0 25452 80044 63252 0 168748 1148 3630 2930 0 7708 24304 76414 60322 0 161040 0.387999 0.384406 0.388171 0 1.0057 0.939664 1.07638 1.02832 0.958941 1.10272 1.01601 0.982814 1.05032 0.307735 1 0.0175301 0.0171866 NA
15:58731153_G_C rs261342 15 58731153 G C 162 0.994809 0.988319 8258 57919 102571 0 8258 57919 102571 0 168748 334.165 2642.27 4731.57 0 7708 7923.84 55276.7 97839.5 0 161040 0.220551 0.214751 0.220828 -3.96679e-15 1.13347 1.00912 1.27315 1.14674 1.02393 1.28429 1.03632 0.996351 1.0779 0.111533 0.988844 0.032303 0.0202992 NA
rs2652834 rs2652834 15 63396867 A G 163 1 1 5853 51354 111541 0 5853 51354 111541 0 168748 245 2341 5122 0 7708 5608 49013 106419 0 161040 0.186847 0.18364 0.187 0 1.09328 0.955716 1.25065 1.1017 0.966465 1.25585 1.0225 0.980721 1.06607 0.275462 1 0.0234206 0.0214755 NA
15:72566615_C_T rs1035744 15 72566615 C T 164 0.997693 0.995118 11978.9 66603.5 90165.6 0 11978.9 66603.5 90165.6 0 168748 550.639 3098.02 4059.34 0 7708 11428.3 63505.5 86106.2 0 161040 0.268333 0.272399 0.268138 -6.89877e-16 1.01248 0.922742 1.11094 0.978438 0.89322 1.07179 0.978629 0.943736 1.01481 0.203699 0.995247 -0.0241176 0.0189741 NA
rs3198697 rs3198697 16 15129940 C T 165 1 1 59258 81474 28016 0 59258 81474 28016 0 168748 2662 3762 1284 0 7708 56596 77712 26732 0 161040 0.40743 0.410612 0.407278 0 1.02922 0.978233 1.08287 1.0212 0.953909 1.09324 1.01389 0.981127 1.04775 0.336988 1 0.0163793 0.0170595 NA
rs749671 rs749671 16 31088347 G A 166 1 1 66183 79031 23534 0 66183 79031 23534 0 168748 3014 3620 1074 0 7708 63169 75411 22460 0 161040 0.373631 0.374157 0.373606 0 1.00608 0.957522 1.05711 1.0022 0.933235 1.07627 1.00236 0.969436 1.03639 0.967987 1 -0.000694495 0.0173045 NA
16:53799977_T_G rs9930333 16 53799977 T G 167 0.999917 0.999851 55747.1 82502 30498.9 0 55747.1 82502 30498.9 0 168748 2521.06 3801.16 1385.78 0 7708 53226 78700.9 29113.1 0 161040 0.425189 0.426357 0.425134 0 1.01971 0.968498 1.07364 1.00495 0.93975 1.07468 1.00502 0.972707 1.0384 0.677578 0.999865 0.00704311 0.0169399 NA
rs9989419 rs9989419 16 56985139 A G 168 1 1 26228 80740 61780 0 26228 80740 61780 0 168748 1194 3731 2783 0 7708 25034 77009 58997 0 161040 0.394659 0.396925 0.394551 0 1.0158 0.950249 1.08588 0.989029 0.922718 1.06011 0.99012 0.957951 1.02337 0.58081 1 -0.00947887 0.0171656 NA
rs5880 rs5880 16 57015091 G C 169 1 1 150597 17606 545 0 150597 17606 545 0 168748 6893 790 25 0 7708 143704 16816 520 0 161040 0.0553962 0.0544888 0.0554396 0 0.979411 0.908338 1.05604 1.0023 0.670492 1.49831 0.981861 0.914414 1.05428 0.47264 1 -0.0261772 0.0364489 NA
rs16942887 rs16942887 16 67928042 G A 170 1 1 132023 34448 2277 0 132023 34448 2277 0 168748 6075 1548 85 0 7708 125948 32900 2192 0 161040 0.115563 0.111443 0.11576 0 0.975484 0.921337 1.03281 0.80394 0.64634 0.999968 0.958026 0.910107 1.00847 0.139244 1 -0.0387888 0.0262332 NA
16:72057282_A_G rs2288002 16 72057282 A G 171 0.996489 0.994849 31908.5 82805.5 54034 0 31908.5 82805.5 54034 0 168748 1481.89 3823.22 2402.89 0 7708 30426.6 78982.3 51631.1 0 161040 0.434442 0.440257 0.434164 1.81093e-15 0.993886 0.934681 1.05684 0.955561 0.894288 1.02103 0.975539 0.944293 1.00782 0.118858 0.995601 -0.0263999 0.0169275 NA
rs2000999 rs2000999 16 72108093 G A 172 1 1 110749 51889 6110 0 110749 51889 6110 0 168748 5170 2300 238 0 7708 105579 49589 5872 0 161040 0.189955 0.180073 0.190428 0 0.947173 0.900735 0.996006 0.827709 0.724942 0.945045 0.933679 0.895264 0.973742 0.00126879 1 -0.0687708 0.0213379 NA
rs2925979 rs2925979 16 81534790 T C 173 1 1 15223 70879 82646 0 15223 70879 82646 0 168748 669 3243 3796 0 7708 14554 67636 78850 0 161040 0.300226 0.297159 0.300373 0 1.0431 0.957971 1.13579 1.04732 0.962879 1.13917 1.01546 0.980185 1.052 0.411966 1 0.0149788 0.0182571 NA
rs314253 rs314253 17 7091650 T C 174 1 1 71513 76570 20665 0 71513 76570 20665 0 168748 3281 3457 970 0 7708 68232 73113 19695 0 161040 0.349337 0.350091 0.349301 0 0.983301 0.936377 1.03258 1.02423 0.951777 1.1022 1.00348 0.970051 1.03806 0.780032 1 0.00490184 0.0175519 NA
rs4791641 rs4791641 17 8161149 C T 175 1 1 41722 84235 42791 0 41722 84235 42791 0 168748 1965 3797 1946 0 7708 39757 80438 40845 0 161040 0.496833 0.501232 0.496622 0 0.955059 0.903247 1.00984 0.963951 0.904023 1.02785 0.981727 0.950506 1.01397 0.269412 1 -0.018514 0.0167636 NA
17:37821435_G_T rs931992 17 37821435 G T 176 0.998931 0.998026 18765.5 75035.4 74947.1 0 18765.5 75035.4 74947.1 0 168748 902.745 3451.32 3353.94 0 7708 17862.7 71584.1 71593.2 0 161040 0.333534 0.340997 0.333177 -1.72469e-16 0.954005 0.885 1.02839 0.92697 0.859735 0.999462 0.965608 0.933238 0.9991 0.059807 0.997896 -0.0334442 0.0177685 NA
rs8077889 rs8077889 17 41878166 A C 177 1 1 104164 56885 7699 0 104164 56885 7699 0 168748 4750 2622 336 0 7708 99414 54263 7363 0 161040 0.214174 0.213674 0.214198 0 1.01131 0.963121 1.0619 0.955077 0.852901 1.06949 0.996888 0.958354 1.03697 0.816184 1 -0.00475067 0.0204369 NA
17:45391804_T_C rs7225700 17 45391804 T C 178 0.999724 0.999543 21059.7 77391.2 70297.1 0 21059.7 77391.2 70297.1 0 168748 1003.63 3587.38 3116.99 0 7708 20056.1 73803.8 67180.1 0 161040 0.35411 0.362911 0.353689 -1.72469e-16 0.971345 0.90413 1.04356 0.92719 0.862036 0.99727 0.96068 0.928923 0.993523 0.0379943 0.999571 -0.0363709 0.0175288 NA
17:66882466_T_G rs4148005 17 66882466 T G 179 0.999096 0.998333 78601 73324.5 16822.5 0 78601 73324.5 16822.5 0 168748 3554.38 3370.18 783.439 0 7708 75046.6 69954.3 16039 0 161040 0.31695 0.320255 0.316792 6.89877e-16 1.0172 0.969295 1.06747 1.03132 0.952777 1.11634 1.01608 0.981489 1.05189 0.381399 0.998568 0.0158047 0.0180559 NA
17:76388202_A_G rs4969178 17 76388202 A G 180 0.98697 0.976259 25466.3 80131.8 63149.9 0 25466.3 80131.8 63149.9 0 168748 1152.13 3647.96 2907.91 0 7708 24314.1 76483.9 60242 0 161040 0.388343 0.386106 0.388451 -4.4842e-15 1.00656 0.940584 1.07716 1.01869 0.949973 1.09237 1.00993 0.97696 1.04401 0.388724 0.975924 0.0149879 0.0173886 NA
rs4939883 rs4939883 18 47167214 T C 181 1 1 5330 49931 113487 0 5330 49931 113487 0 168748 238 2220 5250 0 7708 5092 47711 108237 0 161040 0.179531 0.174883 0.179753 0 0.995511 0.868254 1.14142 1.03776 0.908608 1.18526 1.03395 0.990911 1.07886 0.16093 1 0.0307073 0.0219033 NA
18:47209143_C_T rs11660468 18 47209143 C T 182 0.998545 0.997552 62354 80443.7 25950.3 0 62354 80443.7 25950.3 0 168748 2748.49 3689.16 1270.35 0 7708 59605.5 76754.5 24680 0 161040 0.392136 0.404117 0.391563 0 1.04236 0.990994 1.09638 1.11627 1.04275 1.19498 1.0538 1.01966 1.08909 0.00479124 0.997099 0.0483958 0.0171571 NA
18:57798110_C_T rs952044 18 57798110 C T 183 0.993705 0.990388 76020.8 74594.7 18132.5 0 76020.8 74594.7 18132.5 0 168748 3470.55 3382.63 854.827 0 7708 72550.3 71212.1 17277.7 0 161040 0.328477 0.330324 0.328389 -7.76111e-16 0.992984 0.946 1.0423 1.03427 0.957951 1.11667 1.0088 0.97473 1.04407 0.686368 0.990234 0.00723575 0.0179197 NA
19:8431581_G_A rs2278236 19 8431581 G A 184 0.998587 0.9976 39426.5 84403.2 44918.3 0 39426.5 84403.2 44918.3 0 168748 1835.73 3814.98 2057.28 0 7708 37590.8 80588.2 42861 0 161040 0.483728 0.485629 0.483637 2.58704e-16 0.969377 0.915664 1.02624 0.982886 0.921551 1.0483 0.992057 0.960495 1.02466 0.64604 0.997516 -0.00771039 0.0167884 NA
rs6511720 rs6511720 19 11202306 G T 185 1 1 131050 35332 2366 0 131050 35332 2366 0 168748 5926 1663 119 0 7708 125124 33669 2247 0 161040 0.11871 0.123313 0.118489 0 1.0429 0.986389 1.10264 1.11821 0.928232 1.34707 1.04644 0.996216 1.0992 0.0406045 1 0.0531091 0.0259379 NA
19:11227602_C_T rs688 19 11227602 C T 186 0.99956 0.999298 50737.3 83791.5 34219.1 0 50737.3 83791.5 34219.1 0 168748 2269.05 3878.24 1560.7 0 7708 48468.3 79913.3 32658.4 0 161040 0.451057 0.454051 0.450913 0 1.03664 0.983112 1.09308 1.02079 0.955628 1.0904 1.01274 0.980402 1.04615 0.496857 0.999176 0.0114441 0.0168434 NA
19:19407718_T_C rs10401969 19 19407718 T C 187 0.9995 0.997491 143799 23974.7 974.757 0 143799 23974.7 974.757 0 168748 6541.18 1106.96 59.8549 0 7708 137257 22867.8 914.902 0 161040 0.0768135 0.0795715 0.0766815 -2.06963e-15 1.01576 0.951622 1.08421 1.37279 1.05567 1.78518 1.04095 0.980565 1.10505 0.25671 0.997022 0.0356345 0.0314181 NA
rs731839 rs731839 19 33899065 G A 188 1 1 18960 75258 74530 0 18960 75258 74530 0 168748 842 3433 3433 0 7708 18118 71825 71097 0 161040 0.335346 0.331928 0.33551 0 1.02848 0.952149 1.11093 1.03901 0.961895 1.12231 1.01624 0.981963 1.05171 0.440309 1 0.0137179 0.0177768 NA
19:35556744_T_C rs1688030 19 35556744 T C 189 0.999698 0.998332 776.816 21055.6 146916 0 776.816 21055.6 146916 0 168748 36.0039 957.075 6714.92 0 7708 740.812 20098.5 140201 0 161040 0.0669911 0.0667542 0.0670025 0 0.979805 0.696894 1.37757 0.985483 0.70468 1.37818 1.00399 0.941051 1.07113 0.891632 0.997611 0.00456814 0.0335303 NA
rs6859 rs6859 19 45382034 A G 190 1 1 30268 81850 56630 0 30268 81850 56630 0 168748 1432 3726 2550 0 7708 28836 78124 54080 0 161040 0.421889 0.427478 0.421622 0 0.960396 0.902282 1.02225 0.949501 0.888606 1.01457 0.976315 0.944937 1.00873 0.0881033 1 -0.0288232 0.0169003 NA
rs7254892 rs7254892 19 45389596 G A 191 1 1 158224 10389 135 0 158224 10389 135 0 168748 7208 491 9 0 7708 151016 9898 126 0 161040 0.0315826 0.0330176 0.0315139 0 1.0393 0.94639 1.14134 1.49651 0.760682 2.94413 1.04935 0.958521 1.14878 0.520549 1 0.0306099 0.047642 NA
rs492602 rs492602 19 49206417 A G 192 1 1 41157 84285 43306 0 41157 84285 43306 0 168748 1891 3876 1941 0 7708 39266 80409 41365 0 161040 0.493633 0.496757 0.493483 0 1.00093 0.946148 1.05889 0.974356 0.913203 1.0396 0.98699 0.955601 1.01941 0.451286 1 -0.0126633 0.0168111 NA
rs17695224 rs17695224 19 52324216 G A 193 1 1 90743 66090 11915 0 90743 66090 11915 0 168748 4143 3045 520 0 7708 86600 63045 11395 0 161040 0.266433 0.264984 0.266502 0 1.00958 0.962361 1.05911 0.953876 0.868944 1.04711 0.992252 0.95658 1.02925 0.605767 1 -0.00978966 0.0189676 NA
rs103294 rs103294 19 54797848 C T 194 1 1 101654 58560 8534 0 101654 58560 8534 0 168748 4614 2714 380 0 7708 97040 55846 8154 0 161040 0.224086 0.22535 0.224025 0 1.02209 0.973664 1.07293 0.980135 0.880661 1.09085 1.00764 0.969405 1.04737 0.741705 1 0.00662392 0.0200971 NA
rs364585 rs364585 20 12962718 A G 195 1 1 25882 80363 62503 0 25882 80363 62503 0 168748 1197 3612 2899 0 7708 24685 76751 59604 0 161040 0.391492 0.389595 0.391583 0 0.970516 0.907692 1.03769 1.00303 0.936194 1.07463 1.00839 0.97552 1.04236 0.762796 1 0.00517703 0.0171532 NA
rs2328223 rs2328223 20 17845921 A C 196 1 1 111790 51102 5856 0 111790 51102 5856 0 168748 5068 2378 262 0 7708 106722 48724 5594 0 161040 0.186118 0.188246 0.186016 0 1.02775 0.977738 1.08031 0.986271 0.868593 1.11989 1.01477 0.973667 1.05761 0.427307 1 0.0171126 0.0215576 NA
20:34154741_C_T rs7264396 20 34154741 C T 197 0.999888 0.999705 105208 56091 7448.93 0 105208 56091 7448.93 0 168748 4828.79 2566.34 312.875 0 7708 100379 53524.7 7136.06 0 161040 0.21034 0.207063 0.210497 -5.17408e-16 0.996702 0.949026 1.04677 0.911418 0.810917 1.02437 0.979428 0.941148 1.01927 0.602776 0.99969 -0.0107507 0.020658 NA
20:39180436_T_C rs6016381 20 39180436 T C 198 0.985741 0.976292 61628.1 80733.4 26386.5 0 61628.1 80733.4 26386.5 0 168748 2854.32 3622.16 1231.52 0 7708 58773.8 77111.2 25155 0 161040 0.395579 0.394733 0.39562 -1.03482e-15 0.967232 0.919861 1.01704 1.00809 0.941408 1.07949 0.996296 0.963898 1.02978 0.988049 0.976485 0.000259718 0.0173393 NA
20:39724338_T_C rs6065311 20 39724338 T C 199 0.999663 0.999483 45497.7 84797.7 38452.6 0 45497.7 84797.7 38452.6 0 168748 2091.19 3943.77 1673.04 0 7708 43406.6 80853.9 36779.5 0 161040 0.479125 0.472876 0.479424 3.44938e-16 1.01245 0.95895 1.06893 0.944196 0.884091 1.00839 0.974087 0.943065 1.00613 0.0897554 0.999658 -0.0285717 0.0168397 NA
rs1800961 rs1800961 20 43042364 C T 200 1 1 158369 10213 166 0 158369 10213 166 0 168748 7222 477 9 0 7708 151147 9736 157 0 161040 0.0312448 0.0321095 0.0312034 0 1.02537 0.932537 1.12744 1.19973 0.612557 2.34976 1.03 0.939731 1.12894 0.558167 1 0.0281387 0.0480538 NA
20:44585420_A_G rs4465830 20 44585420 A G 201 0.999844 0.999586 111469 51427.7 5851.49 0 111469 51427.7 5851.49 0 168748 5118.27 2317.78 271.953 0 7708 106350 49110 5579.53 0 161040 0.187056 0.185631 0.187124 1.72469e-16 0.980659 0.932624 1.03117 1.01277 0.893854 1.14751 0.990198 0.949893 1.03221 0.602773 0.99935 -0.0111892 0.0215005 NA
rs181362 rs181362 22 21932068 C T 202 1 1 110518 51946 6284 0 110518 51946 6284 0 168748 5068 2369 271 0 7708 105450 49577 6013 0 161040 0.191155 0.18883 0.191266 0 0.994248 0.945819 1.04516 0.937752 0.827616 1.06254 0.984297 0.944493 1.02578 0.52864 1 -0.0134225 0.0213027 NA
rs5763662 rs5763662 22 30378703 C T 203 1 1 161343 7327 78 0 161343 7327 78 0 168748 7382 324 2 0 7708 153961 7003 76 0 161040 0.0221721 0.0212766 0.022215 0 0.964934 0.861141 1.08124 0.548849 0.134772 2.23515 0.956841 0.855565 1.0701 0.619996 1 -0.0284682 0.0574123 NA
22:38595411_G_A rs3761445 22 38595411 G A 204 0.998839 0.998247 27440.3 80664.6 60643.1 0 27440.3 80664.6 60643.1 0 168748 1202.25 3699.39 2806.36 0 7708 26238.1 76965.2 57836.7 0 161040 0.40162 0.395945 0.401892 -1.72469e-16 1.04899 0.981444 1.12119 1.05895 0.988233 1.13473 1.02511 0.991796 1.05954 0.15313 0.998314 0.0243298 0.017031 NA
# Completed successfully at 2020-06-10 01:37:38
