# Supplementary material for: Predicting the effect of statins on cancer risk using genetic variants from a Mendelian randomization study in the UK Biobank
Source: eLife. 2020 Oct 13;9:e57191. doi: 10.7554/eLife.57191 (PMC7553780; doi:10.7554/eLife.57191)
Supplement: Source data 1. [file elife-57191-data1.zip › lipid_snps_CANCER_outcomes_ca_test.out]

# Analysis: "SNPTEST 2.5.4-beta1 analysis, started 2019-08-08 18:22:39"
#  started: 2019-08-08 19:33:11
# 
# Analysis properties:
#   -cov_names PC1 PC2 PC3 PC4 PC5 PC6 PC7 PC8 PC9 PC10 ages sex (user-supplied)
#   -data /rds/project/jmmh2/rds-jmmh2-projects/zz_mr/Association_Tests_August/bgen/lipid_snps.bgen /rds/project/jmmh2/rds-jmmh2-projects/zz_mr/Association_Tests_August/input/cancer_v3point1.sample (user-supplied)
#   -exclude_samples /rds/project/jmmh2/rds-jmmh2-projects/zz_mr/Amy_GWAS/input_all/exclusion_list.txt (user-supplied)
#   -frequentist 1 (user-supplied)
#   -method score (user-supplied)
#   -o /rds/project/jmmh2/rds-jmmh2-projects/zz_mr/Association_Tests_August/output/lipid_snps_CANCER_outcomes_ca_test.out (user-supplied)
#   -pheno ca_test (user-supplied)
# 
alternate_ids rsid chromosome position alleleA alleleB index average_maximum_posterior_call info cohort_1_AA cohort_1_AB cohort_1_BB cohort_1_NULL all_AA all_AB all_BB all_NULL all_total cases_AA cases_AB cases_BB cases_NULL cases_total controls_AA controls_AB controls_BB controls_NULL controls_total all_maf cases_maf controls_maf missing_data_proportion het_OR het_OR_lower het_OR_upper hom_OR hom_OR_lower hom_OR_upper all_OR all_OR_lower all_OR_upper frequentist_add_pvalue frequentist_add_info frequentist_add_beta_1 frequentist_add_se_1 comment
rs10903129 rs10903129 01 25768937 A G 1 1 1 33078 83148 52522 0 33078 83148 52522 0 168748 163 355 217 0 735 32915 82793 52305 0 168013 0.442387 0.463265 0.442296 0 0.865847 0.718973 1.04272 0.837766 0.683426 1.02696 0.918839 0.829121 1.01826 0.115504 1 -0.0828694 0.0526512 NA
rs4660293 rs4660293 01 40028180 A G 2 1 1 98825 60721 9202 0 98825 60721 9202 0 168748 451 255 29 0 735 98374 60466 9173 0 168013 0.234447 0.212925 0.234541 0 0.919883 0.788668 1.07293 0.689589 0.47343 1.00444 0.882903 0.779058 1.00059 0.0506602 1 -0.120782 0.0618015 NA
rs2479394 rs2479394 01 55486064 G A 3 1 1 13086 67701 87961 0 13086 67701 87961 0 168748 58 285 392 0 735 13028 67416 87569 0 168013 0.278146 0.272789 0.278169 0 0.94958 0.715557 1.26014 1.00551 0.76272 1.32558 1.02732 0.915697 1.15255 0.624251 1 0.028583 0.0583523 NA
rs11206510 rs11206510 01 55496039 T C 4 1 1 111104 51645 5999 0 111104 51645 5999 0 168748 482 214 39 0 735 110622 51431 5960 0 168013 0.188574 0.198639 0.18853 0 0.954956 0.812669 1.12215 1.5018 1.08256 2.08341 1.06691 0.938333 1.21312 0.306866 1 0.0683999 0.0669392 NA
1:55502137_C_G rs2149041 01 55502137 C G 5 0.996876 0.992334 111327 51419.5 6001.45 0 111327 51419.5 6001.45 0 168748 492.604 215.639 26.7569 0 735 110834 51203.9 5974.69 0 168013 0.187921 0.183097 0.187942 -1.46599e-15 0.947548 0.807137 1.11239 1.00762 0.682258 1.48814 0.968446 0.848295 1.10562 0.612313 0.994183 -0.0339641 0.0670201 NA
rs2479409 rs2479409 01 55504650 G A 6 1 1 20382 76682 71684 0 20382 76682 71684 0 168748 86 344 305 0 735 20296 76338 71379 0 168013 0.347992 0.35102 0.347979 0 1.06348 0.83924 1.34764 1.00842 0.793403 1.28171 0.986711 0.886283 1.09852 0.803903 1 -0.0136431 0.0549462 NA
rs10888897 rs10888897 01 55513061 T C 7 1 1 25986 80420 62342 0 25986 80420 62342 0 168748 114 341 280 0 735 25872 80079 62062 0 168013 0.392277 0.387075 0.3923 0 0.966409 0.781392 1.19523 1.0239 0.823146 1.27361 1.02221 0.920157 1.13559 0.699787 1 0.020654 0.0535621 NA
1:55518752_C_T rs7552841 01 55518752 C T 8 0.958139 0.933521 65505.2 79483.3 23759.4 0 65505.2 79483.3 23759.4 0 168748 286.639 357.035 91.3255 0 735 65218.6 79126.3 23668.1 0 168013 0.376307 0.367134 0.376347 -4.39796e-15 1.02666 0.878555 1.19973 0.877939 0.69339 1.11161 0.961315 0.864385 1.06911 0.469694 0.92416 -0.0406976 0.0562916 NA
rs562556 rs562556 01 55524237 G A 9 1 1 5510 49728 113510 0 5510 49728 113510 0 168748 35 218 482 0 735 5475 49510 113028 0 168013 0.179996 0.195918 0.179927 0 0.688779 0.481508 0.98527 0.667079 0.472822 0.941144 0.900466 0.791408 1.02455 0.117311 1 -0.106472 0.0679829 NA
1:55958030_C_T rs1998013 01 55958030 C T 10 0.999403 0.926922 167648 1096.33 3.50588 0 167648 1096.33 3.50588 0 168748 727.349 7.65098 0 0 735 166921 1088.68 3.50588 0 168013 0.0032692 0.00520475 0.00326073 -1.89716e-15 1.61282 0.789135 3.29624 NA NA NA 1.59931 0.784002 3.26248 0.182176 0.909611 0.636148 0.476843 NA
1:62953373_G_A rs10493326 01 62953373 G A 11 0.993563 0.98651 94016 63924.7 10807.3 0 94016 63924.7 10807.3 0 168748 420.612 276.435 37.9529 0 735 93595.4 63648.2 10769.4 0 168013 0.253453 0.239688 0.253513 6.89877e-16 0.966452 0.830095 1.12521 0.784203 0.56221 1.09385 0.928274 0.823303 1.04663 0.219311 0.991465 -0.0742268 0.0604275 NA
1:63133930_G_A rs4587594 01 63133930 G A 12 0.99958 0.999209 70971.3 76887.8 20888.9 0 70971.3 76887.8 20888.9 0 168748 302 347 86 0 735 70669.3 76540.8 20802.9 0 168013 0.351606 0.353061 0.351599 -2.58704e-16 1.06087 0.90892 1.23821 0.967384 0.760925 1.22986 1.00643 0.90412 1.12031 0.906936 0.999996 0.00640589 0.0547964 NA
1:92993807_C_T rs6603981 01 92993807 C T 13 0.998666 0.997091 7458.91 54620.4 106669 0 7458.91 54620.4 106669 0 168748 27.4078 215.62 491.973 0 735 7431.51 54404.8 106177 0 168013 0.206042 0.18397 0.206138 -3.44938e-16 1.07462 0.72163 1.60027 1.25636 0.854556 1.84708 1.15179 1.00916 1.31459 0.0405175 0.997507 0.131995 0.0644373 NA
rs12133576 rs12133576 01 93816400 A G 14 1 1 23136 78477 67135 0 23136 78477 67135 0 168748 117 317 301 0 735 23019 78160 66834 0 168013 0.369631 0.37483 0.369608 0 0.797949 0.645171 0.986906 0.886073 0.715327 1.09758 0.977902 0.879693 1.08707 0.632147 1 -0.0259293 0.0541654 NA
rs646776 rs646776 01 109818530 C T 15 1 1 8421 58195 102132 0 8421 58195 102132 0 168748 33 254 448 0 735 8388 57941 101684 0 168013 0.222334 0.217687 0.222355 0 1.11427 0.774763 1.60256 1.11988 0.785828 1.59592 1.02757 0.907607 1.1634 0.640202 1 0.0293327 0.0627551 NA
1:110198727_C_G rs1010167 01 110198727 C G 16 0.996341 0.994035 63342.7 80039.6 25365.7 0 63342.7 80039.6 25365.7 0 168748 268.882 348.482 117.635 0 735 63073.8 79691.2 25248 0 168013 0.387474 0.397111 0.387432 1.55222e-15 1.02579 0.874611 1.2031 1.09294 0.879604 1.35802 1.04144 0.937906 1.1564 0.433627 0.994466 0.0421509 0.0538325 NA
rs267733 rs267733 01 150958836 A G 17 1 1 118836 45623 4289 0 118836 45623 4289 0 168748 528 190 17 0 735 118308 45433 4272 0 168013 0.160597 0.152381 0.160633 0 0.937049 0.793591 1.10644 0.891657 0.549581 1.44665 0.93939 0.814594 1.0833 0.417914 1 -0.0578638 0.0714327 NA
rs12145743 rs12145743 01 156700651 T G 18 1 1 74024 75499 19225 0 74024 75499 19225 0 168748 337 323 75 0 735 73687 75176 19150 0 168013 0.337631 0.321769 0.3377 0 0.939473 0.806224 1.09475 0.856354 0.666432 1.1004 0.930443 0.833803 1.03828 0.185813 1 -0.0732023 0.0553277 NA
rs4650994 rs4650994 01 178515312 G A 19 1 1 37200 83606 47942 0 37200 83606 47942 0 168748 150 379 206 0 735 37050 83227 47736 0 168013 0.468171 0.461905 0.468199 0 1.12479 0.930655 1.35942 1.0659 0.8633 1.31606 1.02562 0.925461 1.13663 0.592659 1 0.0279679 0.0522777 NA
1:182150978_C_A rs1689797 01 182150978 C A 20 0.998379 0.997367 75241.2 74817 18689.7 0 75241.2 74817 18689.7 0 168748 334.122 310.176 90.702 0 735 74907.1 74506.8 18599 0 168013 0.332438 0.334408 0.332429 1.20728e-15 0.933321 0.799412 1.08966 1.09331 0.866406 1.37965 1.00894 0.905118 1.12468 0.881175 0.998741 0.00830236 0.0555418 NA
rs2642438 rs2642438 01 220970028 A G 21 1 1 15007 70481 83260 0 15007 70481 83260 0 168748 67 295 373 0 735 14940 70186 82887 0 168013 0.297766 0.291837 0.297792 0 0.937232 0.718446 1.22265 1.00346 0.773211 1.30226 1.02906 0.91939 1.15182 0.636846 1 0.0269993 0.0571881 NA
1:220985811_T_C rs903319 01 220985811 T C 22 0.997338 0.99494 91264.7 65658.5 11824.9 0 91264.7 65658.5 11824.9 0 168748 388.071 294.259 52.6706 0 735 90876.6 65364.2 11772.2 0 168013 0.26462 0.271837 0.264589 1.12105e-15 1.05422 0.905706 1.22708 1.04774 0.785197 1.39806 1.03762 0.924754 1.16426 0.54471 0.994636 0.0360048 0.0594428 NA
rs4846914 rs4846914 01 230295691 G A 23 1 1 26160 80789 61799 0 26160 80789 61799 0 168748 122 369 244 0 735 26038 80420 61555 0 168013 0.394402 0.417007 0.394303 0 0.979287 0.797638 1.2023 0.846008 0.680423 1.05189 0.910112 0.820289 1.00977 0.0811868 1 -0.0934037 0.0535621 NA
1:230419344_G_A rs6680658 01 230419344 G A 24 0.993182 0.986044 99125.9 60447.6 9174.47 0 99125.9 60447.6 9174.47 0 168748 423.929 266.133 44.9373 0 735 98702 60181.5 9129.53 0 168013 0.233474 0.242182 0.233436 -2.15586e-15 1.0296 0.882982 1.20057 1.14602 0.842025 1.55975 1.04944 0.931147 1.18276 0.407905 0.988563 0.051527 0.0622619 NA
1:234849339_G_A rs2587534 01 234849339 G A 25 0.995935 0.992538 38996.9 84300.9 45450.2 0 38996.9 84300.9 45450.2 0 168748 200.2 343.992 190.808 0 735 38796.7 83956.9 45259.4 0 168013 0.480879 0.506389 0.480767 1.72469e-16 0.794004 0.666768 0.94552 0.816993 0.669727 0.996642 0.902554 0.814647 0.999947 0.0510375 0.99106 -0.102601 0.0525842 NA
rs1367117 rs1367117 02 21263900 G A 26 1 1 74324 75393 19031 0 74324 75393 19031 0 168748 318 348 69 0 735 74006 75045 18962 0 168013 0.336167 0.330612 0.336191 0 1.07919 0.926649 1.25684 0.846847 0.652448 1.09917 0.975209 0.874585 1.08741 0.6582 1 -0.0245081 0.055398 NA
rs515135 rs515135 02 21286057 T C 27 1 1 5415 49995 113338 0 5415 49995 113338 0 168748 25 206 504 0 735 5390 49789 112834 0 168013 0.180224 0.17415 0.180251 0 0.892036 0.588426 1.3523 0.963029 0.643904 1.44031 1.04274 0.910979 1.19355 0.563307 1 0.0394159 0.0682011 NA
rs1260326 rs1260326 02 27730940 T C 28 1 1 26462 80555 61731 0 26462 80555 61731 0 168748 130 364 241 0 735 26332 80191 61490 0 168013 0.395498 0.42449 0.395371 0 0.919425 0.752201 1.12382 0.793877 0.64108 0.983092 0.886547 0.799252 0.983378 0.0214419 1 -0.123099 0.0535187 NA
2:27731212_T_C rs3817588 02 27731212 T C 29 0.992062 0.980735 109557 52758.4 6432.95 0 109557 52758.4 6432.95 0 168748 480.51 234.129 20.3608 0 735 109076 52524.3 6412.59 0 168013 0.194445 0.186973 0.194477 -4.65667e-15 1.01187 0.865226 1.18336 0.720756 0.462252 1.12382 0.952541 0.835257 1.08629 0.458615 0.983695 -0.0493248 0.0665535 NA
rs6544713 rs6544713 02 44073881 T C 30 1 1 17758 73617 77373 0 17758 73617 77373 0 168748 80 308 347 0 735 17678 73309 77026 0 168013 0.323361 0.318367 0.323383 0 0.928403 0.725576 1.18793 0.995486 0.780236 1.27012 1.02328 0.916713 1.14224 0.69135 1 0.0221673 0.0558338 NA
rs4148218 rs4148218 02 44099582 G A 31 1 1 112496 50588 5664 0 112496 50588 5664 0 168748 481 226 28 0 735 112015 50362 5636 0 168013 0.183457 0.191837 0.18342 0 1.04505 0.891944 1.22443 1.15696 0.789641 1.69514 1.05678 0.927835 1.20364 0.392897 1 0.0578107 0.0676643 NA
rs2710642 rs2710642 02 63149557 G A 32 1 1 18012 74105 76631 0 18012 74105 76631 0 168748 87 320 328 0 735 17925 73785 76303 0 168013 0.326312 0.336054 0.326269 0 0.893556 0.704624 1.13315 0.88567 0.698839 1.12245 0.956782 0.858435 1.0664 0.408175 1 -0.0461534 0.0558009 NA
2:118576719_T_C rs17508045 02 118576719 T C 33 0.999619 0.997981 140303 27117.9 1327.04 0 140303 27117.9 1327.04 0 168748 611.945 120.055 3 0 735 139691 26997.9 1324.04 0 168013 0.0882144 0.0857516 0.0882252 -5.17408e-16 1.01509 0.834356 1.23499 0.517223 0.166136 1.61024 0.969334 0.807259 1.16395 0.737177 0.998078 -0.0309741 0.0922962 NA
rs2030746 rs2030746 02 121309488 C T 34 1 1 57678 81999 29071 0 57678 81999 29071 0 168748 252 356 127 0 735 57426 81643 28944 0 168013 0.415238 0.414966 0.415239 0 0.993663 0.845299 1.16807 0.999892 0.807456 1.23819 0.998877 0.900232 1.10833 0.980384 1 0.00130559 0.0530991 NA
2:135762344_C_T rs16831243 02 135762344 C T 35 0.999525 0.997987 136896 29989.6 1862.42 0 136896 29989.6 1862.42 0 168748 571.576 155.424 8 0 735 136324 29834.2 1854.42 0 168013 0.099896 0.116615 0.0998228 4.31173e-16 1.24251 1.04017 1.48422 1.02892 0.511304 2.07054 1.19042 1.01474 1.39652 0.0365555 0.997456 0.183669 0.0878506 NA
2:165551201_T_C rs7607980 02 165551201 T C 36 0.999291 0.99767 130153 36041.6 2553.17 0 130153 36041.6 2553.17 0 168748 580.961 141.039 13 0 735 129572 35900.5 2540.17 0 168013 0.121921 0.113632 0.121957 -2.32833e-15 0.876202 0.728684 1.05358 1.14142 0.657848 1.98046 0.922984 0.785407 1.08466 0.31602 0.997082 -0.0800784 0.0798651 NA
2:165619163_T_G rs355838 02 165619163 T G 37 0.99472 0.992307 25640.2 80649.2 62458.6 0 25640.2 80649.2 62458.6 0 168748 107.969 362.557 264.475 0 735 25532.3 80286.6 62194.1 0 168013 0.390907 0.393533 0.390896 -1.72469e-16 1.06789 0.860994 1.32449 1.0056 0.803538 1.25848 0.988996 0.890533 1.09835 0.803244 0.992437 -0.0134287 0.0538981 NA
rs2287623 rs2287623 02 169830155 G A 38 1 1 26555 80993 61200 0 26555 80993 61200 0 168748 132 321 282 0 735 26423 80672 60918 0 168013 0.397347 0.397959 0.397344 0 0.796508 0.650085 0.975912 0.926641 0.753223 1.13999 0.997436 0.898314 1.10749 0.966748 1 -0.00223145 0.053529 NA
rs1047891 rs1047891 02 211540507 C A 39 1 1 78824 73138 16786 0 78824 73138 16786 0 168748 355 304 76 0 735 78469 72834 16710 0 168013 0.316182 0.310204 0.316208 0 0.922591 0.791313 1.07565 1.00533 0.784289 1.28866 0.972476 0.870522 1.08637 0.611116 1 -0.0286055 0.0562568 NA
rs1250229 rs1250229 02 216304384 T C 40 1 1 11344 65961 91443 0 11344 65961 91443 0 168748 51 282 402 0 735 11293 65679 91041 0 168013 0.262667 0.261224 0.262673 0 0.95074 0.705094 1.28197 0.977751 0.730153 1.30931 1.00752 0.896615 1.13215 0.944147 1 0.00418496 0.0597349 NA
2:227122216_G_T rs1515110 02 227122216 G T 41 0.99902 0.998243 22286.2 78059.3 68402.5 0 22286.2 78059.3 68402.5 0 168748 93 345.498 296.502 0 735 22193.2 77713.8 68106 0 168013 0.363357 0.361563 0.363365 5.17408e-16 1.06092 0.843401 1.33455 1.03891 0.822618 1.31208 1.00783 0.905892 1.12124 0.87065 0.998743 0.00885165 0.0543601 NA
rs11563251 rs11563251 02 234679384 C T 42 1 1 133586 33080 2082 0 133586 33080 2082 0 168748 568 155 12 0 735 133018 32925 2070 0 168013 0.110354 0.121769 0.110304 0 1.10247 0.922682 1.3173 1.3576 0.765158 2.40877 1.11835 0.956148 1.30807 0.155243 1 0.118621 0.0834625 NA
3:12296469_G_A rs9875338 03 12296469 G A 43 0.999094 0.998462 60624.7 81035.3 27088 0 60624.7 81035.3 27088 0 168748 237.165 386.427 111.408 0 735 60387.5 80648.9 26976.6 0 168013 0.400631 0.414451 0.40057 0 1.22002 1.03753 1.4346 1.05154 0.839185 1.31763 1.05918 0.954558 1.17527 0.272114 0.997947 0.0586873 0.0534392 NA
rs7640978 rs7640978 03 32533010 C T 44 1 1 140156 27258 1334 0 140156 27258 1334 0 168748 608 121 6 0 735 139548 27137 1328 0 168013 0.0886707 0.0904762 0.0886628 0 1.0234 0.84163 1.24442 1.03699 0.463198 2.32156 1.02249 0.855247 1.22243 0.80154 1 0.0231212 0.0919862 NA
Affx-22382690 rs2290547 03 47061183 G A 45 1 1 114873 48662 5213 0 114873 48662 5213 0 168748 487 221 27 0 735 114386 48441 5186 0 168013 0.175078 0.187075 0.175025 0 1.07158 0.913755 1.25666 1.22286 0.829173 1.80345 1.08469 0.951137 1.23699 0.235831 1 0.0815411 0.0687837 NA
3:50113034_A_G rs2240327 03 50113034 A G 46 0.999898 0.999823 46580.8 84089.6 38077.6 0 46580.8 84089.6 38077.6 0 168748 206.996 368.98 159.024 0 735 46373.8 83720.6 37918.6 0 168013 0.474805 0.467366 0.474838 -8.62346e-17 0.987373 0.832525 1.17102 0.939548 0.763776 1.15577 0.970456 0.875751 1.0754 0.729725 0.999923 -0.0184384 0.0533687 NA
rs13326165 rs13326165 03 52532118 A G 47 1 1 7167 54813 106768 0 7167 54813 106768 0 168748 27 252 456 0 735 7140 54561 106312 0 168013 0.204882 0.208163 0.204868 0 1.22139 0.820636 1.81784 1.13427 0.768775 1.67353 0.980092 0.863896 1.11192 0.674496 1 -0.0273369 0.0650902 NA
rs6805251 rs6805251 03 119560606 T C 48 1 1 24771 79855 64122 0 24771 79855 64122 0 168748 111 350 274 0 735 24660 79505 63848 0 168013 0.383403 0.389116 0.383378 0 0.978011 0.789608 1.21137 0.953396 0.764346 1.18921 0.976087 0.878722 1.08424 0.642513 1 -0.0249967 0.0538505 NA
rs17345563 rs17345563 03 132209203 A G 49 1 1 132881 33694 2173 0 132881 33694 2173 0 168748 577 150 8 0 735 132304 33544 2165 0 168013 0.112712 0.112925 0.112712 0 1.02535 0.856418 1.22761 0.847284 0.421152 1.70459 1.00214 0.852368 1.17822 0.995196 1 0.000497218 0.0825878 NA
3:135932359_C_T rs687339 03 135932359 C T 50 0.998849 0.997297 8839.5 59364.5 100544 0 8839.5 59364.5 100544 0 168748 29.1373 278.349 427.514 0 735 8810.36 59086.1 100117 0 168013 0.22828 0.228996 0.228277 3.44938e-16 1.42446 0.971901 2.08774 1.29119 0.886616 1.88037 0.995931 0.88161 1.12508 0.944825 0.995391 -0.00431904 0.0624073 NA
3:156798294_A_G rs1482852 03 156798294 A G 51 0.99813 0.996838 60611.2 81146.4 26990.4 0 60611.2 81146.4 26990.4 0 168748 272.349 344.659 117.992 0 735 60338.8 80801.8 26872.4 0 168013 0.400382 0.394995 0.400405 3.44938e-16 0.945017 0.805889 1.10816 0.972788 0.783421 1.20793 0.977668 0.880394 1.08569 0.688141 0.996283 -0.0215116 0.0535942 NA
3:170727218_G_A rs10513688 03 170727218 G A 52 0.999971 0.999844 137515 29664.1 1568.62 0 137515 29664.1 1568.62 0 168748 613.996 114.004 7 0 735 136901 29550.1 1561.62 0 168013 0.0971904 0.0870775 0.0972346 0 0.860206 0.70408 1.05095 0.999456 0.473675 2.10885 0.885576 0.73846 1.062 0.182768 0.999969 -0.117683 0.0883319 NA
rs6831256 rs6831256 04 3473139 A G 53 1 1 56280 82419 30049 0 56280 82419 30049 0 168748 241 359 135 0 735 56039 82060 29914 0 168013 0.422278 0.427891 0.422253 0 1.01727 0.863768 1.19805 1.04938 0.849614 1.29611 1.02334 0.922676 1.13498 0.702558 1 0.0202372 0.0529949 NA
4:26062990_A_G rs10019888 04 26062990 A G 54 0.996558 0.990513 117704 46345.7 4698.71 0 117704 46345.7 4698.71 0 168748 483.694 228.584 22.7216 0 735 117220 46117.1 4675.99 0 168013 0.165167 0.186413 0.165074 -3.53562e-15 1.2012 1.02597 1.40636 1.17759 0.772385 1.79538 1.15889 1.01601 1.32187 0.025226 0.990886 0.158211 0.0706954 NA
rs442177 rs442177 04 88030261 G T 55 1 1 27680 81686 59382 0 27680 81686 59382 0 168748 125 356 254 0 735 27555 81330 59128 0 168013 0.406067 0.412245 0.40604 0 0.964916 0.786671 1.18355 0.946958 0.764052 1.17365 0.974659 0.878316 1.08157 0.659942 1 -0.0234808 0.0533662 NA
4:88160140_C_T rs10029254 04 88160140 C T 56 0.999894 0.999767 99782.4 59833.4 9132.2 0 99782.4 59833.4 9132.2 0 168748 429.016 262.98 43.0039 0 735 99353.4 59570.4 9089.19 0 168013 0.231404 0.237407 0.231377 4.31173e-16 1.02236 0.876581 1.19237 1.0957 0.800238 1.50026 1.03417 0.916851 1.16651 0.568222 0.999924 0.0354097 0.0620491 NA
rs3822072 rs3822072 04 89741269 G A 57 1 1 51044 83522 34182 0 51044 83522 34182 0 168748 224 366 145 0 735 50820 83156 34037 0 168013 0.450038 0.446259 0.450054 0 0.99856 0.845288 1.17962 0.966503 0.783933 1.19159 0.984768 0.888331 1.09167 0.748227 1 -0.0168774 0.052581 NA
rs2602836 rs2602836 04 100014805 A G 58 1 1 29783 82269 56696 0 29783 82269 56696 0 168748 133 356 246 0 735 29650 81913 56450 0 168013 0.420257 0.423129 0.420244 0 0.968881 0.793547 1.18295 0.971503 0.786368 1.20022 0.98824 0.890895 1.09622 0.819749 1 -0.0120828 0.0530255 NA
rs13107325 rs13107325 04 103188709 C T 59 1 1 144014 23820 914 0 144014 23820 914 0 168748 617 110 8 0 735 143397 23710 906 0 168013 0.075995 0.0857143 0.0759525 0 1.07824 0.879864 1.32135 2.05219 1.01858 4.13464 1.14057 0.94978 1.3697 0.146043 1 0.144225 0.0992158 NA
rs6450176 rs6450176 05 53298025 G A 60 1 1 94231 63782 10735 0 94231 63782 10735 0 168748 420 270 45 0 735 93811 63512 10690 0 168013 0.252602 0.244898 0.252635 0 0.949538 0.814648 1.10676 0.940241 0.690939 1.27949 0.959441 0.851686 1.08083 0.474687 1 -0.0430516 0.0602226 NA
5:55861786_C_T rs9686661 05 55861786 C T 61 0.999888 0.999713 107864 53992.3 6892.09 0 107864 53992.3 6892.09 0 168748 469.008 226.251 39.7412 0 735 107395 53766.1 6852.35 0 168013 0.200822 0.207982 0.20079 -1.03482e-15 0.963572 0.821933 1.12962 1.32802 0.959783 1.83753 1.04522 0.921263 1.18586 0.513826 0.999135 0.0425608 0.065188 NA
5:67714246_A_G rs4976033 05 67714246 A G 62 0.982941 0.972262 60423.5 81029.5 27295.1 0 60423.5 81029.5 27295.1 0 168748 239.212 361.549 134.239 0 735 60184.3 80667.9 27160.8 0 168013 0.401841 0.42859 0.401724 -5.26031e-15 1.12763 0.957359 1.32819 1.24347 1.00607 1.53689 1.11704 1.00718 1.23889 0.0324092 0.972013 0.115708 0.0540861 NA
5:74560579_G_A rs10066707 05 74560579 G A 63 0.993851 0.99098 67436.5 78234.3 23077.2 0 67436.5 78234.3 23077.2 0 168748 285.522 359.129 90.349 0 735 67151 77875.1 22986.9 0 168013 0.368564 0.36723 0.368569 -4.31173e-16 1.08459 0.928162 1.26738 0.924392 0.729292 1.17169 0.994255 0.894007 1.10574 0.894871 0.99218 -0.00717894 0.0543268 NA
5:74562029_C_G rs2006760 05 74562029 C G 64 0.989516 0.975085 106801 54855.5 7091.47 0 106801 54855.5 7091.47 0 168748 458.008 247.71 29.2824 0 735 106343 54607.8 7062.19 0 168013 0.204561 0.20835 0.204544 -9.57204e-15 1.05323 0.90207 1.22973 0.962726 0.662082 1.39989 1.0235 0.902198 1.16112 0.741089 0.974028 0.021674 0.0655969 NA
rs7703051 rs7703051 05 74625487 C A 65 1 1 65951 79063 23734 0 65951 79063 23734 0 168748 286 344 105 0 735 65665 78719 23629 0 168013 0.374911 0.376871 0.374903 0 1.00334 0.857398 1.17412 1.02026 0.815395 1.2766 1.00843 0.907255 1.12088 0.890665 1 0.00742984 0.05405 NA
5:74641707_G_A rs2303152 05 74641707 G A 66 0.999589 0.99846 136245 30774 1729.28 0 136245 30774 1729.28 0 168748 584.463 140.71 9.82745 0 735 135660 30633.3 1719.45 0 168013 0.101431 0.109092 0.101397 5.17408e-16 1.06617 0.886572 1.28215 1.32662 0.704958 2.49648 1.08517 0.920701 1.27903 0.308987 0.996675 0.0883957 0.0868882 NA
5:74648496_G_T rs17238484 05 74648496 G T 67 0.99977 0.999513 101203 58908.9 8636.25 0 101203 58908.9 8636.25 0 168748 423.937 276.129 34.9333 0 735 100779 58632.7 8601.32 0 168013 0.225725 0.235371 0.225683 0 1.11954 0.961758 1.30321 0.96548 0.683286 1.36422 1.05614 0.935992 1.19172 0.368236 0.999529 0.0562802 0.0625486 NA
rs5909 rs5909 05 74656175 G A 68 1 1 138641 28632 1475 0 138641 28632 1475 0 168748 610 116 9 0 735 138031 28516 1466 0 168013 0.0935774 0.0911565 0.093588 0 0.920484 0.754427 1.12309 1.38917 0.717891 2.68814 0.971413 0.813028 1.16065 0.722584 1 -0.0318552 0.0897313 NA
rs12916 rs12916 05 74656539 T C 69 1 1 60616 81161 26971 0 60616 81161 26971 0 168748 257 356 122 0 735 60359 80805 26849 0 168013 0.40031 0.408163 0.400276 0 1.03471 0.881039 1.2152 1.06719 0.859896 1.32445 1.0333 0.931009 1.14682 0.546302 1 0.0322601 0.0534718 NA
rs4530754 rs4530754 05 122855416 G A 70 1 1 35071 83876 49801 0 35071 83876 49801 0 168748 140 378 217 0 735 34931 83498 49584 0 168013 0.456355 0.447619 0.456393 0 1.12953 0.930054 1.3718 1.09195 0.882542 1.35104 1.03606 0.934628 1.1485 0.496457 1 0.0357513 0.0525697 NA
rs6882076 rs6882076 05 156390297 T C 71 1 1 22484 78209 68055 0 22484 78209 68055 0 168748 100 326 309 0 735 22384 77883 67746 0 168013 0.364973 0.357823 0.365004 0 0.936942 0.748503 1.17282 1.02097 0.814444 1.27986 1.03161 0.92704 1.14797 0.575356 1 0.0304197 0.0543033 NA
6:16109163_A_C rs2294261 06 16109163 A C 72 0.996455 0.994435 43897.4 84261 40589.6 0 43897.4 84261 40589.6 0 168748 179.38 377.718 177.902 0 735 43718.1 83883.3 40411.7 0 168013 0.490199 0.498994 0.49016 8.62346e-17 1.09743 0.918394 1.31137 1.0729 0.871568 1.32074 1.03597 0.935079 1.14775 0.5332 0.994273 0.0327073 0.0524888 NA
6:26093141_G_A rs1800562 06 26093141 G A 73 0.999507 0.997225 143763 23954.2 1030.82 0 143763 23954.2 1030.82 0 168748 618.325 109.675 7 0 735 143145 23844.5 1023.82 0 168013 0.0770848 0.0841323 0.077054 1.89716e-15 1.06482 0.86872 1.30518 1.58282 0.749527 3.34255 1.1003 0.914833 1.32337 0.275717 0.99657 0.107584 0.0987013 NA
rs2247056 rs2247056 06 31265490 T C 74 1 1 15038 70713 82997 0 15038 70713 82997 0 168748 63 309 363 0 735 14975 70404 82634 0 168013 0.298638 0.295918 0.29865 0 1.04325 0.795187 1.36869 1.04418 0.79864 1.3652 1.01316 0.905593 1.1335 0.847313 1 0.0110704 0.0574945 NA
6:34563164_A_G rs205262 06 34563164 A G 75 0.999297 0.998652 90079.8 66379.2 12289 0 90079.8 66379.2 12289 0 168748 394.58 292.455 47.9647 0 735 89685.2 66086.7 12241 0 168013 0.269506 0.264207 0.269529 -2.58704e-16 1.00584 0.864381 1.17046 0.890612 0.659579 1.20257 0.973163 0.86641 1.09307 0.668174 0.998307 -0.0252905 0.0589996 NA
6:43757896_C_A rs998584 06 43757896 C A 76 0.996416 0.994712 45400.6 84150.2 39197.2 0 45400.6 84150.2 39197.2 0 168748 179.565 377.737 177.698 0 735 45221 83772.4 39019.5 0 168013 0.481619 0.49873 0.481545 8.62346e-16 1.13556 0.950365 1.35683 1.14689 0.93166 1.41183 1.0712 0.966871 1.18678 0.191113 0.994508 0.068594 0.0524702 NA
rs17789218 rs17789218 06 100600097 T C 77 1 1 96445 62252 10051 0 96445 62252 10051 0 168748 422 280 33 0 735 96023 61972 10018 0 168013 0.244015 0.235374 0.244053 0 1.02808 0.883626 1.19614 0.749542 0.525622 1.06885 0.953494 0.845032 1.07588 0.448983 1 -0.046146 0.06095 NA
6:116337503_G_A rs868943 06 116337503 G A 78 0.999609 0.999363 56210.7 82005.2 30532.1 0 56210.7 82005.2 30532.1 0 168748 255.263 351.749 127.988 0 735 55955.4 81653.5 30404.1 0 168013 0.423915 0.413419 0.42396 8.62346e-17 0.944306 0.803467 1.10983 0.922767 0.745931 1.14152 0.95761 0.862992 1.0626 0.430672 0.999356 -0.0416489 0.0528511 NA
rs9491696 rs9491696 06 127452639 C G 79 1 1 43114 84465 41169 0 43114 84465 41169 0 168748 188 364 183 0 735 42926 84101 40986 0 168013 0.494237 0.496599 0.494227 0 0.988241 0.828411 1.17891 1.01948 0.831359 1.25017 1.00953 0.911213 1.11846 0.863705 1 0.00898709 0.0523541 NA
6:139831757_T_C rs634869 06 139831757 T C 80 0.999774 0.999688 28484.3 81392.5 58871.2 0 28484.3 81392.5 58871.2 0 168748 113 357.008 264.992 0 735 28371.3 81035.5 58606.2 0 168013 0.409964 0.396604 0.410022 0 1.10612 0.894824 1.36732 1.13525 0.910449 1.41555 1.05735 0.952215 1.17408 0.298945 0.999977 0.0551016 0.0530487 NA
6:152040291_T_C rs12525163 06 152040291 T C 81 0.999266 0.998542 89064.8 67217.2 12466 0 89064.8 67217.2 12466 0 168748 390.141 284.071 60.7882 0 735 88674.7 66933.1 12405.2 0 168013 0.273038 0.27595 0.273025 0 0.964635 0.827615 1.12434 1.11377 0.849446 1.46033 1.0148 0.904903 1.13804 0.790639 0.998498 0.0156289 0.0588703 NA
6:160575985_C_T rs2297374 06 160575985 C T 82 0.998148 0.996887 65924.1 78984.2 23839.8 0 65924.1 78984.2 23839.8 0 168748 269.514 363.565 101.922 0 735 65654.6 78620.6 23737.8 0 168013 0.375304 0.385992 0.375258 1.55222e-15 1.1265 0.961969 1.31916 1.04594 0.83237 1.31432 1.04659 0.942042 1.16273 0.381277 0.997901 0.0473153 0.0540409 NA
rs1564348 rs1564348 06 160578860 T C 83 1 1 116290 47641 4817 0 116290 47641 4817 0 168748 529 188 18 0 735 115761 47453 4799 0 168013 0.169706 0.152381 0.169782 0 0.866963 0.733797 1.0243 0.820783 0.512654 1.31411 0.879087 0.762312 1.01375 0.0721174 1 -0.125252 0.0696474 NA
rs702485 rs702485 07 6449272 A G 84 1 1 50138 83569 35041 0 50138 83569 35041 0 168748 228 377 130 0 735 49910 83192 34911 0 168013 0.455268 0.433333 0.455364 0 0.992002 0.841272 1.16974 0.815143 0.656895 1.01151 0.914624 0.824789 1.01424 0.0905712 1 -0.0889027 0.0525308 NA
7:16152174_T_A rs17286602 07 16152174 T A 85 0.997771 0.996483 55323.3 82684.3 30740.4 0 55323.3 82684.3 30740.4 0 168748 253.153 328.176 153.671 0 735 55070.2 82356.1 30586.7 0 168013 0.427161 0.432325 0.427138 6.03642e-16 0.866852 0.735506 1.02165 1.09293 0.89399 1.33614 1.02139 0.92104 1.13268 0.683696 0.994596 0.0216005 0.0530172 NA
rs10282707 rs10282707 07 17911038 C T 86 1 1 61343 80798 26607 0 61343 80798 26607 0 168748 280 331 124 0 735 61063 80467 26483 0 168013 0.397077 0.393878 0.397091 0 0.897078 0.76483 1.05219 1.02111 0.826115 1.26214 0.986648 0.888433 1.09572 0.83526 1 -0.0111296 0.0535181 NA
rs12670798 rs12670798 07 21607352 T C 87 1 1 96073 62526 10149 0 96073 62526 10149 0 168748 410 285 40 0 735 95663 62241 10109 0 168013 0.245407 0.248299 0.245395 0 1.06839 0.918195 1.24315 0.923234 0.666852 1.27819 1.01575 0.902159 1.14364 0.819826 1 0.013853 0.0608203 NA
rs4722551 rs4722551 07 25991826 T C 88 1 1 119351 45064 4333 0 119351 45064 4333 0 168748 506 208 21 0 735 118845 44856 4312 0 168013 0.159202 0.170068 0.159154 0 1.08911 0.926412 1.28039 1.14385 0.738492 1.77172 1.08262 0.944598 1.24082 0.251887 1 0.0818912 0.0714722 NA
rs2073547 rs2073547 07 44582331 A G 89 1 1 112763 50020 5965 0 112763 50020 5965 0 168748 483 222 30 0 735 112280 49798 5935 0 168013 0.183558 0.191837 0.183522 0 1.03633 0.883736 1.21526 1.17505 0.811879 1.70067 1.05606 0.927209 1.20283 0.412554 1 0.0550244 0.0671515 NA
rs217386 rs217386 07 44600695 G A 90 1 1 55730 82360 30658 0 55730 82360 30658 0 168748 233 383 119 0 735 55497 81977 30539 0 168013 0.425712 0.422449 0.425726 0 1.11281 0.945244 1.31008 0.928123 0.743884 1.15799 0.986672 0.889463 1.09451 0.815882 1 -0.0123088 0.0528624 NA
rs4917014 rs4917014 07 50305863 T G 91 1 1 78017 73543 17188 0 78017 73543 17188 0 168748 346 301 88 0 735 77671 73242 17100 0 168013 0.319764 0.32449 0.319743 0 0.922548 0.790231 1.07702 1.15523 0.913669 1.46066 1.02198 0.916043 1.14016 0.692894 1 0.0221932 0.0561951 NA
rs17145738 rs17145738 07 72982874 C T 92 1 1 130143 36062 2543 0 130143 36062 2543 0 168748 575 150 10 0 735 129568 35912 2533 0 168013 0.121921 0.115646 0.121949 0 0.941199 0.786094 1.12691 0.8896 0.475498 1.66433 0.941559 0.802194 1.10513 0.455649 1 -0.0595778 0.0798597 NA
rs799160 rs799160 07 73060006 C T 93 1 1 44115 84439 40194 0 44115 84439 40194 0 168748 174 355 206 0 735 43941 84084 39988 0 168013 0.488382 0.521769 0.488236 0 1.06619 0.889003 1.2787 1.30094 1.06271 1.59257 1.14362 1.03214 1.26713 0.0107617 1 0.133658 0.0524079 NA
7:116358044_A_G rs38855 07 116358044 A G 94 0.993098 0.989847 47088.9 84255 37404.1 0 47088.9 84255 37404.1 0 168748 192.149 375.757 167.094 0 735 46896.7 83879.2 37237 0 168013 0.471304 0.482956 0.471253 1.20728e-15 1.09334 0.918554 1.3014 1.09519 0.889727 1.34811 1.04803 0.945904 1.16118 0.376365 0.991913 0.0466057 0.0526847 NA
7:130444934_A_G rs3996352 07 130444934 A G 95 0.997502 0.996136 43179.4 84425.9 41142.7 0 43179.4 84425.9 41142.7 0 168748 183.373 361.118 190.51 0 735 42996 84064.8 40952.2 0 168013 0.493965 0.504855 0.493918 8.62346e-17 1.00723 0.8429 1.20359 1.09077 0.890179 1.33657 1.04472 0.942973 1.15745 0.407506 0.995895 0.0434918 0.0525079 NA
rs17173637 rs17173637 07 150529449 T C 96 1 1 141421 26093 1234 0 141421 26093 1234 0 168748 613 119 3 0 735 140808 25974 1231 0 168013 0.0846262 0.085034 0.0846244 0 1.05239 0.864395 1.28126 0.559796 0.179794 1.74295 1.00529 0.836609 1.20798 0.971073 1 0.00340459 0.0938886 NA
8:9184231_G_A rs4240624 08 9184231 G A 97 0.999838 0.99931 1358.8 28012 139377 0 1358.8 28012 139377 0 168748 9 116.067 609.933 0 735 1349.8 27895.9 138767 0 168013 0.0910517 0.0912018 0.0910511 1.72469e-16 0.624015 0.316014 1.23221 0.65921 0.340606 1.27584 0.998182 0.835458 1.1926 0.981805 0.999482 0.00207339 0.0909119 NA
8:9267117_C_T rs9693857 08 9267117 C T 98 0.996681 0.995354 51741.1 83491.5 33515.4 0 51741.1 83491.5 33515.4 0 168748 199.443 371.396 164.161 0 735 51541.7 83120.1 33351.2 0 168013 0.445997 0.475998 0.445866 1.37975e-15 1.1547 0.971836 1.37198 1.27203 1.03418 1.56459 1.12897 1.0189 1.25094 0.0197617 0.994847 0.1231 0.0528135 NA
8:15799853_G_C rs4332136 08 15799853 G C 99 0.999556 0.978297 166060 2678.76 8.97255 0 166060 2678.76 8.97255 0 168748 727.855 7.1451 0 0 735 165332 2671.62 8.97255 0 168013 0.00799035 0.00486061 0.00800404 -3.01821e-15 0.607501 0.290476 1.27052 NA NA NA 0.605352 0.289974 1.26373 0.162347 0.988211 -0.410513 0.293807 NA
rs4921914 rs4921914 08 18272438 C T 100 1 1 8285 58673 101790 0 8285 58673 101790 0 168748 35 249 451 0 735 8250 58424 101339 0 168013 0.222945 0.217007 0.222971 0 1.0046 0.704703 1.43213 1.04902 0.743203 1.48069 1.03537 0.914366 1.17239 0.614304 1 0.0317246 0.0629532 NA
rs1801177 rs1801177 08 19805708 G A 101 1 1 163025 5671 52 0 163025 5671 52 0 168748 709 26 0 0 735 162316 5645 52 0 168013 0.0171113 0.0176871 0.0171088 0 1.05445 0.712301 1.56094 NA NA NA 1.03441 0.701259 1.52583 0.811925 1 0.0483006 0.202992 NA
rs268 rs268 08 19813529 A G 102 1 1 162611 6086 51 0 162611 6086 51 0 168748 709 25 1 0 735 161902 6061 50 0 168013 0.018335 0.0183673 0.0183349 0 0.941893 0.631575 1.40468 4.56705 0.630017 33.107 1.0018 0.684035 1.46719 0.991852 1 0.00199241 0.195103 NA
rs301 rs301 08 19816934 T C 103 1 1 98971 60498 9279 0 98971 60498 9279 0 168748 434 252 49 0 735 98537 60246 9230 0 168013 0.234243 0.238095 0.234226 0 0.94969 0.812874 1.10953 1.20532 0.896368 1.62077 1.02168 0.905888 1.15228 0.733497 1 0.0210139 0.0617187 NA
rs326 rs326 08 19819439 A G 104 1 1 84325 70007 14416 0 84325 70007 14416 0 168748 383 287 65 0 735 83942 69720 14351 0 168013 0.29286 0.283673 0.2929 0 0.902205 0.773937 1.05173 0.992686 0.762719 1.29199 0.956025 0.853321 1.07109 0.441974 1 -0.044274 0.0575837 NA
rs328 rs328 08 19819724 C G 105 1 1 136533 30478 1737 0 136533 30478 1737 0 168748 592 135 8 0 735 135941 30343 1729 0 168013 0.1006 0.102721 0.10059 0 1.02165 0.847108 1.23217 1.06249 0.528016 2.13797 1.02361 0.864652 1.21178 0.793247 1 0.0227698 0.0868755 NA
rs12678919 rs12678919 08 19844222 A G 106 1 1 137636 29503 1609 0 137636 29503 1609 0 168748 593 135 7 0 735 137043 29368 1602 0 168013 0.0969523 0.101361 0.096933 0 1.06234 0.880855 1.28121 1.00981 0.478529 2.13092 1.05083 0.886753 1.24526 0.577056 1 0.0492573 0.0883237 NA
8:19865843_G_A rs894210 08 19865843 G A 107 0.995377 0.992958 35452.2 83910.7 49385.1 0 35452.2 83910.7 49385.1 0 168748 169.953 375.271 189.776 0 735 35282.2 83535.4 49195.4 0 168013 0.458717 0.486515 0.458595 -1.72469e-15 0.932612 0.777701 1.11838 0.800839 0.650808 0.985457 0.894004 0.806905 0.990503 0.0310596 0.994713 -0.11363 0.0526963 NA
rs10102164 rs10102164 08 55421614 G A 108 1 1 104860 56335 7553 0 104860 56335 7553 0 168748 462 237 36 0 735 104398 56098 7517 0 168013 0.21168 0.210204 0.211686 0 0.954665 0.816007 1.11689 1.0822 0.770308 1.52038 0.991136 0.87403 1.12393 0.942656 1 -0.00461279 0.0641269 NA
8:59385919_C_T rs2326077 08 59385919 C T 109 0.999408 0.998915 19323.9 75391.5 74032.5 0 19323.9 75391.5 74032.5 0 168748 85.3373 326.906 322.757 0 735 19238.6 75064.6 73709.8 0 168013 0.337899 0.33849 0.337896 -4.31173e-16 0.981798 0.773248 1.2466 0.987155 0.77722 1.2538 0.997349 0.895007 1.11139 0.940947 0.998028 -0.00409807 0.0553196 NA
rs2293889 rs2293889 08 116599199 T G 110 1 1 31527 83259 53962 0 31527 83259 53962 0 168748 134 384 217 0 735 31393 82875 53745 0 168013 0.433525 0.443537 0.433481 0 1.08551 0.891341 1.32199 0.94591 0.762312 1.17373 0.959979 0.865914 1.06426 0.439069 1 -0.0409413 0.0529117 NA
8:116663898_G_A rs2737252 08 116663898 G A 111 0.998301 0.996675 87133.2 68187.7 13427.2 0 87133.2 68187.7 13427.2 0 168748 360.494 304.325 70.1804 0 735 86772.7 67883.3 13357 0 168013 0.281609 0.302508 0.281518 8.62346e-16 1.0791 0.92609 1.25738 1.26471 0.978702 1.63431 1.1069 0.990065 1.23751 0.0700318 0.996812 0.105608 0.0582922 NA
8:121868551_G_T rs4871137 08 121868551 G T 112 0.998639 0.99779 17043.5 72862 78842.6 0 17043.5 72862 78842.6 0 168748 80.5686 319.427 335.004 0 735 16962.9 72542.5 78507.6 0 168013 0.316889 0.326915 0.316846 -1.46599e-15 0.927073 0.725681 1.18436 0.898407 0.704052 1.14641 0.954914 0.856111 1.06512 0.381998 0.997793 -0.0492401 0.0563245 NA
8:126474306_G_A rs2980885 08 126474306 G A 113 0.990983 0.979974 8567.06 59148.4 101033 0 8567.06 59148.4 101033 0 168748 33.6627 238.631 462.706 0 735 8533.4 58909.8 100570 0 168013 0.226025 0.208134 0.226103 -4.4842e-15 1.02686 0.715293 1.47415 1.1663 0.821395 1.65603 1.11156 0.97979 1.26105 0.10347 0.978065 0.103098 0.0633181 NA
8:126482621_C_A rs2954022 08 126482621 C A 114 0.999789 0.999665 48420.2 83939.5 36388.4 0 48420.2 83939.5 36388.4 0 168748 192.859 348.298 193.843 0 735 48227.3 83591.2 36194.5 0 168013 0.46435 0.50067 0.464191 8.62346e-17 1.04194 0.873548 1.2428 1.33925 1.09669 1.63545 1.15738 1.04466 1.28226 0.00488934 0.999011 0.147635 0.0524599 NA
8:126482621_C_T rs2954022 08 126482621 C T 115 0.999644 0.680074 168597 150.4 0.113725 0 168597 150.4 0.113725 0 168748 734.945 0.054902 0 0 735 167863 150.345 0.113725 0 168013 0.000446309 0 0.000448098 -4.65667e-15 0.083406 1.9389e-05 358.789 NA NA NA 0.0833142 1.93708e-05 358.337 0.432968 0.917994 -1.00505 1.28176 NA
rs4075205 rs4075205 08 144284709 T C 116 1 1 48718 84163 35867 0 48718 84163 35867 0 168748 223 358 154 0 735 48495 83805 35713 0 168013 0.461923 0.453061 0.461961 0 0.928978 0.785645 1.09846 0.937749 0.763313 1.15205 0.964775 0.87042 1.06936 0.48205 1 -0.0369567 0.0525693 NA
8:145022657_G_T rs7832643 08 145022657 G T 117 0.994003 0.99201 60096.6 81362.2 27289.2 0 60096.6 81362.2 27289.2 0 168748 273.91 345.243 115.847 0 735 59822.7 81016.9 27173.4 0 168013 0.402792 0.392474 0.402837 1.9834e-15 0.930695 0.793922 1.09103 0.931106 0.748954 1.15756 0.957657 0.862273 1.06359 0.428239 0.99185 -0.0424597 0.0535966 NA
9:2640759_A_G rs3780181 09 2640759 A G 118 0.99745 0.984489 146865 21121.9 761.239 0 146865 21121.9 761.239 0 168748 635.647 93.3255 6.02745 0 735 146229 21028.6 755.212 0 168013 0.0670952 0.0716873 0.0670751 -7.50241e-15 1.02096 0.821184 1.26934 1.83604 0.820627 4.1079 1.07407 0.880585 1.31007 0.513111 0.990273 0.0685005 0.104741 NA
9:15304782_C_A rs686030 09 15304782 C A 119 0.999307 0.997797 3356.93 41135.9 124255 0 3356.93 41135.9 124255 0 168748 11 182.929 541.071 0 735 3345.93 40953 123714 0 168013 0.141779 0.139408 0.141789 3.44938e-16 1.35869 0.738624 2.49931 1.33033 0.731615 2.41899 1.0199 0.879679 1.18248 0.793212 0.998069 0.0196842 0.0750898 NA
9:16904846_C_T rs7033354 09 16904846 C T 120 0.998625 0.997688 17469.5 73526.4 77752.1 0 17469.5 73526.4 77752.1 0 168748 78.0353 327.243 329.722 0 735 17391.5 73199.1 77422.4 0 168013 0.321383 0.328785 0.32135 -1.20728e-15 0.996345 0.77792 1.2761 0.94913 0.741192 1.2154 0.966681 0.866799 1.07807 0.527045 0.998892 -0.0354344 0.0560208 NA
rs1883025 rs1883025 09 107664301 C T 121 1 1 93645 64135 10968 0 93645 64135 10968 0 168748 395 294 46 0 735 93250 63841 10922 0 168013 0.255028 0.262585 0.254995 0 1.08717 0.934518 1.26477 0.994277 0.732178 1.3502 1.04036 0.926018 1.16883 0.499548 1 0.0405506 0.0600571 NA
9:107684230_T_G rs2472509 09 107684230 T G 122 0.989639 0.982519 76718.1 73973.3 18056.7 0 76718.1 73973.3 18056.7 0 168748 334.886 334.788 65.3255 0 735 76383.2 73638.5 17991.3 0 168013 0.326186 0.316625 0.326228 0 1.03697 0.890907 1.20698 0.82817 0.634997 1.08011 0.956925 0.85713 1.06834 0.455652 0.985319 -0.0418918 0.0561533 NA
rs8176720 rs8176720 09 136132873 T C 123 1 1 75957 74427 18364 0 75957 74427 18364 0 168748 312 348 75 0 735 75645 74079 18289 0 168013 0.329352 0.338776 0.329311 0 1.13896 0.977233 1.32746 0.994253 0.772332 1.27994 1.04347 0.93641 1.16276 0.471399 1 0.0400938 0.05567 NA
rs579459 rs579459 09 136154168 T C 124 1 1 106087 55371 7290 0 106087 55371 7290 0 168748 453 251 31 0 735 105634 55120 7259 0 168013 0.207265 0.212925 0.20724 0 1.06187 0.909791 1.23936 0.995842 0.691553 1.43402 1.03485 0.913116 1.17282 0.630866 1 0.0310552 0.0646299 NA
10:5196273_A_G rs1781930 10 5196273 A G 125 0.999828 0.999551 5304.27 49422.3 114021 0 5304.27 49422.3 114021 0 168748 19 220.02 495.98 0 735 5285.27 49202.3 113525 0 168013 0.177871 0.175524 0.177882 -3.44938e-16 1.24391 0.777817 1.98931 1.2153 0.767957 1.92324 1.01634 0.888284 1.16286 0.792044 0.999872 0.0180428 0.0684329 NA
rs970548 rs970548 10 46013277 A C 126 1 1 95878 62669 10201 0 95878 62669 10201 0 168748 409 282 44 0 735 95469 62387 10157 0 168013 0.246139 0.251701 0.246115 0 1.0551 0.90628 1.22836 1.01117 0.740427 1.38093 1.03033 0.915601 1.15944 0.608411 1 0.0311213 0.060743 NA
10:65301725_T_C rs7897379 10 65301725 T C 127 0.999466 0.999147 45945.7 84326.7 38475.6 0 45945.7 84326.7 38475.6 0 168748 203.835 356.169 174.996 0 735 45741.8 83970.5 38300.6 0 168013 0.477866 0.480381 0.477855 1.72469e-16 0.951838 0.801013 1.13106 1.02531 0.837407 1.25538 1.01017 0.911721 1.11926 0.826539 0.999558 0.0114793 0.0523826 NA
rs2068888 rs2068888 10 94839642 G A 128 1 1 51273 83479 33996 0 51273 83479 33996 0 168748 227 375 133 0 735 51046 83104 33863 0 168013 0.448808 0.436054 0.448864 0 1.01472 0.860206 1.19698 0.883206 0.712722 1.09447 0.949396 0.856209 1.05273 0.317931 1 -0.0525011 0.0525684 NA
rs2255141 rs2255141 10 113933886 A G 129 1 1 12697 67199 88852 0 12697 67199 88852 0 168748 48 284 403 0 735 12649 66915 88449 0 168013 0.274353 0.258503 0.274422 0 1.11843 0.823215 1.51952 1.20068 0.889614 1.62051 1.08487 0.965076 1.21954 0.168468 1 0.0807079 0.0586053 NA
rs2923084 rs2923084 11 10388782 A G 130 1 1 114292 49143 5313 0 114292 49143 5313 0 168748 530 184 21 0 735 113762 48959 5292 0 168013 0.177095 0.153741 0.177198 0 0.80669 0.681908 0.954305 0.851767 0.550235 1.31854 0.843579 0.731905 0.972292 0.018792 1 -0.160867 0.0684648 NA
11:14276999_G_A rs2303975 11 14276999 G A 131 0.998937 0.995874 133198 33519.9 2029.66 0 133198 33519.9 2029.66 0 168748 573.788 142.349 18.8627 0 735 132625 33377.5 2010.8 0 168013 0.111347 0.1225 0.111298 -4.31173e-16 0.985764 0.820159 1.18481 2.16825 1.36775 3.43726 1.11469 0.953407 1.30326 0.188978 0.997796 0.109428 0.0833033 NA
11:18656271_C_T rs10832962 11 18656271 C T 132 0.998718 0.99712 11275.3 64653 92819.7 0 11275.3 64653 92819.7 0 168748 48.9882 264.039 421.973 0 735 11226.3 64388.9 92397.7 0 168013 0.258384 0.246269 0.258437 -1.55222e-15 0.939731 0.692307 1.27558 1.04657 0.778046 1.40778 1.06663 0.947051 1.20131 0.275856 0.997648 0.0651561 0.0597941 NA
rs326214 rs326214 11 47298360 G A 133 1 1 17685 73614 77449 0 17685 73614 77449 0 168748 85 346 304 0 735 17600 73268 77145 0 168013 0.322919 0.35102 0.322796 0 0.977812 0.770836 1.24036 0.815942 0.641176 1.03835 0.881268 0.791565 0.981137 0.0203977 1 -0.129574 0.055876 NA
rs17788930 rs17788930 11 47752775 A G 134 1 1 72159 76094 20495 0 72159 76094 20495 0 168748 302 340 93 0 735 71857 75754 20402 0 168013 0.34692 0.357823 0.346872 0 1.06791 0.914286 1.24735 1.08461 0.859211 1.36913 1.04916 0.942813 1.16751 0.381421 1 0.0479694 0.0548046 NA
11:51512090_T_C rs11246602 11 51512090 T C 135 0.999696 0.998729 126891 38887.8 2968.88 0 126891 38887.8 2968.88 0 168748 547.667 175.325 12.0078 0 735 126344 38712.4 2956.87 0 168013 0.132818 0.135606 0.132806 -1.87129e-14 1.0448 0.881056 1.23897 0.936848 0.528253 1.66149 1.0244 0.882017 1.18976 0.72337 0.997984 0.0273449 0.0772544 NA
11:55324308_A_G rs12226802 11 55324308 A G 136 0.99993 0.99974 128076 37906 2765.8 0 128076 37906 2765.8 0 168748 551.851 172.145 11.0039 0 735 127524 37733.9 2754.8 0 168013 0.128706 0.132077 0.128691 1.72469e-16 1.05423 0.88809 1.25145 0.923057 0.507644 1.67841 1.03032 0.885626 1.19864 0.669367 0.999085 0.0334282 0.0782831 NA
rs174532 rs174532 11 61548874 G A 137 1 1 83891 70124 14733 0 83891 70124 14733 0 168748 381 293 61 0 735 83510 69831 14672 0 168013 0.295085 0.282313 0.295141 0 0.919672 0.789492 1.07132 0.911285 0.695055 1.19478 0.939439 0.83838 1.05268 0.272389 1 -0.062921 0.0573272 NA
rs1535 rs1535 11 61597972 A G 138 1 1 71749 76590 20409 0 71749 76590 20409 0 168748 302 345 88 0 735 71447 76245 20321 0 168013 0.34788 0.354422 0.347851 0 1.0705 0.916982 1.24971 1.02451 0.807563 1.29973 1.02926 0.924717 1.14562 0.554818 1 0.032457 0.05496 NA
rs12801636 rs12801636 11 65391317 G A 139 1 1 101521 58616 8611 0 101521 58616 8611 0 168748 449 260 26 0 735 101072 58356 8585 0 168013 0.224708 0.212245 0.224762 0 1.00293 0.860574 1.16884 0.681738 0.458826 1.01295 0.929303 0.819875 1.05334 0.253765 1 -0.0714499 0.0626065 NA
rs499974 rs499974 11 75455021 C A 140 1 1 120122 44544 4082 0 120122 44544 4082 0 168748 540 183 12 0 735 119582 44361 4070 0 168013 0.156174 0.140816 0.156241 0 0.913528 0.772252 1.08065 0.652918 0.36817 1.1579 0.885097 0.763897 1.02553 0.0942196 1 -0.120561 0.0720392 NA
11:116639104_A_G rs10790162 11 116639104 A G 141 0.99976 0.99855 756.647 21314.3 146677 0 756.647 21314.3 146677 0 168748 4 86.8 644.2 0 735 752.647 21227.5 146033 0 168013 0.0676382 0.0644898 0.0676519 -8.62346e-17 0.769399 0.281646 2.10184 0.830045 0.309772 2.22414 1.05259 0.854442 1.29669 0.653168 0.998226 0.0469433 0.104466 NA
rs603446 rs603446 11 116654435 C T 142 1 1 50475 83581 34692 0 50475 83581 34692 0 168748 218 378 139 0 735 50257 83203 34553 0 168013 0.453235 0.446259 0.453266 0 1.04735 0.88622 1.23778 0.927404 0.74935 1.14777 0.972083 0.876888 1.07761 0.590321 1 -0.0282927 0.0525523 NA
11:122534504_T_C rs7117842 11 122534504 T C 143 0.993318 0.989007 67529.7 78084.6 23133.7 0 67529.7 78084.6 23133.7 0 168748 273.361 369.776 91.8627 0 735 67256.4 77714.8 23041.8 0 168013 0.368455 0.376532 0.368419 -2.58704e-16 1.17067 1.00089 1.36924 0.980888 0.774032 1.24303 1.03532 0.931432 1.15079 0.524457 0.986285 0.0346488 0.0544373 NA
rs11220462 rs11220462 11 126243952 G A 144 1 1 127078 38706 2964 0 127078 38706 2964 0 168748 545 177 13 0 735 126533 38529 2951 0 168013 0.13225 0.138095 0.132225 0 1.06658 0.89988 1.26416 1.02278 0.589348 1.77497 1.05151 0.906391 1.21986 0.519384 1 0.0497136 0.0771596 NA
12:20463526_A_G rs11045163 12 20463526 A G 145 0.996817 0.995013 54769.1 82683.5 31295.4 0 54769.1 82683.5 31295.4 0 168748 248.384 352.992 133.624 0 735 54520.7 82330.5 31161.8 0 168013 0.430447 0.421931 0.430485 -1.20728e-15 0.941113 0.799813 1.10738 0.941235 0.762389 1.16204 0.965629 0.870479 1.07118 0.50511 0.992411 -0.0353309 0.0530119 NA
12:57844049_C_T rs3741414 12 57844049 C T 146 0.999653 0.999162 97329.6 61532.9 9885.49 0 97329.6 61532.9 9885.49 0 168748 433.957 267.09 33.9529 0 735 96895.6 61265.8 9851.53 0 168013 0.240903 0.227888 0.24096 1.12105e-15 0.973413 0.835509 1.13408 0.76954 0.542342 1.09192 0.92974 0.822854 1.05051 0.261622 0.999384 -0.0687113 0.0612091 NA
rs10861661 rs10861661 12 107174646 A C 147 1 1 95835 62614 10299 0 95835 62614 10299 0 168748 411 271 53 0 735 95424 62343 10246 0 168013 0.246557 0.256463 0.246514 0 1.00925 0.865456 1.17693 1.20098 0.901547 1.59988 1.05428 0.937562 1.18553 0.380974 1 0.0531165 0.0606281 NA
12:109950144_A_G rs2241210 12 109950144 A G 148 0.999875 0.999795 38225.9 84195 46327 0 38225.9 84195 46327 0 168748 168.004 357.996 209 0 735 38057.9 83837 46118 0 168013 0.475996 0.472112 0.476013 3.44938e-16 0.967316 0.80499 1.16237 1.0266 0.837534 1.25835 1.01577 0.916701 1.12555 0.745903 0.999988 0.0169824 0.0524072 NA
rs653178 rs653178 12 112007756 C T 149 1 1 39249 84491 45008 0 39249 84491 45008 0 168748 155 358 222 0 735 39094 84133 44786 0 168013 0.482936 0.454422 0.483061 0 1.07324 0.888555 1.2963 1.25023 1.01788 1.53561 1.12192 1.01222 1.2435 0.0327687 1 0.112009 0.0524656 NA
12:112310580_G_A rs6489818 12 112310580 G A 150 0.9999 0.99977 115008 48523.3 5216.39 0 115008 48523.3 5216.39 0 168748 490.992 223 21.0078 0 735 114517 48300.3 5195.38 0 168013 0.174687 0.180283 0.174662 -2.58704e-16 1.07684 0.91888 1.26196 0.943107 0.608877 1.46081 1.03926 0.90958 1.18742 0.617726 0.999926 0.034277 0.0686809 NA
12:121376416_C_T rs1186380 12 121376416 C T 151 0.996001 0.991327 94857.4 63480.2 10410.4 0 94857.4 63480.2 10410.4 0 168748 413.804 264.718 56.4784 0 735 94443.6 63215.5 10353.9 0 168013 0.249784 0.256921 0.249753 -2.75951e-15 0.955735 0.818844 1.11551 1.24496 0.942075 1.64522 1.03863 0.923709 1.16784 0.5265 0.989628 0.0385342 0.0608411 NA
12:121416650_A_C rs1169288 12 121416650 A C 152 0.994018 0.989275 79149.9 72836.2 16762 0 79149.9 72836.2 16762 0 168748 335.141 326.051 73.8078 0 735 78814.7 72510.1 16688.2 0 168013 0.315145 0.322222 0.315114 -3.36315e-15 1.05747 0.907629 1.23204 1.0401 0.807951 1.33894 1.03328 0.925991 1.15301 0.537843 0.992155 0.0348482 0.0565645 NA
12:125259888_A_G rs838876 12 125259888 A G 153 0.987573 0.977392 16978.5 73158.5 78611 0 16978.5 73158.5 78611 0 168748 72.2471 310.549 352.204 0 735 16906.3 72847.9 78258.8 0 168013 0.317383 0.309553 0.317417 -7.76111e-15 0.997563 0.771823 1.28933 1.05315 0.817173 1.35726 1.03722 0.928418 1.15877 0.500148 0.977291 0.0383258 0.0568416 NA
12:125283766_C_T rs10773105 12 125283766 C T 154 0.998252 0.997012 41029 84420.5 43298.5 0 41029 84420.5 43298.5 0 168748 185.922 359.153 189.925 0 735 40843 84061.4 43108.6 0 168013 0.493275 0.497276 0.493258 7.76111e-16 0.93858 0.785947 1.12085 0.967849 0.7903 1.18529 0.984053 0.888215 1.09023 0.709553 0.997318 -0.0195221 0.0524143 NA
rs4942486 rs4942486 13 32953388 T C 155 1 1 38225 83987 46536 0 38225 83987 46536 0 168748 177 367 191 0 735 38048 83620 46345 0 168013 0.475375 0.490476 0.475308 0 0.94344 0.788206 1.12925 0.885909 0.721746 1.08741 0.941062 0.849395 1.04262 0.25263 1 -0.0598621 0.0523277 NA
rs1341267 rs1341267 13 95284980 C A 156 1 1 27099 80976 60673 0 27099 80976 60673 0 168748 117 340 278 0 735 26982 80636 60395 0 168013 0.40052 0.390476 0.400564 0 0.972385 0.787782 1.20025 1.06153 0.854911 1.31809 1.0431 0.939115 1.1586 0.443686 1 0.0408751 0.0533628 NA
rs8017377 rs8017377 14 24883887 G A 157 1 1 46716 84122 37910 0 46716 84122 37910 0 168748 214 344 177 0 735 46502 83778 37733 0 168013 0.473908 0.47483 0.473904 0 0.892249 0.751993 1.05867 1.01932 0.834882 1.2445 1.00372 0.905851 1.11217 0.926806 1 0.00481043 0.0523644 NA
rs4983559 rs4983559 14 105277209 G A 158 1 1 24988 80248 63512 0 24988 80248 63512 0 168748 117 361 257 0 735 24871 79887 63255 0 168013 0.385853 0.404762 0.385771 0 0.960591 0.779424 1.18387 0.863666 0.693744 1.07521 0.923613 0.832067 1.02523 0.12029 1 -0.0835885 0.0538045 NA
rs2412710 rs2412710 15 42683787 G A 159 1 1 162656 6035 57 0 162656 6035 57 0 168748 714 21 0 0 735 161942 6014 57 0 168013 0.0182195 0.0142857 0.0182367 0 0.791985 0.512771 1.22324 NA NA NA 0.780211 0.506755 1.20123 0.255891 1 -0.22216 0.195536 NA
15:44211273_T_C rs492571 15 44211273 T C 160 0.999765 0.997947 154946 13510.6 291.4 0 154946 13510.6 291.4 0 168748 684.675 49.3255 1 0 735 154261 13461.2 290.4 0 168013 0.0417586 0.0349153 0.0417886 -2.2421e-15 0.82558 0.618067 1.10276 0.775847 0.108761 5.53453 0.829572 0.627604 1.09653 0.186633 0.996123 -0.172994 0.130996 NA
rs1532085 rs1532085 15 58683366 A G 161 1 1 25452 80044 63252 0 25452 80044 63252 0 168748 97 349 289 0 735 25355 79695 62963 0 168013 0.387999 0.369388 0.38808 0 1.14469 0.913672 1.43411 1.19979 0.952838 1.51074 1.0827 0.973661 1.20394 0.156453 1 0.0760055 0.0536345 NA
15:58731153_G_C rs261342 15 58731153 G C 162 0.994809 0.988319 8258 57919 102571 0 8258 57919 102571 0 168748 32.5176 245.169 457.314 0 735 8225.48 57673.8 102114 0 168013 0.220551 0.211023 0.220592 -4.57043e-15 1.0753 0.745329 1.55135 1.13285 0.793187 1.61796 1.05818 0.933328 1.19974 0.369849 0.990052 0.0568042 0.0633441 NA
rs2652834 rs2652834 15 63396867 A G 163 1 1 5853 51354 111541 0 5853 51354 111541 0 168748 29 209 497 0 735 5824 51145 111044 0 168013 0.186847 0.181633 0.186869 0 0.820666 0.556005 1.21131 0.898845 0.617546 1.30828 1.03546 0.906618 1.18261 0.605036 1 0.0347283 0.0671504 NA
15:72566615_C_T rs1035744 15 72566615 C T 164 0.997693 0.995118 11978.9 66603.5 90165.6 0 11978.9 66603.5 90165.6 0 168748 57.4471 308.373 369.18 0 735 11921.5 66295.1 89796.4 0 168013 0.268333 0.287937 0.268247 -1.03482e-15 0.965284 0.727849 1.28018 0.853181 0.645695 1.12734 0.906552 0.809561 1.01516 0.0901833 0.994974 -0.100552 0.0593425 NA
rs3198697 rs3198697 16 15129940 C T 165 1 1 59258 81474 28016 0 59258 81474 28016 0 168748 260 357 118 0 735 58998 81117 27898 0 168013 0.40743 0.403401 0.407448 0 0.998666 0.850878 1.17212 0.959783 0.771768 1.1936 0.983354 0.885841 1.0916 0.730962 1 -0.0182955 0.0532085 NA
rs749671 rs749671 16 31088347 G A 166 1 1 66183 79031 23534 0 66183 79031 23534 0 168748 290 324 121 0 735 65893 78707 23413 0 168013 0.373631 0.385034 0.373581 0 0.935347 0.798024 1.0963 1.17427 0.949334 1.45251 1.04985 0.944934 1.16642 0.362643 1 0.049276 0.0541291 NA
16:53799977_T_G rs9930333 16 53799977 T G 167 0.999917 0.999851 55747.1 82502 30498.9 0 55747.1 82502 30498.9 0 168748 260.008 354.988 120.004 0 735 55487.1 82147 30378.9 0 168013 0.425189 0.404759 0.425279 8.62346e-17 0.922205 0.785575 1.0826 0.843004 0.678725 1.04704 0.918941 0.827864 1.02004 0.107521 0.999967 -0.0851768 0.0529233 NA
rs9989419 rs9989419 16 56985139 A G 168 1 1 26228 80740 61780 0 26228 80740 61780 0 168748 117 349 269 0 735 26111 80391 61511 0 168013 0.394659 0.396599 0.394651 0 0.968848 0.785452 1.19507 0.975971 0.785163 1.21315 0.991888 0.893263 1.1014 0.856979 1 -0.00964011 0.0534906 NA
rs5880 rs5880 16 57015091 G C 169 1 1 150597 17606 545 0 150597 17606 545 0 168748 653 80 2 0 735 149944 17526 543 0 168013 0.0553962 0.0571429 0.0553886 0 1.04815 0.830547 1.32276 0.845758 0.21053 3.39765 1.03359 0.828868 1.28888 0.776043 1 0.0324587 0.114099 NA
rs16942887 rs16942887 16 67928042 G A 170 1 1 132023 34448 2277 0 132023 34448 2277 0 168748 565 156 14 0 735 131458 34292 2263 0 168013 0.115563 0.12517 0.115521 0 1.05845 0.886155 1.26424 1.4394 0.845624 2.45012 1.09548 0.938329 1.27895 0.264956 1 0.0910764 0.0817009 NA
16:72057282_A_G rs2288002 16 72057282 A G 171 0.996489 0.994849 31908.5 82805.5 54034 0 31908.5 82805.5 54034 0 168748 124.722 366.694 243.584 0 735 31783.8 82438.8 53790.4 0 168013 0.434442 0.419141 0.434509 1.72469e-15 1.13354 0.924747 1.38948 1.15401 0.929591 1.4326 1.06484 0.959824 1.18134 0.238822 0.993298 0.0623391 0.0529223 NA
rs2000999 rs2000999 16 72108093 G A 172 1 1 110749 51889 6110 0 110749 51889 6110 0 168748 484 222 29 0 735 110265 51667 6081 0 168013 0.189955 0.190476 0.189953 0 0.978886 0.834803 1.14784 1.08646 0.74627 1.58174 1.00341 0.880671 1.14324 0.995702 1 -0.00035888 0.0666214 NA
rs2925979 rs2925979 16 81534790 T C 173 1 1 15223 70879 82646 0 15223 70879 82646 0 168748 69 308 358 0 735 15154 70571 82288 0 168013 0.300226 0.303401 0.300212 0 0.958523 0.737859 1.24518 0.955487 0.738001 1.23706 0.984978 0.881105 1.1011 0.797103 1 -0.0146618 0.057028 NA
rs314253 rs314253 17 7091650 T C 174 1 1 71513 76570 20665 0 71513 76570 20665 0 168748 321 345 69 0 735 71192 76225 20596 0 168013 0.349337 0.328571 0.349428 0 1.0038 0.861962 1.16898 0.743006 0.572584 0.964152 0.911102 0.816956 1.0161 0.0871848 1 -0.0937033 0.0547832 NA
rs4791641 rs4791641 17 8161149 C T 175 1 1 41722 84235 42791 0 41722 84235 42791 0 168748 187 353 195 0 735 41535 83882 42596 0 168013 0.496833 0.494558 0.496843 0 0.934714 0.782565 1.11644 1.01681 0.831606 1.24325 1.00918 0.910891 1.11808 0.914002 1 0.00564614 0.0522831 NA
17:37821435_G_T rs931992 17 37821435 G T 176 0.998931 0.998026 18765.5 75035.4 74947.1 0 18765.5 75035.4 74947.1 0 168748 92.0039 325.557 317.439 0 735 18673.5 74709.9 74629.7 0 168013 0.333534 0.346643 0.333476 -8.62346e-17 0.884438 0.70133 1.11535 0.863311 0.684132 1.08942 0.943015 0.846765 1.0502 0.299413 0.998566 -0.0575941 0.0555021 NA
rs8077889 rs8077889 17 41878166 A C 177 1 1 104164 56885 7699 0 104164 56885 7699 0 168748 445 257 33 0 735 103719 56628 7666 0 168013 0.214174 0.219728 0.21415 0 1.05779 0.906905 1.23378 1.00333 0.703946 1.43004 1.03338 0.913109 1.1695 0.595538 1 0.0338554 0.0637785 NA
17:45391804_T_C rs7225700 17 45391804 T C 178 0.999724 0.999543 21059.7 77391.2 70297.1 0 21059.7 77391.2 70297.1 0 168748 93 345.847 296.153 0 735 20966.7 77045.3 70000.9 0 168013 0.35411 0.361801 0.354076 0 1.01201 0.804518 1.27302 0.953807 0.755192 1.20466 0.966946 0.869156 1.07574 0.530775 0.999534 -0.0343246 0.0547596 NA
17:66882466_T_G rs4148005 17 66882466 T G 179 0.999096 0.998333 78601 73324.5 16822.5 0 78601 73324.5 16822.5 0 168748 337.78 319.298 77.9216 0 735 78263.2 73005.2 16744.6 0 168013 0.31695 0.323225 0.316923 1.03482e-15 1.01336 0.869323 1.18127 1.07822 0.842338 1.38016 1.02938 0.92258 1.14855 0.610907 0.998251 0.0286739 0.0563582 NA
17:76388202_A_G rs4969178 17 76388202 A G 180 0.98697 0.976259 25466.3 80131.8 63149.9 0 25466.3 80131.8 63149.9 0 168748 107.396 351.863 275.741 0 735 25358.9 79780 62874.2 0 168013 0.388343 0.38548 0.388356 -3.88056e-15 1.04141 0.838649 1.29319 1.03555 0.828213 1.29479 1.0122 0.911069 1.12456 0.845323 0.980632 0.0105703 0.0541819 NA
rs4939883 rs4939883 18 47167214 T C 181 1 1 5330 49931 113487 0 5330 49931 113487 0 168748 16 232 487 0 735 5314 49699 113000 0 168013 0.179531 0.179592 0.179531 0 1.55039 0.933424 2.57516 1.43137 0.869262 2.35697 0.999585 0.87469 1.14231 0.998974 1 -8.78449e-05 0.0683294 NA
18:47209143_C_T rs11660468 18 47209143 C T 182 0.998545 0.997552 62354 80443.7 25950.3 0 62354 80443.7 25950.3 0 168748 277.267 338.698 119.035 0 735 62076.7 80105 25831.3 0 168013 0.392136 0.39236 0.392135 1.72469e-16 0.946639 0.807413 1.10987 1.03172 0.831903 1.27952 1.00094 0.90124 1.11167 0.96849 0.99816 0.00212002 0.0536684 NA
18:57798110_C_T rs952044 18 57798110 C T 183 0.993705 0.990388 76020.8 74594.7 18132.5 0 76020.8 74594.7 18132.5 0 168748 340.475 323.58 70.9451 0 735 75680.4 74271.1 18061.5 0 168013 0.328477 0.316647 0.328529 -7.76111e-16 0.968414 0.831436 1.12796 0.873104 0.675696 1.12819 0.947074 0.848308 1.05734 0.344731 0.994641 -0.0528253 0.0559081 NA
19:8431581_G_A rs2278236 19 8431581 G A 184 0.998587 0.9976 39426.5 84403.2 44918.3 0 39426.5 84403.2 44918.3 0 168748 170.914 372.031 192.055 0 735 39255.6 84031.2 44726.2 0 168013 0.483728 0.485618 0.48372 0 1.01687 0.848075 1.21925 0.986251 0.802202 1.21253 0.992427 0.895736 1.09955 0.882699 0.997833 -0.00773904 0.0524506 NA
rs6511720 rs6511720 19 11202306 G T 185 1 1 131050 35332 2366 0 131050 35332 2366 0 168748 550 179 6 0 735 130500 35153 2360 0 168013 0.11871 0.129932 0.11866 0 1.2082 1.02026 1.43075 0.603236 0.269551 1.35 1.10917 0.952386 1.29177 0.188385 1 0.106335 0.0808401 NA
19:11227602_C_T rs688 19 11227602 C T 186 0.99956 0.999298 50737.3 83791.5 34219.1 0 50737.3 83791.5 34219.1 0 168748 235.965 343.047 155.988 0 735 50501.4 83448.5 34063.1 0 168013 0.451057 0.445594 0.451081 1.72469e-16 0.879815 0.745143 1.03883 0.980083 0.800242 1.20034 0.978062 0.882269 1.08426 0.6617 0.999784 -0.0230358 0.0526452 NA
19:19407718_T_C rs10401969 19 19407718 T C 187 0.9995 0.997491 143799 23974.7 974.757 0 143799 23974.7 974.757 0 168748 628.996 101.004 5 0 735 143170 23873.7 969.757 0 168013 0.0768135 0.0755129 0.0768192 -2.41457e-15 0.962987 0.780156 1.18866 1.17357 0.48567 2.83582 0.981606 0.808591 1.19164 0.832199 0.999951 -0.0208236 0.0982794 NA
rs731839 rs731839 19 33899065 G A 188 1 1 18960 75258 74530 0 18960 75258 74530 0 168748 79 329 327 0 735 18881 74929 74203 0 168013 0.335346 0.331293 0.335364 0 1.04941 0.820482 1.3422 1.05323 0.823353 1.34729 1.01849 0.913451 1.13561 0.722877 1 0.0196446 0.0553968 NA
19:35556744_T_C rs1688030 19 35556744 T C 189 0.999698 0.998332 776.816 21055.6 146916 0 776.816 21055.6 146916 0 168748 2.97647 82.0196 650.004 0 735 773.839 20973.6 146266 0 168013 0.0669911 0.0598453 0.0670224 4.31173e-16 1.0167 0.319129 3.23908 1.15538 0.369194 3.61569 1.12854 0.90936 1.40056 0.28733 0.999699 0.111451 0.104748 NA
rs6859 rs6859 19 45382034 A G 190 1 1 30268 81850 56630 0 30268 81850 56630 0 168748 144 363 228 0 735 30124 81487 56402 0 168013 0.421889 0.442857 0.421798 0 0.931898 0.767963 1.13083 0.84565 0.686088 1.04232 0.917756 0.827814 1.01747 0.104389 1 -0.0858067 0.0528386 NA
rs7254892 rs7254892 19 45389596 G A 191 1 1 158224 10389 135 0 158224 10389 135 0 168748 682 53 0 0 735 157542 10336 135 0 168013 0.0315826 0.0360544 0.031563 0 1.1845 0.895048 1.56756 NA NA NA 1.14762 0.871791 1.51072 0.312615 1 0.151905 0.150438 NA
rs492602 rs492602 19 49206417 A G 192 1 1 41157 84285 43306 0 41157 84285 43306 0 168748 169 379 187 0 735 40988 83906 43119 0 168013 0.493633 0.487755 0.493658 0 1.09551 0.913512 1.31377 1.05182 0.853902 1.29562 1.0239 0.924156 1.13441 0.646736 1 0.024089 0.0525616 NA
rs17695224 rs17695224 19 52324216 G A 193 1 1 90743 66090 11915 0 90743 66090 11915 0 168748 371 313 51 0 735 90372 65777 11864 0 168013 0.266433 0.282313 0.266363 0 1.15912 0.996908 1.34774 1.04713 0.780916 1.40409 1.08343 0.966869 1.21405 0.16055 1 0.0831152 0.0592316 NA
rs103294 rs103294 19 54797848 C T 194 1 1 101654 58560 8534 0 101654 58560 8534 0 168748 420 278 37 0 735 101234 58282 8497 0 168013 0.224086 0.239456 0.224018 0 1.14971 0.987698 1.33829 1.04957 0.749417 1.46995 1.09061 0.96722 1.22974 0.148146 1 0.0909666 0.0629043 NA
rs364585 rs364585 20 12962718 A G 195 1 1 25882 80363 62503 0 25882 80363 62503 0 168748 125 352 258 0 735 25757 80011 62245 0 168013 0.391492 0.409524 0.391413 0 0.906522 0.738823 1.11229 0.854084 0.689483 1.05798 0.927334 0.835579 1.02916 0.157777 1 -0.0757221 0.0536052 NA
rs2328223 rs2328223 20 17845921 A C 196 1 1 111790 51102 5856 0 111790 51102 5856 0 168748 491 218 26 0 735 111299 50884 5830 0 168013 0.186118 0.183673 0.186128 0 0.971147 0.827671 1.1395 1.01091 0.680821 1.50105 0.983843 0.861918 1.12301 0.820609 1 -0.0152552 0.0672741 NA
20:34154741_C_T rs7264396 20 34154741 C T 197 0.999888 0.999705 105208 56091 7448.93 0 105208 56091 7448.93 0 168748 470.98 236.02 28 0 735 104737 55855 7420.93 0 168013 0.21034 0.198653 0.210391 -5.17408e-16 0.939687 0.803437 1.09904 0.839068 0.572669 1.22939 0.930376 0.818271 1.05784 0.236507 0.999827 -0.0759586 0.0641671 NA
20:39180436_T_C rs6016381 20 39180436 T C 198 0.985741 0.976292 61628.1 80733.4 26386.5 0 61628.1 80733.4 26386.5 0 168748 274.396 349.737 110.867 0 735 61353.7 80383.6 26275.6 0 168013 0.395579 0.388756 0.395609 -1.46599e-15 0.972831 0.830308 1.13982 0.943433 0.756334 1.17682 0.971658 0.874722 1.07934 0.565348 0.977605 -0.0311593 0.054198 NA
20:39724338_T_C rs6065311 20 39724338 T C 199 0.999663 0.999483 45497.7 84797.7 38452.6 0 45497.7 84797.7 38452.6 0 168748 206.035 358.565 170.4 0 735 45291.7 84439.1 38282.2 0 168013 0.479125 0.475758 0.47914 3.44938e-16 0.933471 0.786179 1.10836 0.978476 0.798382 1.19919 0.986537 0.890351 1.09312 0.78766 0.998631 -0.0141565 0.0525578 NA
rs1800961 rs1800961 20 43042364 C T 200 1 1 158369 10213 166 0 158369 10213 166 0 168748 692 43 0 0 735 157677 10170 166 0 168013 0.0312448 0.0292517 0.0312535 0 0.963407 0.70753 1.31182 NA NA NA 0.934019 0.689183 1.26583 0.657938 1 -0.0665575 0.150324 NA
20:44585420_A_G rs4465830 20 44585420 A G 201 0.999844 0.999586 111469 51427.7 5851.49 0 111469 51427.7 5851.49 0 168748 494 215.992 25.0078 0 735 110975 51211.8 5826.48 0 168013 0.187056 0.180958 0.187083 0 0.94747 0.8072 1.11212 0.964201 0.644645 1.44216 0.960026 0.840411 1.09667 0.550951 0.999963 -0.0400333 0.0671322 NA
rs181362 rs181362 22 21932068 C T 202 1 1 110518 51946 6284 0 110518 51946 6284 0 168748 478 232 25 0 735 110040 51714 6259 0 168013 0.191155 0.191837 0.191152 0 1.03277 0.882554 1.20855 0.919513 0.614567 1.37577 1.00443 0.881886 1.14401 0.973336 1 0.0022176 0.0663458 NA
rs5763662 rs5763662 22 30378703 C T 203 1 1 161343 7327 78 0 161343 7327 78 0 168748 714 20 1 0 735 160629 7307 77 0 168013 0.0221721 0.014966 0.0222036 0 0.615767 0.394605 0.960883 2.9217 0.405801 21.0357 0.669081 0.438888 1.02001 0.0557438 1 -0.339502 0.177468 NA
22:38595411_G_A rs3761445 22 38595411 G A 204 0.998839 0.998247 27440.3 80664.6 60643.1 0 27440.3 80664.6 60643.1 0 168748 126.792 333.439 274.769 0 735 27313.5 80331.2 60368.3 0 168013 0.40162 0.399336 0.40163 -2.58704e-16 0.894165 0.728459 1.09756 0.98049 0.794045 1.21071 1.0096 0.909327 1.12093 0.855018 0.998031 0.00973288 0.0532669 NA
# Completed successfully at 2019-08-08 19:33:11
