# Supplementary material for: Predicting the effect of statins on cancer risk using genetic variants from a Mendelian randomization study in the UK Biobank
Source: eLife. 2020 Oct 13;9:e57191. doi: 10.7554/eLife.57191 (PMC7553780; doi:10.7554/eLife.57191)
Supplement: Source data 1. [file elife-57191-data1.zip › lipid_snps_CANCER_outcomes_ca_test_nSR.out]

# Analysis: "SNPTEST 2.5.4-beta1 analysis, started 2020-06-10 05:40:49"
#  started: 2020-06-10 07:03:16
# 
# Analysis properties:
#   -cov_names PC1 PC2 PC3 PC4 PC5 PC6 PC7 PC8 PC9 PC10 ages sex (user-supplied)
#   -data /rds/project/jmmh2/rds-jmmh2-projects/zz_mr/Association_Tests_August/bgen/lipid_snps.bgen /rds/project/jmmh2/rds-jmmh2-projects/zz_mr/September/input/cancer_Jul19_nSR_corr.sample (user-supplied)
#   -exclude_samples /rds/project/jmmh2/rds-jmmh2-projects/zz_mr/Amy_GWAS/input_all/exclusion_list.txt (user-supplied)
#   -frequentist 1 (user-supplied)
#   -method score (user-supplied)
#   -o /rds/project/jmmh2/rds-jmmh2-projects/zz_mr/Association_Tests_August/output/lipid_snps_CANCER_outcomes_ca_test_nSR.out (user-supplied)
#   -pheno ca_test_nSR (user-supplied)
# 
alternate_ids rsid chromosome position alleleA alleleB index average_maximum_posterior_call info cohort_1_AA cohort_1_AB cohort_1_BB cohort_1_NULL all_AA all_AB all_BB all_NULL all_total cases_AA cases_AB cases_BB cases_NULL cases_total controls_AA controls_AB controls_BB controls_NULL controls_total all_maf cases_maf controls_maf missing_data_proportion het_OR het_OR_lower het_OR_upper hom_OR hom_OR_lower hom_OR_upper all_OR all_OR_lower all_OR_upper frequentist_add_pvalue frequentist_add_info frequentist_add_beta_1 frequentist_add_se_1 comment
rs10903129 rs10903129 01 25768937 A G 1 1 1 33078 83148 52522 0 33078 83148 52522 0 168748 142 298 192 0 632 32936 82850 52330 0 168116 0.442387 0.460443 0.44232 0 0.834269 0.682858 1.01925 0.851007 0.684744 1.05764 0.92942 0.831929 1.03834 0.207465 1 -0.0715556 0.0567646 NA
rs4660293 rs4660293 01 40028180 A G 2 1 1 98825 60721 9202 0 98825 60721 9202 0 168748 389 220 23 0 632 98436 60501 9179 0 168116 0.234447 0.210443 0.234537 0 0.920162 0.779693 1.08594 0.634069 0.416138 0.96613 0.869887 0.759669 0.996096 0.0464256 1 -0.13274 0.0666533 NA
rs2479394 rs2479394 01 55486064 G A 3 1 1 13086 67701 87961 0 13086 67701 87961 0 168748 48 247 337 0 632 13038 67454 87624 0 168116 0.278146 0.271361 0.278171 0 0.994624 0.729695 1.35574 1.04466 0.771636 1.4143 1.03477 0.913902 1.17162 0.554232 1 0.0371929 0.0628864 NA
rs11206510 rs11206510 01 55496039 T C 4 1 1 111104 51645 5999 0 111104 51645 5999 0 168748 415 182 35 0 632 110689 51463 5964 0 168116 0.188574 0.199367 0.188534 0 0.943263 0.792171 1.12317 1.56526 1.10747 2.21228 1.07177 0.933378 1.23068 0.290079 1 0.0764297 0.0722433 NA
1:55502137_C_G rs2149041 01 55502137 C G 5 0.996876 0.992334 111327 51419.5 6001.45 0 111327 51419.5 6001.45 0 168748 420.902 186.341 24.7569 0 632 110906 51233.2 5976.69 0 168116 0.187921 0.186594 0.187926 -1.46599e-15 0.958367 0.806297 1.13912 1.09146 0.727126 1.63836 0.991289 0.86026 1.14228 0.871226 0.994758 -0.0117059 0.0722136 NA
rs2479409 rs2479409 01 55504650 G A 6 1 1 20382 76682 71684 0 20382 76682 71684 0 168748 74 299 259 0 632 20308 76383 71425 0 168116 0.347992 0.353639 0.347971 0 1.07426 0.832502 1.38623 0.995142 0.76821 1.28911 0.975418 0.868996 1.09487 0.681027 1 -0.0243476 0.059231 NA
rs10888897 rs10888897 01 55513061 T C 7 1 1 25986 80420 62342 0 25986 80420 62342 0 168748 98 291 243 0 632 25888 80129 62099 0 168116 0.392277 0.385285 0.392304 0 0.959347 0.762735 1.20664 1.0337 0.817222 1.30752 1.02998 0.919472 1.15376 0.636911 1 0.027262 0.0577557 NA
1:55518752_C_T rs7552841 01 55518752 C T 8 0.958139 0.933521 65505.2 79483.3 23759.4 0 65505.2 79483.3 23759.4 0 168748 235.357 315.192 81.451 0 632 65269.9 79168.1 23678 0 168116 0.376307 0.378239 0.3763 -4.31173e-15 1.10411 0.932271 1.30761 0.953976 0.741173 1.22788 1.00829 0.899747 1.12992 0.840413 0.921929 0.0122372 0.0607709 NA
rs562556 rs562556 01 55524237 G A 9 1 1 5510 49728 113510 0 5510 49728 113510 0 168748 26 183 423 0 632 5484 49545 113087 0 168116 0.179996 0.185918 0.179974 0 0.779068 0.516133 1.17595 0.788954 0.530467 1.1734 0.961014 0.833813 1.10762 0.604363 1 -0.0379689 0.0732796 NA
1:55958030_C_T rs1998013 01 55958030 C T 10 0.999403 0.926922 167648 1096.33 3.50588 0 167648 1096.33 3.50588 0 168748 626.306 5.69412 0 0 632 167022 1090.64 3.50588 0 168116 0.0032692 0.00450484 0.00326455 -1.81093e-15 1.3923 0.608785 3.18422 NA NA NA 1.38164 0.605265 3.1539 0.434034 0.904772 0.403189 0.515384 NA
1:62953373_G_A rs10493326 01 62953373 G A 11 0.993563 0.98651 94016 63924.7 10807.3 0 94016 63924.7 10807.3 0 168748 367.349 231.733 32.9176 0 632 93648.7 63692.9 10774.4 0 168116 0.253453 0.235418 0.253521 6.89877e-16 0.927513 0.786643 1.09361 0.778858 0.54494 1.11319 0.90661 0.795952 1.03265 0.137208 0.992148 -0.0967893 0.0651224 NA
1:63133930_G_A rs4587594 01 63133930 G A 12 0.99958 0.999209 70971.3 76887.8 20888.9 0 70971.3 76887.8 20888.9 0 168748 260 300 72 0 632 70711.3 76587.8 20816.9 0 168116 0.351606 0.351266 0.351607 -1.72469e-16 1.06531 0.902019 1.25817 0.940659 0.724227 1.22177 0.998504 0.889407 1.12098 0.962156 0.999997 -0.00280264 0.0590668 NA
1:92993807_C_T rs6603981 01 92993807 C T 13 0.998666 0.997091 7458.91 54620.4 106669 0 7458.91 54620.4 106669 0 168748 24.4078 183.62 423.973 0 632 7434.51 54436.8 106245 0 168116 0.206042 0.183889 0.206125 -3.44938e-16 1.02742 0.673065 1.56834 1.21549 0.807742 1.82908 1.15232 0.999223 1.32887 0.059636 0.997101 0.130933 0.0695167 NA
rs12133576 rs12133576 01 93816400 A G 14 1 1 23136 78477 67135 0 23136 78477 67135 0 168748 101 269 262 0 632 23035 78208 66873 0 168116 0.369631 0.372627 0.36962 0 0.784455 0.623775 0.986525 0.893547 0.709918 1.12467 0.987199 0.880629 1.10667 0.793678 1 -0.0152732 0.0583978 NA
rs646776 rs646776 01 109818530 C T 15 1 1 8421 58195 102132 0 8421 58195 102132 0 168748 33 213 386 0 632 8388 57982 101746 0 168116 0.222334 0.220728 0.222341 0 0.933751 0.646662 1.34829 0.964305 0.675352 1.37689 1.0094 0.883536 1.15318 0.857542 1 0.0121437 0.0676516 NA
1:110198727_C_G rs1010167 01 110198727 C G 16 0.996341 0.994035 63342.7 80039.6 25365.7 0 63342.7 80039.6 25365.7 0 168748 224.859 305.439 101.702 0 632 63117.8 79734.2 25263.9 0 168116 0.387474 0.402566 0.387417 1.55222e-15 1.07528 0.904874 1.27778 1.12998 0.893622 1.42885 1.06545 0.95196 1.19247 0.258753 0.993905 0.0655534 0.0580456 NA
rs267733 rs267733 01 150958836 A G 17 1 1 118836 45623 4289 0 118836 45623 4289 0 168748 458 158 16 0 632 118378 45465 4273 0 168116 0.160597 0.150316 0.160636 0 0.898226 0.749392 1.07662 0.967816 0.587351 1.59473 0.924393 0.792033 1.07887 0.349954 1 -0.0720035 0.0770355 NA
rs12145743 rs12145743 01 156700651 T G 18 1 1 74024 75499 19225 0 74024 75499 19225 0 168748 291 281 60 0 632 73733 75218 19165 0 168116 0.337631 0.317247 0.337707 0 0.946572 0.8032 1.11554 0.793252 0.600515 1.04785 0.911262 0.809292 1.02608 0.125617 1 -0.0913816 0.0596635 NA
rs4650994 rs4650994 01 178515312 G A 19 1 1 37200 83606 47942 0 37200 83606 47942 0 168748 126 327 179 0 632 37074 83279 47763 0 168116 0.468171 0.45807 0.468209 0 1.15534 0.940369 1.41946 1.10271 0.877603 1.38555 1.04163 0.932326 1.16374 0.44251 1 0.0432858 0.0563645 NA
1:182150978_C_A rs1689797 01 182150978 C A 20 0.998379 0.997367 75241.2 74817 18689.7 0 75241.2 74817 18689.7 0 168748 291.067 262.231 78.702 0 632 74950.2 74554.8 18611 0 168116 0.332438 0.33199 0.33244 1.20728e-15 0.90571 0.76627 1.07052 1.08892 0.848443 1.39755 0.997975 0.88753 1.12216 0.963329 0.998725 -0.00275282 0.0598744 NA
rs2642438 rs2642438 01 220970028 A G 21 1 1 15007 70481 83260 0 15007 70481 83260 0 168748 58 253 321 0 632 14949 70228 82939 0 168116 0.297766 0.29193 0.297788 0 0.928527 0.697647 1.23581 0.99754 0.753783 1.32012 1.02858 0.910915 1.16144 0.660418 1 0.027085 0.0616498 NA
1:220985811_T_C rs903319 01 220985811 T C 22 0.997338 0.99494 91264.7 65658.5 11824.9 0 91264.7 65658.5 11824.9 0 168748 332.055 253.329 46.6157 0 632 90932.6 65405.1 11778.3 0 168116 0.26462 0.274178 0.264584 1.12105e-15 1.06068 0.90041 1.24947 1.08383 0.797191 1.47353 1.04996 0.927679 1.18835 0.45119 0.994068 0.0482988 0.0641049 NA
rs4846914 rs4846914 01 230295691 G A 23 1 1 26160 80789 61799 0 26160 80789 61799 0 168748 108 310 214 0 632 26052 80479 61585 0 168116 0.394402 0.416139 0.39432 0 0.929173 0.74609 1.15718 0.838216 0.664793 1.05688 0.913432 0.816602 1.02174 0.120778 1 -0.0895861 0.057741 NA
1:230419344_G_A rs6680658 01 230419344 G A 24 0.993182 0.986044 99125.9 60447.6 9174.47 0 99125.9 60447.6 9174.47 0 168748 359.878 229.145 42.9765 0 632 98766 60218.5 9131.49 0 168116 0.233474 0.249286 0.233415 -2.2421e-15 1.04432 0.884622 1.23284 1.29164 0.940689 1.77352 1.09058 0.959849 1.23911 0.169701 0.990955 0.0920642 0.0670452 NA
1:234849339_G_A rs2587534 01 234849339 G A 25 0.995935 0.992538 38996.9 84300.9 45450.2 0 38996.9 84300.9 45450.2 0 168748 163.855 300.027 168.118 0 632 38833 84000.9 45282.1 0 168116 0.480879 0.496628 0.48082 0 0.846485 0.699468 1.0244 0.879892 0.70925 1.09159 0.938691 0.840518 1.04833 0.264761 0.992172 -0.0631767 0.0566501 NA
rs1367117 rs1367117 02 21263900 G A 26 1 1 74324 75393 19031 0 74324 75393 19031 0 168748 273 301 58 0 632 74051 75092 18973 0 168116 0.336167 0.329905 0.33619 0 1.08728 0.922703 1.28121 0.829202 0.6243 1.10135 0.972099 0.864359 1.09327 0.631897 1 -0.0286041 0.0597089 NA
rs515135 rs515135 02 21286057 T C 27 1 1 5415 49995 113338 0 5415 49995 113338 0 168748 23 179 430 0 632 5392 49816 112908 0 168116 0.180224 0.178006 0.180233 0 0.842376 0.545208 1.30152 0.892824 0.586413 1.35934 1.01526 0.878756 1.17296 0.867436 1 0.0122761 0.0735465 NA
rs1260326 rs1260326 02 27730940 T C 28 1 1 26462 80555 61731 0 26462 80555 61731 0 168748 112 306 214 0 632 26350 80249 61517 0 168116 0.395498 0.419304 0.395409 0 0.897107 0.722177 1.11441 0.818429 0.650894 1.02909 0.905741 0.809824 1.01302 0.0768448 1 -0.102093 0.0577028 NA
2:27731212_T_C rs3817588 02 27731212 T C 29 0.992062 0.980735 109557 52758.4 6432.95 0 109557 52758.4 6432.95 0 168748 407.506 207.133 17.3608 0 632 109149 52551.3 6415.59 0 168116 0.194445 0.191341 0.194456 -4.57043e-15 1.05573 0.892843 1.24833 0.724801 0.448056 1.17248 0.980187 0.851784 1.12795 0.761007 0.982138 -0.0218328 0.0717809 NA
rs6544713 rs6544713 02 44073881 T C 30 1 1 17758 73617 77373 0 17758 73617 77373 0 168748 74 273 285 0 632 17684 73344 77088 0 168116 0.323361 0.33307 0.323324 0 0.889502 0.687637 1.15063 0.883501 0.68379 1.14154 0.956761 0.850956 1.07572 0.449974 1 -0.0454753 0.0601956 NA
rs4148218 rs4148218 02 44099582 G A 31 1 1 112496 50588 5664 0 112496 50588 5664 0 168748 419 193 20 0 632 112077 50395 5644 0 168116 0.183457 0.184335 0.183454 0 1.02441 0.863537 1.21525 0.947863 0.604745 1.48566 1.00589 0.872348 1.15988 0.924455 1 0.00691708 0.0729468 NA
rs2710642 rs2710642 02 63149557 G A 32 1 1 18012 74105 76631 0 18012 74105 76631 0 168748 78 275 279 0 632 17934 73830 76352 0 168116 0.326312 0.340981 0.326257 0 0.856411 0.665664 1.10182 0.840168 0.653301 1.08049 0.935908 0.832969 1.05157 0.240422 1 -0.0706453 0.0601783 NA
2:118576719_T_C rs17508045 02 118576719 T C 33 0.999619 0.997981 140303 27117.9 1327.04 0 140303 27117.9 1327.04 0 168748 529.859 99.1412 3 0 632 139773 27018.8 1324.04 0 168116 0.0882144 0.0831813 0.0882333 -3.44938e-16 0.967948 0.780792 1.19996 0.597703 0.191905 1.8616 0.937548 0.76761 1.14511 0.51577 0.998538 -0.0646151 0.0994263 NA
rs2030746 rs2030746 02 121309488 C T 34 1 1 57678 81999 29071 0 57678 81999 29071 0 168748 221 300 111 0 632 57457 81699 28960 0 168116 0.415238 0.412975 0.415246 0 0.954674 0.80215 1.1362 0.996495 0.792974 1.25225 0.990682 0.885556 1.10829 0.906162 1 -0.00674815 0.0572454 NA
2:135762344_C_T rs16831243 02 135762344 C T 35 0.999525 0.997987 136896 29989.6 1862.42 0 136896 29989.6 1862.42 0 168748 495.576 128.424 8 0 632 136400 29861.2 1854.42 0 168116 0.099896 0.114259 0.099842 4.31173e-16 1.1837 0.974497 1.43782 1.18737 0.58961 2.39116 1.16303 0.97762 1.3836 0.0818211 0.997027 0.165274 0.094973 NA
2:165551201_T_C rs7607980 02 165551201 T C 36 0.999291 0.99767 130153 36041.6 2553.17 0 130153 36041.6 2553.17 0 168748 504.961 118.039 9 0 632 129648 35923.5 2544.17 0 168116 0.121921 0.107626 0.121975 -2.32833e-15 0.843638 0.690214 1.03117 0.908251 0.469291 1.7578 0.868173 0.726473 1.03751 0.115838 0.996603 -0.135485 0.0861596 NA
2:165619163_T_G rs355838 02 165619163 T G 37 0.99472 0.992307 25640.2 80649.2 62458.6 0 25640.2 80649.2 62458.6 0 168748 93.9686 320.569 217.463 0 632 25546.3 80328.6 62241.1 0 168116 0.390907 0.402299 0.390864 -8.62346e-17 1.08491 0.861694 1.36596 0.949843 0.74538 1.21039 0.953339 0.851783 1.067 0.397548 0.991254 -0.0491721 0.0581224 NA
rs2287623 rs2287623 02 169830155 G A 38 1 1 26555 80993 61200 0 26555 80993 61200 0 168748 115 279 238 0 632 26440 80714 60962 0 168116 0.397347 0.40269 0.397327 0 0.794729 0.639292 0.987959 0.897597 0.718139 1.1219 0.977902 0.873746 1.09447 0.713457 1 -0.021189 0.0577017 NA
rs1047891 rs1047891 02 211540507 C A 39 1 1 78824 73138 16786 0 78824 73138 16786 0 168748 305 260 67 0 632 78519 72878 16719 0 168116 0.316182 0.311709 0.316198 0 0.918442 0.778159 1.08402 1.03167 0.791521 1.34467 0.979372 0.869283 1.1034 0.71567 1 -0.02209 0.0606447 NA
rs1250229 rs1250229 02 216304384 T C 40 1 1 11344 65961 91443 0 11344 65961 91443 0 168748 47 237 348 0 632 11297 65724 91095 0 168116 0.262667 0.261867 0.26267 0 0.866742 0.633426 1.186 0.918227 0.6767 1.24596 1.00416 0.885609 1.13857 0.986212 1 0.00111269 0.064387 NA
2:227122216_G_T rs1515110 02 227122216 G T 41 0.99902 0.998243 22286.2 78059.3 68402.5 0 22286.2 78059.3 68402.5 0 168748 78 294.498 259.502 0 632 22208.2 77764.8 68143 0 168116 0.363357 0.356407 0.363384 5.17408e-16 1.07825 0.839709 1.38455 1.08427 0.841444 1.39717 1.03075 0.918479 1.15674 0.605445 0.998539 0.0302818 0.058619 NA
rs11563251 rs11563251 02 234679384 C T 42 1 1 133586 33080 2082 0 133586 33080 2082 0 168748 493 128 11 0 632 133093 32952 2071 0 168116 0.110354 0.118671 0.110323 0 1.04866 0.863043 1.27421 1.43391 0.787659 2.61038 1.08586 0.915362 1.28812 0.341291 1 0.0855903 0.089942 NA
3:12296469_G_A rs9875338 03 12296469 G A 43 0.999094 0.998462 60624.7 81035.3 27088 0 60624.7 81035.3 27088 0 168748 202.165 339.38 90.4549 0 632 60422.5 80695.9 26997.5 0 168116 0.400631 0.411622 0.400589 0 1.25698 1.05576 1.49655 1.00139 0.781168 1.28369 1.04681 0.935673 1.17114 0.410637 0.997883 0.0474056 0.0576168 NA
rs7640978 rs7640978 03 32533010 C T 44 1 1 140156 27258 1334 0 140156 27258 1334 0 168748 525 101 6 0 632 139631 27157 1328 0 168116 0.0886707 0.0893987 0.0886679 0 0.98915 0.799101 1.2244 1.20164 0.536415 2.69185 1.00905 0.831457 1.22458 0.930502 1 0.0086442 0.099116 NA
Affx-22382690 rs2290547 03 47061183 G A 45 1 1 114873 48662 5213 0 114873 48662 5213 0 168748 414 193 25 0 632 114459 48469 5188 0 168116 0.175078 0.192247 0.175013 0 1.10089 0.9277 1.30641 1.33226 0.888926 1.9967 1.12191 0.975163 1.29073 0.111091 1 0.118182 0.0741738 NA
3:50113034_A_G rs2240327 03 50113034 A G 46 0.999898 0.999823 46580.8 84089.6 38077.6 0 46580.8 84089.6 38077.6 0 168748 173.996 321 137.004 0 632 46406.8 83768.6 37940.6 0 168116 0.474805 0.470734 0.474821 -8.62346e-17 1.02203 0.849533 1.22956 0.963097 0.769601 1.20524 0.983739 0.88069 1.09885 0.918453 0.999974 -0.00588846 0.057514 NA
rs13326165 rs13326165 03 52532118 A G 47 1 1 7167 54813 106768 0 7167 54813 106768 0 168748 21 217 394 0 632 7146 54596 106374 0 168116 0.204882 0.204905 0.204882 0 1.35252 0.863608 2.11821 1.26039 0.812052 1.95625 0.999861 0.871989 1.14648 0.94066 1 -0.00522111 0.0701379 NA
rs6805251 rs6805251 03 119560606 T C 48 1 1 24771 79855 64122 0 24771 79855 64122 0 168748 96 304 232 0 632 24675 79551 63890 0 168116 0.383403 0.392405 0.383369 0 0.982232 0.780488 1.23612 0.933342 0.735436 1.18451 0.962657 0.859697 1.07795 0.511568 1 -0.0381005 0.0580448 NA
rs17345563 rs17345563 03 132209203 A G 49 1 1 132881 33694 2173 0 132881 33694 2173 0 168748 501 125 6 0 632 132380 33569 2167 0 168116 0.112712 0.108386 0.112729 0 0.983912 0.808524 1.19735 0.731606 0.326745 1.63812 0.956794 0.801052 1.14282 0.604315 1 -0.0461194 0.0889981 NA
3:135932359_C_T rs687339 03 135932359 C T 50 0.998849 0.997297 8839.5 59364.5 100544 0 8839.5 59364.5 100544 0 168748 25.149 238.455 368.396 0 632 8814.35 59126 100176 0 168116 0.22828 0.228444 0.228279 2.58704e-16 1.4135 0.936629 2.13317 1.28891 0.860065 1.93158 0.999066 0.875907 1.13954 0.99698 0.995223 -0.000254631 0.0672756 NA
3:156798294_A_G rs1482852 03 156798294 A G 51 0.99813 0.996838 60611.2 81146.4 26990.4 0 60611.2 81146.4 26990.4 0 168748 230.078 302.906 99.0157 0 632 60381.1 80843.5 26891.4 0 168116 0.400382 0.396311 0.400397 4.31173e-16 0.983304 0.828146 1.16753 0.96631 0.763164 1.22353 0.983097 0.878124 1.10062 0.803982 0.996512 -0.0143408 0.05778 NA
3:170727218_G_A rs10513688 03 170727218 G A 52 0.999971 0.999844 137515 29664.1 1568.62 0 137515 29664.1 1568.62 0 168748 529 96 7 0 632 136986 29568.1 1561.62 0 168116 0.0971904 0.0870253 0.0972286 0 0.840754 0.676207 1.04534 1.16076 0.549753 2.45086 0.885056 0.727589 1.0766 0.217863 0.999999 -0.117386 0.0952632 NA
rs6831256 rs6831256 04 3473139 A G 53 1 1 56280 82419 30049 0 56280 82419 30049 0 168748 206 308 118 0 632 56074 82111 29931 0 168116 0.422278 0.43038 0.422247 0 1.02104 0.855632 1.21843 1.07314 0.855446 1.34623 1.03381 0.924687 1.15582 0.59816 1 0.0301092 0.057128 NA
4:26062990_A_G rs10019888 04 26062990 A G 54 0.996558 0.990513 117704 46345.7 4698.71 0 117704 46345.7 4698.71 0 168748 422.435 193.843 15.7216 0 632 117281 46151.9 4682.99 0 168116 0.165167 0.178233 0.165118 -3.53562e-15 1.16608 0.983413 1.38268 0.932053 0.562904 1.54329 1.09666 0.949261 1.26694 0.198205 0.991159 0.0980535 0.0762063 NA
rs442177 rs442177 04 88030261 G T 55 1 1 27680 81686 59382 0 27680 81686 59382 0 168748 108 313 211 0 632 27572 81373 59171 0 168116 0.406067 0.418513 0.40602 0 0.981993 0.788732 1.22261 0.91037 0.72163 1.14847 0.949747 0.849146 1.06227 0.388204 1 -0.0496493 0.0575392 NA
4:88160140_C_T rs10029254 04 88160140 C T 56 0.999894 0.999767 99782.4 59833.4 9132.2 0 99782.4 59833.4 9132.2 0 168748 369.016 227.98 35.0039 0 632 99413.4 59605.4 9097.19 0 168116 0.231404 0.23575 0.231387 4.31173e-16 1.03041 0.873314 1.21578 1.0366 0.73245 1.46704 1.02467 0.899647 1.16707 0.686429 0.999912 0.0270127 0.0669118 NA
rs3822072 rs3822072 04 89741269 G A 57 1 1 51044 83522 34182 0 51044 83522 34182 0 168748 190 319 123 0 632 50854 83203 34059 0 168116 0.450038 0.446994 0.450049 0 1.02618 0.857177 1.2285 0.966595 0.770112 1.21321 0.987722 0.88387 1.10378 0.804734 1 -0.0140135 0.0566831 NA
rs2602836 rs2602836 04 100014805 A G 58 1 1 29783 82269 56696 0 29783 82269 56696 0 168748 116 309 207 0 632 29667 81960 56489 0 168116 0.420257 0.428006 0.420228 0 0.964211 0.778582 1.1941 0.937178 0.746292 1.17689 0.968653 0.866339 1.08305 0.561433 1 -0.0332 0.0571709 NA
rs13107325 rs13107325 04 103188709 C T 59 1 1 144014 23820 914 0 144014 23820 914 0 168748 533 92 7 0 632 143481 23728 907 0 168116 0.075995 0.0838608 0.0759654 0 1.04374 0.836198 1.3028 2.07758 0.982841 4.3917 1.11345 0.912249 1.35902 0.283675 1 0.114561 0.106856 NA
rs6450176 rs6450176 05 53298025 G A 60 1 1 94231 63782 10735 0 94231 63782 10735 0 168748 359 234 39 0 632 93872 63548 10696 0 168116 0.252602 0.246835 0.252623 0 0.962843 0.816403 1.13555 0.953421 0.684708 1.32759 0.969581 0.853007 1.10209 0.611584 1 -0.0329669 0.0649192 NA
5:55861786_C_T rs9686661 05 55861786 C T 61 0.999888 0.999713 107864 53992.3 6892.09 0 107864 53992.3 6892.09 0 168748 404.008 194.251 33.7412 0 632 107460 53798.1 6858.35 0 168116 0.200822 0.207068 0.200798 -1.03482e-15 0.960399 0.809087 1.14001 1.30857 0.920217 1.86081 1.03938 0.906926 1.19117 0.597977 0.998994 0.0370653 0.070291 NA
5:67714246_A_G rs4976033 05 67714246 A G 62 0.982941 0.972262 60423.5 81029.5 27295.1 0 60423.5 81029.5 27295.1 0 168748 208.937 304.475 118.588 0 632 60214.5 80725 27176.5 0 168116 0.401841 0.428521 0.40174 -5.43278e-15 1.087 0.911216 1.29669 1.25757 1.00339 1.57615 1.11665 0.998717 1.24851 0.0453906 0.970694 0.116781 0.0583606 NA
5:74560579_G_A rs10066707 05 74560579 G A 63 0.993851 0.99098 67436.5 78234.3 23077.2 0 67436.5 78234.3 23077.2 0 168748 251.506 301.086 79.4078 0 632 67185 77933.2 22997.8 0 168116 0.368564 0.363846 0.368581 -4.31173e-16 1.03203 0.872649 1.22052 0.92236 0.71637 1.18758 0.979806 0.873538 1.099 0.702831 0.991154 -0.0223535 0.0585935 NA
5:74562029_C_G rs2006760 05 74562029 C G 64 0.989516 0.975085 106801 54855.5 7091.47 0 106801 54855.5 7091.47 0 168748 395.141 210.851 26.0078 0 632 106406 54644.7 7065.47 0 168116 0.204561 0.207964 0.204548 -9.57204e-15 1.03906 0.878836 1.2285 0.991235 0.666104 1.47507 1.02109 0.891163 1.16995 0.790506 0.971714 0.0188064 0.0707931 NA
rs7703051 rs7703051 05 74625487 C A 65 1 1 65951 79063 23734 0 65951 79063 23734 0 168748 252 284 96 0 632 65699 78779 23638 0 168116 0.374911 0.376582 0.374905 0 0.939866 0.792982 1.11396 1.05881 0.836608 1.34003 1.00718 0.898668 1.12879 0.91328 1 0.0063462 0.0582746 NA
5:74641707_G_A rs2303152 05 74641707 G A 66 0.999589 0.99846 136245 30774 1729.28 0 136245 30774 1729.28 0 168748 501.463 120.71 9.82745 0 632 135743 30653.3 1719.45 0 168116 0.101431 0.111048 0.101395 5.17408e-16 1.06597 0.873532 1.3008 1.54714 0.821436 2.91398 1.1071 0.928598 1.31991 0.2351 0.99613 0.111304 0.093744 NA
5:74648496_G_T rs17238484 05 74648496 G T 67 0.99977 0.999513 101203 58908.9 8636.25 0 101203 58908.9 8636.25 0 168748 362.937 237.129 31.9333 0 632 100840 58671.7 8604.32 0 168116 0.225725 0.23813 0.225679 0 1.12294 0.95311 1.32304 1.03117 0.71766 1.48163 1.07242 0.941983 1.22091 0.283331 0.999453 0.0723525 0.0674385 NA
rs5909 rs5909 05 74656175 G A 68 1 1 138641 28632 1475 0 138641 28632 1475 0 168748 526 99 7 0 632 138115 28533 1468 0 168116 0.0935774 0.0893987 0.0935931 0 0.911051 0.734724 1.1297 1.25207 0.592918 2.64399 0.950785 0.78346 1.15385 0.581527 1 -0.0533041 0.0967133 NA
rs12916 rs12916 05 74656539 T C 69 1 1 60616 81161 26971 0 60616 81161 26971 0 168748 227 297 108 0 632 60389 80864 26863 0 168116 0.40031 0.405854 0.400289 0 0.977087 0.821769 1.16176 1.06955 0.850163 1.34555 1.0234 0.914528 1.14523 0.691619 1 0.0228684 0.0576526 NA
rs4530754 rs4530754 05 122855416 G A 70 1 1 35071 83876 49801 0 35071 83876 49801 0 168748 117 324 191 0 632 34954 83552 49610 0 168116 0.456355 0.441456 0.456411 0 1.15851 0.937407 1.43176 1.1502 0.913411 1.44839 1.06232 0.950495 1.18731 0.268184 1 0.0627451 0.0566673 NA
rs6882076 rs6882076 05 156390297 T C 71 1 1 22484 78209 68055 0 22484 78209 68055 0 168748 86 279 267 0 632 22398 77930 67788 0 168116 0.364973 0.356804 0.365004 0 0.932417 0.731855 1.18794 1.02582 0.804126 1.30862 1.03619 0.923356 1.16282 0.555921 1 0.0344802 0.058549 NA
6:16109163_A_C rs2294261 06 16109163 A C 72 0.996455 0.994435 43897.4 84261 40589.6 0 43897.4 84261 40589.6 0 168748 145.416 331.682 154.902 0 632 43752 83929.3 40434.7 0 168116 0.490199 0.507505 0.490134 8.62346e-17 1.18904 0.978108 1.44545 1.15263 0.918814 1.44595 1.07196 0.959843 1.19718 0.234066 0.993619 0.0673655 0.056612 NA
6:26093141_G_A rs1800562 06 26093141 G A 73 0.999507 0.997225 143763 23954.2 1030.82 0 143763 23954.2 1030.82 0 168748 530.008 97.9922 4 0 632 143233 23856.2 1026.82 0 168116 0.0770848 0.0838546 0.0770594 1.9834e-15 1.11007 0.894459 1.37766 1.05275 0.392902 2.82078 1.09625 0.89816 1.33804 0.354653 0.999386 0.0981605 0.106051 NA
rs2247056 rs2247056 06 31265490 T C 74 1 1 15038 70713 82997 0 15038 70713 82997 0 168748 54 270 308 0 632 14984 70443 82689 0 168116 0.298638 0.299051 0.298636 0 1.06355 0.793665 1.42522 1.03356 0.773623 1.38084 0.998023 0.884603 1.12599 0.995282 1 -0.000366223 0.0619354 NA
6:34563164_A_G rs205262 06 34563164 A G 75 0.999297 0.998652 90079.8 66379.2 12289 0 90079.8 66379.2 12289 0 168748 335.051 251.984 44.9647 0 632 89744.8 66127.2 12244 0 168116 0.269506 0.270501 0.269502 -2.58704e-16 1.02068 0.86652 1.20228 0.98366 0.72012 1.34365 1.00508 0.887569 1.13815 0.904635 0.999503 0.00761759 0.0635816 NA
6:43757896_C_A rs998584 06 43757896 C A 76 0.996416 0.994712 45400.6 84150.2 39197.2 0 45400.6 84150.2 39197.2 0 168748 156.502 328.804 146.694 0 632 45244.1 83821.4 39050.5 0 168116 0.481619 0.492241 0.48158 8.62346e-16 1.13403 0.937154 1.37227 1.08599 0.866621 1.3609 1.0436 0.934444 1.1655 0.457493 0.994304 0.0420362 0.0565777 NA
rs17789218 rs17789218 06 100600097 T C 77 1 1 96445 62252 10051 0 96445 62252 10051 0 168748 366 239 27 0 632 96079 62013 10024 0 168116 0.244015 0.231804 0.244061 0 1.01173 0.859282 1.19121 0.707083 0.478061 1.04582 0.934625 0.819969 1.06531 0.329151 1 -0.0641403 0.0657293 NA
6:116337503_G_A rs868943 06 116337503 G A 78 0.999609 0.999363 56210.7 82005.2 30532.1 0 56210.7 82005.2 30532.1 0 168748 214.259 302.753 114.988 0 632 55996.4 81702.5 30417.1 0 168116 0.423915 0.421463 0.423924 8.62346e-17 0.968444 0.812714 1.15402 0.987999 0.787349 1.23978 0.989967 0.885204 1.10713 0.868343 0.999264 -0.0094454 0.056981 NA
rs9491696 rs9491696 06 127452639 C G 79 1 1 43114 84465 41169 0 43114 84465 41169 0 168748 156 321 155 0 632 42958 84144 41014 0 168116 0.494237 0.499209 0.494218 0 1.05051 0.867302 1.27243 1.04068 0.832921 1.30027 1.02016 0.913472 1.13932 0.717678 1 0.0204071 0.0564411 NA
6:139831757_T_C rs634869 06 139831757 T C 80 0.999774 0.999688 28484.3 81392.5 58871.2 0 28484.3 81392.5 58871.2 0 168748 100 308.008 223.992 0 632 28384.3 81084.5 58647.2 0 168116 0.409964 0.401905 0.409994 0 1.07821 0.860116 1.3516 1.08409 0.856062 1.37285 1.03411 0.923939 1.15743 0.565794 0.999973 0.0328477 0.0572003 NA
6:152040291_T_C rs12525163 06 152040291 T C 81 0.999266 0.998542 89064.8 67217.2 12466 0 89064.8 67217.2 12466 0 168748 346.118 235.094 50.7882 0 632 88718.7 66982.1 12415.2 0 168116 0.273038 0.266353 0.273063 -1.72469e-16 0.899652 0.762083 1.06206 1.04858 0.780612 1.40853 0.966508 0.852989 1.09513 0.60563 0.998346 -0.0327748 0.0634774 NA
6:160575985_C_T rs2297374 06 160575985 C T 82 0.998148 0.996887 65924.1 78984.2 23839.8 0 65924.1 78984.2 23839.8 0 168748 233.443 306.639 91.9176 0 632 65690.6 78677.5 23747.9 0 168116 0.375304 0.388034 0.375256 1.55222e-15 1.09673 0.924751 1.30069 1.08917 0.855228 1.38711 1.05564 0.942518 1.18234 0.329819 0.997805 0.0567787 0.0582658 NA
rs1564348 rs1564348 06 160578860 T C 83 1 1 116290 47641 4817 0 116290 47641 4817 0 168748 453 164 15 0 632 115837 47477 4802 0 168116 0.169706 0.153481 0.169767 0 0.883303 0.738581 1.05638 0.798763 0.477171 1.33709 0.886677 0.760724 1.03348 0.11534 1 -0.118198 0.0750635 NA
rs702485 rs702485 07 6449272 A G 84 1 1 50138 83569 35041 0 50138 83569 35041 0 168748 199 319 114 0 632 49939 83250 34927 0 168116 0.455268 0.432753 0.455352 0 0.961597 0.805286 1.14825 0.819088 0.650383 1.03155 0.912507 0.816249 1.02012 0.0992043 1 -0.0933549 0.0566225 NA
7:16152174_T_A rs17286602 07 16152174 T A 85 0.997771 0.996483 55323.3 82684.3 30740.4 0 55323.3 82684.3 30740.4 0 168748 215.6 284.255 132.145 0 632 55107.7 82400.1 30608.2 0 168116 0.427161 0.433976 0.427135 6.89877e-16 0.881747 0.738459 1.05284 1.10351 0.888259 1.37093 1.02829 0.919853 1.14952 0.63561 0.995828 0.0270641 0.0571158 NA
rs10282707 rs10282707 07 17911038 C T 86 1 1 61343 80798 26607 0 61343 80798 26607 0 168748 245 284 103 0 632 61098 80514 26504 0 168116 0.397077 0.387658 0.397113 0 0.879646 0.741219 1.04392 0.96914 0.769539 1.22051 0.96112 0.858114 1.07649 0.520583 1 -0.0370694 0.0577004 NA
rs12670798 rs12670798 07 21607352 T C 87 1 1 96073 62526 10149 0 96073 62526 10149 0 168748 351 244 37 0 632 95722 62282 10112 0 168116 0.245407 0.251582 0.245384 0 1.0684 0.907083 1.25839 0.997859 0.710674 1.4011 1.03375 0.910193 1.17408 0.641977 1 0.0304781 0.0655532 NA
rs4722551 rs4722551 07 25991826 T C 88 1 1 119351 45064 4333 0 119351 45064 4333 0 168748 435 178 19 0 632 118916 44886 4314 0 168116 0.159202 0.170886 0.159158 0 1.08408 0.91028 1.29106 1.20399 0.759778 1.90793 1.08888 0.940253 1.26099 0.253708 1 0.0879505 0.0770557 NA
rs2073547 rs2073547 07 44582331 A G 89 1 1 112763 50020 5965 0 112763 50020 5965 0 168748 414 190 28 0 632 112349 49830 5937 0 168116 0.183558 0.19462 0.183516 0 1.03474 0.871166 1.22903 1.27985 0.872083 1.87829 1.07513 0.93512 1.2361 0.308423 1 0.0737473 0.0724051 NA
rs217386 rs217386 07 44600695 G A 90 1 1 55730 82360 30658 0 55730 82360 30658 0 168748 202 332 98 0 632 55528 82028 30560 0 168116 0.425712 0.417722 0.425742 0 1.11259 0.933762 1.32568 0.881522 0.692261 1.12253 0.967647 0.865127 1.08232 0.589965 1 -0.0307151 0.0569973 NA
rs4917014 rs4917014 07 50305863 T G 91 1 1 78017 73543 17188 0 78017 73543 17188 0 168748 294 261 77 0 632 77723 73282 17111 0 168116 0.319764 0.328323 0.319732 0 0.941554 0.796747 1.11268 1.18965 0.925146 1.52976 1.04 0.9246 1.16981 0.505347 1 0.040354 0.0605824 NA
rs17145738 rs17145738 07 72982874 C T 92 1 1 130143 36062 2543 0 130143 36062 2543 0 168748 488 136 8 0 632 129655 35926 2535 0 168116 0.121921 0.120253 0.121928 0 1.00577 0.831392 1.21673 0.838458 0.41648 1.68799 0.984389 0.830653 1.16658 0.839898 1 -0.0173857 0.0860576 NA
rs799160 rs799160 07 73060006 C T 93 1 1 44115 84439 40194 0 44115 84439 40194 0 168748 148 311 173 0 632 43967 84128 40021 0 168116 0.488382 0.519778 0.488264 0 1.09821 0.902681 1.33609 1.28417 1.0307 1.59998 1.1344 1.01568 1.26701 0.0256784 1 0.126059 0.0565021 NA
7:116358044_A_G rs38855 07 116358044 A G 94 0.993098 0.989847 47088.9 84255 37404.1 0 47088.9 84255 37404.1 0 168748 161.471 324.286 146.243 0 632 46927.4 83930.7 37257.9 0 168116 0.471304 0.487953 0.471242 1.20728e-15 1.1229 0.929412 1.35667 1.14075 0.911678 1.42738 1.06926 0.957399 1.19418 0.23899 0.992798 0.0668516 0.0567734 NA
7:130444934_A_G rs3996352 07 130444934 A G 95 0.997502 0.996136 43179.4 84425.9 41142.7 0 43179.4 84425.9 41142.7 0 168748 149.341 316.051 166.608 0 632 43030 84109.9 40976.1 0 168116 0.493965 0.51366 0.493891 8.62346e-17 1.08268 0.890897 1.31576 1.17154 0.938981 1.4617 1.0823 0.969072 1.20876 0.164621 0.995637 0.0786777 0.056615 NA
rs17173637 rs17173637 07 150529449 T C 96 1 1 141421 26093 1234 0 141421 26093 1234 0 168748 526 103 3 0 632 140895 25990 1231 0 168116 0.0846262 0.0862342 0.0846201 0 1.06155 0.859099 1.31171 0.652789 0.209566 2.03341 1.02087 0.838527 1.24287 0.831074 1 0.021617 0.101334 NA
8:9184231_G_A rs4240624 08 9184231 G A 97 0.999838 0.99931 1358.8 28012 139377 0 1358.8 28012 139377 0 168748 9 95.0667 527.933 0 632 1349.8 27916.9 138849 0 168116 0.0910517 0.0894515 0.0910578 1.72469e-16 0.510727 0.257262 1.01391 0.570248 0.294422 1.10448 1.01976 0.840328 1.2375 0.809743 0.999399 0.0235952 0.0980041 NA
8:9267117_C_T rs9693857 08 9267117 C T 98 0.996681 0.995354 51741.1 83491.5 33515.4 0 51741.1 83491.5 33515.4 0 168748 178.439 314.961 138.6 0 632 51562.7 83176.5 33376.8 0 168116 0.445997 0.468482 0.445913 1.29352e-15 1.09421 0.910336 1.31523 1.19995 0.960733 1.49874 1.09522 0.980465 1.22342 0.103666 0.994832 0.0926636 0.056942 NA
8:15799853_G_C rs4332136 08 15799853 G C 99 0.999556 0.978297 166060 2678.76 8.97255 0 166060 2678.76 8.97255 0 168748 624.855 7.1451 0 0 632 165435 2671.62 8.97255 0 168116 0.00799035 0.00565277 0.00799913 -3.01821e-15 0.708081 0.338369 1.48175 NA NA NA 0.705005 0.337611 1.4722 0.324403 0.986339 -0.312134 0.316743 NA
rs4921914 rs4921914 08 18272438 C T 100 1 1 8285 58673 101790 0 8285 58673 101790 0 168748 27 209 396 0 632 8258 58464 101394 0 168116 0.222945 0.20807 0.223001 0 1.09337 0.73182 1.63355 1.19452 0.80836 1.76516 1.09236 0.953404 1.25156 0.220974 1 0.0830757 0.0678755 NA
rs1801177 rs1801177 08 19805708 G A 101 1 1 163025 5671 52 0 163025 5671 52 0 168748 609 23 0 0 632 162416 5648 52 0 168116 0.0171113 0.0181962 0.0171072 0 1.08604 0.715593 1.64825 NA NA NA 1.06484 0.704363 1.60979 0.710368 1 0.0813531 0.219067 NA
rs268 rs268 08 19813529 A G 102 1 1 162611 6086 51 0 162611 6086 51 0 168748 611 20 1 0 632 162000 6066 50 0 168116 0.018335 0.0174051 0.0183385 0 0.874181 0.559569 1.36568 5.30278 0.731349 38.4488 0.948197 0.621572 1.44646 0.818704 1 -0.0482945 0.210697 NA
rs301 rs301 08 19816934 T C 103 1 1 98971 60498 9279 0 98971 60498 9279 0 168748 369 220 43 0 632 98602 60278 9236 0 168116 0.234243 0.242089 0.234213 0 0.975266 0.825057 1.15282 1.24407 0.906498 1.70734 1.04436 0.918016 1.1881 0.495677 1 0.0453535 0.0665684 NA
rs326 rs326 08 19819439 A G 104 1 1 84325 70007 14416 0 84325 70007 14416 0 168748 328 248 56 0 632 83997 69759 14360 0 168116 0.29286 0.28481 0.29289 0 0.910419 0.771756 1.074 0.998673 0.751809 1.3266 0.961427 0.850686 1.08658 0.555441 1 -0.0366197 0.0621066 NA
rs328 rs328 08 19819724 C G 105 1 1 136533 30478 1737 0 136533 30478 1737 0 168748 504 120 8 0 632 136029 30358 1729 0 168116 0.1006 0.107595 0.100573 0 1.06686 0.873933 1.30239 1.24881 0.620108 2.51492 1.07823 0.902178 1.28864 0.397166 1 0.0793742 0.0937461 NA
rs12678919 rs12678919 08 19844222 A G 106 1 1 137636 29503 1609 0 137636 29503 1609 0 168748 505 120 7 0 632 137131 29383 1602 0 168116 0.0969523 0.106013 0.0969182 0 1.10899 0.90847 1.35378 1.18653 0.561853 2.50575 1.10496 0.92346 1.32214 0.269704 1 0.105198 0.0953101 NA
8:19865843_G_A rs894210 08 19865843 G A 107 0.995377 0.992958 35452.2 83910.7 49385.1 0 35452.2 83910.7 49385.1 0 168748 146.78 325.431 159.788 0 632 35305.4 83585.3 49225.3 0 168116 0.458717 0.489709 0.4586 -1.72469e-15 0.936488 0.770364 1.13844 0.78078 0.623776 0.977302 0.882665 0.790334 0.985783 0.0279665 0.994398 -0.12488 0.0568216 NA
rs10102164 rs10102164 08 55421614 G A 108 1 1 104860 56335 7553 0 104860 56335 7553 0 168748 394 204 34 0 632 104466 56131 7519 0 168116 0.21168 0.21519 0.211666 0 0.963621 0.813484 1.14147 1.19894 0.843932 1.70329 1.02121 0.89278 1.16812 0.732292 1 0.0236335 0.069088 NA
8:59385919_C_T rs2326077 08 59385919 C T 109 0.999408 0.998915 19323.9 75391.5 74032.5 0 19323.9 75391.5 74032.5 0 168748 76.0471 277.133 278.82 0 632 19247.9 75114.4 73753.7 0 168116 0.337899 0.339579 0.337892 -5.17408e-16 0.933827 0.724201 1.20413 0.956842 0.742171 1.23361 0.9925 0.883238 1.11528 0.871697 0.998641 -0.00962972 0.0596257 NA
rs2293889 rs2293889 08 116599199 T G 110 1 1 31527 83259 53962 0 31527 83259 53962 0 168748 116 327 189 0 632 31411 82932 53773 0 168116 0.433525 0.442247 0.433492 0 1.0677 0.863549 1.32012 0.951747 0.754988 1.19978 0.965057 0.863485 1.07858 0.542223 1 -0.0347661 0.0570446 NA
8:116663898_G_A rs2737252 08 116663898 G A 111 0.998301 0.996675 87133.2 68187.7 13427.2 0 87133.2 68187.7 13427.2 0 168748 301.498 270.322 60.1804 0 632 86831.7 67917.3 13367 0 168116 0.281609 0.309084 0.281506 8.62346e-16 1.14629 0.972436 1.35122 1.29663 0.982597 1.71102 1.14179 1.01315 1.28677 0.0275939 0.996309 0.13848 0.0628593 NA
8:121868551_G_T rs4871137 08 121868551 G T 112 0.998639 0.99779 17043.5 72862 78842.6 0 17043.5 72862 78842.6 0 168748 69.5686 274.302 288.129 0 632 16973.9 72587.7 78554.4 0 168116 0.316889 0.327088 0.316851 -1.37975e-15 0.922008 0.708335 1.20014 0.894923 0.688411 1.16338 0.954187 0.848208 1.07341 0.386654 0.997834 -0.0525925 0.0607512 NA
8:126474306_G_A rs2980885 08 126474306 G A 113 0.990983 0.979974 8567.06 59148.4 101033 0 8567.06 59148.4 101033 0 168748 27.4706 203.431 401.098 0 632 8539.59 58945 100631 0 168116 0.226025 0.204409 0.226106 -4.65667e-15 1.07285 0.719836 1.59899 1.23904 0.841269 1.82489 1.13716 0.991626 1.30406 0.0695809 0.978621 0.123864 0.0682586 NA
8:126482621_C_A rs2954022 08 126482621 C A 114 0.999789 0.999665 48420.2 83939.5 36388.4 0 48420.2 83939.5 36388.4 0 168748 155.851 305.306 170.843 0 632 48264.3 83634.2 36217.5 0 168116 0.46435 0.511861 0.464171 8.62346e-17 1.13049 0.93181 1.37154 1.46082 1.17523 1.8158 1.21048 1.08385 1.3519 0.000686207 0.998875 0.192005 0.0565547 NA
8:126482621_C_T rs2954022 08 126482621 C T 115 0.999644 0.680074 168597 150.4 0.113725 0 168597 150.4 0.113725 0 168748 631.945 0.054902 0 0 632 167966 150.345 0.113725 0 168116 0.000446309 0 0.000447823 -4.65667e-15 0.0970598 2.25619e-05 417.544 NA NA NA 0.0969524 2.25411e-05 417.005 0.475457 0.903241 -1.0037 1.40647 NA
rs4075205 rs4075205 08 144284709 T C 116 1 1 48718 84163 35867 0 48718 84163 35867 0 168748 198 301 133 0 632 48520 83862 35734 0 168116 0.461923 0.448576 0.461973 0 0.879543 0.734881 1.05268 0.912065 0.731828 1.13669 0.947411 0.847829 1.05869 0.329504 1 -0.0552659 0.0566764 NA
8:145022657_G_T rs7832643 08 145022657 G T 117 0.994003 0.99201 60096.6 81362.2 27289.2 0 60096.6 81362.2 27289.2 0 168748 237.949 296.192 97.8588 0 632 59858.6 81066 27191.4 0 168116 0.402792 0.389169 0.402843 2.06963e-15 0.919131 0.774697 1.09049 0.905339 0.715155 1.1461 0.94443 0.843281 1.05771 0.3307 0.990689 -0.0562371 0.0578152 NA
9:2640759_A_G rs3780181 09 2640759 A G 118 0.99745 0.984489 146865 21121.9 761.239 0 146865 21121.9 761.239 0 168748 546.6 79.3725 6.02745 0 632 146318 21042.5 755.212 0 168116 0.0670952 0.0723318 0.0670755 -7.58864e-15 1.00972 0.797559 1.27832 2.13646 0.954314 4.78296 1.08447 0.876203 1.34225 0.489508 0.989277 0.0780415 0.112925 NA
9:15304782_C_A rs686030 09 15304782 C A 119 0.999307 0.997797 3356.93 41135.9 124255 0 3356.93 41135.9 124255 0 168748 11 156.925 464.075 0 632 3345.93 40979 123791 0 168116 0.141779 0.141555 0.14178 3.44938e-16 1.16481 0.631423 2.14878 1.14031 0.626496 2.07551 1.00185 0.855048 1.17385 0.98949 0.99778 0.00106677 0.0809852 NA
9:16904846_C_T rs7033354 09 16904846 C T 120 0.998625 0.997688 17469.5 73526.4 77752.1 0 17469.5 73526.4 77752.1 0 168748 64.0353 283.231 284.733 0 632 17405.5 73243.1 77467.4 0 168116 0.321383 0.325397 0.321368 -1.20728e-15 1.05109 0.801008 1.37926 0.999046 0.76145 1.31078 0.981752 0.872577 1.10459 0.736294 0.998755 -0.0203418 0.0604035 NA
rs1883025 rs1883025 09 107664301 C T 121 1 1 93645 64135 10968 0 93645 64135 10968 0 168748 337 257 38 0 632 93308 63878 10930 0 168116 0.255028 0.263449 0.254997 0 1.11396 0.946763 1.31069 0.962615 0.687916 1.34701 1.04501 0.921854 1.18461 0.489413 1 0.0447491 0.0647372 NA
9:107684230_T_G rs2472509 09 107684230 T G 122 0.989639 0.982519 76718.1 73973.3 18056.7 0 76718.1 73973.3 18056.7 0 168748 292.89 286.137 52.9725 0 632 76425.2 73687.1 18003.7 0 168116 0.326186 0.310192 0.326247 1.72469e-16 1.01325 0.860645 1.1929 0.767752 0.57271 1.02922 0.928661 0.824144 1.04643 0.233165 0.98626 -0.0721437 0.0605107 NA
rs8176720 rs8176720 09 136132873 T C 123 1 1 75957 74427 18364 0 75957 74427 18364 0 168748 269 305 58 0 632 75688 74122 18306 0 168116 0.329352 0.33307 0.329338 0 1.15778 0.982411 1.36446 0.891475 0.670931 1.18452 1.01699 0.904526 1.14344 0.824945 1 0.0132746 0.0600149 NA
rs579459 rs579459 09 136154168 T C 124 1 1 106087 55371 7290 0 106087 55371 7290 0 168748 391 213 28 0 632 105696 55158 7262 0 168116 0.207265 0.212816 0.207244 0 1.04389 0.88313 1.2339 1.04228 0.709804 1.53048 1.03416 0.903606 1.18357 0.636859 1 0.0329214 0.0697348 NA
10:5196273_A_G rs1781930 10 5196273 A G 125 0.999828 0.999551 5304.27 49422.3 114021 0 5304.27 49422.3 114021 0 168748 16 188.02 427.98 0 632 5288.27 49234.3 113593 0 168116 0.177871 0.174066 0.177886 -3.44938e-16 1.2622 0.757031 2.10448 1.24527 0.75542 2.05277 1.02669 0.88752 1.18768 0.696761 0.999852 0.0287437 0.0737592 NA
rs970548 rs970548 10 46013277 A C 126 1 1 95878 62669 10201 0 95878 62669 10201 0 168748 343 251 38 0 632 95535 62418 10163 0 168116 0.246139 0.258703 0.246092 0 1.12004 0.951463 1.31848 1.04143 0.744433 1.45692 1.06913 0.942433 1.21285 0.293889 1 0.0687301 0.0654804 NA
10:65301725_T_C rs7897379 10 65301725 T C 127 0.999466 0.999147 45945.7 84326.7 38475.6 0 45945.7 84326.7 38475.6 0 168748 173 304.004 154.996 0 632 45772.7 84022.7 38320.6 0 168116 0.477866 0.485756 0.477837 2.58704e-16 0.957288 0.79401 1.15414 1.07016 0.861232 1.32977 1.03223 0.924235 1.15284 0.536983 0.999984 0.0348604 0.0564648 NA
rs2068888 rs2068888 10 94839642 G A 128 1 1 51273 83479 33996 0 51273 83479 33996 0 168748 196 323 113 0 632 51077 83156 33883 0 168116 0.448808 0.434335 0.448863 0 1.01223 0.847341 1.2092 0.869092 0.689201 1.09594 0.942785 0.843373 1.05392 0.294478 1 -0.0594119 0.056672 NA
rs2255141 rs2255141 10 113933886 A G 129 1 1 12697 67199 88852 0 12697 67199 88852 0 168748 37 246 349 0 632 12660 66953 88503 0 168116 0.274353 0.253165 0.274433 0 1.25718 0.889356 1.77713 1.34927 0.960964 1.89449 1.11578 0.982697 1.26689 0.09466 1 0.105641 0.0632084 NA
rs2923084 rs2923084 11 10388782 A G 130 1 1 114292 49143 5313 0 114292 49143 5313 0 168748 454 160 18 0 632 113838 48983 5295 0 168116 0.177095 0.155063 0.177178 0 0.819042 0.683772 0.981071 0.852389 0.53176 1.36634 0.852276 0.731683 0.992744 0.0404806 1 -0.151223 0.0738101 NA
11:14276999_G_A rs2303975 11 14276999 G A 131 0.998937 0.995874 133198 33519.9 2029.66 0 133198 33519.9 2029.66 0 168748 487.784 126.259 17.9569 0 632 132711 33393.6 2011.7 0 168116 0.111347 0.128301 0.111283 -4.31173e-16 1.02867 0.845515 1.2515 2.42854 1.51326 3.8974 1.17543 0.996443 1.38657 0.0644509 0.998159 0.165876 0.0897088 NA
11:18656271_C_T rs10832962 11 18656271 C T 132 0.998718 0.99712 11275.3 64653 92819.7 0 11275.3 64653 92819.7 0 168748 39.9922 224.953 367.055 0 632 11235.3 64428 92452.6 0 168116 0.258384 0.241248 0.258449 -1.55222e-15 0.980908 0.700311 1.37393 1.11538 0.804308 1.54676 1.09615 0.963404 1.24719 0.149554 0.997766 0.0928681 0.0644422 NA
rs326214 rs326214 11 47298360 G A 133 1 1 17685 73614 77449 0 17685 73614 77449 0 168748 69 300 263 0 632 17616 73314 77186 0 168116 0.322919 0.346519 0.322831 0 1.0447 0.803746 1.3579 0.869912 0.666993 1.13457 0.899049 0.800519 1.00971 0.0749386 1 -0.107237 0.0602173 NA
rs17788930 rs17788930 11 47752775 A G 134 1 1 72159 76094 20495 0 72159 76094 20495 0 168748 262 292 78 0 632 71897 75802 20417 0 168116 0.34692 0.35443 0.346891 0 1.05709 0.894418 1.24935 1.04836 0.813786 1.35056 1.03366 0.920941 1.16019 0.57793 1 0.032873 0.0590804 NA
11:51512090_T_C rs11246602 11 51512090 T C 135 0.999696 0.998729 126891 38887.8 2968.88 0 126891 38887.8 2968.88 0 168748 478.675 143.318 10.0078 0 632 126413 38744.4 2958.87 0 168116 0.132818 0.129219 0.132831 -1.87129e-14 0.976878 0.810286 1.17772 0.893232 0.477125 1.67223 0.968772 0.821704 1.14216 0.723132 0.99771 -0.0295014 0.0832722 NA
11:55324308_A_G rs12226802 11 55324308 A G 136 0.99993 0.99974 128076 37906 2765.8 0 128076 37906 2765.8 0 168748 480.843 142.153 9.00392 0 632 127595 37763.9 2756.8 0 168116 0.128706 0.126709 0.128713 1.72469e-16 0.998875 0.82812 1.20484 0.866678 0.447784 1.67744 0.982175 0.831918 1.15957 0.852231 0.998991 -0.0157164 0.0843728 NA
rs174532 rs174532 11 61548874 G A 137 1 1 83891 70124 14733 0 83891 70124 14733 0 168748 329 255 48 0 632 83562 69869 14685 0 168116 0.295085 0.27769 0.29515 0 0.926976 0.786892 1.092 0.830195 0.612971 1.1244 0.918099 0.811583 1.03859 0.177142 1 -0.0834474 0.0618309 NA
rs1535 rs1535 11 61597972 A G 138 1 1 71749 76590 20409 0 71749 76590 20409 0 168748 258 297 77 0 632 71491 76293 20332 0 168116 0.34788 0.356804 0.347846 0 1.07871 0.912693 1.27492 1.0494 0.813202 1.35421 1.04004 0.926778 1.16714 0.470755 1 0.0427328 0.0592482 NA
rs12801636 rs12801636 11 65391317 G A 139 1 1 101521 58616 8611 0 101521 58616 8611 0 168748 380 227 25 0 632 101141 58389 8586 0 168116 0.224708 0.219146 0.224729 0 1.03476 0.877599 1.22006 0.774984 0.516747 1.16227 0.968183 0.847174 1.10648 0.620838 1 -0.0333706 0.0674614 NA
rs499974 rs499974 11 75455021 C A 140 1 1 120122 44544 4082 0 120122 44544 4082 0 168748 460 162 10 0 632 119662 44382 4072 0 168116 0.156174 0.143987 0.15622 0 0.949525 0.793588 1.1361 0.638838 0.341165 1.19624 0.908528 0.776286 1.0633 0.221728 1 -0.09495 0.0777039 NA
11:116639104_A_G rs10790162 11 116639104 A G 141 0.99976 0.99855 756.647 21314.3 146677 0 756.647 21314.3 146677 0 168748 4 77.8 550.2 0 632 752.647 21236.5 146127 0 168116 0.0676382 0.0678797 0.0676373 -8.62346e-17 0.689331 0.251695 1.88791 0.708471 0.264264 1.89935 0.996169 0.799779 1.24078 0.954367 0.997938 -0.00644279 0.112589 NA
rs603446 rs603446 11 116654435 C T 142 1 1 50475 83581 34692 0 50475 83581 34692 0 168748 191 325 116 0 632 50284 83256 34576 0 168116 0.453235 0.440665 0.453282 0 1.0277 0.859226 1.2292 0.883242 0.700978 1.1129 0.950233 0.850187 1.06205 0.366149 1 -0.0511944 0.0566492 NA
11:122534504_T_C rs7117842 11 122534504 T C 143 0.993318 0.989007 67529.7 78084.6 23133.7 0 67529.7 78084.6 23133.7 0 168748 227.306 321.482 83.2118 0 632 67302.4 77763.1 23050.5 0 168116 0.368455 0.386001 0.368389 -2.58704e-16 1.22406 1.03253 1.45113 1.06887 0.831125 1.37462 1.07787 0.962257 1.20737 0.202263 0.985265 0.0748563 0.0587048 NA
rs11220462 rs11220462 11 126243952 G A 144 1 1 127078 38706 2964 0 127078 38706 2964 0 168748 467 153 12 0 632 126611 38553 2952 0 168116 0.13225 0.140032 0.132221 0 1.07594 0.896068 1.29192 1.1021 0.620659 1.95698 1.06869 0.911426 1.25309 0.423512 1 0.0665766 0.083185 NA
12:20463526_A_G rs11045163 12 20463526 A G 145 0.996817 0.995013 54769.1 82683.5 31295.4 0 54769.1 82683.5 31295.4 0 168748 205.388 313.024 113.588 0 632 54563.7 82370.5 31181.8 0 168116 0.430447 0.427373 0.430459 -1.20728e-15 1.00956 0.846356 1.20424 0.967744 0.769209 1.21752 0.987482 0.883162 1.10412 0.820754 0.993473 -0.0129412 0.0571168 NA
12:57844049_C_T rs3741414 12 57844049 C T 146 0.999653 0.999162 97329.6 61532.9 9885.49 0 97329.6 61532.9 9885.49 0 168748 364.969 237.075 29.9569 0 632 96964.6 61295.9 9855.53 0 168116 0.240903 0.234959 0.240926 1.20728e-15 1.02757 0.872311 1.21046 0.807559 0.55609 1.17274 0.967629 0.849441 1.10226 0.660681 0.999351 -0.0289723 0.0660002 NA
rs10861661 rs10861661 12 107174646 A C 147 1 1 95835 62614 10299 0 95835 62614 10299 0 168748 355 232 45 0 632 95480 62382 10254 0 168116 0.246557 0.254747 0.246526 0 1.00026 0.847456 1.18062 1.18033 0.865005 1.6106 1.04474 0.920355 1.18595 0.517211 1 0.0423133 0.0653336 NA
12:109950144_A_G rs2241210 12 109950144 A G 148 0.999875 0.999795 38225.9 84195 46327 0 38225.9 84195 46327 0 168748 143.004 305.996 183 0 632 38082.9 83889 46144 0 168116 0.475996 0.468358 0.476025 3.44938e-16 0.971389 0.796175 1.18516 1.05613 0.84826 1.31494 1.03124 0.92319 1.15195 0.558312 0.999987 0.0330716 0.0564988 NA
rs653178 rs653178 12 112007756 C T 149 1 1 39249 84491 45008 0 39249 84491 45008 0 168748 137 301 194 0 632 39112 84190 44814 0 168116 0.482936 0.454905 0.483041 0 1.02069 0.833708 1.24962 1.23588 0.992663 1.5387 1.11964 1.0021 1.25098 0.0574512 1 0.107484 0.0565745 NA
12:112310580_G_A rs6489818 12 112310580 G A 150 0.9999 0.99977 115008 48523.3 5216.39 0 115008 48523.3 5216.39 0 168748 426.992 188 17.0078 0 632 114581 48335.3 5199.38 0 168116 0.174687 0.175645 0.174683 -2.58704e-16 1.04373 0.8789 1.23947 0.877792 0.540222 1.4263 1.00668 0.870669 1.16394 0.98376 0.999914 0.00150694 0.0740308 NA
12:121376416_C_T rs1186380 12 121376416 C T 151 0.996001 0.991327 94857.4 63480.2 10410.4 0 94857.4 63480.2 10410.4 0 168748 353.306 234.231 44.4627 0 632 94504.1 63246 10366 0 168116 0.249784 0.255662 0.249762 -2.75951e-15 0.990631 0.839567 1.16888 1.14733 0.839363 1.56828 1.03174 0.909035 1.171 0.642173 0.990446 0.0304572 0.0655469 NA
12:121416650_A_C rs1169288 12 121416650 A C 152 0.994018 0.989275 79149.9 72836.2 16762 0 79149.9 72836.2 16762 0 168748 282.267 282.925 66.8078 0 632 78867.6 72553.2 16695.2 0 168116 0.315145 0.329542 0.315091 -3.44938e-15 1.08957 0.923657 1.28528 1.11809 0.855927 1.46055 1.06841 0.949955 1.20163 0.250042 0.991331 0.0701983 0.0610289 NA
12:125259888_A_G rs838876 12 125259888 A G 153 0.987573 0.977392 16978.5 73158.5 78611 0 16978.5 73158.5 78611 0 168748 60.1843 264.549 307.267 0 632 16918.3 72893.9 78303.7 0 168116 0.317383 0.304523 0.317431 -7.67488e-15 1.02021 0.770738 1.35043 1.10308 0.836376 1.45483 1.0621 0.941986 1.19753 0.313877 0.978038 0.0616981 0.0612619 NA
12:125283766_C_T rs10773105 12 125283766 C T 154 0.998252 0.997012 41029 84420.5 43298.5 0 41029 84420.5 43298.5 0 168748 159.89 310.208 161.902 0 632 40869.1 84110.3 43136.6 0 168116 0.493275 0.498408 0.493256 7.76111e-16 0.942706 0.77866 1.14131 0.959354 0.770712 1.19417 0.9796 0.87715 1.09402 0.672618 0.997125 -0.0238783 0.0565091 NA
rs4942486 rs4942486 13 32953388 T C 155 1 1 38225 83987 46536 0 38225 83987 46536 0 168748 155 312 165 0 632 38070 83675 46371 0 168116 0.475375 0.492089 0.475312 0 0.91582 0.755086 1.11077 0.873954 0.701603 1.08864 0.935022 0.837223 1.04425 0.238572 1 -0.0664809 0.0564084 NA
rs1341267 rs1341267 13 95284980 C A 156 1 1 27099 80976 60673 0 27099 80976 60673 0 168748 100 287 245 0 632 26999 80689 60428 0 168116 0.40052 0.385285 0.400578 0 0.960318 0.764521 1.20626 1.09465 0.867108 1.3819 1.06622 0.951826 1.19436 0.27682 1 0.0625594 0.0575264 NA
rs8017377 rs8017377 14 24883887 G A 157 1 1 46716 84122 37910 0 46716 84122 37910 0 168748 187 297 148 0 632 46529 83825 37762 0 168116 0.473908 0.469146 0.473926 0 0.881587 0.733922 1.05896 0.975189 0.785693 1.21039 0.981 0.878219 1.09581 0.741101 1 -0.0186511 0.0564509 NA
rs4983559 rs4983559 14 105277209 G A 158 1 1 24988 80248 63512 0 24988 80248 63512 0 168748 101 308 223 0 632 24887 79940 63289 0 168116 0.385853 0.403481 0.385787 0 0.949375 0.757947 1.18915 0.868216 0.686018 1.0988 0.928603 0.829725 1.03926 0.18081 1 -0.0776309 0.0580086 NA
rs2412710 rs2412710 15 42683787 G A 159 1 1 162656 6035 57 0 162656 6035 57 0 168748 614 18 0 0 632 162042 6017 57 0 168116 0.0182195 0.0142405 0.0182344 0 0.789499 0.493732 1.26244 NA NA NA 0.777804 0.488084 1.2395 0.291208 1 -0.222716 0.21101 NA
15:44211273_T_C rs492571 15 44211273 T C 160 0.999765 0.997947 154946 13510.6 291.4 0 154946 13510.6 291.4 0 168748 591.682 40.3176 0 0 632 154354 13470.3 291.4 0 168116 0.0417586 0.0318969 0.0417957 -2.2421e-15 0.780818 0.567268 1.07476 NA NA NA 0.755358 0.551705 1.03419 0.0787999 0.995642 -0.248391 0.141316 NA
rs1532085 rs1532085 15 58683366 A G 161 1 1 25452 80044 63252 0 25452 80044 63252 0 168748 84 291 257 0 632 25368 79753 62995 0 168116 0.387999 0.363133 0.388092 0 1.10193 0.864058 1.40528 1.23207 0.962642 1.5769 1.11233 0.991642 1.2477 0.0737425 1 0.103391 0.057818 NA
15:58731153_G_C rs261342 15 58731153 G C 162 0.994809 0.988319 8258 57919 102571 0 8258 57919 102571 0 168748 29.9569 210.608 391.435 0 632 8228.04 57708.3 102180 0 168116 0.220551 0.21402 0.220575 -4.57043e-15 1.00239 0.683154 1.4708 1.05219 0.725167 1.5267 1.0393 0.908355 1.18911 0.566582 0.990799 0.039119 0.0682594 NA
rs2652834 rs2652834 15 63396867 A G 163 1 1 5853 51354 111541 0 5853 51354 111541 0 168748 25 174 433 0 632 5828 51180 111108 0 168116 0.186847 0.177215 0.186883 0 0.792553 0.520697 1.20635 0.908494 0.60654 1.36077 1.06709 0.923396 1.23315 0.383402 1 0.0631244 0.0724198 NA
15:72566615_C_T rs1035744 15 72566615 C T 164 0.997693 0.995118 11978.9 66603.5 90165.6 0 11978.9 66603.5 90165.6 0 168748 47.4471 274.4 310.153 0 632 11931.5 66329.1 89855.4 0 168116 0.268333 0.292163 0.268243 -8.62346e-16 1.04031 0.763944 1.41666 0.867992 0.639093 1.17887 0.888117 0.786534 1.00282 0.0554774 0.994265 -0.122554 0.0639931 NA
rs3198697 rs3198697 16 15129940 C T 165 1 1 59258 81474 28016 0 59258 81474 28016 0 168748 221 309 102 0 632 59037 81165 27914 0 168116 0.40743 0.405854 0.407436 0 1.017 0.855442 1.20907 0.976135 0.771666 1.23478 0.993467 0.88778 1.11174 0.889755 1 -0.00795172 0.057366 NA
rs749671 rs749671 16 31088347 G A 166 1 1 66183 79031 23534 0 66183 79031 23534 0 168748 254 278 100 0 632 65929 78753 23434 0 168116 0.373631 0.378165 0.373614 0 0.916264 0.772679 1.08653 1.10763 0.87841 1.39667 1.01959 0.909825 1.14259 0.707935 1 0.021868 0.058372 NA
16:53799977_T_G rs9930333 16 53799977 T G 167 0.999917 0.999851 55747.1 82502 30498.9 0 55747.1 82502 30498.9 0 168748 220.008 305.988 106.004 0 632 55527.1 82196 30392.9 0 168116 0.425189 0.409807 0.425247 8.62346e-17 0.939552 0.78983 1.11765 0.880273 0.697899 1.1103 0.938479 0.838786 1.05002 0.270848 0.999961 -0.0628319 0.0570623 NA
rs9989419 rs9989419 16 56985139 A G 168 1 1 26228 80740 61780 0 26228 80740 61780 0 168748 96 304 232 0 632 26132 80436 61548 0 168116 0.394659 0.392405 0.394668 0 1.02878 0.817496 1.29468 1.02607 0.808509 1.30216 1.00953 0.901555 1.13043 0.894014 1 0.0076833 0.0576707 NA
rs5880 rs5880 16 57015091 G C 169 1 1 150597 17606 545 0 150597 17606 545 0 168748 565 65 2 0 632 150032 17541 543 0 168116 0.0553962 0.0545886 0.0553992 0 0.983999 0.76085 1.27259 0.97806 0.243383 3.93044 0.984522 0.772038 1.25549 0.880585 1 -0.0184622 0.122895 NA
rs16942887 rs16942887 16 67928042 G A 170 1 1 132023 34448 2277 0 132023 34448 2277 0 168748 486 135 11 0 632 131537 34313 2266 0 168116 0.115563 0.124209 0.11553 0 1.06485 0.879656 1.28902 1.31385 0.721737 2.39172 1.08577 0.918336 1.28374 0.342585 1 0.0836619 0.0881514 NA
16:72057282_A_G rs2288002 16 72057282 A G 171 0.996489 0.994849 31908.5 82805.5 54034 0 31908.5 82805.5 54034 0 168748 109.725 313.016 209.259 0 632 31798.8 82492.5 53824.7 0 168116 0.434442 0.421255 0.434492 1.81093e-15 1.09965 0.884405 1.36728 1.12669 0.893912 1.42009 1.05556 0.943853 1.1805 0.340026 0.992954 0.0544426 0.0570609 NA
rs2000999 rs2000999 16 72108093 G A 172 1 1 110749 51889 6110 0 110749 51889 6110 0 168748 413 192 27 0 632 110336 51697 6083 0 168116 0.189955 0.19462 0.189937 0 0.992209 0.83582 1.17786 1.1858 0.802703 1.75175 1.03061 0.896407 1.18491 0.709458 1 0.0267624 0.0718292 NA
rs2925979 rs2925979 16 81534790 T C 173 1 1 15223 70879 82646 0 15223 70879 82646 0 168748 59 264 309 0 632 15164 70615 82337 0 168116 0.300226 0.302215 0.300218 0 0.960879 0.724192 1.27492 0.964551 0.729717 1.27496 0.990558 0.878303 1.11716 0.881499 1 -0.00916544 0.0614844 NA
rs314253 rs314253 17 7091650 T C 174 1 1 71513 76570 20665 0 71513 76570 20665 0 168748 274 299 59 0 632 71239 76271 20606 0 168116 0.349337 0.329905 0.349411 0 1.01925 0.864874 1.20117 0.744433 0.561657 0.986688 0.916693 0.815096 1.03095 0.134744 1 -0.0883262 0.0590553 NA
rs4791641 rs4791641 17 8161149 C T 175 1 1 41722 84235 42791 0 41722 84235 42791 0 168748 165 299 168 0 632 41557 83936 42623 0 168116 0.496833 0.497627 0.49683 0 0.897187 0.741608 1.0854 0.992717 0.800469 1.23114 0.996817 0.892566 1.11324 0.896326 1 -0.00734404 0.0563608 NA
17:37821435_G_T rs931992 17 37821435 G T 176 0.998931 0.998026 18765.5 75035.4 74947.1 0 18765.5 75035.4 74947.1 0 168748 80.0039 281.78 270.216 0 632 18685.5 74753.6 74676.9 0 168116 0.333534 0.349516 0.333474 0 0.880381 0.686456 1.12909 0.845117 0.658189 1.08513 0.931138 0.829286 1.0455 0.231924 0.999139 -0.0715179 0.0598268 NA
rs8077889 rs8077889 17 41878166 A C 177 1 1 104164 56885 7699 0 104164 56885 7699 0 168748 390 214 28 0 632 103774 56671 7671 0 168116 0.214174 0.213608 0.214177 0 1.00479 0.850211 1.18748 0.971248 0.661434 1.42618 0.996622 0.870972 1.1404 0.979389 1 -0.0017769 0.0687786 NA
17:45391804_T_C rs7225700 17 45391804 T C 178 0.999724 0.999543 21059.7 77391.2 70297.1 0 21059.7 77391.2 70297.1 0 168748 81 302.843 248.157 0 632 20978.7 77088.3 70048.9 0 168116 0.35411 0.367756 0.354059 0 1.01747 0.795862 1.3008 0.917528 0.713652 1.17965 0.94234 0.840349 1.05671 0.300019 0.999472 -0.0611912 0.0590425 NA
17:66882466_T_G rs4148005 17 66882466 T G 179 0.999096 0.998333 78601 73324.5 16822.5 0 78601 73324.5 16822.5 0 168748 295.631 273.431 62.9373 0 632 78305.4 73051.1 16759.5 0 168116 0.31695 0.315907 0.316954 1.20728e-15 0.991432 0.840831 1.16901 0.994688 0.757352 1.3064 0.995168 0.883685 1.12072 0.920155 0.998526 -0.00608929 0.060748 NA
17:76388202_A_G rs4969178 17 76388202 A G 180 0.98697 0.976259 25466.3 80131.8 63149.9 0 25466.3 80131.8 63149.9 0 168748 92.2235 307.812 231.965 0 632 25374 79824 62917.9 0 168116 0.388343 0.389445 0.388339 -3.79432e-15 1.06096 0.840361 1.33947 1.01437 0.796558 1.29173 0.995357 0.888764 1.11473 0.908954 0.98104 -0.00667832 0.0583984 NA
rs4939883 rs4939883 18 47167214 T C 181 1 1 5330 49931 113487 0 5330 49931 113487 0 168748 13 197 422 0 632 5317 49734 113065 0 168116 0.179531 0.176424 0.179543 0 1.62008 0.923584 2.84181 1.52654 0.878448 2.65277 1.02155 0.883752 1.18082 0.752652 1 0.0232025 0.073625 NA
18:47209143_C_T rs11660468 18 47209143 C T 182 0.998545 0.997552 62354 80443.7 25950.3 0 62354 80443.7 25950.3 0 168748 241.271 290.753 99.9765 0 632 62112.7 80152.9 25850.4 0 168116 0.392136 0.388217 0.392151 1.72469e-16 0.933858 0.787067 1.10803 0.995652 0.788255 1.25762 0.983602 0.878212 1.10164 0.806721 0.998114 -0.0141599 0.0578762 NA
18:57798110_C_T rs952044 18 57798110 C T 183 0.993705 0.990388 76020.8 74594.7 18132.5 0 76020.8 74594.7 18132.5 0 168748 301.698 268.357 61.9451 0 632 75719.1 74326.3 18070.5 0 168116 0.328477 0.310322 0.328545 -7.76111e-16 0.906157 0.768497 1.06847 0.860337 0.654218 1.1314 0.919577 0.816094 1.03618 0.177207 0.994416 -0.0813582 0.0602919 NA
19:8431581_G_A rs2278236 19 8431581 G A 184 0.998587 0.9976 39426.5 84403.2 44918.3 0 39426.5 84403.2 44918.3 0 168748 148.918 313.039 170.043 0 632 39277.6 84090.2 44748.3 0 168116 0.483728 0.483287 0.483729 0 0.981866 0.807526 1.19384 1.00226 0.80402 1.24939 1.00177 0.89695 1.11885 0.968303 0.997654 0.00224722 0.0565521 NA
rs6511720 rs6511720 19 11202306 G T 185 1 1 131050 35332 2366 0 131050 35332 2366 0 168748 469 157 6 0 632 130581 35175 2360 0 168116 0.11871 0.133703 0.118653 0 1.24272 1.03686 1.48945 0.707858 0.316065 1.58532 1.14641 0.974639 1.34845 0.101815 1 0.142599 0.087157 NA
19:11227602_C_T rs688 19 11227602 C T 186 0.99956 0.999298 50737.3 83791.5 34219.1 0 50737.3 83791.5 34219.1 0 168748 208.965 297.047 125.988 0 632 50528.4 83494.5 34093.1 0 168116 0.451057 0.434354 0.451119 1.72469e-16 0.86026 0.720485 1.02715 0.893563 0.716023 1.11512 0.934298 0.835781 1.04443 0.221006 0.99975 -0.0694565 0.0567521 NA
19:19407718_T_C rs10401969 19 19407718 T C 187 0.9995 0.997491 143799 23974.7 974.757 0 143799 23974.7 974.757 0 168748 540.996 88.0039 3 0 632 143258 23886.7 971.757 0 168116 0.0768135 0.0743702 0.0768227 -2.41457e-15 0.975593 0.77848 1.22261 0.817498 0.26237 2.54718 0.965511 0.782235 1.19173 0.723474 0.999947 -0.0374793 0.105928 NA
rs731839 rs731839 19 33899065 G A 188 1 1 18960 75258 74530 0 18960 75258 74530 0 168748 70 277 285 0 632 18890 74981 74245 0 168116 0.335346 0.329905 0.335367 0 0.996925 0.76662 1.29642 1.03589 0.79717 1.34608 1.02491 0.911315 1.15266 0.648227 1 0.0272419 0.0597114 NA
19:35556744_T_C rs1688030 19 35556744 T C 189 0.999698 0.998332 776.816 21055.6 146916 0 776.816 21055.6 146916 0 168748 2.97647 71.0196 558.004 0 632 773.839 20984.6 146358 0 168116 0.0669911 0.060896 0.067014 4.31173e-16 0.879887 0.275323 2.81198 0.991223 0.316605 3.10331 1.10768 0.879275 1.39542 0.392698 0.999652 0.0964481 0.11284 NA
rs6859 rs6859 19 45382034 A G 190 1 1 30268 81850 56630 0 30268 81850 56630 0 168748 125 316 191 0 632 30143 81534 56439 0 168116 0.421889 0.447785 0.421792 0 0.934598 0.759452 1.15014 0.816076 0.651048 1.02293 0.899608 0.805033 1.00529 0.058853 1 -0.10764 0.0569736 NA
rs7254892 rs7254892 19 45389596 G A 191 1 1 158224 10389 135 0 158224 10389 135 0 168748 593 39 0 0 632 157631 10350 135 0 168116 0.0315826 0.0308544 0.0315853 0 1.00164 0.723989 1.38577 NA NA NA 0.976123 0.709241 1.34343 0.918801 1 -0.016568 0.162521 NA
rs492602 rs492602 19 49206417 A G 192 1 1 41157 84285 43306 0 41157 84285 43306 0 168748 146 320 166 0 632 41011 83965 43140 0 168116 0.493633 0.484177 0.493668 0 1.07053 0.879898 1.30246 1.08087 0.865002 1.35062 1.03871 0.930031 1.1601 0.517577 1 0.0366727 0.0566737 NA
rs17695224 rs17695224 19 52324216 G A 193 1 1 90743 66090 11915 0 90743 66090 11915 0 168748 320 271 41 0 632 90423 65819 11874 0 168116 0.266433 0.279272 0.266385 0 1.16345 0.98933 1.36821 0.975699 0.704489 1.35132 1.06713 0.94351 1.20694 0.280727 1 0.0689079 0.0638813 NA
rs103294 rs103294 19 54797848 C T 194 1 1 101654 58560 8534 0 101654 58560 8534 0 168748 366 235 31 0 632 101288 58325 8503 0 168116 0.224086 0.234968 0.224045 0 1.11504 0.946233 1.31396 1.00894 0.698796 1.45674 1.06373 0.933795 1.21175 0.358674 1 0.062198 0.0677616 NA
rs364585 rs364585 20 12962718 A G 195 1 1 25882 80363 62503 0 25882 80363 62503 0 168748 109 301 222 0 632 25773 80062 62281 0 168116 0.391492 0.410601 0.39142 0 0.888952 0.713719 1.10721 0.842822 0.669855 1.06045 0.92324 0.825188 1.03294 0.171304 1 -0.0790477 0.0577824 NA
rs2328223 rs2328223 20 17845921 A C 196 1 1 111790 51102 5856 0 111790 51102 5856 0 168748 418 189 25 0 632 111372 50913 5831 0 168116 0.186118 0.189082 0.186107 0 0.989083 0.832685 1.17486 1.14234 0.762366 1.71171 1.01972 0.885563 1.17419 0.763804 1 0.0218003 0.0725493 NA
20:34154741_C_T rs7264396 20 34154741 C T 197 0.999888 0.999705 105208 56091 7448.93 0 105208 56091 7448.93 0 168748 401.98 206.02 24 0 632 104806 55885 7424.93 0 168116 0.21034 0.200965 0.210375 -5.17408e-16 0.961158 0.812313 1.13728 0.842753 0.557882 1.27309 0.944018 0.822477 1.08352 0.37944 0.999799 -0.0608254 0.0692041 NA
20:39180436_T_C rs6016381 20 39180436 T C 198 0.985741 0.976292 61628.1 80733.4 26386.5 0 61628.1 80733.4 26386.5 0 168748 234.325 304.757 92.9176 0 632 61393.8 80428.6 26293.6 0 168116 0.395579 0.388127 0.395607 -1.55222e-15 0.992769 0.837048 1.17746 0.925877 0.727795 1.17787 0.969097 0.865257 1.0854 0.54736 0.978453 -0.0351372 0.0583945 NA
20:39724338_T_C rs6065311 20 39724338 T C 199 0.999663 0.999483 45497.7 84797.7 38452.6 0 45497.7 84797.7 38452.6 0 168748 173.047 312.553 146.4 0 632 45324.7 84485.1 38306.2 0 168116 0.479125 0.478918 0.479126 2.58704e-16 0.968978 0.804463 1.16714 1.00102 0.802927 1.24799 0.999169 0.894585 1.11598 0.978944 0.998444 -0.0014958 0.0566737 NA
rs1800961 rs1800961 20 43042364 C T 200 1 1 158369 10213 166 0 158369 10213 166 0 168748 595 37 0 0 632 157774 10176 166 0 168116 0.0312448 0.0292722 0.0312522 0 0.964147 0.691283 1.34472 NA NA NA 0.934731 0.673601 1.29709 0.681065 1 -0.0665885 0.162012 NA
20:44585420_A_G rs4465830 20 44585420 A G 201 0.999844 0.999586 111469 51427.7 5851.49 0 111469 51427.7 5851.49 0 168748 429 184.992 18.0078 0 632 111040 51242.8 5833.48 0 168116 0.187056 0.174848 0.187102 0 0.93442 0.786199 1.11058 0.799016 0.498287 1.28124 0.920628 0.796047 1.06471 0.267053 0.999958 -0.0803287 0.0723764 NA
rs181362 rs181362 22 21932068 C T 202 1 1 110518 51946 6284 0 110518 51946 6284 0 168748 412 203 17 0 632 110106 51743 6267 0 168116 0.191155 0.1875 0.191169 0 1.04848 0.885981 1.24077 0.724942 0.446012 1.17831 0.976381 0.847548 1.1248 0.725849 1 -0.0250883 0.0715474 NA
rs5763662 rs5763662 22 30378703 C T 203 1 1 161343 7327 78 0 161343 7327 78 0 168748 613 18 1 0 632 160730 7309 77 0 168116 0.0221721 0.0158228 0.022196 0 0.64573 0.403867 1.03244 3.40522 0.472854 24.5225 0.708251 0.455058 1.10232 0.110131 1 -0.304848 0.190816 NA
22:38595411_G_A rs3761445 22 38595411 G A 204 0.998839 0.998247 27440.3 80664.6 60643.1 0 27440.3 80664.6 60643.1 0 168748 105.812 292.243 233.945 0 632 27334.5 80372.4 60409.1 0 168116 0.40162 0.398629 0.401631 -2.58704e-16 0.939322 0.751717 1.17375 1.00043 0.794824 1.25923 1.01259 0.904568 1.13351 0.824326 0.998265 0.0127463 0.0574196 NA
# Completed successfully at 2020-06-10 07:03:16
