# Supplementary material for: Predicting the effect of statins on cancer risk using genetic variants from a Mendelian randomization study in the UK Biobank
Source: eLife. 2020 Oct 13;9:e57191. doi: 10.7554/eLife.57191 (PMC7553780; doi:10.7554/eLife.57191)
Supplement: Source data 1. [file elife-57191-data1.zip › lipid_snps_CANCER_outcomes_ca_thyroid.out]

# Analysis: "SNPTEST 2.5.4-beta1 analysis, started 2019-08-07 20:11:31"
#  started: 2019-08-07 22:47:40
# 
# Analysis properties:
#   -cov_names PC1 PC2 PC3 PC4 PC5 PC6 PC7 PC8 PC9 PC10 ages sex (user-supplied)
#   -data /rds/project/jmmh2/rds-jmmh2-projects/zz_mr/Association_Tests_August/bgen/lipid_snps.bgen /rds/project/jmmh2/rds-jmmh2-projects/zz_mr/Association_Tests_August/input/cancer_v3.sample (user-supplied)
#   -exclude_samples /rds/project/jmmh2/rds-jmmh2-projects/zz_mr/Amy_GWAS/input_all/exclusion_list.txt (user-supplied)
#   -frequentist 1 (user-supplied)
#   -method score (user-supplied)
#   -o /rds/project/jmmh2/rds-jmmh2-projects/zz_mr/Association_Tests_August/output/lipid_snps_CANCER_outcomes_ca_thyroid.out (user-supplied)
#   -pheno ca_thyroid (user-supplied)
# 
alternate_ids rsid chromosome position alleleA alleleB index average_maximum_posterior_call info cohort_1_AA cohort_1_AB cohort_1_BB cohort_1_NULL all_AA all_AB all_BB all_NULL all_total cases_AA cases_AB cases_BB cases_NULL cases_total controls_AA controls_AB controls_BB controls_NULL controls_total all_maf cases_maf controls_maf missing_data_proportion het_OR het_OR_lower het_OR_upper hom_OR hom_OR_lower hom_OR_upper all_OR all_OR_lower all_OR_upper frequentist_add_pvalue frequentist_add_info frequentist_add_beta_1 frequentist_add_se_1 comment
rs10903129 rs10903129 01 25768937 A G 1 1 1 72158 181055 114373 0 72158 181055 114373 0 367586 74 188 113 0 375 72084 180867 114260 0 367211 0.442578 0.448 0.442573 0 1.01252 0.773626 1.3252 0.963366 0.718511 1.29166 0.978266 0.847075 1.12978 0.817014 1 -0.017006 0.0734956 NA
rs4660293 rs4660293 01 40028180 A G 2 1 1 215504 132022 20060 0 215504 132022 20060 0 367586 209 138 28 0 375 215295 131884 20032 0 367211 0.234152 0.258667 0.234127 0 1.07789 0.869281 1.33656 1.43986 0.970296 2.13668 1.14139 0.969201 1.34416 0.108325 1 0.138728 0.0863935 NA
rs2479394 rs2479394 01 55486064 G A 3 1 1 28474 148012 191100 0 28474 148012 191100 0 367586 17 158 200 0 375 28457 147854 190900 0 367211 0.278792 0.256 0.278815 0 1.78881 1.08448 2.95058 1.75374 1.06869 2.87792 1.12358 0.95356 1.32391 0.148223 1 0.117894 0.0815401 NA
rs11206510 rs11206510 01 55496039 T C 4 1 1 242622 111961 13003 0 242622 111961 13003 0 367586 260 101 14 0 375 242362 111860 12989 0 367211 0.187666 0.172 0.187682 0 0.841662 0.668785 1.05923 1.00472 0.586645 1.72072 0.899085 0.743702 1.08693 0.281952 1 -0.100767 0.0936545 NA
1:55502137_C_G rs2149041 01 55502137 C G 5 0.996853 0.992299 242350 112197 13039.4 0 242350 112197 13039.4 0 367586 249.176 109.792 16.0314 0 375 242101 112087 13023.3 0 367211 0.188086 0.18914 0.188085 -3.16702e-16 0.951713 0.760242 1.19141 1.19602 0.721566 1.98244 1.00692 0.83866 1.20894 0.982534 0.991467 0.00205429 0.0938391 NA
rs2479409 rs2479409 01 55504650 G A 6 1 1 44711 166817 156058 0 44711 166817 156058 0 367586 48 175 152 0 375 44663 166642 155906 0 367211 0.348543 0.361333 0.34853 0 0.977148 0.709894 1.34501 0.907167 0.655662 1.25515 0.945609 0.814659 1.09761 0.468565 1 -0.0555506 0.076641 NA
rs10888897 rs10888897 01 55513061 T C 7 1 1 56449 175511 135626 0 56449 175511 135626 0 367586 58 173 144 0 375 56391 175338 135482 0 367211 0.392301 0.385333 0.392309 0 0.959294 0.712413 1.29173 1.03339 0.761753 1.40188 1.02979 0.888892 1.19302 0.684343 1 0.0304614 0.0749275 NA
1:55518752_C_T rs7552841 01 55518752 C T 8 0.958373 0.933846 142943 172732 51911 0 142943 172732 51911 0 367586 139.361 180.518 55.1216 0 375 142803 172552 51855.9 0 367211 0.376177 0.387681 0.376165 4.43383e-15 1.07201 0.859339 1.33731 1.08923 0.797278 1.4881 1.05 0.906486 1.21623 0.501194 0.924367 0.0527839 0.0784761 NA
rs562556 rs562556 01 55524237 G A 9 1 1 11874 108124 247588 0 11874 108124 247588 0 367586 9 115 251 0 375 11865 108009 247337 0 367211 0.179376 0.177333 0.179378 0 1.40366 0.712058 2.76701 1.33786 0.687888 2.60197 1.01405 0.840699 1.22314 0.921959 1 0.0093446 0.0953857 NA
1:55958030_C_T rs1998013 01 55958030 C T 10 0.99938 0.924791 365156 2424.64 5.47451 0 365156 2424.64 5.47451 0 367586 373.114 1.88627 0 0 375 364783 2422.76 5.47451 0 367211 0.00331296 0.00251503 0.00331377 -2.13774e-15 0.761181 0.181928 3.18475 NA NA NA 0.758356 0.181581 3.1672 0.69737 0.958927 -0.252493 0.649295 NA
1:62953373_G_A rs10493326 01 62953373 G A 11 0.993589 0.986538 204883 139060 23643.3 0 204883 139060 23643.3 0 367586 215.196 139.784 20.0196 0 375 204668 138920 23623.3 0 367211 0.253473 0.239765 0.253487 7.91756e-16 0.956994 0.77338 1.1842 0.805991 0.509738 1.27442 0.928793 0.785382 1.09839 0.397657 0.989522 -0.0714253 0.0844458 NA
1:63133930_G_A rs4587594 01 63133930 G A 12 0.999555 0.999167 154549 167721 45316.3 0 154549 167721 45316.3 0 367586 154 179.137 41.8627 0 375 154395 167542 45274.4 0 367211 0.351419 0.350484 0.35142 1.58351e-16 1.07195 0.864145 1.32973 0.927015 0.65864 1.30474 0.995898 0.85711 1.15716 0.980034 0.999303 0.00192191 0.076794 NA
1:92993807_C_T rs6603981 01 92993807 C T 13 0.998715 0.997191 16184.9 118957 232444 0 16184.9 118957 232444 0 367586 17 119 239 0 375 16167.9 118838 232205 0 367211 0.205838 0.204 0.20584 -2.21692e-15 0.95235 0.572765 1.5835 0.978881 0.598344 1.60143 1.01136 0.846708 1.20803 0.93953 0.999996 0.00683375 0.0900827 NA
rs12133576 rs12133576 01 93816400 A G 14 1 1 50170 170896 146520 0 50170 170896 146520 0 367586 48 173 154 0 375 50122 170723 146366 0 367211 0.368942 0.358667 0.368953 0 1.05814 0.768438 1.45705 1.09867 0.794485 1.51932 1.04545 0.900455 1.21378 0.575775 1 0.0423859 0.0757477 NA
rs646776 rs646776 01 109818530 C T 15 1 1 18197 127002 222387 0 18197 127002 222387 0 367586 23 116 236 0 375 18174 126886 222151 0 367211 0.222255 0.216 0.222262 0 0.722382 0.461698 1.13025 0.839434 0.54693 1.28837 1.03727 0.871616 1.23442 0.691867 1 0.0348635 0.0879677 NA
1:110198727_C_G rs1010167 01 110198727 C G 16 0.996247 0.993891 137991 174531 55063.9 0 137991 174531 55063.9 0 367586 135.153 177.992 61.8549 0 375 137856 174353 55002 0 367211 0.3872 0.402269 0.387185 1.26681e-15 1.04129 0.83254 1.30238 1.14708 0.848893 1.55002 1.06518 0.920456 1.23266 0.407967 0.990626 0.0624323 0.0754491 NA
rs267733 rs267733 01 150958836 A G 17 1 1 258958 99130 9498 0 258958 99130 9498 0 367586 265 104 6 0 375 258693 99026 9492 0 367211 0.160678 0.154667 0.160684 0 1.02523 0.817103 1.28638 0.617067 0.274663 1.38632 0.955699 0.784004 1.16499 0.655771 1 -0.0443698 0.0995374 NA
rs12145743 rs12145743 01 156700651 T G 18 1 1 161167 164513 41906 0 161167 164513 41906 0 367586 169 174 32 0 375 160998 164339 41874 0 367211 0.337778 0.317333 0.337799 0 1.00865 0.816134 1.24659 0.728013 0.498848 1.06245 0.911252 0.781313 1.0628 0.236989 1 -0.09145 0.0773331 NA
rs4650994 rs4650994 01 178515312 G A 19 1 1 81139 181896 104551 0 81139 181896 104551 0 367586 87 199 89 0 375 81052 181697 104462 0 367211 0.468154 0.497333 0.468125 0 1.02035 0.793023 1.31285 0.793736 0.590582 1.06677 0.889578 0.770881 1.02655 0.120482 1 -0.11337 0.0730124 NA
1:182150978_C_A rs1689797 01 182150978 C A 20 0.998404 0.997402 163413 163299 40874.1 0 163413 163299 40874.1 0 367586 162.204 174.792 38.0039 0 375 163251 163124 40836.1 0 367211 0.333319 0.3344 0.333318 1.50434e-15 1.07845 0.870862 1.33552 0.936655 0.657815 1.33369 1.00488 0.863371 1.16958 0.977975 0.99729 0.00214273 0.0776132 NA
rs2642438 rs2642438 01 220970028 A G 21 1 1 32481 153245 181860 0 32481 153245 181860 0 367586 37 140 198 0 375 32444 153105 181662 0 367211 0.296811 0.285333 0.296823 0 0.80181 0.558004 1.15214 0.955727 0.672656 1.35792 1.05726 0.902232 1.23893 0.496538 1 0.0543866 0.0799866 NA
1:220985811_T_C rs903319 01 220985811 T C 22 0.997348 0.994976 198690 143077 25818.5 0 198690 143077 25818.5 0 367586 215.016 128.98 31.0039 0 375 198475 142948 25787.5 0 367211 0.264856 0.254651 0.264866 7.1258e-16 0.832876 0.669471 1.03616 1.1098 0.761416 1.61757 0.948257 0.804538 1.11765 0.549621 0.998498 -0.049644 0.0829712 NA
rs4846914 rs4846914 01 230295691 G A 23 1 1 56753 176014 134819 0 56753 176014 134819 0 367586 59 187 129 0 375 56694 175827 134690 0 367211 0.393813 0.406667 0.393799 0 1.02198 0.762553 1.36966 0.920321 0.676222 1.25253 0.947805 0.819238 1.09655 0.470074 1 -0.0541294 0.0749342 NA
1:230419344_G_A rs6680658 01 230419344 G A 24 0.993148 0.986 216214 131472 19900 0 216214 131472 19900 0 367586 238.302 118.737 17.9608 0 375 215975 131353 19882.1 0 367211 0.232969 0.206212 0.232996 -1.74186e-15 0.819261 0.657291 1.02114 0.818729 0.506711 1.32288 0.855179 0.716468 1.02075 0.0789496 0.986206 -0.152976 0.0870756 NA
1:234849339_G_A rs2587534 01 234849339 G A 25 0.99591 0.992501 85062.7 183708 98815.1 0 85062.7 183708 98815.1 0 367586 91.7686 180.137 103.094 0 375 84970.9 183528 98712 0 367211 0.481294 0.484899 0.48129 4.43383e-15 0.908818 0.706725 1.1687 0.96703 0.729813 1.28135 0.98565 0.85408 1.13749 0.824394 0.992252 -0.0163062 0.0734857 NA
rs1367117 rs1367117 02 21263900 G A 26 1 1 161856 163987 41743 0 161856 163987 41743 0 367586 165 168 42 0 375 161691 163819 41701 0 367211 0.336619 0.336 0.33662 0 1.00496 0.810593 1.24592 0.986972 0.703258 1.38514 0.997227 0.856951 1.16047 0.965105 1 0.00338534 0.0773822 NA
rs515135 rs515135 02 21286057 T C 27 1 1 11882 108434 247270 0 11882 108434 247270 0 367586 15 96 264 0 375 11867 108338 247006 0 367211 0.179819 0.168 0.179831 0 0.701036 0.406692 1.20841 0.845563 0.502416 1.42308 1.08587 0.8966 1.31508 0.375041 1 0.0842955 0.0950268 NA
rs1260326 rs1260326 02 27730940 T C 28 1 1 57437 175526 134623 0 57437 175526 134623 0 367586 54 175 146 0 375 57383 175351 134477 0 367211 0.39501 0.377333 0.395028 0 1.06052 0.781534 1.4391 1.1537 0.844213 1.57665 1.07751 0.929536 1.24905 0.296623 1 0.0780649 0.0747961 NA
2:27731212_T_C rs3817588 02 27731212 T C 29 0.991982 0.980657 237957 115439 14189.4 0 237957 115439 14189.4 0 367586 246.871 114.624 13.5059 0 375 237710 115325 14175.9 0 367211 0.195625 0.188847 0.195632 -4.03795e-15 0.95704 0.766782 1.19451 0.917387 0.530354 1.58686 0.957243 0.797201 1.14941 0.649409 0.980516 -0.0422877 0.0930251 NA
rs6544713 rs6544713 02 44073881 T C 30 1 1 38467 160718 168401 0 38467 160718 168401 0 367586 37 164 174 0 375 38430 160554 168227 0 367211 0.32326 0.317333 0.323266 0 1.06094 0.742494 1.51597 1.07429 0.753262 1.53214 1.02763 0.881094 1.19853 0.738586 1 0.0260925 0.0781852 NA
rs4148218 rs4148218 02 44099582 G A 31 1 1 245276 109927 12383 0 245276 109927 12383 0 367586 245 114 16 0 375 245031 109813 12367 0 367211 0.183213 0.194667 0.183201 0 1.03826 0.831287 1.29676 1.29393 0.780059 2.14632 1.07771 0.899414 1.29136 0.427357 1 0.0749391 0.0944146 NA
rs2710642 rs2710642 02 63149557 G A 32 1 1 39456 161626 166504 0 39456 161626 166504 0 367586 42 182 151 0 375 39414 161444 166353 0 367211 0.327186 0.354667 0.327158 0 1.05791 0.756236 1.47994 0.851819 0.605032 1.19927 0.884725 0.761736 1.02757 0.137713 1 -0.11556 0.077852 NA
2:118576719_T_C rs17508045 02 118576719 T C 33 0.999611 0.997929 305977 58744.1 2864.9 0 305977 58744.1 2864.9 0 367586 310 64 1 0 375 305667 58680.1 2863.9 0 367211 0.087699 0.088 0.0876987 -1.58351e-15 1.07542 0.821566 1.4077 0.344293 0.048327 2.45283 1.00377 0.779579 1.29242 0.94529 0.999997 0.00888319 0.129451 NA
rs2030746 rs2030746 02 121309488 C T 34 1 1 125469 178592 63525 0 125469 178592 63525 0 367586 140 179 56 0 375 125329 178413 63469 0 367211 0.415742 0.388 0.41577 0 0.898152 0.71988 1.12057 0.78986 0.579291 1.07697 0.890861 0.769119 1.03187 0.114946 1 -0.116817 0.0741063 NA
2:135762344_C_T rs16831243 02 135762344 C T 35 0.999529 0.998031 297933 65518.4 4134.64 0 297933 65518.4 4134.64 0 367586 302 68 5 0 375 297631 65450.4 4129.64 0 367211 0.100368 0.104 0.100364 3.95878e-16 1.02392 0.786958 1.33224 1.19324 0.492814 2.88918 1.04043 0.822883 1.31549 0.994 0.999997 -0.000910287 0.121048 NA
2:165551201_T_C rs7607980 02 165551201 T C 36 0.999288 0.997628 284300 77910.9 5375.6 0 284300 77910.9 5375.6 0 367586 290.949 77.0471 7.00392 0 375 284009 77833.8 5368.6 0 367211 0.1206 0.121407 0.1206 -2.77114e-15 0.966279 0.751598 1.24228 1.27349 0.601583 2.69584 1.00762 0.80924 1.25462 0.929538 0.999326 0.00993454 0.112349 NA
2:165619163_T_G rs355838 02 165619163 T G 37 0.994557 0.992059 56385.1 175396 135805 0 56385.1 175396 135805 0 367586 66.0235 170.278 138.698 0 375 56319.1 175226 135666 0 367211 0.391971 0.403101 0.39196 9.50107e-16 0.828932 0.623795 1.10153 0.872077 0.650444 1.16923 0.954545 0.824894 1.10457 0.531238 0.992727 -0.0470442 0.0751364 NA
rs2287623 rs2287623 02 169830155 G A 38 1 1 57757 176298 133531 0 57757 176298 133531 0 367586 50 177 148 0 375 57707 176121 133383 0 367211 0.39693 0.369333 0.396958 0 1.1599 0.847291 1.58785 1.28062 0.929217 1.76491 1.12403 0.969047 1.30381 0.125426 1 0.114568 0.0747645 NA
rs1047891 rs1047891 02 211540507 C A 39 1 1 172154 158700 36732 0 172154 158700 36732 0 367586 182 161 32 0 375 171972 158539 36700 0 367211 0.315795 0.3 0.315812 0 0.959569 0.776127 1.18637 0.823892 0.565755 1.19981 0.928476 0.794165 1.0855 0.367707 1 -0.0707618 0.0785563 NA
rs1250229 rs1250229 02 216304384 T C 40 1 1 24471 143779 199336 0 24471 143779 199336 0 367586 29 154 192 0 375 24442 143625 199144 0 367211 0.262144 0.282667 0.262123 0 0.903711 0.607604 1.34412 0.812592 0.549781 1.20103 0.901504 0.768962 1.05689 0.19219 1 -0.109103 0.0836596 NA
2:227122216_G_T rs1515110 02 227122216 G T 41 0.999003 0.998217 48609.5 170037 148940 0 48609.5 170037 148940 0 367586 55.5255 180.302 139.173 0 375 48554 169856 148801 0 367211 0.363528 0.388471 0.363502 0 0.928221 0.686963 1.25421 0.817863 0.599093 1.11652 0.899021 0.776185 1.0413 0.150423 0.997744 -0.109327 0.0760252 NA
rs11563251 rs11563251 02 234679384 C T 42 1 1 290875 72172 4539 0 290875 72172 4539 0 367586 298 74 3 0 375 290577 72098 4536 0 367211 0.110518 0.106667 0.110522 0 1.00081 0.775781 1.29112 0.644901 0.206734 2.01176 0.960949 0.762009 1.21183 0.704965 1 -0.0440238 0.116272 NA
3:12296469_G_A rs9875338 03 12296469 G A 43 0.999063 0.998416 132583 176123 58880 0 132583 176123 58880 0 367586 115.027 202.902 57.0706 0 375 132468 175920 58822.9 0 367211 0.399747 0.422724 0.399723 -7.91756e-16 1.32826 1.05654 1.66985 1.11732 0.813371 1.53484 1.09968 0.95129 1.27121 0.192155 0.999396 0.0972996 0.0746031 NA
rs7640978 rs7640978 03 32533010 C T 44 1 1 305112 59557 2917 0 305112 59557 2917 0 367586 305 68 2 0 375 304807 59489 2915 0 367211 0.0889465 0.096 0.0889393 0 1.14235 0.878172 1.48599 0.685672 0.170623 2.75547 1.08782 0.853079 1.38715 0.491129 1 0.088415 0.128414 NA
Affx-22382690 rs2290547 03 47061183 G A 45 1 1 250117 105993 11476 0 250117 105993 11476 0 367586 267 99 9 0 375 249850 105894 11467 0 367211 0.175394 0.156 0.175414 0 0.874847 0.694577 1.1019 0.734448 0.377889 1.42744 0.868867 0.71327 1.05841 0.163752 1 -0.133724 0.096027 NA
3:50113034_A_G rs2240327 03 50113034 A G 46 0.99989 0.999813 100622 183347 83617 0 100622 183347 83617 0 367586 108 183.996 83.0039 0 375 100514 183163 83534 0 367211 0.47687 0.466672 0.47688 -2.37527e-16 0.934916 0.737114 1.1858 0.924778 0.69458 1.23127 0.959863 0.831524 1.10801 0.5738 0.999978 -0.0419384 0.0745619 NA
rs13326165 rs13326165 03 52532118 A G 47 1 1 15455 119214 232917 0 15455 119214 232917 0 367586 13 133 229 0 375 15442 119081 232688 0 367211 0.204203 0.212 0.204195 0 1.32669 0.750426 2.34547 1.16902 0.668382 2.04465 0.953735 0.800463 1.13635 0.511186 1 -0.0599623 0.091268 NA
rs6805251 rs6805251 03 119560606 T C 48 1 1 53874 173703 140009 0 53874 173703 140009 0 367586 59 179 137 0 375 53815 173524 139872 0 367211 0.382837 0.396 0.382823 0 0.940903 0.700958 1.26298 0.89339 0.658294 1.21245 0.946087 0.817229 1.09526 0.468137 1 -0.0545594 0.0752011 NA
rs17345563 rs17345563 03 132209203 A G 49 1 1 289295 73612 4679 0 289295 73612 4679 0 367586 284 87 4 0 375 289011 73525 4675 0 367211 0.112858 0.126667 0.112844 0 1.20415 0.946924 1.53125 0.870712 0.324411 2.33697 1.14026 0.91939 1.41419 0.243194 1 0.134716 0.115434 NA
3:135932359_C_T rs687339 03 135932359 C T 50 0.998803 0.997227 19123.1 129452 219011 0 19123.1 129452 219011 0 367586 21.102 123.992 229.906 0 375 19102 129328 218781 0 367211 0.228107 0.221595 0.228114 -1.50434e-15 0.867876 0.546889 1.37726 0.95125 0.608933 1.486 1.03811 0.873711 1.23345 0.664116 0.996914 0.0379024 0.0872851 NA
3:156798294_A_G rs1482852 03 156798294 A G 51 0.998128 0.996845 131815 177009 58762 0 131815 177009 58762 0 367586 141.737 172.235 61.0275 0 375 131673 176837 58701 0 367211 0.400631 0.392387 0.40064 1.26681e-15 0.904823 0.724402 1.13018 0.965814 0.715318 1.30403 0.966098 0.834321 1.11869 0.572175 0.996386 -0.0423224 0.0749267 NA
3:170727218_G_A rs10513688 03 170727218 G A 52 0.999974 0.999859 299612 64506.6 3467.13 0 299612 64506.6 3467.13 0 367586 301 66 8 0 375 299311 64440.6 3459.13 0 367211 0.0971756 0.109333 0.0971632 -1.10846e-15 1.01845 0.780165 1.32952 2.29975 1.1387 4.64463 1.14063 0.906744 1.43484 0.28132 1 0.132664 0.123138 NA
rs6831256 rs6831256 04 3473139 A G 53 1 1 122328 179565 65693 0 122328 179565 65693 0 367586 117 184 74 0 375 122211 179381 65619 0 367211 0.422964 0.442667 0.422943 0 1.07143 0.849698 1.35104 1.17795 0.880299 1.57624 1.08367 0.938185 1.25172 0.300216 1 0.0767002 0.0740371 NA
4:26062990_A_G rs10019888 04 26062990 A G 54 0.996652 0.990717 256221 101227 10138.8 0 256221 101227 10138.8 0 367586 261.702 104.286 9.01176 0 375 255959 101122 10129.8 0 367211 0.165273 0.16308 0.165275 -6.72992e-15 1.00866 0.803749 1.26581 0.870107 0.447764 1.69082 0.984127 0.810728 1.19461 0.844208 0.990797 -0.0193898 0.0986688 NA
rs442177 rs442177 04 88030261 G T 55 1 1 60675 177384 129527 0 60675 177384 129527 0 367586 67 174 134 0 375 60608 177210 129393 0 367211 0.406346 0.410667 0.406341 0 0.888211 0.669982 1.17752 0.936805 0.698579 1.25627 0.982258 0.849205 1.13616 0.793241 1 -0.0195063 0.074422 NA
4:88160140_C_T rs10029254 04 88160140 C T 56 0.999897 0.999771 217251 130571 19763.7 0 217251 130571 19763.7 0 367586 221.004 131 22.9961 0 375 217030 130440 19740.7 0 367211 0.231372 0.23599 0.231368 3.16702e-16 0.986234 0.794462 1.2243 1.14396 0.744375 1.75805 1.02615 0.866904 1.21464 0.73621 0.999941 0.0292353 0.0867836 NA
rs3822072 rs3822072 04 89741269 G A 57 1 1 110787 182105 74694 0 110787 182105 74694 0 367586 123 175 77 0 375 110664 181930 74617 0 367211 0.450905 0.438667 0.450918 0 0.865436 0.68711 1.09004 0.928441 0.69822 1.23457 0.951598 0.82373 1.09932 0.473253 1 -0.0527239 0.0735138 NA
rs2602836 rs2602836 04 100014805 A G 58 1 1 64735 179575 123276 0 64735 179575 123276 0 367586 55 187 133 0 375 64680 179388 123143 0 367211 0.420371 0.396 0.420396 0 1.2259 0.907458 1.65609 1.27013 0.927523 1.7393 1.10629 0.955615 1.28072 0.174909 1 0.100638 0.0741837 NA
rs13107325 rs13107325 04 103188709 C T 59 1 1 314539 51078 1969 0 314539 51078 1969 0 367586 321 52 2 0 375 314218 51026 1967 0 367211 0.0748342 0.0746667 0.0748344 0 0.997557 0.744094 1.33736 0.995295 0.247669 3.99974 0.997578 0.759692 1.30995 0.969953 1 0.00526211 0.139699 NA
rs6450176 rs6450176 05 53298025 G A 60 1 1 205147 139012 23427 0 205147 139012 23427 0 367586 207 152 16 0 375 204940 138860 23411 0 367211 0.25282 0.245333 0.252827 0 1.08373 0.878922 1.33627 0.676638 0.40682 1.12541 0.960723 0.813441 1.13467 0.614955 1 -0.0422964 0.0840861 NA
5:55861786_C_T rs9686661 05 55861786 C T 61 0.999884 0.999703 235332 117442 14811.2 0 235332 117442 14811.2 0 367586 231.98 125.02 18 0 375 235100 117317 14793.2 0 367211 0.200041 0.214693 0.200026 -3.95878e-16 1.07999 0.868817 1.34248 1.23314 0.763159 1.99255 1.09337 0.918392 1.30168 0.315649 0.99984 0.0916235 0.0913095 NA
5:67714246_A_G rs4976033 05 67714246 A G 62 0.983128 0.97252 131248 176794 59543.3 0 131248 176794 59543.3 0 367586 140.424 164.047 70.5294 0 375 131108 176630 59472.8 0 367211 0.402465 0.406808 0.40246 1.02928e-15 0.867147 0.692122 1.08643 1.10724 0.831649 1.47416 1.01821 0.880101 1.17799 0.824896 0.976369 0.0166962 0.075462 NA
5:74560579_G_A rs10066707 05 74560579 G A 63 0.993838 0.99098 146622 170694 50270.3 0 146622 170694 50270.3 0 367586 134.761 184.349 55.8902 0 375 146487 170509 50214.5 0 367211 0.36894 0.394839 0.368914 1.82104e-15 1.17525 0.941038 1.46774 1.20988 0.885611 1.65289 1.11613 0.964037 1.29221 0.164996 0.993247 0.105424 0.0759287 NA
5:74562029_C_G rs2006760 05 74562029 C G 64 0.989448 0.974963 232555 119577 15454 0 232555 119577 15454 0 367586 218.173 138.106 18.7216 0 375 232337 119439 15435.3 0 367211 0.204693 0.234065 0.204663 -8.78849e-15 1.23136 0.994888 1.52404 1.29165 0.805429 2.0714 1.18756 1.00278 1.40639 0.0542694 0.972156 0.176524 0.0917161 NA
rs7703051 rs7703051 05 74625487 C A 65 1 1 143724 172086 51776 0 143724 172086 51776 0 367586 141 176 58 0 375 143583 171910 51718 0 367211 0.37493 0.389333 0.374915 0 1.04255 0.835297 1.30122 1.14201 0.841037 1.55069 1.06298 0.917794 1.23112 0.457465 1 0.0560613 0.0754498 NA
5:74641707_G_A rs2303152 05 74641707 G A 66 0.999561 0.998347 297281 66549.7 3754.97 0 297281 66549.7 3754.97 0 367586 296.976 75.0235 3 0 375 296984 66474.7 3751.97 0 367211 0.100738 0.108031 0.10073 1.10846e-15 1.12863 0.875996 1.45413 0.799601 0.2563 2.49458 1.08126 0.858511 1.3618 0.534 0.999661 0.0753465 0.121153 NA
5:74648496_G_T rs17238484 05 74648496 G T 67 0.99975 0.999474 220665 127957 18963.4 0 220665 127957 18963.4 0 367586 226.996 124.004 24 0 375 220438 127833 18939.4 0 367211 0.22564 0.229339 0.225636 7.1258e-16 0.942021 0.756763 1.17263 1.23059 0.807778 1.87472 1.02129 0.861348 1.21094 0.850723 0.99997 0.0163972 0.0871285 NA
rs5909 rs5909 05 74656175 G A 68 1 1 301812 62562 3212 0 301812 62562 3212 0 367586 301 71 3 0 375 301511 62491 3209 0 367211 0.0938365 0.102667 0.0938275 0 1.13809 0.878638 1.47416 0.936458 0.300168 2.92155 1.10498 0.872761 1.399 0.444986 1 0.0955095 0.125045 NA
rs12916 rs12916 05 74656539 T C 69 1 1 132156 176603 58827 0 132156 176603 58827 0 367586 132 184 59 0 375 132024 176419 58768 0 367211 0.400256 0.402667 0.400254 0 1.04316 0.834082 1.30465 1.00413 0.738616 1.36509 1.01009 0.872876 1.16888 0.939456 1 0.00566764 0.0746199 NA
rs4530754 rs4530754 05 122855416 G A 70 1 1 76377 182312 108897 0 76377 182312 108897 0 367586 81 171 123 0 375 76296 182141 108774 0 367211 0.455765 0.444 0.455777 0 0.884311 0.678783 1.15207 1.06512 0.804501 1.41015 1.04874 0.907985 1.21132 0.563694 1 0.0423643 0.0733754 NA
rs6882076 rs6882076 05 156390297 T C 71 1 1 49173 170253 148160 0 49173 170253 148160 0 367586 52 166 157 0 375 49121 170087 148003 0 367211 0.365355 0.36 0.365361 0 0.921936 0.675083 1.25905 1.00206 0.732193 1.37139 1.02346 0.881628 1.18812 0.761173 1 0.0230535 0.0758485 NA
6:16109163_A_C rs2294261 06 16109163 A C 72 0.99645 0.994416 95752.4 183259 88575.1 0 95752.4 183259 88575.1 0 367586 88.9216 189.392 96.6863 0 375 95663.5 183069 88478.4 0 367211 0.490237 0.510353 0.490217 1.02928e-15 1.11298 0.864981 1.43207 1.17562 0.88132 1.56819 1.08389 0.939238 1.25082 0.300133 0.991444 0.0760209 0.0733688 NA
6:26093141_G_A rs1800562 06 26093141 G A 73 0.99952 0.997285 313425 51906.4 2254.63 0 313425 51906.4 2254.63 0 367586 303.325 66.6745 5 0 375 313122 51839.7 2249.63 0 367211 0.076738 0.102233 0.076712 8.70931e-16 1.32771 1.01835 1.73104 2.29437 0.947196 5.55758 1.37057 1.08202 1.73606 0.00533157 0.995368 0.387048 0.138912 NA
rs2247056 rs2247056 06 31265490 T C 74 1 1 32591 153678 181317 0 32591 153678 181317 0 367586 41 164 170 0 375 32550 153514 181147 0 367211 0.297699 0.328 0.297668 0 0.848131 0.602204 1.19449 0.745049 0.529655 1.04804 0.868331 0.745496 1.01141 0.0392791 1 -0.166365 0.0807107 NA
6:34563164_A_G rs205262 06 34563164 A G 75 0.999283 0.998621 196621 144317 26647.4 0 196621 144317 26647.4 0 367586 200.388 145.612 29 0 375 196421 144172 26618.4 0 367211 0.268797 0.271482 0.268794 -1.58351e-16 0.989994 0.799637 1.22567 1.0679 0.723307 1.57667 1.01373 0.862968 1.19082 0.87404 0.997157 0.013087 0.0825527 NA
6:43757896_C_A rs998584 06 43757896 C A 76 0.996387 0.994693 98504 183562 85520.5 0 98504 183562 85520.5 0 367586 100.718 185.282 89 0 375 98403.3 183376 85431.5 0 367211 0.482339 0.484376 0.482337 4.75053e-16 0.987177 0.774395 1.25843 1.01783 0.765202 1.35387 1.0082 0.873615 1.16352 0.972043 0.9964 0.0025691 0.0733071 NA
rs17789218 rs17789218 06 100600097 T C 77 1 1 209829 135864 21893 0 209829 135864 21893 0 367586 205 145 25 0 375 209624 135719 21868 0 367211 0.244365 0.26 0.244349 0 1.09248 0.883081 1.35154 1.16901 0.771598 1.77111 1.08656 0.9229 1.27924 0.355831 1 0.0784991 0.0850165 NA
6:116337503_G_A rs868943 06 116337503 G A 78 0.999615 0.999376 122639 178859 66087.8 0 122639 178859 66087.8 0 367586 121 185.004 68.9961 0 375 122518 178674 66018.8 0 367211 0.423077 0.430661 0.42307 7.1258e-16 1.04842 0.833608 1.31858 1.05821 0.787215 1.42249 1.03152 0.892635 1.19201 0.651596 0.999978 0.0334034 0.0739756 NA
rs9491696 rs9491696 06 127452639 C G 79 1 1 94100 183991 89495 0 94100 183991 89495 0 367586 112 176 87 0 375 93988 183815 89408 0 367211 0.493736 0.466667 0.493764 0 0.8035 0.633928 1.01843 0.816577 0.617001 1.08071 0.897102 0.777155 1.03556 0.150116 1 -0.105318 0.073182 NA
6:139831757_T_C rs634869 06 139831757 T C 80 0.999776 0.999687 61831.2 177550 128204 0 61831.2 177550 128204 0 367586 66 187.624 121.376 0 375 61765.2 177363 128083 0 367211 0.409717 0.426165 0.409701 0 0.989976 0.747721 1.31072 0.886834 0.657039 1.197 0.934553 0.808571 1.08016 0.354083 0.998706 -0.0689145 0.0743656 NA
6:152040291_T_C rs12525163 06 152040291 T C 81 0.999285 0.998573 193858 146362 27365.9 0 193858 146362 27365.9 0 367586 188.431 154.6 31.9686 0 375 193670 146207 27333.9 0 367211 0.273533 0.291383 0.273514 1.26681e-15 1.0868 0.878484 1.34452 1.20208 0.826074 1.74922 1.09219 0.932955 1.27861 0.259533 0.998076 0.0926802 0.0822 NA
6:160575985_C_T rs2297374 06 160575985 C T 82 0.998105 0.996826 143986 171881 51719.5 0 143986 171881 51719.5 0 367586 147.063 180.816 47.1216 0 375 143839 171700 51672.3 0 367211 0.374497 0.366745 0.374505 2.53362e-15 1.03001 0.828457 1.28059 0.891939 0.642359 1.23849 0.967281 0.833725 1.12223 0.637171 0.997859 -0.0356235 0.0755283 NA
rs1564348 rs1564348 06 160578860 T C 83 1 1 253279 103766 10541 0 253279 103766 10541 0 367586 263 102 10 0 375 253016 103664 10531 0 367211 0.169821 0.162667 0.169829 0 0.946596 0.75305 1.18988 0.91353 0.485673 1.71831 0.949635 0.78216 1.15297 0.609776 1 -0.0497461 0.0974662 NA
rs702485 rs702485 07 6449272 A G 84 1 1 109061 182158 76367 0 109061 182158 76367 0 367586 113 175 87 0 375 108948 181983 76280 0 367211 0.455529 0.465333 0.455519 0 0.927146 0.731764 1.1747 1.09964 0.831328 1.45454 1.0403 0.90118 1.20089 0.566526 1 0.0420733 0.0734039 NA
7:16152174_T_A rs17286602 07 16152174 T A 85 0.997749 0.99646 120185 180187 67214.2 0 120185 180187 67214.2 0 367586 119.667 193.224 62.1098 0 375 120065 179994 67152.1 0 367211 0.427948 0.423258 0.427953 -7.1258e-16 1.07707 0.857383 1.35305 0.92799 0.682905 1.26103 0.980975 0.848626 1.13396 0.81345 0.997477 -0.0174747 0.0740523 NA
rs10282707 rs10282707 07 17911038 C T 86 1 1 133659 176056 57871 0 133659 176056 57871 0 367586 137 185 53 0 375 133522 175871 57818 0 367211 0.396911 0.388 0.39692 0 1.0252 0.821893 1.27881 0.893398 0.650556 1.22689 0.963278 0.831638 1.11576 0.581293 1 -0.0412156 0.0747341 NA
rs12670798 rs12670798 07 21607352 T C 87 1 1 208500 136805 22281 0 208500 136805 22281 0 367586 202 144 29 0 375 208298 136661 22252 0 367211 0.2467 0.269333 0.246677 0 1.08655 0.877339 1.34566 1.34389 0.910381 1.98382 1.1257 0.957899 1.3229 0.145898 1 0.123441 0.0848873 NA
rs4722551 rs4722551 07 25991826 T C 88 1 1 260182 98070 9334 0 260182 98070 9334 0 367586 279 84 12 0 375 259903 97986 9322 0 367211 0.15879 0.144 0.158805 0 0.798587 0.625657 1.01932 1.19917 0.672612 2.13793 0.891088 0.726689 1.09268 0.284916 1 -0.107016 0.100077 NA
rs2073547 rs2073547 07 44582331 A G 89 1 1 245422 109039 13125 0 245422 109039 13125 0 367586 251 105 19 0 375 245171 108934 13106 0 367211 0.184024 0.190667 0.184017 0 0.941502 0.74962 1.1825 1.41605 0.887966 2.2582 1.04465 0.870574 1.25354 0.634808 1 0.0445431 0.0937808 NA
rs217386 rs217386 07 44600695 G A 90 1 1 121990 179168 66428 0 121990 179168 66428 0 367586 129 187 59 0 375 121861 178981 66369 0 367211 0.424423 0.406667 0.424441 0 0.986983 0.788558 1.23534 0.839773 0.617045 1.1429 0.92942 0.803348 1.07528 0.319203 1 -0.073576 0.0738643 NA
rs4917014 rs4917014 07 50305863 T G 91 1 1 170006 160266 37314 0 170006 160266 37314 0 367586 172 165 38 0 375 169834 160101 37276 0 367211 0.319509 0.321333 0.319507 0 1.01762 0.821828 1.26006 1.00659 0.708262 1.43056 1.00842 0.865067 1.17553 0.910453 1 0.00883361 0.0785435 NA
rs17145738 rs17145738 07 72982874 C T 92 1 1 283413 78558 5615 0 283413 78558 5615 0 367586 287 78 10 0 375 283126 78480 5605 0 367211 0.122132 0.130667 0.122123 0 0.980468 0.763285 1.25945 1.76004 0.936383 3.30819 1.08047 0.873659 1.33624 0.471332 1 0.0802819 0.111454 NA
rs799160 rs799160 07 73060006 C T 93 1 1 96049 183953 87584 0 96049 183953 87584 0 367586 90 186 99 0 375 95959 183767 87485 0 367211 0.488486 0.512 0.488462 0 1.07917 0.838951 1.38816 1.20655 0.906789 1.6054 1.09875 0.952103 1.26798 0.211412 1 0.0915608 0.0732666 NA
7:116358044_A_G rs38855 07 116358044 A G 94 0.993016 0.989758 102992 183261 81332.4 0 102992 183261 81332.4 0 367586 103.302 191.416 80.2824 0 375 102889 183070 81252.1 0 367211 0.470538 0.469307 0.470539 1.10846e-15 1.04141 0.819687 1.32311 0.984116 0.735083 1.31752 0.995068 0.862064 1.14859 0.945381 0.984507 -0.00505491 0.0737856 NA
7:130444934_A_G rs3996352 07 130444934 A G 95 0.997482 0.996091 94810.4 183476 89299.7 0 94810.4 183476 89299.7 0 367586 81.3686 196.58 97.051 0 375 94729 183279 89202.6 0 367211 0.492504 0.52091 0.492475 -3.16702e-16 1.24868 0.964257 1.61701 1.26663 0.943276 1.70082 1.12052 0.970885 1.29321 0.0940462 0.995882 0.122668 0.0732594 NA
rs17173637 rs17173637 07 150529449 T C 96 1 1 308034 56880 2672 0 308034 56880 2672 0 367586 302 71 2 0 375 307732 56809 2670 0 367211 0.0846387 0.1 0.084623 0 1.27352 0.983264 1.64947 0.763281 0.189918 3.06762 1.2019 0.946675 1.52594 0.137679 1 0.194692 0.131151 NA
8:9184231_G_A rs4240624 08 9184231 G A 97 0.999841 0.999322 3037.28 61083.2 303465 0 3037.28 61083.2 303465 0 367586 2 63.0039 309.996 0 375 3035.28 61020.2 303156 0 367211 0.0913498 0.0893386 0.0913518 2.37527e-16 1.56698 0.383246 6.40689 1.55188 0.386207 6.2359 1.0248 0.797285 1.31724 0.857798 0.999936 0.0227403 0.126915 NA
8:9267117_C_T rs9693857 08 9267117 C T 98 0.996631 0.995289 112952 181929 72705.1 0 112952 181929 72705.1 0 367586 125.024 178.545 71.4314 0 375 112827 181750 72633.7 0 367211 0.445255 0.428544 0.445272 1.10846e-15 0.88653 0.705302 1.11432 0.887507 0.663524 1.1871 0.934257 0.808399 1.07971 0.3426 0.997001 -0.0699947 0.0737532 NA
8:15799853_G_C rs4332136 08 15799853 G C 99 0.999557 0.97821 361744 5820.84 21 0 361744 5820.84 21 0 367586 372.298 2.70196 0 0 375 361372 5818.13 21 0 367211 0.00797478 0.00360261 0.00797925 -6.33405e-15 0.450774 0.136181 1.49212 NA NA NA 0.449515 0.136095 1.48472 0.162114 0.955401 -0.585656 0.418925 NA
rs4921914 rs4921914 08 18272438 C T 100 1 1 17860 128015 221711 0 17860 128015 221711 0 367586 21 126 228 0 375 17839 127889 221483 0 367211 0.222717 0.224 0.222715 0 0.836929 0.527156 1.32873 0.874472 0.559134 1.36765 0.992621 0.835977 1.17862 0.938373 1 -0.00681254 0.0881143 NA
rs1801177 rs1801177 08 19805708 G A 101 1 1 355064 12417 105 0 355064 12417 105 0 367586 366 9 0 0 375 354698 12408 105 0 367211 0.0171756 0.012 0.0171809 0 0.70294 0.362749 1.36217 NA NA NA 0.694789 0.359993 1.34095 0.278498 1 -0.305394 0.281807 NA
rs268 rs268 08 19813529 A G 102 1 1 354297 13161 128 0 354297 13161 128 0 367586 358 16 1 0 375 353939 13145 127 0 367211 0.0182502 0.024 0.0182443 0 1.20339 0.729064 1.9863 7.7847 1.08516 55.8455 1.32324 0.828737 2.1128 0.242208 1 0.318766 0.27257 NA
rs301 rs301 08 19816934 T C 103 1 1 215031 132363 20192 0 215031 132363 20192 0 367586 223 135 17 0 375 214808 132228 20175 0 367211 0.234975 0.225333 0.234985 0 0.983458 0.794116 1.21795 0.811673 0.49558 1.32938 0.94698 0.797829 1.12401 0.488182 1 -0.0597666 0.086218 NA
rs326 rs326 08 19819439 A G 104 1 1 183581 152452 31553 0 183581 152452 31553 0 367586 192 158 25 0 375 183389 152294 31528 0 367211 0.293208 0.277333 0.293224 0 0.990938 0.802726 1.22328 0.757383 0.499176 1.14915 0.925011 0.788286 1.08545 0.295713 1 -0.0839382 0.080272 NA
rs328 rs328 08 19819724 C G 105 1 1 297126 66721 3739 0 297126 66721 3739 0 367586 315 58 2 0 375 296811 66663 3737 0 367211 0.100927 0.0826667 0.100946 0 0.819809 0.619487 1.08491 0.504285 0.125518 2.02604 0.802601 0.618844 1.04092 0.0861633 1 -0.207858 0.12113 NA
rs12678919 rs12678919 08 19844222 A G 106 1 1 299527 64583 3476 0 299527 64583 3476 0 367586 318 55 2 0 375 299209 64528 3474 0 367211 0.0973038 0.0786667 0.0973228 0 0.801977 0.602281 1.06789 0.541686 0.134829 2.17627 0.791939 0.607002 1.03322 0.0750782 1 -0.219068 0.123073 NA
8:19865843_G_A rs894210 08 19865843 G A 107 0.995362 0.992945 77450.3 182762 107374 0 77450.3 182762 107374 0 367586 74.0314 188.212 112.757 0 375 77376.3 182573 107261 0 367211 0.459297 0.448366 0.459308 4.75053e-16 1.07746 0.823315 1.41006 1.09873 0.819403 1.47329 1.04514 0.904988 1.20699 0.557241 0.997492 0.0431362 0.0734929 NA
rs10102164 rs10102164 08 55421614 G A 108 1 1 228370 122682 16534 0 228370 122682 16534 0 367586 242 121 12 0 375 228128 122561 16522 0 367211 0.211855 0.193333 0.211874 0 0.930671 0.748124 1.15776 0.684671 0.383393 1.2227 0.891518 0.743681 1.06875 0.238016 1 -0.105774 0.0896422 NA
8:59385919_C_T rs2326077 08 59385919 C T 109 0.999418 0.998927 41715.8 164193 161677 0 41715.8 164193 161677 0 367586 49 148.027 177.973 0 375 41666.8 164045 161499 0 367211 0.336825 0.328037 0.336834 -1.58351e-16 0.767316 0.555398 1.06009 0.937079 0.682922 1.28583 1.04044 0.893267 1.21186 0.620329 0.999232 0.0383402 0.0773949 NA
rs2293889 rs2293889 08 116599199 T G 110 1 1 68113 181339 118134 0 68113 181339 118134 0 367586 72 172 131 0 375 68041 181167 118003 0 367211 0.43196 0.421333 0.431971 0 0.897196 0.681308 1.18149 1.0491 0.786812 1.39882 1.04445 0.903455 1.20744 0.617453 1 0.036998 0.0740756 NA
8:116663898_G_A rs2737252 08 116663898 G A 111 0.99825 0.996606 189806 148612 29168.6 0 189806 148612 29168.6 0 367586 192.188 162.796 20.0157 0 375 189613 148449 29148.6 0 367211 0.281497 0.270437 0.281509 1.82104e-15 1.08195 0.877994 1.33329 0.677478 0.427462 1.07372 0.946089 0.805233 1.11158 0.544536 0.994002 -0.0495053 0.0816962 NA
8:121868551_G_T rs4871137 08 121868551 G T 112 0.998591 0.99772 37337.3 159046 171203 0 37337.3 159046 171203 0 367586 38.4 152.235 184.365 0 375 37298.9 158893 171019 0 367211 0.317912 0.30538 0.317925 -1.10846e-15 0.930624 0.653101 1.32607 1.04713 0.73948 1.48276 1.06023 0.907567 1.23856 0.388862 0.995556 0.0676863 0.0785512 NA
8:126474306_G_A rs2980885 08 126474306 G A 113 0.990879 0.979759 18546.6 128636 220403 0 18546.6 128636 220403 0 367586 15.2471 132.741 227.012 0 375 18531.4 128503 220176 0 367211 0.225429 0.217647 0.225437 -1.04512e-14 1.25549 0.738824 2.13346 1.25314 0.745947 2.10519 1.04621 0.879544 1.24446 0.578421 0.981101 0.0491094 0.0883753 NA
8:126482621_C_A rs2954022 08 126482621 C A 114 0.999791 0.999672 104997 183080 79509.4 0 104997 183080 79509.4 0 367586 110 189 76 0 375 104887 182891 79433.4 0 367211 0.465331 0.454667 0.465342 -4.75053e-16 0.985371 0.778869 1.24662 0.912303 0.680939 1.22228 0.957932 0.829625 1.10608 0.58506 1 -0.0400668 0.0733813 NA
8:126482621_C_T rs2954022 08 126482621 C T 115 0.999641 0.694303 367242 343.439 0.113725 0 367242 343.439 0.113725 0 367586 374.38 0.619608 0 0 375 366868 342.82 0.113725 0 367211 0.000467464 0.000826144 0.000467098 -7.91756e-15 1.77112 0.146214 21.454 NA NA NA 1.76931 0.146215 21.41 0.586686 0.357546 1.4203 2.61256 NA
rs4075205 rs4075205 08 144284709 T C 116 1 1 105965 182871 78750 0 105965 182871 78750 0 367586 123 180 72 0 375 105842 182691 78678 0 367211 0.462981 0.432 0.463013 0 0.847829 0.674022 1.06646 0.787467 0.588651 1.05343 0.882076 0.763356 1.01926 0.0882545 1 -0.124975 0.0733128 NA
8:145022657_G_T rs7832643 08 145022657 G T 117 0.993906 0.99187 130814 177083 59689.2 0 130814 177083 59689.2 0 367586 145.467 178.184 51.349 0 375 130668 176905 59637.8 0 367211 0.403255 0.37451 0.403284 2.37527e-16 0.904765 0.72672 1.12643 0.773422 0.562574 1.06329 0.88593 0.764096 1.02719 0.0968259 0.990495 -0.1243 0.0748596 NA
9:2640759_A_G rs3780181 09 2640759 A G 118 0.997345 0.983965 319716 46170.5 1699.8 0 319716 46170.5 1699.8 0 367586 320.243 50.7569 4 0 375 319395 46119.7 1695.8 0 367211 0.0674265 0.0783425 0.0674154 -8.15508e-15 1.09763 0.816183 1.47614 2.35253 0.876546 6.31384 1.17586 0.900778 1.53496 0.23632 0.97449 0.174506 0.147358 NA
9:15304782_C_A rs686030 09 15304782 C A 119 0.999323 0.997839 7307.74 89253 271025 0 7307.74 89253 271025 0 367586 4 77.0431 293.957 0 375 7303.74 89176 270731 0 367211 0.141285 0.113391 0.141313 -1.02928e-15 1.57751 0.577206 4.31133 1.98258 0.738953 5.31917 1.28677 1.02667 1.61277 0.0297331 0.998308 0.2285 0.105124 NA
9:16904846_C_T rs7033354 09 16904846 C T 120 0.998694 0.997789 38090 160212 169284 0 38090 160212 169284 0 367586 34.0627 180.463 160.475 0 375 38056 160032 169123 0 367211 0.321547 0.331451 0.321537 -2.05856e-15 1.25987 0.873438 1.81726 1.0601 0.732303 1.53462 0.955914 0.821024 1.11297 0.615399 0.993453 -0.0394119 0.0784499 NA
rs1883025 rs1883025 09 107664301 C T 121 1 1 204187 139469 23930 0 204187 139469 23930 0 367586 199 149 27 0 375 203988 139320 23903 0 367211 0.25481 0.270667 0.254794 0 1.09629 0.886462 1.35578 1.15788 0.774443 1.73116 1.08542 0.923853 1.27524 0.327183 1 0.0821369 0.0838299 NA
9:107684230_T_G rs2472509 09 107684230 T G 122 0.989664 0.982561 166611 161750 39224.9 0 166611 161750 39224.9 0 367586 174.243 165.11 35.6471 0 375 166437 161585 39189.2 0 367211 0.326726 0.315205 0.326738 1.97939e-15 0.976037 0.788804 1.20771 0.868862 0.605902 1.24595 0.948458 0.812987 1.1065 0.477568 0.982378 -0.055862 0.0786546 NA
rs8176720 rs8176720 09 136132873 T C 123 1 1 165305 162038 40243 0 165305 162038 40243 0 367586 158 178 39 0 375 165147 161860 40204 0 367211 0.329887 0.341333 0.329876 0 1.14946 0.927697 1.42424 1.01393 0.714062 1.43973 1.05273 0.905173 1.22435 0.548008 1 0.0466155 0.0775957 NA
rs579459 rs579459 09 136154168 T C 124 1 1 230644 121108 15834 0 230644 121108 15834 0 367586 249 116 10 0 375 230395 120992 15824 0 367211 0.20781 0.181333 0.207837 0 0.887105 0.711605 1.10589 0.584733 0.310698 1.10047 0.844233 0.701059 1.01665 0.0696498 1 -0.163863 0.0903235 NA
10:5196273_A_G rs1781930 10 5196273 A G 125 0.999819 0.999538 11602.8 107606 248377 0 11602.8 107606 248377 0 367586 15 107.004 252.996 0 375 11587.8 107499 248124 0 367211 0.177933 0.182672 0.177929 1.58351e-16 0.768958 0.447788 1.32048 0.787686 0.467739 1.32649 0.968414 0.804597 1.16558 0.688389 0.999964 -0.0384122 0.095781 NA
rs970548 rs970548 10 46013277 A C 126 1 1 208563 136635 22388 0 208563 136635 22388 0 367586 199 150 26 0 375 208364 136485 22362 0 367211 0.24676 0.269333 0.246737 0 1.15074 0.930866 1.42254 1.2174 0.808766 1.83249 1.12534 0.957591 1.32247 0.145045 1 0.123573 0.0847987 NA
10:65301725_T_C rs7897379 10 65301725 T C 127 0.999433 0.9991 99861.9 183712 84012.2 0 99861.9 183712 84012.2 0 367586 103.008 180.98 91.0118 0 375 99758.9 183531 83921.2 0 367211 0.478441 0.484005 0.478435 -4.75053e-16 0.955 0.749704 1.21652 1.05028 0.792111 1.3926 1.02256 0.886058 1.1801 0.789421 0.999895 0.0195656 0.0732624 NA
rs2068888 rs2068888 10 94839642 G A 128 1 1 111288 181910 74388 0 111288 181910 74388 0 367586 120 189 66 0 375 111168 181721 74322 0 367211 0.449808 0.428 0.44983 0 0.963508 0.766382 1.21134 0.822669 0.609138 1.11105 0.915159 0.791855 1.05766 0.204771 1 -0.0931392 0.0734492 NA
rs2255141 rs2255141 10 113933886 A G 129 1 1 27842 146621 193123 0 27842 146621 193123 0 367586 41 160 174 0 375 27801 146461 192949 0 367211 0.275181 0.322667 0.275132 0 0.740755 0.525497 1.04419 0.611481 0.435021 0.859521 0.796766 0.683608 0.928654 0.00500851 1 -0.229438 0.0817527 NA
rs2923084 rs2923084 11 10388782 A G 130 1 1 248174 107712 11700 0 248174 107712 11700 0 367586 245 119 11 0 375 247929 107593 11689 0 367211 0.178342 0.188 0.178332 0 1.11924 0.899004 1.39344 0.952306 0.520359 1.74281 1.06676 0.888125 1.28134 0.536856 1 0.0588124 0.0952314 NA
11:14276999_G_A rs2303975 11 14276999 G A 131 0.998944 0.99593 290402 72711.9 4472.22 0 290402 72711.9 4472.22 0 367586 302.976 68.0235 4 0 375 290099 72643.9 4468.22 0 367211 0.111071 0.101365 0.111081 -7.91756e-17 0.896597 0.689184 1.16643 0.857161 0.319493 2.29966 0.902663 0.71202 1.14435 0.431319 0.999071 -0.0919071 0.116791 NA
11:18656271_C_T rs10832962 11 18656271 C T 132 0.998752 0.997178 24573.6 141017 201996 0 24573.6 141017 201996 0 367586 19.8667 158.004 197.129 0 375 24553.8 140859 201799 0 367211 0.258666 0.26365 0.258661 -2.21692e-15 1.38637 0.869293 2.21101 1.20733 0.760985 1.91548 0.974475 0.828307 1.14644 0.776719 0.996836 -0.0236989 0.0835655 NA
rs326214 rs326214 11 47298360 G A 133 1 1 38532 160473 168581 0 38532 160473 168581 0 367586 31 163 181 0 375 38501 160310 168400 0 367211 0.323104 0.3 0.323128 0 1.26281 0.859961 1.85437 1.33489 0.91184 1.95423 1.11389 0.952761 1.30228 0.192012 1 0.102043 0.0782149 NA
rs17788930 rs17788930 11 47752775 A G 134 1 1 156964 166067 44555 0 156964 166067 44555 0 367586 133 194 48 0 375 156831 165873 44507 0 367211 0.347098 0.386667 0.347058 0 1.37913 1.10594 1.71981 1.27172 0.914096 1.76927 1.18608 1.02389 1.37395 0.0230944 1 0.174198 0.076676 NA
11:51512090_T_C rs11246602 11 51512090 T C 135 0.999692 0.998718 276600 84505.1 6481.33 0 276600 84505.1 6481.33 0 367586 282.965 79.0196 13.0157 0 375 276317 84426.1 6468.31 0 367211 0.132578 0.140068 0.132571 -9.26354e-15 0.913972 0.712156 1.17298 1.96495 1.12669 3.42686 1.06577 0.867072 1.30999 0.495215 0.998781 0.0737551 0.108139 NA
11:55324308_A_G rs12226802 11 55324308 A G 136 0.999928 0.999736 279095 82405 6085.81 0 279095 82405 6085.81 0 367586 287 76 12 0 375 278808 82329 6073.81 0 367211 0.128646 0.133333 0.128641 1.58351e-16 0.896777 0.69634 1.15491 1.9193 1.07669 3.42134 1.04209 0.844154 1.28644 0.649562 1 0.0497248 0.109437 NA
rs174532 rs174532 11 61548874 G A 137 1 1 182042 153298 32246 0 182042 153298 32246 0 367586 188 153 34 0 375 181854 153145 32212 0 367211 0.296244 0.294667 0.296245 0 0.966393 0.780594 1.19642 1.021 0.708448 1.47145 0.992445 0.848191 1.16123 0.871666 1 -0.0129317 0.0800517 NA
rs1535 rs1535 11 61597972 A G 138 1 1 157003 166490 44093 0 157003 166490 44093 0 367586 160 172 43 0 375 156843 166318 44050 0 367211 0.346417 0.344 0.346419 0 1.01376 0.81732 1.25741 0.956903 0.68325 1.34016 0.989354 0.850919 1.15031 0.96138 1 -0.00372535 0.0769348 NA
rs12801636 rs12801636 11 65391317 G A 139 1 1 220966 127917 18703 0 220966 127917 18703 0 367586 227 134 14 0 375 220739 127783 18689 0 367211 0.224877 0.216 0.224886 0 1.01973 0.823578 1.2626 0.728442 0.42452 1.24995 0.949602 0.797945 1.13008 0.56048 1 -0.0509245 0.0874798 NA
rs499974 rs499974 11 75455021 C A 140 1 1 261490 97062 9034 0 261490 97062 9034 0 367586 253 110 12 0 375 261237 96952 9022 0 367211 0.156603 0.178667 0.15658 0 1.17152 0.936443 1.46561 1.37339 0.769382 2.45156 1.17174 0.971955 1.41259 0.105734 1 0.162376 0.100376 NA
11:116639104_A_G rs10790162 11 116639104 A G 141 0.999743 0.998467 1651.59 46442.9 319492 0 1651.59 46442.9 319492 0 367586 0 41 334 0 375 1651.59 46401.9 319158 0 367211 0.0676659 0.0546667 0.0676791 3.95878e-16 NA NA NA NA NA NA 1.25531 0.916151 1.72003 0.14689 0.999998 0.210766 0.145295 NA
rs603446 rs603446 11 116654435 C T 142 1 1 109735 182269 75582 0 109735 182269 75582 0 367586 110 178 87 0 375 109625 182091 75495 0 367211 0.453544 0.469333 0.453528 0 0.974201 0.768 1.23576 1.14847 0.866808 1.52164 1.06567 0.92323 1.23009 0.360189 1 0.0672752 0.0735244 NA
11:122534504_T_C rs7117842 11 122534504 T C 143 0.993245 0.988903 146344 171063 50178.2 0 146344 171063 50178.2 0 367586 139.639 177.831 57.5294 0 375 146205 170885 50120.7 0 367211 0.369192 0.39052 0.36917 5.14641e-15 1.08958 0.872898 1.36004 1.20179 0.883892 1.63401 1.09489 0.945423 1.26798 0.202705 0.988977 0.0971819 0.076288 NA
rs11220462 rs11220462 11 126243952 G A 144 1 1 276605 84420 6561 0 276605 84420 6561 0 367586 278 90 7 0 375 276327 84330 6554 0 367211 0.132679 0.138667 0.132673 0 1.06081 0.836279 1.34563 1.06162 0.501235 2.24853 1.05245 0.855493 1.29475 0.649636 1 0.0488019 0.10743 NA
12:20463526_A_G rs11045163 12 20463526 A G 145 0.996867 0.995059 119302 180158 68125.7 0 119302 180158 68125.7 0 367586 137.616 183.631 53.7529 0 375 119164 179975 68071.9 0 367211 0.430389 0.388183 0.430432 -2.37527e-16 0.883513 0.70825 1.10215 0.683774 0.498815 0.937314 0.839569 0.724845 0.97245 0.0203144 0.990892 -0.172079 0.0741564 NA
12:57844049_C_T rs3741414 12 57844049 C T 146 0.999661 0.999183 211838 134087 21660.2 0 211838 134087 21660.2 0 367586 216.255 137.745 21 0 375 211622 133950 21639.2 0 367211 0.241315 0.23966 0.241316 7.91756e-16 1.0063 0.81262 1.24615 0.94967 0.606621 1.48672 0.990973 0.837938 1.17196 0.967702 0.998089 -0.003466 0.0855992 NA
rs10861661 rs10861661 12 107174646 A C 147 1 1 208429 136995 22162 0 208429 136995 22162 0 367586 213 141 21 0 375 208216 136854 22141 0 367211 0.246635 0.244 0.246637 0 1.00715 0.814017 1.24612 0.927164 0.592068 1.45192 0.985855 0.834463 1.16471 0.932744 1 -0.00718819 0.0851751 NA
12:109950144_A_G rs2241210 12 109950144 A G 148 0.999873 0.999793 83585.8 183041 100959 0 83585.8 183041 100959 0 367586 80 194 101 0 375 83505.8 182847 100858 0 367211 0.476369 0.472 0.476373 1.58351e-16 1.10749 0.853458 1.43714 1.04529 0.779425 1.40185 1.01769 0.881705 1.17466 0.815076 1 0.0170959 0.0730958 NA
rs653178 rs653178 12 112007756 C T 149 1 1 85723 183395 98468 0 85723 183395 98468 0 367586 76 192 107 0 375 85647 183203 98361 0 367211 0.482664 0.458667 0.482688 0 1.18105 0.90543 1.54056 1.22591 0.913491 1.64518 1.10124 0.953834 1.27143 0.173841 1 0.0994621 0.0731358 NA
12:112310580_G_A rs6489818 12 112310580 G A 150 0.999913 0.999793 249772 106362 11452.5 0 249772 106362 11452.5 0 367586 237.008 124.012 13.9804 0 375 249535 106238 11438.5 0 367211 0.175832 0.20263 0.175805 0 1.229 0.98892 1.52737 1.28682 0.75007 2.20767 1.19136 0.99695 1.42369 0.0632549 0.999752 0.177982 0.0958234 NA
12:121376416_C_T rs1186380 12 121376416 C T 151 0.996029 0.991403 206291 138369 22926.1 0 206291 138369 22926.1 0 367586 229.373 128.925 16.702 0 375 206061 138240 22909.4 0 367211 0.250583 0.216439 0.250618 -4.35466e-15 0.837835 0.675173 1.03968 0.65495 0.398467 1.07653 0.825952 0.694136 0.982799 0.0284185 0.992501 -0.185538 0.0846642 NA
12:121416650_A_C rs1169288 12 121416650 A C 152 0.993936 0.989163 172179 158854 36552.3 0 172179 158854 36552.3 0 367586 164.11 165 45.8902 0 375 172015 158689 36506.4 0 367211 0.315516 0.342374 0.315489 -5.06724e-15 1.08986 0.877969 1.35288 1.3176 0.949635 1.82814 1.12958 0.971356 1.31358 0.133425 0.992316 0.118458 0.0789331 NA
12:125259888_A_G rs838876 12 125259888 A G 153 0.987459 0.977169 36940.4 159435 171211 0 36940.4 159435 171211 0 367586 42.7804 150.278 181.941 0 375 36897.6 159284 171029 0 367211 0.317361 0.314452 0.317364 -1.09262e-14 0.813724 0.579278 1.14305 0.917517 0.6575 1.28036 1.01357 0.868708 1.18258 0.813013 0.978222 0.018774 0.079369 NA
12:125283766_C_T rs10773105 12 125283766 C T 154 0.998305 0.997077 89399.3 183992 94194.8 0 89399.3 183992 94194.8 0 367586 85.0588 189.878 100.063 0 375 89314.3 183802 94094.7 0 367211 0.493477 0.479995 0.493491 -1.26681e-15 1.08474 0.83987 1.40101 1.11663 0.836196 1.49111 1.05551 0.914571 1.21817 0.460729 0.9971 0.0540606 0.073288 NA
rs4942486 rs4942486 13 32953388 T C 155 1 1 83345 183365 100876 0 83345 183365 100876 0 367586 93 169 113 0 375 83252 183196 100763 0 367211 0.476154 0.473333 0.476157 0 0.825814 0.641095 1.06376 1.0039 0.762861 1.32109 1.01139 0.87626 1.16735 0.819039 1 0.0167511 0.0732191 NA
rs1341267 rs1341267 13 95284980 C A 156 1 1 59044 176274 132268 0 59044 176274 132268 0 367586 52 196 127 0 375 58992 176078 132141 0 367211 0.400399 0.4 0.400399 0 1.26282 0.930032 1.71468 1.09032 0.7895 1.50577 1.00166 0.865454 1.15931 0.988728 1 0.00105322 0.0745495 NA
rs8017377 rs8017377 14 24883887 G A 157 1 1 101683 183219 82684 0 101683 183219 82684 0 367586 109 187 79 0 375 101574 183032 82605 0 367211 0.474157 0.46 0.474172 0 0.952074 0.751691 1.20587 0.891203 0.66702 1.19073 0.944654 0.818233 1.09061 0.452603 1 -0.0549731 0.0731918 NA
rs4983559 rs4983559 14 105277209 G A 158 1 1 54855 174746 137985 0 54855 174746 137985 0 367586 58 165 152 0 375 54797 174581 137833 0 367211 0.386924 0.374667 0.386937 0 0.892927 0.661928 1.20454 1.04188 0.769792 1.41015 1.05342 0.908563 1.22137 0.472986 1 0.0538934 0.0750991 NA
rs2412710 rs2412710 15 42683787 G A 159 1 1 354444 13030 112 0 354444 13030 112 0 367586 361 14 0 0 375 354083 13016 112 0 367211 0.0180284 0.0186667 0.0180278 0 1.05499 0.618383 1.79986 NA NA NA 1.03611 0.610429 1.75865 0.904263 1 0.0330221 0.274548 NA
15:44211273_T_C rs492571 15 44211273 T C 160 0.999756 0.997857 337416 29521.7 648.675 0 337416 29521.7 648.675 0 367586 347.996 27.0039 0 0 375 337068 29494.6 648.675 0 367211 0.0419208 0.0360052 0.0419268 -9.50107e-16 0.886801 0.599385 1.31204 NA NA NA 0.853488 0.581149 1.25345 0.379068 0.999869 -0.159463 0.181287 NA
rs1532085 rs1532085 15 58683366 A G 161 1 1 55024 174195 138367 0 55024 174195 138367 0 367586 59 183 133 0 375 54965 174012 138234 0 367211 0.386635 0.401333 0.38662 0 0.979729 0.730467 1.31405 0.896336 0.659557 1.21812 0.94023 0.812438 1.08812 0.385474 1 -0.0651132 0.0750279 NA
15:58731153_G_C rs261342 15 58731153 G C 162 0.994844 0.988361 17975.2 126316 223295 0 17975.2 126316 223295 0 367586 20.349 133.773 220.878 0 375 17954.8 126182 223074 0 367211 0.220719 0.232627 0.220707 -8.23426e-15 0.935419 0.58661 1.49164 0.873662 0.554668 1.37611 0.934245 0.788599 1.10679 0.446325 0.986097 -0.0675182 0.0886581 NA
rs2652834 rs2652834 15 63396867 A G 163 1 1 12886 111853 242847 0 12886 111853 242847 0 367586 20 101 254 0 375 12866 111752 242593 0 367211 0.187201 0.188 0.1872 0 0.581406 0.359746 0.939643 0.673549 0.4271 1.06221 0.994766 0.828186 1.19485 0.996777 1 -0.000377791 0.0935398 NA
15:72566615_C_T rs1035744 15 72566615 C T 164 0.997742 0.99523 26414.8 145250 195922 0 26414.8 145250 195922 0 367586 23.6431 146.945 204.412 0 375 26391.1 145103 195717 0 367211 0.269432 0.258975 0.269443 -1.42516e-15 1.1304 0.732029 1.74557 1.16582 0.761444 1.78493 1.05533 0.89619 1.24272 0.495044 0.991398 0.0564885 0.0827903 NA
rs3198697 rs3198697 16 15129940 C T 165 1 1 129009 177245 61332 0 129009 177245 61332 0 367586 116 198 61 0 375 128893 177047 61271 0 367211 0.407944 0.426667 0.407925 0 1.24265 0.988033 1.56288 1.10623 0.811249 1.50848 1.08014 0.934549 1.2484 0.299089 1 0.0771127 0.0742619 NA
rs749671 rs749671 16 31088347 G A 166 1 1 144921 171587 51078 0 144921 171587 51078 0 367586 159 172 44 0 375 144762 171415 51034 0 367211 0.372352 0.346667 0.372379 0 0.91356 0.736277 1.13353 0.784965 0.562064 1.09626 0.894315 0.769391 1.03952 0.138542 1 -0.111915 0.0755549 NA
16:53799977_T_G rs9930333 16 53799977 T G 167 0.999912 0.999843 122301 179563 65721.5 0 122301 179563 65721.5 0 367586 119.004 185.988 70.0078 0 375 122182 179377 65651.5 0 367211 0.423039 0.434672 0.423027 0 1.06455 0.845656 1.3401 1.09484 0.814836 1.47105 1.04869 0.907643 1.21167 0.518877 0.999936 0.0477554 0.0740304 NA
rs9989419 rs9989419 16 56985139 A G 168 1 1 57303 175482 134801 0 57303 175482 134801 0 367586 54 179 142 0 375 57249 175303 134659 0 367211 0.394585 0.382667 0.394597 0 1.08252 0.798391 1.46778 1.11796 0.817091 1.52962 1.0515 0.907459 1.2184 0.508702 1 0.0493618 0.0746933 NA
rs5880 rs5880 16 57015091 G C 169 1 1 327936 38434 1216 0 327936 38434 1216 0 367586 340 35 0 0 375 327596 38399 1216 0 367211 0.055587 0.0466667 0.0555961 0 0.878229 0.620057 1.2439 NA NA NA 0.831525 0.592175 1.16762 0.294073 1 -0.16723 0.159383 NA
rs16942887 rs16942887 16 67928042 G A 170 1 1 287913 74698 4975 0 287913 74698 4975 0 367586 304 68 3 0 375 287609 74630 4972 0 367211 0.11514 0.0986667 0.115157 0 0.862034 0.662648 1.12141 0.570846 0.18302 1.78049 0.841124 0.661586 1.06938 0.150097 1 -0.164434 0.114254 NA
16:72057282_A_G rs2288002 16 72057282 A G 171 0.996483 0.994849 69243.7 180680 117662 0 69243.7 180680 117662 0 367586 73.051 184.545 117.404 0 375 69170.7 180496 117544 0 367211 0.43414 0.440863 0.434134 1.58351e-15 0.968125 0.738253 1.26957 0.945751 0.706096 1.26675 0.973026 0.842343 1.12398 0.627669 0.996061 -0.0359218 0.0740641 NA
rs2000999 rs2000999 16 72108093 G A 172 1 1 241537 112695 13354 0 241537 112695 13354 0 367586 252 109 14 0 375 241285 112586 13340 0 367211 0.18962 0.182667 0.189627 0 0.926983 0.740353 1.16066 1.00485 0.586473 1.72169 0.955093 0.793532 1.14955 0.576488 1 -0.0519227 0.0929646 NA
rs2925979 rs2925979 16 81534790 T C 173 1 1 33095 154517 179974 0 33095 154517 179974 0 367586 34 163 178 0 375 33061 154354 179796 0 367211 0.300211 0.308 0.300203 0 1.02685 0.709474 1.4862 0.962669 0.666929 1.38955 0.963827 0.825351 1.12554 0.640198 1 -0.0372889 0.0797758 NA
rs314253 rs314253 17 7091650 T C 174 1 1 155733 167003 44850 0 155733 167003 44850 0 367586 155 178 42 0 375 155578 166825 44808 0 367211 0.349174 0.349333 0.349174 0 1.07097 0.863398 1.32843 0.940828 0.668905 1.32329 1.0007 0.861146 1.16287 0.946735 1 0.00512911 0.0767743 NA
rs4791641 rs4791641 17 8161149 C T 175 1 1 90802 183497 93287 0 90802 183497 93287 0 367586 75 195 105 0 375 90727 183302 93182 0 367211 0.49662 0.46 0.496657 0 1.28689 0.985901 1.67978 1.36312 1.0134 1.83352 1.15832 1.00331 1.33729 0.0363644 1 0.153046 0.0731288 NA
17:37821435_G_T rs931992 17 37821435 G T 176 0.998944 0.998045 40717.2 163133 163736 0 40717.2 163133 163736 0 367586 41.9882 164.729 168.282 0 375 40675.2 162968 163568 0 367211 0.332666 0.331608 0.332667 0 0.9792 0.697653 1.37437 0.99665 0.710601 1.39784 1.00479 0.863018 1.16985 0.961087 0.997408 0.00378993 0.0776796 NA
rs8077889 rs8077889 17 41878166 A C 177 1 1 227074 123834 16678 0 227074 123834 16678 0 367586 222 131 22 0 375 226852 123703 16656 0 367211 0.213814 0.233333 0.213794 0 1.08213 0.871869 1.34311 1.34971 0.870681 2.0923 1.11921 0.944894 1.32568 0.202799 1 0.113559 0.0891623 NA
17:45391804_T_C rs7225700 17 45391804 T C 178 0.999707 0.999518 46234.7 168484 152868 0 46234.7 168484 152868 0 367586 47.9922 163.02 163.988 0 375 46186.7 168321 152704 0 367211 0.354955 0.345339 0.354965 0 0.932072 0.675436 1.28622 1.0335 0.749095 1.42588 1.04322 0.897369 1.21277 0.575487 0.99984 0.0427807 0.0763956 NA
17:66882466_T_G rs4148005 17 66882466 T G 179 0.999123 0.998376 171388 159411 36787.2 0 171388 159411 36787.2 0 367586 173.125 160.867 41.0078 0 375 171215 159250 36746.1 0 367211 0.316912 0.323843 0.316905 2.45444e-15 0.999005 0.805941 1.23832 1.10366 0.785096 1.55149 1.03238 0.885893 1.20308 0.702973 0.999162 0.0299803 0.0786244 NA
17:76388202_A_G rs4969178 17 76388202 A G 180 0.986996 0.976306 55545.7 174852 137189 0 55545.7 174852 137189 0 367586 62.2353 168.075 144.69 0 375 55483.5 174684 137044 0 367211 0.388947 0.39006 0.388946 -1.26681e-15 0.857781 0.641211 1.1475 0.941253 0.699197 1.26711 0.995326 0.859428 1.15271 0.978613 0.976605 -0.00203423 0.0758802 NA
rs4939883 rs4939883 18 47167214 T C 181 1 1 11820 108377 247389 0 11820 108377 247389 0 367586 9 109 257 0 375 11811 108268 247132 0 367211 0.179573 0.169333 0.179583 0 1.32121 0.669321 2.60799 1.36473 0.701896 2.65353 1.07378 0.887157 1.29967 0.492845 1 0.0654111 0.0953806 NA
18:47209143_C_T rs11660468 18 47209143 C T 182 0.998554 0.997576 136025 174672 56888.6 0 136025 174672 56888.6 0 367586 141.792 177.255 55.9529 0 375 135883 174495 56832.7 0 367211 0.392357 0.385548 0.392364 -6.33405e-16 0.973482 0.780501 1.21418 0.943492 0.692284 1.28585 0.971728 0.838789 1.12574 0.697378 0.998262 -0.0290616 0.074735 NA
18:57798110_C_T rs952044 18 57798110 C T 183 0.993776 0.990504 165280 162582 39723.3 0 165280 162582 39723.3 0 367586 173.867 154.027 47.1059 0 375 165107 162428 39676.2 0 367211 0.329214 0.330986 0.329212 -9.50107e-16 0.900502 0.724851 1.11872 1.12744 0.816947 1.55594 1.00805 0.865759 1.17373 0.936992 0.986114 0.0061906 0.0783111 NA
19:8431581_G_A rs2278236 19 8431581 G A 184 0.998561 0.99757 86114.3 183792 97680 0 86114.3 183792 97680 0 367586 93.6824 185.686 95.6314 0 375 86020.7 183606 97584.3 0 367211 0.484268 0.497401 0.484255 1.26681e-15 0.92862 0.724283 1.1906 0.89984 0.676649 1.19665 0.948753 0.82216 1.09484 0.466767 0.995965 -0.0533668 0.0733313 NA
rs6511720 rs6511720 19 11202306 G T 185 1 1 285447 77059 5080 0 285447 77059 5080 0 367586 286 86 3 0 375 285161 76973 5077 0 367211 0.118638 0.122667 0.118633 0 1.114 0.875272 1.41783 0.589167 0.18883 1.83826 1.03875 0.835055 1.29214 0.731252 1 0.0388875 0.113223 NA
19:11227602_C_T rs688 19 11227602 C T 186 0.999561 0.9993 110653 182452 74481.8 0 110653 182452 74481.8 0 367586 128 168.027 78.9725 0 375 110525 182284 74402.8 0 367211 0.4508 0.43463 0.450816 1.58351e-16 0.795941 0.632359 1.00184 0.916506 0.692256 1.2134 0.936495 0.810534 1.08203 0.398203 0.999686 -0.0621592 0.0735755 NA
19:19407718_T_C rs10401969 19 19407718 T C 187 0.999493 0.997443 313362 52106.4 2117.37 0 313362 52106.4 2117.37 0 367586 318.992 52.0078 4 0 375 313043 52054.4 2113.37 0 367211 0.0766366 0.0800105 0.0766332 -4.75053e-16 0.980474 0.731273 1.3146 1.85742 0.69221 4.98403 1.0479 0.804817 1.36441 0.706052 0.999702 0.0519722 0.137798 NA
rs731839 rs731839 19 33899065 G A 188 1 1 41265 163822 162499 0 41265 163822 162499 0 367586 36 175 164 0 375 41229 163647 162335 0 367211 0.335094 0.329333 0.3351 0 1.2247 0.855421 1.7534 1.157 0.806479 1.65986 1.02634 0.881292 1.19525 0.710129 1 0.0287866 0.0774495 NA
19:35556744_T_C rs1688030 19 35556744 T C 189 0.99969 0.998271 1691.18 45797.9 320097 0 1691.18 45797.9 320097 0 367586 2 44.7922 328.208 0 375 1689.18 45753.1 319769 0 367211 0.0668963 0.0650562 0.0668982 5.54229e-16 0.826853 0.200389 3.41179 0.866882 0.21571 3.48377 1.03034 0.770708 1.37745 0.829588 0.989293 0.0316191 0.146908 NA
rs6859 rs6859 19 45382034 A G 190 1 1 65619 179010 122957 0 65619 179010 122957 0 367586 69 166 140 0 375 65550 178844 122817 0 367211 0.422007 0.405333 0.422024 0 0.881774 0.66584 1.16774 1.08291 0.811558 1.445 1.07125 0.925866 1.23945 0.360959 1 0.0676043 0.0740026 NA
rs7254892 rs7254892 19 45389596 G A 191 1 1 344881 22366 339 0 344881 22366 339 0 367586 353 22 0 0 375 344528 22344 339 0 367211 0.031345 0.0293333 0.0313471 0 0.960974 0.624553 1.47861 NA NA NA 0.933818 0.610903 1.42742 0.727032 1 -0.0730546 0.20928 NA
rs492602 rs492602 19 49206417 A G 192 1 1 89552 183204 94830 0 89552 183204 94830 0 367586 93 185 97 0 375 89459 183019 94733 0 367211 0.492821 0.494667 0.492819 0 0.972337 0.757807 1.2476 0.984944 0.740991 1.30921 0.992635 0.860182 1.14548 0.94498 1 -0.00506331 0.0733684 NA
rs17695224 rs17695224 19 52324216 G A 193 1 1 197505 144049 26032 0 197505 144049 26032 0 367586 185 159 31 0 375 197320 143890 26001 0 367211 0.266758 0.294667 0.266729 0 1.1786 0.95338 1.45702 1.27166 0.869119 1.86064 1.1485 0.981554 1.34383 0.0890102 1 0.140549 0.0826447 NA
rs103294 rs103294 19 54797848 C T 194 1 1 221245 127588 18753 0 221245 127588 18753 0 367586 233 124 18 0 375 221012 127464 18735 0 367211 0.224565 0.213333 0.224577 0 0.922771 0.742038 1.14752 0.911336 0.564077 1.47238 0.936359 0.786199 1.1152 0.530864 1 -0.055118 0.0879514 NA
rs364585 rs364585 20 12962718 A G 195 1 1 56348 175283 135955 0 56348 175283 135955 0 367586 55 177 143 0 375 56293 175106 135812 0 367211 0.391716 0.382667 0.391726 0 1.03458 0.764351 1.40034 1.07768 0.78952 1.47101 1.03892 0.896602 1.20383 0.680247 1 0.0309145 0.0750124 NA
rs2328223 rs2328223 20 17845921 A C 196 1 1 242960 111732 12894 0 242960 111732 12894 0 367586 245 115 15 0 375 242715 111617 12879 0 367211 0.187058 0.193333 0.187052 0 1.0207 0.817768 1.27399 1.15382 0.684853 1.94394 1.04163 0.868892 1.24871 0.744149 1 0.0304885 0.093419 NA
20:34154741_C_T rs7264396 20 34154741 C T 197 0.999888 0.999709 229265 122192 16129.7 0 229265 122192 16129.7 0 367586 221.004 137.996 16 0 375 229044 122054 16113.7 0 367211 0.210088 0.226661 0.210071 3.16702e-16 1.17175 0.947177 1.44956 1.02907 0.619385 1.70972 1.10212 0.928857 1.3077 0.315253 0.999482 0.0901662 0.0897837 NA
20:39180436_T_C rs6016381 20 39180436 T C 198 0.985662 0.976158 134743 175256 57587.4 0 134743 175256 57587.4 0 367586 143.616 173.024 58.3608 0 375 134599 175083 57529.1 0 367211 0.395051 0.386327 0.39506 3.95878e-15 0.926195 0.742275 1.15569 0.950767 0.701242 1.28908 0.963977 0.832144 1.1167 0.667034 0.97668 -0.0325447 0.0756462 NA
20:39724338_T_C rs6065311 20 39724338 T C 199 0.999669 0.999483 99688.9 183946 83951.3 0 99688.9 183946 83951.3 0 367586 102.89 191.11 81 0 375 99586.1 183755 83870.3 0 367211 0.478593 0.470813 0.478601 -3.16702e-16 1.00663 0.792011 1.2794 0.934762 0.698549 1.25085 0.969249 0.839718 1.11876 0.68489 0.998824 -0.0297298 0.0732624 NA
rs1800961 rs1800961 20 43042364 C T 200 1 1 345047 22185 354 0 345047 22185 354 0 367586 351 24 0 0 375 344696 22161 354 0 367211 0.0311397 0.032 0.0311388 0 1.06353 0.703166 1.60858 NA NA NA 1.02857 0.684762 1.545 0.876012 1 0.0329053 0.210895 NA
20:44585420_A_G rs4465830 20 44585420 A G 201 0.999851 0.999604 243276 111557 12752.9 0 243276 111557 12752.9 0 367586 256.008 112.992 6 0 375 243020 111444 12746.9 0 367211 0.186437 0.166656 0.186457 -6.33405e-16 0.962453 0.771242 1.20107 0.446821 0.198835 1.0041 0.872568 0.72004 1.05741 0.171284 0.999931 -0.12845 0.0938903 NA
rs181362 rs181362 22 21932068 C T 202 1 1 239937 113956 13693 0 239937 113956 13693 0 367586 252 111 12 0 375 239685 113845 13681 0 367211 0.192257 0.18 0.19227 0 0.927362 0.741707 1.15949 0.834264 0.467396 1.4891 0.922178 0.765371 1.11111 0.348155 1 -0.0868961 0.0926225 NA
rs5763662 rs5763662 22 30378703 C T 203 1 1 351124 16288 174 0 351124 16288 174 0 367586 360 15 0 0 375 350764 16273 174 0 367211 0.0226287 0.02 0.0226314 0 0.898124 0.535694 1.50576 NA NA NA 0.881355 0.528489 1.46983 0.577175 1 -0.136168 0.244241 NA
22:38595411_G_A rs3761445 22 38595411 G A 204 0.998847 0.998255 59201 176652 131733 0 59201 176652 131733 0 367586 56.9961 191.553 126.451 0 375 59144 176460 131607 0 367211 0.40134 0.407393 0.401334 -3.16702e-16 1.12644 0.837934 1.51427 0.997034 0.72919 1.36326 0.975154 0.842912 1.12814 0.75037 0.997767 -0.0237699 0.0747124 NA
# Completed successfully at 2019-08-07 22:47:40
