# Supplementary material for: Predicting the effect of statins on cancer risk using genetic variants from a Mendelian randomization study in the UK Biobank
Source: eLife. 2020 Oct 13;9:e57191. doi: 10.7554/eLife.57191 (PMC7553780; doi:10.7554/eLife.57191)
Supplement: Source data 1. [file elife-57191-data1.zip › lipid_snps_CANCER_outcomes_ca_thyroid_nSR.out]

# Analysis: "SNPTEST 2.5.4-beta1 analysis, started 2020-06-09 23:08:57"
#  started: 2020-06-10 01:43:20
# 
# Analysis properties:
#   -cov_names PC1 PC2 PC3 PC4 PC5 PC6 PC7 PC8 PC9 PC10 ages sex (user-supplied)
#   -data /rds/project/jmmh2/rds-jmmh2-projects/zz_mr/Association_Tests_August/bgen/lipid_snps.bgen /rds/project/jmmh2/rds-jmmh2-projects/zz_mr/September/input/cancer_Jul19_nSR_corr.sample (user-supplied)
#   -exclude_samples /rds/project/jmmh2/rds-jmmh2-projects/zz_mr/Amy_GWAS/input_all/exclusion_list.txt (user-supplied)
#   -frequentist 1 (user-supplied)
#   -method score (user-supplied)
#   -o /rds/project/jmmh2/rds-jmmh2-projects/zz_mr/Association_Tests_August/output/lipid_snps_CANCER_outcomes_ca_thyroid_nSR.out (user-supplied)
#   -pheno ca_thyroid_nSR (user-supplied)
# 
alternate_ids rsid chromosome position alleleA alleleB index average_maximum_posterior_call info cohort_1_AA cohort_1_AB cohort_1_BB cohort_1_NULL all_AA all_AB all_BB all_NULL all_total cases_AA cases_AB cases_BB cases_NULL cases_total controls_AA controls_AB controls_BB controls_NULL controls_total all_maf cases_maf controls_maf missing_data_proportion het_OR het_OR_lower het_OR_upper hom_OR hom_OR_lower hom_OR_upper all_OR all_OR_lower all_OR_upper frequentist_add_pvalue frequentist_add_info frequentist_add_beta_1 frequentist_add_se_1 comment
rs10903129 rs10903129 01 25768937 A G 1 1 1 72158 181055 114373 0 72158 181055 114373 0 367586 21 57 36 0 114 72137 180998 114337 0 367472 0.442578 0.434211 0.442581 0 1.08178 0.655869 1.78428 1.08157 0.631376 1.85277 1.03458 0.796181 1.34437 0.765495 1 0.0397311 0.133204 NA
rs4660293 rs4660293 01 40028180 A G 2 1 1 215504 132022 20060 0 215504 132022 20060 0 367586 67 42 5 0 114 215437 131980 20055 0 367472 0.234152 0.22807 0.234154 0 1.02326 0.695714 1.50502 0.801665 0.323086 1.98915 0.966342 0.70918 1.31676 0.824907 1 -0.0346276 0.156517 NA
rs2479394 rs2479394 01 55486064 G A 3 1 1 28474 148012 191100 0 28474 148012 191100 0 367586 5 39 70 0 114 28469 147973 191030 0 367472 0.278792 0.214912 0.278812 0 1.50067 0.591431 3.80771 2.08641 0.842024 5.16979 1.41228 1.02958 1.93722 0.0298234 1 0.32136 0.147927 NA
rs11206510 rs11206510 01 55496039 T C 4 1 1 242622 111961 13003 0 242622 111961 13003 0 367586 87 25 2 0 114 242535 111936 13001 0 367472 0.187666 0.127193 0.187685 0 0.622623 0.399061 0.971429 0.428853 0.105555 1.74236 0.630724 0.427196 0.931219 0.017524 1 -0.402148 0.169288 NA
1:55502137_C_G rs2149041 01 55502137 C G 5 0.996853 0.992299 242350 112197 13039.4 0 242350 112197 13039.4 0 367586 83.0118 24.9882 6 0 114 242267 112172 13033.4 0 367472 0.188086 0.162229 0.188094 -2.37527e-16 0.650141 0.415675 1.01686 1.34354 0.58657 3.07736 0.835863 0.587761 1.18869 0.301597 0.999661 -0.174858 0.16927 NA
rs2479409 rs2479409 01 55504650 G A 6 1 1 44711 166817 156058 0 44711 166817 156058 0 367586 12 50 52 0 114 44699 166767 156006 0 367472 0.348543 0.324561 0.34855 0 1.1168 0.594718 2.09721 1.24159 0.662724 2.32608 1.11346 0.843829 1.46924 0.455098 1 0.103838 0.139017 NA
rs10888897 rs10888897 01 55513061 T C 7 1 1 56449 175511 135626 0 56449 175511 135626 0 367586 18 49 47 0 114 56431 175462 135579 0 367472 0.392301 0.372807 0.392307 0 0.875504 0.510051 1.50281 1.0868 0.631199 1.87126 1.08607 0.830348 1.42056 0.519721 1 0.0874326 0.135812 NA
1:55518752_C_T rs7552841 01 55518752 C T 8 0.958373 0.933846 142943 172732 51911 0 142943 172732 51911 0 367586 37.0275 61.4627 15.5098 0 114 142906 172671 51895.5 0 367472 0.376177 0.405624 0.376167 4.43383e-15 1.37378 0.913718 2.06549 1.15346 0.637537 2.08688 1.13175 0.868803 1.47427 0.344018 0.91739 0.135082 0.142754 NA
rs562556 rs562556 01 55524237 G A 9 1 1 11874 108124 247588 0 11874 108124 247588 0 367586 3 30 81 0 114 11871 108094 247507 0 367472 0.179376 0.157895 0.179382 0 1.09821 0.335106 3.59906 1.29498 0.409007 4.10012 1.16584 0.816615 1.6644 0.421049 1 0.139288 0.173114 NA
1:55958030_C_T rs1998013 01 55958030 C T 10 0.99938 0.924791 365156 2424.64 5.47451 0 365156 2424.64 5.47451 0 367586 113.004 0.996078 0 0 114 365043 2423.65 5.47451 0 367472 0.00331296 0.00436877 0.00331263 -2.13774e-15 1.32762 0.184611 9.54755 NA NA NA 1.32022 0.184379 9.45326 0.791435 0.994839 0.30362 1.14813 NA
1:62953373_G_A rs10493326 01 62953373 G A 11 0.993589 0.986538 204883 139060 23643.3 0 204883 139060 23643.3 0 367586 68.2392 38.7882 6.97255 0 114 204815 139021 23636.3 0 367472 0.253473 0.231287 0.25348 7.1258e-16 0.837428 0.564618 1.24205 0.885398 0.406122 1.93028 0.886102 0.651282 1.20559 0.444248 0.98929 -0.117179 0.153167 NA
1:63133930_G_A rs4587594 01 63133930 G A 12 0.999555 0.999167 154549 167721 45316.3 0 154549 167721 45316.3 0 367586 44 58 12 0 114 154505 167663 45304.3 0 367472 0.351419 0.359649 0.351417 1.58351e-16 1.21473 0.820876 1.79756 0.930103 0.491223 1.7611 1.03658 0.790892 1.3586 0.745762 0.999999 0.0451484 0.139247 NA
1:92993807_C_T rs6603981 01 92993807 C T 13 0.998715 0.997191 16184.9 118957 232444 0 16184.9 118957 232444 0 367586 4 38 72 0 114 16180.9 118919 232372 0 367472 0.205838 0.201754 0.20584 -2.21692e-15 1.29263 0.461286 3.62227 1.2534 0.457893 3.43097 1.0255 0.742061 1.41719 0.886134 0.999998 0.0233373 0.162973 NA
rs12133576 rs12133576 01 93816400 A G 14 1 1 50170 170896 146520 0 50170 170896 146520 0 367586 17 49 48 0 114 50153 170847 146472 0 367472 0.368942 0.364035 0.368944 0 0.846129 0.4873 1.46919 0.966796 0.555969 1.6812 1.02137 0.779835 1.33771 0.899128 1 0.0174177 0.137404 NA
rs646776 rs646776 01 109818530 C T 15 1 1 18197 127002 222387 0 18197 127002 222387 0 367586 9 28 77 0 114 18188 126974 222310 0 367472 0.222255 0.201754 0.222262 0 0.445642 0.210256 0.944546 0.699962 0.350864 1.3964 1.13069 0.818185 1.56257 0.476302 1 0.113728 0.159672 NA
1:110198727_C_G rs1010167 01 110198727 C G 16 0.996247 0.993891 137991 174531 55063.9 0 137991 174531 55063.9 0 367586 44.1529 51.3569 18.4902 0 114 137947 174480 55045.4 0 367472 0.3872 0.387444 0.3872 1.42516e-15 0.919615 0.61501 1.37509 1.04948 0.609738 1.80635 1.00103 0.766853 1.30672 0.974321 0.98648 -0.00441239 0.137078 NA
rs267733 rs267733 01 150958836 A G 17 1 1 258958 99130 9498 0 258958 99130 9498 0 367586 81 32 1 0 114 258877 99098 9497 0 367472 0.160678 0.149123 0.160682 0 1.03203 0.685385 1.55401 0.336529 0.0468296 2.41838 0.915456 0.635852 1.31801 0.613648 1 -0.0909066 0.180058 NA
rs12145743 rs12145743 01 156700651 T G 18 1 1 161167 164513 41906 0 161167 164513 41906 0 367586 55 51 8 0 114 161112 164462 41898 0 367472 0.337778 0.29386 0.337792 0 0.908385 0.62054 1.32975 0.559322 0.266399 1.17433 0.81582 0.613512 1.08484 0.15216 1 -0.200572 0.14007 NA
rs4650994 rs4650994 01 178515312 G A 19 1 1 81139 181896 104551 0 81139 181896 104551 0 367586 29 63 22 0 114 81110 181833 104529 0 367472 0.468154 0.530702 0.468135 0 0.969046 0.624161 1.5045 0.588657 0.338192 1.02462 0.778338 0.600055 1.00959 0.0648429 1 -0.244244 0.132286 NA
1:182150978_C_A rs1689797 01 182150978 C A 20 0.998404 0.997402 163413 163299 40874.1 0 163413 163299 40874.1 0 367586 39.1922 61.8039 13.0039 0 114 163374 163237 40861.1 0 367472 0.333319 0.385139 0.333303 1.58351e-15 1.57827 1.05765 2.35517 1.32663 0.708433 2.48427 1.25294 0.959549 1.63604 0.100749 0.991476 0.23157 0.141095 NA
rs2642438 rs2642438 01 220970028 A G 21 1 1 32481 153245 181860 0 32481 153245 181860 0 367586 10 45 59 0 114 32471 153200 181801 0 367472 0.296811 0.285088 0.296814 0 0.953783 0.480636 1.8927 1.05378 0.539024 2.06013 1.0585 0.793964 1.41117 0.726211 1 0.0508728 0.14528 NA
1:220985811_T_C rs903319 01 220985811 T C 22 0.997348 0.994976 198690 143077 25818.5 0 198690 143077 25818.5 0 367586 58.9098 46.0863 9.00392 0 114 198631 143031 25809.5 0 367472 0.264856 0.281115 0.264851 7.1258e-16 1.08643 0.738886 1.59744 1.17628 0.583276 2.37219 1.08542 0.813162 1.44884 0.559581 0.998012 0.0878404 0.15055 NA
rs4846914 rs4846914 01 230295691 G A 23 1 1 56753 176014 134819 0 56753 176014 134819 0 367586 18 62 34 0 114 56735 175952 134785 0 367472 0.393813 0.429825 0.393801 0 1.11065 0.657104 1.87723 0.795089 0.449011 1.40791 0.861747 0.662961 1.12014 0.266776 1 -0.150897 0.13588 NA
1:230419344_G_A rs6680658 01 230419344 G A 24 0.993148 0.986 216214 131472 19900 0 216214 131472 19900 0 367586 81.4314 29.5686 3 0 114 216132 131443 19897 0 367472 0.232969 0.156003 0.232993 -1.66269e-15 0.597067 0.391954 0.909517 0.400185 0.126415 1.26684 0.608482 0.425472 0.870211 0.00512841 0.986795 -0.441137 0.157613 NA
1:234849339_G_A rs2587534 01 234849339 G A 25 0.99591 0.992501 85062.7 183708 98815.1 0 85062.7 183708 98815.1 0 367586 33.8118 46.0824 34.1059 0 114 85028.9 183662 98781 0 367472 0.481294 0.49871 0.481288 4.35466e-15 0.630977 0.40479 0.983551 0.868269 0.539559 1.39724 0.932653 0.719376 1.20916 0.608901 0.98811 -0.0683117 0.133514 NA
rs1367117 rs1367117 02 21263900 G A 26 1 1 161856 163987 41743 0 161856 163987 41743 0 367586 52 44 18 0 114 161804 163943 41725 0 367472 0.336619 0.350877 0.336615 0 0.835114 0.558933 1.24776 1.34234 0.785294 2.29452 1.06527 0.811559 1.39831 0.612369 1 0.0710734 0.140268 NA
rs515135 rs515135 02 21286057 T C 27 1 1 11882 108434 247270 0 11882 108434 247270 0 367586 5 26 83 0 114 11877 108408 247187 0 367472 0.179819 0.157895 0.179826 0 0.569703 0.218724 1.48389 0.797607 0.323395 1.96718 1.16935 0.819077 1.66942 0.385703 1 0.149551 0.172405 NA
rs1260326 rs1260326 02 27730940 T C 28 1 1 57437 175526 134623 0 57437 175526 134623 0 367586 18 53 43 0 114 57419 175473 134580 0 367472 0.39501 0.390351 0.395011 0 0.963493 0.56441 1.64476 1.01923 0.587852 1.76715 1.01973 0.781465 1.33065 0.843384 1 0.0267855 0.135577 NA
2:27731212_T_C rs3817588 02 27731212 T C 29 0.991982 0.980657 237957 115439 14189.4 0 237957 115439 14189.4 0 367586 73.4118 35.8784 4.7098 0 114 237884 115404 14184.6 0 367472 0.195625 0.198676 0.195624 -4.03795e-15 1.00743 0.675762 1.50187 1.07593 0.423742 2.7319 1.01947 0.736318 1.4115 0.878529 0.981892 0.025804 0.168836 NA
rs6544713 rs6544713 02 44073881 T C 30 1 1 38467 160718 168401 0 38467 160718 168401 0 367586 12 50 52 0 114 38455 160668 168349 0 367472 0.32326 0.324561 0.32326 0 0.997269 0.531057 1.87276 0.989839 0.528341 1.85445 0.994075 0.753354 1.31171 0.984324 1 -0.00278232 0.141603 NA
rs4148218 rs4148218 02 44099582 G A 31 1 1 245276 109927 12383 0 245276 109927 12383 0 367586 79 28 7 0 114 245197 109899 12376 0 367472 0.183213 0.184211 0.183213 0 0.790774 0.513821 1.21701 1.75552 0.810276 3.80346 1.00668 0.720189 1.40713 0.983023 1 0.00364077 0.1711 NA
rs2710642 rs2710642 02 63149557 G A 32 1 1 39456 161626 166504 0 39456 161626 166504 0 367586 13 56 45 0 114 39443 161570 166459 0 367472 0.327186 0.359649 0.327176 0 1.05161 0.57511 1.9229 0.820223 0.44245 1.52055 0.865803 0.660588 1.13477 0.330759 1 -0.137186 0.141053 NA
2:118576719_T_C rs17508045 02 118576719 T C 33 0.999611 0.997929 305977 58744.1 2864.9 0 305977 58744.1 2864.9 0 367586 94 19 1 0 114 305883 58725.1 2863.9 0 367472 0.087699 0.0921053 0.0876977 -1.58351e-15 1.05283 0.643002 1.72386 1.13624 0.158339 8.15364 1.05536 0.673632 1.6534 0.78185 0.999998 0.0651483 0.23527 NA
rs2030746 rs2030746 02 121309488 C T 34 1 1 125469 178592 63525 0 125469 178592 63525 0 367586 37 57 20 0 114 125432 178535 63505 0 367472 0.415742 0.425439 0.415739 0 1.08233 0.715523 1.63717 1.06765 0.619652 1.83954 1.04061 0.800289 1.35309 0.790673 1 0.0356678 0.134374 NA
2:135762344_C_T rs16831243 02 135762344 C T 35 0.999529 0.998031 297933 65518.4 4134.64 0 297933 65518.4 4134.64 0 367586 100 14 0 0 114 297833 65504.4 4134.64 0 367472 0.100368 0.0614035 0.10038 3.95878e-16 0.636547 0.363833 1.11368 NA NA NA 0.586308 0.341414 1.00686 0.0280096 0.999999 -0.479247 0.218122 NA
2:165551201_T_C rs7607980 02 165551201 T C 36 0.999288 0.997628 284300 77910.9 5375.6 0 284300 77910.9 5375.6 0 367586 79.9961 29.0039 5 0 114 284220 77881.9 5370.6 0 367472 0.1206 0.17107 0.120585 -2.77114e-15 1.32314 0.865119 2.02365 3.30775 1.33957 8.1677 1.50507 1.06616 2.12466 0.0182422 0.999837 0.480804 0.203673 NA
2:165619163_T_G rs355838 02 165619163 T G 37 0.994557 0.992059 56385.1 175396 135805 0 56385.1 175396 135805 0 367586 23.9922 42.9216 47.0863 0 114 56361.1 175353 135758 0 367472 0.391971 0.39871 0.391969 9.50107e-16 0.575006 0.34886 0.947752 0.814778 0.49829 1.33228 0.972193 0.745763 1.26737 0.830789 0.997633 -0.0290238 0.135822 NA
rs2287623 rs2287623 02 169830155 G A 38 1 1 57757 176298 133531 0 57757 176298 133531 0 367586 14 56 44 0 114 57743 176242 133487 0 367472 0.39693 0.368421 0.396939 0 1.31054 0.729571 2.35414 1.35952 0.745 2.48093 1.12836 0.86211 1.47683 0.399868 1 0.114185 0.135635 NA
rs1047891 rs1047891 02 211540507 C A 39 1 1 172154 158700 36732 0 172154 158700 36732 0 367586 55 46 13 0 114 172099 158654 36719 0 367472 0.315795 0.315789 0.315795 0 0.907241 0.613227 1.34222 1.10782 0.605222 2.02778 0.999972 0.756296 1.32216 0.966386 1 0.00600652 0.142535 NA
rs1250229 rs1250229 02 216304384 T C 40 1 1 24471 143779 199336 0 24471 143779 199336 0 367586 9 42 63 0 114 24462 143737 199273 0 367472 0.262144 0.263158 0.262144 0 0.794201 0.386553 1.63174 0.859294 0.427324 1.72793 0.994777 0.740775 1.33587 0.965756 1 -0.00651306 0.151708 NA
2:227122216_G_T rs1515110 02 227122216 G T 41 0.999003 0.998217 48609.5 170037 148940 0 48609.5 170037 148940 0 367586 16 54.8275 43.1725 0 114 48593.5 169982 148897 0 367472 0.363528 0.380822 0.363522 0 0.979612 0.561234 1.70987 0.880603 0.49614 1.56299 0.928627 0.710772 1.21326 0.590092 0.997296 -0.0742771 0.137881 NA
rs11563251 rs11563251 02 234679384 C T 42 1 1 290875 72172 4539 0 290875 72172 4539 0 367586 93 21 0 0 114 290782 72151 4539 0 367472 0.110518 0.0921053 0.110524 0 0.910042 0.566728 1.46133 NA NA NA 0.816444 0.521141 1.27908 0.364302 1 -0.191324 0.210896 NA
3:12296469_G_A rs9875338 03 12296469 G A 43 0.999063 0.998416 132583 176123 58880 0 132583 176123 58880 0 367586 33 64.9294 16.0706 0 114 132550 176058 58863.9 0 367472 0.399747 0.425748 0.399739 -7.91756e-16 1.48133 0.974201 2.25246 1.0966 0.604071 1.99072 1.11331 0.856221 1.44758 0.432741 0.998802 0.106089 0.135229 NA
rs7640978 rs7640978 03 32533010 C T 44 1 1 305112 59557 2917 0 305112 59557 2917 0 367586 99 14 1 0 114 305013 59543 2916 0 367472 0.0889465 0.0701754 0.0889524 0 0.724403 0.413904 1.26783 1.05656 0.147314 7.57788 0.772979 0.464999 1.28494 0.31872 1 -0.231943 0.232619 NA
Affx-22382690 rs2290547 03 47061183 G A 45 1 1 250117 105993 11476 0 250117 105993 11476 0 367586 77 31 6 0 114 250040 105962 11470 0 367472 0.175394 0.188596 0.17539 0 0.950015 0.626097 1.44151 1.69866 0.739983 3.89934 1.0928 0.784166 1.5229 0.586641 1 0.0947565 0.174278 NA
3:50113034_A_G rs2240327 03 50113034 A G 46 0.99989 0.999813 100622 183347 83617 0 100622 183347 83617 0 367586 32 58 24 0 114 100590 183289 83593 0 367472 0.47687 0.464912 0.476873 -2.37527e-16 0.994708 0.645983 1.53169 0.902496 0.531564 1.53227 0.953125 0.734695 1.2365 0.648406 1 -0.0615671 0.135022 NA
rs13326165 rs13326165 03 52532118 A G 47 1 1 15455 119214 232917 0 15455 119214 232917 0 367586 4 41 69 0 114 15451 119173 232848 0 367472 0.204203 0.214912 0.204199 0 1.32893 0.475944 3.71064 1.14465 0.417681 3.13691 0.937361 0.683351 1.28579 0.685139 1 -0.0668971 0.164991 NA
rs6805251 rs6805251 03 119560606 T C 48 1 1 53874 173703 140009 0 53874 173703 140009 0 367586 14 60 40 0 114 53860 173643 139969 0 367472 0.382837 0.385965 0.382836 0 1.32933 0.742932 2.37857 1.09943 0.59814 2.02083 0.986864 0.75586 1.28847 0.903446 1 -0.016542 0.136362 NA
rs17345563 rs17345563 03 132209203 A G 49 1 1 289295 73612 4679 0 289295 73612 4679 0 367586 93 20 1 0 114 289202 73592 4678 0 367472 0.112858 0.0964912 0.112863 0 0.845119 0.52129 1.37011 0.66475 0.0926371 4.77014 0.839449 0.540809 1.303 0.437147 1 -0.162901 0.209648 NA
3:135932359_C_T rs687339 03 135932359 C T 50 0.998803 0.997227 19123.1 129452 219011 0 19123.1 129452 219011 0 367586 6 38.9412 69.0588 0 114 19117.1 129413 218942 0 367472 0.228107 0.223426 0.228108 -1.50434e-15 0.958742 0.40581 2.26507 1.00498 0.436328 2.31476 1.02715 0.752101 1.40278 0.844293 0.998574 0.0310073 0.157874 NA
3:156798294_A_G rs1482852 03 156798294 A G 51 0.998128 0.996845 131815 177009 58762 0 131815 177009 58762 0 367586 40.0353 53.9804 19.9843 0 114 131775 176955 58742 0 367472 0.400631 0.412057 0.400628 1.26681e-15 1.00407 0.667106 1.51124 1.11977 0.654561 1.91563 1.04852 0.80543 1.36498 0.771962 0.998093 0.0393471 0.135769 NA
3:170727218_G_A rs10513688 03 170727218 G A 52 0.999974 0.999859 299612 64506.6 3467.13 0 299612 64506.6 3467.13 0 367586 88 24 2 0 114 299524 64482.6 3465.13 0 367472 0.0971756 0.122807 0.0971677 -1.10846e-15 1.26683 0.806608 1.98964 1.96454 0.483486 7.98246 1.30081 0.875838 1.93198 0.212812 1 0.277323 0.222593 NA
rs6831256 rs6831256 04 3473139 A G 53 1 1 122328 179565 65693 0 122328 179565 65693 0 367586 37 60 17 0 114 122291 179505 65676 0 367472 0.422964 0.412281 0.422967 0 1.10476 0.733347 1.66428 0.85553 0.481717 1.51942 0.957012 0.735152 1.24583 0.707818 1 -0.0502986 0.134206 NA
4:26062990_A_G rs10019888 04 26062990 A G 54 0.996652 0.990717 256221 101227 10138.8 0 256221 101227 10138.8 0 367586 76.0392 34.9608 3 0 114 256145 101192 10135.8 0 367472 0.165273 0.179653 0.165269 -6.65075e-15 1.16382 0.779684 1.7372 0.997036 0.314474 3.16108 1.10609 0.788721 1.55117 0.59396 0.99105 0.0951136 0.178414 NA
rs442177 rs442177 04 88030261 G T 55 1 1 60675 177384 129527 0 60675 177384 129527 0 367586 26 50 38 0 114 60649 177334 129489 0 367472 0.406346 0.447368 0.406333 0 0.657701 0.409426 1.05653 0.684543 0.415637 1.12743 0.845492 0.651201 1.09775 0.198404 1 -0.173438 0.134855 NA
4:88160140_C_T rs10029254 04 88160140 C T 56 0.999897 0.999771 217251 130571 19763.7 0 217251 130571 19763.7 0 367586 72.0039 38.9961 3 0 114 217179 130532 19760.7 0 367472 0.231372 0.197351 0.231383 3.16702e-16 0.901084 0.610232 1.33056 0.457912 0.144264 1.45347 0.816757 0.589429 1.13176 0.224777 0.999903 -0.190817 0.15719 NA
rs3822072 rs3822072 04 89741269 G A 57 1 1 110787 182105 74694 0 110787 182105 74694 0 367586 38 55 21 0 114 110749 182050 74673 0 367472 0.450905 0.425439 0.450913 0 0.880498 0.58229 1.33143 0.819619 0.480975 1.39669 0.901672 0.693441 1.17243 0.42976 1 -0.105295 0.133351 NA
rs2602836 rs2602836 04 100014805 A G 58 1 1 64735 179575 123276 0 64735 179575 123276 0 367586 22 47 45 0 114 64713 179528 123231 0 367472 0.420371 0.399123 0.420378 0 0.770078 0.464099 1.27779 1.07414 0.645031 1.78872 1.09188 0.837611 1.42333 0.501239 1 0.0904653 0.134513 NA
rs13107325 rs13107325 04 103188709 C T 59 1 1 314539 51078 1969 0 314539 51078 1969 0 367586 96 17 1 0 114 314443 51061 1968 0 367472 0.0748342 0.0833333 0.0748316 0 1.09051 0.651041 1.82664 1.66435 0.231948 11.9427 1.12394 0.702655 1.79781 0.578737 1 0.141005 0.253957 NA
rs6450176 rs6450176 05 53298025 G A 60 1 1 205147 139012 23427 0 205147 139012 23427 0 367586 63 48 3 0 114 205084 138964 23424 0 367472 0.25282 0.236842 0.252825 0 1.12442 0.772359 1.63697 0.416919 0.130919 1.3277 0.917165 0.675818 1.2447 0.535506 1 -0.0943108 0.152207 NA
5:55861786_C_T rs9686661 05 55861786 C T 61 0.999884 0.999703 235332 117442 14811.2 0 235332 117442 14811.2 0 367586 67 42 5 0 114 235265 117400 14806.2 0 367472 0.200041 0.22807 0.200033 -3.95878e-16 1.25621 0.854095 1.84765 1.18579 0.47788 2.94239 1.18158 0.867132 1.61005 0.305921 1 0.169231 0.165294 NA
5:67714246_A_G rs4976033 05 67714246 A G 62 0.983128 0.97252 131248 176794 59543.3 0 131248 176794 59543.3 0 367586 41.8667 49.2627 22.8706 0 114 131207 176745 59520.4 0 367472 0.402465 0.416684 0.40246 9.50107e-16 0.873492 0.578502 1.3189 1.2042 0.723313 2.0048 1.06059 0.815048 1.3801 0.685585 0.979773 0.055258 0.136489 NA
5:74560579_G_A rs10066707 05 74560579 G A 63 0.993838 0.99098 146622 170694 50270.3 0 146622 170694 50270.3 0 367586 38.3725 60.1569 15.4706 0 114 146584 170634 50254.9 0 367472 0.36894 0.399553 0.368931 1.74186e-15 1.34674 0.898251 2.01917 1.17596 0.651629 2.1222 1.13823 0.873214 1.48369 0.347455 0.988733 0.129693 0.138039 NA
5:74562029_C_G rs2006760 05 74562029 C G 64 0.989448 0.974963 232555 119577 15454 0 232555 119577 15454 0 367586 55.7843 51.8235 6.39216 0 114 232499 119525 15447.6 0 367472 0.204693 0.283368 0.204669 -8.78849e-15 1.80708 1.23801 2.63774 1.72463 0.76064 3.91032 1.53656 1.15193 2.04961 0.00287486 0.957729 0.500024 0.167748 NA
rs7703051 rs7703051 05 74625487 C A 65 1 1 143724 172086 51776 0 143724 172086 51776 0 367586 39 53 22 0 114 143685 172033 51754 0 367472 0.37493 0.425439 0.374914 0 1.13504 0.75059 1.7164 1.56612 0.928575 2.6414 1.23455 0.949441 1.60527 0.117721 1 0.214097 0.136855 NA
5:74641707_G_A rs2303152 05 74641707 G A 66 0.999561 0.998347 297281 66549.7 3754.97 0 297281 66549.7 3754.97 0 367586 84 28 2 0 114 297197 66521.7 3752.97 0 367472 0.100738 0.140351 0.100726 1.10846e-15 1.48922 0.970897 2.28427 1.88547 0.463698 7.66665 1.45763 1.00304 2.11824 0.0492978 0.999999 0.431875 0.219671 NA
5:74648496_G_T rs17238484 05 74648496 G T 67 0.99975 0.999474 220665 127957 18963.4 0 220665 127957 18963.4 0 367586 67 38 9 0 114 220598 127919 18954.4 0 367472 0.22564 0.245614 0.225634 7.1258e-16 0.978082 0.656878 1.45635 1.56336 0.779463 3.13563 1.11738 0.826452 1.51073 0.478843 1 0.111936 0.158065 NA
rs5909 rs5909 05 74656175 G A 68 1 1 301812 62562 3212 0 301812 62562 3212 0 367586 87 25 2 0 114 301725 62537 3210 0 367472 0.0938365 0.127193 0.0938262 0 1.38642 0.888582 2.16318 2.16081 0.531679 8.78183 1.40745 0.953246 2.07807 0.0850238 1 0.391469 0.227301 NA
rs12916 rs12916 05 74656539 T C 69 1 1 132156 176603 58827 0 132156 176603 58827 0 367586 37 55 22 0 114 132119 176548 58805 0 367472 0.400256 0.434211 0.400245 0 1.11241 0.733243 1.68764 1.33589 0.78807 2.26453 1.14999 0.884992 1.49433 0.301331 1 0.13989 0.135345 NA
rs4530754 rs4530754 05 122855416 G A 70 1 1 76377 182312 108897 0 76377 182312 108897 0 367586 22 58 34 0 114 76355 182254 108863 0 367472 0.455765 0.447368 0.455768 0 1.1045 0.676078 1.80441 1.08396 0.633974 1.85334 1.0345 0.796776 1.34315 0.874726 1 0.0209764 0.13305 NA
rs6882076 rs6882076 05 156390297 T C 71 1 1 49173 170253 148160 0 49173 170253 148160 0 367586 16 44 54 0 114 49157 170209 148106 0 367472 0.365355 0.333333 0.365365 0 0.79421 0.448121 1.40759 1.12018 0.641147 1.95711 1.15142 0.874238 1.51648 0.308735 1 0.13984 0.137384 NA
6:16109163_A_C rs2294261 06 16109163 A C 72 0.99645 0.994416 95752.4 183259 88575.1 0 95752.4 183259 88575.1 0 367586 24.949 59.2745 29.7765 0 114 95727.5 183199 88545.3 0 367472 0.490237 0.521173 0.490228 1.02928e-15 1.24144 0.777604 1.98197 1.2903 0.757922 2.19663 1.13183 0.872804 1.46773 0.363536 0.995069 0.12062 0.132747 NA
6:26093141_G_A rs1800562 06 26093141 G A 73 0.99952 0.997285 313425 51906.4 2254.63 0 313425 51906.4 2254.63 0 367586 86.3176 26.6824 1 0 114 313339 51879.7 2253.63 0 367472 0.076738 0.1258 0.0767228 8.70931e-16 1.86699 1.20935 2.88224 1.61076 0.224238 11.5706 1.73172 1.1707 2.56159 0.002797 0.985535 0.761549 0.254766 NA
rs2247056 rs2247056 06 31265490 T C 74 1 1 32591 153678 181317 0 32591 153678 181317 0 367586 11 51 52 0 114 32580 153627 181265 0 367472 0.297699 0.320175 0.297692 0 0.983243 0.512429 1.88664 0.849665 0.443308 1.62851 0.900012 0.681393 1.18877 0.332858 1 -0.142122 0.146763 NA
6:34563164_A_G rs205262 06 34563164 A G 75 0.999283 0.998621 196621 144317 26647.4 0 196621 144317 26647.4 0 367586 54.7882 46.2118 13 0 114 196567 144271 26634.4 0 367472 0.268797 0.316718 0.268782 -1.58351e-16 1.1492 0.776887 1.69994 1.75115 0.956445 3.20617 1.26101 0.953933 1.66695 0.0991488 0.996268 0.247145 0.149876 NA
6:43757896_C_A rs998584 06 43757896 C A 76 0.996387 0.994693 98504 183562 85520.5 0 98504 183562 85520.5 0 367586 30.0118 62.8471 21.1412 0 114 98474 183499 85499.3 0 367472 0.482339 0.461094 0.482346 4.75053e-16 1.12378 0.727414 1.73613 0.811328 0.465018 1.41554 0.918242 0.707702 1.19142 0.49094 0.997192 -0.0914987 0.132835 NA
rs17789218 rs17789218 06 100600097 T C 77 1 1 209829 135864 21893 0 209829 135864 21893 0 367586 66 40 8 0 114 209763 135824 21885 0 367472 0.244365 0.245614 0.244364 0 0.935984 0.631942 1.38631 1.16179 0.557702 2.42022 1.00678 0.744648 1.36119 0.940015 1 -0.011563 0.153659 NA
6:116337503_G_A rs868943 06 116337503 G A 78 0.999615 0.999376 122639 178859 66087.8 0 122639 178859 66087.8 0 367586 34 55 25 0 114 122605 178804 66062.8 0 367472 0.423077 0.460526 0.423066 7.1258e-16 1.10921 0.723247 1.70115 1.36462 0.814165 2.28725 1.16413 0.897192 1.5105 0.246849 1 0.155249 0.134063 NA
rs9491696 rs9491696 06 127452639 C G 79 1 1 94100 183991 89495 0 94100 183991 89495 0 367586 32 57 25 0 114 94068 183934 89470 0 367472 0.493736 0.469298 0.493744 0 0.910971 0.590807 1.40464 0.8214 0.486751 1.38612 0.906708 0.699021 1.1761 0.446691 1 -0.100963 0.132681 NA
6:139831757_T_C rs634869 06 139831757 T C 80 0.999776 0.999687 61831.2 177550 128204 0 61831.2 177550 128204 0 367586 16 63 35 0 114 61815.2 177487 128169 0 367472 0.409717 0.416667 0.409715 0 1.37135 0.792164 2.374 1.05502 0.583908 1.90622 0.971736 0.746767 1.26448 0.828594 1 -0.0291603 0.134686 NA
6:152040291_T_C rs12525163 06 152040291 T C 81 0.999285 0.998573 193858 146362 27365.9 0 193858 146362 27365.9 0 367586 55 45 14 0 114 193803 146317 27351.9 0 367472 0.273533 0.320175 0.273518 1.18763e-15 1.08372 0.730786 1.6071 1.8036 1.00293 3.24348 1.25092 0.94706 1.65227 0.10636 0.999999 0.240695 0.149058 NA
6:160575985_C_T rs2297374 06 160575985 C T 82 0.998105 0.996826 143986 171881 51719.5 0 143986 171881 51719.5 0 367586 51.0157 52.7882 10.1961 0 114 143935 171828 51709.3 0 367472 0.374497 0.320967 0.374513 2.69197e-15 0.866774 0.589873 1.27366 0.556323 0.283982 1.08984 0.78944 0.597791 1.04253 0.0892381 0.996319 -0.232952 0.137076 NA
rs1564348 rs1564348 06 160578860 T C 83 1 1 253279 103766 10541 0 253279 103766 10541 0 367586 76 37 1 0 114 253203 103729 10540 0 367472 0.169821 0.171053 0.169821 0 1.18838 0.802216 1.76044 0.316093 0.0439515 2.27329 1.00875 0.714581 1.42401 0.959553 1 0.00895698 0.176614 NA
rs702485 rs702485 07 6449272 A G 84 1 1 109061 182158 76367 0 109061 182158 76367 0 367586 35 52 27 0 114 109026 182106 76340 0 367472 0.455529 0.464912 0.455526 0 0.88949 0.579435 1.36545 1.10173 0.666814 1.8203 1.03851 0.800511 1.34726 0.729366 1 0.0460357 0.133063 NA
7:16152174_T_A rs17286602 07 16152174 T A 85 0.997749 0.99646 120185 180187 67214.2 0 120185 180187 67214.2 0 367586 34.0431 55.9451 24.0118 0 114 120151 180131 67190.2 0 367472 0.427948 0.456003 0.42794 -7.1258e-16 1.09615 0.715836 1.67851 1.26129 0.748049 2.12666 1.12055 0.863429 1.45423 0.372184 0.998755 0.119739 0.134178 NA
rs10282707 rs10282707 07 17911038 C T 86 1 1 133659 176056 57871 0 133659 176056 57871 0 367586 36 63 15 0 114 133623 175993 57856 0 367472 0.396911 0.407895 0.396908 0 1.32869 0.882174 2.00121 0.962325 0.526857 1.75772 1.04675 0.80374 1.36324 0.767225 1 0.0401328 0.135581 NA
rs12670798 rs12670798 07 21607352 T C 87 1 1 208500 136805 22281 0 208500 136805 22281 0 367586 66 39 9 0 114 208434 136766 22272 0 367472 0.2467 0.25 0.246699 0 0.900557 0.606127 1.33801 1.27617 0.635889 2.56115 1.01784 0.754173 1.37369 0.897572 1 0.0198167 0.153941 NA
rs4722551 rs4722551 07 25991826 T C 88 1 1 260182 98070 9334 0 260182 98070 9334 0 367586 84 26 4 0 114 260098 98044 9330 0 367472 0.15879 0.149123 0.158793 0 0.821126 0.528871 1.27488 1.3275 0.486765 3.62037 0.928429 0.644862 1.33669 0.724099 1 -0.0641453 0.181722 NA
rs2073547 rs2073547 07 44582331 A G 89 1 1 245422 109039 13125 0 245422 109039 13125 0 367586 79 30 5 0 114 245343 109009 13120 0 367472 0.184024 0.175439 0.184026 0 0.854684 0.561345 1.30131 1.18354 0.47926 2.92277 0.943406 0.670593 1.3272 0.764324 1 -0.0510204 0.170177 NA
rs217386 rs217386 07 44600695 G A 90 1 1 121990 179168 66428 0 121990 179168 66428 0 367586 32 61 21 0 114 121958 179107 66407 0 367472 0.424423 0.451754 0.424415 0 1.29801 0.84616 1.99114 1.20522 0.694989 2.09004 1.1175 0.860902 1.45057 0.411081 1 0.110081 0.13392 NA
rs4917014 rs4917014 07 50305863 T G 91 1 1 170006 160266 37314 0 170006 160266 37314 0 367586 51 50 13 0 114 169955 160216 37301 0 367472 0.319509 0.333333 0.319505 0 1.03999 0.704036 1.53625 1.16141 0.631646 2.1355 1.06492 0.808562 1.40256 0.675949 1 0.0594727 0.14228 NA
rs17145738 rs17145738 07 72982874 C T 92 1 1 283413 78558 5615 0 283413 78558 5615 0 367586 93 17 4 0 114 283320 78541 5611 0 367472 0.122132 0.109649 0.122136 0 0.659397 0.393181 1.10586 2.17177 0.79799 5.91059 0.885173 0.584226 1.34115 0.58248 1 -0.111356 0.202551 NA
rs799160 rs799160 07 73060006 C T 93 1 1 96049 183953 87584 0 96049 183953 87584 0 367586 28 52 34 0 114 96021 183901 87550 0 367472 0.488486 0.526316 0.488474 0 0.969678 0.612449 1.53527 1.33178 0.807543 2.19632 1.16355 0.897147 1.50905 0.260933 1 0.149243 0.132756 NA
7:116358044_A_G rs38855 07 116358044 A G 94 0.993016 0.989758 102992 183261 81332.4 0 102992 183261 81332.4 0 367586 27.098 56.5412 30.3608 0 114 102965 183205 81302 0 367472 0.470538 0.51431 0.470524 1.02928e-15 1.17268 0.741775 1.85392 1.41894 0.845231 2.38207 1.1916 0.919011 1.54504 0.174993 0.982506 0.181598 0.133889 NA
7:130444934_A_G rs3996352 07 130444934 A G 95 0.997482 0.996091 94810.4 183476 89299.7 0 94810.4 183476 89299.7 0 367586 25 58.7176 30.2824 0 114 94785.4 183417 89269.4 0 367472 0.492504 0.523168 0.492495 -2.37527e-16 1.21375 0.760013 1.93838 1.28614 0.757238 2.18446 1.13062 0.871826 1.46622 0.312211 0.995984 0.134243 0.132836 NA
rs17173637 rs17173637 07 150529449 T C 96 1 1 308034 56880 2672 0 308034 56880 2672 0 367586 92 22 0 0 114 307942 56858 2672 0 367472 0.0846387 0.0964912 0.084635 0 1.29513 0.813314 2.06237 NA NA NA 1.15505 0.744117 1.79291 0.541367 1 0.145045 0.237488 NA
8:9184231_G_A rs4240624 08 9184231 G A 97 0.999841 0.999322 3037.28 61083.2 303465 0 3037.28 61083.2 303465 0 367586 0 21 93 0 114 3037.28 61062.2 303372 0 367472 0.0913498 0.0921053 0.0913495 2.37527e-16 NA NA NA NA NA NA 0.99097 0.632535 1.55252 0.967493 1 -0.00937104 0.229946 NA
8:9267117_C_T rs9693857 08 9267117 C T 98 0.996631 0.995289 112952 181929 72705.1 0 112952 181929 72705.1 0 367586 35.9333 60.0039 18.0627 0 114 112916 181869 72687.1 0 367472 0.445255 0.42162 0.445263 1.10846e-15 1.03676 0.68564 1.5677 0.780881 0.443644 1.37447 0.908196 0.698239 1.18129 0.472816 0.997687 -0.0960161 0.133745 NA
8:15799853_G_C rs4332136 08 15799853 G C 99 0.999557 0.97821 361744 5820.84 21 0 361744 5820.84 21 0 367586 113 1 0 0 114 361631 5819.84 21 0 367472 0.00797478 0.00438596 0.00797589 -6.25487e-15 0.549891 0.0767763 3.93846 NA NA NA 0.54792 0.0768341 3.90733 0.547364 0.999986 -0.45056 0.748793 NA
rs4921914 rs4921914 08 18272438 C T 100 1 1 17860 128015 221711 0 17860 128015 221711 0 367586 6 37 71 0 114 17854 127978 221640 0 367472 0.222717 0.214912 0.222719 0 0.860302 0.363047 2.03863 0.953223 0.414229 2.19356 1.04673 0.763088 1.43581 0.753298 1 0.0501646 0.159611 NA
rs1801177 rs1801177 08 19805708 G A 101 1 1 355064 12417 105 0 355064 12417 105 0 367586 112 2 0 0 114 354952 12415 105 0 367472 0.0171756 0.00877193 0.0171782 0 0.510546 0.126105 2.06698 NA NA NA 0.506313 0.125838 2.03717 0.33037 1 -0.497331 0.510938 NA
rs268 rs268 08 19813529 A G 102 1 1 354297 13161 128 0 354297 13161 128 0 367586 110 4 0 0 114 354187 13157 128 0 367472 0.0182502 0.0175439 0.0182504 0 0.978911 0.36091 2.65514 NA NA NA 0.960597 0.357343 2.58224 0.901079 1 -0.0607778 0.488967 NA
rs301 rs301 08 19816934 T C 103 1 1 215031 132363 20192 0 215031 132363 20192 0 367586 65 42 7 0 114 214966 132321 20185 0 367472 0.234975 0.245614 0.234972 0 1.04973 0.712083 1.54747 1.1469 0.525844 2.50147 1.06004 0.784039 1.4332 0.765596 1 0.0465388 0.156097 NA
rs326 rs326 08 19819439 A G 104 1 1 183581 152452 31553 0 183581 152452 31553 0 367586 60 46 8 0 114 183521 152406 31545 0 367472 0.293208 0.27193 0.293214 0 0.923188 0.628706 1.3556 0.7757 0.370907 1.62227 0.900298 0.67247 1.20531 0.415863 1 -0.118204 0.145282 NA
rs328 rs328 08 19819724 C G 105 1 1 297126 66721 3739 0 297126 66721 3739 0 367586 92 20 2 0 114 297034 66701 3737 0 367472 0.100927 0.105263 0.100926 0 0.968091 0.596862 1.57021 1.72793 0.425555 7.01609 1.04803 0.68652 1.5999 0.904036 1 0.0263272 0.218366 NA
rs12678919 rs12678919 08 19844222 A G 106 1 1 299527 64583 3476 0 299527 64583 3476 0 367586 93 19 2 0 114 299434 64564 3474 0 367472 0.0973038 0.100877 0.0973027 0 0.947505 0.578422 1.55209 1.85361 0.456568 7.52542 1.04086 0.676361 1.60179 0.932825 1 0.0186985 0.221833 NA
8:19865843_G_A rs894210 08 19865843 G A 107 0.995362 0.992945 77450.3 182762 107374 0 77450.3 182762 107374 0 367586 25.0824 53.9569 34.9608 0 114 77425.2 182708 107339 0 367472 0.459297 0.456674 0.459298 4.75053e-16 0.911599 0.567626 1.46402 1.0054 0.601952 1.67924 1.01063 0.778756 1.31154 0.998318 0.997194 0.000280953 0.133292 NA
rs10102164 rs10102164 08 55421614 G A 108 1 1 228370 122682 16534 0 228370 122682 16534 0 367586 77 34 3 0 114 228293 122648 16531 0 367472 0.211855 0.175439 0.211866 0 0.821903 0.548935 1.23061 0.538052 0.169764 1.70531 0.79148 0.562604 1.11347 0.201924 1 -0.207865 0.162892 NA
8:59385919_C_T rs2326077 08 59385919 C T 109 0.999418 0.998927 41715.8 164193 161677 0 41715.8 164193 161677 0 367586 14 43.0784 56.9216 0 114 41701.8 164150 161620 0 367472 0.336825 0.311748 0.336833 -7.91756e-17 0.781712 0.427698 1.42875 1.04908 0.584557 1.88273 1.12134 0.847259 1.48408 0.429093 0.998567 0.111102 0.140503 NA
rs2293889 rs2293889 08 116599199 T G 110 1 1 68113 181339 118134 0 68113 181339 118134 0 367586 23 49 42 0 114 68090 181290 118092 0 367472 0.43196 0.416667 0.431965 0 0.800162 0.48752 1.3133 1.05289 0.633201 1.75076 1.06464 0.818159 1.38537 0.681239 1 0.0551782 0.134327 NA
8:116663898_G_A rs2737252 08 116663898 G A 111 0.99825 0.996606 189806 148612 29168.6 0 189806 148612 29168.6 0 367586 53.0078 51.7451 9.24706 0 114 189753 148560 29159.4 0 367472 0.281497 0.308067 0.281489 1.82104e-15 1.24685 0.850041 1.8289 1.1352 0.564505 2.28285 1.13645 0.857889 1.50547 0.362725 0.99561 0.134696 0.147987 NA
8:121868551_G_T rs4871137 08 121868551 G T 112 0.998591 0.99772 37337.3 159046 171203 0 37337.3 159046 171203 0 367586 12.6863 44.3255 56.9882 0 114 37324.6 159001 171146 0 367472 0.317912 0.305693 0.317916 -1.10846e-15 0.820189 0.439372 1.53107 0.979669 0.533068 1.80043 1.05862 0.798652 1.40321 0.611207 0.995057 0.0723671 0.142357 NA
8:126474306_G_A rs2980885 08 126474306 G A 113 0.990879 0.979759 18546.6 128636 220403 0 18546.6 128636 220403 0 367586 3 40.8745 70.1255 0 114 18543.6 128595 220333 0 367472 0.225429 0.20559 0.225435 -1.04512e-14 1.96472 0.608263 6.34617 1.96729 0.619405 6.24833 1.12462 0.815633 1.55067 0.432283 0.979139 0.125721 0.160095 NA
8:126482621_C_A rs2954022 08 126482621 C A 114 0.999791 0.999672 104997 183080 79509.4 0 104997 183080 79509.4 0 367586 39 55 20 0 114 104958 183025 79489.4 0 367472 0.465331 0.416667 0.465346 -4.75053e-16 0.808731 0.536514 1.21907 0.677129 0.394937 1.16095 0.82067 0.630674 1.0679 0.15176 1 -0.190715 0.133056 NA
8:126482621_C_T rs2954022 08 126482621 C T 115 0.999641 0.694303 367242 343.439 0.113725 0 367242 343.439 0.113725 0 367586 113.988 0.0117647 0 0 114 367128 343.427 0.113725 0 367472 0.000467464 0 0.000467593 -7.91756e-15 0.110333 1.56434e-09 7.78177e+06 NA NA NA 0.110306 1.56468e-09 7.77622e+06 0.735151 0.907203 -1.00258 2.96375 NA
rs4075205 rs4075205 08 144284709 T C 116 1 1 105965 182871 78750 0 105965 182871 78750 0 367586 40 49 25 0 114 105925 182822 78725 0 367472 0.462981 0.434211 0.46299 0 0.709751 0.4674 1.07776 0.840942 0.510164 1.38619 0.890134 0.685019 1.15667 0.37064 1 -0.118913 0.132823 NA
8:145022657_G_T rs7832643 08 145022657 G T 117 0.993906 0.99187 130814 177083 59689.2 0 130814 177083 59689.2 0 367586 40.7686 58.8392 14.3922 0 114 130773 177024 59674.8 0 367472 0.403255 0.384314 0.403261 1.58351e-16 1.06617 0.715058 1.58968 0.773618 0.42413 1.41109 0.923688 0.707321 1.20624 0.511524 0.986974 -0.0891931 0.135868 NA
9:2640759_A_G rs3780181 09 2640759 A G 118 0.997345 0.983965 319716 46170.5 1699.8 0 319716 46170.5 1699.8 0 367586 90.9294 22.0706 1 0 114 319625 46148.4 1698.8 0 367472 0.0674265 0.105573 0.0674147 -8.15508e-15 1.6811 1.05575 2.67685 2.06916 0.288176 14.8569 1.63283 1.07015 2.49136 0.0194875 0.963328 0.628521 0.269051 NA
9:15304782_C_A rs686030 09 15304782 C A 119 0.999323 0.997839 7307.74 89253 271025 0 7307.74 89253 271025 0 367586 2 20 92 0 114 7305.74 89233 270933 0 367472 0.141285 0.105263 0.141296 -1.02928e-15 0.818726 0.191326 3.50351 1.24039 0.305539 5.03561 1.39864 0.916203 2.1351 0.114358 0.999998 0.299881 0.18993 NA
9:16904846_C_T rs7033354 09 16904846 C T 120 0.998694 0.997789 38090 160212 169284 0 38090 160212 169284 0 367586 11.6706 63.3569 38.9725 0 114 38078.4 160149 169245 0 367472 0.321547 0.380255 0.321529 -1.97939e-15 1.29079 0.691294 2.41017 0.751328 0.390617 1.44513 0.772374 0.591129 1.00919 0.0603875 0.993532 -0.267164 0.142263 NA
rs1883025 rs1883025 09 107664301 C T 121 1 1 204187 139469 23930 0 204187 139469 23930 0 367586 58 47 9 0 114 204129 139422 23921 0 367472 0.25481 0.285088 0.2548 0 1.18643 0.807527 1.74313 1.32416 0.656031 2.67273 1.16627 0.874798 1.55485 0.310599 1 0.153952 0.151831 NA
9:107684230_T_G rs2472509 09 107684230 T G 122 0.989664 0.982561 166611 161750 39224.9 0 166611 161750 39224.9 0 367586 60.0588 44.8549 9.08627 0 114 166551 161705 39215.8 0 367472 0.326726 0.276436 0.326741 2.05856e-15 0.769231 0.522454 1.13257 0.642533 0.319786 1.29101 0.787219 0.588884 1.05235 0.107797 0.987824 -0.228874 0.142319 NA
rs8176720 rs8176720 09 136132873 T C 123 1 1 165305 162038 40243 0 165305 162038 40243 0 367586 54 50 10 0 114 165251 161988 40233 0 367472 0.329887 0.307018 0.329895 0 0.944577 0.64291 1.38779 0.76062 0.387334 1.49366 0.899931 0.679163 1.19246 0.462822 1 -0.103268 0.140652 NA
rs579459 rs579459 09 136154168 T C 124 1 1 230644 121108 15834 0 230644 121108 15834 0 367586 72 40 2 0 114 230572 121068 15832 0 367472 0.20781 0.192982 0.207814 0 1.05805 0.718812 1.55738 0.404546 0.0992486 1.64897 0.911561 0.656021 1.26664 0.536523 1 -0.100919 0.163278 NA
10:5196273_A_G rs1781930 10 5196273 A G 125 0.999819 0.999538 11602.8 107606 248377 0 11602.8 107606 248377 0 367586 5 35.0039 73.9961 0 114 11597.8 107571 248303 0 367472 0.177933 0.197386 0.177927 1.58351e-16 0.754788 0.295654 1.92693 0.691243 0.279396 1.71018 0.880084 0.635138 1.2195 0.417891 0.999882 -0.140648 0.173621 NA
rs970548 rs970548 10 46013277 A C 126 1 1 208563 136635 22388 0 208563 136635 22388 0 367586 64 42 8 0 114 208499 136593 22380 0 367472 0.24676 0.254386 0.246758 0 1.00172 0.678708 1.47845 1.16454 0.55833 2.42894 1.04146 0.773006 1.40315 0.791312 1 0.0406498 0.153623 NA
10:65301725_T_C rs7897379 10 65301725 T C 127 0.999433 0.9991 99861.9 183712 84012.2 0 99861.9 183712 84012.2 0 367586 32 50.9882 31.0118 0 114 99829.9 183661 83981.2 0 367472 0.478441 0.495666 0.478436 -4.75053e-16 0.866092 0.556625 1.34761 1.15201 0.702951 1.88793 1.07141 0.826393 1.38907 0.618693 0.999795 0.0661103 0.132831 NA
rs2068888 rs2068888 10 94839642 G A 128 1 1 111288 181910 74388 0 111288 181910 74388 0 367586 41 55 18 0 114 111247 181855 74370 0 367472 0.449808 0.399123 0.449823 0 0.82062 0.547621 1.22971 0.656718 0.377282 1.14312 0.812421 0.623232 1.05904 0.117791 1 -0.208281 0.133163 NA
rs2255141 rs2255141 10 113933886 A G 129 1 1 27842 146621 193123 0 27842 146621 193123 0 367586 11 49 54 0 114 27831 146572 193069 0 367472 0.275181 0.311404 0.275169 0 0.845826 0.439769 1.62681 0.707648 0.369984 1.35348 0.839469 0.634228 1.11113 0.260187 1 -0.166739 0.148088 NA
rs2923084 rs2923084 11 10388782 A G 130 1 1 248174 107712 11700 0 248174 107712 11700 0 367586 84 26 4 0 114 248090 107686 11696 0 367472 0.178342 0.149123 0.178351 0 0.71309 0.459288 1.10714 1.01007 0.370385 2.75455 0.807399 0.5608 1.16243 0.224249 1 -0.2095 0.172384 NA
11:14276999_G_A rs2303975 11 14276999 G A 131 0.998944 0.99593 290402 72711.9 4472.22 0 290402 72711.9 4472.22 0 367586 96 17 1 0 114 290306 72694.9 4471.22 0 367472 0.111071 0.0833333 0.11108 -7.91756e-17 0.707179 0.422198 1.18452 0.67633 0.0942808 4.8517 0.727504 0.454826 1.16366 0.208739 0.999997 -0.267112 0.212493 NA
11:18656271_C_T rs10832962 11 18656271 C T 132 0.998752 0.997178 24573.6 141017 201996 0 24573.6 141017 201996 0 367586 4.00392 41.8667 68.1294 0 114 24569.6 140975 201928 0 367472 0.258666 0.218748 0.258678 -2.21692e-15 1.82239 0.653618 5.08109 2.07039 0.755601 5.67299 1.24624 0.910366 1.70602 0.168995 0.995695 0.208598 0.151659 NA
rs326214 rs326214 11 47298360 G A 133 1 1 38532 160473 168581 0 38532 160473 168581 0 367586 11 41 62 0 114 38521 160432 168519 0 367472 0.323104 0.276316 0.323118 0 0.894948 0.45996 1.74131 1.28839 0.678447 2.44669 1.25024 0.935211 1.67138 0.143251 1 0.207771 0.141941 NA
rs17788930 rs17788930 11 47752775 A G 134 1 1 156964 166067 44555 0 156964 166067 44555 0 367586 40 63 11 0 114 156924 166004 44544 0 367472 0.347098 0.372807 0.34709 0 1.48885 1.00169 2.21294 0.968797 0.497046 1.88829 1.11813 0.854856 1.46249 0.413963 1 0.113669 0.13914 NA
11:51512090_T_C rs11246602 11 51512090 T C 135 0.999692 0.998718 276600 84505.1 6481.33 0 276600 84505.1 6481.33 0 367586 82.9922 24 7.00784 0 114 276517 84481.1 6474.32 0 367472 0.132578 0.166735 0.132568 -9.26354e-15 0.946533 0.600929 1.4909 3.6064 1.66745 7.80002 1.30931 0.924218 1.85486 0.11782 0.999403 0.30645 0.195941 NA
11:55324308_A_G rs12226802 11 55324308 A G 136 0.999928 0.999736 279095 82405 6085.81 0 279095 82405 6085.81 0 367586 83 24 7 0 114 279012 82381 6078.81 0 367472 0.128646 0.166667 0.128634 1.58351e-16 0.97933 0.621754 1.54255 3.87101 1.78904 8.37584 1.3548 0.956272 1.91942 0.079289 1 0.34806 0.198345 NA
rs174532 rs174532 11 61548874 G A 137 1 1 182042 153298 32246 0 182042 153298 32246 0 367586 50 53 11 0 114 181992 153245 32235 0 367472 0.296244 0.328947 0.296233 0 1.25884 0.85532 1.85274 1.24207 0.646576 2.38602 1.16457 0.883402 1.53522 0.329173 1 0.141423 0.144933 NA
rs1535 rs1535 11 61597972 A G 138 1 1 157003 166490 44093 0 157003 166490 44093 0 367586 51 52 11 0 114 156952 166438 44082 0 367472 0.346417 0.324561 0.346424 0 0.961496 0.653382 1.41491 0.767941 0.400232 1.47348 0.906567 0.687037 1.19624 0.531188 1 -0.0874012 0.139575 NA
rs12801636 rs12801636 11 65391317 G A 139 1 1 220966 127917 18703 0 220966 127917 18703 0 367586 82 27 5 0 114 220884 127890 18698 0 367472 0.224877 0.162281 0.224896 0 0.568693 0.368115 0.878561 0.72032 0.291986 1.77701 0.667646 0.469498 0.949421 0.023806 1 -0.358629 0.158668 NA
rs499974 rs499974 11 75455021 C A 140 1 1 261490 97062 9034 0 261490 97062 9034 0 367586 81 29 4 0 114 261409 97033 9030 0 367472 0.156603 0.162281 0.156601 0 0.964526 0.631079 1.47416 1.42958 0.523747 3.90206 1.04329 0.733649 1.48363 0.837457 1 0.0372636 0.181643 NA
11:116639104_A_G rs10790162 11 116639104 A G 141 0.999743 0.998467 1651.59 46442.9 319492 0 1651.59 46442.9 319492 0 367586 0 12 102 0 114 1651.59 46430.9 319390 0 367472 0.0676659 0.0526316 0.0676705 4.75053e-16 NA NA NA NA NA NA 1.30648 0.730488 2.33664 0.366035 0.999999 0.238502 0.263852 NA
rs603446 rs603446 11 116654435 C T 142 1 1 109735 182269 75582 0 109735 182269 75582 0 367586 32 59 23 0 114 109703 182210 75559 0 367472 0.453544 0.460526 0.453542 0 1.11006 0.72184 1.70709 1.04354 0.610636 1.78335 1.02855 0.792695 1.33457 0.815028 1 0.0311841 0.133297 NA
11:122534504_T_C rs7117842 11 122534504 T C 143 0.993245 0.988903 146344 171063 50178.2 0 146344 171063 50178.2 0 367586 48.2941 47.8588 17.8471 0 114 146296 171015 50160.3 0 367472 0.369192 0.36646 0.369193 5.30476e-15 0.847745 0.568357 1.26447 1.07782 0.626185 1.85518 0.988317 0.754886 1.29393 0.965774 0.985644 -0.00594842 0.138627 NA
rs11220462 rs11220462 11 126243952 G A 144 1 1 276605 84420 6561 0 276605 84420 6561 0 367586 87 26 1 0 114 276518 84394 6560 0 367472 0.132679 0.122807 0.132682 0 0.979188 0.631804 1.51757 0.484507 0.0674744 3.47906 0.915153 0.616186 1.35917 0.653807 1 -0.0873954 0.19487 NA
12:20463526_A_G rs11045163 12 20463526 A G 145 0.996867 0.995059 119302 180158 68125.7 0 119302 180158 68125.7 0 367586 45.9098 50.3686 17.7216 0 114 119256 180108 68107.9 0 367472 0.430389 0.376367 0.430406 -3.16702e-16 0.726443 0.486949 1.08373 0.675895 0.390653 1.16941 0.798677 0.610934 1.04411 0.103496 0.987195 -0.21941 0.134762 NA
12:57844049_C_T rs3741414 12 57844049 C T 146 0.999661 0.999183 211838 134087 21660.2 0 211838 134087 21660.2 0 367586 66.0039 41.9961 6 0 114 211772 134045 21654.2 0 367472 0.241315 0.236825 0.241316 7.91756e-16 1.00521 0.682667 1.48014 0.889013 0.385388 2.05078 0.975613 0.71888 1.32403 0.911944 0.999531 -0.0171601 0.155173 NA
rs10861661 rs10861661 12 107174646 A C 147 1 1 208429 136995 22162 0 208429 136995 22162 0 367586 66 41 7 0 114 208363 136954 22155 0 367472 0.246635 0.241228 0.246636 0 0.945117 0.640021 1.39565 0.997477 0.457602 2.17429 0.9711 0.716932 1.31538 0.92036 1 -0.0154735 0.154766 NA
12:109950144_A_G rs2241210 12 109950144 A G 148 0.999873 0.999793 83585.8 183041 100959 0 83585.8 183041 100959 0 367586 27 56 31 0 114 83558.8 182985 100928 0 367472 0.476369 0.482456 0.476367 1.58351e-16 0.94711 0.598319 1.49923 0.950558 0.567373 1.59253 0.975896 0.75261 1.26543 0.848277 1 -0.0253366 0.132433 NA
rs653178 rs653178 12 112007756 C T 149 1 1 85723 183395 98468 0 85723 183395 98468 0 367586 29 49 36 0 114 85694 183346 98432 0 367472 0.482664 0.469298 0.482668 0 0.789727 0.498903 1.25008 1.08073 0.662651 1.76259 1.05507 0.813399 1.36854 0.639662 1 0.0620085 0.132448 NA
12:112310580_G_A rs6489818 12 112310580 G A 150 0.999913 0.999793 249772 106362 11452.5 0 249772 106362 11452.5 0 367586 73 38 3 0 114 249699 106324 11449.5 0 367472 0.175832 0.192982 0.175827 0 1.22249 0.825931 1.80946 0.896249 0.282433 2.84408 1.1209 0.806672 1.55754 0.52669 1 0.109893 0.173588 NA
12:121376416_C_T rs1186380 12 121376416 C T 151 0.996029 0.991403 206291 138369 22926.1 0 206291 138369 22926.1 0 367586 65.8196 38.251 9.92941 0 114 206225 138331 22916.2 0 367472 0.250583 0.254868 0.250582 -4.51301e-15 0.866379 0.581593 1.29062 1.35758 0.696486 2.64619 1.02295 0.75941 1.37796 0.864113 0.990479 0.0263069 0.153715 NA
12:121416650_A_C rs1169288 12 121416650 A C 152 0.993936 0.989163 172179 158854 36552.3 0 172179 158854 36552.3 0 367586 50.6314 50.3373 13.0314 0 114 172129 158804 36539.2 0 367472 0.315516 0.335088 0.31551 -5.06724e-15 1.07761 0.729475 1.59189 1.21245 0.659491 2.22905 1.09332 0.830422 1.43945 0.537689 0.99143 0.0882642 0.143214 NA
12:125259888_A_G rs838876 12 125259888 A G 153 0.987459 0.977169 36940.4 159435 171211 0 36940.4 159435 171211 0 367586 12.1922 44.4196 57.3882 0 114 36928.2 159390 171154 0 367472 0.317361 0.301772 0.317366 -1.10846e-14 0.844094 0.447853 1.59091 1.01558 0.547317 1.88447 1.0757 0.810706 1.42732 0.581627 0.97997 0.0791932 0.143724 NA
12:125283766_C_T rs10773105 12 125283766 C T 154 0.998305 0.997077 89399.3 183992 94194.8 0 89399.3 183992 94194.8 0 367586 24.9373 58.0078 31.0549 0 114 89374.4 183934 94163.7 0 367472 0.493477 0.473168 0.493483 -1.26681e-15 1.13029 0.706855 1.80738 1.18198 0.697739 2.0023 1.08476 0.83639 1.4069 0.550367 0.995562 0.0794271 0.132997 NA
rs4942486 rs4942486 13 32953388 T C 155 1 1 83345 183365 100876 0 83345 183365 100876 0 367586 29 55 30 0 114 83316 183310 100846 0 367472 0.476154 0.495614 0.476148 0 0.861999 0.549706 1.35171 0.854659 0.512964 1.42396 0.925023 0.713484 1.19928 0.602752 1 -0.0691105 0.132791 NA
rs1341267 rs1341267 13 95284980 C A 156 1 1 59044 176274 132268 0 59044 176274 132268 0 367586 12 66 36 0 114 59032 176208 132232 0 367472 0.400399 0.394737 0.400401 0 1.84257 0.996007 3.40868 1.33928 0.69679 2.5742 1.02393 0.785093 1.33542 0.870021 1 0.0221078 0.135107 NA
rs8017377 rs8017377 14 24883887 G A 157 1 1 101683 183219 82684 0 101683 183219 82684 0 367586 35 51 28 0 114 101648 183168 82656 0 367472 0.474157 0.469298 0.474159 0 0.808633 0.525874 1.24343 0.983817 0.598487 1.61724 0.980685 0.756053 1.27206 0.898699 1 -0.0168918 0.132688 NA
rs4983559 rs4983559 14 105277209 G A 158 1 1 54855 174746 137985 0 54855 174746 137985 0 367586 18 49 47 0 114 54837 174697 137938 0 367472 0.386924 0.372807 0.386929 0 0.8545 0.497813 1.46675 1.03804 0.602879 1.78731 1.06179 0.811779 1.38879 0.672671 1 0.0575574 0.136235 NA
rs2412710 rs2412710 15 42683787 G A 159 1 1 354444 13030 112 0 354444 13030 112 0 367586 109 5 0 0 114 354335 13025 112 0 367472 0.0180284 0.0219298 0.0180272 0 1.2479 0.509092 3.05888 NA NA NA 1.22134 0.503319 2.96366 0.688829 1 0.197795 0.493938 NA
15:44211273_T_C rs492571 15 44211273 T C 160 0.999756 0.997857 337416 29521.7 648.675 0 337416 29521.7 648.675 0 367586 107.996 6.00392 0 0 114 337308 29515.6 648.675 0 367472 0.0419208 0.026333 0.0419256 -9.50107e-16 0.635332 0.279282 1.4453 NA NA NA 0.61803 0.274735 1.39029 0.221415 0.99958 -0.400807 0.327786 NA
rs1532085 rs1532085 15 58683366 A G 161 1 1 55024 174195 138367 0 55024 174195 138367 0 367586 17 59 38 0 114 55007 174136 138329 0 367472 0.386635 0.407895 0.386628 0 1.09631 0.63912 1.88054 0.888872 0.501682 1.57489 0.914998 0.702575 1.19165 0.478477 1 -0.0964002 0.136013 NA
15:58731153_G_C rs261342 15 58731153 G C 162 0.994844 0.988361 17975.2 126316 223295 0 17975.2 126316 223295 0 367586 8.21176 39.4784 66.3098 0 114 17967 126277 223228 0 367472 0.220719 0.245184 0.220712 -8.23426e-15 0.68403 0.322496 1.45086 0.649931 0.3147 1.34226 0.871919 0.644783 1.17907 0.375693 0.986127 -0.142381 0.160726 NA
rs2652834 rs2652834 15 63396867 A G 163 1 1 12886 111853 242847 0 12886 111853 242847 0 367586 8 37 69 0 114 12878 111816 242778 0 367472 0.187201 0.232456 0.187187 0 0.532668 0.248009 1.14405 0.457507 0.219982 0.951503 0.760409 0.559195 1.03403 0.0866622 1 -0.290318 0.169452 NA
15:72566615_C_T rs1035744 15 72566615 C T 164 0.997742 0.99523 26414.8 145250 195922 0 26414.8 145250 195922 0 367586 7.05098 45.9529 60.9961 0 114 26407.7 145204 195861 0 367472 0.269432 0.263399 0.269434 -1.42516e-15 1.18527 0.536401 2.61906 1.16637 0.534816 2.54372 1.03136 0.768087 1.38489 0.808542 0.994985 0.0362923 0.149778 NA
rs3198697 rs3198697 16 15129940 C T 165 1 1 129009 177245 61332 0 129009 177245 61332 0 367586 34 60 20 0 114 128975 177185 61312 0 367472 0.407944 0.438596 0.407934 0 1.28455 0.843341 1.95659 1.2374 0.712198 2.14991 1.13389 0.872861 1.47297 0.362494 1 0.122549 0.134577 NA
rs749671 rs749671 16 31088347 G A 166 1 1 144921 171587 51078 0 144921 171587 51078 0 367586 52 49 13 0 114 144869 171538 51065 0 367472 0.372352 0.328947 0.372366 0 0.795807 0.538651 1.17573 0.709238 0.386193 1.30251 0.826241 0.626762 1.08921 0.157758 1 -0.193458 0.136946 NA
16:53799977_T_G rs9930333 16 53799977 T G 167 0.999912 0.999843 122301 179563 65721.5 0 122301 179563 65721.5 0 367586 40 57 17 0 114 122261 179506 65704.5 0 367472 0.423039 0.399123 0.423046 0 0.970566 0.647774 1.45421 0.79083 0.448334 1.39497 0.905888 0.694933 1.18088 0.46025 1 -0.09908 0.134176 NA
rs9989419 rs9989419 16 56985139 A G 168 1 1 57303 175482 134801 0 57303 175482 134801 0 367586 15 63 36 0 114 57288 175419 134765 0 367472 0.394585 0.407895 0.394581 0 1.37163 0.780998 2.40892 1.02023 0.558559 1.86349 0.946087 0.726446 1.23214 0.671775 1 -0.0573959 0.135459 NA
rs5880 rs5880 16 57015091 G C 169 1 1 327936 38434 1216 0 327936 38434 1216 0 367586 105 9 0 0 114 327831 38425 1216 0 367472 0.055587 0.0394737 0.055592 0 0.73129 0.370173 1.44469 NA NA NA 0.698145 0.358429 1.35984 0.295943 1 -0.302104 0.289047 NA
rs16942887 rs16942887 16 67928042 G A 170 1 1 287913 74698 4975 0 287913 74698 4975 0 367586 93 21 0 0 114 287820 74677 4975 0 367472 0.11514 0.0921053 0.115148 0 0.870303 0.541982 1.39751 NA NA NA 0.779588 0.497617 1.22134 0.259569 1 -0.232948 0.206622 NA
16:72057282_A_G rs2288002 16 72057282 A G 171 0.996483 0.994849 69243.7 180680 117662 0 69243.7 180680 117662 0 367586 20.949 56.0392 37.0118 0 114 69222.8 180624 117625 0 367472 0.43414 0.429549 0.434142 1.66269e-15 1.02518 0.62056 1.69363 1.03974 0.608357 1.77703 1.01889 0.783843 1.32443 0.935521 0.998603 0.0108537 0.134161 NA
rs2000999 rs2000999 16 72108093 G A 172 1 1 241537 112695 13354 0 241537 112695 13354 0 367586 75 34 5 0 114 241462 112661 13349 0 367472 0.18962 0.192982 0.189619 0 0.971612 0.647855 1.45716 1.20589 0.487613 2.98224 1.02198 0.735485 1.42008 0.941471 1 0.0123614 0.168362 NA
rs2925979 rs2925979 16 81534790 T C 173 1 1 33095 154517 179974 0 33095 154517 179974 0 367586 8 50 56 0 114 33087 154467 179918 0 367472 0.300211 0.289474 0.300215 0 1.33876 0.634639 2.82408 1.2873 0.613636 2.70054 1.05302 0.790892 1.40204 0.711347 1 0.0534853 0.144536 NA
rs314253 rs314253 17 7091650 T C 174 1 1 155733 167003 44850 0 155733 167003 44850 0 367586 53 46 15 0 114 155680 166957 44835 0 367472 0.349174 0.333333 0.349179 0 0.809301 0.545197 1.20134 0.982723 0.553911 1.7435 0.93193 0.707587 1.2274 0.642821 1 -0.0645831 0.13926 NA
rs4791641 rs4791641 17 8161149 C T 175 1 1 90802 183497 93287 0 90802 183497 93287 0 367586 21 65 28 0 114 90781 183432 93259 0 367472 0.49662 0.469298 0.496628 0 1.53184 0.936539 2.50554 1.29791 0.737031 2.2856 1.11569 0.860136 1.44718 0.380102 1 0.116314 0.13252 NA
17:37821435_G_T rs931992 17 37821435 G T 176 0.998944 0.998045 40717.2 163133 163736 0 40717.2 163133 163736 0 367586 10 51.0314 52.9686 0 114 40707.2 163082 163683 0 367472 0.332666 0.311541 0.332673 0 1.27381 0.646685 2.50908 1.3173 0.670128 2.58948 1.10164 0.832337 1.45809 0.487248 0.999394 0.0977124 0.140656 NA
rs8077889 rs8077889 17 41878166 A C 177 1 1 227074 123834 16678 0 227074 123834 16678 0 367586 63 40 11 0 114 227011 123794 16667 0 367472 0.213814 0.27193 0.213796 0 1.1643 0.783338 1.73055 2.37816 1.25314 4.51318 1.37347 1.02589 1.83881 0.0359409 1 0.338681 0.161462 NA
17:45391804_T_C rs7225700 17 45391804 T C 178 0.999707 0.999518 46234.7 168484 152868 0 46234.7 168484 152868 0 367586 16.9961 43.0157 53.9882 0 114 46217.7 168441 152814 0 367472 0.354955 0.337754 0.35496 0 0.694448 0.396024 1.21775 0.96072 0.556929 1.65727 1.07898 0.819971 1.4198 0.559758 0.999701 0.0807343 0.138433 NA
17:66882466_T_G rs4148005 17 66882466 T G 179 0.999123 0.998376 171388 159411 36787.2 0 171388 159411 36787.2 0 367586 54.0431 45.9569 14 0 114 171334 159365 36773.2 0 367472 0.316912 0.324372 0.31691 2.53362e-15 0.914242 0.616925 1.35484 1.20698 0.670478 2.17278 1.03485 0.784223 1.36558 0.82969 0.999163 0.030645 0.142469 NA
17:76388202_A_G rs4969178 17 76388202 A G 180 0.986996 0.976306 55545.7 174852 137189 0 55545.7 174852 137189 0 367586 14.9961 57.4392 41.5647 0 114 55530.7 174794 137147 0 367472 0.388947 0.383471 0.388949 -1.10846e-15 1.21685 0.68922 2.1484 1.12226 0.621786 2.02557 1.02338 0.783573 1.33657 0.832773 0.977808 0.0290116 0.1374 NA
rs4939883 rs4939883 18 47167214 T C 181 1 1 11820 108377 247389 0 11820 108377 247389 0 367586 2 34 78 0 114 11818 108343 247311 0 367472 0.179573 0.166667 0.179577 0 1.85435 0.445436 7.71966 1.86365 0.457871 7.58555 1.09442 0.772494 1.55049 0.639322 1 0.0810971 0.173045 NA
18:47209143_C_T rs11660468 18 47209143 C T 182 0.998554 0.997576 136025 174672 56888.6 0 136025 174672 56888.6 0 367586 45.9922 48.0196 19.9882 0 114 135979 174624 56868.6 0 367472 0.392357 0.385948 0.392359 -7.1258e-16 0.81302 0.542565 1.21829 1.03918 0.614619 1.75701 0.97339 0.745538 1.27088 0.84368 0.99893 -0.0267098 0.135453 NA
18:57798110_C_T rs952044 18 57798110 C T 183 0.993776 0.990504 165280 162582 39723.3 0 165280 162582 39723.3 0 367586 53.702 47.7961 12.502 0 114 165227 162534 39710.8 0 367472 0.329214 0.319298 0.329217 -7.91756e-16 0.904768 0.612691 1.33608 0.968634 0.523381 1.79268 0.95574 0.723438 1.26263 0.712692 0.989471 -0.0521651 0.141659 NA
19:8431581_G_A rs2278236 19 8431581 G A 184 0.998561 0.99757 86114.3 183792 97680 0 86114.3 183792 97680 0 367586 29.7059 48.6275 35.6667 0 114 86084.6 183743 97644.3 0 367472 0.484268 0.473856 0.484271 1.34598e-15 0.766926 0.485848 1.21062 1.05852 0.650462 1.72256 1.04262 0.803909 1.35221 0.733437 0.988422 0.0454533 0.133467 NA
rs6511720 rs6511720 19 11202306 G T 185 1 1 285447 77059 5080 0 285447 77059 5080 0 367586 87 26 1 0 114 285360 77033 5079 0 367472 0.118638 0.122807 0.118636 0 1.10706 0.714307 1.71576 0.645796 0.0899323 4.63741 1.04008 0.700296 1.54472 0.86557 1 0.0346731 0.204818 NA
19:11227602_C_T rs688 19 11227602 C T 186 0.999561 0.9993 110653 182452 74481.8 0 110653 182452 74481.8 0 367586 41.9922 48.0431 23.9647 0 114 110611 182404 74457.8 0 367472 0.4508 0.420932 0.450809 2.37527e-16 0.693787 0.458536 1.04973 0.847793 0.513253 1.40039 0.885551 0.68079 1.1519 0.380257 0.999245 -0.117071 0.133426 NA
19:19407718_T_C rs10401969 19 19407718 T C 187 0.999493 0.997443 313362 52106.4 2117.37 0 313362 52106.4 2117.37 0 367586 97 16 1 0 114 313265 52090.4 2116.37 0 367472 0.0766366 0.0789474 0.0766359 -5.54229e-16 0.99198 0.584497 1.68354 1.52598 0.212693 10.9482 1.03275 0.638124 1.67141 0.892958 0.999998 0.0335629 0.249424 NA
rs731839 rs731839 19 33899065 G A 188 1 1 41265 163822 162499 0 41265 163822 162499 0 367586 10 62 42 0 114 41255 163760 162457 0 367472 0.335094 0.359649 0.335087 0 1.56193 0.800843 3.04631 1.06657 0.535102 2.12588 0.897287 0.68461 1.17603 0.426565 1 -0.111716 0.140508 NA
19:35556744_T_C rs1688030 19 35556744 T C 189 0.99969 0.998271 1691.18 45797.9 320097 0 1691.18 45797.9 320097 0 367586 0 13.3686 100.631 0 114 1691.18 45784.6 319996 0 367472 0.0668963 0.0586343 0.0668989 5.54229e-16 NA NA NA NA NA NA 1.15106 0.662392 2.00022 0.620744 0.983606 0.132418 0.267622 NA
rs6859 rs6859 19 45382034 A G 190 1 1 65619 179010 122957 0 65619 179010 122957 0 367586 20 51 43 0 114 65599 178959 122914 0 367472 0.422007 0.399123 0.422014 0 0.934725 0.557277 1.56782 1.14745 0.675008 1.95056 1.09923 0.843254 1.43292 0.470335 1 0.0968135 0.134103 NA
rs7254892 rs7254892 19 45389596 G A 191 1 1 344881 22366 339 0 344881 22366 339 0 367586 103 11 0 0 114 344778 22355 339 0 367472 0.031345 0.0482456 0.0313398 0 1.6471 0.884398 3.06756 NA NA NA 1.56678 0.854811 2.87175 0.161207 1 0.528241 0.37704 NA
rs492602 rs492602 19 49206417 A G 192 1 1 89552 183204 94830 0 89552 183204 94830 0 367586 31 54 29 0 114 89521 183150 94801 0 367472 0.492821 0.508772 0.492816 0 0.851432 0.547404 1.32432 0.883382 0.532362 1.46585 0.938164 0.723598 1.21635 0.621607 1 -0.0656172 0.132943 NA
rs17695224 rs17695224 19 52324216 G A 193 1 1 197505 144049 26032 0 197505 144049 26032 0 367586 57 43 14 0 114 197448 144006 26018 0 367472 0.266758 0.311404 0.266744 0 1.03435 0.696151 1.53684 1.86394 1.03864 3.34501 1.24314 0.939204 1.64543 0.142968 1 0.219191 0.149636 NA
rs103294 rs103294 19 54797848 C T 194 1 1 221245 127588 18753 0 221245 127588 18753 0 367586 74 33 7 0 114 221171 127555 18746 0 367472 0.224565 0.20614 0.224571 0 0.773238 0.512988 1.16552 1.11606 0.514068 2.42299 0.896619 0.65048 1.2359 0.557613 1 -0.093625 0.159663 NA
rs364585 rs364585 20 12962718 A G 195 1 1 56348 175283 135955 0 56348 175283 135955 0 367586 13 58 43 0 114 56335 175225 135912 0 367472 0.391716 0.368421 0.391724 0 1.43439 0.78601 2.61762 1.37103 0.737212 2.54976 1.10398 0.843488 1.44493 0.510624 1 0.0895317 0.136094 NA
rs2328223 rs2328223 20 17845921 A C 196 1 1 242960 111732 12894 0 242960 111732 12894 0 367586 73 35 6 0 114 242887 111697 12888 0 367472 0.187058 0.20614 0.187052 0 1.04258 0.696744 1.56006 1.54898 0.673687 3.56153 1.12854 0.818731 1.55559 0.541533 1 0.103023 0.168752 NA
20:34154741_C_T rs7264396 20 34154741 C T 197 0.999888 0.999709 229265 122192 16129.7 0 229265 122192 16129.7 0 367586 63.0353 42.9647 8 0 114 229202 122149 16121.7 0 367472 0.210088 0.258617 0.210073 3.16702e-16 1.27896 0.867817 1.88489 1.80432 0.86449 3.76588 1.31169 0.975135 1.7644 0.0819376 0.9991 0.283145 0.162769 NA
20:39180436_T_C rs6016381 20 39180436 T C 198 0.985662 0.976158 134743 175256 57587.4 0 134743 175256 57587.4 0 367586 47.9255 45.8235 20.251 0 114 134695 175210 57567.2 0 367472 0.395051 0.378621 0.395056 4.27548e-15 0.735046 0.490248 1.10208 0.988679 0.588043 1.66227 0.933046 0.713941 1.21939 0.651604 0.975369 -0.0619642 0.13723 NA
20:39724338_T_C rs6065311 20 39724338 T C 199 0.999669 0.999483 99688.9 183946 83951.3 0 99688.9 183946 83951.3 0 367586 26.8235 59.1765 28 0 114 99662.1 183887 83923.3 0 367472 0.478593 0.50516 0.478585 -3.16702e-16 1.19568 0.757621 1.88701 1.23962 0.729922 2.10524 1.11221 0.857864 1.44198 0.404732 0.997356 0.110683 0.132841 NA
rs1800961 rs1800961 20 43042364 C T 200 1 1 345047 22185 354 0 345047 22185 354 0 367586 108 6 0 0 114 344939 22179 354 0 367472 0.0311397 0.0263158 0.0311411 0 0.864028 0.379707 1.96611 NA NA NA 0.840861 0.373684 1.8921 0.685487 1 -0.154983 0.382686 NA
20:44585420_A_G rs4465830 20 44585420 A G 201 0.999851 0.999604 243276 111557 12752.9 0 243276 111557 12752.9 0 367586 84.0039 27.9961 2 0 114 243192 111529 12750.9 0 367472 0.186437 0.140334 0.186451 -6.33405e-16 0.726705 0.473776 1.11466 0.454085 0.111703 1.84591 0.71228 0.490149 1.03508 0.0757277 0.999887 -0.302426 0.170282 NA
rs181362 rs181362 22 21932068 C T 202 1 1 239937 113956 13693 0 239937 113956 13693 0 367586 84 26 4 0 114 239853 113930 13689 0 367472 0.192257 0.149123 0.19227 0 0.65163 0.419704 1.01172 0.834361 0.305961 2.27532 0.736259 0.51139 1.06001 0.0837206 1 -0.289911 0.167628 NA
rs5763662 rs5763662 22 30378703 C T 203 1 1 351124 16288 174 0 351124 16288 174 0 367586 111 3 0 0 114 351013 16285 174 0 367472 0.0226287 0.0131579 0.0226317 0 0.582551 0.185029 1.83412 NA NA NA 0.575812 0.184298 1.79904 0.344146 1 -0.424569 0.448802 NA
22:38595411_G_A rs3761445 22 38595411 G A 204 0.998847 0.998255 59201 176652 131733 0 59201 176652 131733 0 367586 11.9961 62.3373 39.6667 0 114 59189 176590 131693 0 367472 0.40134 0.378638 0.401347 -3.16702e-16 1.74174 0.938817 3.23138 1.48615 0.779031 2.83512 1.10018 0.841833 1.43782 0.46324 0.995867 0.0993991 0.135509 NA
# Completed successfully at 2020-06-10 01:43:20
