# Supplementary material for: Predicting the effect of statins on cancer risk using genetic variants from a Mendelian randomization study in the UK Biobank
Source: eLife. 2020 Oct 13;9:e57191. doi: 10.7554/eLife.57191 (PMC7553780; doi:10.7554/eLife.57191)
Supplement: Source data 1. [file elife-57191-data1.zip › lipid_snps_CANCER_outcomes_ca_uter.out]

# Analysis: "SNPTEST 2.5.4-beta1 analysis, started 2019-09-03 18:10:48"
#  started: 2019-09-03 19:30:11
# 
# Analysis properties:
#   -cov_names PC1 PC2 PC3 PC4 PC5 PC6 PC7 PC8 PC9 PC10 ages sex (user-supplied)
#   -data /rds/project/jmmh2/rds-jmmh2-projects/zz_mr/Association_Tests_August/bgen/lipid_snps.bgen /rds/project/jmmh2/rds-jmmh2-projects/zz_mr/Association_Tests_August/input/cancer_v3point1.sample (user-supplied)
#   -exclude_samples /rds/project/jmmh2/rds-jmmh2-projects/zz_mr/Amy_GWAS/input_all/exclusion_list.txt (user-supplied)
#   -frequentist 1 (user-supplied)
#   -method score (user-supplied)
#   -o /rds/project/jmmh2/rds-jmmh2-projects/zz_mr/Association_Tests_August/output/lipid_snps_CANCER_outcomes_ca_uter.out (user-supplied)
#   -pheno ca_uter (user-supplied)
# 
alternate_ids rsid chromosome position alleleA alleleB index average_maximum_posterior_call info cohort_1_AA cohort_1_AB cohort_1_BB cohort_1_NULL all_AA all_AB all_BB all_NULL all_total cases_AA cases_AB cases_BB cases_NULL cases_total controls_AA controls_AB controls_BB controls_NULL controls_total all_maf cases_maf controls_maf missing_data_proportion het_OR het_OR_lower het_OR_upper hom_OR hom_OR_lower hom_OR_upper all_OR all_OR_lower all_OR_upper frequentist_add_pvalue frequentist_add_info frequentist_add_beta_1 frequentist_add_se_1 comment
rs10903129 rs10903129 01 25768937 A G 1 1 1 39080 97907 61851 0 39080 97907 61851 0 198838 394 929 608 0 1931 38686 96978 61243 0 196907 0.44274 0.444588 0.442722 0 0.940589 0.835543 1.05884 0.974776 0.858175 1.10722 0.992466 0.931143 1.05783 0.748999 1 -0.0104182 0.0325609 NA
rs4660293 rs4660293 01 40028180 A G 2 1 1 116679 71301 10858 0 116679 71301 10858 0 198838 1106 722 103 0 1931 115573 70579 10755 0 196907 0.233901 0.24029 0.233839 0 1.06896 0.972822 1.17461 1.00076 0.816992 1.22585 1.03631 0.962217 1.11612 0.253046 1 0.0438575 0.0383711 NA
rs2479394 rs2479394 01 55486064 G A 3 1 1 15388 80311 103139 0 15388 80311 103139 0 198838 151 817 963 0 1931 15237 79494 102176 0 196907 0.27934 0.289746 0.279238 0 1.03708 0.871032 1.23477 0.951042 0.800442 1.12998 0.949684 0.885593 1.01841 0.151342 1 -0.05189 0.0361651 NA
rs11206510 rs11206510 01 55496039 T C 4 1 1 131518 60316 7004 0 131518 60316 7004 0 198838 1288 575 68 0 1931 130230 59741 6936 0 196907 0.186896 0.184102 0.186923 0 0.973174 0.881639 1.07421 0.991277 0.775821 1.26657 0.981498 0.904434 1.06513 0.594358 1 -0.0221245 0.041546 NA
1:55502137_C_G rs2149041 01 55502137 C G 5 0.996834 0.992269 131023 60777.1 7037.92 0 131023 60777.1 7037.92 0 198838 1273.3 598.537 59.1647 0 1931 129750 60178.5 6978.75 0 196907 0.188226 0.185621 0.188251 -2.12236e-15 1.01351 0.919247 1.11743 0.863896 0.664925 1.12241 0.98284 0.905905 1.06631 0.626278 0.991859 -0.0202503 0.0415842 NA
rs2479409 rs2479409 01 55504650 G A 6 1 1 24329 90135 84374 0 24329 90135 84374 0 198838 231 917 783 0 1931 24098 89218 83591 0 196907 0.34901 0.357069 0.348931 0 1.07222 0.927508 1.23952 0.977173 0.843206 1.13242 0.964996 0.903226 1.03099 0.310038 1 -0.034432 0.0339184 NA
rs10888897 rs10888897 01 55513061 T C 7 1 1 30463 95091 73284 0 30463 95091 73284 0 198838 274 936 721 0 1931 30189 94155 72563 0 196907 0.392322 0.384257 0.392401 0 1.09529 0.956736 1.25392 1.09476 0.951979 1.25895 1.03488 0.969605 1.10455 0.330387 1 0.0323548 0.0332412 NA
1:55518752_C_T rs7552841 01 55518752 C T 8 0.958573 0.934122 77437.4 93249 28151.6 0 77437.4 93249 28151.6 0 198838 759.533 907.149 264.318 0 1931 76677.8 92341.9 27887.3 0 196907 0.376066 0.371772 0.376108 -2.26873e-15 0.991751 0.900184 1.09263 0.956848 0.831311 1.10134 0.981651 0.919341 1.04818 0.536916 0.93736 -0.0213133 0.0345164 NA
rs562556 rs562556 01 55524237 G A 9 1 1 6364 58396 134078 0 6364 58396 134078 0 198838 66 558 1307 0 1931 6298 57838 132771 0 196907 0.178849 0.178664 0.178851 0 0.920618 0.712368 1.18975 0.939358 0.732624 1.20443 1.00127 0.921769 1.08764 0.936686 1 -0.0033606 0.0423055 NA
1:55958030_C_T rs1998013 01 55958030 C T 10 0.99936 0.923026 197508 1328.31 1.96863 0 197508 1328.31 1.96863 0 198838 1918.48 12.5216 0 0 1931 195589 1315.79 1.96863 0 196907 0.00335009 0.00324225 0.00335115 -2.48828e-15 0.970196 0.555107 1.69567 NA NA NA 0.967398 0.554014 1.68923 0.830771 0.923643 -0.0616023 0.288248 NA
1:62953373_G_A rs10493326 01 62953373 G A 11 0.993612 0.986562 110867 75135 12836 0 110867 75135 12836 0 198838 1084.78 732.176 114.047 0 1931 109782 74402.8 12721.9 0 196907 0.25349 0.248646 0.253538 2.26873e-15 0.995906 0.906369 1.09429 0.90724 0.747397 1.10127 0.974321 0.905439 1.04844 0.510019 0.988475 -0.0246755 0.0374548 NA
1:63133930_G_A rs4587594 01 63133930 G A 12 0.999533 0.999131 83577.5 90833.1 24427.4 0 83577.5 90833.1 24427.4 0 198838 820.725 874.286 235.988 0 1931 82756.8 89958.8 24191.4 0 196907 0.351261 0.348592 0.351287 -7.31848e-17 0.979977 0.890516 1.07842 0.983636 0.850458 1.13767 0.988224 0.924637 1.05618 0.650035 0.999624 -0.0154125 0.0339697 NA
1:92993807_C_T rs6603981 01 92993807 C T 13 0.998755 0.997276 8725.97 64336.4 125776 0 8725.97 64336.4 125776 0 198838 79.2 602.38 1249.42 0 1931 8646.77 63734 124526 0 196907 0.205666 0.196991 0.205751 -4.39109e-16 1.03188 0.815492 1.30568 1.09541 0.871946 1.37614 1.05599 0.975115 1.14356 0.17497 0.998031 0.0541103 0.0398924 NA
rs12133576 rs12133576 01 93816400 A G 14 1 1 27034 92419 79385 0 27034 92419 79385 0 198838 276 874 781 0 1931 26758 91545 78604 0 196907 0.368358 0.369239 0.368349 0 0.925596 0.807888 1.06045 0.963276 0.839151 1.10576 0.996185 0.932865 1.0638 0.935514 1 -0.00271565 0.0335643 NA
rs646776 rs646776 01 109818530 C T 15 1 1 9776 68807 120255 0 9776 68807 120255 0 198838 103 678 1150 0 1931 9673 68129 119105 0 196907 0.222188 0.228897 0.222123 0 0.934591 0.758803 1.1511 0.906759 0.740427 1.11046 0.961954 0.892048 1.03734 0.359643 1 -0.0356739 0.0389433 NA
1:110198727_C_G rs1010167 01 110198727 C G 16 0.996168 0.993769 74648.4 94491.4 29698.2 0 74648.4 94491.4 29698.2 0 198838 742.165 893.498 295.337 0 1931 73906.3 93597.9 29402.9 0 196907 0.386968 0.384302 0.386994 1.75643e-15 0.950623 0.862037 1.04831 1.00025 0.873479 1.14542 0.9887 0.926336 1.05526 0.793993 0.992861 -0.00873646 0.0334565 NA
rs267733 rs267733 01 150958836 A G 17 1 1 140122 53507 5209 0 140122 53507 5209 0 198838 1363 512 56 0 1931 138759 52995 5153 0 196907 0.160746 0.161574 0.160738 0 0.983559 0.888105 1.08927 1.10635 0.845677 1.44738 1.0062 0.923184 1.09669 0.89316 1 0.00591764 0.0440608 NA
rs12145743 rs12145743 01 156700651 T G 18 1 1 87143 89014 22681 0 87143 89014 22681 0 198838 865 848 218 0 1931 86278 88166 22463 0 196907 0.337903 0.33247 0.337956 0 0.959354 0.872252 1.05515 0.967994 0.833777 1.12382 0.975681 0.912203 1.04358 0.471388 1 -0.0246848 0.0342739 NA
rs4650994 rs4650994 01 178515312 G A 19 1 1 43939 98290 56609 0 43939 98290 56609 0 198838 442 936 553 0 1931 43497 97354 56056 0 196907 0.46814 0.471258 0.468109 0 0.946148 0.844477 1.06006 0.970823 0.856167 1.10083 0.987437 0.926691 1.05216 0.672091 1 -0.013697 0.0323593 NA
1:182150978_C_A rs1689797 01 182150978 C A 20 0.998426 0.997432 88172.2 88481.5 22184.3 0 88172.2 88481.5 22184.3 0 198838 880.961 837.89 212.149 0 1931 87291.2 87643.6 21972.2 0 196907 0.334066 0.326822 0.334137 1.39051e-15 0.947285 0.861397 1.04174 0.956714 0.822938 1.11224 0.96748 0.904271 1.03511 0.360478 0.997658 -0.0314499 0.034392 NA
rs2642438 rs2642438 01 220970028 A G 21 1 1 17474 82764 98600 0 17474 82764 98600 0 198838 158 829 944 0 1931 17316 81935 97656 0 196907 0.296 0.296479 0.295995 0 1.10886 0.934635 1.31556 1.05941 0.894459 1.25478 0.997684 0.930796 1.06938 0.986411 1 0.000604139 0.0354699 NA
1:220985811_T_C rs903319 01 220985811 T C 22 0.997356 0.995008 107425 77418.9 13993.6 0 107425 77418.9 13993.6 0 198838 1054.56 739.675 136.769 0 1931 106371 76679.2 13856.9 0 196907 0.265055 0.262354 0.265082 1.31733e-15 0.973006 0.885304 1.0694 0.995576 0.832399 1.19074 0.98605 0.917511 1.05971 0.646788 0.995306 -0.016868 0.0368112 NA
rs4846914 rs4846914 01 230295691 G A 23 1 1 30593 95225 73020 0 30593 95225 73020 0 198838 306 952 673 0 1931 30287 94273 72347 0 196907 0.393313 0.404972 0.393198 0 0.999504 0.878143 1.13764 0.920724 0.803806 1.05465 0.95209 0.892559 1.01559 0.137114 1 -0.049376 0.0332135 NA
1:230419344_G_A rs6680658 01 230419344 G A 24 0.99312 0.985962 117088 71024.6 10725.6 0 117088 71024.6 10725.6 0 198838 1098.42 725.227 107.357 0 1931 115989 70299.4 10618.2 0 196907 0.23254 0.243382 0.232434 -3.07376e-15 1.08937 0.991389 1.19703 1.06765 0.87483 1.30297 1.06225 0.986614 1.14369 0.104422 0.98709 0.0626994 0.0386132 NA
1:234849339_G_A rs2587534 01 234849339 G A 25 0.995888 0.99247 46065.8 99407.3 53364.9 0 46065.8 99407.3 53364.9 0 198838 450.063 943.604 537.333 0 1931 45615.7 98463.7 52827.6 0 196907 0.481646 0.477403 0.481687 5.85478e-16 0.971303 0.86767 1.08732 1.03092 0.908996 1.1692 1.01731 0.95477 1.08396 0.707024 0.992619 0.0122364 0.032556 NA
rs1367117 rs1367117 02 21263900 G A 26 1 1 87532 88594 22712 0 87532 88594 22712 0 198838 873 841 217 0 1931 86659 87753 22495 0 196907 0.337003 0.33014 0.33707 0 0.951335 0.864975 1.04632 0.957576 0.824692 1.11187 0.969306 0.906135 1.03688 0.325785 1 -0.0336313 0.0342255 NA
rs515135 rs515135 02 21286057 T C 27 1 1 6467 58439 133932 0 6467 58439 133932 0 198838 63 570 1298 0 1931 6404 57869 132634 0 196907 0.179475 0.180218 0.179468 0 1.00124 0.770851 1.3005 0.994788 0.771573 1.28258 0.994931 0.916183 1.08045 0.812653 1 -0.0100168 0.0422641 NA
rs1260326 rs1260326 02 27730940 T C 28 1 1 30975 94971 72892 0 30975 94971 72892 0 198838 304 904 723 0 1931 30671 94067 72169 0 196907 0.394595 0.391507 0.394625 0 0.969584 0.850889 1.10484 1.01075 0.88342 1.15642 1.01316 0.94946 1.08113 0.795053 1 0.00860998 0.0331466 NA
2:27731212_T_C rs3817588 02 27731212 T C 29 0.991915 0.980591 128401 62681 7756.4 0 128401 62681 7756.4 0 198838 1267.15 589.867 73.9882 0 1931 127133 62091.1 7682.42 0 196907 0.196627 0.191052 0.196681 -3.07376e-15 0.953143 0.864023 1.05146 0.96627 0.763485 1.22292 0.964618 0.889912 1.0456 0.339585 0.982834 -0.0392004 0.0410482 NA
rs6544713 rs6544713 02 44073881 T C 30 1 1 20709 87101 91028 0 20709 87101 91028 0 198838 202 822 907 0 1931 20507 86279 90121 0 196907 0.323175 0.317452 0.323231 0 0.967203 0.828599 1.12899 1.02172 0.876556 1.19093 1.0269 0.959311 1.09925 0.451225 1 0.0261199 0.0346706 NA
rs4148218 rs4148218 02 44099582 G A 31 1 1 132780 59339 6719 0 132780 59339 6719 0 198838 1273 592 66 0 1931 131507 58747 6653 0 196907 0.183006 0.187468 0.182962 0 1.04101 0.943846 1.14819 1.02482 0.799202 1.31413 1.03031 0.949941 1.11747 0.416392 1 0.03408 0.0419345 NA
rs2710642 rs2710642 02 63149557 G A 32 1 1 21444 87521 89873 0 21444 87521 89873 0 198838 219 829 883 0 1931 21225 86692 88990 0 196907 0.327928 0.328068 0.327926 0 0.926785 0.797955 1.07641 0.961663 0.828775 1.11586 0.999356 0.934123 1.06914 0.82601 1 -0.00759052 0.0345304 NA
2:118576719_T_C rs17508045 02 118576719 T C 33 0.999603 0.997885 165674 31626.1 1537.87 0 165674 31626.1 1537.87 0 198838 1624.85 296.153 10 0 1931 164049 31330 1527.87 0 196907 0.0872617 0.0818625 0.0873146 -1.09777e-15 0.954371 0.842712 1.08082 0.660809 0.354149 1.23301 0.93199 0.830269 1.04617 0.271522 0.999098 -0.0632364 0.0575104 NA
rs2030746 rs2030746 02 121309488 C T 34 1 1 67791 96593 34454 0 67791 96593 34454 0 198838 672 931 328 0 1931 67119 95662 34126 0 196907 0.41617 0.410927 0.416222 0 0.972045 0.879805 1.07396 0.959985 0.84072 1.09617 0.978405 0.917367 1.0435 0.509098 1 -0.0217011 0.0328683 NA
2:135762344_C_T rs16831243 02 135762344 C T 35 0.999533 0.998069 161037 35528.7 2272.22 0 161037 35528.7 2272.22 0 198838 1560.9 342.102 28 0 1931 159476 35186.6 2244.22 0 196907 0.100768 0.103082 0.100746 4.39109e-16 0.993342 0.883155 1.11728 1.27471 0.875198 1.85661 1.02585 0.9243 1.13856 0.392962 0.995941 0.0466817 0.0546459 NA
2:165551201_T_C rs7607980 02 165551201 T C 36 0.999285 0.997591 154146 41869.3 2822.43 0 154146 41869.3 2822.43 0 198838 1481.62 424.376 25 0 1931 152665 41444.9 2797.43 0 196907 0.119479 0.122832 0.119447 -2.19554e-15 1.05507 0.946626 1.17594 0.920834 0.619072 1.36969 1.03231 0.937285 1.13697 0.487468 0.998402 0.0347376 0.0500296 NA
2:165619163_T_G rs355838 02 165619163 T G 37 0.994419 0.991849 30744.9 94746.7 73346.5 0 30744.9 94746.7 73346.5 0 198838 267.047 981.835 682.118 0 1931 30477.8 93764.8 72664.3 0 196907 0.392874 0.392524 0.392877 1.4637e-16 1.19507 1.04323 1.36902 1.07136 0.929426 1.23496 1.00148 0.938544 1.06864 0.936878 0.99339 -0.00263308 0.0332484 NA
rs2287623 rs2287623 02 169830155 G A 38 1 1 31202 95305 72331 0 31202 95305 72331 0 198838 290 927 714 0 1931 30912 94378 71617 0 196907 0.396577 0.390212 0.396639 0 1.04698 0.917053 1.19531 1.0627 0.926521 1.2189 1.0273 0.962675 1.09626 0.429284 1 0.0262094 0.0331589 NA
rs1047891 rs1047891 02 211540507 C A 39 1 1 93330 85562 19946 0 93330 85562 19946 0 198838 934 807 190 0 1931 92396 84755 19756 0 196907 0.315468 0.307354 0.315547 0 0.941921 0.85685 1.03544 0.951395 0.813371 1.11284 0.962511 0.89862 1.03094 0.310982 1 -0.0352689 0.0348107 NA
rs1250229 rs1250229 02 216304384 T C 40 1 1 13127 77818 107893 0 13127 77818 107893 0 198838 118 736 1077 0 1931 13009 77082 106816 0 196907 0.2617 0.251683 0.261799 0 1.05266 0.86595 1.27962 1.11158 0.918378 1.34543 1.05445 0.980194 1.13432 0.144369 1 0.0541626 0.037105 NA
2:227122216_G_T rs1515110 02 227122216 G T 41 0.998989 0.998194 26323.3 91977.3 80537.5 0 26323.3 91977.3 80537.5 0 198838 238.396 895.027 797.576 0 1931 26084.9 91082.2 79739.9 0 196907 0.363672 0.35521 0.363755 0 1.07521 0.931463 1.24114 1.09443 0.946373 1.26564 1.03781 0.971315 1.10887 0.291215 0.997626 0.0356004 0.0337297 NA
rs11563251 rs11563251 02 234679384 C T 42 1 1 157289 39092 2457 0 157289 39092 2457 0 198838 1512 392 27 0 1931 155777 38700 2430 0 196907 0.110658 0.115484 0.110611 0 1.04358 0.93334 1.16685 1.14475 0.780769 1.6784 1.04981 0.950687 1.15928 0.325475 1 0.0508068 0.0516714 NA
3:12296469_G_A rs9875338 03 12296469 G A 43 0.999037 0.998376 71958.6 95087.4 31792 0 71958.6 95087.4 31792 0 198838 713.569 930.486 286.945 0 1931 71245 94156.9 31505 0 196907 0.398997 0.389533 0.399089 -2.92739e-16 0.986681 0.894559 1.08829 0.909364 0.792423 1.04356 0.960775 0.90032 1.02529 0.294175 0.998506 -0.0347577 0.033134 NA
rs7640978 rs7640978 03 32533010 C T 44 1 1 164956 32299 1583 0 164956 32299 1583 0 198838 1607 298 26 0 1931 163349 32001 1557 0 196907 0.0891806 0.0906266 0.0891665 0 0.946571 0.836016 1.07175 1.6974 1.14845 2.50875 1.01801 0.911594 1.13684 0.707605 1 0.021337 0.0568874 NA
Affx-22382690 rs2290547 03 47061183 G A 45 1 1 135244 57331 6263 0 135244 57331 6263 0 198838 1304 554 73 0 1931 133940 56777 6190 0 196907 0.175663 0.181253 0.175608 0 1.00224 0.906967 1.10751 1.21134 0.955631 1.53546 1.03926 0.957173 1.12839 0.407434 1 0.0352037 0.0424951 NA
3:50113034_A_G rs2240327 03 50113034 A G 46 0.999883 0.999805 54041.1 99257.5 45539.4 0 54041.1 99257.5 45539.4 0 198838 507.216 1017.74 406.043 0 1931 53533.9 98239.8 45133.3 0 196907 0.478622 0.473803 0.478669 -7.31848e-17 1.09342 0.982416 1.21696 0.949534 0.83285 1.08257 0.980682 0.920369 1.04495 0.722825 0.999722 -0.0117375 0.0330925 NA
rs13326165 rs13326165 03 52532118 A G 47 1 1 8288 64401 126149 0 8288 64401 126149 0 198838 64 598 1269 0 1931 8224 63803 124880 0 196907 0.203626 0.187985 0.203779 0 1.20438 0.929755 1.56012 1.30579 1.01482 1.68017 1.10552 1.0194 1.1989 0.020758 1 0.0934491 0.0404129 NA
rs6805251 rs6805251 03 119560606 T C 48 1 1 29103 93848 75887 0 29103 93848 75887 0 198838 273 877 781 0 1931 28830 92971 75106 0 196907 0.382356 0.368462 0.382493 0 0.996171 0.869084 1.14184 1.09814 0.956137 1.26124 1.06167 0.99416 1.13376 0.0724682 1 0.0598588 0.0333259 NA
rs17345563 rs17345563 03 132209203 A G 49 1 1 156414 39918 2506 0 156414 39918 2506 0 198838 1509 397 25 0 1931 154905 39521 2481 0 196907 0.112981 0.115743 0.112954 0 1.03119 0.922755 1.15237 1.0344 0.695311 1.53886 1.02792 0.93096 1.13498 0.573975 1 0.0287946 0.0512172 NA
3:135932359_C_T rs687339 03 135932359 C T 50 0.998764 0.997167 10283.6 70087.2 118467 0 10283.6 70087.2 118467 0 198838 85.5608 681.925 1163.51 0 1931 10198 69405.3 117304 0 196907 0.22796 0.220882 0.22803 4.39109e-16 1.17107 0.934418 1.46767 1.18222 0.948304 1.47385 1.04192 0.965289 1.12463 0.259817 0.998028 0.0435379 0.0386378 NA
3:156798294_A_G rs1482852 03 156798294 A G 51 0.998126 0.996852 71203.9 95862.5 31771.7 0 71203.9 95862.5 31771.7 0 198838 678.718 922.969 329.314 0 1931 70525.2 94939.5 31442.3 0 196907 0.400843 0.409528 0.400758 2.19554e-16 1.01017 0.91442 1.11595 1.0883 0.953443 1.24224 1.03706 0.972326 1.1061 0.223743 0.997139 0.0404215 0.033224 NA
3:170727218_G_A rs10513688 03 170727218 G A 52 0.999976 0.999871 162097 34842.4 1898.5 0 162097 34842.4 1898.5 0 198838 1573.96 341.043 16 0 1931 160523 34501.4 1882.5 0 196907 0.0971631 0.0965933 0.0971687 -5.85478e-16 1.00813 0.896241 1.13399 0.866821 0.528613 1.42141 0.993444 0.89238 1.10595 0.944777 0.999878 -0.00379239 0.0547502 NA
rs6831256 rs6831256 04 3473139 A G 53 1 1 66048 97146 35644 0 66048 97146 35644 0 198838 650 939 342 0 1931 65398 96207 35302 0 196907 0.423546 0.420249 0.423578 0 0.981997 0.888104 1.08582 0.974716 0.854551 1.11178 0.986442 0.925094 1.05186 0.742111 1 -0.0108007 0.0328231 NA
4:26062990_A_G rs10019888 04 26062990 A G 54 0.996732 0.99089 138517 54880.8 5440.09 0 138517 54880.8 5440.09 0 198838 1356.75 515.757 58.4902 0 1931 137160 54365.1 5381.6 0 196907 0.165363 0.163837 0.165378 -3.29332e-15 0.959075 0.866181 1.06193 1.09875 0.844521 1.42951 0.988852 0.907705 1.07725 0.836407 0.992494 -0.009034 0.0437499 NA
rs442177 rs442177 04 88030261 G T 55 1 1 32995 95698 70145 0 32995 95698 70145 0 198838 335 956 640 0 1931 32660 94742 69505 0 196907 0.406582 0.421025 0.406441 0 0.983754 0.868094 1.11482 0.897708 0.786049 1.02523 0.941638 0.883089 1.00407 0.0813647 1 -0.0573715 0.0329187 NA
4:88160140_C_T rs10029254 04 88160140 C T 56 0.999899 0.999774 117469 70737.8 10631.5 0 117469 70737.8 10631.5 0 198838 1199.02 628.992 102.988 0 1931 116270 70108.8 10528.5 0 196907 0.231346 0.216201 0.231495 5.12293e-16 0.869987 0.789601 0.958557 0.948554 0.774869 1.16117 0.915713 0.847873 0.988982 0.0207275 0.999941 -0.0888076 0.0383964 NA
rs3822072 rs3822072 04 89741269 G A 57 1 1 59743 98583 40512 0 59743 98583 40512 0 198838 593 947 391 0 1931 59150 97636 40121 0 196907 0.451642 0.447695 0.45168 0 0.967476 0.872658 1.0726 0.972087 0.855027 1.10517 0.984027 0.923266 1.04879 0.656344 1 -0.0145008 0.0325884 NA
rs2602836 rs2602836 04 100014805 A G 58 1 1 34952 97306 66580 0 34952 97306 66580 0 198838 310 943 678 0 1931 34642 96363 65902 0 196907 0.420468 0.404713 0.420622 0 1.09356 0.961301 1.24402 1.14967 1.00447 1.31585 1.06785 1.00108 1.13907 0.0516618 1 0.064016 0.0328972 NA
rs13107325 rs13107325 04 103188709 C T 59 1 1 170525 27258 1055 0 170525 27258 1055 0 198838 1682 239 10 0 1931 168843 27019 1045 0 196907 0.0738491 0.0670637 0.0739156 0 0.887944 0.77496 1.0174 0.960596 0.514368 1.79394 0.900637 0.793496 1.02224 0.086604 1 -0.106017 0.0618681 NA
rs6450176 rs6450176 05 53298025 G A 60 1 1 110916 75230 12692 0 110916 75230 12692 0 198838 1082 732 117 0 1931 109834 74498 12575 0 196907 0.253005 0.250129 0.253033 0 0.997415 0.907693 1.09601 0.944468 0.779758 1.14397 0.984697 0.915212 1.05946 0.654718 1 -0.0166741 0.0372841 NA
5:55861786_C_T rs9686661 05 55861786 C T 61 0.999881 0.999695 127469 63450 7919.12 0 127469 63450 7919.12 0 198838 1244.94 604.051 82.0078 0 1931 126224 62846 7837.11 0 196907 0.199379 0.198878 0.199384 -8.05033e-16 0.974516 0.883846 1.07449 1.06094 0.847509 1.32813 0.996832 0.920744 1.07921 0.937164 0.999877 -0.00319626 0.0405437 NA
5:67714246_A_G rs4976033 05 67714246 A G 62 0.983287 0.97274 70825 95764.8 32248.2 0 70825 95764.8 32248.2 0 198838 695.804 945.624 289.573 0 1931 70129.2 94819.2 31958.6 0 196907 0.402994 0.394813 0.403075 -4.53746e-15 1.00516 0.910977 1.10907 0.913232 0.79575 1.04806 0.966133 0.90548 1.03085 0.29677 0.972504 -0.0349646 0.0335107 NA
5:74560579_G_A rs10066707 05 74560579 G A 63 0.993827 0.990979 79185.4 92459.5 27193.1 0 79185.4 92459.5 27193.1 0 198838 754.969 932.91 243.122 0 1931 78430.5 91526.6 26950 0 196907 0.36926 0.367466 0.369277 -2.19554e-16 1.05888 0.961552 1.16607 0.937176 0.810521 1.08362 0.992245 0.929115 1.05966 0.798267 0.993477 -0.00860706 0.0336752 NA
5:74562029_C_G rs2006760 05 74562029 C G 64 0.98939 0.97486 125754 64721.4 8362.53 0 125754 64721.4 8362.53 0 198838 1208.06 633.043 89.898 0 1931 124546 64088.4 8272.63 0 196907 0.204806 0.210471 0.204751 -6.07434e-15 1.01835 0.92454 1.12167 1.12034 0.903214 1.38965 1.03539 0.95793 1.11911 0.365275 0.974261 0.0368208 0.0406698 NA
rs7703051 rs7703051 05 74625487 C A 65 1 1 77773 93023 28042 0 77773 93023 28042 0 198838 750 918 263 0 1931 77023 92105 27779 0 196907 0.374946 0.3739 0.374956 0 1.02357 0.929 1.12777 0.972296 0.84432 1.11967 0.995499 0.93238 1.06289 0.776989 1 -0.00946699 0.0334233 NA
5:74641707_G_A rs2303152 05 74641707 G A 66 0.999537 0.998251 161037 35775.8 2025.69 0 161037 35775.8 2025.69 0 198838 1566.6 349.824 14.5725 0 1931 159470 35425.9 2011.11 0 196907 0.10015 0.0981276 0.10017 8.78217e-16 1.00519 0.89467 1.12936 0.737596 0.439529 1.2378 0.977397 0.878631 1.08726 0.667474 0.99819 -0.023164 0.0539177 NA
5:74648496_G_T rs17238484 05 74648496 G T 67 0.999732 0.99944 119462 69048.4 10327.1 0 119462 69048.4 10327.1 0 198838 1169.96 668.118 92.9255 0 1931 118293 68380.3 10234.2 0 196907 0.225567 0.221121 0.225611 -7.31848e-17 0.987892 0.897905 1.0869 0.918054 0.742519 1.13509 0.974449 0.902806 1.05178 0.452392 0.999834 -0.0290192 0.0386184 NA
rs5909 rs5909 05 74656175 G A 68 1 1 163171 33930 1737 0 163171 33930 1737 0 198838 1576 335 20 0 1931 161595 33595 1717 0 196907 0.0940565 0.0970999 0.0940266 0 1.02245 0.908189 1.15109 1.19435 0.766442 1.86116 1.0362 0.931003 1.15329 0.558335 1 0.0324169 0.0553837 NA
rs12916 rs12916 05 74656539 T C 69 1 1 71540 95442 31856 0 71540 95442 31856 0 198838 679 946 306 0 1931 70861 94496 31550 0 196907 0.40021 0.403418 0.400179 0 1.04476 0.946221 1.15355 1.01218 0.883829 1.15918 1.01357 0.950157 1.08121 0.808256 1 0.0080237 0.0330634 NA
rs4530754 rs4530754 05 122855416 G A 70 1 1 41306 98436 59096 0 41306 98436 59096 0 198838 449 924 558 0 1931 40857 97512 58538 0 196907 0.455265 0.471776 0.455103 0 0.862252 0.769856 0.965737 0.867394 0.765549 0.982788 0.935142 0.877615 0.996439 0.0498449 1 -0.0637123 0.0324849 NA
rs6882076 rs6882076 05 156390297 T C 71 1 1 26689 92044 80105 0 26689 92044 80105 0 198838 237 910 784 0 1931 26452 91134 79321 0 196907 0.36568 0.358364 0.365751 0 1.11448 0.965407 1.28656 1.10316 0.953346 1.27651 1.0325 0.96647 1.10305 0.369412 1 0.0301453 0.0335852 NA
6:16109163_A_C rs2294261 06 16109163 A C 72 0.996445 0.994399 51855 98997.5 47985.5 0 51855 98997.5 47985.5 0 198838 510.447 965.686 454.867 0 1931 51344.5 98031.8 47530.7 0 196907 0.49027 0.485608 0.490316 1.24414e-15 0.99086 0.889613 1.10363 0.962617 0.847816 1.09296 0.981336 0.921039 1.04558 0.518273 0.994338 -0.0209774 0.0324723 NA
6:26093141_G_A rs1800562 06 26093141 G A 73 0.999531 0.997336 169662 27952.2 1223.81 0 169662 27952.2 1223.81 0 198838 1657.98 258.584 14.4353 0 1931 168004 27693.6 1209.38 0 196907 0.0764437 0.0744316 0.0764634 1.68325e-15 0.946157 0.829436 1.0793 1.2095 0.718213 2.03683 0.971291 0.860825 1.09593 0.654561 0.997394 -0.02731 0.0610368 NA
rs2247056 rs2247056 06 31265490 T C 74 1 1 17553 82965 98320 0 17553 82965 98320 0 198838 187 834 910 0 1931 17366 82131 97410 0 196907 0.296903 0.312791 0.296747 0 0.943012 0.804041 1.106 0.867553 0.740616 1.01625 0.927061 0.865796 0.99266 0.0356512 1 -0.0747002 0.0355566 NA
6:34563164_A_G rs205262 06 34563164 A G 75 0.999272 0.998595 106542 77938 14358.4 0 106542 77938 14358.4 0 198838 1055.66 735.361 139.98 0 1931 105486 77202.7 14218.4 0 196907 0.268195 0.2629 0.268247 0 0.951786 0.865874 1.04622 0.983758 0.824031 1.17444 0.97296 0.905376 1.04559 0.530587 0.998117 -0.0229578 0.0366088 NA
6:43757896_C_A rs998584 06 43757896 C A 76 0.996363 0.994677 53103.4 99411.4 46323.2 0 53103.4 99411.4 46323.2 0 198838 549.714 929.278 452.008 0 1931 52553.7 98482.1 45871.2 0 196907 0.482951 0.474701 0.483031 8.05033e-16 0.902101 0.811378 1.00297 0.942046 0.831289 1.06756 0.967168 0.907691 1.03054 0.30764 0.995255 -0.0331779 0.0325214 NA
rs17789218 rs17789218 06 100600097 T C 77 1 1 113384 73612 11842 0 113384 73612 11842 0 198838 1060 752 119 0 1931 112324 72860 11723 0 196907 0.244661 0.256344 0.244547 0 1.09369 0.995657 1.20138 1.07566 0.889133 1.30132 1.06487 0.990299 1.14505 0.0863913 1 0.0646752 0.037717 NA
6:116337503_G_A rs868943 06 116337503 G A 78 0.999621 0.999387 66428.4 96853.9 35555.7 0 66428.4 96853.9 35555.7 0 198838 585.757 970.055 375.188 0 1931 65842.7 95883.8 35180.5 0 196907 0.422367 0.445477 0.42214 7.31848e-17 1.13721 1.02587 1.26064 1.19877 1.05238 1.36554 1.09969 1.03175 1.1721 0.00359266 0.998324 0.0955308 0.0328073 NA
rs9491696 rs9491696 06 127452639 C G 79 1 1 50986 99526 48326 0 50986 99526 48326 0 198838 495 956 480 0 1931 50491 98570 47846 0 196907 0.493311 0.496116 0.493284 0 0.989286 0.887069 1.10328 1.0233 0.902 1.16092 1.0114 0.949274 1.07758 0.784325 1 0.00887294 0.03242 NA
6:139831757_T_C rs634869 06 139831757 T C 80 0.999778 0.999687 33346.8 96157.9 69333.3 0 33346.8 96157.9 69333.3 0 198838 358.039 915.545 657.416 0 1931 32988.8 95242.3 68675.9 0 196907 0.409508 0.422481 0.409381 -1.4637e-16 0.885698 0.783339 1.00143 0.882007 0.774948 1.00386 0.947498 0.888611 1.01029 0.104552 0.999659 -0.0534131 0.0329066 NA
6:152040291_T_C rs12525163 06 152040291 T C 81 0.999302 0.9986 104794 79144.6 14899.9 0 104794 79144.6 14899.9 0 198838 1050.61 732.82 147.573 0 1931 103743 78411.8 14752.3 0 196907 0.273953 0.266174 0.274029 -7.31848e-17 0.922855 0.839397 1.01461 0.987788 0.830729 1.17454 0.960939 0.894447 1.03237 0.227335 0.998408 -0.0438868 0.0363527 NA
6:160575985_C_T rs2297374 06 160575985 C T 82 0.998067 0.996774 78061.8 92896.5 27879.7 0 78061.8 92896.5 27879.7 0 198838 764.624 919.89 246.486 0 1931 77297.2 91976.6 27633.2 0 196907 0.373812 0.365837 0.37389 8.78217e-16 1.01105 0.918145 1.11337 0.901732 0.78063 1.04162 0.966038 0.904521 1.03174 0.388674 0.998119 -0.0288638 0.0334837 NA
rs1564348 rs1564348 06 160578860 T C 83 1 1 136989 56125 5724 0 136989 56125 5724 0 198838 1286 584 61 0 1931 135703 55541 5663 0 196907 0.16992 0.182807 0.169793 0 1.10955 1.00567 1.22416 1.13666 0.877999 1.47153 1.09379 1.00765 1.18729 0.0380244 1 0.0894483 0.0431161 NA
rs702485 rs702485 07 6449272 A G 84 1 1 58923 98589 41326 0 58923 98589 41326 0 198838 555 968 408 0 1931 58368 97621 40918 0 196907 0.45575 0.461937 0.45569 0 1.04283 0.939018 1.15812 1.04864 0.922245 1.19236 1.02548 0.962316 1.09279 0.471571 1 0.0234017 0.0325058 NA
7:16152174_T_A rs17286602 07 16152174 T A 85 0.997731 0.99644 64861.2 97502.9 36473.9 0 64861.2 97502.9 36473.9 0 198838 636.31 966.29 328.4 0 1931 64224.9 96536.6 36145.5 0 196907 0.428617 0.420272 0.428699 -2.92739e-16 1.0103 0.913645 1.11718 0.917032 0.80219 1.04831 0.966093 0.906013 1.03016 0.27884 0.997575 -0.035535 0.0328137 NA
rs10282707 rs10282707 07 17911038 C T 86 1 1 72316 95258 31264 0 72316 95258 31264 0 198838 684 942 305 0 1931 71632 94316 30959 0 196907 0.39677 0.401864 0.39672 0 1.04596 0.947432 1.15474 1.03172 0.900887 1.18157 1.02168 0.957721 1.08991 0.455306 1 0.0247565 0.033159 NA
rs12670798 rs12670798 07 21607352 T C 87 1 1 112427 74279 12132 0 112427 74279 12132 0 198838 1077 705 149 0 1931 111350 73574 11983 0 196907 0.247797 0.25971 0.24768 0 0.990693 0.900542 1.08987 1.28557 1.08204 1.52738 1.06561 0.991292 1.1455 0.0824575 1 0.0652011 0.0375452 NA
rs4722551 rs4722551 07 25991826 T C 88 1 1 140831 53006 5001 0 140831 53006 5001 0 198838 1390 499 42 0 1931 139441 52507 4959 0 196907 0.158441 0.150958 0.158514 0 0.953365 0.860248 1.05656 0.849632 0.624237 1.15641 0.943858 0.863907 1.03121 0.180985 1 -0.0592864 0.0443187 NA
rs2073547 rs2073547 07 44582331 A G 89 1 1 132659 59019 7160 0 132659 59019 7160 0 198838 1279 573 79 0 1931 131380 58446 7081 0 196907 0.184419 0.18928 0.184371 0 1.00707 0.912135 1.11188 1.14602 0.911934 1.44019 1.03284 0.952561 1.11989 0.43998 1 0.0320449 0.0414968 NA
rs217386 rs217386 07 44600695 G A 90 1 1 66260 96808 35770 0 66260 96808 35770 0 198838 675 904 352 0 1931 65585 95904 35418 0 196907 0.42333 0.416365 0.423398 0 0.915867 0.828548 1.01239 0.965649 0.848351 1.09917 0.971538 0.911042 1.03605 0.394436 1 -0.0278796 0.0327379 NA
rs4917014 rs4917014 07 50305863 T G 91 1 1 91989 86723 20126 0 91989 86723 20126 0 198838 899 835 197 0 1931 91090 85888 19929 0 196907 0.319293 0.318229 0.319303 0 0.985065 0.896095 1.08287 1.00159 0.857826 1.16946 0.995066 0.929612 1.06513 0.880411 1 -0.00523126 0.0347711 NA
rs17145738 rs17145738 07 72982874 C T 92 1 1 153270 42496 3072 0 153270 42496 3072 0 198838 1484 411 36 0 1931 151786 42085 3036 0 196907 0.122311 0.125065 0.122284 0 0.998878 0.895023 1.11478 1.21283 0.869708 1.69131 1.02599 0.932247 1.12917 0.675741 1 0.0206039 0.0492584 NA
rs799160 rs799160 07 73060006 C T 93 1 1 51934 99514 47390 0 51934 99514 47390 0 198838 509 956 466 0 1931 51425 98558 46924 0 196907 0.488574 0.488866 0.488571 0 0.979992 0.879605 1.09184 1.00334 0.884307 1.13839 1.00118 0.939675 1.06671 0.936844 1 0.00257258 0.0324668 NA
7:116358044_A_G rs38855 07 116358044 A G 94 0.992947 0.989682 55903.5 99006.3 43928.2 0 55903.5 99006.3 43928.2 0 198838 519.49 956.42 455.09 0 1931 55384 98049.9 43473.1 0 196907 0.469887 0.483325 0.469755 7.31848e-16 1.03994 0.934103 1.15777 1.11605 0.983465 1.26651 1.05591 0.991019 1.12505 0.0929343 0.988605 0.0547904 0.032611 NA
7:130444934_A_G rs3996352 07 130444934 A G 95 0.997465 0.996053 51631 99050 48157 0 51631 99050 48157 0 198838 503.875 929.878 497.247 0 1931 51127.1 98120.2 47659.7 0 196907 0.491264 0.498284 0.491195 8.05033e-16 0.961605 0.862346 1.07229 1.05864 0.934697 1.19903 1.02876 0.965577 1.09609 0.36138 0.996165 0.0296128 0.0324439 NA
rs17173637 rs17173637 07 150529449 T C 96 1 1 166613 30787 1438 0 166613 30787 1438 0 198838 1630 288 13 0 1931 164983 30499 1425 0 196907 0.0846493 0.081305 0.0846821 0 0.955781 0.842735 1.08399 0.923379 0.533674 1.59766 0.956591 0.851868 1.07419 0.443573 1 -0.0446277 0.0582475 NA
8:9184231_G_A rs4240624 08 9184231 G A 97 0.999844 0.999333 1678.47 33071.2 164088 0 1678.47 33071.2 164088 0 198838 25 342.027 1563.97 0 1931 1653.47 32729.2 162524 0 196907 0.0916027 0.101509 0.0915055 -1.4637e-16 0.691167 0.459121 1.04049 0.636456 0.427449 0.947659 0.891527 0.802668 0.990223 0.0396586 0.999818 -0.115121 0.0559577 NA
8:9267117_C_T rs9693857 08 9267117 C T 98 0.996589 0.995234 61210.8 98437.5 39189.8 0 61210.8 98437.5 39189.8 0 198838 637.49 948.051 345.459 0 1931 60573.3 97489.4 38844.3 0 196907 0.444626 0.424383 0.444824 8.78217e-16 0.924021 0.835336 1.02212 0.845039 0.740866 0.963859 0.920168 0.863018 0.981103 0.0157498 0.995881 -0.0789999 0.0327167 NA
8:15799853_G_C rs4332136 08 15799853 G C 99 0.999557 0.978136 195684 3142.07 12.0275 0 195684 3142.07 12.0275 0 198838 1896.64 34.3647 0 0 1931 193787 3107.71 12.0275 0 196907 0.00796157 0.00889816 0.00795239 -4.53746e-15 1.12983 0.804808 1.58612 NA NA NA 1.12 0.799031 1.5699 0.475705 0.983931 0.131661 0.184598 NA
rs4921914 rs4921914 08 18272438 C T 100 1 1 9575 69342 119921 0 9575 69342 119921 0 198838 88 672 1171 0 1931 9487 68670 118750 0 196907 0.222523 0.219575 0.222552 0 1.05499 0.843918 1.31885 1.06309 0.855154 1.32158 1.01744 0.94245 1.09839 0.574528 1 0.0219194 0.0390445 NA
rs1801177 rs1801177 08 19805708 G A 101 1 1 192039 6746 53 0 192039 6746 53 0 198838 1862 69 0 0 1931 190177 6677 53 0 196907 0.0172301 0.0178664 0.0172239 0 1.05547 0.828998 1.34381 NA NA NA 1.03798 0.817078 1.31861 0.732655 1 0.0426201 0.124767 NA
rs268 rs268 08 19813529 A G 102 1 1 191686 7075 77 0 191686 7075 77 0 198838 1858 73 0 0 1931 189828 7002 77 0 196907 0.0181781 0.0189021 0.018171 0 1.06516 0.842021 1.34744 NA NA NA 1.04101 0.824823 1.31386 0.861443 1 0.0209239 0.119882 NA
rs301 rs301 08 19816934 T C 103 1 1 116060 71865 10913 0 116060 71865 10913 0 198838 1109 717 105 0 1931 114951 71148 10808 0 196907 0.235596 0.240031 0.235553 0 1.04457 0.950484 1.14797 1.00699 0.823551 1.23129 1.02502 0.951703 1.10398 0.575723 1 0.0213857 0.0382131 NA
rs326 rs326 08 19819439 A G 104 1 1 99256 82445 17137 0 99256 82445 17137 0 198838 943 823 165 0 1931 98313 81622 16972 0 196907 0.293503 0.29855 0.293453 0 1.05122 0.956946 1.15477 1.01356 0.858364 1.19682 1.02476 0.956187 1.09825 0.539688 1 0.0218295 0.0355944 NA
rs328 rs328 08 19819724 C G 105 1 1 160593 36243 2002 0 160593 36243 2002 0 198838 1557 352 22 0 1931 159036 35891 1980 0 196907 0.101206 0.102538 0.101192 0 1.00176 0.891827 1.12524 1.13492 0.743354 1.73274 1.01481 0.914132 1.12658 0.831884 1 0.011411 0.0537531 NA
rs12678919 rs12678919 08 19844222 A G 106 1 1 161891 35080 1867 0 161891 35080 1867 0 198838 1574 336 21 0 1931 160317 34744 1846 0 196907 0.0976021 0.0978767 0.0975994 0 0.984996 0.875049 1.10876 1.15868 0.751481 1.78652 1.00315 0.901663 1.11606 0.980421 1 -0.00133955 0.0545854 NA
8:19865843_G_A rs894210 08 19865843 G A 107 0.99535 0.992935 41998.1 98851 57988.8 0 41998.1 98851 57988.8 0 198838 391.847 968.506 570.647 0 1931 41606.3 97882.5 57418.2 0 196907 0.45979 0.453703 0.459849 -3.65924e-16 1.05061 0.933756 1.18208 1.05526 0.927354 1.20081 1.02508 0.961859 1.09246 0.504826 0.993199 0.0217579 0.0326246 NA
rs10102164 rs10102164 08 55421614 G A 108 1 1 123510 66347 8981 0 123510 66347 8981 0 198838 1171 672 88 0 1931 122339 65675 8893 0 196907 0.212004 0.219575 0.21193 0 1.069 0.971801 1.17592 1.03381 0.831556 1.28527 1.04622 0.969104 1.12948 0.261179 1 0.044503 0.0396072 NA
8:59385919_C_T rs2326077 08 59385919 C T 109 0.999427 0.998936 22391.9 88801.3 87644.9 0 22391.9 88801.3 87644.9 0 198838 208.376 869.541 853.082 0 1931 22183.5 87931.7 86791.8 0 196907 0.335914 0.333064 0.335942 -4.39109e-16 1.05275 0.904401 1.22544 1.04639 0.898682 1.21838 1.01301 0.947133 1.08347 0.680305 0.998496 0.0141653 0.0343779 NA
rs2293889 rs2293889 08 116599199 T G 110 1 1 36586 98080 64172 0 36586 98080 64172 0 198838 357 977 597 0 1931 36229 97103 63575 0 196907 0.430632 0.437856 0.430561 0 1.02106 0.903956 1.15333 0.952963 0.835317 1.08718 0.970742 0.910667 1.03478 0.365011 1 -0.0297201 0.0328088 NA
8:116663898_G_A rs2737252 08 116663898 G A 111 0.998206 0.996546 102672 80424.2 15741.4 0 102672 80424.2 15741.4 0 198838 1003.62 783.31 144.071 0 1931 101669 79640.9 15597.4 0 196907 0.281403 0.277434 0.281442 0 0.996359 0.907055 1.09446 0.935712 0.785151 1.11515 0.980294 0.913305 1.0522 0.466639 0.994427 -0.0263057 0.0361363 NA
8:121868551_G_T rs4871137 08 121868551 G T 112 0.99855 0.997662 20293.8 86183.7 92360.5 0 20293.8 86183.7 92360.5 0 198838 205.718 820.804 904.478 0 1931 20088.1 85362.9 91456 0 196907 0.31878 0.319068 0.318778 -1.68325e-15 0.938939 0.805254 1.09482 0.965724 0.829407 1.12444 0.998665 0.933018 1.06893 0.955764 0.997354 -0.00193244 0.0348376 NA
8:126474306_G_A rs2980885 08 126474306 G A 113 0.990792 0.979575 9979.57 69487.6 119371 0 9979.57 69487.6 119371 0 198838 104.227 640.969 1185.8 0 1931 9875.34 68846.6 118185 0 196907 0.224924 0.219944 0.224972 -2.85421e-15 0.882113 0.716403 1.08615 0.950649 0.77732 1.16263 1.0295 0.95367 1.11136 0.564245 0.97906 0.0226806 0.0393386 NA
8:126482621_C_A rs2954022 08 126482621 C A 114 0.999793 0.999678 56576.9 99140.1 43121.1 0 56576.9 99140.1 43121.1 0 198838 564 949.616 417.384 0 1931 56012.9 98190.5 42703.7 0 196907 0.466164 0.462036 0.466204 2.92739e-16 0.960477 0.864991 1.0665 0.970687 0.854766 1.10233 0.983381 0.922813 1.04792 0.548056 0.999672 -0.0195351 0.0325218 NA
8:126482621_C_T rs2954022 08 126482621 C T 115 0.999638 0.705406 198645 193.039 0 0 198645 193.039 0 0 198838 1928.17 2.82745 0 0 1931 196717 190.212 0 0 196907 0.000485418 0.000732121 0.000482999 -5.04975e-15 1.51654 0.468283 4.91132 NA NA NA 1.51616 0.468367 4.90799 0.355704 0.621044 0.869031 0.940935 NA
rs4075205 rs4075205 08 144284709 T C 116 1 1 57247 98708 42883 0 57247 98708 42883 0 198838 562 928 441 0 1931 56685 97780 42442 0 196907 0.46388 0.468669 0.463833 0 0.95726 0.86161 1.06353 1.04803 0.92459 1.18796 1.01962 0.956878 1.08648 0.50049 1 0.0218649 0.0324541 NA
8:145022657_G_T rs7832643 08 145022657 G T 117 0.993824 0.991751 70717.1 95721 32399.9 0 70717.1 95721 32399.9 0 198838 707.447 898.973 324.58 0 1931 70009.6 94822 32075.4 0 196907 0.403647 0.400863 0.403675 4.39109e-16 0.938212 0.849787 1.03584 1.00142 0.877527 1.14279 0.988375 0.92648 1.05441 0.691136 0.992256 -0.0131713 0.0331508 NA
9:2640759_A_G rs3780181 09 2640759 A G 118 0.997256 0.983524 172851 25048.6 938.561 0 172851 25048.6 938.561 0 198838 1687.27 236.576 7.14902 0 1931 171164 24812 931.412 0 196907 0.0677077 0.0649597 0.0677346 -7.09892e-15 0.967242 0.843642 1.10895 0.778629 0.372455 1.62775 0.956187 0.840822 1.08738 0.497816 0.986067 -0.0440018 0.064906 NA
9:15304782_C_A rs686030 09 15304782 C A 119 0.999337 0.997875 3950.81 48117.1 146770 0 3950.81 48117.1 146770 0 198838 40.9922 459.812 1430.2 0 1931 3909.82 47657.3 145340 0 196907 0.140865 0.140289 0.140871 1.4637e-16 0.920252 0.667476 1.26876 0.93857 0.686943 1.28237 1.00483 0.917188 1.10084 0.939977 0.997722 0.00350373 0.0465307 NA
9:16904846_C_T rs7033354 09 16904846 C T 120 0.998752 0.997875 20620.5 86686 91531.4 0 20620.5 86686 91531.4 0 198838 214.047 802.18 914.773 0 1931 20406.5 85883.9 90616.7 0 196907 0.321687 0.318559 0.321717 -1.53688e-15 0.89047 0.765243 1.03619 0.962419 0.8287 1.11771 1.01462 0.947897 1.08604 0.656502 0.998597 0.0154368 0.0347091 NA
rs1883025 rs1883025 09 107664301 C T 121 1 1 110542 75334 12962 0 110542 75334 12962 0 198838 1091 716 124 0 1931 109451 74618 12838 0 196907 0.254624 0.249612 0.254674 0 0.962641 0.875639 1.05829 0.96899 0.804008 1.16783 0.973512 0.904773 1.04747 0.529658 1 -0.0233798 0.0371977 NA
9:107684230_T_G rs2472509 09 107684230 T G 122 0.989686 0.982596 89893.1 87776.7 21168.2 0 89893.1 87776.7 21168.2 0 198838 860.608 858.18 212.212 0 1931 89032.5 86918.6 20956 0 196907 0.327184 0.332109 0.327135 1.02459e-15 1.02143 0.928849 1.12324 1.04762 0.900819 1.21835 1.02276 0.956198 1.09396 0.569423 0.982426 0.0198243 0.0348466 NA
rs8176720 rs8176720 09 136132873 T C 123 1 1 89348 87611 21879 0 89348 87611 21879 0 198838 862 837 232 0 1931 88486 86774 21647 0 196907 0.330342 0.336872 0.330278 0 0.990155 0.899905 1.08946 1.10016 0.950976 1.27276 1.03011 0.963296 1.10156 0.362351 1 0.0313597 0.0344273 NA
rs579459 rs579459 09 136154168 T C 124 1 1 124557 65737 8544 0 124557 65737 8544 0 198838 1183 653 95 0 1931 123374 65084 8449 0 196907 0.208273 0.218281 0.208174 0 1.04635 0.950551 1.15181 1.17262 0.950346 1.44688 1.0621 0.983648 1.14682 0.119234 1 0.0623874 0.0400433 NA
10:5196273_A_G rs1781930 10 5196273 A G 125 0.999811 0.999527 6298.49 58183.9 134356 0 6298.49 58183.9 134356 0 198838 60.9961 575.467 1294.54 0 1931 6237.49 57608.4 133061 0 196907 0.177986 0.180595 0.177961 2.19554e-16 1.02151 0.783539 1.33175 0.994882 0.768597 1.28779 0.982254 0.904567 1.06661 0.765048 0.999463 -0.0126402 0.0422948 NA
rs970548 rs970548 10 46013277 A C 126 1 1 112685 73966 12187 0 112685 73966 12187 0 198838 1117 687 127 0 1931 111568 73279 12060 0 196907 0.247287 0.243656 0.247322 0 0.936405 0.851126 1.03023 1.05182 0.87461 1.26494 0.980401 0.910631 1.05552 0.58614 1 -0.0204291 0.0375234 NA
10:65301725_T_C rs7897379 10 65301725 T C 127 0.999405 0.99906 53916.2 99385.2 45536.6 0 53916.2 99385.2 45536.6 0 198838 533.914 959.294 437.792 0 1931 53382.3 98425.9 45098.8 0 196907 0.478929 0.475111 0.478966 1.4637e-16 0.97447 0.876154 1.08382 0.970574 0.854824 1.102 0.984666 0.924115 1.04918 0.639793 0.999149 -0.0151885 0.0324548 NA
rs2068888 rs2068888 10 94839642 G A 128 1 1 60015 98431 40392 0 60015 98431 40392 0 198838 577 969 385 0 1931 59438 97462 40007 0 196907 0.450656 0.450285 0.450659 0 1.02418 0.923416 1.13594 0.991318 0.870818 1.12849 0.998488 0.936865 1.06416 0.99315 1 -0.000279367 0.0325406 NA
rs2255141 rs2255141 10 113933886 A G 129 1 1 15145 79422 104271 0 15145 79422 104271 0 198838 146 780 1005 0 1931 14999 78642 103266 0 196907 0.275883 0.277576 0.275866 0 1.01894 0.853135 1.21697 0.999812 0.839772 1.19035 0.991492 0.923743 1.06421 0.742731 1 -0.0119154 0.036301 NA
rs2923084 rs2923084 11 10388782 A G 130 1 1 133882 58569 6387 0 133882 58569 6387 0 198838 1285 583 63 0 1931 132597 57986 6324 0 196907 0.1794 0.183584 0.179359 0 1.03747 0.940286 1.1447 1.02797 0.797248 1.32546 1.02885 0.947974 1.11663 0.504059 1 0.0281944 0.0421998 NA
11:14276999_G_A rs2303975 11 14276999 G A 131 0.99895 0.995977 157203 39192.1 2442.56 0 157203 39192.1 2442.56 0 198838 1547.52 359.467 24.0118 0 1931 155656 38832.6 2418.55 0 196907 0.110837 0.105513 0.110889 1.4637e-16 0.931089 0.829696 1.04487 0.998615 0.666005 1.49733 0.945797 0.853107 1.04856 0.301966 0.996306 -0.0533523 0.0516867 NA
11:18656271_C_T rs10832962 11 18656271 C T 132 0.998781 0.997227 13298.3 76363.6 109176 0 13298.3 76363.6 109176 0 198838 109.435 744.561 1077 0 1931 13188.9 75619.1 108099 0 196907 0.258905 0.249464 0.258997 -2.12236e-15 1.18664 0.970076 1.45155 1.20073 0.985558 1.46288 1.05157 0.97731 1.13147 0.185916 0.996828 0.0490482 0.0370803 NA
rs326214 rs326214 11 47298360 G A 133 1 1 20847 86859 91132 0 20847 86859 91132 0 198838 214 815 902 0 1931 20633 86044 90230 0 196907 0.323261 0.321854 0.323274 0 0.913241 0.785002 1.06243 0.963838 0.829752 1.11959 1.00652 0.940506 1.07717 0.794655 1 0.00900245 0.0345888 NA
rs17788930 rs17788930 11 47752775 A G 134 1 1 84805 89973 24060 0 84805 89973 24060 0 198838 821 868 242 0 1931 83984 89105 23818 0 196907 0.34725 0.350078 0.347222 0 0.996486 0.905376 1.09676 1.03935 0.899887 1.20044 1.01265 0.947554 1.08222 0.811633 1 0.00809829 0.0339808 NA
11:51512090_T_C rs11246602 11 51512090 T C 135 0.999689 0.998709 149708 45617.4 3512.45 0 149708 45617.4 3512.45 0 198838 1446.43 448.518 36.051 0 1931 148262 45168.8 3476.4 0 196907 0.132375 0.134806 0.132351 -1.67593e-14 1.01782 0.915041 1.13215 1.06297 0.762523 1.48179 1.02144 0.930905 1.12077 0.757494 0.998408 0.0147249 0.0476886 NA
11:55324308_A_G rs12226802 11 55324308 A G 136 0.999927 0.999733 151019 44499 3320 0 151019 44499 3320 0 198838 1462.03 436.969 32 0 1931 149557 44062 3288 0 196907 0.128595 0.129717 0.128584 5.12293e-16 1.01446 0.911167 1.12947 0.99556 0.70019 1.41553 1.01013 0.919201 1.11006 0.935413 0.999872 0.00390952 0.048244 NA
rs174532 rs174532 11 61548874 G A 137 1 1 98151 83174 17513 0 98151 83174 17513 0 198838 944 825 162 0 1931 97207 82349 17351 0 196907 0.297227 0.297514 0.297224 0 1.03162 0.939188 1.13316 0.961426 0.813182 1.1367 1.00139 0.934319 1.07328 0.998527 1 6.5519e-05 0.0354848 NA
rs1535 rs1535 11 61597972 A G 138 1 1 85254 89900 23684 0 85254 89900 23684 0 198838 837 873 221 0 1931 84417 89027 23463 0 196907 0.345175 0.340497 0.345221 0 0.989002 0.899117 1.08787 0.949977 0.818524 1.10254 0.97925 0.915901 1.04698 0.507025 1 -0.0225852 0.0340406 NA
rs12801636 rs12801636 11 65391317 G A 139 1 1 119445 69301 10092 0 119445 69301 10092 0 198838 1177 664 90 0 1931 118268 68637 10002 0 196907 0.22502 0.21854 0.225083 0 0.972077 0.883457 1.06959 0.904162 0.729007 1.1214 0.962797 0.891725 1.03953 0.271549 1 -0.0426005 0.0387453 NA
rs499974 rs499974 11 75455021 C A 140 1 1 141368 52518 4952 0 141368 52518 4952 0 198838 1336 525 70 0 1931 140032 51993 4882 0 196907 0.156967 0.172191 0.156818 0 1.05836 0.956251 1.17138 1.50287 1.17982 1.91437 1.11842 1.02833 1.2164 0.00869155 1 0.11664 0.0444518 NA
11:116639104_A_G rs10790162 11 116639104 A G 141 0.999729 0.998397 894.945 25128.5 172815 0 894.945 25128.5 172815 0 198838 11 230.82 1689.18 0 1931 883.945 24897.7 171125 0 196907 0.0676894 0.0654634 0.0677112 -7.31848e-17 0.744982 0.405358 1.36915 0.793221 0.436831 1.44037 1.03683 0.912152 1.17855 0.633695 0.999349 0.0308122 0.0646592 NA
rs603446 rs603446 11 116654435 C T 142 1 1 59260 98688 40890 0 59260 98688 40890 0 198838 603 944 384 0 1931 58657 97744 40506 0 196907 0.453807 0.443294 0.45391 0 0.939473 0.847788 1.04107 0.922177 0.810902 1.04872 0.957988 0.89878 1.0211 0.168963 1 -0.0447988 0.0325681 NA
11:122534504_T_C rs7117842 11 122534504 T C 143 0.993183 0.988815 78814.7 92978.8 27044.5 0 78814.7 92978.8 27044.5 0 198838 769.396 939.067 222.537 0 1931 78045.3 92039.7 26822 0 196907 0.369818 0.3584 0.36993 3.65924e-16 1.03495 0.940414 1.13898 0.841607 0.724503 0.977639 0.951422 0.890577 1.01642 0.135314 0.99202 -0.0504248 0.0337635 NA
rs11220462 rs11220462 11 126243952 G A 144 1 1 149527 45714 3597 0 149527 45714 3597 0 198838 1479 427 25 0 1931 148048 45287 3572 0 196907 0.133043 0.123511 0.133136 0 0.943819 0.847038 1.05166 0.700588 0.471176 1.0417 0.917516 0.833283 1.01026 0.0869606 1 -0.0816311 0.0476914 NA
12:20463526_A_G rs11045163 12 20463526 A G 145 0.996909 0.995099 64532.8 97475 36830.3 0 64532.8 97475 36830.3 0 198838 656.38 906.922 367.698 0 1931 63876.4 96568.1 36462.6 0 196907 0.430339 0.425251 0.430389 -1.31733e-15 0.913947 0.826198 1.01102 0.981361 0.863178 1.11573 0.979228 0.918423 1.04406 0.584439 0.995369 -0.0179443 0.0328102 NA
12:57844049_C_T rs3741414 12 57844049 C T 146 0.999667 0.999201 114509 72554.5 11774.7 0 114509 72554.5 11774.7 0 198838 1134.98 676.075 119.941 0 1931 113374 71878.4 11654.8 0 196907 0.241664 0.237172 0.241708 1.09777e-15 0.939547 0.85382 1.03388 1.02798 0.850825 1.24203 0.975397 0.905364 1.05085 0.426222 0.999261 -0.0300406 0.0377549 NA
rs10861661 rs10861661 12 107174646 A C 147 1 1 112594 74381 11863 0 112594 74381 11863 0 198838 1091 715 125 0 1931 111503 73666 11738 0 196907 0.246701 0.249871 0.24667 0 0.991975 0.902286 1.09058 1.08837 0.903599 1.31093 1.0173 0.945484 1.09457 0.572319 1 0.0213022 0.0377271 NA
12:109950144_A_G rs2241210 12 109950144 A G 148 0.999871 0.999792 45359.9 98846.2 54632 0 45359.9 98846.2 54632 0 198838 431.973 966.773 532.255 0 1931 44927.9 97879.4 54099.7 0 196907 0.476684 0.474034 0.47671 2.92739e-16 1.02729 0.916625 1.15131 1.02326 0.900727 1.16245 1.01079 0.948627 1.07703 0.635576 0.999774 0.0153564 0.0324047 NA
rs653178 rs653178 12 112007756 C T 149 1 1 46474 98904 53460 0 46474 98904 53460 0 198838 439 932 560 0 1931 46035 97972 52900 0 196907 0.482433 0.468669 0.482568 0 0.997557 0.89008 1.11801 1.11008 0.979092 1.2586 1.05731 0.992251 1.12664 0.0826792 1 0.0561472 0.032355 NA
12:112310580_G_A rs6489818 12 112310580 G A 150 0.999925 0.999812 134763 57838.5 6236.1 0 134763 57838.5 6236.1 0 198838 1283.12 584.788 63.0902 0 1931 133480 57253.7 6173.01 0 196907 0.176804 0.184093 0.176733 -2.19554e-16 1.06254 0.963078 1.17227 1.0632 0.824682 1.3707 1.05105 0.968504 1.14062 0.223835 0.99933 0.0516844 0.0424898 NA
12:121376416_C_T rs1186380 12 121376416 C T 151 0.996052 0.991467 111433 74889.2 12515.7 0 111433 74889.2 12515.7 0 198838 1073.33 757.42 100.247 0 1931 110360 74131.8 12415.4 0 196907 0.251261 0.248036 0.251293 -2.63465e-15 1.05053 0.956781 1.15347 0.830206 0.675963 1.01964 0.982763 0.913227 1.05759 0.636388 0.99108 -0.0177341 0.0375123 NA
12:121416650_A_C rs1169288 12 121416650 A C 152 0.993865 0.989068 93029.5 86018.2 19790.3 0 93029.5 86018.2 19790.3 0 198838 866.247 875.675 189.078 0 1931 92163.3 85142.5 19601.2 0 196907 0.315832 0.324659 0.315745 -4.90338e-15 1.09424 0.995684 1.20255 1.0263 0.876235 1.20207 1.0418 0.973614 1.11476 0.206054 0.990094 0.0443624 0.0350833 NA
12:125259888_A_G rs838876 12 125259888 A G 153 0.987362 0.976979 19961.9 86276.1 92600.1 0 19961.9 86276.1 92600.1 0 198838 174.604 868.525 887.871 0 1931 19787.2 85407.5 91712.2 0 196907 0.317343 0.315312 0.317363 -5.34249e-15 1.15244 0.978816 1.35686 1.09712 0.932115 1.29133 1.00953 0.942967 1.08079 0.800811 0.977422 0.00888052 0.0351985 NA
12:125283766_C_T rs10773105 12 125283766 C T 154 0.998349 0.997133 48370.4 99571.3 50896.3 0 48370.4 99571.3 50896.3 0 198838 461.6 941.459 527.941 0 1931 47908.8 98629.9 50368.4 0 196907 0.493648 0.482822 0.493754 8.05033e-16 0.9907 0.885817 1.108 1.08787 0.959543 1.23336 1.04473 0.980524 1.11313 0.194221 0.997354 0.0421395 0.0324601 NA
rs4942486 rs4942486 13 32953388 T C 155 1 1 45120 99378 54340 0 45120 99378 54340 0 198838 441 982 508 0 1931 44679 98396 53832 0 196907 0.476815 0.482651 0.476758 0 1.01111 0.903158 1.13197 0.956066 0.841045 1.08682 0.976664 0.916642 1.04062 0.453975 1 -0.0243493 0.0325175 NA
rs1341267 rs1341267 13 95284980 C A 156 1 1 31945 95298 71595 0 31945 95298 71595 0 198838 320 937 674 0 1931 31625 94361 70921 0 196907 0.400296 0.408338 0.400217 0 0.981358 0.863847 1.11486 0.939216 0.821661 1.07359 0.966842 0.906466 1.03124 0.285673 1 -0.0352543 0.03302 NA
rs8017377 rs8017377 14 24883887 G A 157 1 1 54967 99097 44774 0 54967 99097 44774 0 198838 499 972 460 0 1931 54468 98125 44314 0 196907 0.474369 0.489902 0.474216 0 1.08125 0.97013 1.20511 1.13307 0.997629 1.28691 1.06484 0.999427 1.13454 0.0535404 1 0.0625955 0.0324239 NA
rs4983559 rs4983559 14 105277209 G A 158 1 1 29867 94498 74473 0 29867 94498 74473 0 198838 304 896 731 0 1931 29563 93602 73742 0 196907 0.387833 0.389436 0.387818 0 0.930889 0.816797 1.06092 0.964001 0.842735 1.10272 0.993214 0.930712 1.05991 0.897379 1 -0.00428968 0.0332602 NA
rs2412710 rs2412710 15 42683787 G A 159 1 1 191788 6995 55 0 191788 6995 55 0 198838 1871 60 0 0 1931 189917 6935 55 0 196907 0.0178663 0.015536 0.0178892 0 0.878203 0.678377 1.13689 NA NA NA 0.866383 0.67063 1.11928 0.27791 1 -0.132899 0.122484 NA
15:44211273_T_C rs492571 15 44211273 T C 160 0.999748 0.997781 182470 16011.1 357.275 0 182470 16011.1 357.275 0 198838 1762.74 165.255 3.00392 0 1931 180707 15845.8 354.271 0 196907 0.0420584 0.0443456 0.042036 -2.34191e-15 1.06912 0.910788 1.25497 0.86924 0.278941 2.70874 1.05749 0.906565 1.23355 0.449909 0.995451 0.0612112 0.0810137 NA
rs1532085 rs1532085 15 58683366 A G 161 1 1 29572 94151 75115 0 29572 94151 75115 0 198838 314 918 699 0 1931 29258 93233 74416 0 196907 0.385477 0.400311 0.385332 0 0.917462 0.806579 1.04359 0.875237 0.765596 1.00058 0.939124 0.880295 1.00188 0.0629356 1 -0.0618251 0.0332456 NA
15:58731153_G_C rs261342 15 58731153 G C 162 0.994873 0.988396 9717.2 68397.3 120724 0 9717.2 68397.3 120724 0 198838 81.3922 683.918 1165.69 0 1931 9635.8 67713.4 119558 0 196907 0.220862 0.219239 0.220878 -5.41567e-15 1.19573 0.949286 1.50616 1.15428 0.921097 1.44649 1.0096 0.935147 1.08997 0.782886 0.990823 0.0107991 0.0391894 NA
rs2652834 rs2652834 15 63396867 A G 163 1 1 7033 60499 131306 0 7033 60499 131306 0 198838 79 577 1275 0 1931 6954 59922 130031 0 196907 0.187502 0.190316 0.187474 0 0.847612 0.669135 1.07369 0.863119 0.686791 1.08472 0.981624 0.905481 1.06417 0.628324 1 -0.0200669 0.0414531 NA
15:72566615_C_T rs1035744 15 72566615 C T 164 0.997783 0.995324 14435.9 78646 105756 0 14435.9 78646 105756 0 198838 162.788 768.882 999.329 0 1931 14273.1 77877.1 104757 0 196907 0.270365 0.283392 0.270238 -8.78217e-16 0.865656 0.730294 1.02611 0.836415 0.708072 0.988022 0.936395 0.872792 1.00463 0.0565178 0.996491 -0.0698556 0.0366308 NA
rs3198697 rs3198697 16 15129940 C T 165 1 1 69751 95771 33316 0 69751 95771 33316 0 198838 647 979 305 0 1931 69104 94792 33011 0 196907 0.40838 0.411445 0.40835 0 1.10309 0.998326 1.21884 0.986825 0.860683 1.13145 1.01288 0.949698 1.08026 0.629207 1 0.0158862 0.0329013 NA
rs749671 rs749671 16 31088347 G A 166 1 1 78738 92556 27544 0 78738 92556 27544 0 198838 791 888 252 0 1931 77947 91668 27292 0 196907 0.371267 0.360435 0.371373 0 0.954593 0.866952 1.05109 0.909888 0.789086 1.04918 0.953947 0.893014 1.01904 0.15374 1 -0.0478217 0.0335251 NA
16:53799977_T_G rs9930333 16 53799977 T G 167 0.999907 0.999837 66554.3 97061 35222.7 0 66554.3 97061 35222.7 0 198838 625.996 949.012 355.992 0 1931 65928.3 96112 34866.7 0 196907 0.421213 0.430087 0.421126 -1.4637e-16 1.03991 0.939625 1.15089 1.0753 0.943505 1.22551 1.03734 0.973009 1.10592 0.272656 0.999961 0.0360045 0.0328218 NA
rs9989419 rs9989419 16 56985139 A G 168 1 1 31075 94742 73021 0 31075 94742 73021 0 198838 289 929 713 0 1931 30786 93813 72308 0 196907 0.394522 0.390212 0.394564 0 1.05489 0.923853 1.20452 1.05041 0.915627 1.20503 1.01842 0.954357 1.08679 0.605425 1 0.0171131 0.0331255 NA
rs5880 rs5880 16 57015091 G C 169 1 1 177339 20828 671 0 177339 20828 671 0 198838 1717 207 7 0 1931 175622 20621 664 0 196907 0.0557489 0.0572242 0.0557344 0 1.02676 0.888235 1.18689 1.0783 0.51128 2.27414 1.02835 0.897171 1.17872 0.716575 1 0.0255298 0.0703222 NA
rs16942887 rs16942887 16 67928042 G A 170 1 1 155890 40250 2698 0 155890 40250 2698 0 198838 1506 404 21 0 1931 154384 39846 2677 0 196907 0.114782 0.115484 0.114775 0 1.03938 0.930769 1.16066 0.804171 0.521882 1.23915 1.00699 0.911918 1.11196 0.938674 1 0.00390275 0.0507267 NA
16:72057282_A_G rs2288002 16 72057282 A G 171 0.996478 0.994849 37335.2 97874.9 63627.8 0 37335.2 97874.9 63627.8 0 198838 381.659 928.522 620.82 0 1931 36953.6 96946.4 63007 0 196907 0.433884 0.438073 0.433843 2.04917e-15 0.927345 0.822665 1.04534 0.95402 0.839285 1.08444 0.982944 0.922118 1.04778 0.652375 0.993819 -0.0147885 0.0328294 NA
rs2000999 rs2000999 16 72108093 G A 172 1 1 130788 60806 7244 0 130788 60806 7244 0 198838 1268 593 70 0 1931 129520 60213 7174 0 196907 0.189335 0.189798 0.18933 0 1.00596 0.912068 1.10952 0.996677 0.782591 1.26933 1.00305 0.925169 1.08748 0.932433 1 0.00350103 0.0412935 NA
rs2925979 rs2925979 16 81534790 T C 173 1 1 17872 83638 97328 0 17872 83638 97328 0 198838 182 820 929 0 1931 17690 82818 96399 0 196907 0.300199 0.306577 0.300137 0 0.962378 0.818921 1.13096 0.936698 0.798451 1.09888 0.969984 0.905545 1.03901 0.446942 1 -0.0268975 0.0353671 NA
rs314253 rs314253 17 7091650 T C 174 1 1 84220 90433 24185 0 84220 90433 24185 0 198838 799 900 232 0 1931 83421 89533 23953 0 196907 0.349035 0.353185 0.348995 0 1.04951 0.953697 1.15496 1.01125 0.873109 1.17124 1.01856 0.953211 1.08839 0.608151 1 0.0174472 0.0340291 NA
rs4791641 rs4791641 17 8161149 C T 175 1 1 49080 99262 50496 0 49080 99262 50496 0 198838 490 957 484 0 1931 48590 98305 50012 0 196907 0.496439 0.501554 0.496389 0 0.965355 0.865301 1.07698 0.95967 0.845868 1.08878 0.979554 0.91939 1.04366 0.489845 1 -0.0223725 0.0323978 NA
17:37821435_G_T rs931992 17 37821435 G T 176 0.998954 0.998061 21951.7 88097.1 88789.1 0 21951.7 88097.1 88789.1 0 198838 211.278 830.788 888.933 0 1931 21740.5 87266.3 87900.2 0 196907 0.33193 0.324533 0.332003 -7.31848e-17 0.979619 0.841694 1.14015 1.04062 0.895003 1.20993 1.03446 0.966754 1.1069 0.369938 0.998194 0.0308935 0.0344567 NA
rs8077889 rs8077889 17 41878166 A C 177 1 1 122910 66949 8979 0 122910 66949 8979 0 198838 1175 658 98 0 1931 121735 66291 8881 0 196907 0.213508 0.221129 0.213433 0 1.02837 0.934327 1.13188 1.14325 0.929296 1.40647 1.04629 0.969355 1.12934 0.22162 1 0.0483784 0.0395821 NA
17:45391804_T_C rs7225700 17 45391804 T C 178 0.999693 0.999498 25175 91092.5 82570.6 0 25175 91092.5 82570.6 0 198838 247.996 898.82 784.184 0 1931 24927 90193.6 81786.4 0 196907 0.355672 0.361163 0.355619 -1.4637e-16 1.00166 0.869686 1.15367 0.963745 0.834917 1.11245 0.976176 0.913844 1.04276 0.539696 0.999185 -0.02076 0.0338512 NA
17:66882466_T_G rs4148005 17 66882466 T G 179 0.999147 0.998414 92787.1 86086.3 19964.7 0 92787.1 86086.3 19964.7 0 198838 927.094 818.337 185.569 0 1931 91860 85267.9 19779.1 0 196907 0.31688 0.307994 0.316967 1.61007e-15 0.950931 0.865208 1.04515 0.929609 0.793452 1.08913 0.959092 0.895464 1.02724 0.227905 0.998912 -0.0420158 0.0348455 NA
17:76388202_A_G rs4969178 17 76388202 A G 180 0.987018 0.976346 30079.4 94719.9 74038.6 0 30079.4 94719.9 74038.6 0 198838 328.729 909.082 693.188 0 1931 29750.7 93810.8 73345.4 0 196907 0.38946 0.40563 0.389301 -3.22013e-15 0.877019 0.772563 0.995598 0.855336 0.749607 0.975978 0.934085 0.875693 0.99637 0.0483083 0.976884 -0.0663292 0.0335904 NA
rs4939883 rs4939883 18 47167214 T C 181 1 1 6490 58446 133902 0 6490 58446 133902 0 198838 78 564 1289 0 1931 6412 57882 132613 0 196907 0.179609 0.186432 0.179542 0 0.801004 0.631242 1.01642 0.799035 0.634916 1.00558 0.954954 0.880308 1.03593 0.287574 1 -0.0448327 0.0421575 NA
18:47209143_C_T rs11660468 18 47209143 C T 182 0.998561 0.997596 73670.9 94228.8 30938.3 0 73670.9 94228.8 30938.3 0 198838 744.929 907.349 278.722 0 1931 72926 93321.5 30659.6 0 196907 0.392544 0.379283 0.392674 5.85478e-16 0.951831 0.863504 1.04919 0.889963 0.775038 1.02193 0.945061 0.885307 1.00885 0.107572 0.997859 -0.0532967 0.0331199 NA
18:57798110_C_T rs952044 18 57798110 C T 183 0.993835 0.990603 89259.6 87987.5 21590.8 0 89259.6 87987.5 21590.8 0 198838 863.106 852.361 215.533 0 1931 88396.5 87135.2 21375.3 0 196907 0.329839 0.332322 0.329815 -5.12293e-16 1.00185 0.910954 1.10181 1.0327 0.888859 1.19982 1.01138 0.945573 1.08178 0.808371 0.990812 0.00839392 0.03461 NA
19:8431581_G_A rs2278236 19 8431581 G A 184 0.998538 0.997544 46687.8 99388.5 52761.7 0 46687.8 99388.5 52761.7 0 198838 446.761 934.537 549.702 0 1931 46241.1 98454 52212 0 196907 0.484727 0.473345 0.484838 4.39109e-16 0.982463 0.877245 1.1003 1.08971 0.961207 1.23539 1.04713 0.98273 1.11576 0.147115 0.997244 0.0470567 0.0324575 NA
rs6511720 rs6511720 19 11202306 G T 185 1 1 154397 41727 2714 0 154397 41727 2714 0 198838 1505 401 25 0 1931 152892 41326 2689 0 196907 0.118576 0.116779 0.118594 0 0.985756 0.882471 1.10113 0.94449 0.634964 1.4049 0.98267 0.890332 1.08458 0.764137 1 -0.0150609 0.0501942 NA
19:11227602_C_T rs688 19 11227602 C T 186 0.999562 0.999303 59915.2 98660.2 40262.6 0 59915.2 98660.2 40262.6 0 198838 581.804 971.937 377.259 0 1931 59333.4 97688.2 39885.4 0 196907 0.450582 0.447036 0.450616 1.4637e-16 1.01466 0.915124 1.12501 0.964602 0.84686 1.09871 0.985633 0.924765 1.05051 0.638268 0.999539 -0.0153203 0.032588 NA
19:19407718_T_C rs10401969 19 19407718 T C 187 0.999488 0.997403 169564 28131.6 1142.61 0 169564 28131.6 1142.61 0 198838 1638.94 279.169 12.8941 0 1931 167925 27852.5 1129.72 0 196907 0.0764865 0.0789635 0.0764622 -1.53688e-15 1.02697 0.903997 1.16666 1.16943 0.673967 2.02913 1.03552 0.920684 1.16467 0.632459 0.997443 0.0291242 0.0608951 NA
rs731839 rs731839 19 33899065 G A 188 1 1 22305 88564 87969 0 22305 88564 87969 0 198838 240 824 867 0 1931 22065 87740 87102 0 196907 0.334881 0.337649 0.334854 0 0.86342 0.747235 0.997671 0.915132 0.792622 1.05658 0.987553 0.923537 1.05601 0.696926 1 -0.0133736 0.0343376 NA
19:35556744_T_C rs1688030 19 35556744 T C 189 0.999683 0.99822 914.369 24742.3 173181 0 914.369 24742.3 173181 0 198838 6 236.576 1688.42 0 1931 908.369 24505.7 171493 0 196907 0.0668158 0.0643647 0.0668399 0 1.46155 0.648267 3.29515 1.49055 0.666917 3.33135 1.04121 0.91508 1.18473 0.543097 0.996917 0.0395064 0.064963 NA
rs6859 rs6859 19 45382034 A G 190 1 1 35351 97160 66327 0 35351 97160 66327 0 198838 329 953 649 0 1931 35022 96207 65678 0 196907 0.422107 0.417141 0.422156 0 1.05446 0.929699 1.19597 1.05189 0.920632 1.20186 1.0208 0.957257 1.08857 0.559384 1 0.0191493 0.0328035 NA
rs7254892 rs7254892 19 45389596 G A 191 1 1 186657 11977 204 0 186657 11977 204 0 198838 1821 109 1 0 1931 184836 11868 203 0 196907 0.0311434 0.0287416 0.031167 0 0.932235 0.76772 1.132 0.500012 0.0700542 3.56884 0.919877 0.760989 1.11194 0.378378 1 -0.0820769 0.0931751 NA
rs492602 rs492602 19 49206417 A G 192 1 1 48395 98919 51524 0 48395 98919 51524 0 198838 449 959 523 0 1931 47946 97960 51001 0 196907 0.492132 0.480839 0.492243 0 1.04538 0.934049 1.16999 1.09504 0.964712 1.24297 1.04671 0.982374 1.11525 0.142882 1 0.0476507 0.0325229 NA
rs17695224 rs17695224 19 52324216 G A 193 1 1 106762 77959 14117 0 106762 77959 14117 0 198838 1048 758 125 0 1931 105714 77201 13992 0 196907 0.267034 0.261005 0.267093 0 0.990416 0.901636 1.08794 0.901159 0.747981 1.08571 0.969154 0.901684 1.04167 0.432454 1 -0.0287913 0.0366768 NA
rs103294 rs103294 19 54797848 C T 194 1 1 119591 69028 10219 0 119591 69028 10219 0 198838 1187 639 105 0 1931 118404 68389 10114 0 196907 0.224972 0.219834 0.225022 0 0.932031 0.846185 1.02659 1.03558 0.84736 1.2656 0.970447 0.898955 1.04762 0.408137 1 -0.0320956 0.0388014 NA
rs364585 rs364585 20 12962718 A G 195 1 1 30466 94920 73452 0 30466 94920 73452 0 198838 289 924 718 0 1931 30177 93996 72734 0 196907 0.391907 0.388918 0.391936 0 1.02646 0.898866 1.17216 1.03078 0.89863 1.18236 1.01276 0.949019 1.08079 0.771938 1 0.00962952 0.0332234 NA
rs2328223 rs2328223 20 17845921 A C 196 1 1 131170 60630 7038 0 131170 60630 7038 0 198838 1310 558 63 0 1931 129860 60072 6975 0 196907 0.187856 0.17711 0.187962 0 0.920802 0.833549 1.01719 0.895366 0.694562 1.15422 0.929842 0.85578 1.01031 0.0891822 1 -0.0704996 0.041477 NA
20:34154741_C_T rs7264396 20 34154741 C T 197 0.999888 0.999712 124057 66100.7 8680.77 0 124057 66100.7 8680.77 0 198838 1205.18 636.855 88.9647 0 1931 122851 65463.8 8591.8 0 196907 0.209875 0.210975 0.209864 -7.31848e-17 0.99167 0.900459 1.09212 1.05551 0.850084 1.31057 1.00671 0.931465 1.08803 0.871678 0.999687 0.00644292 0.0398874 NA
20:39180436_T_C rs6016381 20 39180436 T C 198 0.985595 0.976044 73114.7 94522.4 31200.9 0 73114.7 94522.4 31200.9 0 198838 690.776 931.373 308.851 0 1931 72423.9 93591 30892.1 0 196907 0.394603 0.401107 0.39454 -7.31848e-17 1.04336 0.945114 1.15181 1.0482 0.915996 1.1995 1.02779 0.963434 1.09645 0.395036 0.972306 0.0285664 0.0335869 NA
20:39724338_T_C rs6065311 20 39724338 T C 199 0.999675 0.999483 54191.2 99148 45498.8 0 54191.2 99148 45498.8 0 198838 523.933 986.078 420.988 0 1931 53667.3 98161.9 45077.8 0 196907 0.478142 0.473344 0.478189 0 1.02897 0.925032 1.14458 0.956623 0.840934 1.08823 0.980762 0.920441 1.04504 0.530953 0.99925 -0.0203107 0.0324167 NA
rs1800961 rs1800961 20 43042364 C T 200 1 1 186678 11972 188 0 186678 11972 188 0 198838 1817 114 0 0 1931 184861 11858 188 0 196907 0.0310504 0.0295184 0.0310654 0 0.978101 0.808728 1.18295 NA NA NA 0.948686 0.786717 1.144 0.573021 1 -0.0526737 0.0934581 NA
20:44585420_A_G rs4465830 20 44585420 A G 201 0.999856 0.999619 131807 60129.4 6901.45 0 131807 60129.4 6901.45 0 198838 1267.09 598.824 65.0824 0 1931 130540 59530.6 6836.37 0 196907 0.185911 0.188759 0.185883 7.31848e-17 1.03632 0.93988 1.14265 0.980782 0.763605 1.25973 1.01907 0.939787 1.10505 0.639246 0.999635 0.0195083 0.0416174 NA
rs181362 rs181362 22 21932068 C T 202 1 1 129419 62010 7409 0 129419 62010 7409 0 198838 1252 605 74 0 1931 128167 61405 7335 0 196907 0.193192 0.194977 0.193175 0 1.00861 0.914892 1.11193 1.03277 0.815939 1.30722 1.01159 0.933812 1.09584 0.873406 1 0.00653318 0.041003 NA
rs5763662 rs5763662 22 30378703 C T 203 1 1 189781 8961 96 0 189781 8961 96 0 198838 1856 75 0 0 1931 187925 8886 96 0 196907 0.0230162 0.01942 0.0230515 0 0.854597 0.677767 1.07756 NA NA NA 0.839341 0.66722 1.05586 0.123517 1 -0.166353 0.108009 NA
22:38595411_G_A rs3761445 22 38595411 G A 204 0.998854 0.998263 31760.7 95987.3 71090 0 31760.7 95987.3 71090 0 198838 314.008 948.337 668.655 0 1931 31446.7 95039 70421.4 0 196907 0.401102 0.40817 0.401033 -2.92739e-16 0.999298 0.879018 1.13604 0.950893 0.831023 1.08805 0.970806 0.910179 1.03547 0.352297 0.998503 -0.0308149 0.0331292 NA
# Completed successfully at 2019-09-03 19:30:11
