# Supplementary material for: Predicting the effect of statins on cancer risk using genetic variants from a Mendelian randomization study in the UK Biobank
Source: eLife. 2020 Oct 13;9:e57191. doi: 10.7554/eLife.57191 (PMC7553780; doi:10.7554/eLife.57191)
Supplement: Source data 1. [file elife-57191-data1.zip › lipid_snps_CANCER_outcomes_ca_uter_nSR.out]

# Analysis: "SNPTEST 2.5.4-beta1 analysis, started 2020-06-11 11:25:50"
#  started: 2020-06-11 13:03:49
# 
# Analysis properties:
#   -cov_names PC1 PC2 PC3 PC4 PC5 PC6 PC7 PC8 PC9 PC10 ages sex (user-supplied)
#   -data /rds/project/jmmh2/rds-jmmh2-projects/zz_mr/Association_Tests_August/bgen/lipid_snps.bgen /rds/project/jmmh2/rds-jmmh2-projects/zz_mr/September/input/cancer_Jul19_nSR_corr.sample (user-supplied)
#   -exclude_samples /rds/project/jmmh2/rds-jmmh2-projects/zz_mr/Amy_GWAS/input_all/exclusion_list.txt (user-supplied)
#   -frequentist 1 (user-supplied)
#   -method score (user-supplied)
#   -o /rds/project/jmmh2/rds-jmmh2-projects/zz_mr/Association_Tests_August/output/lipid_snps_CANCER_outcomes_ca_uter_nSR.out (user-supplied)
#   -pheno ca_uter_nSR (user-supplied)
# 
alternate_ids rsid chromosome position alleleA alleleB index average_maximum_posterior_call info cohort_1_AA cohort_1_AB cohort_1_BB cohort_1_NULL all_AA all_AB all_BB all_NULL all_total cases_AA cases_AB cases_BB cases_NULL cases_total controls_AA controls_AB controls_BB controls_NULL controls_total all_maf cases_maf controls_maf missing_data_proportion het_OR het_OR_lower het_OR_upper hom_OR hom_OR_lower hom_OR_upper all_OR all_OR_lower all_OR_upper frequentist_add_pvalue frequentist_add_info frequentist_add_beta_1 frequentist_add_se_1 comment
rs10903129 rs10903129 01 25768937 A G 1 1 1 39080 97907 61851 0 39080 97907 61851 0 198838 332 785 494 0 1611 38748 97122 61357 0 197227 0.44274 0.449721 0.442683 0 0.943329 0.829282 1.07306 0.939667 0.817172 1.08052 0.97192 0.906489 1.04207 0.380797 1 -0.0312101 0.0356106 NA
rs4660293 rs4660293 01 40028180 A G 2 1 1 116679 71301 10858 0 116679 71301 10858 0 198838 929 594 88 0 1611 115750 70707 10770 0 197227 0.233901 0.238982 0.23386 0 1.04672 0.943901 1.16073 1.01806 0.81742 1.26794 1.02878 0.948447 1.11592 0.395366 1 0.035662 0.0419589 NA
rs2479394 rs2479394 01 55486064 G A 3 1 1 15388 80311 103139 0 15388 80311 103139 0 198838 121 680 810 0 1611 15267 79631 102329 0 197227 0.27934 0.286158 0.279285 0 1.07744 0.887304 1.30833 0.998745 0.82445 1.20989 0.966675 0.895289 1.04375 0.386981 1 -0.0342258 0.0395626 NA
rs11206510 rs11206510 01 55496039 T C 4 1 1 131518 60316 7004 0 131518 60316 7004 0 198838 1063 493 55 0 1611 130455 59823 6949 0 197227 0.186896 0.187151 0.186894 0 1.01136 0.908518 1.12585 0.971332 0.739933 1.2751 1.00169 0.916493 1.09481 0.948409 1 -0.00293937 0.0454274 NA
1:55502137_C_G rs2149041 01 55502137 C G 5 0.996834 0.992269 131023 60777.1 7037.92 0 131023 60777.1 7037.92 0 198838 1069.75 495.173 46.0824 0 1611 129953 60281.9 6991.84 0 197227 0.188226 0.18229 0.188274 -2.12236e-15 0.997876 0.896644 1.11054 0.800664 0.595606 1.07632 0.961127 0.878587 1.05142 0.356472 0.992647 -0.0419294 0.0454713 NA
rs2479409 rs2479409 01 55504650 G A 6 1 1 24329 90135 84374 0 24329 90135 84374 0 198838 190 761 660 0 1611 24139 89374 83714 0 197227 0.34901 0.354128 0.348968 0 1.08178 0.92221 1.26896 1.00164 0.851834 1.17779 0.977621 0.909255 1.05113 0.561775 1 -0.0215257 0.0371 NA
rs10888897 rs10888897 01 55513061 T C 7 1 1 30463 95091 73284 0 30463 95091 73284 0 198838 229 774 608 0 1611 30234 94317 72676 0 197227 0.392322 0.382371 0.392403 0 1.08346 0.934397 1.25629 1.10452 0.948239 1.28655 1.04318 0.971352 1.12032 0.269161 1 0.0401755 0.0363581 NA
1:55518752_C_T rs7552841 01 55518752 C T 8 0.958573 0.934122 77437.4 93249 28151.6 0 77437.4 93249 28151.6 0 198838 637.29 763.396 210.314 0 1611 76800.1 92485.6 27941.3 0 197227 0.376066 0.367481 0.376136 -1.9028e-15 0.994718 0.89503 1.10551 0.90708 0.775699 1.06071 0.963622 0.896761 1.03547 0.26879 0.939713 -0.0416921 0.0377013 NA
rs562556 rs562556 01 55524237 G A 9 1 1 6364 58396 134078 0 6364 58396 134078 0 198838 53 467 1091 0 1611 6311 57929 132987 0 197227 0.178849 0.17784 0.178857 0 0.959938 0.721686 1.27685 0.976872 0.740639 1.28845 1.00697 0.919684 1.10254 0.976377 1 0.00137048 0.0462831 NA
1:55958030_C_T rs1998013 01 55958030 C T 10 0.99936 0.923026 197508 1328.31 1.96863 0 197508 1328.31 1.96863 0 198838 1600.69 10.3059 0 0 1611 195907 1318.01 1.96863 0 197227 0.00335009 0.0031986 0.00335133 -2.48828e-15 0.956993 0.517445 1.76992 NA NA NA 0.95428 0.516492 1.76315 0.812171 0.926573 -0.0748156 0.314846 NA
1:62953373_G_A rs10493326 01 62953373 G A 11 0.993612 0.986562 110867 75135 12836 0 110867 75135 12836 0 198838 901.345 611.686 97.9686 0 1611 109966 74523.3 12738 0 197227 0.25349 0.250659 0.253513 2.19554e-15 1.00139 0.903293 1.11014 0.93832 0.761111 1.15679 0.984975 0.909251 1.06701 0.729456 0.98847 -0.0141671 0.0409633 NA
1:63133930_G_A rs4587594 01 63133930 G A 12 0.999533 0.999131 83577.5 90833.1 24427.4 0 83577.5 90833.1 24427.4 0 198838 683.725 724.286 202.988 0 1611 82893.8 90108.8 24224.4 0 197227 0.351261 0.350795 0.351264 -7.31848e-17 0.974503 0.877425 1.08232 1.01591 0.868031 1.18899 0.997943 0.928013 1.07314 0.892482 0.999552 -0.00502255 0.037159 NA
1:92993807_C_T rs6603981 01 92993807 C T 13 0.998755 0.997276 8725.97 64336.4 125776 0 8725.97 64336.4 125776 0 198838 62.2 510.596 1038.2 0 1611 8663.77 63825.8 124737 0 197227 0.205666 0.197081 0.205736 -2.92739e-16 1.11429 0.855593 1.4512 1.15932 0.896776 1.49872 1.05529 0.967218 1.15138 0.217996 0.997982 0.0537481 0.0436312 NA
rs12133576 rs12133576 01 93816400 A G 14 1 1 27034 92419 79385 0 27034 92419 79385 0 198838 235 731 645 0 1611 26799 91688 78740 0 197227 0.368358 0.37275 0.368322 0 0.909192 0.784424 1.05381 0.934147 0.80404 1.08531 0.981194 0.913302 1.05413 0.614088 1 -0.0185138 0.0367157 NA
rs646776 rs646776 01 109818530 C T 15 1 1 9776 68807 120255 0 9776 68807 120255 0 198838 87 567 957 0 1611 9689 68240 119298 0 197227 0.222188 0.229981 0.222125 0 0.925345 0.737662 1.16078 0.893385 0.716634 1.11373 0.956083 0.880464 1.0382 0.325022 1 -0.0419208 0.0425942 NA
1:110198727_C_G rs1010167 01 110198727 C G 16 0.996168 0.993769 74648.4 94491.4 29698.2 0 74648.4 94491.4 29698.2 0 198838 611.259 749.427 250.314 0 1611 74037.2 93741.9 29447.9 0 197227 0.386968 0.387975 0.38696 1.75643e-15 0.968323 0.869841 1.07795 1.02957 0.888201 1.19343 1.00429 0.935315 1.07835 0.840516 0.992288 0.00736642 0.0366064 NA
rs267733 rs267733 01 150958836 A G 17 1 1 140122 53507 5209 0 140122 53507 5209 0 198838 1125 438 48 0 1611 138997 53069 5161 0 197227 0.160746 0.165736 0.160706 0 1.01973 0.912744 1.13926 1.14911 0.859657 1.53602 1.03752 0.945143 1.13892 0.442942 1 0.0369734 0.0481905 NA
rs12145743 rs12145743 01 156700651 T G 18 1 1 87143 89014 22681 0 87143 89014 22681 0 198838 716 712 183 0 1611 86427 88302 22498 0 197227 0.337903 0.334575 0.33793 0 0.973298 0.877023 1.08014 0.981846 0.834158 1.15568 0.985077 0.915292 1.06018 0.6625 1 -0.0163577 0.0374777 NA
rs4650994 rs4650994 01 178515312 G A 19 1 1 43939 98290 56609 0 43939 98290 56609 0 198838 370 779 462 0 1611 43569 97511 56147 0 197227 0.46814 0.471446 0.468113 0 0.940719 0.830792 1.06519 0.968928 0.844613 1.11154 0.986707 0.920501 1.05767 0.686383 1 -0.0142907 0.0353932 NA
1:182150978_C_A rs1689797 01 182150978 C A 20 0.998426 0.997432 88172.2 88481.5 22184.3 0 88172.2 88481.5 22184.3 0 198838 764.008 682.306 164.686 0 1611 87408.2 87799.2 22019.6 0 197227 0.334066 0.313991 0.33423 1.39051e-15 0.889084 0.801534 0.986196 0.855661 0.722587 1.01324 0.911728 0.846109 0.982436 0.0170632 0.997874 -0.0897202 0.0376131 NA
rs2642438 rs2642438 01 220970028 A G 21 1 1 17474 82764 98600 0 17474 82764 98600 0 198838 128 692 791 0 1611 17346 82072 97809 0 197227 0.296 0.294227 0.296014 0 1.14262 0.945564 1.38073 1.09594 0.908631 1.32186 1.00863 0.934736 1.08836 0.77327 1 0.0111784 0.0388006 NA
1:220985811_T_C rs903319 01 220985811 T C 22 0.997356 0.995008 107425 77418.9 13993.6 0 107425 77418.9 13993.6 0 198838 883.078 617.278 110.643 0 1611 106542 76801.6 13883 0 197227 0.265055 0.260262 0.265095 1.39051e-15 0.969692 0.87457 1.07516 0.961534 0.788456 1.1726 0.975358 0.901258 1.05555 0.481232 0.995872 -0.0283461 0.0402459 NA
rs4846914 rs4846914 01 230295691 G A 23 1 1 30593 95225 73020 0 30593 95225 73020 0 198838 261 783 567 0 1611 30332 94442 72453 0 197227 0.393313 0.405028 0.393217 0 0.963512 0.837063 1.10906 0.909468 0.784965 1.05372 0.951942 0.887026 1.02161 0.172689 1 -0.0495337 0.0363254 NA
1:230419344_G_A rs6680658 01 230419344 G A 24 0.99312 0.985962 117088 71024.6 10725.6 0 117088 71024.6 10725.6 0 198838 912.698 607.91 90.3922 0 1611 116175 70416.7 10635.2 0 197227 0.23254 0.244784 0.23244 -3.22013e-15 1.09888 0.991294 1.21814 1.08186 0.870796 1.34409 1.07032 0.987386 1.16021 0.0916802 0.988291 0.0711963 0.0422129 NA
1:234849339_G_A rs2587534 01 234849339 G A 25 0.995888 0.99247 46065.8 99407.3 53364.9 0 46065.8 99407.3 53364.9 0 198838 376.533 783.235 451.231 0 1611 45689.2 98624.1 52913.7 0 197227 0.481646 0.476816 0.481685 6.58663e-16 0.963651 0.851771 1.09023 1.03477 0.901943 1.18715 1.0197 0.951318 1.093 0.693759 0.992712 0.0140204 0.0356067 NA
rs1367117 rs1367117 02 21263900 G A 26 1 1 87532 88594 22712 0 87532 88594 22712 0 198838 717 715 179 0 1611 86815 87879 22533 0 197227 0.337003 0.333023 0.337035 0 0.985137 0.887819 1.09312 0.961855 0.816024 1.13375 0.98215 0.912494 1.05712 0.591791 1 -0.0200747 0.0374359 NA
rs515135 rs515135 02 21286057 T C 27 1 1 6467 58439 133932 0 6467 58439 133932 0 198838 60 470 1081 0 1611 6407 57969 132851 0 197227 0.179475 0.183116 0.179446 0 0.865776 0.660957 1.13406 0.868889 0.669176 1.12821 0.975571 0.891918 1.06707 0.515318 1 -0.0300766 0.0462305 NA
rs1260326 rs1260326 02 27730940 T C 28 1 1 30975 94971 72892 0 30975 94971 72892 0 198838 254 752 605 0 1611 30721 94219 72287 0 197227 0.394595 0.391061 0.394624 0 0.965342 0.836861 1.11355 1.01227 0.873759 1.17274 1.01505 0.945434 1.08979 0.780752 1 0.0100904 0.0362521 NA
2:27731212_T_C rs3817588 02 27731212 T C 29 0.991915 0.980591 128401 62681 7756.4 0 128401 62681 7756.4 0 198838 1057.76 489.788 63.4549 0 1611 127343 62191.2 7692.95 0 197227 0.196627 0.191402 0.196669 -3.00058e-15 0.948131 0.851451 1.05579 0.993027 0.770001 1.28065 0.966878 0.885321 1.05595 0.411291 0.982883 -0.0368852 0.0448931 NA
rs6544713 rs6544713 02 44073881 T C 30 1 1 20709 87101 91028 0 20709 87101 91028 0 198838 168 691 752 0 1611 20541 86410 90276 0 197227 0.323175 0.318746 0.323211 0 0.977747 0.82548 1.1581 1.01849 0.861036 1.20474 1.0207 0.947515 1.09953 0.606532 1 0.0195331 0.0379262 NA
rs4148218 rs4148218 02 44099582 G A 31 1 1 132780 59339 6719 0 132780 59339 6719 0 198838 1046 512 53 0 1611 131734 58827 6666 0 197227 0.183006 0.191806 0.182934 0 1.09612 0.985721 1.21889 1.00133 0.759018 1.321 1.06001 0.970648 1.1576 0.163751 1 0.0638835 0.0458747 NA
rs2710642 rs2710642 02 63149557 G A 32 1 1 21444 87521 89873 0 21444 87521 89873 0 198838 182 695 734 0 1611 21262 86826 89139 0 197227 0.327928 0.328678 0.327922 0 0.935121 0.793763 1.10165 0.961969 0.81729 1.13226 0.996577 0.925669 1.07292 0.79016 1 -0.0100501 0.0377678 NA
2:118576719_T_C rs17508045 02 118576719 T C 33 0.999603 0.997885 165674 31626.1 1537.87 0 165674 31626.1 1537.87 0 198838 1358.86 243.141 9 0 1611 164315 31383 1528.87 0 197227 0.0872617 0.0810494 0.0873124 -1.09777e-15 0.936844 0.816889 1.07441 0.71183 0.368859 1.3737 0.921942 0.811981 1.0468 0.249497 0.998968 -0.0724744 0.0629352 NA
rs2030746 rs2030746 02 121309488 C T 34 1 1 67791 96593 34454 0 67791 96593 34454 0 198838 561 782 268 0 1611 67230 95811 34186 0 197227 0.41617 0.409063 0.416229 0 0.978119 0.877203 1.09064 0.939478 0.811758 1.08729 0.970867 0.904763 1.0418 0.420106 1 -0.0289854 0.0359514 NA
2:135762344_C_T rs16831243 02 135762344 C T 35 0.999533 0.998069 161037 35528.7 2272.22 0 161037 35528.7 2272.22 0 198838 1293.9 293.102 24 0 1611 159743 35235.6 2248.22 0 197227 0.100768 0.105867 0.100727 5.12293e-16 1.02697 0.904205 1.16641 1.31793 0.878226 1.9778 1.05707 0.944396 1.18318 0.212168 0.995148 0.0744868 0.0597028 NA
2:165551201_T_C rs7607980 02 165551201 T C 36 0.999285 0.997591 154146 41869.3 2822.43 0 154146 41869.3 2822.43 0 198838 1223.67 367.325 20 0 1611 152923 41501.9 2802.43 0 197227 0.119479 0.12642 0.119423 -2.19554e-15 1.10608 0.983846 1.24351 0.891869 0.572439 1.38955 1.06707 0.961336 1.18444 0.206916 0.998239 0.0690594 0.0547183 NA
2:165619163_T_G rs355838 02 165619163 T G 37 0.994419 0.991849 30744.9 94746.7 73346.5 0 30744.9 94746.7 73346.5 0 198838 226.282 816.569 568.149 0 1611 30518.6 93930.1 72778.3 0 197227 0.392874 0.393896 0.392865 0 1.17247 1.01136 1.35924 1.05287 0.902006 1.22896 0.995689 0.927486 1.06891 0.794277 0.993755 -0.00948129 0.03636 NA
rs2287623 rs2287623 02 169830155 G A 38 1 1 31202 95305 72331 0 31202 95305 72331 0 198838 235 783 593 0 1611 30967 94522 71738 0 197227 0.396577 0.388889 0.396639 0 1.09159 0.942978 1.26363 1.08927 0.935984 1.26767 1.03303 0.962117 1.10917 0.382863 1 0.0316504 0.0362699 NA
rs1047891 rs1047891 02 211540507 C A 39 1 1 93330 85562 19946 0 93330 85562 19946 0 198838 794 660 157 0 1611 92536 84902 19789 0 197227 0.315468 0.302297 0.315575 0 0.905975 0.816764 1.00493 0.924626 0.778609 1.09803 0.939691 0.871369 1.01337 0.124875 1 -0.0584358 0.0380782 NA
rs1250229 rs1250229 02 216304384 T C 40 1 1 13127 77818 107893 0 13127 77818 107893 0 198838 92 609 910 0 1611 13035 77209 106983 0 197227 0.2617 0.24612 0.261828 0 1.11756 0.896848 1.3926 1.20517 0.971834 1.49454 1.08646 1.00245 1.1775 0.0387613 1 0.0838753 0.0405839 NA
2:227122216_G_T rs1515110 02 227122216 G T 41 0.998989 0.998194 26323.3 91977.3 80537.5 0 26323.3 91977.3 80537.5 0 198838 207.988 733.31 669.702 0 1611 26115.3 91243.9 79867.8 0 197227 0.363672 0.3567 0.363729 7.31848e-17 1.00911 0.864573 1.17782 1.05285 0.900585 1.23086 1.03097 0.958994 1.10836 0.426104 0.998016 0.0293562 0.0368853 NA
rs11563251 rs11563251 02 234679384 C T 42 1 1 157289 39092 2457 0 157289 39092 2457 0 198838 1262 325 24 0 1611 156027 38767 2433 0 197227 0.110658 0.115767 0.110616 0 1.03648 0.917049 1.17147 1.21958 0.812739 1.83007 1.05266 0.944533 1.17316 0.33384 1 0.0546386 0.0565378 NA
3:12296469_G_A rs9875338 03 12296469 G A 43 0.999037 0.998376 71958.6 95087.4 31792 0 71958.6 95087.4 31792 0 198838 604.333 767.71 238.957 0 1611 71354.3 94319.7 31553 0 197227 0.398997 0.386599 0.399098 -2.19554e-16 0.961033 0.863487 1.0696 0.894174 0.769343 1.03926 0.948946 0.883736 1.01897 0.203247 0.998515 -0.0461153 0.0362441 NA
rs7640978 rs7640978 03 32533010 C T 44 1 1 164956 32299 1583 0 164956 32299 1583 0 198838 1350 239 22 0 1611 163606 32060 1561 0 197227 0.0891806 0.0878336 0.0891916 0 0.903441 0.786933 1.0372 1.70799 1.11752 2.61044 0.983308 0.869955 1.11143 0.839355 1 -0.0126182 0.0622447 NA
Affx-22382690 rs2290547 03 47061183 G A 45 1 1 135244 57331 6263 0 135244 57331 6263 0 198838 1084 463 64 0 1611 134160 56868 6199 0 197227 0.175663 0.183426 0.1756 0 1.00764 0.903351 1.12398 1.27777 0.991738 1.64629 1.05458 0.964206 1.15343 0.278524 1 0.0503719 0.0464839 NA
3:50113034_A_G rs2240327 03 50113034 A G 46 0.999883 0.999805 54041.1 99257.5 45539.4 0 54041.1 99257.5 45539.4 0 198838 419.235 854.729 337.035 0 1611 53621.8 98402.8 45202.4 0 197227 0.478622 0.474488 0.478655 -7.31848e-17 1.11098 0.987973 1.2493 0.95367 0.825822 1.10131 0.983432 0.917468 1.05414 0.748348 0.999703 -0.0116103 0.0361897 NA
rs13326165 rs13326165 03 52532118 A G 47 1 1 8288 64401 126149 0 8288 64401 126149 0 198838 56 502 1053 0 1611 8232 63899 125096 0 197227 0.203626 0.190565 0.203732 0 1.15485 0.875362 1.52358 1.23738 0.944859 1.62046 1.08678 0.994968 1.18705 0.0793974 1 0.0775242 0.0441937 NA
rs6805251 rs6805251 03 119560606 T C 48 1 1 29103 93848 75887 0 29103 93848 75887 0 198838 227 731 653 0 1611 28876 93117 75234 0 197227 0.382356 0.367784 0.382476 0 0.998618 0.859941 1.15966 1.1041 0.948768 1.28487 1.06469 0.990828 1.14405 0.0854417 1 0.0626912 0.0364495 NA
rs17345563 rs17345563 03 132209203 A G 49 1 1 156414 39918 2506 0 156414 39918 2506 0 198838 1251 339 21 0 1611 155163 39579 2485 0 197227 0.112981 0.11825 0.112938 0 1.06235 0.941727 1.19841 1.04815 0.679722 1.61628 1.05333 0.946079 1.17275 0.327903 1 0.0548176 0.0560309 NA
3:135932359_C_T rs687339 03 135932359 C T 50 0.998764 0.997167 10283.6 70087.2 118467 0 10283.6 70087.2 118467 0 198838 68.5608 560.91 981.529 0 1611 10215 69526.3 117486 0 197227 0.22796 0.216645 0.228053 4.39109e-16 1.20201 0.934608 1.54591 1.24475 0.973614 1.59138 1.06821 0.982 1.16199 0.110855 0.997789 0.0673971 0.0422721 NA
3:156798294_A_G rs1482852 03 156798294 A G 51 0.998126 0.996852 71203.9 95862.5 31771.7 0 71203.9 95862.5 31771.7 0 198838 550.651 773.024 287.325 0 1611 70653.2 95089.4 31484.3 0 197227 0.400843 0.418273 0.400701 2.19554e-16 1.04308 0.934675 1.16405 1.17094 1.01466 1.3513 1.07538 1.00239 1.15369 0.0353913 0.99718 0.0764426 0.0363346 NA
3:170727218_G_A rs10513688 03 170727218 G A 52 0.999976 0.999871 162097 34842.4 1898.5 0 162097 34842.4 1898.5 0 198838 1307.97 288.031 15 0 1611 160789 34554.4 1883.5 0 197227 0.0971631 0.0987062 0.0971505 -5.85478e-16 1.0247 0.901493 1.16474 0.979004 0.587308 1.63194 1.01777 0.906073 1.14323 0.737062 0.999893 0.0201024 0.0598738 NA
rs6831256 rs6831256 04 3473139 A G 53 1 1 66048 97146 35644 0 66048 97146 35644 0 198838 554 778 279 0 1611 65494 96368 35365 0 197227 0.423546 0.414649 0.423618 0 0.954418 0.855504 1.06477 0.932658 0.8072 1.07761 0.963829 0.898334 1.0341 0.344782 1 -0.0339178 0.035901 NA
4:26062990_A_G rs10019888 04 26062990 A G 54 0.996732 0.99089 138517 54880.8 5440.09 0 138517 54880.8 5440.09 0 198838 1129.02 435.373 46.6039 0 1611 137388 54445.5 5393.49 0 197227 0.165363 0.164054 0.165374 -3.3665e-15 0.973073 0.870825 1.08732 1.05147 0.783455 1.41118 0.990448 0.901931 1.08765 0.883513 0.991927 -0.00701387 0.0478707 NA
rs442177 rs442177 04 88030261 G T 55 1 1 32995 95698 70145 0 32995 95698 70145 0 198838 283 793 535 0 1611 32712 94905 69610 0 197227 0.406582 0.421788 0.406458 0 0.965839 0.842775 1.10687 0.888388 0.768734 1.02667 0.938767 0.875118 1.00704 0.0974257 1 -0.0596728 0.0360025 NA
4:88160140_C_T rs10029254 04 88160140 C T 56 0.999899 0.999774 117469 70737.8 10631.5 0 117469 70737.8 10631.5 0 198838 996.02 534.988 79.9922 0 1611 116473 70202.8 10551.5 0 197227 0.231346 0.215696 0.231474 5.12293e-16 0.89114 0.801933 0.990271 0.886524 0.705328 1.11427 0.913092 0.839292 0.99338 0.028552 0.999937 -0.0919448 0.0419912 NA
rs3822072 rs3822072 04 89741269 G A 57 1 1 59743 98583 40512 0 59743 98583 40512 0 198838 495 785 331 0 1611 59248 97798 40181 0 197227 0.451642 0.4491 0.451662 0 0.960745 0.858129 1.07563 0.985997 0.857408 1.13387 0.989702 0.923066 1.06115 0.805596 1 -0.00877253 0.0356445 NA
rs2602836 rs2602836 04 100014805 A G 58 1 1 34952 97306 66580 0 34952 97306 66580 0 198838 251 791 569 0 1611 34701 96515 66011 0 197227 0.420468 0.401304 0.420624 0 1.13305 0.982548 1.30661 1.19169 1.02664 1.38328 1.0831 1.00914 1.16248 0.0297512 1 0.0782034 0.0359823 NA
rs13107325 rs13107325 04 103188709 C T 59 1 1 170525 27258 1055 0 170525 27258 1055 0 198838 1401 200 10 0 1611 169124 27058 1045 0 197227 0.0738491 0.0682806 0.0738945 0 0.892281 0.768984 1.03535 1.15518 0.618337 2.15812 0.91846 0.800534 1.05376 0.206317 1 -0.0855957 0.0677311 NA
rs6450176 rs6450176 05 53298025 G A 60 1 1 110916 75230 12692 0 110916 75230 12692 0 198838 896 618 97 0 1611 110020 74612 12595 0 197227 0.253005 0.252017 0.253013 0 1.01705 0.917595 1.12729 0.945665 0.766301 1.16701 0.994739 0.918394 1.07743 0.873504 1 -0.00649311 0.0407835 NA
5:55861786_C_T rs9686661 05 55861786 C T 61 0.999881 0.999695 127469 63450 7919.12 0 127469 63450 7919.12 0 198838 1046.96 497.031 67.0078 0 1611 126422 62953 7852.11 0 197227 0.199379 0.195856 0.199408 -7.31848e-16 0.953365 0.85646 1.06123 1.03046 0.804104 1.32053 0.977848 0.89605 1.06711 0.620447 0.999892 -0.0219619 0.044348 NA
5:67714246_A_G rs4976033 05 67714246 A G 62 0.983287 0.97274 70825 95764.8 32248.2 0 70825 95764.8 32248.2 0 198838 575.365 802.91 232.725 0 1611 70249.6 94961.9 32015.5 0 197227 0.402994 0.393656 0.403071 -4.68383e-15 1.03233 0.927109 1.14949 0.887533 0.761744 1.03409 0.96148 0.895615 1.03219 0.265995 0.971986 -0.0407752 0.0366574 NA
5:74560579_G_A rs10066707 05 74560579 G A 63 0.993827 0.990979 79185.4 92459.5 27193.1 0 79185.4 92459.5 27193.1 0 198838 636.263 770.259 204.478 0 1611 78549.2 91689.2 26988.6 0 197227 0.36926 0.365989 0.369286 -7.31848e-17 1.03711 0.933329 1.15242 0.935345 0.798512 1.09563 0.985916 0.91745 1.05949 0.68053 0.993287 -0.0151668 0.0368358 NA
5:74562029_C_G rs2006760 05 74562029 C G 64 0.98939 0.97486 125754 64721.4 8362.53 0 125754 64721.4 8362.53 0 198838 1005.31 530.227 75.4627 0 1611 124749 64191.2 8287.06 0 197227 0.204806 0.211407 0.204752 -6.14752e-15 1.025 0.922252 1.13919 1.12997 0.893328 1.42931 1.04121 0.956444 1.1335 0.336308 0.972387 0.0428104 0.0445253 NA
rs7703051 rs7703051 05 74625487 C A 65 1 1 77773 93023 28042 0 77773 93023 28042 0 198838 621 768 222 0 1611 77152 92255 27820 0 197227 0.374946 0.376164 0.374936 0 1.03425 0.930041 1.15014 0.991406 0.850008 1.15633 1.00525 0.935817 1.07983 0.983375 1 -0.000761655 0.0365508 NA
5:74641707_G_A rs2303152 05 74641707 G A 66 0.999537 0.998251 161037 35775.8 2025.69 0 161037 35775.8 2025.69 0 198838 1302.6 296.824 11.5725 0 1611 159734 35478.9 2014.11 0 197227 0.10015 0.0993075 0.100157 1.02459e-15 1.02592 0.903935 1.16436 0.704579 0.394344 1.25888 0.990587 0.882162 1.11234 0.86029 0.997834 -0.0103786 0.0589673 NA
5:74648496_G_T rs17238484 05 74648496 G T 67 0.999732 0.99944 119462 69048.4 10327.1 0 119462 69048.4 10327.1 0 198838 974.957 555.118 80.9255 0 1611 118488 68493.3 10246.2 0 197227 0.225567 0.222523 0.225592 -7.31848e-17 0.984973 0.887116 1.09362 0.959863 0.764448 1.20523 0.982501 0.903928 1.0679 0.609738 0.999803 -0.0215573 0.0422321 NA
rs5909 rs5909 05 74656175 G A 68 1 1 163171 33930 1737 0 163171 33930 1737 0 198838 1313 283 15 0 1611 161858 33647 1722 0 197227 0.0940565 0.0971446 0.0940312 0 1.03683 0.91136 1.17958 1.07381 0.644069 1.79029 1.03667 0.922132 1.16544 0.595159 1 0.0321771 0.0605544 NA
rs12916 rs12916 05 74656539 T C 69 1 1 71540 95442 31856 0 71540 95442 31856 0 198838 564 786 261 0 1611 70976 94656 31595 0 197227 0.40021 0.405959 0.400163 0 1.04498 0.937439 1.16485 1.03957 0.897161 1.20459 1.02438 0.954552 1.09932 0.626436 1 0.0175997 0.0361576 NA
rs4530754 rs4530754 05 122855416 G A 70 1 1 41306 98436 59096 0 41306 98436 59096 0 198838 377 775 459 0 1611 40929 97661 58637 0 197227 0.455265 0.47455 0.455108 0 0.86153 0.761353 0.974887 0.849827 0.74116 0.974427 0.92481 0.862777 0.991304 0.0340017 1 -0.075325 0.0355298 NA
rs6882076 rs6882076 05 156390297 T C 71 1 1 26689 92044 80105 0 26689 92044 80105 0 198838 188 766 657 0 1611 26501 91278 79448 0 197227 0.36568 0.354438 0.365771 0 1.18295 1.00793 1.38836 1.1657 0.990656 1.37167 1.05042 0.976979 1.12937 0.198767 1 0.0472044 0.0367328 NA
6:16109163_A_C rs2294261 06 16109163 A C 72 0.996445 0.994399 51855 98997.5 47985.5 0 51855 98997.5 47985.5 0 198838 432.141 796.078 382.78 0 1611 51422.8 98201.4 47602.7 0 197227 0.49027 0.48468 0.490316 1.17096e-15 0.964647 0.857623 1.08503 0.956859 0.833406 1.0986 0.977696 0.912169 1.04793 0.468308 0.995023 -0.0257502 0.035506 NA
6:26093141_G_A rs1800562 06 26093141 G A 73 0.999531 0.997336 169662 27952.2 1223.81 0 169662 27952.2 1223.81 0 198838 1386.97 211.596 12.4353 0 1611 168275 27740.6 1211.38 0 197227 0.0764437 0.0733913 0.0764686 1.68325e-15 0.925433 0.800351 1.07006 1.24546 0.7106 2.18291 0.95657 0.837502 1.09257 0.561304 0.996994 -0.0388398 0.0668609 NA
rs2247056 rs2247056 06 31265490 T C 74 1 1 17553 82965 98320 0 17553 82965 98320 0 198838 159 700 752 0 1611 17394 82265 97568 0 197227 0.296903 0.315953 0.296747 0 0.930862 0.783011 1.10663 0.843165 0.71004 1.00125 0.913563 0.847901 0.984309 0.0178232 1 -0.0921742 0.038904 NA
6:34563164_A_G rs205262 06 34563164 A G 75 0.999272 0.998595 106542 77938 14358.4 0 106542 77938 14358.4 0 198838 888.357 604.016 118.627 0 1611 105653 77334 14239.7 0 197227 0.268195 0.261102 0.268253 7.31848e-17 0.928909 0.837339 1.03049 0.990783 0.817381 1.20097 0.963922 0.890767 1.04309 0.417832 0.998627 -0.0324317 0.0400298 NA
6:43757896_C_A rs998584 06 43757896 C A 76 0.996363 0.994677 53103.4 99411.4 46323.2 0 53103.4 99411.4 46323.2 0 198838 460.275 773.635 377.09 0 1611 52643.1 98637.7 45946.1 0 197227 0.482951 0.474182 0.483022 8.78217e-16 0.897053 0.798914 1.00725 0.938687 0.818742 1.0762 0.965195 0.900452 1.03459 0.324691 0.995307 -0.0350329 0.0355714 NA
rs17789218 rs17789218 06 100600097 T C 77 1 1 113384 73612 11842 0 113384 73612 11842 0 198838 887 626 98 0 1611 112497 72986 11744 0 197227 0.244661 0.255121 0.244576 0 1.08781 0.9816 1.20551 1.05835 0.858303 1.30501 1.05788 0.976996 1.14547 0.160568 1 0.0578847 0.041253 NA
6:116337503_G_A rs868943 06 116337503 G A 78 0.999621 0.999387 66428.4 96853.9 35555.7 0 66428.4 96853.9 35555.7 0 198838 492.451 810.361 308.188 0 1611 65936 96043.5 35247.5 0 197227 0.422367 0.442811 0.4222 1.4637e-16 1.12972 1.00959 1.26414 1.17071 1.01477 1.3506 1.08762 1.01429 1.16625 0.016559 0.998498 0.0859938 0.0358852 NA
rs9491696 rs9491696 06 127452639 C G 79 1 1 50986 99526 48326 0 50986 99526 48326 0 198838 430 783 398 0 1611 50556 98743 47928 0 197227 0.493311 0.490068 0.493338 0 0.932309 0.82843 1.04921 0.976333 0.851416 1.11958 0.987004 0.920871 1.05789 0.64594 1 -0.0162896 0.0354576 NA
6:139831757_T_C rs634869 06 139831757 T C 80 0.999778 0.999687 33346.8 96157.9 69333.3 0 33346.8 96157.9 69333.3 0 198838 304.039 754.925 552.035 0 1611 33042.8 95403 68781.2 0 197227 0.409508 0.42303 0.409398 -1.4637e-16 0.859982 0.752344 0.98302 0.872256 0.757854 1.00393 0.945435 0.881359 1.01417 0.129517 0.999895 -0.0545513 0.0359835 NA
6:152040291_T_C rs12525163 06 152040291 T C 81 0.999302 0.9986 104794 79144.6 14899.9 0 104794 79144.6 14899.9 0 198838 876.62 615.808 118.573 0 1611 103917 78528.8 14781.3 0 197227 0.273953 0.264728 0.274028 -7.31848e-17 0.929589 0.838212 1.03093 0.950926 0.784369 1.15285 0.953842 0.881761 1.03182 0.191205 0.998113 -0.0519645 0.0397579 NA
6:160575985_C_T rs2297374 06 160575985 C T 82 0.998067 0.996774 78061.8 92896.5 27879.7 0 78061.8 92896.5 27879.7 0 198838 645.122 764.235 201.643 0 1611 77416.7 92132.3 27678 0 197227 0.373812 0.362359 0.373905 8.78217e-16 0.995424 0.896001 1.10588 0.874261 0.745944 1.02465 0.951573 0.885358 1.02274 0.23238 0.998476 -0.0437275 0.036615 NA
rs1564348 rs1564348 06 160578860 T C 83 1 1 136989 56125 5724 0 136989 56125 5724 0 198838 1074 485 52 0 1611 135915 55640 5672 0 197227 0.16992 0.182806 0.169814 0 1.10311 0.990496 1.22852 1.16019 0.877232 1.53443 1.09362 0.999766 1.19628 0.0583817 1 0.0892625 0.0471585 NA
rs702485 rs702485 07 6449272 A G 84 1 1 58923 98589 41326 0 58923 98589 41326 0 198838 472 808 331 0 1611 58451 97781 40995 0 197227 0.45575 0.456238 0.455746 0 1.02331 0.913046 1.14689 0.999878 0.868311 1.15138 1.00199 0.934611 1.07422 0.977258 1 0.00101349 0.0355527 NA
7:16152174_T_A rs17286602 07 16152174 T A 85 0.997731 0.99644 64861.2 97502.9 36473.9 0 64861.2 97502.9 36473.9 0 198838 526.106 806.851 278.043 0 1611 64335.1 96696.1 36195.8 0 197227 0.428617 0.42301 0.428663 -2.92739e-16 1.02037 0.913826 1.13935 0.939353 0.811837 1.0869 0.977144 0.910922 1.04818 0.501641 0.997878 -0.0241118 0.0358854 NA
rs10282707 rs10282707 07 17911038 C T 86 1 1 72316 95258 31264 0 72316 95258 31264 0 198838 556 792 263 0 1611 71760 94466 31001 0 197227 0.39677 0.409063 0.39667 0 1.08207 0.970449 1.20654 1.09493 0.944978 1.26869 1.05287 0.981178 1.1298 0.128819 1 0.0550817 0.0362672 NA
rs12670798 rs12670798 07 21607352 T C 87 1 1 112427 74279 12132 0 112427 74279 12132 0 198838 893 593 125 0 1611 111534 73686 12007 0 197227 0.247797 0.261639 0.247684 0 1.00514 0.905635 1.11557 1.30026 1.07729 1.56939 1.0763 0.994655 1.16466 0.0649991 1 0.0757799 0.0410672 NA
rs4722551 rs4722551 07 25991826 T C 88 1 1 140831 53006 5001 0 140831 53006 5001 0 198838 1174 404 33 0 1611 139657 52602 4968 0 197227 0.158441 0.145872 0.158543 0 0.913637 0.81561 1.02345 0.790182 0.558443 1.11808 0.906429 0.821651 0.999954 0.0438788 1 -0.0976882 0.0484746 NA
rs2073547 rs2073547 07 44582331 A G 89 1 1 132659 59019 7160 0 132659 59019 7160 0 198838 1061 484 66 0 1611 131598 58535 7094 0 197227 0.184419 0.191186 0.184364 0 1.02557 0.920624 1.14247 1.15395 0.898881 1.4814 1.04575 0.957486 1.14215 0.331422 1 0.0440782 0.0453828 NA
rs217386 rs217386 07 44600695 G A 90 1 1 66260 96808 35770 0 66260 96808 35770 0 198838 579 748 284 0 1611 65681 96060 35486 0 197227 0.42333 0.408442 0.423451 0 0.883324 0.792147 0.984997 0.907868 0.78723 1.04699 0.940082 0.876062 1.00878 0.0897987 1 -0.060744 0.0358063 NA
rs4917014 rs4917014 07 50305863 T G 91 1 1 91989 86723 20126 0 91989 86723 20126 0 198838 747 704 160 0 1611 91242 86019 19966 0 197227 0.319293 0.317815 0.319305 0 0.99966 0.901483 1.10853 0.978821 0.824619 1.16186 0.993161 0.921898 1.06993 0.84925 1 -0.00722854 0.0380297 NA
rs17145738 rs17145738 07 72982874 C T 92 1 1 153270 42496 3072 0 153270 42496 3072 0 198838 1238 342 31 0 1611 152032 42154 3041 0 197227 0.122311 0.125388 0.122285 0 0.996326 0.88347 1.1236 1.25187 0.874966 1.79113 1.02901 0.926716 1.14259 0.654744 1 0.0240969 0.0538863 NA
rs799160 rs799160 07 73060006 C T 93 1 1 51934 99514 47390 0 51934 99514 47390 0 198838 416 814 381 0 1611 51518 98700 47009 0 197227 0.488574 0.489137 0.488569 0 1.02135 0.907116 1.14996 1.00371 0.87298 1.15402 1.00228 0.935117 1.07426 0.931781 1 0.00303983 0.0355103 NA
7:116358044_A_G rs38855 07 116358044 A G 94 0.992947 0.989682 55903.5 99006.3 43928.2 0 55903.5 99006.3 43928.2 0 198838 446.024 781.835 383.141 0 1611 55457.5 98224.5 43545.1 0 197227 0.469887 0.480483 0.4698 6.58663e-16 0.989687 0.880614 1.11227 1.09401 0.953847 1.25477 1.04377 0.973795 1.11877 0.228611 0.988377 0.0429476 0.0356724 NA
7:130444934_A_G rs3996352 07 130444934 A G 95 0.997465 0.996053 51631 99050 48157 0 51631 99050 48157 0 198838 420.196 785.557 405.247 0 1611 51210.8 98264.5 47751.7 0 197227 0.491264 0.49536 0.491231 8.78217e-16 0.974295 0.865039 1.09735 1.03429 0.901839 1.18619 1.01666 0.948549 1.08966 0.607647 0.995967 0.0182229 0.0354921 NA
rs17173637 rs17173637 07 150529449 T C 96 1 1 166613 30787 1438 0 166613 30787 1438 0 198838 1357 241 13 0 1611 165256 30546 1425 0 197227 0.0846493 0.0828678 0.0846639 0 0.960816 0.837341 1.1025 1.11098 0.641821 1.92308 0.976869 0.861435 1.10777 0.678019 1 -0.0264235 0.0636454 NA
8:9184231_G_A rs4240624 08 9184231 G A 97 0.999844 0.999333 1678.47 33071.2 164088 0 1678.47 33071.2 164088 0 198838 16 279.027 1315.97 0 1611 1662.47 32792.2 162772 0 197227 0.0916027 0.0965324 0.0915624 -1.4637e-16 0.88412 0.532901 1.46682 0.840043 0.511896 1.37855 0.943325 0.838813 1.06086 0.374776 0.999784 -0.0543078 0.0611876 NA
8:9267117_C_T rs9693857 08 9267117 C T 98 0.996589 0.995234 61210.8 98437.5 39189.8 0 61210.8 98437.5 39189.8 0 198838 542.6 779.965 288.435 0 1611 60668.2 97657.5 38901.3 0 197227 0.444626 0.421116 0.444818 8.78217e-16 0.892998 0.799949 0.99687 0.829021 0.718276 0.956839 0.907953 0.846386 0.973998 0.00971357 0.995396 -0.0925554 0.0357928 NA
8:15799853_G_C rs4332136 08 15799853 G C 99 0.999557 0.978136 195684 3142.07 12.0275 0 195684 3142.07 12.0275 0 198838 1581.71 29.2941 0 0 1611 194102 3112.78 12.0275 0 197227 0.00796157 0.0090919 0.00795234 -4.68383e-15 1.15488 0.799968 1.66725 NA NA NA 1.14461 0.794205 1.64963 0.445345 0.983547 0.153938 0.201701 NA
rs4921914 rs4921914 08 18272438 C T 100 1 1 9575 69342 119921 0 9575 69342 119921 0 198838 72 564 975 0 1611 9503 68778 118946 0 197227 0.222523 0.219739 0.222546 0 1.08233 0.846103 1.3845 1.08189 0.85081 1.37573 1.01643 0.934789 1.10519 0.612161 1 0.021647 0.042697 NA
rs1801177 rs1801177 08 19805708 G A 101 1 1 192039 6746 53 0 192039 6746 53 0 198838 1558 53 0 0 1611 190481 6693 53 0 197227 0.0172301 0.0164494 0.0172365 0 0.968142 0.735484 1.2744 NA NA NA 0.953573 0.726102 1.25231 0.758717 1 -0.0419282 0.1365 NA
rs268 rs268 08 19813529 A G 102 1 1 191686 7075 77 0 191686 7075 77 0 198838 1545 66 0 0 1611 190141 7009 77 0 197227 0.0181781 0.0204842 0.0181593 0 1.15887 0.904781 1.48432 NA NA NA 1.13071 0.885108 1.44445 0.420932 1 0.105369 0.130925 NA
rs301 rs301 08 19816934 T C 103 1 1 116060 71865 10913 0 116060 71865 10913 0 198838 924 596 91 0 1611 115136 71269 10822 0 197227 0.235596 0.241465 0.235548 0 1.04204 0.939682 1.15555 1.04779 0.844033 1.30073 1.03311 0.952715 1.1203 0.492613 1 0.0286743 0.0417895 NA
rs326 rs326 08 19819439 A G 104 1 1 99256 82445 17137 0 99256 82445 17137 0 198838 780 687 144 0 1611 98476 81758 16993 0 197227 0.293503 0.302607 0.293428 0 1.06087 0.957068 1.17593 1.06986 0.894952 1.27896 1.04485 0.968894 1.12677 0.290724 1 0.0411311 0.0389301 NA
rs328 rs328 08 19819724 C G 105 1 1 160593 36243 2002 0 160593 36243 2002 0 198838 1298 295 18 0 1611 159295 35948 1984 0 197227 0.101206 0.102731 0.101193 0 1.0071 0.887047 1.14341 1.11342 0.69779 1.77661 1.01694 0.907191 1.13997 0.830612 1 0.0125733 0.0587766 NA
rs12678919 rs12678919 08 19844222 A G 106 1 1 161891 35080 1867 0 161891 35080 1867 0 198838 1314 279 18 0 1611 160577 34801 1849 0 197227 0.0976021 0.0977654 0.0976007 0 0.979717 0.860526 1.11542 1.18966 0.745489 1.89848 1.00187 0.891482 1.12593 0.951017 1 -0.00366643 0.0596849 NA
8:19865843_G_A rs894210 08 19865843 G A 107 0.99535 0.992935 41998.1 98851 57988.8 0 41998.1 98851 57988.8 0 198838 319.416 809.184 482.4 0 1611 41678.7 98041.8 57506.4 0 197227 0.45979 0.449415 0.459874 -3.65924e-16 1.07695 0.945641 1.22649 1.09458 0.949733 1.26153 1.04309 0.972863 1.11838 0.282028 0.992929 0.0383915 0.0356873 NA
rs10102164 rs10102164 08 55421614 G A 108 1 1 123510 66347 8981 0 123510 66347 8981 0 198838 976 561 74 0 1611 122534 65786 8907 0 197227 0.212004 0.22005 0.211939 0 1.07062 0.964605 1.18829 1.04305 0.822713 1.32241 1.04907 0.964838 1.14065 0.26776 1 0.048021 0.043331 NA
8:59385919_C_T rs2326077 08 59385919 C T 109 0.999427 0.998936 22391.9 88801.3 87644.9 0 22391.9 88801.3 87644.9 0 198838 175.278 733.714 702.008 0 1611 22216.6 88067.6 86942.8 0 197227 0.335914 0.336521 0.335909 -3.65924e-16 1.05599 0.894976 1.24597 1.02343 0.866759 1.20842 0.997263 0.92671 1.07319 0.987073 0.998568 -0.00060913 0.0375957 NA
rs2293889 rs2293889 08 116599199 T G 110 1 1 36586 98080 64172 0 36586 98080 64172 0 198838 309 810 492 0 1611 36277 97270 63680 0 197227 0.430632 0.443203 0.430529 0 0.97764 0.857083 1.11516 0.907058 0.786312 1.04634 0.949786 0.885756 1.01844 0.142346 1 -0.0526508 0.0358873 NA
8:116663898_G_A rs2737252 08 116663898 G A 111 0.998206 0.996546 102672 80424.2 15741.4 0 102672 80424.2 15741.4 0 198838 837.416 653.443 120.141 0 1611 101835 79770.8 15621.3 0 197227 0.281403 0.277382 0.281435 0 0.996139 0.898891 1.10391 0.935256 0.771908 1.13317 0.980069 0.90704 1.05898 0.499449 0.995248 -0.0266813 0.039507 NA
8:121868551_G_T rs4871137 08 121868551 G T 112 0.99855 0.997662 20293.8 86183.7 92360.5 0 20293.8 86183.7 92360.5 0 198838 177.718 693.467 739.816 0 1611 20116.1 85490.2 91620.7 0 197227 0.31878 0.325544 0.318725 -1.61007e-15 0.918168 0.778116 1.08343 0.913993 0.7754 1.07736 0.969256 0.900126 1.0437 0.419097 0.997826 -0.0307725 0.0380853 NA
8:126474306_G_A rs2980885 08 126474306 G A 113 0.990792 0.979575 9979.57 69487.6 119371 0 9979.57 69487.6 119371 0 198838 87.6 519.267 1004.13 0 1611 9891.97 68968.3 118367 0 197227 0.224924 0.215539 0.225 -2.70784e-15 0.850197 0.67729 1.06724 0.957945 0.769293 1.19286 1.05664 0.97121 1.14958 0.261469 0.979458 0.0483151 0.0430261 NA
8:126482621_C_A rs2954022 08 126482621 C A 114 0.999793 0.999678 56576.9 99140.1 43121.1 0 56576.9 99140.1 43121.1 0 198838 448.992 821.624 340.384 0 1611 56127.9 98318.5 42780.7 0 197227 0.466164 0.466292 0.466163 2.92739e-16 1.04467 0.930719 1.17256 0.99463 0.86346 1.14573 1.00052 0.933344 1.07253 0.948866 0.999615 -0.00228134 0.0355736 NA
8:126482621_C_T rs2954022 08 126482621 C T 115 0.999638 0.705406 198645 193.039 0 0 198645 193.039 0 0 198838 1608.27 2.72549 0 0 1611 197037 190.314 0 0 197227 0.000485418 0.0008459 0.000482474 -5.04975e-15 1.75453 0.530199 5.80609 NA NA NA 1.75389 0.530273 5.80105 0.222719 0.610584 1.26244 1.03535 NA
rs4075205 rs4075205 08 144284709 T C 116 1 1 57247 98708 42883 0 57247 98708 42883 0 198838 468 790 353 0 1611 56779 97918 42530 0 197227 0.46388 0.464308 0.463877 0 0.978828 0.872672 1.0979 1.00698 0.876529 1.15685 1.00174 0.934462 1.07385 0.893538 1 0.00475104 0.0355009 NA
8:145022657_G_T rs7832643 08 145022657 G T 117 0.993824 0.991751 70717.1 95721 32399.9 0 70717.1 95721 32399.9 0 198838 605.427 741.357 264.216 0 1611 70111.6 94979.6 32135.7 0 197227 0.403647 0.394099 0.403725 2.92739e-16 0.903909 0.81153 1.0068 0.952135 0.823521 1.10084 0.960649 0.894854 1.03128 0.255012 0.993278 -0.0412551 0.036244 NA
9:2640759_A_G rs3780181 09 2640759 A G 118 0.997256 0.983524 172851 25048.6 938.561 0 172851 25048.6 938.561 0 198838 1407.26 198.6 5.13725 0 1611 171444 24850 933.424 0 197227 0.0677077 0.0648276 0.0677312 -7.09892e-15 0.973641 0.838721 1.13027 0.670499 0.281269 1.59836 0.954159 0.828853 1.09841 0.523139 0.984692 -0.0453768 0.0710663 NA
9:15304782_C_A rs686030 09 15304782 C A 119 0.999337 0.997875 3950.81 48117.1 146770 0 3950.81 48117.1 146770 0 198838 32.8902 375.863 1202.25 0 1611 3917.92 47741.2 145568 0 197227 0.140865 0.137071 0.140896 2.92739e-16 0.937832 0.655688 1.34138 0.983824 0.694778 1.39312 1.03248 0.933482 1.14198 0.54598 0.997787 0.0307204 0.0508788 NA
9:16904846_C_T rs7033354 09 16904846 C T 120 0.998752 0.997875 20620.5 86686 91531.4 0 20620.5 86686 91531.4 0 198838 177.035 677.145 756.82 0 1611 20443.5 86008.9 90774.6 0 197227 0.321687 0.320055 0.3217 -1.4637e-15 0.909146 0.769974 1.07347 0.962772 0.816872 1.13473 1.00758 0.935412 1.08532 0.80135 0.998992 0.0095476 0.0379476 NA
rs1883025 rs1883025 09 107664301 C T 121 1 1 110542 75334 12962 0 110542 75334 12962 0 198838 892 618 101 0 1611 109650 74716 12861 0 197227 0.254624 0.2545 0.254625 0 1.01676 0.917245 1.12707 0.965362 0.785187 1.18688 0.999341 0.922881 1.08214 0.928816 1 0.00363563 0.0406969 NA
9:107684230_T_G rs2472509 09 107684230 T G 122 0.989686 0.982596 89893.1 87776.7 21168.2 0 89893.1 87776.7 21168.2 0 198838 702.678 718.18 190.141 0 1611 89190.4 87058.6 20978.1 0 197227 0.327184 0.340926 0.327072 1.02459e-15 1.04709 0.943268 1.16234 1.15046 0.979452 1.35133 1.06427 0.9892 1.14504 0.110543 0.981739 0.0608374 0.0381245 NA
rs8176720 rs8176720 09 136132873 T C 123 1 1 89348 87611 21879 0 89348 87611 21879 0 198838 727 693 191 0 1611 88621 86918 21688 0 197227 0.330342 0.333644 0.330315 0 0.971909 0.875493 1.07894 1.07353 0.914755 1.25987 1.01512 0.943159 1.09258 0.654216 1 0.0168682 0.0376597 NA
rs579459 rs579459 09 136154168 T C 124 1 1 124557 65737 8544 0 124557 65737 8544 0 198838 978 557 76 0 1611 123579 65180 8468 0 197227 0.208273 0.22005 0.208176 0 1.07981 0.972689 1.19872 1.13407 0.897066 1.43368 1.07313 0.986959 1.16682 0.100834 1 0.0718341 0.0437793 NA
10:5196273_A_G rs1781930 10 5196273 A G 125 0.999811 0.999527 6298.49 58183.9 134356 0 6298.49 58183.9 134356 0 198838 50.9961 476.467 1083.54 0 1611 6247.49 57707.4 133272 0 197227 0.177986 0.179534 0.177974 2.19554e-16 1.01151 0.756907 1.35175 0.996032 0.751286 1.32051 0.989427 0.903963 1.08297 0.903192 0.999355 -0.00562764 0.0462684 NA
rs970548 rs970548 10 46013277 A C 126 1 1 112685 73966 12187 0 112685 73966 12187 0 198838 938 562 111 0 1611 111747 73404 12076 0 197227 0.247287 0.243327 0.247319 0 0.912115 0.821228 1.01306 1.09505 0.898678 1.33433 0.978669 0.902706 1.06102 0.592397 1 -0.0219741 0.0410449 NA
10:65301725_T_C rs7897379 10 65301725 T C 127 0.999405 0.99906 53916.2 99385.2 45536.6 0 53916.2 99385.2 45536.6 0 198838 452.408 796.8 361.792 0 1611 53463.8 98588.4 45174.8 0 197227 0.478929 0.471876 0.478986 1.4637e-16 0.95511 0.850621 1.07243 0.946438 0.823779 1.08736 0.971892 0.906684 1.04179 0.410848 0.999299 -0.0291889 0.0354923 NA
rs2068888 rs2068888 10 94839642 G A 128 1 1 60015 98431 40392 0 60015 98431 40392 0 198838 496 796 319 0 1611 59519 97635 40073 0 197227 0.450656 0.445065 0.450701 0 0.978321 0.874152 1.0949 0.955241 0.829419 1.10015 0.977465 0.911598 1.04809 0.544125 1 -0.0215897 0.0355921 NA
rs2255141 rs2255141 10 113933886 A G 129 1 1 15145 79422 104271 0 15145 79422 104271 0 198838 121 652 838 0 1611 15024 78770 103433 0 197227 0.275883 0.277467 0.27587 0 1.02775 0.84584 1.24878 1.00597 0.83075 1.21815 0.992049 0.91813 1.07192 0.790343 1 -0.0105544 0.0396981 NA
rs2923084 rs2923084 11 10388782 A G 130 1 1 133882 58569 6387 0 133882 58569 6387 0 198838 1076 486 49 0 1611 132806 58083 6338 0 197227 0.1794 0.181254 0.179385 0 1.03274 0.927424 1.15002 0.954222 0.71586 1.27195 1.01273 0.92556 1.1081 0.800625 1 0.0116538 0.0461466 NA
11:14276999_G_A rs2303975 11 14276999 G A 131 0.99895 0.995977 157203 39192.1 2442.56 0 157203 39192.1 2442.56 0 198838 1283.7 307.486 19.8157 0 1611 155920 38884.6 2422.75 0 197227 0.110837 0.107734 0.110862 7.31848e-17 0.960476 0.847669 1.0883 0.993435 0.6363 1.55102 0.968372 0.865929 1.08293 0.598304 0.996587 -0.0297847 0.0565344 NA
11:18656271_C_T rs10832962 11 18656271 C T 132 0.998781 0.997227 13298.3 76363.6 109176 0 13298.3 76363.6 109176 0 198838 86.2824 631.788 892.929 0 1611 13212 75731.8 108283 0 197227 0.258905 0.249644 0.25898 -2.12236e-15 1.27744 1.01933 1.60091 1.26271 1.01163 1.57612 1.05047 0.969611 1.13807 0.237471 0.997295 0.0479001 0.0405475 NA
rs326214 rs326214 11 47298360 G A 133 1 1 20847 86859 91132 0 20847 86859 91132 0 198838 176 677 758 0 1611 20671 86182 90374 0 197227 0.323261 0.319367 0.323292 0 0.922616 0.781084 1.08979 0.985087 0.835506 1.16145 1.01816 0.945199 1.09676 0.584348 1 0.0206956 0.0378317 NA
rs17788930 rs17788930 11 47752775 A G 134 1 1 84805 89973 24060 0 84805 89973 24060 0 198838 685 723 203 0 1611 84120 89250 23857 0 197227 0.34725 0.350403 0.347224 0 0.994807 0.895712 1.10487 1.04493 0.892854 1.22292 1.0141 0.943014 1.09053 0.800486 1 0.00939226 0.0371649 NA
11:51512090_T_C rs11246602 11 51512090 T C 135 0.999689 0.998709 149708 45617.4 3512.45 0 149708 45617.4 3512.45 0 198838 1199.5 380.463 31.0353 0 1611 148509 45236.9 3481.41 0 197227 0.132375 0.137347 0.132334 -1.67593e-14 1.04129 0.927421 1.16913 1.1037 0.771622 1.5787 1.04392 0.943878 1.15455 0.479886 0.998322 0.0368493 0.0521586 NA
11:55324308_A_G rs12226802 11 55324308 A G 136 0.999927 0.999733 151019 44499 3320 0 151019 44499 3320 0 198838 1216.03 367.969 27.0039 0 1611 149803 44131 3293 0 197227 0.128595 0.130967 0.128575 5.12293e-16 1.02717 0.913669 1.15478 1.01021 0.688844 1.48151 1.02141 0.921646 1.13197 0.775305 0.99989 0.0150612 0.0527643 NA
rs174532 rs174532 11 61548874 G A 137 1 1 98151 83174 17513 0 98151 83174 17513 0 198838 792 677 142 0 1611 97359 82497 17371 0 197227 0.297227 0.298262 0.297218 0 1.00879 0.910049 1.11825 1.00488 0.839897 1.20227 1.005 0.931655 1.08413 0.93049 1 0.00338536 0.0388105 NA
rs1535 rs1535 11 61597972 A G 138 1 1 85254 89900 23684 0 85254 89900 23684 0 198838 694 733 184 0 1611 84560 89167 23500 0 197227 0.345175 0.341713 0.345204 0 1.00163 0.902478 1.11166 0.954016 0.81039 1.1231 0.98464 0.915231 1.05931 0.651599 1 -0.0168125 0.0372336 NA
rs12801636 rs12801636 11 65391317 G A 139 1 1 119445 69301 10092 0 119445 69301 10092 0 198838 992 541 78 0 1611 118453 68760 10014 0 197227 0.22502 0.216325 0.225091 0 0.939498 0.845705 1.04369 0.930082 0.737957 1.17223 0.950308 0.873572 1.03378 0.198581 1 -0.0544992 0.0423918 NA
rs499974 rs499974 11 75455021 C A 140 1 1 141368 52518 4952 0 141368 52518 4952 0 198838 1117 433 61 0 1611 140251 52085 4891 0 197227 0.156967 0.172253 0.156842 0 1.04383 0.933776 1.16685 1.56598 1.20831 2.02951 1.11871 1.02053 1.22632 0.0173817 1 0.115598 0.0486004 NA
11:116639104_A_G rs10790162 11 116639104 A G 141 0.999729 0.998397 894.945 25128.5 172815 0 894.945 25128.5 172815 0 198838 8 191.004 1412 0 1611 886.945 24937.5 171403 0 197227 0.0676894 0.064247 0.0677175 -1.4637e-16 0.849171 0.417285 1.72806 0.91332 0.454426 1.83562 1.05794 0.918467 1.21859 0.480751 0.999964 0.0498604 0.0707144 NA
rs603446 rs603446 11 116654435 C T 142 1 1 59260 98688 40890 0 59260 98688 40890 0 198838 510 783 318 0 1611 58750 97905 40572 0 197227 0.453807 0.44041 0.453916 0 0.921286 0.823673 1.03047 0.902897 0.784457 1.03922 0.946827 0.882959 1.01531 0.117255 1 -0.0558009 0.0356236 NA
11:122534504_T_C rs7117842 11 122534504 T C 143 0.993183 0.988815 78814.7 92978.8 27044.5 0 78814.7 92978.8 27044.5 0 198838 647.18 787.675 176.145 0 1611 78167.6 92191.1 26868.3 0 197227 0.369818 0.353807 0.369949 4.39109e-16 1.03195 0.929628 1.14554 0.791828 0.669948 0.935881 0.932476 0.86726 1.0026 0.0569057 0.993042 -0.0702831 0.0369127 NA
rs11220462 rs11220462 11 126243952 G A 144 1 1 149527 45714 3597 0 149527 45714 3597 0 198838 1236 355 20 0 1611 148291 45359 3577 0 197227 0.133043 0.122595 0.133128 0 0.938991 0.834068 1.05711 0.670822 0.430721 1.04477 0.90982 0.818574 1.01124 0.0844413 1 -0.0899935 0.0521557 NA
12:20463526_A_G rs11045163 12 20463526 A G 145 0.996909 0.995099 64532.8 97475 36830.3 0 64532.8 97475 36830.3 0 198838 543.671 760.576 306.753 0 1611 63989.1 96714.4 36523.5 0 197227 0.430339 0.426469 0.430371 -1.4637e-15 0.925597 0.828742 1.03377 0.988522 0.858906 1.1377 0.984192 0.917561 1.05566 0.729457 0.995765 -0.0124099 0.0358824 NA
12:57844049_C_T rs3741414 12 57844049 C T 146 0.999667 0.999201 114509 72554.5 11774.7 0 114509 72554.5 11774.7 0 198838 949.984 573.075 87.9412 0 1611 113559 71981.4 11686.8 0 197227 0.241664 0.232451 0.241739 1.09777e-15 0.951689 0.857609 1.05609 0.8995 0.722375 1.12006 0.949941 0.875091 1.03119 0.169169 0.999169 -0.0567654 0.0412875 NA
rs10861661 rs10861661 12 107174646 A C 147 1 1 112594 74381 11863 0 112594 74381 11863 0 198838 914 593 104 0 1611 111680 73788 11759 0 197227 0.246701 0.248603 0.246685 0 0.98197 0.885182 1.08934 1.08067 0.881489 1.32485 1.01035 0.932464 1.09474 0.709967 1 0.0153497 0.0412738 NA
12:109950144_A_G rs2241210 12 109950144 A G 148 0.999871 0.999792 45359.9 98846.2 54632 0 45359.9 98846.2 54632 0 198838 359.973 795.773 455.255 0 1611 44999.9 98050.4 54176.7 0 197227 0.476684 0.470428 0.476735 2.92739e-16 1.01457 0.895358 1.14965 1.05047 0.914328 1.20688 1.02562 0.956801 1.0994 0.4018 0.999729 0.0297171 0.0354445 NA
rs653178 rs653178 12 112007756 C T 149 1 1 46474 98904 53460 0 46474 98904 53460 0 198838 368 785 458 0 1611 46106 98119 53002 0 197227 0.482433 0.472067 0.482518 0 1.00237 0.885187 1.13506 1.08264 0.943293 1.24256 1.04278 0.972818 1.11777 0.227425 1 0.042713 0.0353872 NA
12:112310580_G_A rs6489818 12 112310580 G A 150 0.999925 0.999812 134763 57838.5 6236.1 0 134763 57838.5 6236.1 0 198838 1069.87 487.039 54.0902 0 1611 133694 57351.5 6182.01 0 197227 0.176804 0.184736 0.176739 -2.19554e-16 1.0612 0.952962 1.18174 1.09337 0.831042 1.43851 1.0555 0.96528 1.15415 0.233438 0.999589 0.0553586 0.0464593 NA
12:121376416_C_T rs1186380 12 121376416 C T 151 0.996052 0.991467 111433 74889.2 12515.7 0 111433 74889.2 12515.7 0 198838 903.247 623.808 83.9451 0 1611 110530 74265.4 12431.7 0 197227 0.251261 0.245716 0.251306 -2.56147e-15 1.02787 0.92777 1.13877 0.826298 0.660201 1.03418 0.970509 0.89542 1.0519 0.456895 0.990871 -0.0305252 0.0410302 NA
12:121416650_A_C rs1169288 12 121416650 A C 152 0.993865 0.989068 93029.5 86018.2 19790.3 0 93029.5 86018.2 19790.3 0 198838 713.961 735.212 161.827 0 1611 92315.6 85282.9 19628.5 0 197227 0.315832 0.328636 0.315727 -4.75701e-15 1.11468 1.00518 1.23612 1.06602 0.898162 1.26525 1.0609 0.985409 1.14218 0.101409 0.98938 0.062881 0.0383875 NA
12:125259888_A_G rs838876 12 125259888 A G 153 0.987362 0.976979 19961.9 86276.1 92600.1 0 19961.9 86276.1 92600.1 0 198838 148.588 730.576 731.835 0 1611 19813.3 85545.5 91868.3 0 197227 0.317343 0.31898 0.31733 -5.2693e-15 1.13878 0.953988 1.35937 1.06223 0.889892 1.26795 0.992423 0.921277 1.06906 0.827679 0.977474 -0.00837932 0.0384939 NA
12:125283766_C_T rs10773105 12 125283766 C T 154 0.998349 0.997133 48370.4 99571.3 50896.3 0 48370.4 99571.3 50896.3 0 198838 382.525 781.698 446.776 0 1611 47987.9 98789.6 50449.5 0 197227 0.493648 0.480059 0.493759 7.31848e-16 0.992656 0.877958 1.12234 1.11097 0.968637 1.27423 1.05638 0.985553 1.13229 0.136944 0.997343 0.0528036 0.0355037 NA
rs4942486 rs4942486 13 32953388 T C 155 1 1 45120 99378 54340 0 45120 99378 54340 0 198838 361 801 449 0 1611 44759 98577 53891 0 197227 0.476815 0.472688 0.476849 0 1.00747 0.889308 1.14132 1.03301 0.898843 1.1872 1.01683 0.948611 1.08995 0.642493 1 0.0165114 0.0355683 NA
rs1341267 rs1341267 13 95284980 C A 156 1 1 31945 95298 71595 0 31945 95298 71595 0 198838 257 780 574 0 1611 31688 94518 71021 0 197227 0.400296 0.401614 0.400285 0 1.01752 0.883222 1.17223 0.996522 0.859688 1.15514 0.994482 0.926578 1.06736 0.844738 1 -0.00707342 0.0361189 NA
rs8017377 rs8017377 14 24883887 G A 157 1 1 54967 99097 44774 0 54967 99097 44774 0 198838 421 814 376 0 1611 54546 98283 44398 0 197227 0.474369 0.486034 0.474273 0 1.07307 0.95351 1.20761 1.09725 0.954247 1.26168 1.04824 0.977994 1.12354 0.180987 1 0.0474412 0.0354642 NA
rs4983559 rs4983559 14 105277209 G A 158 1 1 29867 94498 74473 0 29867 94498 74473 0 198838 247 776 588 0 1611 29620 93722 73885 0 197227 0.387833 0.394165 0.387782 0 0.992906 0.85993 1.14645 0.954353 0.822056 1.10794 0.973547 0.906867 1.04513 0.510808 1 -0.0239205 0.0363766 NA
rs2412710 rs2412710 15 42683787 G A 159 1 1 191788 6995 55 0 191788 6995 55 0 198838 1562 49 0 0 1611 190226 6946 55 0 197227 0.0178663 0.0152079 0.017888 0 0.859113 0.64583 1.14283 NA NA NA 0.847861 0.638794 1.12535 0.257368 1 -0.151725 0.133958 NA
15:44211273_T_C rs492571 15 44211273 T C 160 0.999748 0.997781 182470 16011.1 357.275 0 182470 16011.1 357.275 0 198838 1464.76 143.235 3.00392 0 1611 181005 15867.8 354.271 0 197227 0.0420584 0.04632 0.0420236 -2.26873e-15 1.11546 0.938865 1.32528 1.0478 0.336174 3.2658 1.1072 0.938769 1.30586 0.20896 0.99469 0.111384 0.0886515 NA
rs1532085 rs1532085 15 58683366 A G 161 1 1 29572 94151 75115 0 29572 94151 75115 0 198838 257 768 586 0 1611 29315 93383 74529 0 197227 0.385477 0.39789 0.385376 0 0.938102 0.814038 1.08108 0.896869 0.774059 1.03916 0.94883 0.883943 1.01848 0.153734 1 -0.0518728 0.0363646 NA
15:58731153_G_C rs261342 15 58731153 G C 162 0.994873 0.988396 9717.2 68397.3 120724 0 9717.2 68397.3 120724 0 198838 74.8784 572.075 964.047 0 1611 9642.32 67825.2 119759 0 197227 0.220862 0.224032 0.220837 -5.34249e-15 1.08614 0.852839 1.38326 1.0366 0.818649 1.31259 0.981694 0.903361 1.06682 0.683461 0.991173 -0.0174739 0.0428549 NA
rs2652834 rs2652834 15 63396867 A G 163 1 1 7033 60499 131306 0 7033 60499 131306 0 198838 60 493 1058 0 1611 6973 60006 130248 0 197227 0.187502 0.190255 0.187479 0 0.954818 0.729519 1.2497 0.944024 0.727001 1.22583 0.982048 0.899019 1.07275 0.666467 1 -0.0195407 0.0453378 NA
15:72566615_C_T rs1035744 15 72566615 C T 164 0.997783 0.995324 14435.9 78646 105756 0 14435.9 78646 105756 0 198838 131.808 642.678 836.514 0 1611 14304.1 78003.3 104920 0 197227 0.270365 0.281283 0.270276 -8.78217e-16 0.894127 0.740696 1.07934 0.865237 0.719457 1.04056 0.946375 0.876136 1.02225 0.142411 0.996456 -0.0587706 0.0400653 NA
rs3198697 rs3198697 16 15129940 C T 165 1 1 69751 95771 33316 0 69751 95771 33316 0 198838 541 811 259 0 1611 69210 94960 33057 0 197227 0.40838 0.412477 0.408347 0 1.09258 0.97951 1.21869 1.00232 0.863849 1.16299 1.01721 0.948038 1.09144 0.568508 1 0.0205199 0.035984 NA
rs749671 rs749671 16 31088347 G A 166 1 1 78738 92556 27544 0 78738 92556 27544 0 198838 650 739 222 0 1611 78088 91817 27322 0 197227 0.371267 0.367163 0.371301 0 0.966924 0.869825 1.07486 0.976138 0.837666 1.1375 0.982392 0.914215 1.05565 0.601516 1 -0.019148 0.0366664 NA
16:53799977_T_G rs9930333 16 53799977 T G 167 0.999907 0.999837 66554.3 97061 35222.7 0 66554.3 97061 35222.7 0 198838 509.992 805.012 295.996 0 1611 66044.3 96256 34926.7 0 197227 0.421213 0.433583 0.421112 -1.4637e-16 1.08304 0.968902 1.21063 1.09749 0.95049 1.26722 1.05228 0.981178 1.12854 0.167422 0.999964 0.0495567 0.0358967 NA
rs9989419 rs9989419 16 56985139 A G 168 1 1 31075 94742 73021 0 31075 94742 73021 0 198838 242 769 600 0 1611 30833 93973 72421 0 197227 0.394522 0.388889 0.394568 0 1.04261 0.901852 1.20535 1.05557 0.908675 1.22621 1.02412 0.953818 1.09961 0.53052 1 0.0227237 0.0362297 NA
rs5880 rs5880 16 57015091 G C 169 1 1 177339 20828 671 0 177339 20828 671 0 198838 1439 166 6 0 1611 175900 20662 665 0 197227 0.0557489 0.0552452 0.055753 0 0.982066 0.83577 1.15397 1.1029 0.492874 2.46793 0.990359 0.850917 1.15265 0.884169 1 -0.0112102 0.0769478 NA
rs16942887 rs16942887 16 67928042 G A 170 1 1 155890 40250 2698 0 155890 40250 2698 0 198838 1250 342 19 0 1611 154640 39908 2679 0 197227 0.114782 0.117939 0.114756 0 1.06018 0.940186 1.19548 0.87739 0.556844 1.38246 1.03145 0.926314 1.14851 0.633938 1 0.0264039 0.0554481 NA
16:72057282_A_G rs2288002 16 72057282 A G 171 0.996478 0.994849 37335.2 97874.9 63627.8 0 37335.2 97874.9 63627.8 0 198838 321.337 768.267 521.396 0 1611 37013.9 97106.7 63106.4 0 197227 0.433884 0.437908 0.433851 2.04917e-15 0.911311 0.799608 1.03862 0.951695 0.827696 1.09427 0.983636 0.917244 1.05483 0.696034 0.993859 -0.0140282 0.0359072 NA
rs2000999 rs2000999 16 72108093 G A 172 1 1 130788 60806 7244 0 130788 60806 7244 0 198838 1063 497 51 0 1611 129725 60309 7193 0 197227 0.189335 0.185909 0.189363 0 1.00569 0.903691 1.1192 0.865268 0.652673 1.14711 0.977597 0.894248 1.06871 0.615833 1 -0.0226595 0.0451596 NA
rs2925979 rs2925979 16 81534790 T C 173 1 1 17872 83638 97328 0 17872 83638 97328 0 198838 147 688 776 0 1611 17725 82950 96552 0 197227 0.300199 0.30478 0.300162 0 1.00009 0.836327 1.19593 0.969102 0.811868 1.15679 0.97835 0.907366 1.05489 0.645854 1 -0.0177755 0.038682 NA
rs314253 rs314253 17 7091650 T C 174 1 1 84220 90433 24185 0 84220 90433 24185 0 198838 666 750 195 0 1611 83554 89683 23990 0 197227 0.349035 0.353818 0.348996 0 1.04917 0.944796 1.16506 1.01976 0.868778 1.19698 1.02138 0.949939 1.09819 0.586447 1 0.0202481 0.0372213 NA
rs4791641 rs4791641 17 8161149 C T 175 1 1 49080 99262 50496 0 49080 99262 50496 0 198838 406 805 400 0 1611 48674 98457 50096 0 197227 0.496439 0.501862 0.496395 0 0.980213 0.869544 1.10497 0.957256 0.833329 1.09961 0.978368 0.912826 1.04862 0.504147 1 -0.0236713 0.0354372 NA
17:37821435_G_T rs931992 17 37821435 G T 176 0.998954 0.998061 21951.7 88097.1 88789.1 0 21951.7 88097.1 88789.1 0 198838 182.278 701.329 727.392 0 1611 21769.5 87395.8 88061.7 0 197227 0.33193 0.330815 0.331939 -7.31848e-17 0.958394 0.813733 1.12877 0.986493 0.838095 1.16117 1.00509 0.933687 1.08194 0.940751 0.99833 0.00280064 0.0376806 NA
rs8077889 rs8077889 17 41878166 A C 177 1 1 122910 66949 8979 0 122910 66949 8979 0 198838 979 555 77 0 1611 121931 66394 8902 0 197227 0.213508 0.22005 0.213455 0 1.04111 0.937737 1.15587 1.07729 0.853403 1.35992 1.03961 0.956144 1.13037 0.33276 1 0.0419327 0.0432935 NA
17:45391804_T_C rs7225700 17 45391804 T C 178 0.999693 0.999498 25175 91092.5 82570.6 0 25175 91092.5 82570.6 0 198838 208.996 740.82 661.184 0 1611 24966 90351.6 81909.4 0 197227 0.355672 0.359656 0.35564 -1.4637e-16 0.97946 0.839535 1.14271 0.964272 0.824843 1.12727 0.98267 0.91418 1.05629 0.710517 0.999022 -0.0137422 0.0370249 NA
17:66882466_T_G rs4148005 17 66882466 T G 179 0.999147 0.998414 92787.1 86086.3 19964.7 0 92787.1 86086.3 19964.7 0 198838 767.992 690.431 152.576 0 1611 92019.1 85395.8 19812.1 0 197227 0.31688 0.308996 0.316945 1.61007e-15 0.968735 0.873735 1.07406 0.922737 0.775062 1.09855 0.963706 0.894047 1.03879 0.341668 0.998915 -0.0362484 0.0381212 NA
17:76388202_A_G rs4969178 17 76388202 A G 180 0.987018 0.976346 30079.4 94719.9 74038.6 0 30079.4 94719.9 74038.6 0 198838 269.369 744.149 597.482 0 1611 29810.1 93975.8 73441.1 0 197227 0.38946 0.398165 0.389389 -3.22013e-15 0.876315 0.761849 1.00798 0.90033 0.779216 1.04027 0.963904 0.897994 1.03465 0.358593 0.977334 -0.0337207 0.0367308 NA
rs4939883 rs4939883 18 47167214 T C 181 1 1 6490 58446 133902 0 6490 58446 133902 0 198838 68 472 1071 0 1611 6422 57974 132831 0 197227 0.179609 0.188703 0.179534 0 0.7689 0.595516 0.992766 0.761468 0.595176 0.974221 0.940782 0.860994 1.02796 0.186068 1 -0.060982 0.0461181 NA
18:47209143_C_T rs11660468 18 47209143 C T 182 0.998561 0.997596 73670.9 94228.8 30938.3 0 73670.9 94228.8 30938.3 0 198838 608.706 767.651 234.643 0 1611 73062.2 93461.2 30703.6 0 197227 0.392544 0.383904 0.392615 6.58663e-16 0.985866 0.885991 1.097 0.917283 0.788567 1.06701 0.963987 0.89766 1.03522 0.346912 0.997901 -0.034071 0.0362227 NA
18:57798110_C_T rs952044 18 57798110 C T 183 0.993835 0.990603 89259.6 87987.5 21590.8 0 89259.6 87987.5 21590.8 0 198838 715.808 717.478 177.714 0 1611 88543.8 87270.1 21413.1 0 197227 0.329839 0.332994 0.329814 -5.85478e-16 1.01696 0.916546 1.12838 1.02661 0.870501 1.2107 1.01446 0.942505 1.0919 0.76853 0.990511 0.0111419 0.0378592 NA
19:8431581_G_A rs2278236 19 8431581 G A 184 0.998538 0.997544 46687.8 99388.5 52761.7 0 46687.8 99388.5 52761.7 0 198838 379.82 777.478 453.702 0 1611 46308 98611 52308 0 197227 0.484727 0.477069 0.484789 4.39109e-16 0.961262 0.849842 1.08729 1.0575 0.922216 1.21264 1.03141 0.962242 1.10554 0.374263 0.997293 0.0315415 0.0354991 NA
rs6511720 rs6511720 19 11202306 G T 185 1 1 154397 41727 2714 0 154397 41727 2714 0 198838 1253 337 21 0 1611 153144 41390 2693 0 197227 0.118576 0.117629 0.118584 0 0.995138 0.881937 1.12287 0.953085 0.618161 1.46948 0.99087 0.889776 1.10345 0.911367 1 -0.00611251 0.0549118 NA
19:11227602_C_T rs688 19 11227602 C T 186 0.999562 0.999303 59915.2 98660.2 40262.6 0 59915.2 98660.2 40262.6 0 198838 494.824 807.129 309.047 0 1611 59420.4 97853 39953.6 0 197227 0.450582 0.442341 0.450649 2.19554e-16 0.990499 0.885222 1.1083 0.928867 0.805365 1.07131 0.966943 0.901747 1.03685 0.347343 0.999682 -0.0334959 0.0356432 NA
19:19407718_T_C rs10401969 19 19407718 T C 187 0.999488 0.997403 169564 28131.6 1142.61 0 169564 28131.6 1142.61 0 198838 1368.96 230.149 11.8941 0 1611 168195 27901.5 1130.72 0 197227 0.0764865 0.0788135 0.0764675 -1.53688e-15 1.01346 0.880872 1.16599 1.29241 0.728143 2.29396 1.03331 0.908533 1.17521 0.695676 0.997021 0.0260504 0.0665971 NA
rs731839 rs731839 19 33899065 G A 188 1 1 22305 88564 87969 0 22305 88564 87969 0 198838 201 672 738 0 1611 22104 87892 87231 0 197227 0.334881 0.333333 0.334893 0 0.840804 0.717733 0.984978 0.93038 0.795487 1.08815 1.00704 0.93563 1.08389 0.87089 1 0.0061039 0.0375558 NA
19:35556744_T_C rs1688030 19 35556744 T C 189 0.999683 0.99822 914.369 24742.3 173181 0 914.369 24742.3 173181 0 198838 5 199.576 1406.42 0 1611 909.369 24542.7 171775 0 197227 0.0668158 0.0650455 0.0668303 0 1.47896 0.607394 3.60115 1.48911 0.617342 3.59192 1.02941 0.894406 1.18478 0.688236 0.996304 0.0285168 0.0710698 NA
rs6859 rs6859 19 45382034 A G 190 1 1 35351 97160 66327 0 35351 97160 66327 0 198838 279 793 539 0 1611 35072 96367 65788 0 197227 0.422107 0.419305 0.42213 0 1.03443 0.902012 1.18629 1.02991 0.890772 1.19078 1.01166 0.94302 1.0853 0.764694 1 0.0107391 0.0358779 NA
rs7254892 rs7254892 19 45389596 G A 191 1 1 186657 11977 204 0 186657 11977 204 0 198838 1518 93 0 0 1611 185139 11884 204 0 197227 0.0311434 0.0288641 0.0311621 0 0.954435 0.773499 1.1777 NA NA NA 0.924065 0.751267 1.13661 0.424197 1 -0.0813014 0.101733 NA
rs492602 rs492602 19 49206417 A G 192 1 1 48395 98919 51524 0 48395 98919 51524 0 198838 384 794 433 0 1611 48011 98125 51091 0 197227 0.492132 0.484792 0.492192 0 1.0117 0.895217 1.14333 1.05963 0.923082 1.21637 1.03006 0.961022 1.10405 0.34033 1 0.0339185 0.0355721 NA
rs17695224 rs17695224 19 52324216 G A 193 1 1 106762 77959 14117 0 106762 77959 14117 0 198838 881 623 107 0 1611 105881 77336 14010 0 197227 0.267034 0.259777 0.267093 0 0.968163 0.87339 1.07322 0.917884 0.750426 1.12271 0.962992 0.889792 1.04222 0.383151 1 -0.0349856 0.0401163 NA
rs103294 rs103294 19 54797848 C T 194 1 1 119591 69028 10219 0 119591 69028 10219 0 198838 1001 521 89 0 1611 118590 68507 10130 0 197227 0.224972 0.216946 0.225038 0 0.900983 0.810123 1.00203 1.04087 0.837199 1.29408 0.954081 0.877116 1.0378 0.263988 1 -0.0474228 0.0424549 NA
rs364585 rs364585 20 12962718 A G 195 1 1 30466 94920 73452 0 30466 94920 73452 0 198838 241 773 597 0 1611 30225 94147 72855 0 197227 0.391907 0.38951 0.391927 0 1.02973 0.890575 1.19062 1.02769 0.884383 1.19423 1.0102 0.940875 1.08464 0.862962 1 0.00627255 0.0363406 NA
rs2328223 rs2328223 20 17845921 A C 196 1 1 131170 60630 7038 0 131170 60630 7038 0 198838 1091 463 57 0 1611 130079 60167 6981 0 197227 0.187856 0.179081 0.187928 0 0.917498 0.822632 1.0233 0.973508 0.745098 1.27194 0.942655 0.861168 1.03185 0.20272 1 -0.057779 0.0453581 NA
20:34154741_C_T rs7264396 20 34154741 C T 197 0.999888 0.999712 124057 66100.7 8680.77 0 124057 66100.7 8680.77 0 198838 1005.1 538.898 67 0 1611 123051 65561.8 8613.77 0 197227 0.209875 0.208845 0.209883 -1.4637e-16 1.00631 0.905941 1.1178 0.952266 0.742912 1.22062 0.993746 0.912501 1.08223 0.865289 0.999829 -0.00739909 0.0436151 NA
20:39180436_T_C rs6016381 20 39180436 T C 198 0.985595 0.976044 73114.7 94522.4 31200.9 0 73114.7 94522.4 31200.9 0 198838 568.404 772.6 269.996 0 1611 72546.3 93749.8 30930.9 0 197227 0.394603 0.407384 0.394499 -7.31848e-17 1.05182 0.943444 1.17265 1.1141 0.963256 1.28855 1.05512 0.983228 1.13226 0.122205 0.972713 0.0567774 0.0367352 NA
20:39724338_T_C rs6065311 20 39724338 T C 199 0.999675 0.999483 54191.2 99148 45498.8 0 54191.2 99148 45498.8 0 198838 444.933 815.078 350.988 0 1611 53746.3 98332.9 45147.8 0 197227 0.478142 0.470843 0.478202 -7.31848e-17 1.00128 0.891605 1.12444 0.939095 0.816015 1.08074 0.970918 0.905768 1.04075 0.386611 0.999103 -0.0306974 0.0354564 NA
rs1800961 rs1800961 20 43042364 C T 200 1 1 186678 11972 188 0 186678 11972 188 0 198838 1513 98 0 0 1611 185165 11874 188 0 197227 0.0310504 0.0304159 0.0310556 0 1.01006 0.822729 1.24006 NA NA NA 0.978755 0.799836 1.1977 0.823418 1 -0.022808 0.102209 NA
20:44585420_A_G rs4465830 20 44585420 A G 201 0.999856 0.999619 131807 60129.4 6901.45 0 131807 60129.4 6901.45 0 198838 1062.01 494.906 54.0824 0 1611 130745 59634.5 6847.37 0 197227 0.185911 0.187173 0.185901 0 1.02169 0.917914 1.13721 0.972362 0.739096 1.27925 1.00842 0.92265 1.10216 0.836959 0.999719 0.00936854 0.0455258 NA
rs181362 rs181362 22 21932068 C T 202 1 1 129419 62010 7409 0 129419 62010 7409 0 198838 1033 516 62 0 1611 128386 61494 7347 0 197227 0.193192 0.198634 0.193148 0 1.04288 0.937902 1.15961 1.04882 0.81083 1.35665 1.03545 0.949258 1.12946 0.517442 1 0.0290184 0.0448304 NA
rs5763662 rs5763662 22 30378703 C T 203 1 1 189781 8961 96 0 189781 8961 96 0 198838 1548 63 0 0 1611 188233 8898 96 0 197227 0.0230162 0.0195531 0.0230445 0 0.86094 0.668621 1.10858 NA NA NA 0.84547 0.658286 1.08588 0.175417 1 -0.160092 0.118149 NA
22:38595411_G_A rs3761445 22 38595411 G A 204 0.998854 0.998263 31760.7 95987.3 71090 0 31760.7 95987.3 71090 0 198838 259.973 787.357 563.671 0 1611 31500.7 95200 70526.3 0 197227 0.401102 0.405742 0.401064 -2.92739e-16 1.00214 0.87054 1.15363 0.968426 0.835583 1.12239 0.980749 0.913888 1.0525 0.566845 0.998274 -0.0207528 0.0362366 NA
# Completed successfully at 2020-06-11 13:03:49
