# Supplementary material for: Predicting the effect of statins on cancer risk using genetic variants from a Mendelian randomization study in the UK Biobank
Source: eLife. 2020 Oct 13;9:e57191. doi: 10.7554/eLife.57191 (PMC7553780; doi:10.7554/eLife.57191)
Supplement: Source data 1. [file elife-57191-data1.zip › lipid_snps_CANCER_outcomes_head_lar.out]

# Analysis: "SNPTEST 2.5.4-beta1 analysis, started 2019-08-07 20:11:29"
#  started: 2019-08-07 22:46:42
# 
# Analysis properties:
#   -cov_names PC1 PC2 PC3 PC4 PC5 PC6 PC7 PC8 PC9 PC10 ages sex (user-supplied)
#   -data /rds/project/jmmh2/rds-jmmh2-projects/zz_mr/Association_Tests_August/bgen/lipid_snps.bgen /rds/project/jmmh2/rds-jmmh2-projects/zz_mr/Association_Tests_August/input/cancer_v3.sample (user-supplied)
#   -exclude_samples /rds/project/jmmh2/rds-jmmh2-projects/zz_mr/Amy_GWAS/input_all/exclusion_list.txt (user-supplied)
#   -frequentist 1 (user-supplied)
#   -method score (user-supplied)
#   -o /rds/project/jmmh2/rds-jmmh2-projects/zz_mr/Association_Tests_August/output/lipid_snps_CANCER_outcomes_head_lar.out (user-supplied)
#   -pheno head_lar (user-supplied)
# 
alternate_ids rsid chromosome position alleleA alleleB index average_maximum_posterior_call info cohort_1_AA cohort_1_AB cohort_1_BB cohort_1_NULL all_AA all_AB all_BB all_NULL all_total cases_AA cases_AB cases_BB cases_NULL cases_total controls_AA controls_AB controls_BB controls_NULL controls_total all_maf cases_maf controls_maf missing_data_proportion het_OR het_OR_lower het_OR_upper hom_OR hom_OR_lower hom_OR_upper all_OR all_OR_lower all_OR_upper frequentist_add_pvalue frequentist_add_info frequentist_add_beta_1 frequentist_add_se_1 comment
rs10903129 rs10903129 01 25768937 A G 1 1 1 72158 181055 114373 0 72158 181055 114373 0 367586 89 219 140 0 448 72069 180836 114233 0 367138 0.442578 0.44308 0.442577 0 0.980658 0.766387 1.25484 0.992419 0.760722 1.29469 0.997964 0.874648 1.13867 0.888546 1 -0.00942917 0.0672818 NA
rs4660293 rs4660293 01 40028180 A G 2 1 1 215504 132022 20060 0 215504 132022 20060 0 367586 267 158 23 0 448 215237 131864 20037 0 367138 0.234152 0.227679 0.23416 0 0.96591 0.793317 1.17605 0.925339 0.604249 1.41705 0.964161 0.824696 1.12721 0.778319 1 -0.022389 0.0795318 NA
rs2479394 rs2479394 01 55486064 G A 3 1 1 28474 148012 191100 0 28474 148012 191100 0 367586 31 175 242 0 448 28443 147837 190858 0 367138 0.278792 0.264509 0.278809 0 1.0861 0.741148 1.59159 1.16337 0.800292 1.69118 1.07496 0.926581 1.24711 0.384283 1 0.0649244 0.0746231 NA
rs11206510 rs11206510 01 55496039 T C 4 1 1 242622 111961 13003 0 242622 111961 13003 0 367586 281 153 14 0 448 242341 111808 12989 0 367138 0.187666 0.202009 0.187649 0 1.18016 0.969081 1.4372 0.92955 0.543314 1.59036 1.0959 0.930888 1.29016 0.248148 1 0.0991268 0.0858346 NA
1:55502137_C_G rs2149041 01 55502137 C G 5 0.996853 0.992299 242350 112197 13039.4 0 242350 112197 13039.4 0 367586 298.69 139.949 9.36078 0 448 242051 112057 13030 0 367138 0.188086 0.177088 0.188099 -3.16702e-16 1.01209 0.827881 1.23728 0.582176 0.303674 1.11609 0.928862 0.782375 1.10278 0.410657 0.994112 -0.0707173 0.0859537 NA
rs2479409 rs2479409 01 55504650 G A 6 1 1 44711 166817 156058 0 44711 166817 156058 0 367586 51 208 189 0 448 44660 166609 155869 0 367138 0.348543 0.345982 0.348546 0 1.09323 0.804691 1.48524 1.06182 0.779213 1.44692 1.01138 0.881241 1.16073 0.866393 1 0.0118098 0.0701953 NA
rs10888897 rs10888897 01 55513061 T C 7 1 1 56449 175511 135626 0 56449 175511 135626 0 367586 68 234 146 0 448 56381 175277 135480 0 367138 0.392301 0.412946 0.392276 0 1.10692 0.844839 1.45029 0.893514 0.669971 1.19165 0.917635 0.803299 1.04824 0.214589 1 -0.0850763 0.0685521 NA
1:55518752_C_T rs7552841 01 55518752 C T 8 0.958373 0.933846 142943 172732 51911 0 142943 172732 51911 0 367586 176.459 202.753 68.7882 0 448 142766 172530 51842.3 0 367138 0.376177 0.379832 0.376172 4.43383e-15 0.950792 0.776958 1.16352 1.07352 0.812343 1.41868 1.01569 0.887427 1.16249 0.800869 0.921193 0.0181656 0.0720221 NA
rs562556 rs562556 01 55524237 G A 9 1 1 11874 108124 247588 0 11874 108124 247588 0 367586 19 139 290 0 448 11855 107985 247298 0 367138 0.179376 0.197545 0.179354 0 0.803155 0.497089 1.29767 0.731687 0.45982 1.16429 0.887788 0.753076 1.0466 0.225365 1 -0.105236 0.0868011 NA
1:55958030_C_T rs1998013 01 55958030 C T 10 0.99938 0.924791 365156 2424.64 5.47451 0 365156 2424.64 5.47451 0 367586 445.114 2.88627 0 0 448 364711 2421.76 5.47451 0 367138 0.00331296 0.00322129 0.00331307 -2.05856e-15 0.976528 0.306707 3.10917 NA NA NA 0.972208 0.305924 3.08962 0.993977 0.924184 0.00464442 0.615273 NA
1:62953373_G_A rs10493326 01 62953373 G A 11 0.993589 0.986538 204883 139060 23643.3 0 204883 139060 23643.3 0 367586 249.071 168.396 30.5333 0 448 204634 138891 23612.8 0 367138 0.253473 0.256097 0.25347 7.1258e-16 0.996122 0.819102 1.2114 1.06239 0.729392 1.5474 1.01393 0.872604 1.17815 0.81269 0.979873 0.0184168 0.0777219 NA
1:63133930_G_A rs4587594 01 63133930 G A 12 0.999555 0.999167 154549 167721 45316.3 0 154549 167721 45316.3 0 367586 181.973 218.106 47.9216 0 448 154367 167503 45268.4 0 367138 0.351419 0.35039 0.35142 0 1.10457 0.907148 1.34496 0.898016 0.653131 1.23472 0.995485 0.867747 1.14203 0.908568 0.999318 -0.00805141 0.0701067 NA
1:92993807_C_T rs6603981 01 92993807 C T 13 0.998715 0.997191 16184.9 118957 232444 0 16184.9 118957 232444 0 367586 14.1804 148.871 284.949 0 448 16170.7 118808 232159 0 367138 0.205838 0.197803 0.205848 -2.21692e-15 1.42891 0.828572 2.46421 1.39966 0.820949 2.38631 1.05122 0.891786 1.23915 0.596472 0.998656 0.043744 0.082617 NA
rs12133576 rs12133576 01 93816400 A G 14 1 1 50170 170896 146520 0 50170 170896 146520 0 367586 69 210 169 0 448 50101 170686 146351 0 367138 0.368942 0.388393 0.368918 0 0.893344 0.680493 1.17277 0.838472 0.633579 1.10962 0.920548 0.804755 1.053 0.341235 1 -0.0657656 0.0691013 NA
rs646776 rs646776 01 109818530 C T 15 1 1 18197 127002 222387 0 18197 127002 222387 0 367586 26 169 253 0 448 18171 126833 222134 0 367138 0.222255 0.246652 0.222226 0 0.931236 0.616046 1.40769 0.795996 0.531475 1.19217 0.872674 0.749616 1.01593 0.104237 1 -0.130352 0.0802339 NA
1:110198727_C_G rs1010167 01 110198727 C G 16 0.996247 0.993891 137991 174531 55063.9 0 137991 174531 55063.9 0 367586 181.251 206.173 60.5765 0 448 137810 174325 55003.3 0 367138 0.3872 0.365319 0.387227 1.26681e-15 0.899232 0.736454 1.09799 0.837366 0.625913 1.12025 0.910857 0.794983 1.04362 0.162071 0.989909 -0.096555 0.0690596 NA
rs267733 rs267733 01 150958836 A G 17 1 1 258958 99130 9498 0 258958 99130 9498 0 367586 330 108 10 0 448 258628 99022 9488 0 367138 0.160678 0.142857 0.1607 0 0.854779 0.687758 1.06236 0.826013 0.440165 1.55009 0.870464 0.721838 1.04969 0.113723 1 -0.143679 0.0908393 NA
rs12145743 rs12145743 01 156700651 T G 18 1 1 161167 164513 41906 0 161167 164513 41906 0 367586 208 200 40 0 448 160959 164313 41866 0 367138 0.337778 0.3125 0.337809 0 0.941911 0.775636 1.14383 0.739351 0.527005 1.03726 0.891024 0.773574 1.02631 0.164307 1 -0.098817 0.071054 NA
rs4650994 rs4650994 01 178515312 G A 19 1 1 81139 181896 104551 0 81139 181896 104551 0 367586 102 224 122 0 448 81037 181672 104429 0 367138 0.468154 0.477679 0.468143 0 0.979587 0.775001 1.23818 0.928158 0.713424 1.20753 0.962466 0.84415 1.09737 0.453267 1 -0.0502112 0.0669501 NA
1:182150978_C_A rs1689797 01 182150978 C A 20 0.998404 0.997402 163413 163299 40874.1 0 163413 163299 40874.1 0 367586 221.027 183.98 42.9922 0 448 163192 163115 40831.1 0 367138 0.333319 0.3013 0.333358 1.58351e-15 0.832784 0.684747 1.01283 0.777414 0.560644 1.07799 0.862363 0.747611 0.994728 0.0660353 0.997385 -0.130954 0.0712411 NA
rs2642438 rs2642438 01 220970028 A G 21 1 1 32481 153245 181860 0 32481 153245 181860 0 367586 43 170 235 0 448 32438 153075 181625 0 367138 0.296811 0.285714 0.296824 0 0.837781 0.599425 1.17091 0.976063 0.705014 1.35132 1.0553 0.91283 1.22001 0.390278 1 0.0627679 0.0730613 NA
1:220985811_T_C rs903319 01 220985811 T C 22 0.997348 0.994976 198690 143077 25818.5 0 198690 143077 25818.5 0 367586 245.031 177.506 25.4627 0 448 198445 142900 25793 0 367138 0.264856 0.254946 0.264868 7.1258e-16 1.006 0.82918 1.22054 0.799505 0.531489 1.20268 0.949722 0.817164 1.10378 0.457345 0.991093 -0.0565701 0.0761142 NA
rs4846914 rs4846914 01 230295691 G A 23 1 1 56753 176014 134819 0 56753 176014 134819 0 367586 78 201 169 0 448 56675 175813 134650 0 367138 0.393813 0.398438 0.393807 0 0.830696 0.639462 1.07912 0.911963 0.697236 1.19282 0.980828 0.85797 1.12128 0.698123 1 -0.0266056 0.0685967 NA
1:230419344_G_A rs6680658 01 230419344 G A 24 0.993148 0.986 216214 131472 19900 0 216214 131472 19900 0 367586 267.271 162.42 18.3098 0 448 215946 131310 19881.7 0 367138 0.232969 0.222142 0.232982 -1.74186e-15 0.999393 0.822235 1.21472 0.744088 0.463337 1.19495 0.940184 0.803087 1.10069 0.350195 0.989885 -0.0740573 0.0792725 NA
1:234849339_G_A rs2587534 01 234849339 G A 25 0.99591 0.992501 85062.7 183708 98815.1 0 85062.7 183708 98815.1 0 367586 108.961 211.114 127.925 0 448 84953.7 183497 98687.1 0 367138 0.481294 0.478834 0.481297 4.43383e-15 0.897014 0.711751 1.1305 1.01067 0.782653 1.30511 1.00991 0.885778 1.15145 0.915098 0.993691 0.00716521 0.0672095 NA
rs1367117 rs1367117 02 21263900 G A 26 1 1 161856 163987 41743 0 161856 163987 41743 0 367586 201 211 36 0 448 161655 163776 41707 0 367138 0.336619 0.315848 0.336645 0 1.03616 0.854033 1.25712 0.694203 0.486816 0.98994 0.909705 0.790115 1.0474 0.168353 1 -0.0975615 0.0708242 NA
rs515135 rs515135 02 21286057 T C 27 1 1 11882 108434 247270 0 11882 108434 247270 0 367586 10 149 289 0 448 11872 108285 246981 0 367138 0.179819 0.188616 0.179808 0 1.63359 0.860905 3.09976 1.38918 0.739342 2.61018 0.943067 0.797636 1.11501 0.494237 1 -0.0595988 0.0871856 NA
rs1260326 rs1260326 02 27730940 T C 28 1 1 57437 175526 134623 0 57437 175526 134623 0 367586 64 211 173 0 448 57373 175315 134450 0 367138 0.39501 0.378348 0.39503 0 1.07892 0.815549 1.42735 1.15349 0.86577 1.53682 1.07288 0.937303 1.22807 0.320912 1 0.0679343 0.0684417 NA
2:27731212_T_C rs3817588 02 27731212 T C 29 0.991982 0.980657 237957 115439 14189.4 0 237957 115439 14189.4 0 367586 284.106 146.686 17.2078 0 448 237673 115293 14172.1 0 367138 0.195625 0.202123 0.195617 -3.95878e-15 1.06436 0.871945 1.29923 1.01576 0.624223 1.65288 1.04168 0.884867 1.22629 0.628276 0.984434 0.0410782 0.0848452 NA
rs6544713 rs6544713 02 44073881 T C 30 1 1 38467 160718 168401 0 38467 160718 168401 0 367586 40 201 207 0 448 38427 160517 168194 0 367138 0.32326 0.313616 0.323272 0 1.20296 0.85664 1.68929 1.18232 0.842633 1.65895 1.0455 0.907809 1.20407 0.48708 1 0.0496222 0.0714029 NA
rs4148218 rs4148218 02 44099582 G A 31 1 1 245276 109927 12383 0 245276 109927 12383 0 367586 290 143 15 0 448 244986 109784 12368 0 367138 0.183213 0.19308 0.183201 0 1.10037 0.900546 1.34454 1.02455 0.609541 1.72214 1.06683 0.90366 1.25946 0.590864 1 0.0462001 0.0859402 NA
rs2710642 rs2710642 02 63149557 G A 32 1 1 39456 161626 166504 0 39456 161626 166504 0 367586 42 213 193 0 448 39414 161413 166311 0 367138 0.327186 0.331473 0.327181 0 1.23835 0.889303 1.72439 1.08902 0.779875 1.52072 0.980753 0.853323 1.12721 0.749206 1 -0.0228298 0.0714131 NA
2:118576719_T_C rs17508045 02 118576719 T C 33 0.999611 0.997929 305977 58744.1 2864.9 0 305977 58744.1 2864.9 0 367586 376.008 71.9922 0 0 448 305601 58672.1 2864.9 0 367138 0.087699 0.0803484 0.087708 -1.58351e-15 0.997267 0.774887 1.28347 NA NA NA 0.908758 0.714129 1.15643 0.322468 0.999889 -0.115715 0.116955 NA
rs2030746 rs2030746 02 121309488 C T 34 1 1 125469 178592 63525 0 125469 178592 63525 0 367586 147 222 79 0 448 125322 178370 63446 0 367138 0.415742 0.424107 0.415732 0 1.06106 0.861335 1.3071 1.06153 0.807446 1.39557 1.03498 0.906476 1.1817 0.733476 1 0.0231207 0.0679011 NA
2:135762344_C_T rs16831243 02 135762344 C T 35 0.999529 0.998031 297933 65518.4 4134.64 0 297933 65518.4 4134.64 0 367586 369.922 74.0784 4 0 448 297563 65444.3 4130.64 0 367138 0.100368 0.0916054 0.100379 3.95878e-16 0.910519 0.709376 1.1687 0.778954 0.29067 2.08748 0.903785 0.720161 1.13423 0.832785 0.99903 -0.0243961 0.115549 NA
2:165551201_T_C rs7607980 02 165551201 T C 36 0.999288 0.997628 284300 77910.9 5375.6 0 284300 77910.9 5375.6 0 367586 346.992 96.0039 5.00392 0 448 283953 77814.9 5370.6 0 367138 0.1206 0.118317 0.120603 -2.77114e-15 1.00961 0.805252 1.26582 0.762455 0.315336 1.84355 0.978497 0.798842 1.19855 0.772353 0.999872 -0.0296048 0.102333 NA
2:165619163_T_G rs355838 02 165619163 T G 37 0.994557 0.992059 56385.1 175396 135805 0 56385.1 175396 135805 0 367586 80.6157 215.082 152.302 0 448 56304.5 175181 135653 0 367138 0.391971 0.419993 0.391937 9.50107e-16 0.857515 0.66375 1.10785 0.784152 0.598524 1.02735 0.89014 0.779481 1.01651 0.107754 0.995919 -0.110718 0.0688384 NA
rs2287623 rs2287623 02 169830155 G A 38 1 1 57757 176298 133531 0 57757 176298 133531 0 367586 83 201 164 0 448 57674 176097 133367 0 367138 0.39693 0.409598 0.396915 0 0.793133 0.614059 1.02443 0.854471 0.656077 1.11286 0.948655 0.830319 1.08386 0.520152 1 -0.0439391 0.0683226 NA
rs1047891 rs1047891 02 211540507 C A 39 1 1 172154 158700 36732 0 172154 158700 36732 0 367586 211 185 52 0 448 171943 158515 36680 0 367138 0.315795 0.322545 0.315787 0 0.95105 0.780579 1.15875 1.15525 0.852702 1.56515 1.03159 0.896672 1.1868 0.683282 1 0.0294084 0.0720814 NA
rs1250229 rs1250229 02 216304384 T C 40 1 1 24471 143779 199336 0 24471 143779 199336 0 367586 26 176 246 0 448 24445 143603 199090 0 367138 0.262144 0.254464 0.262153 0 1.1523 0.763177 1.73983 1.16172 0.7753 1.74074 1.04095 0.895578 1.20993 0.53914 1 0.046891 0.0763556 NA
2:227122216_G_T rs1515110 02 227122216 G T 41 0.999003 0.998217 48609.5 170037 148940 0 48609.5 170037 148940 0 367586 55.0118 213.827 179.161 0 448 48554.5 169823 148761 0 367138 0.363528 0.361441 0.36353 0 1.11133 0.826194 1.49486 1.06299 0.785679 1.43817 1.00908 0.880437 1.15653 0.896494 0.99923 0.00905715 0.0696214 NA
rs11563251 rs11563251 02 234679384 C T 42 1 1 290875 72172 4539 0 290875 72172 4539 0 367586 364 81 3 0 448 290511 72091 4536 0 367138 0.110518 0.0970982 0.110535 0 0.896737 0.704742 1.14104 0.527849 0.169384 1.64492 0.865368 0.693596 1.07968 0.207322 1 -0.134498 0.106663 NA
3:12296469_G_A rs9875338 03 12296469 G A 43 0.999063 0.998416 132583 176123 58880 0 132583 176123 58880 0 367586 154.902 214.184 78.9137 0 448 132428 175909 58801.1 0 367138 0.399747 0.415192 0.399728 -7.91756e-16 1.04094 0.84643 1.28014 1.14734 0.874762 1.50485 1.06615 0.93341 1.21777 0.432282 0.998001 0.0536657 0.0683385 NA
rs7640978 rs7640978 03 32533010 C T 44 1 1 305112 59557 2917 0 305112 59557 2917 0 367586 368 75 5 0 448 304744 59482 2912 0 367138 0.0889465 0.0948661 0.0889393 0 1.04415 0.81443 1.33867 1.42189 0.587875 3.43912 1.07362 0.858507 1.34264 0.50804 1 0.07797 0.117798 NA
Affx-22382690 rs2290547 03 47061183 G A 45 1 1 250117 105993 11476 0 250117 105993 11476 0 367586 294 144 10 0 448 249823 105849 11466 0 367138 0.175394 0.183036 0.175385 0 1.15601 0.946942 1.41123 0.741094 0.394489 1.39223 1.0534 0.889214 1.24789 0.513872 1 0.0574979 0.088076 NA
3:50113034_A_G rs2240327 03 50113034 A G 46 0.99989 0.999813 100622 183347 83617 0 100622 183347 83617 0 367586 118 223 107 0 448 100504 183124 83510 0 367138 0.47687 0.487723 0.476856 -2.37527e-16 1.03719 0.829664 1.29663 1.0913 0.839933 1.41791 1.04448 0.91617 1.19077 0.3453 0.999999 0.0642705 0.0681016 NA
rs13326165 rs13326165 03 52532118 A G 47 1 1 15455 119214 232917 0 15455 119214 232917 0 367586 16 161 271 0 448 15439 119053 232646 0 367138 0.204203 0.215402 0.204189 0 1.30492 0.780437 2.18188 1.12402 0.678676 1.86159 0.934588 0.796898 1.09607 0.521702 1 -0.0530536 0.0828025 NA
rs6805251 rs6805251 03 119560606 T C 48 1 1 53874 173703 140009 0 53874 173703 140009 0 367586 71 214 163 0 448 53803 173489 139846 0 367138 0.382837 0.397321 0.382819 0 0.934738 0.714552 1.22277 0.883254 0.668297 1.16735 0.94086 0.822956 1.07566 0.377776 1 -0.0607142 0.0688369 NA
rs17345563 rs17345563 03 132209203 A G 49 1 1 289295 73612 4679 0 289295 73612 4679 0 367586 362 84 2 0 448 288933 73528 4677 0 367138 0.112858 0.0982143 0.112876 0 0.911833 0.719061 1.15628 0.341312 0.0850078 1.37039 0.855963 0.686831 1.06674 0.158206 1 -0.149028 0.105609 NA
3:135932359_C_T rs687339 03 135932359 C T 50 0.998803 0.997227 19123.1 129452 219011 0 19123.1 129452 219011 0 367586 20 156.055 271.945 0 448 19103.1 129296 218739 0 367138 0.228107 0.218811 0.228118 -1.58351e-15 1.15283 0.723588 1.83671 1.18748 0.753893 1.87044 1.0551 0.900478 1.23628 0.464014 0.992312 0.05856 0.0799723 NA
3:156798294_A_G rs1482852 03 156798294 A G 51 0.998128 0.996845 131815 177009 58762 0 131815 177009 58762 0 367586 165.522 206.039 76.4392 0 448 131650 176803 58685.6 0 367138 0.400631 0.400578 0.400631 1.26681e-15 0.926884 0.755305 1.13744 1.03598 0.789878 1.35875 0.999776 0.87465 1.1428 0.787077 0.995498 0.0185623 0.0687218 NA
3:170727218_G_A rs10513688 03 170727218 G A 52 0.999974 0.999859 299612 64506.6 3467.13 0 299612 64506.6 3467.13 0 367586 375.992 69.0078 3 0 448 299236 64437.5 3464.13 0 367138 0.0971756 0.0837141 0.0971921 -9.50107e-16 0.852305 0.659261 1.10188 0.689228 0.221178 2.14775 0.848657 0.669886 1.07514 0.240385 0.999899 -0.133881 0.114036 NA
rs6831256 rs6831256 04 3473139 A G 53 1 1 122328 179565 65693 0 122328 179565 65693 0 367586 164 201 83 0 448 122164 179364 65610 0 367138 0.422964 0.409598 0.42298 0 0.834757 0.6791 1.02609 0.94234 0.723551 1.22729 0.946415 0.82836 1.08129 0.506717 1 -0.0450438 0.0678413 NA
4:26062990_A_G rs10019888 04 26062990 A G 54 0.996652 0.990717 256221 101227 10138.8 0 256221 101227 10138.8 0 367586 309.431 126.576 11.9922 0 448 255911 101100 10126.8 0 367138 0.165273 0.168037 0.16527 -6.65075e-15 1.03544 0.8419 1.27348 0.979376 0.549892 1.7443 1.02012 0.85615 1.2155 0.86881 0.991949 0.014879 0.0900828 NA
rs442177 rs442177 04 88030261 G T 55 1 1 60675 177384 129527 0 60675 177384 129527 0 367586 78 211 159 0 448 60597 177173 129368 0 367138 0.406346 0.409598 0.406342 0 0.925212 0.713465 1.1998 0.954832 0.728084 1.2522 0.986608 0.863539 1.12722 0.741911 1 -0.0224598 0.0681998 NA
4:88160140_C_T rs10029254 04 88160140 C T 56 0.999897 0.999771 217251 130571 19763.7 0 217251 130571 19763.7 0 367586 271.004 155.996 21 0 448 216980 130415 19742.7 0 367138 0.231372 0.220978 0.231385 3.16702e-16 0.957701 0.786375 1.16635 0.851644 0.546186 1.32793 0.942263 0.804624 1.10345 0.559999 0.999975 -0.0463305 0.0794905 NA
rs3822072 rs3822072 04 89741269 G A 57 1 1 110787 182105 74694 0 110787 182105 74694 0 367586 133 238 77 0 448 110654 181867 74617 0 367138 0.450905 0.4375 0.450922 0 1.08878 0.880497 1.34632 0.858556 0.648349 1.13692 0.947084 0.829908 1.0808 0.46162 1 -0.0495576 0.067317 NA
rs2602836 rs2602836 04 100014805 A G 58 1 1 64735 179575 123276 0 64735 179575 123276 0 367586 78 233 137 0 448 64657 179342 123139 0 367138 0.420371 0.434152 0.420354 0 1.07695 0.83325 1.39192 0.922244 0.698289 1.21803 0.945172 0.828136 1.07875 0.355852 1 -0.0626268 0.0678294 NA
rs13107325 rs13107325 04 103188709 C T 59 1 1 314539 51078 1969 0 314539 51078 1969 0 367586 381 65 2 0 448 314158 51013 1967 0 367138 0.0748342 0.0770089 0.0748315 0 1.05064 0.807516 1.36697 0.838395 0.208767 3.36694 1.03152 0.806769 1.3189 0.995143 1 -0.00076595 0.125815 NA
rs6450176 rs6450176 05 53298025 G A 60 1 1 205147 139012 23427 0 205147 139012 23427 0 367586 241 176 31 0 448 204906 138836 23396 0 367138 0.25282 0.265625 0.252804 0 1.07782 0.887352 1.30918 1.12657 0.774877 1.63788 1.06906 0.921668 1.24002 0.327316 1 0.0755266 0.0771045 NA
5:55861786_C_T rs9686661 05 55861786 C T 61 0.999884 0.999703 235332 117442 14811.2 0 235332 117442 14811.2 0 367586 271.012 153.988 23 0 448 235061 117288 14788.2 0 367138 0.200041 0.223201 0.200013 -3.95878e-16 1.13874 0.934267 1.38797 1.34898 0.88104 2.06545 1.14924 0.981913 1.34509 0.0850565 0.998417 0.143986 0.0836122 NA
5:67714246_A_G rs4976033 05 67714246 A G 62 0.983128 0.97252 131248 176794 59543.3 0 131248 176794 59543.3 0 367586 157.643 212.843 77.5137 0 448 131091 176581 59465.8 0 367138 0.402465 0.41057 0.402455 9.50107e-16 1.00233 0.815666 1.23172 1.08395 0.825752 1.42288 1.03421 0.905245 1.18154 0.454282 0.978074 0.0517079 0.069101 NA
5:74560579_G_A rs10066707 05 74560579 G A 63 0.993838 0.99098 146622 170694 50270.3 0 146622 170694 50270.3 0 367586 187.682 207.769 52.549 0 448 146434 170486 50217.8 0 367138 0.36894 0.349182 0.368964 1.74186e-15 0.950847 0.780434 1.15847 0.816444 0.601178 1.10879 0.917616 0.799784 1.05281 0.251206 0.99286 -0.0797597 0.0695119 NA
5:74562029_C_G rs2006760 05 74562029 C G 64 0.989448 0.974963 232555 119577 15454 0 232555 119577 15454 0 367586 294.851 136.09 17.0588 0 448 232260 119441 15436.9 0 367138 0.204693 0.189964 0.204711 -8.94684e-15 0.897525 0.732455 1.0998 0.870483 0.534158 1.41857 0.911066 0.77093 1.07668 0.325924 0.985946 -0.0823757 0.0838551 NA
rs7703051 rs7703051 05 74625487 C A 65 1 1 143724 172086 51776 0 143724 172086 51776 0 367586 194 197 57 0 448 143530 171889 51719 0 367138 0.37493 0.347098 0.374964 0 0.847928 0.695356 1.03398 0.815391 0.606802 1.09568 0.886176 0.772234 1.01693 0.118364 1 -0.108095 0.0692169 NA
5:74641707_G_A rs2303152 05 74641707 G A 66 0.999561 0.998347 297281 66549.7 3754.97 0 297281 66549.7 3754.97 0 367586 377 65 6 0 448 296904 66484.7 3748.97 0 367138 0.100738 0.0859375 0.100756 1.10846e-15 0.769957 0.591681 1.00195 1.26042 0.562306 2.82525 0.8391 0.664197 1.06006 0.123319 0.999996 -0.170904 0.110905 NA
5:74648496_G_T rs17238484 05 74648496 G T 67 0.99975 0.999474 220665 127957 18963.4 0 220665 127957 18963.4 0 367586 284 146 18 0 448 220381 127811 18945.4 0 367138 0.22564 0.203125 0.225667 7.1258e-16 0.886421 0.725946 1.08237 0.737268 0.457753 1.18746 0.874646 0.743208 1.02933 0.117515 0.999999 -0.125385 0.0801032 NA
rs5909 rs5909 05 74656175 G A 68 1 1 301812 62562 3212 0 301812 62562 3212 0 367586 372 71 5 0 448 301440 62491 3207 0 367138 0.0938365 0.0904018 0.0938407 0 0.920659 0.714159 1.18687 1.26337 0.522403 3.05529 0.959711 0.763684 1.20606 0.818711 1 -0.0264568 0.11543 NA
rs12916 rs12916 05 74656539 T C 69 1 1 132156 176603 58827 0 132156 176603 58827 0 367586 176 206 66 0 448 131980 176397 58761 0 367138 0.400256 0.377232 0.400284 0 0.875733 0.716049 1.07103 0.842268 0.634622 1.11785 0.907527 0.792783 1.03888 0.207261 1 -0.0862668 0.0684043 NA
rs4530754 rs4530754 05 122855416 G A 70 1 1 76377 182312 108897 0 76377 182312 108897 0 367586 102 215 131 0 448 76275 182097 108766 0 367138 0.455765 0.467634 0.455751 0 0.882913 0.697446 1.1177 0.900659 0.695159 1.16691 0.95331 0.835999 1.08708 0.579744 1 -0.0372406 0.0672505 NA
rs6882076 rs6882076 05 156390297 T C 71 1 1 49173 170253 148160 0 49173 170253 148160 0 367586 52 220 176 0 448 49121 170033 147984 0 367138 0.365355 0.361607 0.36536 0 1.22223 0.90329 1.65379 1.12347 0.824394 1.53105 1.01635 0.886792 1.16484 0.788469 1 0.0186591 0.069546 NA
6:16109163_A_C rs2294261 06 16109163 A C 72 0.99645 0.994416 95752.4 183259 88575.1 0 95752.4 183259 88575.1 0 367586 121.667 217.557 108.776 0 448 95630.7 183041 88466.3 0 367138 0.490237 0.485614 0.490243 1.10846e-15 0.934223 0.748217 1.16647 0.966458 0.746087 1.25192 0.981643 0.861035 1.11914 0.94555 0.994536 -0.00458417 0.0671222 NA
6:26093141_G_A rs1800562 06 26093141 G A 73 0.99952 0.997285 313425 51906.4 2254.63 0 313425 51906.4 2254.63 0 367586 373.902 68.098 6 0 448 313051 51838.3 2248.63 0 367138 0.076738 0.0893951 0.0767225 8.70931e-16 1.09987 0.84941 1.42418 2.23404 0.996191 5.01001 1.18139 0.938973 1.48639 0.450466 0.998458 0.0921217 0.122074 NA
rs2247056 rs2247056 06 31265490 T C 74 1 1 32591 153678 181317 0 32591 153678 181317 0 367586 47 182 219 0 448 32544 153496 181098 0 367138 0.297699 0.308036 0.297686 0 0.821008 0.595628 1.13167 0.837343 0.610898 1.14773 0.952161 0.826185 1.09735 0.979697 1 -0.00185514 0.0728959 NA
6:34563164_A_G rs205262 06 34563164 A G 75 0.999283 0.998621 196621 144317 26647.4 0 196621 144317 26647.4 0 367586 232.498 178.573 36.9294 0 448 196389 144139 26610.4 0 367138 0.268797 0.281731 0.268781 -1.58351e-16 1.04648 0.860956 1.27199 1.17224 0.828186 1.65924 1.06708 0.922448 1.23439 0.314297 0.997352 0.0762061 0.0757331 NA
6:43757896_C_A rs998584 06 43757896 C A 76 0.996387 0.994693 98504 183562 85520.5 0 98504 183562 85520.5 0 367586 114.353 220.443 113.204 0 448 98389.6 183341 85407.3 0 367138 0.482339 0.498718 0.482319 3.95878e-16 1.03452 0.825246 1.29686 1.14043 0.879308 1.4791 1.06782 0.936677 1.21733 0.346015 0.995151 0.0632403 0.0671093 NA
rs17789218 rs17789218 06 100600097 T C 77 1 1 209829 135864 21893 0 209829 135864 21893 0 367586 265 170 13 0 448 209564 135694 21880 0 367138 0.244365 0.21875 0.244396 0 0.990739 0.817075 1.20131 0.469858 0.269206 0.820066 0.865682 0.738807 1.01435 0.111477 1 -0.124564 0.0782641 NA
6:116337503_G_A rs868943 06 116337503 G A 78 0.999615 0.999376 122639 178859 66087.8 0 122639 178859 66087.8 0 367586 139.973 226.031 81.9961 0 448 122499 178633 66005.8 0 367138 0.423077 0.435294 0.423063 7.1258e-16 1.10738 0.896785 1.36743 1.08718 0.827661 1.42807 1.0512 0.92107 1.19971 0.675964 0.99979 0.0282448 0.0675751 NA
rs9491696 rs9491696 06 127452639 C G 79 1 1 94100 183991 89495 0 94100 183991 89495 0 367586 132 198 118 0 448 93968 183793 89377 0 367138 0.493736 0.484375 0.493748 0 0.766906 0.615224 0.955986 0.939858 0.733075 1.20497 0.963185 0.844837 1.09811 0.567825 1 -0.0382629 0.0669801 NA
6:139831757_T_C rs634869 06 139831757 T C 80 0.999776 0.999687 61831.2 177550 128204 0 61831.2 177550 128204 0 367586 78 208 162 0 448 61753.2 177342 128042 0 367138 0.409717 0.40625 0.409722 0 0.928572 0.715696 1.20477 1.00167 0.764434 1.31254 1.01448 0.887781 1.15925 0.879221 0.999999 0.0103406 0.0680495 NA
6:152040291_T_C rs12525163 06 152040291 T C 81 0.999285 0.998573 193858 146362 27365.9 0 193858 146362 27365.9 0 367586 232.216 187.784 28 0 448 193626 146174 27337.9 0 367138 0.273533 0.272081 0.273534 1.18763e-15 1.07118 0.88363 1.29853 0.854016 0.576886 1.26428 0.992699 0.8568 1.15015 0.951021 0.997732 -0.00462482 0.0752923 NA
6:160575985_C_T rs2297374 06 160575985 C T 82 0.998105 0.996826 143986 171881 51719.5 0 143986 171881 51719.5 0 367586 171.169 217.694 59.1373 0 448 143815 171663 51660.3 0 367138 0.374497 0.374965 0.374496 2.69197e-15 1.06549 0.872046 1.30184 0.961796 0.715506 1.29286 1.002 0.87517 1.14722 0.96587 0.998285 0.0029596 0.0691678 NA
rs1564348 rs1564348 06 160578860 T C 83 1 1 253279 103766 10541 0 253279 103766 10541 0 367586 299 136 13 0 448 252980 103630 10528 0 367138 0.169821 0.180804 0.169808 0 1.11037 0.90651 1.36008 1.04475 0.599378 1.82106 1.07904 0.910125 1.27931 0.443299 1 0.0682876 0.0890744 NA
rs702485 rs702485 07 6449272 A G 84 1 1 109061 182158 76367 0 109061 182158 76367 0 367586 149 198 101 0 448 108912 181960 76266 0 367138 0.455529 0.446429 0.45554 0 0.795387 0.642991 0.983904 0.96801 0.751785 1.24642 0.963869 0.84485 1.09965 0.394751 1 -0.0571808 0.0671899 NA
7:16152174_T_A rs17286602 07 16152174 T A 85 0.997749 0.99646 120185 180187 67214.2 0 120185 180187 67214.2 0 367586 154.51 225.761 67.7294 0 448 120030 179961 67146.5 0 367138 0.427948 0.403147 0.427979 -6.33405e-16 0.974547 0.794091 1.19601 0.783588 0.588808 1.0428 0.902788 0.789912 1.03179 0.141303 0.996363 -0.0998607 0.0678882 NA
rs10282707 rs10282707 07 17911038 C T 86 1 1 133659 176056 57871 0 133659 176056 57871 0 367586 154 216 78 0 448 133505 175840 57793 0 367138 0.396911 0.415179 0.396889 0 1.06491 0.865934 1.30961 1.17003 0.890887 1.53663 1.0788 0.944482 1.23222 0.251992 1 0.0783622 0.0684074 NA
rs12670798 rs12670798 07 21607352 T C 87 1 1 208500 136805 22281 0 208500 136805 22281 0 367586 250 164 34 0 448 208250 136641 22247 0 367138 0.2467 0.258929 0.246685 0 0.999788 0.820957 1.21757 1.27307 0.889495 1.82205 1.06697 0.918744 1.23912 0.352046 1 0.0723227 0.0777139 NA
rs4722551 rs4722551 07 25991826 T C 88 1 1 260182 98070 9334 0 260182 98070 9334 0 367586 321 112 15 0 448 259861 97958 9319 0 367138 0.15879 0.158482 0.15879 0 0.92558 0.746351 1.14785 1.30304 0.776103 2.18775 0.997693 0.833836 1.19375 0.895753 1 -0.0119299 0.0910482 NA
rs2073547 rs2073547 07 44582331 A G 89 1 1 245422 109039 13125 0 245422 109039 13125 0 367586 289 141 18 0 448 245133 108898 13107 0 367138 0.184024 0.197545 0.184007 0 1.09825 0.897857 1.34338 1.16486 0.723344 1.87586 1.09168 0.926033 1.28696 0.306483 1 0.0878267 0.0858832 NA
rs217386 rs217386 07 44600695 G A 90 1 1 121990 179168 66428 0 121990 179168 66428 0 367586 158 211 79 0 448 121832 178957 66349 0 367138 0.424423 0.41183 0.424438 0 0.909155 0.739654 1.1175 0.918115 0.7007 1.20299 0.949495 0.831147 1.08469 0.455945 1 -0.0503877 0.0675855 NA
rs4917014 rs4917014 07 50305863 T G 91 1 1 170006 160266 37314 0 170006 160266 37314 0 367586 229 182 37 0 448 169777 160084 37277 0 367138 0.319509 0.285714 0.31955 0 0.842882 0.693722 1.02411 0.735875 0.519881 1.04161 0.85176 0.736771 0.984694 0.0521006 1 -0.139914 0.0720352 NA
rs17145738 rs17145738 07 72982874 C T 92 1 1 283413 78558 5615 0 283413 78558 5615 0 367586 342 96 10 0 448 283071 78462 5605 0 367138 0.122132 0.129464 0.122123 0 1.0127 0.807429 1.27016 1.4767 0.786986 2.7709 1.06905 0.879505 1.29945 0.597273 1 0.0536159 0.101483 NA
rs799160 rs799160 07 73060006 C T 93 1 1 96049 183953 87584 0 96049 183953 87584 0 367586 119 219 110 0 448 95930 183734 87474 0 367138 0.488486 0.489955 0.488484 0 0.960864 0.768533 1.20133 1.01373 0.782103 1.31395 1.00591 0.882342 1.14677 0.685782 1 0.0271384 0.0670772 NA
7:116358044_A_G rs38855 07 116358044 A G 94 0.993016 0.989758 102992 183261 81332.4 0 102992 183261 81332.4 0 367586 138.341 214.91 94.749 0 448 102854 183046 81237.6 0 367138 0.470538 0.451348 0.470561 1.02928e-15 0.872901 0.704889 1.08096 0.867136 0.667584 1.12634 0.925582 0.811399 1.05583 0.223477 0.989951 -0.0819245 0.0672982 NA
7:130444934_A_G rs3996352 07 130444934 A G 95 0.997482 0.996091 94810.4 183476 89299.7 0 94810.4 183476 89299.7 0 367586 119.251 231.835 96.9137 0 448 94691.1 183244 89202.7 0 367138 0.492504 0.47507 0.492525 -3.95878e-16 1.00461 0.805401 1.25309 0.862689 0.659738 1.12807 0.932485 0.817828 1.06322 0.180105 0.995442 -0.089842 0.0670246 NA
rs17173637 rs17173637 07 150529449 T C 96 1 1 308034 56880 2672 0 308034 56880 2672 0 367586 378 63 7 0 448 307656 56817 2665 0 367138 0.0846387 0.0859375 0.0846371 0 0.902476 0.69109 1.17852 2.13784 1.01125 4.51951 1.01681 0.804848 1.28459 0.660839 1 0.0535301 0.122005 NA
8:9184231_G_A rs4240624 08 9184231 G A 97 0.999841 0.999322 3037.28 61083.2 303465 0 3037.28 61083.2 303465 0 367586 2 81.0039 364.996 0 448 3035.28 61002.2 303101 0 367138 0.0913498 0.0948704 0.0913455 2.37527e-16 2.01525 0.495264 8.20014 1.82755 0.455116 7.33868 0.959109 0.766944 1.19942 0.66007 0.999945 -0.0512716 0.116575 NA
8:9267117_C_T rs9693857 08 9267117 C T 98 0.996631 0.995289 112952 181929 72705.1 0 112952 181929 72705.1 0 367586 121.58 251.008 75.4118 0 448 112830 181678 72629.7 0 367138 0.445255 0.448473 0.445251 1.10846e-15 1.28218 1.03238 1.59242 0.963579 0.722854 1.28447 1.01312 0.888068 1.15578 0.873012 0.995743 0.0107821 0.0674585 NA
8:15799853_G_C rs4332136 08 15799853 G C 99 0.999557 0.97821 361744 5820.84 21 0 361744 5820.84 21 0 367586 442.294 5.70588 0 0 448 361302 5815.13 21 0 367138 0.00797478 0.00636817 0.00797674 -6.25487e-15 0.801535 0.350835 1.83123 NA NA NA 0.79705 0.3498 1.81615 0.659424 0.960849 -0.17304 0.392641 NA
rs4921914 rs4921914 08 18272438 C T 100 1 1 17860 128015 221711 0 17860 128015 221711 0 367586 24 148 276 0 448 17836 127867 221435 0 367138 0.222717 0.21875 0.222721 0 0.86018 0.558667 1.32442 0.926294 0.610207 1.40612 1.02336 0.873368 1.19911 0.805065 1 0.0198998 0.0806321 NA
rs1801177 rs1801177 08 19805708 G A 101 1 1 355064 12417 105 0 355064 12417 105 0 367586 430 18 0 0 448 354634 12399 105 0 367138 0.0171756 0.0200893 0.017172 0 1.19729 0.746896 1.91927 NA NA NA 1.17337 0.735546 1.8718 0.549972 1 0.152426 0.254978 NA
rs268 rs268 08 19813529 A G 102 1 1 354297 13161 128 0 354297 13161 128 0 367586 434 14 0 0 448 353863 13147 128 0 367138 0.0182502 0.015625 0.0182534 0 0.868254 0.509783 1.47879 NA NA NA 0.853721 0.503385 1.44788 0.607321 1 -0.129824 0.252625 NA
rs301 rs301 08 19816934 T C 103 1 1 215031 132363 20192 0 215031 132363 20192 0 367586 252 167 29 0 448 214779 132196 20163 0 367138 0.234975 0.251116 0.234955 0 1.07669 0.885323 1.30941 1.22584 0.834453 1.8008 1.09185 0.938738 1.26993 0.218669 1 0.0972644 0.079072 NA
rs326 rs326 08 19819439 A G 104 1 1 183581 152452 31553 0 183581 152452 31553 0 367586 218 180 50 0 448 183363 152272 31503 0 367138 0.293208 0.3125 0.293184 0 0.994278 0.816075 1.21139 1.33498 0.98152 1.81571 1.09583 0.951378 1.26222 0.161393 1 0.103172 0.073673 NA
rs328 rs328 08 19819724 C G 105 1 1 297126 66721 3739 0 297126 66721 3739 0 367586 372 71 5 0 448 296754 66650 3734 0 367138 0.100927 0.0904018 0.10094 0 0.84979 0.65919 1.0955 1.06819 0.441741 2.58304 0.885221 0.704415 1.11244 0.373335 1 -0.0996695 0.111958 NA
rs12678919 rs12678919 08 19844222 A G 106 1 1 299527 64583 3476 0 299527 64583 3476 0 367586 374 69 5 0 448 299153 64514 3471 0 367138 0.0973038 0.0881696 0.0973149 0 0.855494 0.66165 1.10613 1.15222 0.476485 2.78628 0.896937 0.71189 1.13008 0.444175 1 -0.0870644 0.113786 NA
8:19865843_G_A rs894210 08 19865843 G A 107 0.995362 0.992945 77450.3 182762 107374 0 77450.3 182762 107374 0 367586 91.7451 220.314 135.941 0 448 77358.6 182541 107238 0 367138 0.459297 0.450674 0.459308 4.75053e-16 1.01767 0.797584 1.29848 1.06888 0.820061 1.39319 1.03543 0.907681 1.18116 0.531308 0.995887 0.0421131 0.0672721 NA
rs10102164 rs10102164 08 55421614 G A 108 1 1 228370 122682 16534 0 228370 122682 16534 0 367586 272 152 24 0 448 228098 122530 16510 0 367138 0.211855 0.223214 0.211841 0 1.04029 0.852902 1.26884 1.21904 0.802841 1.85099 1.06911 0.913456 1.2513 0.554102 1 0.0482177 0.0815006 NA
8:59385919_C_T rs2326077 08 59385919 C T 109 0.999418 0.998927 41715.8 164193 161677 0 41715.8 164193 161677 0 367586 60.1843 192.043 195.773 0 448 41655.6 164001 161482 0 367138 0.336825 0.348674 0.336811 -7.91756e-17 0.810482 0.606611 1.08287 0.839111 0.628452 1.12038 0.948697 0.826833 1.08852 0.464004 0.998227 -0.0518258 0.0707742 NA
rs2293889 rs2293889 08 116599199 T G 110 1 1 68113 181339 118134 0 68113 181339 118134 0 367586 80 227 141 0 448 68033 181112 117993 0 367138 0.43196 0.43192 0.43196 0 1.06588 0.825974 1.37547 1.01623 0.772281 1.33724 1.00017 0.876249 1.1416 0.821287 1 0.0152677 0.067589 NA
8:116663898_G_A rs2737252 08 116663898 G A 111 0.99825 0.996606 189806 148612 29168.6 0 189806 148612 29168.6 0 367586 225 170.067 52.9333 0 448 189581 148442 29115.7 0 367138 0.281497 0.307961 0.281465 1.82104e-15 0.965326 0.790919 1.17819 1.53184 1.13519 2.06708 1.13603 0.985713 1.30926 0.0732719 0.999156 0.133434 0.074497 NA
8:121868551_G_T rs4871137 08 121868551 G T 112 0.998591 0.99772 37337.3 159046 171203 0 37337.3 159046 171203 0 367586 41.0039 180.012 226.984 0 448 37296.3 158866 170976 0 367138 0.317912 0.292433 0.317943 -1.10846e-15 1.03065 0.734065 1.44706 1.20754 0.865722 1.68431 1.1279 0.976606 1.30264 0.179168 0.999894 0.0968892 0.0721266 NA
8:126474306_G_A rs2980885 08 126474306 G A 113 0.990879 0.979759 18546.6 128636 220403 0 18546.6 128636 220403 0 367586 16.8235 157.463 273.714 0 448 18529.8 128479 220130 0 367138 0.225429 0.213292 0.225444 -1.06095e-14 1.3499 0.816325 2.23223 1.36953 0.836873 2.24122 1.07356 0.914877 1.25976 0.318818 0.978884 0.0806306 0.0808822 NA
8:126482621_C_A rs2954022 08 126482621 C A 114 0.999791 0.999672 104997 183080 79509.4 0 104997 183080 79509.4 0 367586 114.114 236.878 97.0078 0 448 104883 182843 79412.4 0 367138 0.465331 0.480909 0.465312 -4.75053e-16 1.19073 0.952274 1.48891 1.12276 0.856375 1.472 1.06457 0.933736 1.21374 0.338372 0.999515 0.0643035 0.0671656 NA
8:126482621_C_T rs2954022 08 126482621 C T 115 0.999641 0.694303 367242 343.439 0.113725 0 367242 343.439 0.113725 0 367586 447.957 0.0431373 0 0 448 366794 343.396 0.113725 0 367138 0.000467464 0 0.000467976 -7.91756e-15 0.102859 8.19202e-06 1291.51 NA NA NA 0.102834 8.1919e-06 1290.9 0.579447 0.88142 -0.997425 1.79978 NA
rs4075205 rs4075205 08 144284709 T C 116 1 1 105965 182871 78750 0 105965 182871 78750 0 367586 141 223 84 0 448 105824 182648 78666 0 367138 0.462981 0.436384 0.463014 0 0.916337 0.74201 1.13162 0.801415 0.611598 1.05014 0.897955 0.786827 1.02478 0.158308 1 -0.0948617 0.0672403 NA
8:145022657_G_T rs7832643 08 145022657 G T 117 0.993906 0.99187 130814 177083 59689.2 0 130814 177083 59689.2 0 367586 150.549 220.69 76.7608 0 448 130663 176863 59612.4 0 367138 0.403255 0.417647 0.403237 2.37527e-16 1.08298 0.880219 1.33246 1.11758 0.84883 1.47141 1.06136 0.929324 1.21217 0.368725 0.988791 0.0617272 0.0686724 NA
9:2640759_A_G rs3780181 09 2640759 A G 118 0.997345 0.983965 319716 46170.5 1699.8 0 319716 46170.5 1699.8 0 367586 393.031 51.9686 3 0 448 319323 46118.5 1696.8 0 367138 0.0674265 0.0646971 0.0674298 -8.15508e-15 0.915521 0.685417 1.22288 1.43646 0.460825 4.47765 0.95667 0.732979 1.24863 0.716117 0.990868 -0.0486379 0.133748 NA
9:15304782_C_A rs686030 09 15304782 C A 119 0.999323 0.997839 7307.74 89253 271025 0 7307.74 89253 271025 0 367586 10.0745 112.22 325.706 0 448 7297.66 89140.8 270700 0 367138 0.141285 0.147733 0.141277 -1.02928e-15 0.91191 0.47841 1.73822 0.871561 0.465386 1.63223 0.949109 0.789084 1.14159 0.645389 0.996807 -0.0441753 0.0959961 NA
9:16904846_C_T rs7033354 09 16904846 C T 120 0.998694 0.997789 38090 160212 169284 0 38090 160212 169284 0 367586 51.0196 197.698 199.282 0 448 38039 160015 169084 0 367138 0.321547 0.334528 0.321531 -2.05856e-15 0.921159 0.676986 1.2534 0.878735 0.64597 1.19537 0.942737 0.820507 1.08317 0.307467 0.997324 -0.0734863 0.0720065 NA
rs1883025 rs1883025 09 107664301 C T 121 1 1 204187 139469 23930 0 204187 139469 23930 0 367586 220 196 32 0 448 203967 139273 23898 0 367138 0.25481 0.290179 0.254767 0 1.30475 1.07613 1.58193 1.24144 0.85659 1.7992 1.19582 1.03506 1.38155 0.0244908 1 0.17211 0.0765159 NA
9:107684230_T_G rs2472509 09 107684230 T G 122 0.989664 0.982561 166611 161750 39224.9 0 166611 161750 39224.9 0 367586 197.392 202.612 47.9961 0 448 166414 161547 39176.9 0 367138 0.326726 0.333263 0.326718 1.90021e-15 1.05736 0.869048 1.28648 1.03285 0.753284 1.41616 1.03005 0.896381 1.18365 0.76064 0.984419 0.0218535 0.0717352 NA
rs8176720 rs8176720 09 136132873 T C 123 1 1 165305 162038 40243 0 165305 162038 40243 0 367586 214 188 46 0 448 165091 161850 40197 0 367138 0.329887 0.3125 0.329909 0 0.896096 0.736571 1.09017 0.882823 0.641882 1.21421 0.923246 0.801548 1.06342 0.187661 1 -0.0935501 0.0710042 NA
rs579459 rs579459 09 136154168 T C 124 1 1 230644 121108 15834 0 230644 121108 15834 0 367586 288 148 12 0 448 230356 120960 15822 0 367138 0.20781 0.191964 0.207829 0 0.978649 0.80257 1.19336 0.606634 0.340437 1.08098 0.905528 0.766755 1.06942 0.538036 1 -0.0515649 0.0837385 NA
10:5196273_A_G rs1781930 10 5196273 A G 125 0.999819 0.999538 11602.8 107606 248377 0 11602.8 107606 248377 0 367586 13 140.996 294.004 0 448 11589.8 107465 248083 0 367138 0.177933 0.18638 0.177923 1.58351e-16 1.16969 0.662523 2.06509 1.05654 0.606043 1.84192 0.944808 0.798494 1.11793 0.528845 0.999969 -0.055058 0.0874255 NA
rs970548 rs970548 10 46013277 A C 126 1 1 208563 136635 22388 0 208563 136635 22388 0 367586 262 171 15 0 448 208301 136464 22373 0 367138 0.24676 0.22433 0.246787 0 0.996249 0.821548 1.2081 0.533037 0.316731 0.897065 0.882686 0.754389 1.0328 0.143584 1 -0.113778 0.0777927 NA
10:65301725_T_C rs7897379 10 65301725 T C 127 0.999433 0.9991 99861.9 183712 84012.2 0 99861.9 183712 84012.2 0 367586 126 209 113 0 448 99735.9 183503 83899.2 0 367138 0.478441 0.485491 0.478432 -4.75053e-16 0.901539 0.722634 1.12473 1.06611 0.826884 1.37454 1.02868 0.902289 1.17277 0.563498 0.999998 0.0387674 0.0671119 NA
rs2068888 rs2068888 10 94839642 G A 128 1 1 111288 181910 74388 0 111288 181910 74388 0 367586 140 222 86 0 448 111148 181688 74302 0 367138 0.449808 0.439732 0.44982 0 0.970064 0.785014 1.19874 0.918907 0.702392 1.20216 0.959972 0.841263 1.09543 0.535803 1 -0.0416644 0.0672905 NA
rs2255141 rs2255141 10 113933886 A G 129 1 1 27842 146621 193123 0 27842 146621 193123 0 367586 33 179 236 0 448 27809 146442 192887 0 367138 0.275181 0.273438 0.275183 0 1.03005 0.710401 1.49353 1.03105 0.716123 1.48448 1.00881 0.870901 1.16855 0.872476 1 -0.0121146 0.0754733 NA
rs2923084 rs2923084 11 10388782 A G 130 1 1 248174 107712 11700 0 248174 107712 11700 0 367586 297 135 16 0 448 247877 107577 11684 0 367138 0.178342 0.186384 0.178332 0 1.04736 0.854443 1.28382 1.1429 0.690873 1.89068 1.05549 0.89204 1.2489 0.431315 1 0.0690927 0.0877988 NA
11:14276999_G_A rs2303975 11 14276999 G A 131 0.998944 0.99593 290402 72711.9 4472.22 0 290402 72711.9 4472.22 0 367586 366.259 76.9176 4.82353 0 448 290036 72635 4467.4 0 367138 0.111071 0.0966124 0.111089 -7.91756e-17 0.838578 0.655725 1.07242 0.855015 0.34805 2.10042 0.85575 0.685548 1.06821 0.144745 0.995948 -0.155282 0.106478 NA
11:18656271_C_T rs10832962 11 18656271 C T 132 0.998752 0.997178 24573.6 141017 201996 0 24573.6 141017 201996 0 367586 20.1098 168.773 259.118 0 448 24553.5 140848 201737 0 367138 0.258666 0.23325 0.258697 -2.21692e-15 1.46305 0.92122 2.32355 1.56826 0.996067 2.46915 1.14717 0.982529 1.33939 0.0699296 0.998557 0.1385 0.0764194 NA
rs326214 rs326214 11 47298360 G A 133 1 1 38532 160473 168581 0 38532 160473 168581 0 367586 45 210 193 0 448 38487 160263 168388 0 367138 0.323104 0.334821 0.32309 0 1.1207 0.812037 1.54668 0.980275 0.708525 1.35625 0.948237 0.825319 1.08946 0.453251 1 -0.053641 0.0715207 NA
rs17788930 rs17788930 11 47752775 A G 134 1 1 156964 166067 44555 0 156964 166067 44555 0 367586 200 199 49 0 448 156764 165868 44506 0 367138 0.347098 0.331473 0.347117 0 0.940387 0.772726 1.14443 0.862966 0.631296 1.17965 0.932585 0.811415 1.07185 0.25565 1 -0.0796012 0.0700263 NA
11:51512090_T_C rs11246602 11 51512090 T C 135 0.999692 0.998718 276600 84505.1 6481.33 0 276600 84505.1 6481.33 0 367586 338.961 102.031 7.00784 0 448 276261 84403.1 6474.32 0 367138 0.132578 0.129517 0.132582 -9.26354e-15 0.985246 0.789526 1.22948 0.882185 0.417375 1.86463 0.973441 0.800879 1.18318 0.746624 0.998505 -0.0318654 0.0986261 NA
11:55324308_A_G rs12226802 11 55324308 A G 136 0.999928 0.999736 279095 82405 6085.81 0 279095 82405 6085.81 0 367586 342.004 98.9961 7 0 448 278753 82306 6078.81 0 367138 0.128646 0.126112 0.128649 1.58351e-16 0.980337 0.783733 1.22626 0.938574 0.44389 1.98455 0.977434 0.802372 1.19069 0.774045 0.99996 -0.028662 0.0998368 NA
rs174532 rs174532 11 61548874 G A 137 1 1 182042 153298 32246 0 182042 153298 32246 0 367586 224 181 43 0 448 181818 153117 32203 0 367138 0.296244 0.297991 0.296241 0 0.959498 0.78871 1.16727 1.08383 0.78189 1.50237 1.00841 0.873828 1.16373 0.706508 1 0.0277167 0.073607 NA
rs1535 rs1535 11 61597972 A G 138 1 1 157003 166490 44093 0 157003 166490 44093 0 367586 207 192 49 0 448 156796 166298 44044 0 367138 0.346417 0.323661 0.346445 0 0.874538 0.718518 1.06444 0.842702 0.617113 1.15076 0.902763 0.784799 1.03846 0.0905503 1 -0.118654 0.0701058 NA
rs12801636 rs12801636 11 65391317 G A 139 1 1 220966 127917 18703 0 220966 127917 18703 0 367586 271 155 22 0 448 220695 127762 18681 0 367138 0.224877 0.222098 0.22488 0 0.987991 0.810921 1.20373 0.95906 0.620914 1.48136 0.984098 0.840586 1.15211 0.790992 1 -0.0211682 0.0798731 NA
rs499974 rs499974 11 75455021 C A 140 1 1 261490 97062 9034 0 261490 97062 9034 0 367586 323 110 15 0 448 261167 96952 9019 0 367138 0.156603 0.15625 0.156603 0 0.917385 0.738801 1.13914 1.34477 0.801005 2.25768 0.997327 0.832665 1.19455 0.862747 1 0.0160151 0.092638 NA
11:116639104_A_G rs10790162 11 116639104 A G 141 0.999743 0.998467 1651.59 46442.9 319492 0 1651.59 46442.9 319492 0 367586 2 54 392 0 448 1649.59 46388.9 319100 0 367138 0.0676659 0.0647321 0.0676694 3.95878e-16 0.960122 0.233889 3.94134 1.01323 0.252293 4.06918 1.04867 0.803522 1.36861 0.737758 0.999995 0.0446801 0.133444 NA
rs603446 rs603446 11 116654435 C T 142 1 1 109735 182269 75582 0 109735 182269 75582 0 367586 133 216 99 0 448 109602 182053 75483 0 367138 0.453544 0.462054 0.453534 0 0.977739 0.787672 1.21367 1.08082 0.833088 1.40222 1.03492 0.907472 1.18027 0.65057 1 0.0304455 0.0672131 NA
11:122534504_T_C rs7117842 11 122534504 T C 143 0.993245 0.988903 146344 171063 50178.2 0 146344 171063 50178.2 0 367586 164.086 215.447 68.4667 0 448 146180 170848 50109.7 0 367138 0.369192 0.393282 0.369163 5.14641e-15 1.12343 0.916849 1.37657 1.21723 0.917965 1.61407 1.10768 0.968643 1.26668 0.16837 0.985739 0.0960233 0.0697104 NA
rs11220462 rs11220462 11 126243952 G A 144 1 1 276605 84420 6561 0 276605 84420 6561 0 367586 363 82 3 0 448 276242 84338 6558 0 367138 0.132679 0.0982143 0.132721 0 0.739901 0.582159 0.940385 0.348123 0.111723 1.08474 0.711688 0.571072 0.886928 0.00279992 1 -0.295138 0.0987449 NA
12:20463526_A_G rs11045163 12 20463526 A G 145 0.996867 0.995059 119302 180158 68125.7 0 119302 180158 68125.7 0 367586 146.984 220.961 80.0549 0 448 119155 179938 68045.6 0 367138 0.430389 0.425302 0.430395 -1.58351e-16 0.995484 0.807935 1.22657 0.953737 0.726305 1.25239 0.979409 0.857846 1.1182 0.662448 0.99867 -0.029481 0.0675341 NA
12:57844049_C_T rs3741414 12 57844049 C T 146 0.999661 0.999183 211838 134087 21660.2 0 211838 134087 21660.2 0 367586 265.278 162.725 19.9961 0 448 211573 133925 21640.2 0 367138 0.241315 0.226247 0.241333 7.91756e-16 0.969066 0.797154 1.17805 0.736956 0.467679 1.16128 0.919212 0.785977 1.07503 0.328064 0.998518 -0.0766847 0.078408 NA
rs10861661 rs10861661 12 107174646 A C 147 1 1 208429 136995 22162 0 208429 136995 22162 0 367586 258 159 31 0 448 208171 136836 22131 0 367138 0.246635 0.246652 0.246635 0 0.937556 0.76935 1.14254 1.13022 0.77847 1.64089 1.00009 0.859072 1.16426 0.912641 1 -0.00849936 0.077473 NA
12:109950144_A_G rs2241210 12 109950144 A G 148 0.999873 0.999793 83585.8 183041 100959 0 83585.8 183041 100959 0 367586 97.9843 218.012 132.004 0 448 83487.8 182823 100827 0 367138 0.476369 0.462032 0.476386 1.58351e-16 1.01605 0.800433 1.28975 1.11552 0.858816 1.44895 1.05933 0.928879 1.20811 0.366459 0.999913 0.0604704 0.0669568 NA
rs653178 rs653178 12 112007756 C T 149 1 1 85723 183395 98468 0 85723 183395 98468 0 367586 101 216 131 0 448 85622 183179 98337 0 367138 0.482664 0.466518 0.482684 0 0.999636 0.789175 1.26622 1.12932 0.871027 1.46422 1.06698 0.935666 1.21673 0.27744 1 0.0727482 0.0669819 NA
12:112310580_G_A rs6489818 12 112310580 G A 150 0.999913 0.999793 249772 106362 11452.5 0 249772 106362 11452.5 0 367586 298 133 17 0 448 249474 106229 11435.5 0 367138 0.175832 0.186384 0.175819 0 1.04814 0.854274 1.28599 1.24452 0.763113 2.02963 1.07385 0.907556 1.27062 0.289401 1 0.0937334 0.0884748 NA
12:121376416_C_T rs1186380 12 121376416 C T 151 0.996029 0.991403 206291 138369 22926.1 0 206291 138369 22926.1 0 367586 249.639 165.353 33.0078 0 448 206041 138204 22893.1 0 367138 0.250583 0.258224 0.250574 -4.51301e-15 0.987488 0.811207 1.20208 1.19002 0.827543 1.71126 1.04116 0.896398 1.2093 0.554447 0.991533 0.0459667 0.0777634 NA
12:121416650_A_C rs1169288 12 121416650 A C 152 0.993936 0.989163 172179 158854 36552.3 0 172179 158854 36552.3 0 367586 211.42 185.333 51.2471 0 448 171968 158669 36501 0 367138 0.315516 0.321236 0.315509 -5.06724e-15 0.950088 0.779934 1.15736 1.142 0.84147 1.54986 1.02674 0.892325 1.1814 0.665859 0.991054 0.0312545 0.0723755 NA
12:125259888_A_G rs838876 12 125259888 A G 153 0.987459 0.977169 36940.4 159435 171211 0 36940.4 159435 171211 0 367586 53.851 179.612 214.537 0 448 36886.5 159255 170997 0 367138 0.317361 0.320663 0.317357 -1.09262e-14 0.772531 0.56961 1.04774 0.859388 0.63732 1.15883 0.984901 0.855907 1.13333 0.763377 0.977783 -0.0219063 0.0727667 NA
12:125283766_C_T rs10773105 12 125283766 C T 154 0.998305 0.997077 89399.3 183992 94194.8 0 89399.3 183992 94194.8 0 367586 124.467 214.604 108.929 0 448 89274.9 183777 94085.9 0 367138 0.493477 0.517341 0.493448 -1.26681e-15 0.837572 0.671513 1.0447 0.830418 0.642012 1.07412 0.908827 0.797146 1.03615 0.17089 0.995097 -0.0918768 0.0670952 NA
rs4942486 rs4942486 13 32953388 T C 155 1 1 83345 183365 100876 0 83345 183365 100876 0 367586 120 219 109 0 448 83225 183146 100767 0 367138 0.476154 0.512277 0.47611 0 0.829314 0.663706 1.03625 0.750206 0.578736 0.972481 0.865238 0.758943 0.98642 0.0234268 1 -0.151744 0.0669538 NA
rs1341267 rs1341267 13 95284980 C A 156 1 1 59044 176274 132268 0 59044 176274 132268 0 367586 73 205 170 0 448 58971 176069 132098 0 367138 0.400399 0.391741 0.400409 0 0.94056 0.719943 1.22878 1.0396 0.790098 1.3679 1.0369 0.906666 1.18585 0.534342 1 0.0423751 0.0681939 NA
rs8017377 rs8017377 14 24883887 G A 157 1 1 101683 183219 82684 0 101683 183219 82684 0 367586 109 242 97 0 448 101574 182977 82587 0 367138 0.474157 0.486607 0.474142 0 1.23247 0.98294 1.54534 1.0945 0.832402 1.43913 1.05121 0.92206 1.19845 0.498278 1 0.0453759 0.067005 NA
rs4983559 rs4983559 14 105277209 G A 158 1 1 54855 174746 137985 0 54855 174746 137985 0 367586 79 211 158 0 448 54776 174535 137827 0 367138 0.386924 0.41183 0.386894 0 0.83823 0.647158 1.08572 0.794852 0.606616 1.0415 0.901241 0.788905 1.02957 0.119704 1 -0.107154 0.0688645 NA
rs2412710 rs2412710 15 42683787 G A 159 1 1 354444 13030 112 0 354444 13030 112 0 367586 434 14 0 0 448 354010 13016 112 0 367138 0.0180284 0.015625 0.0180314 0 0.877357 0.515127 1.4943 NA NA NA 0.864427 0.509696 1.46604 0.654102 1 -0.113933 0.254276 NA
15:44211273_T_C rs492571 15 44211273 T C 160 0.999756 0.997857 337416 29521.7 648.675 0 337416 29521.7 648.675 0 367586 422.11 24.8902 1 0 448 336994 29496.8 647.675 0 367138 0.0419208 0.0300114 0.0419353 -8.70931e-16 0.673675 0.44957 1.00949 1.23265 0.172965 8.78459 0.706861 0.481492 1.03772 0.0956838 0.996636 -0.281877 0.169179 NA
rs1532085 rs1532085 15 58683366 A G 161 1 1 55024 174195 138367 0 55024 174195 138367 0 367586 63 204 181 0 448 54961 173991 138186 0 367138 0.386635 0.368304 0.386657 0 1.02286 0.771004 1.357 1.14269 0.857706 1.52236 1.08125 0.943917 1.23856 0.228282 1 0.082768 0.0686988 NA
15:58731153_G_C rs261342 15 58731153 G C 162 0.994844 0.988361 17975.2 126316 223295 0 17975.2 126316 223295 0 367586 25.6078 151.58 270.812 0 448 17949.6 126165 223024 0 367138 0.220719 0.226335 0.220712 -8.23426e-15 0.842145 0.553853 1.2805 0.851134 0.567401 1.27675 0.968123 0.827811 1.13222 0.731518 0.987536 -0.0277871 0.0809867 NA
rs2652834 rs2652834 15 63396867 A G 163 1 1 12886 111853 242847 0 12886 111853 242847 0 367586 21 114 313 0 448 12865 111739 242534 0 367138 0.187201 0.174107 0.187217 0 0.625015 0.392282 0.995824 0.79061 0.508074 1.23026 1.09264 0.919269 1.29871 0.36945 1 0.0772386 0.0860592 NA
15:72566615_C_T rs1035744 15 72566615 C T 164 0.997742 0.99523 26414.8 145250 195922 0 26414.8 145250 195922 0 367586 39.0863 176.757 232.157 0 448 26375.7 145073 195690 0 367138 0.269432 0.284519 0.269414 -1.34598e-15 0.822186 0.581308 1.16288 0.80056 0.57032 1.12375 0.927331 0.801987 1.07226 0.261755 0.996518 -0.0850546 0.0757892 NA
rs3198697 rs3198697 16 15129940 C T 165 1 1 129009 177245 61332 0 129009 177245 61332 0 367586 155 223 70 0 448 128854 177022 61262 0 367138 0.407944 0.405134 0.407947 0 1.04723 0.853048 1.28563 0.949889 0.716181 1.25986 0.988406 0.864916 1.12953 0.826354 1 -0.0149321 0.0680652 NA
rs749671 rs749671 16 31088347 G A 166 1 1 144921 171587 51078 0 144921 171587 51078 0 367586 181 214 53 0 448 144740 171373 51025 0 367138 0.372352 0.357143 0.372371 0 0.998577 0.819159 1.21729 0.830621 0.611485 1.12829 0.936386 0.816716 1.07359 0.428534 1 -0.0549083 0.0693546 NA
16:53799977_T_G rs9930333 16 53799977 T G 167 0.999912 0.999843 122301 179563 65721.5 0 122301 179563 65721.5 0 367586 173.992 199 75.0078 0 448 122127 179364 65646.5 0 367138 0.423039 0.389526 0.42308 0 0.778755 0.635325 0.954566 0.802007 0.611687 1.05154 0.87009 0.760701 0.995209 0.0503779 0.999928 -0.132674 0.0678037 NA
rs9989419 rs9989419 16 56985139 A G 168 1 1 57303 175482 134801 0 57303 175482 134801 0 367586 59 221 168 0 448 57244 175261 134633 0 367138 0.394585 0.378348 0.394605 0 1.22345 0.917868 1.63076 1.2107 0.899806 1.62901 1.07097 0.935638 1.22589 0.32734 1 0.0672022 0.0686097 NA
rs5880 rs5880 16 57015091 G C 169 1 1 327936 38434 1216 0 327936 38434 1216 0 367586 390 58 0 0 448 327546 38376 1216 0 367138 0.055587 0.0647321 0.0555758 0 1.26933 0.963151 1.67285 NA NA NA 1.17616 0.901177 1.53504 0.283087 1 0.155363 0.144738 NA
rs16942887 rs16942887 16 67928042 G A 170 1 1 287913 74698 4975 0 287913 74698 4975 0 367586 336 97 15 0 448 287577 74601 4960 0 367138 0.11514 0.141741 0.115108 0 1.11286 0.8877 1.39514 2.58836 1.54191 4.34501 1.26959 1.05213 1.53198 0.00707969 1 0.284233 0.105542 NA
16:72057282_A_G rs2288002 16 72057282 A G 171 0.996483 0.994849 69243.7 180680 117662 0 69243.7 180680 117662 0 367586 75.5686 223.757 148.675 0 448 69168.2 180457 117513 0 367138 0.43414 0.418409 0.43416 1.58351e-15 1.13493 0.87428 1.47328 1.15802 0.877786 1.52771 1.06653 0.93388 1.21802 0.298507 0.992185 0.0704507 0.0677645 NA
rs2000999 rs2000999 16 72108093 G A 172 1 1 241537 112695 13354 0 241537 112695 13354 0 367586 293 138 17 0 448 241244 112557 13337 0 367138 0.18962 0.191964 0.189617 0 1.00947 0.824439 1.23604 1.04949 0.643413 1.71187 1.01532 0.859717 1.19909 0.681845 1 0.0351784 0.085812 NA
rs2925979 rs2925979 16 81534790 T C 173 1 1 33095 154517 179974 0 33095 154517 179974 0 367586 37 179 232 0 448 33058 154338 179742 0 367138 0.300211 0.282366 0.300233 0 1.03623 0.727185 1.47661 1.15322 0.81497 1.63187 1.09042 0.942727 1.26126 0.295993 1 0.0764206 0.0731252 NA
rs314253 rs314253 17 7091650 T C 174 1 1 155733 167003 44850 0 155733 167003 44850 0 367586 191 213 44 0 448 155542 166790 44806 0 367138 0.349174 0.335938 0.34919 0 1.03998 0.855354 1.26445 0.799707 0.576124 1.11006 0.942848 0.820725 1.08314 0.372527 1 -0.0625394 0.0701312 NA
rs4791641 rs4791641 17 8161149 C T 175 1 1 90802 183497 93287 0 90802 183497 93287 0 367586 98 232 118 0 448 90704 183265 93169 0 367138 0.49662 0.477679 0.496643 0 1.17168 0.925123 1.48395 1.17222 0.896618 1.53255 1.07887 0.946247 1.23009 0.297735 1 0.0697279 0.0669621 NA
17:37821435_G_T rs931992 17 37821435 G T 176 0.998944 0.998045 40717.2 163133 163736 0 40717.2 163133 163736 0 367586 43 192.761 212.239 0 448 40674.2 162940 163524 0 367138 0.332666 0.311117 0.332693 0 1.11903 0.803905 1.55768 1.22771 0.88443 1.70422 1.10392 0.958246 1.27175 0.242757 0.998613 0.0832906 0.0713029 NA
rs8077889 rs8077889 17 41878166 A C 177 1 1 227074 123834 16678 0 227074 123834 16678 0 367586 294 132 22 0 448 226780 123702 16656 0 367138 0.213814 0.196429 0.213835 0 0.823104 0.670225 1.01086 1.01885 0.660446 1.57174 0.8987 0.762074 1.05982 0.203568 1 -0.103978 0.0817786 NA
17:45391804_T_C rs7225700 17 45391804 T C 178 0.999707 0.999518 46234.7 168484 152868 0 46234.7 168484 152868 0 367586 59 193.008 195.992 0 448 46175.7 168291 152672 0 367138 0.354955 0.347107 0.354965 0 0.897587 0.670453 1.20167 1.00471 0.750858 1.34439 1.0351 0.902004 1.18782 0.766917 0.999922 0.0208154 0.0702248 NA
17:66882466_T_G rs4148005 17 66882466 T G 179 0.999123 0.998376 171388 159411 36787.2 0 171388 159411 36787.2 0 367586 191.259 204.788 51.9529 0 448 171197 159206 36735.2 0 367138 0.316912 0.344525 0.316879 2.45444e-15 1.15138 0.945307 1.40238 1.26591 0.931406 1.72054 1.1331 0.987165 1.30061 0.0850409 0.996868 0.124242 0.0721432 NA
17:76388202_A_G rs4969178 17 76388202 A G 180 0.986996 0.976306 55545.7 174852 137189 0 55545.7 174852 137189 0 367586 56.3569 227.533 164.11 0 448 55489.3 174624 137024 0 367138 0.388947 0.37974 0.388959 -1.10846e-15 1.28293 0.958255 1.71761 1.17923 0.871177 1.59622 1.03973 0.908427 1.19001 0.609631 0.976947 0.0354735 0.069474 NA
rs4939883 rs4939883 18 47167214 T C 181 1 1 11820 108377 247389 0 11820 108377 247389 0 367586 11 133 304 0 448 11809 108244 247085 0 367138 0.179573 0.172991 0.179581 0 1.31907 0.712995 2.44034 1.32083 0.723554 2.41115 1.04643 0.880002 1.24434 0.423407 1 0.0693512 0.0866322 NA
18:47209143_C_T rs11660468 18 47209143 C T 182 0.998554 0.997576 136025 174672 56888.6 0 136025 174672 56888.6 0 367586 160.459 219.525 68.0157 0 448 135864 174453 56820.6 0 367138 0.392357 0.396827 0.392351 -7.1258e-16 1.06549 0.869132 1.30621 1.01355 0.763152 1.34611 1.01891 0.891201 1.16492 0.692774 0.997418 0.0271106 0.0686182 NA
18:57798110_C_T rs952044 18 57798110 C T 183 0.993776 0.990504 165280 162582 39723.3 0 165280 162582 39723.3 0 367586 216.102 194.157 37.7412 0 448 165064 162388 39685.6 0 367138 0.329214 0.300937 0.329248 -7.91756e-16 0.913258 0.752263 1.10871 0.726403 0.513962 1.02665 0.876994 0.760257 1.01166 0.0740301 0.990556 -0.127979 0.0716397 NA
19:8431581_G_A rs2278236 19 8431581 G A 184 0.998561 0.99757 86114.3 183792 97680 0 86114.3 183792 97680 0 367586 110.808 212.192 125 0 448 86003.5 183579 97555 0 367138 0.484268 0.484161 0.484268 1.26681e-15 0.897121 0.712887 1.12897 0.994504 0.769962 1.28453 1.00043 0.877505 1.14058 0.937571 0.998186 0.00524971 0.0670269 NA
rs6511720 rs6511720 19 11202306 G T 185 1 1 285447 77059 5080 0 285447 77059 5080 0 367586 363 79 6 0 448 285084 76980 5074 0 367138 0.118638 0.101562 0.118658 0 0.805964 0.631802 1.02813 0.928682 0.414278 2.08182 0.839637 0.675929 1.04299 0.134679 1 -0.155269 0.103796 NA
19:11227602_C_T rs688 19 11227602 C T 186 0.999561 0.9993 110653 182452 74481.8 0 110653 182452 74481.8 0 367586 132.031 238.988 76.9804 0 448 110520 182213 74404.8 0 367138 0.4508 0.438559 0.450815 1.58351e-16 1.0979 0.887573 1.35807 0.866054 0.65375 1.1473 0.95158 0.833877 1.0859 0.375715 0.999706 -0.0595786 0.0672582 NA
19:19407718_T_C rs10401969 19 19407718 T C 187 0.999493 0.997443 313362 52106.4 2117.37 0 313362 52106.4 2117.37 0 367586 382 62 4 0 448 312980 52044.4 2113.37 0 367138 0.0766366 0.078125 0.0766348 -5.54229e-16 0.976049 0.746198 1.2767 1.55074 0.578501 4.15693 1.02109 0.799901 1.30345 0.734642 0.999993 0.0430375 0.12697 NA
rs731839 rs731839 19 33899065 G A 188 1 1 41265 163822 162499 0 41265 163822 162499 0 367586 48 203 197 0 448 41217 163619 162302 0 367138 0.335094 0.333705 0.335096 0 1.06536 0.777676 1.45947 1.04226 0.760119 1.42914 1.00627 0.875728 1.15627 0.856068 1 0.0128647 0.0709259 NA
19:35556744_T_C rs1688030 19 35556744 T C 189 0.99969 0.998271 1691.18 45797.9 320097 0 1691.18 45797.9 320097 0 367586 1 55.5529 391.447 0 448 1690.18 45742.4 319705 0 367138 0.0668963 0.0642332 0.0668996 5.54229e-16 2.05269 0.283935 14.8397 2.06946 0.290603 14.7372 1.04449 0.799548 1.36446 0.729435 0.995199 0.0463547 0.134021 NA
rs6859 rs6859 19 45382034 A G 190 1 1 65619 179010 122957 0 65619 179010 122957 0 367586 68 210 170 0 448 65551 178800 122787 0 367138 0.422007 0.386161 0.422051 0 1.1322 0.861174 1.48852 1.33465 1.0073 1.76837 1.16081 1.01466 1.32802 0.0323676 1 0.144628 0.0675881 NA
rs7254892 rs7254892 19 45389596 G A 191 1 1 344881 22366 339 0 344881 22366 339 0 367586 412 36 0 0 448 344469 22330 339 0 367138 0.031345 0.0401786 0.0313343 0 1.34793 0.958544 1.89549 NA NA NA 1.29407 0.92691 1.80667 0.0696017 1 0.357601 0.19708 NA
rs492602 rs492602 19 49206417 A G 192 1 1 89552 183204 94830 0 89552 183204 94830 0 367586 98 224 126 0 448 89454 182980 94704 0 367138 0.492821 0.46875 0.49285 0 1.11742 0.881183 1.417 1.21444 0.932523 1.58158 1.10138 0.965864 1.2559 0.42948 1 0.0531562 0.0672793 NA
rs17695224 rs17695224 19 52324216 G A 193 1 1 197505 144049 26032 0 197505 144049 26032 0 367586 243 171 34 0 448 197262 143878 25998 0 367138 0.266758 0.266741 0.266758 0 0.964804 0.793273 1.17342 1.06164 0.741334 1.52033 0.999913 0.86223 1.15958 0.931698 1 0.00650742 0.0759247 NA
rs103294 rs103294 19 54797848 C T 194 1 1 221245 127588 18753 0 221245 127588 18753 0 367586 273 156 19 0 448 220972 127432 18734 0 367138 0.224565 0.216518 0.224575 0 0.990879 0.813833 1.20644 0.820914 0.515502 1.30727 0.954208 0.813876 1.11874 0.295366 1 -0.0831635 0.0794741 NA
rs364585 rs364585 20 12962718 A G 195 1 1 56348 175283 135955 0 56348 175283 135955 0 367586 66 212 170 0 448 56282 175071 135785 0 367138 0.391716 0.383929 0.391726 0 1.03264 0.783236 1.36145 1.06763 0.803335 1.41889 1.03339 0.903143 1.18242 0.59419 1 0.0364857 0.0684824 NA
rs2328223 rs2328223 20 17845921 A C 196 1 1 242960 111732 12894 0 242960 111732 12894 0 367586 294 137 17 0 448 242666 111595 12877 0 367138 0.187058 0.190848 0.187054 0 1.0133 0.827238 1.24121 1.08967 0.668068 1.77734 1.02507 0.867649 1.21105 0.617059 1 0.0431859 0.0863679 NA
20:34154741_C_T rs7264396 20 34154741 C T 197 0.999888 0.999709 229265 122192 16129.7 0 229265 122192 16129.7 0 367586 272 161 15 0 448 228993 122031 16114.7 0 367138 0.210088 0.21317 0.210085 3.16702e-16 1.11073 0.913931 1.34991 0.783649 0.465857 1.31823 1.01866 0.868065 1.19539 0.64789 0.999999 0.0378012 0.0827713 NA
20:39180436_T_C rs6016381 20 39180436 T C 198 0.985662 0.976158 134743 175256 57587.4 0 134743 175256 57587.4 0 367586 144.878 235.918 67.2039 0 448 134598 175020 57520.2 0 367138 0.395051 0.41331 0.395029 4.03795e-15 1.2523 1.01814 1.54031 1.08545 0.812656 1.44981 1.07888 0.944469 1.23241 0.45231 0.981508 0.0518567 0.0689979 NA
20:39724338_T_C rs6065311 20 39724338 T C 199 0.999669 0.999483 99688.9 183946 83951.3 0 99688.9 183946 83951.3 0 367586 132.286 215.714 100 0 448 99556.7 183730 83851.3 0 367138 0.478593 0.463966 0.478611 -3.16702e-16 0.883595 0.711529 1.09727 0.897523 0.692116 1.16389 0.942916 0.826829 1.0753 0.488248 0.998923 -0.0466372 0.0672881 NA
rs1800961 rs1800961 20 43042364 C T 200 1 1 345047 22185 354 0 345047 22185 354 0 367586 420 28 0 0 448 344627 22157 354 0 367138 0.0311397 0.03125 0.0311395 0 1.03692 0.707134 1.52052 NA NA NA 1.00366 0.68873 1.4626 0.995024 1 -0.00119861 0.192183 NA
20:44585420_A_G rs4465830 20 44585420 A G 201 0.999851 0.999604 243276 111557 12752.9 0 243276 111557 12752.9 0 367586 297.859 141.137 9.00392 0 448 242978 111416 12743.9 0 367138 0.186437 0.177617 0.186447 -6.33405e-16 1.03336 0.84569 1.26267 0.576348 0.296926 1.11872 0.942411 0.793946 1.11864 0.396054 0.999073 -0.0727007 0.0856623 NA
rs181362 rs181362 22 21932068 C T 202 1 1 239937 113956 13693 0 239937 113956 13693 0 367586 303 127 18 0 448 239634 113829 13675 0 367138 0.192257 0.18192 0.19227 0 0.882382 0.717172 1.08565 1.041 0.646857 1.6753 0.934199 0.788283 1.10712 0.656268 1 -0.0381156 0.0856392 NA
rs5763662 rs5763662 22 30378703 C T 203 1 1 351124 16288 174 0 351124 16288 174 0 367586 429 19 0 0 448 350695 16269 174 0 367138 0.0226287 0.0212054 0.0226305 0 0.954696 0.602821 1.51197 NA NA NA 0.935663 0.593772 1.47441 0.840621 1 -0.0457639 0.227569 NA
22:38595411_G_A rs3761445 22 38595411 G A 204 0.998847 0.998255 59201 176652 131733 0 59201 176652 131733 0 367586 66 213.4 168.6 0 448 59135 176439 131565 0 367138 0.40134 0.385491 0.401359 -3.16702e-16 1.08368 0.822134 1.42843 1.1482 0.863678 1.52646 1.06876 0.934154 1.22277 0.334604 0.998443 0.0657706 0.0681644 NA
# Completed successfully at 2019-08-07 22:46:42
