# Supplementary material for: Predicting the effect of statins on cancer risk using genetic variants from a Mendelian randomization study in the UK Biobank
Source: eLife. 2020 Oct 13;9:e57191. doi: 10.7554/eLife.57191 (PMC7553780; doi:10.7554/eLife.57191)
Supplement: Source data 1. [file elife-57191-data1.zip › lipid_snps_CANCER_outcomes_head_oral.out]

# Analysis: "SNPTEST 2.5.4-beta1 analysis, started 2019-08-07 20:11:29"
#  started: 2019-08-07 22:38:53
# 
# Analysis properties:
#   -cov_names PC1 PC2 PC3 PC4 PC5 PC6 PC7 PC8 PC9 PC10 ages sex (user-supplied)
#   -data /rds/project/jmmh2/rds-jmmh2-projects/zz_mr/Association_Tests_August/bgen/lipid_snps.bgen /rds/project/jmmh2/rds-jmmh2-projects/zz_mr/Association_Tests_August/input/cancer_v3.sample (user-supplied)
#   -exclude_samples /rds/project/jmmh2/rds-jmmh2-projects/zz_mr/Amy_GWAS/input_all/exclusion_list.txt (user-supplied)
#   -frequentist 1 (user-supplied)
#   -method score (user-supplied)
#   -o /rds/project/jmmh2/rds-jmmh2-projects/zz_mr/Association_Tests_August/output/lipid_snps_CANCER_outcomes_head_oral.out (user-supplied)
#   -pheno head_oral (user-supplied)
# 
alternate_ids rsid chromosome position alleleA alleleB index average_maximum_posterior_call info cohort_1_AA cohort_1_AB cohort_1_BB cohort_1_NULL all_AA all_AB all_BB all_NULL all_total cases_AA cases_AB cases_BB cases_NULL cases_total controls_AA controls_AB controls_BB controls_NULL controls_total all_maf cases_maf controls_maf missing_data_proportion het_OR het_OR_lower het_OR_upper hom_OR hom_OR_lower hom_OR_upper all_OR all_OR_lower all_OR_upper frequentist_add_pvalue frequentist_add_info frequentist_add_beta_1 frequentist_add_se_1 comment
rs10903129 rs10903129 01 25768937 A G 1 1 1 72158 181055 114373 0 72158 181055 114373 0 367586 188 482 290 0 960 71970 180573 114083 0 366626 0.442578 0.446875 0.442567 0 1.02185 0.863173 1.2097 0.97313 0.809775 1.16944 0.982705 0.898045 1.07535 0.623673 1 -0.02257 0.046 NA
rs4660293 rs4660293 01 40028180 A G 2 1 1 215504 132022 20060 0 215504 132022 20060 0 367586 566 344 50 0 960 214938 131678 20010 0 366626 0.234152 0.23125 0.23416 0 0.992069 0.867506 1.13452 0.948898 0.710358 1.26754 0.983836 0.884686 1.0941 0.880616 1 -0.00814059 0.0542024 NA
rs2479394 rs2479394 01 55486064 G A 3 1 1 28474 148012 191100 0 28474 148012 191100 0 367586 72 388 500 0 960 28402 147624 190600 0 366626 0.278792 0.277083 0.278796 0 1.03679 0.805978 1.3337 1.03482 0.808035 1.32525 1.00857 0.912526 1.11473 0.915814 1 0.00539335 0.051021 NA
rs11206510 rs11206510 01 55496039 T C 4 1 1 242622 111961 13003 0 242622 111961 13003 0 367586 619 311 30 0 960 242003 111650 12973 0 366626 0.187666 0.193229 0.187652 0 1.08901 0.950141 1.24818 0.904088 0.626462 1.30475 1.03684 0.925646 1.16139 0.491194 1 0.0403641 0.0586337 NA
1:55502137_C_G rs2149041 01 55502137 C G 5 0.996853 0.992299 242350 112197 13039.4 0 242350 112197 13039.4 0 367586 634.694 291.137 34.1686 0 960 241715 111905 13005.2 0 366626 0.188086 0.187226 0.188088 -3.16702e-16 0.9908 0.862294 1.13846 1.00058 0.708865 1.41233 0.994364 0.886505 1.11535 0.931874 0.994347 -0.00501656 0.0586818 NA
rs2479409 rs2479409 01 55504650 G A 6 1 1 44711 166817 156058 0 44711 166817 156058 0 367586 116 442 402 0 960 44595 166375 155656 0 366626 0.348543 0.351042 0.348536 0 1.02132 0.832234 1.25337 0.992861 0.807342 1.22101 0.989045 0.900455 1.08635 0.832444 1 -0.0101443 0.0479479 NA
rs10888897 rs10888897 01 55513061 T C 7 1 1 56449 175511 135626 0 56449 175511 135626 0 367586 150 458 352 0 960 56299 175053 135274 0 366626 0.392301 0.394792 0.392295 0 0.981986 0.816434 1.18111 0.976647 0.806545 1.18262 0.989593 0.902947 1.08455 0.809091 1 -0.0113224 0.0468646 NA
1:55518752_C_T rs7552841 01 55518752 C T 8 0.958373 0.933846 142943 172732 51911 0 142943 172732 51911 0 367586 394.275 447.102 118.624 0 960 142548 172285 51792.4 0 366626 0.376177 0.356432 0.376228 4.82971e-15 0.938257 0.819286 1.0745 0.828072 0.674251 1.01699 0.91824 0.836265 1.00825 0.0691055 0.931802 -0.0889569 0.0489385 NA
rs562556 rs562556 01 55524237 G A 9 1 1 11874 108124 247588 0 11874 108124 247588 0 367586 36 285 639 0 960 11838 107839 246949 0 366626 0.179376 0.185937 0.179359 0 0.86905 0.614124 1.2298 0.850882 0.607909 1.19097 0.956884 0.852826 1.07364 0.569039 1 -0.0338254 0.0593983 NA
1:55958030_C_T rs1998013 01 55958030 C T 10 0.99938 0.924791 365156 2424.64 5.47451 0 365156 2424.64 5.47451 0 367586 954.455 5.5451 0 0 960 364201 2419.1 5.47451 0 366626 0.00331296 0.00288807 0.00331407 -2.21692e-15 0.874665 0.379225 2.01738 NA NA NA 0.871086 0.378132 2.00668 0.759502 0.928941 -0.127116 0.41523 NA
1:62953373_G_A rs10493326 01 62953373 G A 11 0.993589 0.986538 204883 139060 23643.3 0 204883 139060 23643.3 0 367586 559.325 335.918 64.7569 0 960 204324 138724 23578.6 0 366626 0.253473 0.242412 0.253502 7.91756e-16 0.884578 0.77251 1.0129 1.00328 0.775417 1.29811 0.942256 0.848751 1.04606 0.292961 0.99072 -0.05557 0.0528408 NA
1:63133930_G_A rs4587594 01 63133930 G A 12 0.999555 0.999167 154549 167721 45316.3 0 154549 167721 45316.3 0 367586 388.969 473.553 97.4784 0 960 154160 167247 45218.8 0 366626 0.351419 0.348182 0.351428 7.91756e-17 1.12219 0.981161 1.28349 0.85437 0.684105 1.06701 0.985832 0.897371 1.08301 0.72501 0.998846 -0.0168649 0.0479429 NA
1:92993807_C_T rs6603981 01 92993807 C T 13 0.998715 0.997191 16184.9 118957 232444 0 16184.9 118957 232444 0 367586 39.9765 287.075 632.949 0 960 16144.9 118670 231811 0 366626 0.205838 0.19116 0.205877 -2.21692e-15 0.97698 0.701474 1.36069 1.10272 0.800713 1.51863 1.09694 0.978858 1.22928 0.119241 0.995041 0.0879773 0.0564693 NA
rs12133576 rs12133576 01 93816400 A G 14 1 1 50170 170896 146520 0 50170 170896 146520 0 367586 136 448 376 0 960 50034 170448 146144 0 366626 0.368942 0.375 0.368926 0 0.966969 0.797927 1.17182 0.946527 0.777757 1.15192 0.974335 0.888237 1.06878 0.700584 1 -0.0181818 0.0472828 NA
rs646776 rs646776 01 109818530 C T 15 1 1 18197 127002 222387 0 18197 127002 222387 0 367586 54 361 545 0 960 18143 126641 221842 0 366626 0.222255 0.244271 0.222198 0 0.957741 0.719228 1.27535 0.825407 0.623808 1.09216 0.883823 0.796321 0.980939 0.0283229 1 -0.120322 0.054872 NA
1:110198727_C_G rs1010167 01 110198727 C G 16 0.996247 0.993891 137991 174531 55063.9 0 137991 174531 55063.9 0 367586 361.145 454.29 144.565 0 960 137630 174077 54919.3 0 366626 0.3872 0.387198 0.3872 1.18763e-15 0.994544 0.866034 1.14212 1.00316 0.826956 1.2169 0.999989 0.912142 1.0963 0.99799 0.995229 0.000118569 0.0470731 NA
rs267733 rs267733 01 150958836 A G 17 1 1 258958 99130 9498 0 258958 99130 9498 0 367586 699 236 25 0 960 258259 98894 9473 0 366626 0.160678 0.148958 0.160709 0 0.881699 0.760601 1.02208 0.975059 0.653945 1.45385 0.914086 0.806045 1.03661 0.136055 1 -0.0926844 0.0621775 NA
rs12145743 rs12145743 01 156700651 T G 18 1 1 161167 164513 41906 0 161167 164513 41906 0 367586 422 426 112 0 960 160745 164087 41794 0 366626 0.337778 0.338542 0.337776 0 0.988918 0.864215 1.13162 1.02077 0.828571 1.25756 1.00343 0.912809 1.10304 0.818977 1 0.0110905 0.0484598 NA
rs4650994 rs4650994 01 178515312 G A 19 1 1 81139 181896 104551 0 81139 181896 104551 0 367586 203 476 281 0 960 80936 181420 104270 0 366626 0.468154 0.459375 0.468177 0 1.04609 0.887405 1.23314 1.07447 0.896774 1.28737 1.03603 0.946978 1.13346 0.533325 1 0.0284767 0.0457136 NA
1:182150978_C_A rs1689797 01 182150978 C A 20 0.998404 0.997402 163413 163299 40874.1 0 163413 163299 40874.1 0 367586 417.137 427.961 114.902 0 960 162996 162871 40759.2 0 366626 0.333319 0.342586 0.333295 1.58351e-15 1.02674 0.897051 1.17518 1.10154 0.895765 1.35459 1.0424 0.948522 1.14558 0.301848 0.996087 0.0502365 0.0486563 NA
rs2642438 rs2642438 01 220970028 A G 21 1 1 32481 153245 181860 0 32481 153245 181860 0 367586 91 421 448 0 960 32390 152824 181412 0 366626 0.296811 0.314063 0.296766 0 0.980528 0.781481 1.23027 0.878985 0.701409 1.10152 0.921684 0.836896 1.01506 0.126226 1 -0.07639 0.0499558 NA
1:220985811_T_C rs903319 01 220985811 T C 22 0.997348 0.994976 198690 143077 25818.5 0 198690 143077 25818.5 0 367586 506.89 392.047 61.0627 0 960 198183 142685 25757.4 0 366626 0.264856 0.267798 0.264848 7.91756e-16 1.07427 0.941424 1.22585 0.926887 0.710531 1.20912 1.01521 0.91755 1.12327 0.83643 0.995593 0.0107134 0.0518905 NA
rs4846914 rs4846914 01 230295691 G A 23 1 1 56753 176014 134819 0 56753 176014 134819 0 367586 120 496 344 0 960 56633 175518 134475 0 366626 0.393813 0.383333 0.39384 0 1.33367 1.09233 1.62833 1.20727 0.980524 1.48646 1.04522 0.953233 1.14608 0.395295 1 0.0398562 0.0468866 NA
1:230419344_G_A rs6680658 01 230419344 G A 24 0.993148 0.986 216214 131472 19900 0 216214 131472 19900 0 367586 569.341 345.145 45.5137 0 960 215644 131127 19854.5 0 366626 0.232969 0.227173 0.232984 -1.74186e-15 0.996954 0.872027 1.13978 0.868257 0.641765 1.17468 0.967727 0.869622 1.0769 0.478246 0.990778 -0.0384803 0.0542643 NA
1:234849339_G_A rs2587534 01 234849339 G A 25 0.99591 0.992501 85062.7 183708 98815.1 0 85062.7 183708 98815.1 0 367586 220.945 489.443 249.612 0 960 84841.7 183219 98565.5 0 366626 0.481294 0.485069 0.481284 4.35466e-15 1.02579 0.874934 1.20265 0.972446 0.811218 1.16572 0.984954 0.900524 1.0773 0.717632 0.992858 -0.0166139 0.0459423 NA
rs1367117 rs1367117 02 21263900 G A 26 1 1 161856 163987 41743 0 161856 163987 41743 0 367586 425 423 112 0 960 161431 163564 41631 0 366626 0.336619 0.336979 0.336618 0 0.982315 0.858445 1.12406 1.02188 0.829596 1.25873 1.00162 0.911065 1.10117 0.938391 1 -0.00373803 0.0483626 NA
rs515135 rs515135 02 21286057 T C 27 1 1 11882 108434 247270 0 11882 108434 247270 0 367586 28 272 660 0 960 11854 108162 246610 0 366626 0.179819 0.170833 0.179843 0 1.06464 0.721205 1.57161 1.13303 0.775896 1.65454 1.0643 0.944896 1.1988 0.319752 1 0.059306 0.059606 NA
rs1260326 rs1260326 02 27730940 T C 28 1 1 57437 175526 134623 0 57437 175526 134623 0 367586 163 457 340 0 960 57274 175069 134283 0 366626 0.39501 0.407813 0.394976 0 0.917227 0.766851 1.09709 0.889668 0.737942 1.07259 0.947975 0.865395 1.03844 0.215622 1 -0.0579357 0.0467882 NA
2:27731212_T_C rs3817588 02 27731212 T C 29 0.991982 0.980657 237957 115439 14189.4 0 237957 115439 14189.4 0 367586 639.392 285.086 35.5216 0 960 237318 115154 14153.8 0 366626 0.195625 0.185484 0.195652 -3.8796e-15 0.918881 0.799028 1.05671 0.931496 0.664142 1.30648 0.936198 0.834307 1.05053 0.240162 0.978568 -0.0683031 0.058151 NA
rs6544713 rs6544713 02 44073881 T C 30 1 1 38467 160718 168401 0 38467 160718 168401 0 367586 101 432 427 0 960 38366 160286 167974 0 366626 0.32326 0.330208 0.323242 0 1.0238 0.824153 1.2718 0.96563 0.777146 1.19983 0.968828 0.880815 1.06563 0.58362 1 -0.0267498 0.0488042 NA
rs4148218 rs4148218 02 44099582 G A 31 1 1 245276 109927 12383 0 245276 109927 12383 0 367586 642 277 41 0 960 244634 109650 12342 0 366626 0.183213 0.186979 0.183203 0 0.962616 0.835956 1.10847 1.26584 0.922653 1.73669 1.02535 0.914076 1.15017 0.784791 1 0.0160906 0.0589223 NA
rs2710642 rs2710642 02 63149557 G A 32 1 1 39456 161626 166504 0 39456 161626 166504 0 367586 97 402 461 0 960 39359 161224 166043 0 366626 0.327186 0.310417 0.32723 0 1.01174 0.810322 1.26322 1.12656 0.904786 1.40268 1.08051 0.980814 1.19034 0.138193 1 0.0723199 0.0487807 NA
2:118576719_T_C rs17508045 02 118576719 T C 33 0.999611 0.997929 305977 58744.1 2864.9 0 305977 58744.1 2864.9 0 367586 800.09 155.91 4 0 960 305177 58588.2 2860.9 0 366626 0.087699 0.0853697 0.0877051 -1.58351e-15 1.01502 0.854789 1.2053 0.533298 0.199526 1.42541 0.970886 0.827101 1.13967 0.596999 0.999207 -0.0424839 0.0803523 NA
rs2030746 rs2030746 02 121309488 C T 34 1 1 125469 178592 63525 0 125469 178592 63525 0 367586 336 454 170 0 960 125133 178138 63355 0 366626 0.415742 0.413542 0.415748 0 0.949143 0.824127 1.09312 0.999311 0.830762 1.20206 0.990951 0.904803 1.0853 0.754796 1 -0.0144914 0.0463988 NA
2:135762344_C_T rs16831243 02 135762344 C T 35 0.999529 0.998031 297933 65518.4 4134.64 0 297933 65518.4 4134.64 0 367586 801.482 149.518 9 0 960 297131 65368.9 4125.64 0 366626 0.100368 0.0872488 0.100402 3.95878e-16 0.847962 0.711963 1.00994 0.808734 0.418954 1.56115 0.856469 0.730791 1.00376 0.20839 0.997504 -0.0984887 0.0782896 NA
2:165551201_T_C rs7607980 02 165551201 T C 36 0.999288 0.997628 284300 77910.9 5375.6 0 284300 77910.9 5375.6 0 367586 724.753 217.243 18.0039 0 960 283575 77693.6 5357.6 0 366626 0.1206 0.131902 0.120571 -2.69197e-15 1.09405 0.939955 1.27341 1.31485 0.82309 2.1004 1.10825 0.970844 1.26511 0.143444 0.997421 0.102613 0.0701347 NA
2:165619163_T_G rs355838 02 165619163 T G 37 0.994557 0.992059 56385.1 175396 135805 0 56385.1 175396 135805 0 367586 144.839 424.98 390.18 0 960 56240.3 174971 135415 0 366626 0.391971 0.372218 0.392023 1.10846e-15 0.943114 0.780838 1.13912 1.11882 0.924331 1.35423 1.08751 0.99128 1.19309 0.0623157 0.99211 0.08776 0.0470804 NA
rs2287623 rs2287623 02 169830155 G A 38 1 1 57757 176298 133531 0 57757 176298 133531 0 367586 177 430 353 0 960 57580 175868 133178 0 366626 0.39693 0.408333 0.3969 0 0.79539 0.667502 0.94778 0.862265 0.719661 1.03313 0.953575 0.870523 1.04455 0.368977 1 -0.0419957 0.0467454 NA
rs1047891 rs1047891 02 211540507 C A 39 1 1 172154 158700 36732 0 172154 158700 36732 0 367586 459 417 84 0 960 171695 158283 36648 0 366626 0.315795 0.304688 0.315825 0 0.985478 0.862947 1.12541 0.857381 0.679264 1.08221 0.949284 0.861264 1.0463 0.292646 1 -0.0517734 0.0491986 NA
rs1250229 rs1250229 02 216304384 T C 40 1 1 24471 143779 199336 0 24471 143779 199336 0 367586 63 351 546 0 960 24408 143428 198790 0 366626 0.262144 0.248437 0.26218 0 0.948123 0.724845 1.24018 1.06412 0.819561 1.38165 1.07497 0.969132 1.19237 0.16089 1 0.0732431 0.0522387 NA
2:227122216_G_T rs1515110 02 227122216 G T 41 0.999003 0.998217 48609.5 170037 148940 0 48609.5 170037 148940 0 367586 133.165 464.145 362.69 0 960 48476.3 169572 148577 0 366626 0.363528 0.380455 0.363484 0 0.996412 0.821571 1.20846 0.888636 0.728383 1.08415 0.929916 0.847964 1.01979 0.122426 0.99896 -0.0734519 0.0475518 NA
rs11563251 rs11563251 02 234679384 C T 42 1 1 290875 72172 4539 0 290875 72172 4539 0 367586 756 191 13 0 960 290119 71981 4526 0 366626 0.110518 0.113021 0.110512 0 1.01829 0.868649 1.1937 1.10226 0.636555 1.90867 1.0256 0.890306 1.18145 0.703905 1 0.0277122 0.0729164 NA
3:12296469_G_A rs9875338 03 12296469 G A 43 0.999063 0.998416 132583 176123 58880 0 132583 176123 58880 0 367586 323.373 473.733 162.894 0 960 132260 175649 58717.1 0 366626 0.399747 0.416417 0.399703 -7.91756e-16 1.1031 0.957489 1.27085 1.13466 0.939663 1.37012 1.07166 0.978579 1.17358 0.169437 0.998986 0.0641394 0.0466803 NA
rs7640978 rs7640978 03 32533010 C T 44 1 1 305112 59557 2917 0 305112 59557 2917 0 367586 802 149 9 0 960 304310 59408 2908 0 366626 0.0889465 0.0869792 0.0889517 0 0.951663 0.798823 1.13375 1.17433 0.608167 2.26755 0.975712 0.832335 1.14379 0.780681 1 -0.02238 0.0803787 NA
Affx-22382690 rs2290547 03 47061183 G A 45 1 1 250117 105993 11476 0 250117 105993 11476 0 367586 639 297 24 0 960 249478 105696 11452 0 366626 0.175394 0.179688 0.175383 0 1.09706 0.955803 1.25919 0.818203 0.544111 1.23037 1.02992 0.916509 1.15736 0.591462 1 0.0322849 0.0601523 NA
3:50113034_A_G rs2240327 03 50113034 A G 46 0.99989 0.999813 100622 183347 83617 0 100622 183347 83617 0 367586 271.996 454.02 233.984 0 960 100350 182893 83383.1 0 366626 0.47687 0.480202 0.476861 -2.37527e-16 0.915865 0.787914 1.06459 1.03529 0.86908 1.23329 1.01348 0.926576 1.10853 0.629682 0.999958 0.0224359 0.0465306 NA
rs13326165 rs13326165 03 52532118 A G 47 1 1 15455 119214 232917 0 15455 119214 232917 0 367586 35 321 604 0 960 15420 118893 232313 0 366626 0.204203 0.203646 0.204204 0 1.1895 0.838816 1.6868 1.14546 0.814364 1.61117 1.00344 0.897824 1.12149 0.803375 1 0.0141108 0.0566739 NA
rs6805251 rs6805251 03 119560606 T C 48 1 1 53874 173703 140009 0 53874 173703 140009 0 367586 139 439 382 0 960 53735 173264 139627 0 366626 0.382837 0.373437 0.382862 0 0.979487 0.809184 1.18563 1.05764 0.870779 1.28459 1.04089 0.94884 1.14187 0.399274 1 0.0396522 0.0470416 NA
rs17345563 rs17345563 03 132209203 A G 49 1 1 289295 73612 4679 0 289295 73612 4679 0 367586 752 193 15 0 960 288543 73419 4664 0 366626 0.112858 0.116146 0.112849 0 1.00865 0.860925 1.18173 1.23403 0.739615 2.05895 1.03305 0.898274 1.18805 0.694366 1 0.0283466 0.0721403 NA
3:135932359_C_T rs687339 03 135932359 C T 50 0.998803 0.997227 19123.1 129452 219011 0 19123.1 129452 219011 0 367586 41.1333 374.259 544.608 0 960 19081.9 129077 218467 0 366626 0.228107 0.237774 0.228082 -1.58351e-15 1.34509 0.974471 1.85666 1.15645 0.842043 1.58825 0.947194 0.852601 1.05228 0.334938 0.996696 -0.0525898 0.0545416 NA
3:156798294_A_G rs1482852 03 156798294 A G 51 0.998128 0.996845 131815 177009 58762 0 131815 177009 58762 0 367586 338.722 468.839 152.439 0 960 131476 176540 58609.6 0 366626 0.400631 0.402978 0.400625 1.34598e-15 1.03083 0.896201 1.18567 1.00956 0.833691 1.22253 1.00984 0.921709 1.10639 0.621268 0.994955 0.0231941 0.0469466 NA
3:170727218_G_A rs10513688 03 170727218 G A 52 0.999974 0.999859 299612 64506.6 3467.13 0 299612 64506.6 3467.13 0 367586 768.996 183.004 8 0 960 298843 64323.5 3459.13 0 366626 0.0971756 0.103648 0.0971587 -9.50107e-16 1.10563 0.940808 1.29933 0.898759 0.447488 1.80512 1.07451 0.927661 1.24461 0.250351 0.999976 0.0892935 0.0776805 NA
rs6831256 rs6831256 04 3473139 A G 53 1 1 122328 179565 65693 0 122328 179565 65693 0 367586 322 461 177 0 960 122006 179104 65516 0 366626 0.422964 0.424479 0.42296 0 0.975261 0.845704 1.12467 1.02365 0.851915 1.23 1.00624 0.919068 1.10169 0.811545 1 0.0110489 0.0463395 NA
4:26062990_A_G rs10019888 04 26062990 A G 54 0.996652 0.990717 256221 101227 10138.8 0 256221 101227 10138.8 0 367586 684.349 239.925 35.7255 0 960 255536 100987 10103.1 0 366626 0.165273 0.162175 0.165281 -6.65075e-15 0.88713 0.765674 1.02785 1.32038 0.942673 1.84943 0.97757 0.865723 1.10387 0.685583 0.989451 -0.0249945 0.0617365 NA
rs442177 rs442177 04 88030261 G T 55 1 1 60675 177384 129527 0 60675 177384 129527 0 367586 166 442 352 0 960 60509 176942 129175 0 366626 0.406346 0.403125 0.406354 0 0.910549 0.761575 1.08866 0.99329 0.825697 1.1949 1.01349 0.925052 1.11039 0.812732 1 0.0110362 0.0465852 NA
4:88160140_C_T rs10029254 04 88160140 C T 56 0.999897 0.999771 217251 130571 19763.7 0 217251 130571 19763.7 0 367586 580.008 338.992 41 0 960 216671 130232 19722.7 0 366626 0.231372 0.219267 0.231404 3.16702e-16 0.972385 0.85029 1.11201 0.776579 0.565566 1.06632 0.932818 0.837117 1.03946 0.257675 0.999977 -0.0614392 0.0542796 NA
rs3822072 rs3822072 04 89741269 G A 57 1 1 110787 182105 74694 0 110787 182105 74694 0 367586 255 516 189 0 960 110532 181589 74505 0 366626 0.450905 0.465625 0.450867 0 1.23171 1.05991 1.43136 1.09957 0.9108 1.32747 1.06125 0.970116 1.16096 0.180783 1 0.0615494 0.0459891 NA
rs2602836 rs2602836 04 100014805 A G 58 1 1 64735 179575 123276 0 64735 179575 123276 0 367586 143 493 324 0 960 64592 179082 122952 0 366626 0.420371 0.405729 0.420409 0 1.24348 1.03203 1.49824 1.19029 0.977446 1.44948 1.06243 0.969808 1.16389 0.223869 1 0.0563896 0.0463614 NA
rs13107325 rs13107325 04 103188709 C T 59 1 1 314539 51078 1969 0 314539 51078 1969 0 367586 846 113 1 0 960 313693 50965 1968 0 366626 0.0748342 0.0598958 0.0748733 0 0.822131 0.675442 1.00068 0.188412 0.0264955 1.33982 0.787218 0.651841 0.95071 0.00736127 1 -0.231782 0.0864843 NA
rs6450176 rs6450176 05 53298025 G A 60 1 1 205147 139012 23427 0 205147 139012 23427 0 367586 522 371 67 0 960 204625 138641 23360 0 366626 0.25282 0.263021 0.252793 0 1.04899 0.918105 1.19853 1.12432 0.871503 1.45048 1.0549 0.952858 1.16787 0.253741 1 0.0601433 0.0526968 NA
5:55861786_C_T rs9686661 05 55861786 C T 61 0.999884 0.999703 235332 117442 14811.2 0 235332 117442 14811.2 0 367586 578.992 346.008 35 0 960 234753 117096 14776.2 0 366626 0.200041 0.216671 0.199998 -3.95878e-16 1.19807 1.04848 1.369 0.960383 0.682498 1.35141 1.10642 0.992436 1.23351 0.0738909 0.999974 0.102016 0.0570786 NA
5:67714246_A_G rs4976033 05 67714246 A G 62 0.983128 0.97252 131248 176794 59543.3 0 131248 176794 59543.3 0 367586 370.333 434.09 155.576 0 960 130878 176360 59387.7 0 366626 0.402465 0.388147 0.402502 1.02928e-15 0.869869 0.757112 0.999419 0.925809 0.767515 1.11675 0.941712 0.859021 1.03236 0.275034 0.971984 -0.0516715 0.047338 NA
5:74560579_G_A rs10066707 05 74560579 G A 63 0.993838 0.99098 146622 170694 50270.3 0 146622 170694 50270.3 0 367586 374.345 455.494 130.161 0 960 146248 170238 50140.2 0 366626 0.36894 0.372821 0.36893 1.74186e-15 1.0453 0.911553 1.19868 1.01417 0.830583 1.23834 1.01681 0.926862 1.1155 0.671155 0.994635 0.0201534 0.0474686 NA
5:74562029_C_G rs2006760 05 74562029 C G 64 0.989448 0.974963 232555 119577 15454 0 232555 119577 15454 0 367586 590.255 331.141 38.6039 0 960 231965 119246 15415.4 0 366626 0.204693 0.212682 0.204673 -8.94684e-15 1.09132 0.953741 1.24875 0.984145 0.710349 1.36347 1.0497 0.940869 1.17113 0.316637 0.979878 0.0574567 0.0573767 NA
rs7703051 rs7703051 05 74625487 C A 65 1 1 143724 172086 51776 0 143724 172086 51776 0 367586 379 425 156 0 960 143345 171661 51620 0 366626 0.37493 0.383854 0.374907 0 0.936398 0.815164 1.07566 1.14301 0.948331 1.37765 1.03873 0.947342 1.13894 0.3421 1 0.04489 0.0472515 NA
5:74641707_G_A rs2303152 05 74641707 G A 66 0.999561 0.998347 297281 66549.7 3754.97 0 297281 66549.7 3754.97 0 367586 762.376 183.624 14 0 960 296519 66366.1 3740.97 0 366626 0.100738 0.110221 0.100713 1.18763e-15 1.07613 0.915789 1.26455 1.45555 0.857084 2.4719 1.1061 0.958678 1.27618 0.167394 0.998605 0.10494 0.0760094 NA
5:74648496_G_T rs17238484 05 74648496 G T 67 0.99975 0.999474 220665 127957 18963.4 0 220665 127957 18963.4 0 367586 563.012 336.984 60.0039 0 960 220102 127620 18903.4 0 366626 0.22564 0.238017 0.225607 7.1258e-16 1.03228 0.901766 1.18168 1.24093 0.950543 1.62003 1.07219 0.965145 1.1911 0.172949 0.999929 0.0745195 0.0546816 NA
rs5909 rs5909 05 74656175 G A 68 1 1 301812 62562 3212 0 301812 62562 3212 0 367586 800 154 6 0 960 301012 62408 3206 0 366626 0.0938365 0.0864583 0.0938559 0 0.928484 0.781225 1.1035 0.704177 0.315171 1.57332 0.913723 0.779126 1.07157 0.309466 1 -0.0799612 0.0786755 NA
rs12916 rs12916 05 74656539 T C 69 1 1 132156 176603 58827 0 132156 176603 58827 0 367586 349 437 174 0 960 131807 176166 58653 0 366626 0.400256 0.408854 0.400233 0 0.936855 0.81374 1.0786 1.1204 0.93382 1.34425 1.03644 0.946185 1.1353 0.367375 1 0.0421092 0.0467153 NA
rs4530754 rs4530754 05 122855416 G A 70 1 1 76377 182312 108897 0 76377 182312 108897 0 367586 206 454 300 0 960 76171 181858 108597 0 366626 0.455765 0.451042 0.455778 0 0.923094 0.782788 1.08855 1.02147 0.855259 1.21998 1.01929 0.931555 1.1153 0.569549 1 0.0261141 0.0459177 NA
rs6882076 rs6882076 05 156390297 T C 71 1 1 49173 170253 148160 0 49173 170253 148160 0 367586 121 459 380 0 960 49052 169794 147780 0 366626 0.365355 0.365104 0.365356 0 1.09588 0.896737 1.33924 1.04241 0.849327 1.27939 1.00109 0.912158 1.09869 0.971625 1 0.00168891 0.047481 NA
6:16109163_A_C rs2294261 06 16109163 A C 72 0.99645 0.994416 95752.4 183259 88575.1 0 95752.4 183259 88575.1 0 367586 254.792 479.965 225.243 0 960 95497.6 182779 88349.8 0 366626 0.490237 0.48461 0.490252 1.10846e-15 0.984216 0.845323 1.14593 0.955547 0.798548 1.14341 0.97767 0.893862 1.06934 0.746952 0.993185 -0.0148021 0.045875 NA
6:26093141_G_A rs1800562 06 26093141 G A 73 0.99952 0.997285 313425 51906.4 2254.63 0 313425 51906.4 2254.63 0 367586 818.478 134.525 6.99608 0 960 312607 51771.8 2247.64 0 366626 0.076738 0.0773529 0.0767364 7.91756e-16 0.992435 0.826812 1.19123 1.18883 0.56419 2.50504 1.00871 0.853008 1.19283 0.675926 0.997043 -0.0353665 0.0846029 NA
rs2247056 rs2247056 06 31265490 T C 74 1 1 32591 153678 181317 0 32591 153678 181317 0 367586 91 389 480 0 960 32500 153289 180837 0 366626 0.297699 0.297396 0.2977 0 0.906318 0.721146 1.13904 0.947973 0.757421 1.18646 1.00146 0.907984 1.10455 0.52746 1 0.0315693 0.0499603 NA
6:34563164_A_G rs205262 06 34563164 A G 75 0.999283 0.998621 196621 144317 26647.4 0 196621 144317 26647.4 0 367586 530.039 361.118 68.8431 0 960 196091 143956 26578.5 0 366626 0.268797 0.259794 0.26882 -1.58351e-16 0.928045 0.811731 1.06103 0.958253 0.745226 1.23218 0.954635 0.861948 1.05729 0.454889 0.999185 -0.0386075 0.0516635 NA
6:43757896_C_A rs998584 06 43757896 C A 76 0.996387 0.994693 98504 183562 85520.5 0 98504 183562 85520.5 0 367586 260.933 447.18 251.886 0 960 98243.1 183114 85268.6 0 366626 0.482339 0.495288 0.482306 4.75053e-16 0.91946 0.789108 1.07134 1.11221 0.935175 1.32276 1.05333 0.963075 1.15205 0.269027 0.994908 0.0506996 0.0458692 NA
rs17789218 rs17789218 06 100600097 T C 77 1 1 209829 135864 21893 0 209829 135864 21893 0 367586 536 377 47 0 960 209293 135487 21846 0 366626 0.244365 0.245312 0.244362 0 1.08651 0.952226 1.23973 0.840071 0.623279 1.13227 1.00515 0.905783 1.11543 0.776609 1 0.0151504 0.0533952 NA
6:116337503_G_A rs868943 06 116337503 G A 78 0.999615 0.999376 122639 178859 66087.8 0 122639 178859 66087.8 0 367586 314.965 452.043 192.992 0 960 122324 178407 65894.8 0 366626 0.423077 0.436473 0.423042 7.1258e-16 0.984052 0.852043 1.13651 1.13747 0.950642 1.36101 1.05634 0.965118 1.15618 0.351806 0.999779 0.043025 0.0462093 NA
rs9491696 rs9491696 06 127452639 C G 79 1 1 94100 183991 89495 0 94100 183991 89495 0 367586 265 484 211 0 960 93835 183507 89284 0 366626 0.493736 0.471875 0.493793 0 0.933924 0.803848 1.08505 0.836812 0.698215 1.00292 0.915952 0.837352 1.00193 0.0525287 1 -0.0887377 0.04577 NA
6:139831757_T_C rs634869 06 139831757 T C 80 0.999776 0.999687 61831.2 177550 128204 0 61831.2 177550 128204 0 367586 136.776 478.224 345 0 960 61694.4 177072 127859 0 366626 0.409717 0.39155 0.409765 -7.91756e-17 1.21819 1.00712 1.4735 1.21708 0.998182 1.48399 1.07881 0.984228 1.18249 0.116335 0.999626 0.072997 0.0464847 NA
6:152040291_T_C rs12525163 06 152040291 T C 81 0.999285 0.998573 193858 146362 27365.9 0 193858 146362 27365.9 0 367586 488.706 384.294 87 0 960 193370 145978 27278.9 0 366626 0.273533 0.290778 0.273487 1.18763e-15 1.04164 0.911189 1.19077 1.26193 1.00422 1.58576 1.08914 0.986847 1.20205 0.0887954 0.998615 0.0874715 0.0513998 NA
6:160575985_C_T rs2297374 06 160575985 C T 82 0.998105 0.996826 143986 171881 51719.5 0 143986 171881 51719.5 0 367586 384.89 456.82 118.29 0 960 143601 171424 51601.2 0 366626 0.374497 0.361146 0.374532 2.53362e-15 0.994246 0.868001 1.13885 0.855283 0.695851 1.05124 0.944055 0.860007 1.03632 0.246875 0.997035 -0.0547492 0.0472802 NA
rs1564348 rs1564348 06 160578860 T C 83 1 1 253279 103766 10541 0 253279 103766 10541 0 367586 651 273 36 0 960 252628 103493 10505 0 366626 0.169821 0.179688 0.169796 0 1.02365 0.888577 1.17926 1.32986 0.950214 1.8612 1.07102 0.953079 1.20355 0.316845 1 0.0608606 0.0608021 NA
rs702485 rs702485 07 6449272 A G 84 1 1 109061 182158 76367 0 109061 182158 76367 0 367586 284 501 175 0 960 108777 181657 76192 0 366626 0.455529 0.443229 0.455561 0 1.05634 0.913049 1.22212 0.879726 0.728527 1.0623 0.951381 0.869357 1.04114 0.176099 1 -0.0621097 0.0459098 NA
7:16152174_T_A rs17286602 07 16152174 T A 85 0.997749 0.99646 120185 180187 67214.2 0 120185 180187 67214.2 0 367586 314.902 492.259 152.839 0 960 119870 179695 67061.4 0 366626 0.427948 0.415592 0.427981 -7.1258e-16 1.04278 0.905077 1.20143 0.867553 0.714959 1.05272 0.950469 0.867898 1.0409 0.275965 0.996553 -0.0504882 0.0463438 NA
rs10282707 rs10282707 07 17911038 C T 86 1 1 133659 176056 57871 0 133659 176056 57871 0 367586 360 462 138 0 960 133299 175594 57733 0 366626 0.396911 0.384375 0.396944 0 0.974219 0.848663 1.11835 0.885074 0.727193 1.07723 0.948565 0.865128 1.04005 0.293501 1 -0.0491318 0.0467712 NA
rs12670798 rs12670798 07 21607352 T C 87 1 1 208500 136805 22281 0 208500 136805 22281 0 367586 534 367 59 0 960 207966 136438 22222 0 366626 0.2467 0.252604 0.246685 0 1.04757 0.917042 1.19667 1.034 0.789923 1.35349 1.03211 0.931014 1.14418 0.527249 1 0.0335563 0.0530777 NA
rs4722551 rs4722551 07 25991826 T C 88 1 1 260182 98070 9334 0 260182 98070 9334 0 367586 664 273 23 0 960 259518 97797 9311 0 366626 0.15879 0.166146 0.158771 0 1.09103 0.947445 1.25637 0.965453 0.63675 1.46384 1.05571 0.936011 1.19071 0.4386 1 0.04828 0.0623322 NA
rs2073547 rs2073547 07 44582331 A G 89 1 1 245422 109039 13125 0 245422 109039 13125 0 367586 632 284 44 0 960 244790 108755 13081 0 366626 0.184024 0.19375 0.183998 0 1.01145 0.879138 1.16368 1.30283 0.959292 1.7694 1.06574 0.95155 1.19362 0.27655 1 0.0638279 0.0586599 NA
rs217386 rs217386 07 44600695 G A 90 1 1 121990 179168 66428 0 121990 179168 66428 0 367586 293 477 190 0 960 121697 178691 66238 0 366626 0.424423 0.446354 0.424366 0 1.10874 0.958444 1.28259 1.1914 0.99235 1.43038 1.09359 0.999365 1.1967 0.0483047 1 0.091223 0.0461964 NA
rs4917014 rs4917014 07 50305863 T G 91 1 1 170006 160266 37314 0 170006 160266 37314 0 367586 456 413 91 0 960 169550 159853 37223 0 366626 0.319509 0.309896 0.319534 0 0.960643 0.840745 1.09764 0.908998 0.725623 1.13871 0.956291 0.868018 1.05354 0.481444 1 -0.034627 0.0491874 NA
rs17145738 rs17145738 07 72982874 C T 92 1 1 283413 78558 5615 0 283413 78558 5615 0 367586 728 214 18 0 960 282685 78344 5597 0 366626 0.122132 0.130208 0.122111 0 1.06067 0.910542 1.23555 1.24879 0.781744 1.99486 1.07624 0.942116 1.22946 0.350938 1 0.0647862 0.0694556 NA
rs799160 rs799160 07 73060006 C T 93 1 1 96049 183953 87584 0 96049 183953 87584 0 367586 270 475 215 0 960 95779 183478 87369 0 366626 0.488486 0.471354 0.488531 0 0.918367 0.790771 1.06655 0.872947 0.729592 1.04447 0.933492 0.853382 1.02112 0.224318 1 -0.0556778 0.0458206 NA
7:116358044_A_G rs38855 07 116358044 A G 94 0.993016 0.989758 102992 183261 81332.4 0 102992 183261 81332.4 0 367586 293.204 457.173 209.624 0 960 102699 182804 81122.7 0 366626 0.470538 0.456469 0.470574 8.70931e-16 0.875974 0.75634 1.01453 0.905096 0.757877 1.08091 0.94485 0.863598 1.03375 0.199722 0.991758 -0.0589668 0.0459836 NA
7:130444934_A_G rs3996352 07 130444934 A G 95 0.997482 0.996091 94810.4 183476 89299.7 0 94810.4 183476 89299.7 0 367586 251.133 495.322 213.545 0 960 94559.2 182981 89086.1 0 366626 0.492504 0.480423 0.492536 -3.95878e-16 1.01925 0.875496 1.18661 0.902566 0.751872 1.08346 0.952667 0.870979 1.04202 0.179056 0.996269 -0.0615378 0.0457983 NA
rs17173637 rs17173637 07 150529449 T C 96 1 1 308034 56880 2672 0 308034 56880 2672 0 367586 812 137 11 0 960 307222 56743 2661 0 366626 0.0846387 0.0828125 0.0846435 0 0.913492 0.762058 1.09502 1.56403 0.861646 2.83896 0.976415 0.829959 1.14872 0.957541 1 -0.00440873 0.0828092 NA
8:9184231_G_A rs4240624 08 9184231 G A 97 0.999841 0.999322 3037.28 61083.2 303465 0 3037.28 61083.2 303465 0 367586 8 144.996 807.004 0 960 3029.28 60938.2 302658 0 366626 0.0913498 0.0838521 0.0913694 2.37527e-16 0.900981 0.441742 1.83765 1.00965 0.502729 2.02773 1.09866 0.93474 1.29133 0.272483 0.999973 0.0872444 0.0795038 NA
8:9267117_C_T rs9693857 08 9267117 C T 98 0.996631 0.995289 112952 181929 72705.1 0 112952 181929 72705.1 0 367586 286.376 477.176 196.447 0 960 112666 181452 72508.7 0 366626 0.445255 0.453162 0.445235 1.10846e-15 1.0346 0.893431 1.19807 1.06588 0.888685 1.27841 1.03256 0.943712 1.12977 0.485781 0.996873 0.032142 0.0461126 NA
8:15799853_G_C rs4332136 08 15799853 G C 99 0.999557 0.97821 361744 5820.84 21 0 361744 5820.84 21 0 367586 943.922 16.0784 0 0 960 360800 5804.76 21 0 366626 0.00797478 0.00837418 0.00797373 -6.25487e-15 1.05874 0.646263 1.73449 NA NA NA 1.05065 0.642664 1.71762 0.75867 0.989565 0.0804809 0.261959 NA
rs4921914 rs4921914 08 18272438 C T 100 1 1 17860 128015 221711 0 17860 128015 221711 0 367586 58 338 564 0 960 17802 127677 221147 0 366626 0.222717 0.236458 0.222681 0 0.81254 0.614713 1.07403 0.782778 0.597138 1.02613 0.925041 0.832491 1.02788 0.132441 1 -0.082959 0.055139 NA
rs1801177 rs1801177 08 19805708 G A 101 1 1 355064 12417 105 0 355064 12417 105 0 367586 924 35 1 0 960 354140 12382 104 0 366626 0.0171756 0.0192708 0.0171701 0 1.08338 0.772667 1.51904 3.68527 0.513701 26.438 1.12475 0.811975 1.55802 0.501761 1 0.117801 0.175372 NA
rs268 rs268 08 19813529 A G 102 1 1 354297 13161 128 0 354297 13161 128 0 367586 919 41 0 0 960 353378 13120 128 0 366626 0.0182502 0.0213542 0.018242 0 1.20164 0.8784 1.64382 NA NA NA 1.17433 0.861396 1.60094 0.277282 1 0.186579 0.171734 NA
rs301 rs301 08 19816934 T C 103 1 1 215031 132363 20192 0 215031 132363 20192 0 367586 557 341 62 0 960 214474 132022 20130 0 366626 0.234975 0.242188 0.234956 0 0.994552 0.869005 1.13824 1.18595 0.911868 1.54242 1.04061 0.937311 1.1553 0.404615 1 0.0450236 0.0540236 NA
rs326 rs326 08 19819439 A G 104 1 1 183581 152452 31553 0 183581 152452 31553 0 367586 476 386 98 0 960 183105 152066 31455 0 366626 0.293208 0.303125 0.293182 0 0.976446 0.85363 1.11693 1.19848 0.96397 1.49003 1.04867 0.951294 1.15601 0.270423 1 0.0554772 0.0503382 NA
rs328 rs328 08 19819724 C G 105 1 1 297126 66721 3739 0 297126 66721 3739 0 367586 793 155 12 0 960 296333 66566 3727 0 366626 0.100927 0.0932292 0.100948 0 0.870134 0.732389 1.03379 1.20317 0.679757 2.12963 0.915679 0.784962 1.06817 0.323251 1 -0.0753421 0.0762726 NA
rs12678919 rs12678919 08 19844222 A G 106 1 1 299527 64583 3476 0 299527 64583 3476 0 367586 797 151 12 0 960 298730 64432 3464 0 366626 0.0973038 0.0911458 0.0973199 0 0.878407 0.738001 1.04553 1.29845 0.733548 2.29837 0.930197 0.796152 1.08681 0.436479 1 -0.0603211 0.0775182 NA
8:19865843_G_A rs894210 08 19865843 G A 107 0.995362 0.992945 77450.3 182762 107374 0 77450.3 182762 107374 0 367586 206.008 482.573 271.42 0 960 77244.3 182279 107103 0 366626 0.459297 0.465931 0.45928 4.75053e-16 0.992678 0.843085 1.16881 0.95022 0.792621 1.13915 0.973598 0.889991 1.06506 0.619805 0.991374 -0.0228676 0.0460922 NA
rs10102164 rs10102164 08 55421614 G A 108 1 1 228370 122682 16534 0 228370 122682 16534 0 367586 600 328 32 0 960 227770 122354 16502 0 366626 0.211855 0.204167 0.211875 0 1.01766 0.889346 1.16448 0.736137 0.515668 1.05087 0.954283 0.853931 1.06643 0.310104 1 -0.0566446 0.0558073 NA
8:59385919_C_T rs2326077 08 59385919 C T 109 0.999418 0.998927 41715.8 164193 161677 0 41715.8 164193 161677 0 367586 111.604 450.231 398.165 0 960 41604.2 163743 161279 0 366626 0.336825 0.35075 0.336789 0 1.02502 0.832917 1.26143 0.920327 0.74585 1.13562 0.939985 0.855772 1.03248 0.193014 0.99878 -0.0629878 0.0483884 NA
rs2293889 rs2293889 08 116599199 T G 110 1 1 68113 181339 118134 0 68113 181339 118134 0 367586 175 480 305 0 960 67938 180859 117829 0 366626 0.43196 0.432292 0.431959 0 1.03033 0.866388 1.22529 1.0049 0.83425 1.21045 0.998646 0.912319 1.09314 0.868032 1 0.00768185 0.046232 NA
8:116663898_G_A rs2737252 08 116663898 G A 111 0.99825 0.996606 189806 148612 29168.6 0 189806 148612 29168.6 0 367586 486.071 392.196 81.7333 0 960 189319 148220 29086.9 0 366626 0.281497 0.289408 0.281477 1.82104e-15 1.03061 0.902072 1.17746 1.09446 0.865554 1.38389 1.03965 0.941875 1.14758 0.436451 0.997597 0.0396331 0.0509292 NA
8:121868551_G_T rs4871137 08 121868551 G T 112 0.998591 0.99772 37337.3 159046 171203 0 37337.3 159046 171203 0 367586 98.0431 416.349 445.608 0 960 37239.2 158629 170757 0 366626 0.317912 0.318977 0.31791 -9.50107e-16 0.996914 0.799793 1.24262 0.99119 0.796302 1.23378 0.995095 0.903919 1.09547 0.696491 0.998676 -0.0192145 0.0492601 NA
8:126474306_G_A rs2980885 08 126474306 G A 113 0.990879 0.979759 18546.6 128636 220403 0 18546.6 128636 220403 0 367586 47.8549 340.227 571.918 0 960 18498.8 128296 219831 0 366626 0.225429 0.227051 0.225425 -1.04512e-14 1.02512 0.757156 1.38791 1.00568 0.748516 1.3512 0.990756 0.890296 1.10255 0.90254 0.977778 -0.00677998 0.0553681 NA
8:126482621_C_A rs2954022 08 126482621 C A 114 0.999791 0.999672 104997 183080 79509.4 0 104997 183080 79509.4 0 367586 268.004 486.996 205 0 960 104729 182593 79304.4 0 366626 0.465331 0.467185 0.465326 -4.75053e-16 1.04224 0.897724 1.21002 1.01014 0.841975 1.2119 1.0075 0.920994 1.10213 0.885688 0.999991 0.00659467 0.0458721 NA
8:126482621_C_T rs2954022 08 126482621 C T 115 0.999641 0.694303 367242 343.439 0.113725 0 367242 343.439 0.113725 0 367586 959.443 0.556863 0 0 960 366283 342.882 0.113725 0 366626 0.000467464 0.000290033 0.000467929 -7.91756e-15 0.620013 0.0447153 8.59695 NA NA NA 0.619712 0.0447108 8.58949 0.691426 0.444071 -0.670511 1.68928 NA
rs4075205 rs4075205 08 144284709 T C 116 1 1 105965 182871 78750 0 105965 182871 78750 0 367586 278 494 188 0 960 105687 182377 78562 0 366626 0.462981 0.453125 0.463007 0 1.02975 0.888849 1.193 0.90975 0.755866 1.09496 0.960972 0.878285 1.05144 0.452357 1 -0.034492 0.0458981 NA
8:145022657_G_T rs7832643 08 145022657 G T 117 0.993906 0.99187 130814 177083 59689.2 0 130814 177083 59689.2 0 367586 353.984 448.094 157.922 0 960 130460 176635 59531.3 0 366626 0.403255 0.397884 0.403269 3.16702e-16 0.934941 0.813157 1.07496 0.977661 0.810259 1.17965 0.977823 0.892318 1.07152 0.651114 0.991759 -0.0211845 0.0468461 NA
9:2640759_A_G rs3780181 09 2640759 A G 118 0.997345 0.983965 319716 46170.5 1699.8 0 319716 46170.5 1699.8 0 367586 826.42 126.584 6.99608 0 960 318889 46043.9 1692.8 0 366626 0.0674265 0.0732169 0.0674113 -8.07591e-15 1.06083 0.879612 1.27939 1.59473 0.756559 3.36149 1.09293 0.920258 1.29799 0.345869 0.979748 0.0865427 0.0918096 NA
9:15304782_C_A rs686030 09 15304782 C A 119 0.999323 0.997839 7307.74 89253 271025 0 7307.74 89253 271025 0 367586 21.0706 256.698 682.231 0 960 7286.67 88996.3 270343 0 366626 0.141285 0.155645 0.141247 -1.10846e-15 0.997477 0.639329 1.55626 0.872708 0.565349 1.34717 0.892276 0.788563 1.00963 0.0802354 0.997394 -0.114866 0.0656632 NA
9:16904846_C_T rs7033354 09 16904846 C T 120 0.998694 0.997789 38090 160212 169284 0 38090 160212 169284 0 367586 101.02 441.329 417.651 0 960 37989 159771 168866 0 366626 0.321547 0.335088 0.321512 -2.05856e-15 1.03876 0.836578 1.28982 0.930088 0.748206 1.15618 0.940286 0.855164 1.03388 0.149112 0.998082 -0.0708325 0.049098 NA
rs1883025 rs1883025 09 107664301 C T 121 1 1 204187 139469 23930 0 204187 139469 23930 0 367586 517 380 63 0 960 203670 139089 23867 0 366626 0.25481 0.263542 0.254787 0 1.07629 0.942614 1.22891 1.03987 0.800277 1.3512 1.04666 0.945476 1.15867 0.45667 1 0.0389785 0.0523664 NA
9:107684230_T_G rs2472509 09 107684230 T G 122 0.989664 0.982561 166611 161750 39224.9 0 166611 161750 39224.9 0 367586 419.557 431.561 108.882 0 960 166192 161318 39116 0 366626 0.326726 0.33819 0.326696 1.82104e-15 1.05968 0.926275 1.21231 1.10261 0.892782 1.36175 1.05316 0.958029 1.15774 0.329062 0.984702 0.0478909 0.0490684 NA
rs8176720 rs8176720 09 136132873 T C 123 1 1 165305 162038 40243 0 165305 162038 40243 0 367586 425 418 117 0 960 164880 161620 40126 0 366626 0.329887 0.339583 0.329862 0 1.00337 0.876491 1.14861 1.1312 0.921602 1.38846 1.04462 0.950352 1.14825 0.473666 1 0.034792 0.0485565 NA
rs579459 rs579459 09 136154168 T C 124 1 1 230644 121108 15834 0 230644 121108 15834 0 367586 617 307 36 0 960 230027 120801 15798 0 366626 0.20781 0.197396 0.207837 0 0.947461 0.8261 1.08665 0.84956 0.606843 1.18936 0.937406 0.837647 1.04905 0.500565 1 -0.0383412 0.0569197 NA
10:5196273_A_G rs1781930 10 5196273 A G 125 0.999819 0.999538 11602.8 107606 248377 0 11602.8 107606 248377 0 367586 44.9843 256.02 658.996 0 960 11557.8 107350 247718 0 366626 0.177933 0.180202 0.177928 1.58351e-16 0.61275 0.446086 0.841683 0.6835 0.505027 0.925044 0.984645 0.876336 1.10634 0.836201 0.99993 -0.0123522 0.0597429 NA
rs970548 rs970548 10 46013277 A C 126 1 1 208563 136635 22388 0 208563 136635 22388 0 367586 522 396 42 0 960 208041 136239 22346 0 366626 0.24676 0.25 0.246751 0 1.15844 1.01641 1.32031 0.74908 0.546851 1.02609 1.01755 0.917561 1.12844 0.69082 1 0.0211128 0.0530815 NA
10:65301725_T_C rs7897379 10 65301725 T C 127 0.999433 0.9991 99861.9 183712 84012.2 0 99861.9 183712 84012.2 0 367586 280.984 481.616 197.4 0 960 99580.9 183230 83814.8 0 366626 0.478441 0.456467 0.478498 -4.75053e-16 0.931531 0.803915 1.07941 0.83468 0.695612 1.00155 0.915288 0.836578 1.0014 0.0764123 0.998741 -0.0812646 0.0458632 NA
rs2068888 rs2068888 10 94839642 G A 128 1 1 111288 181910 74388 0 111288 181910 74388 0 367586 269 501 190 0 960 111019 181409 74198 0 366626 0.449808 0.458854 0.449784 0 1.13979 0.982654 1.32205 1.05683 0.877483 1.27284 1.03726 0.948099 1.13482 0.425403 1 0.0366323 0.045958 NA
rs2255141 rs2255141 10 113933886 A G 129 1 1 27842 146621 193123 0 27842 146621 193123 0 367586 73 375 512 0 960 27769 146246 192611 0 366626 0.275181 0.271354 0.275191 0 0.975404 0.758837 1.25378 1.01117 0.79103 1.29259 1.01951 0.921817 1.12755 0.903401 1 0.00623987 0.0514138 NA
rs2923084 rs2923084 11 10388782 A G 130 1 1 248174 107712 11700 0 248174 107712 11700 0 367586 652 287 21 0 960 247522 107425 11679 0 366626 0.178342 0.171354 0.17836 0 1.01424 0.8826 1.16553 0.682621 0.441865 1.05456 0.952597 0.845844 1.07282 0.509427 1 -0.0395095 0.0598873 NA
11:14276999_G_A rs2303975 11 14276999 G A 131 0.998944 0.99593 290402 72711.9 4472.22 0 290402 72711.9 4472.22 0 367586 778.788 165.573 15.6392 0 960 289623 72546.4 4456.58 0 366626 0.111071 0.102527 0.111093 -7.91756e-17 0.848763 0.717554 1.00396 1.30505 0.79041 2.15477 0.914076 0.788611 1.0595 0.204694 0.996033 -0.0923654 0.0728267 NA
11:18656271_C_T rs10832962 11 18656271 C T 132 0.998752 0.997178 24573.6 141017 201996 0 24573.6 141017 201996 0 367586 71.6824 371.592 516.725 0 960 24502 140645 201479 0 366626 0.258666 0.268207 0.258641 -2.21692e-15 0.90309 0.701074 1.16332 0.876635 0.684507 1.12269 0.951891 0.860359 1.05316 0.359522 0.996215 -0.0479388 0.0523191 NA
rs326214 rs326214 11 47298360 G A 133 1 1 38532 160473 168581 0 38532 160473 168581 0 367586 106 423 431 0 960 38426 160050 168150 0 366626 0.323104 0.330729 0.323084 0 0.958085 0.77414 1.18574 0.92918 0.751084 1.14951 0.965851 0.878142 1.06232 0.470293 1 -0.0352814 0.0488661 NA
rs17788930 rs17788930 11 47752775 A G 134 1 1 156964 166067 44555 0 156964 166067 44555 0 367586 443 414 103 0 960 156521 165653 44452 0 366626 0.347098 0.322917 0.347162 0 0.883019 0.772156 1.0098 0.818681 0.660523 1.01471 0.896855 0.814937 0.987007 0.0172399 1 -0.114053 0.0478904 NA
11:51512090_T_C rs11246602 11 51512090 T C 135 0.999692 0.998718 276600 84505.1 6481.33 0 276600 84505.1 6481.33 0 367586 720.875 225.086 14.0392 0 960 275879 84280 6467.29 0 366626 0.132578 0.131857 0.13258 -9.34272e-15 1.02207 0.879838 1.18731 0.830766 0.489608 1.40964 0.993714 0.870501 1.13437 0.896632 0.99891 -0.00875745 0.0674077 NA
11:55324308_A_G rs12226802 11 55324308 A G 136 0.999928 0.999736 279095 82405 6085.81 0 279095 82405 6085.81 0 367586 727.02 218.98 14 0 960 278368 82186 6071.81 0 366626 0.128646 0.128636 0.128646 1.58351e-16 1.02019 0.876956 1.18682 0.882843 0.519925 1.49908 0.999911 0.874704 1.14304 0.963996 0.999909 -0.00308074 0.0682497 NA
rs174532 rs174532 11 61548874 G A 137 1 1 182042 153298 32246 0 182042 153298 32246 0 367586 448 409 103 0 960 181594 152889 32143 0 366626 0.296244 0.320312 0.296181 0 1.08435 0.948159 1.24011 1.2989 1.04813 1.60966 1.11987 1.01737 1.23271 0.012885 1 0.124788 0.0501775 NA
rs1535 rs1535 11 61597972 A G 138 1 1 157003 166490 44093 0 157003 166490 44093 0 367586 440 424 96 0 960 156563 166066 43997 0 366626 0.346417 0.320833 0.346484 0 0.908493 0.794907 1.03831 0.776398 0.622426 0.96846 0.890997 0.809483 0.98072 0.0105516 1 -0.122676 0.0479726 NA
rs12801636 rs12801636 11 65391317 G A 139 1 1 220966 127917 18703 0 220966 127917 18703 0 367586 576 330 54 0 960 220390 127587 18649 0 366626 0.224877 0.228125 0.224868 0 0.989639 0.864238 1.13324 1.10792 0.837895 1.46496 1.01876 0.915625 1.13352 0.786181 1 0.0148238 0.0546454 NA
rs499974 rs499974 11 75455021 C A 140 1 1 261490 97062 9034 0 261490 97062 9034 0 367586 670 264 26 0 960 260820 96798 9008 0 366626 0.156603 0.164583 0.156582 0 1.0617 0.920589 1.22445 1.1236 0.758964 1.66342 1.06117 0.940423 1.19742 0.268646 1 0.0698081 0.063107 NA
11:116639104_A_G rs10790162 11 116639104 A G 141 0.999743 0.998467 1651.59 46442.9 319492 0 1651.59 46442.9 319492 0 367586 5 121.941 833.059 0 960 1646.59 46320.9 318658 0 366626 0.0676659 0.0687194 0.0676631 3.95878e-16 0.86694 0.353998 2.12313 0.860927 0.35692 2.07664 0.983514 0.823925 1.17401 0.825524 0.999535 -0.0201145 0.0912449 NA
rs603446 rs603446 11 116654435 C T 142 1 1 109735 182269 75582 0 109735 182269 75582 0 367586 283 473 204 0 960 109452 181796 75378 0 366626 0.453544 0.458854 0.45353 0 1.00627 0.868283 1.16618 1.0467 0.874055 1.25345 1.02169 0.933865 1.11778 0.70368 1 0.0174758 0.0459456 NA
11:122534504_T_C rs7117842 11 122534504 T C 143 0.993245 0.988903 146344 171063 50178.2 0 146344 171063 50178.2 0 367586 365.075 458.78 136.145 0 960 145979 170605 50042 0 366626 0.369192 0.380766 0.369162 5.14641e-15 1.07529 0.937017 1.23396 1.08787 0.893272 1.32486 1.05076 0.958175 1.1523 0.351298 0.988787 0.0443459 0.0475776 NA
rs11220462 rs11220462 11 126243952 G A 144 1 1 276605 84420 6561 0 276605 84420 6561 0 367586 728 213 19 0 960 275877 84207 6542 0 366626 0.132679 0.130729 0.132684 0 0.958552 0.822661 1.11689 1.10059 0.697471 1.73671 0.983049 0.860743 1.12273 0.830878 1 -0.0143955 0.0674024 NA
12:20463526_A_G rs11045163 12 20463526 A G 145 0.996867 0.995059 119302 180158 68125.7 0 119302 180158 68125.7 0 367586 332.322 459.494 168.184 0 960 118970 179699 67957.5 0 366626 0.430389 0.414512 0.43043 -1.58351e-16 0.915402 0.794754 1.05436 0.885983 0.735818 1.06679 0.936834 0.855418 1.026 0.12601 0.996658 -0.0707248 0.0462245 NA
12:57844049_C_T rs3741414 12 57844049 C T 146 0.999661 0.999183 211838 134087 21660.2 0 211838 134087 21660.2 0 367586 571.031 349.212 39.7569 0 960 211267 133738 21620.5 0 366626 0.241315 0.223295 0.241362 7.91756e-16 0.966063 0.845481 1.10384 0.68033 0.493136 0.938582 0.903623 0.811489 1.00622 0.070113 0.999021 -0.0968609 0.0534795 NA
rs10861661 rs10861661 12 107174646 A C 147 1 1 208429 136995 22162 0 208429 136995 22162 0 367586 540 364 56 0 960 207889 136631 22106 0 366626 0.246635 0.247917 0.246631 0 1.02563 0.897815 1.17164 0.975249 0.740394 1.2846 1.00693 0.907718 1.11698 0.975666 1 0.00161725 0.0530196 NA
12:109950144_A_G rs2241210 12 109950144 A G 148 0.999873 0.999793 83585.8 183041 100959 0 83585.8 183041 100959 0 367586 202.992 485.988 271.02 0 960 83382.8 182555 100688 0 366626 0.476369 0.464569 0.476399 1.58351e-16 1.09353 0.928119 1.28841 1.10566 0.921526 1.32658 1.04863 0.958568 1.14716 0.270742 0.999943 0.0503919 0.0457544 NA
rs653178 rs653178 12 112007756 C T 149 1 1 85723 183395 98468 0 85723 183395 98468 0 367586 230 479 251 0 960 85493 182916 98217 0 366626 0.482664 0.489062 0.482647 0 0.973389 0.83159 1.13937 0.949926 0.794126 1.13629 0.974645 0.891115 1.066 0.626365 1 -0.0222838 0.0457715 NA
12:112310580_G_A rs6489818 12 112310580 G A 150 0.999913 0.999793 249772 106362 11452.5 0 249772 106362 11452.5 0 367586 653.004 271.996 35 0 960 249119 106090 11417.5 0 366626 0.175832 0.178123 0.175826 0 0.978092 0.848929 1.12691 1.16947 0.831909 1.64399 1.01589 0.903669 1.14206 0.650714 0.999985 0.0272855 0.0602635 NA
12:121376416_C_T rs1186380 12 121376416 C T 151 0.996029 0.991403 206291 138369 22926.1 0 206291 138369 22926.1 0 367586 525.282 369.898 64.8196 0 960 205765 137999 22861.3 0 366626 0.250583 0.260176 0.250558 -4.43383e-15 1.04999 0.919032 1.1996 1.11067 0.857763 1.43815 1.05188 0.949796 1.16495 0.310817 0.993504 0.0537494 0.053033 NA
12:121416650_A_C rs1169288 12 121416650 A C 152 0.993936 0.989163 172179 158854 36552.3 0 172179 158854 36552.3 0 367586 443.137 416.859 100.004 0 960 171736 158437 36452.3 0 366626 0.315516 0.321285 0.315501 -4.90889e-15 1.01966 0.891866 1.16576 1.0632 0.855563 1.32124 1.02701 0.933078 1.13039 0.527909 0.989685 0.0312476 0.049505 NA
12:125259888_A_G rs838876 12 125259888 A G 153 0.987459 0.977169 36940.4 159435 171211 0 36940.4 159435 171211 0 367586 108.941 421.71 429.349 0 960 36831.4 159013 170782 0 366626 0.317361 0.333121 0.31732 -1.09262e-14 0.896619 0.726093 1.10719 0.849954 0.688571 1.04916 0.93052 0.846164 1.02329 0.114494 0.979506 -0.0783927 0.0496687 NA
12:125283766_C_T rs10773105 12 125283766 C T 154 0.998305 0.997077 89399.3 183992 94194.8 0 89399.3 183992 94194.8 0 367586 247.761 471.855 240.384 0 960 89151.6 183520 93954.4 0 366626 0.493477 0.503842 0.49345 -1.42516e-15 0.92517 0.793136 1.07918 0.920631 0.770761 1.09964 0.959283 0.877086 1.04918 0.370355 0.996258 -0.0410622 0.0458382 NA
rs4942486 rs4942486 13 32953388 T C 155 1 1 83345 183365 100876 0 83345 183365 100876 0 367586 240 467 253 0 960 83105 182898 100623 0 366626 0.476154 0.493229 0.476109 0 0.884146 0.756526 1.03329 0.870641 0.729516 1.03907 0.933746 0.853732 1.02126 0.113508 1 -0.0724377 0.0457708 NA
rs1341267 rs1341267 13 95284980 C A 156 1 1 59044 176274 132268 0 59044 176274 132268 0 367586 174 452 334 0 960 58870 175822 131934 0 366626 0.400399 0.416667 0.400356 0 0.869781 0.730062 1.03624 0.856514 0.712917 1.02903 0.934719 0.853543 1.02362 0.168958 1 -0.0641168 0.0466114 NA
rs8017377 rs8017377 14 24883887 G A 157 1 1 101683 183219 82684 0 101683 183219 82684 0 367586 267 477 216 0 960 101416 182742 82468 0 366626 0.474157 0.473438 0.474159 0 0.99146 0.853356 1.15191 0.994864 0.831309 1.1906 0.99711 0.911559 1.09069 0.889771 1 -0.00634416 0.045775 NA
rs4983559 rs4983559 14 105277209 G A 158 1 1 54855 174746 137985 0 54855 174746 137985 0 367586 129 462 369 0 960 54726 174284 137616 0 366626 0.386924 0.375 0.386956 0 1.12458 0.924955 1.36728 1.13753 0.930657 1.39038 1.05201 0.959046 1.15398 0.287396 1 0.0500195 0.0470174 NA
rs2412710 rs2412710 15 42683787 G A 159 1 1 354444 13030 112 0 354444 13030 112 0 367586 927 33 0 0 960 353517 12997 112 0 366626 0.0180284 0.0171875 0.0180306 0 0.968281 0.683939 1.37084 NA NA NA 0.952421 0.674799 1.34426 0.868164 1 -0.0287909 0.173449 NA
15:44211273_T_C rs492571 15 44211273 T C 160 0.999756 0.997857 337416 29521.7 648.675 0 337416 29521.7 648.675 0 367586 887.047 72.9529 0 0 960 336529 29448.7 648.675 0 366626 0.0419208 0.0379963 0.0419311 -9.50107e-16 0.939836 0.740025 1.1936 NA NA NA 0.902455 0.713996 1.14066 0.480485 0.998782 -0.0812725 0.115195 NA
rs1532085 rs1532085 15 58683366 A G 161 1 1 55024 174195 138367 0 55024 174195 138367 0 367586 153 448 359 0 960 54871 173747 138008 0 366626 0.386635 0.392708 0.386619 0 0.924724 0.769479 1.11129 0.932914 0.771874 1.12755 0.97472 0.8893 1.06834 0.617346 1 -0.0234481 0.0469324 NA
15:58731153_G_C rs261342 15 58731153 G C 162 0.994844 0.988361 17975.2 126316 223295 0 17975.2 126316 223295 0 367586 56.6863 346.388 556.925 0 960 17918.5 125970 222738 0 366626 0.220719 0.239459 0.22067 -8.15508e-15 0.869201 0.656104 1.15151 0.790365 0.601134 1.03916 0.899321 0.809712 0.998847 0.0538578 0.989302 -0.106687 0.0553363 NA
rs2652834 rs2652834 15 63396867 A G 163 1 1 12886 111853 242847 0 12886 111853 242847 0 367586 37 298 625 0 960 12849 111555 242222 0 366626 0.187201 0.19375 0.187184 0 0.927673 0.658886 1.30611 0.896054 0.642845 1.249 0.958306 0.855632 1.0733 0.397864 1 -0.0496469 0.0587229 NA
15:72566615_C_T rs1035744 15 72566615 C T 164 0.997742 0.99523 26414.8 145250 195922 0 26414.8 145250 195922 0 367586 72.7804 383.047 504.173 0 960 26342 144866 195418 0 366626 0.269432 0.275317 0.269417 -1.34598e-15 0.957015 0.744603 1.23002 0.933792 0.730075 1.19435 0.970669 0.878057 1.07305 0.509325 0.995549 -0.0341703 0.0517819 NA
rs3198697 rs3198697 16 15129940 C T 165 1 1 129009 177245 61332 0 129009 177245 61332 0 367586 316 489 155 0 960 128693 176756 61177 0 366626 0.407944 0.416146 0.407923 0 1.12669 0.977879 1.29814 1.03184 0.851206 1.2508 1.03453 0.944668 1.13293 0.498954 1 0.0314338 0.0464903 NA
rs749671 rs749671 16 31088347 G A 166 1 1 144921 171587 51078 0 144921 171587 51078 0 367586 369 474 117 0 960 144552 171113 50961 0 366626 0.372352 0.36875 0.372362 0 1.08516 0.946934 1.24356 0.899385 0.730341 1.10756 0.984634 0.897342 1.08042 0.849809 1 -0.00896704 0.047354 NA
16:53799977_T_G rs9930333 16 53799977 T G 167 0.999912 0.999843 122301 179563 65721.5 0 122301 179563 65721.5 0 367586 330.855 472.161 156.984 0 960 121971 179091 65564.6 0 366626 0.423039 0.409442 0.423074 7.91756e-17 0.971927 0.84435 1.11878 0.882683 0.729803 1.06759 0.94544 0.863131 1.0356 0.258738 0.99967 -0.0523203 0.0463266 NA
rs9989419 rs9989419 16 56985139 A G 168 1 1 57303 175482 134801 0 57303 175482 134801 0 367586 155 443 362 0 960 57148 175039 134439 0 366626 0.394585 0.392188 0.394591 0 0.933122 0.776954 1.12068 0.992779 0.822307 1.19859 1.01012 0.921583 1.10717 0.845392 1 0.00912723 0.0468059 NA
rs5880 rs5880 16 57015091 G C 169 1 1 327936 38434 1216 0 327936 38434 1216 0 367586 857 98 5 0 960 327079 38336 1211 0 366626 0.055587 0.05625 0.0555853 0 0.975643 0.791418 1.20275 1.57579 0.653021 3.80249 1.01267 0.833764 1.22997 0.991483 1 0.00105801 0.0991175 NA
rs16942887 rs16942887 16 67928042 G A 170 1 1 287913 74698 4975 0 287913 74698 4975 0 367586 754 197 9 0 960 287159 74501 4966 0 366626 0.11514 0.111979 0.115149 0 1.00706 0.860707 1.1783 0.690219 0.357519 1.33252 0.969004 0.840703 1.11688 0.795352 1 -0.0186557 0.0719276 NA
16:72057282_A_G rs2288002 16 72057282 A G 171 0.996483 0.994849 69243.7 180680 117662 0 69243.7 180680 117662 0 367586 198.384 471.29 290.325 0 960 69045.4 180209 117372 0 366626 0.43414 0.452114 0.434093 1.58351e-15 0.910204 0.7709 1.07468 0.860894 0.718512 1.03149 0.929567 0.849566 1.0171 0.141575 0.995567 -0.0679647 0.046236 NA
rs2000999 rs2000999 16 72108093 G A 172 1 1 241537 112695 13354 0 241537 112695 13354 0 367586 623 323 14 0 960 240914 112372 13340 0 366626 0.18962 0.182812 0.189637 0 1.11152 0.97157 1.27164 0.405832 0.238881 0.689462 0.95596 0.851364 1.07341 0.589468 1 -0.0315859 0.0585349 NA
rs2925979 rs2925979 16 81534790 T C 173 1 1 33095 154517 179974 0 33095 154517 179974 0 367586 81 401 478 0 960 33014 154116 179496 0 366626 0.300211 0.293229 0.30023 0 1.0605 0.835004 1.34689 1.08539 0.857392 1.37402 1.03412 0.937221 1.14103 0.558015 1 0.0292523 0.0499364 NA
rs314253 rs314253 17 7091650 T C 174 1 1 155733 167003 44850 0 155733 167003 44850 0 367586 400 438 122 0 960 155333 166565 44728 0 366626 0.349174 0.355208 0.349158 0 1.02116 0.891553 1.16961 1.05921 0.864627 1.2976 1.02687 0.935129 1.12762 0.625921 1 0.0233655 0.0479316 NA
rs4791641 rs4791641 17 8161149 C T 175 1 1 90802 183497 93287 0 90802 183497 93287 0 367586 225 507 228 0 960 90577 182990 93059 0 366626 0.49662 0.498437 0.496615 0 1.11536 0.953107 1.30524 0.986306 0.820208 1.18604 0.992737 0.907675 1.08577 0.758556 1 -0.0140587 0.0457374 NA
17:37821435_G_T rs931992 17 37821435 G T 176 0.998944 0.998045 40717.2 163133 163736 0 40717.2 163133 163736 0 367586 100.082 432.729 427.188 0 960 40617.1 162700 163309 0 366626 0.332666 0.329632 0.332674 0 1.0794 0.868257 1.34188 1.0616 0.853715 1.3201 1.01383 0.921691 1.11518 0.918783 0.997721 0.00496365 0.0486789 NA
rs8077889 rs8077889 17 41878166 A C 177 1 1 227074 123834 16678 0 227074 123834 16678 0 367586 611 305 44 0 960 226463 123529 16634 0 366626 0.213814 0.204687 0.213838 0 0.915139 0.797504 1.05013 0.98042 0.721722 1.33185 0.946196 0.846784 1.05728 0.34084 1 -0.0532032 0.0558559 NA
17:45391804_T_C rs7225700 17 45391804 T C 178 0.999707 0.999518 46234.7 168484 152868 0 46234.7 168484 152868 0 367586 121.98 436.447 401.573 0 960 46112.7 168047 152466 0 366626 0.354955 0.354379 0.354957 0 0.981819 0.80304 1.2004 0.995684 0.812837 1.21966 1.00253 0.912914 1.10094 0.893419 0.999335 -0.00642142 0.0479287 NA
17:66882466_T_G rs4148005 17 66882466 T G 179 0.999123 0.998376 171388 159411 36787.2 0 171388 159411 36787.2 0 367586 440.541 436.561 82.898 0 960 170948 158974 36704.3 0 366626 0.316912 0.313728 0.316921 2.45444e-15 1.0656 0.933326 1.21662 0.876404 0.692913 1.10848 0.985318 0.894655 1.08517 0.711507 0.998486 -0.018205 0.049225 NA
17:76388202_A_G rs4969178 17 76388202 A G 180 0.986996 0.976306 55545.7 174852 137189 0 55545.7 174852 137189 0 367586 157.482 443.341 359.176 0 960 55388.2 174408 136829 0 366626 0.388947 0.394951 0.388932 -9.50107e-16 0.894038 0.745218 1.07258 0.923239 0.765329 1.11373 0.975059 0.88969 1.06862 0.552152 0.976983 -0.0282182 0.0474624 NA
rs4939883 rs4939883 18 47167214 T C 181 1 1 11820 108377 247389 0 11820 108377 247389 0 367586 36 258 666 0 960 11784 108119 246723 0 366626 0.179573 0.171875 0.179593 0 0.781102 0.550857 1.10759 0.883598 0.63151 1.23632 1.05474 0.936671 1.18768 0.25116 1 0.0680953 0.0593404 NA
18:47209143_C_T rs11660468 18 47209143 C T 182 0.998554 0.997576 136025 174672 56888.6 0 136025 174672 56888.6 0 367586 352.976 465.651 141.373 0 960 135672 174207 56747.2 0 366626 0.392357 0.38979 0.392363 -7.91756e-16 1.0274 0.894514 1.18003 0.957557 0.787653 1.16411 0.98925 0.902447 1.0844 0.903981 0.997829 -0.00565084 0.0468427 NA
18:57798110_C_T rs952044 18 57798110 C T 183 0.993776 0.990504 165280 162582 39723.3 0 165280 162582 39723.3 0 367586 414 439.42 106.58 0 960 164866 162143 39616.7 0 366626 0.329214 0.339886 0.329186 -7.91756e-16 1.07923 0.943487 1.2345 1.07135 0.865665 1.3259 1.04924 0.95457 1.1533 0.311428 0.990775 0.0495118 0.0489136 NA
19:8431581_G_A rs2278236 19 8431581 G A 184 0.998561 0.99757 86114.3 183792 97680 0 86114.3 183792 97680 0 367586 233.973 481.067 244.961 0 960 85880.4 183311 97435 0 366626 0.484268 0.494277 0.484242 1.26681e-15 0.963267 0.823778 1.12638 0.922806 0.771252 1.10414 0.960636 0.87832 1.05067 0.417305 0.998264 -0.0371491 0.0458005 NA
rs6511720 rs6511720 19 11202306 G T 185 1 1 285447 77059 5080 0 285447 77059 5080 0 367586 766 181 13 0 960 284681 76878 5067 0 366626 0.118638 0.107813 0.118666 0 0.874996 0.743998 1.02906 0.953503 0.550727 1.65085 0.897486 0.776812 1.03691 0.164577 1 -0.0985304 0.0708932 NA
19:11227602_C_T rs688 19 11227602 C T 186 0.999561 0.9993 110653 182452 74481.8 0 110653 182452 74481.8 0 367586 270.035 488.847 201.118 0 960 110382 181963 74280.7 0 366626 0.4508 0.464105 0.450765 1.58351e-16 1.09817 0.946342 1.27436 1.10676 0.921865 1.32874 1.05523 0.964587 1.15438 0.288421 0.998586 0.0488428 0.046009 NA
19:19407718_T_C rs10401969 19 19407718 T C 187 0.999493 0.997443 313362 52106.4 2117.37 0 313362 52106.4 2117.37 0 367586 816.937 136.161 6.90196 0 960 312545 51970.2 2110.47 0 366626 0.0766366 0.0781066 0.0766328 -4.75053e-16 1.00236 0.835845 1.20204 1.25118 0.590765 2.64985 1.02086 0.863925 1.20631 0.707196 0.99497 0.0325465 0.0866464 NA
rs731839 rs731839 19 33899065 G A 188 1 1 41265 163822 162499 0 41265 163822 162499 0 367586 93 416 451 0 960 41172 163406 162048 0 366626 0.335094 0.313542 0.335151 0 1.12705 0.899902 1.41154 1.23212 0.985364 1.54066 1.10366 1.0021 1.21552 0.0349446 1 0.10218 0.0484494 NA
19:35556744_T_C rs1688030 19 35556744 T C 189 0.99969 0.998271 1691.18 45797.9 320097 0 1691.18 45797.9 320097 0 367586 3 125.929 831.071 0 960 1688.18 45672 319266 0 366626 0.0668963 0.0687132 0.0668916 6.33405e-16 1.55159 0.49324 4.88082 1.46482 0.470988 4.55574 0.971588 0.813926 1.15979 0.73237 0.999445 -0.0313185 0.0915815 NA
rs6859 rs6859 19 45382034 A G 190 1 1 65619 179010 122957 0 65619 179010 122957 0 367586 178 449 333 0 960 65441 178561 122624 0 366626 0.422007 0.419271 0.422015 0 0.924463 0.776953 1.09998 0.998386 0.832063 1.19796 1.01132 0.923568 1.10741 0.836365 1 0.00954703 0.0462226 NA
rs7254892 rs7254892 19 45389596 G A 191 1 1 344881 22366 339 0 344881 22366 339 0 367586 901 58 1 0 960 343980 22308 338 0 366626 0.031345 0.03125 0.0313453 0 0.992603 0.760877 1.2949 1.12951 0.158469 8.05082 0.996862 0.770618 1.28953 0.823498 1 0.0297864 0.133542 NA
rs492602 rs492602 19 49206417 A G 192 1 1 89552 183204 94830 0 89552 183204 94830 0 367586 215 475 270 0 960 89337 182729 94560 0 366626 0.492821 0.471354 0.492877 0 1.08014 0.919231 1.26921 1.18645 0.991614 1.41957 1.09004 0.996496 1.19237 0.192164 1 0.0599462 0.0459638 NA
rs17695224 rs17695224 19 52324216 G A 193 1 1 197505 144049 26032 0 197505 144049 26032 0 367586 497 393 70 0 960 197008 143656 25962 0 366626 0.266758 0.277604 0.26673 0 1.08442 0.949863 1.23803 1.06878 0.831904 1.3731 1.05644 0.955885 1.16757 0.25635 1 0.0587974 0.0518011 NA
rs103294 rs103294 19 54797848 C T 194 1 1 221245 127588 18753 0 221245 127588 18753 0 367586 575 336 49 0 960 220670 127252 18704 0 366626 0.224565 0.226042 0.224561 0 1.01333 0.885568 1.15952 1.0054 0.750747 1.34642 1.00852 0.906103 1.12251 0.772691 1 -0.0157434 0.0545024 NA
rs364585 rs364585 20 12962718 A G 195 1 1 56348 175283 135955 0 56348 175283 135955 0 367586 141 479 340 0 960 56207 174804 135615 0 366626 0.391716 0.396354 0.391704 0 1.09233 0.905096 1.31831 0.999407 0.821054 1.2165 0.980714 0.894901 1.07476 0.728233 1 -0.0162701 0.0468236 NA
rs2328223 rs2328223 20 17845921 A C 196 1 1 242960 111732 12894 0 242960 111732 12894 0 367586 619 294 47 0 960 242341 111438 12847 0 366626 0.187058 0.202083 0.187019 0 1.03288 0.898835 1.18692 1.43229 1.06417 1.92776 1.10095 0.984743 1.23087 0.0560757 1 0.112461 0.0588664 NA
20:34154741_C_T rs7264396 20 34154741 C T 197 0.999888 0.999709 229265 122192 16129.7 0 229265 122192 16129.7 0 367586 613.976 309.024 37 0 960 228651 121883 16092.7 0 366626 0.210088 0.199491 0.210116 3.16702e-16 0.944214 0.823423 1.08272 0.856236 0.614232 1.19359 0.936833 0.837508 1.04794 0.344351 0.999927 -0.0533493 0.0564183 NA
20:39180436_T_C rs6016381 20 39180436 T C 198 0.985662 0.976158 134743 175256 57587.4 0 134743 175256 57587.4 0 367586 365.949 446.89 147.161 0 960 134377 174809 57440.3 0 366626 0.395051 0.386048 0.395075 3.72125e-15 0.938731 0.81743 1.07803 0.940761 0.776753 1.1394 0.962784 0.878161 1.05556 0.242462 0.978532 -0.0552147 0.0472383 NA
20:39724338_T_C rs6065311 20 39724338 T C 199 0.999669 0.999483 99688.9 183946 83951.3 0 99688.9 183946 83951.3 0 367586 254.671 484.322 221.008 0 960 99434.3 183461 83730.3 0 366626 0.478593 0.482467 0.478583 -3.16702e-16 1.03073 0.88547 1.19983 1.03058 0.860452 1.23435 1.01568 0.928604 1.11093 0.614855 0.999521 0.0231007 0.0459117 NA
rs1800961 rs1800961 20 43042364 C T 200 1 1 345047 22185 354 0 345047 22185 354 0 367586 876 83 1 0 960 344171 22102 353 0 366626 0.0311397 0.0442708 0.0311053 0 1.47542 1.17755 1.84865 1.113 0.156166 7.93238 1.44286 1.16041 1.79407 0.00101807 1 0.431716 0.131401 NA
20:44585420_A_G rs4465830 20 44585420 A G 201 0.999851 0.999604 243276 111557 12752.9 0 243276 111557 12752.9 0 367586 627.835 288.169 43.9961 0 960 242648 111269 12708.9 0 366626 0.186437 0.195917 0.186412 -6.33405e-16 1.00093 0.870477 1.15093 1.33794 0.985049 1.81724 1.06341 0.94993 1.19046 0.347371 0.999436 0.0550863 0.0586211 NA
rs181362 rs181362 22 21932068 C T 202 1 1 239937 113956 13693 0 239937 113956 13693 0 367586 625 293 42 0 960 239312 113663 13651 0 366626 0.192257 0.196354 0.192246 0 0.987036 0.858988 1.13417 1.17807 0.86154 1.61088 1.02659 0.917124 1.14912 0.447552 1 0.0442917 0.0583168 NA
rs5763662 rs5763662 22 30378703 C T 203 1 1 351124 16288 174 0 351124 16288 174 0 367586 926 34 0 0 960 350198 16254 174 0 366626 0.0226287 0.0177083 0.0226416 0 0.791082 0.561599 1.11434 NA NA NA 0.778187 0.554166 1.09277 0.159367 1 -0.217485 0.154551 NA
22:38595411_G_A rs3761445 22 38595411 G A 204 0.998847 0.998255 59201 176652 131733 0 59201 176652 131733 0 367586 159.333 460.969 339.698 0 960 59041.6 176191 131393 0 366626 0.40134 0.40606 0.401328 -3.16702e-16 0.969481 0.809484 1.1611 0.958012 0.793466 1.15668 0.980532 0.895062 1.07416 0.668451 0.997344 -0.0199821 0.0466572 NA
# Completed successfully at 2019-08-07 22:38:53
