# Supplementary material for: Predicting the effect of statins on cancer risk using genetic variants from a Mendelian randomization study in the UK Biobank
Source: eLife. 2020 Oct 13;9:e57191. doi: 10.7554/eLife.57191 (PMC7553780; doi:10.7554/eLife.57191)
Supplement: Source data 1. [file elife-57191-data1.zip › lipid_snps_CANCER_outcomes_leuk_aml.out]

# Analysis: "SNPTEST 2.5.4-beta1 analysis, started 2019-08-07 20:11:29"
#  started: 2019-08-07 22:44:51
# 
# Analysis properties:
#   -cov_names PC1 PC2 PC3 PC4 PC5 PC6 PC7 PC8 PC9 PC10 ages sex (user-supplied)
#   -data /rds/project/jmmh2/rds-jmmh2-projects/zz_mr/Association_Tests_August/bgen/lipid_snps.bgen /rds/project/jmmh2/rds-jmmh2-projects/zz_mr/Association_Tests_August/input/cancer_v3.sample (user-supplied)
#   -exclude_samples /rds/project/jmmh2/rds-jmmh2-projects/zz_mr/Amy_GWAS/input_all/exclusion_list.txt (user-supplied)
#   -frequentist 1 (user-supplied)
#   -method score (user-supplied)
#   -o /rds/project/jmmh2/rds-jmmh2-projects/zz_mr/Association_Tests_August/output/lipid_snps_CANCER_outcomes_leuk_aml.out (user-supplied)
#   -pheno leuk_aml (user-supplied)
# 
alternate_ids rsid chromosome position alleleA alleleB index average_maximum_posterior_call info cohort_1_AA cohort_1_AB cohort_1_BB cohort_1_NULL all_AA all_AB all_BB all_NULL all_total cases_AA cases_AB cases_BB cases_NULL cases_total controls_AA controls_AB controls_BB controls_NULL controls_total all_maf cases_maf controls_maf missing_data_proportion het_OR het_OR_lower het_OR_upper hom_OR hom_OR_lower hom_OR_upper all_OR all_OR_lower all_OR_upper frequentist_add_pvalue frequentist_add_info frequentist_add_beta_1 frequentist_add_se_1 comment
rs10903129 rs10903129 01 25768937 A G 1 1 1 72158 181055 114373 0 72158 181055 114373 0 367586 59 180 139 0 378 72099 180875 114234 0 367208 0.442578 0.39418 0.442628 0 1.21611 0.906192 1.63201 1.48695 1.09641 2.01661 1.22051 1.05477 1.4123 0.00861002 1 0.192369 0.0732232 NA
rs4660293 rs4660293 01 40028180 A G 2 1 1 215504 132022 20060 0 215504 132022 20060 0 367586 221 139 18 0 378 215283 131883 20042 0 367208 0.234152 0.231481 0.234155 0 1.0267 0.830323 1.26952 0.874881 0.541016 1.41478 0.985145 0.831884 1.16664 0.867261 1 -0.0143892 0.0860912 NA
rs2479394 rs2479394 01 55486064 G A 3 1 1 28474 148012 191100 0 28474 148012 191100 0 367586 25 167 186 0 378 28449 147845 190914 0 367208 0.278792 0.287037 0.278783 0 1.2854 0.844135 1.95732 1.10867 0.730126 1.68348 0.96013 0.820086 1.12409 0.597828 1 -0.0428516 0.0812312 NA
rs11206510 rs11206510 01 55496039 T C 4 1 1 242622 111961 13003 0 242622 111961 13003 0 367586 238 119 21 0 378 242384 111842 12982 0 367208 0.187666 0.212963 0.18764 0 1.0836 0.869464 1.35048 1.64742 1.0541 2.57471 1.17147 0.984169 1.39442 0.0851595 1 0.160287 0.0931086 NA
1:55502137_C_G rs2149041 01 55502137 C G 5 0.996853 0.992299 242350 112197 13039.4 0 242350 112197 13039.4 0 367586 259.557 106.816 11.6275 0 378 242090 112090 13027.7 0 367208 0.188086 0.172051 0.188102 -2.37527e-16 0.888821 0.709438 1.11356 0.832455 0.462471 1.49843 0.896936 0.7425 1.08349 0.258208 0.991145 -0.105751 0.093532 NA
rs2479409 rs2479409 01 55504650 G A 6 1 1 44711 166817 156058 0 44711 166817 156058 0 367586 36 183 159 0 378 44675 166634 155899 0 367208 0.348543 0.337302 0.348554 0 1.36285 0.953203 1.94856 1.26566 0.881329 1.81758 1.05121 0.904017 1.22237 0.522031 1 0.0488818 0.0763518 NA
rs10888897 rs10888897 01 55513061 T C 7 1 1 56449 175511 135626 0 56449 175511 135626 0 367586 62 200 116 0 378 56387 175311 135510 0 367208 0.392301 0.428571 0.392264 0 1.03755 0.780204 1.37977 0.778527 0.571863 1.05988 0.860602 0.745093 0.994017 0.0398137 1 -0.153344 0.0745954 NA
1:55518752_C_T rs7552841 01 55518752 C T 8 0.958373 0.933846 142943 172732 51911 0 142943 172732 51911 0 367586 132.827 190.906 54.2667 0 378 142810 172541 51856.8 0 367208 0.376177 0.396084 0.376156 4.43383e-15 1.18959 0.953166 1.48465 1.12512 0.820332 1.54314 1.08772 0.940125 1.25849 0.241237 0.944907 0.0906425 0.0773466 NA
rs562556 rs562556 01 55524237 G A 9 1 1 11874 108124 247588 0 11874 108124 247588 0 367586 18 119 241 0 378 11856 108005 247347 0 367208 0.179376 0.205026 0.179349 0 0.725719 0.441914 1.19179 0.641765 0.397403 1.03639 0.847392 0.710162 1.01114 0.0680621 1 -0.172957 0.0947917 NA
1:55958030_C_T rs1998013 01 55958030 C T 10 0.99938 0.924791 365156 2424.64 5.47451 0 365156 2424.64 5.47451 0 367586 375.165 2.83529 0 0 378 364781 2421.81 5.47451 0 367208 0.00331296 0.00375039 0.00331251 -2.13774e-15 1.13833 0.353624 3.66433 NA NA NA 1.13269 0.352648 3.63814 0.843032 0.91705 0.130159 0.657316 NA
1:62953373_G_A rs10493326 01 62953373 G A 11 0.993589 0.986538 204883 139060 23643.3 0 204883 139060 23643.3 0 367586 209.31 149.659 19.0314 0 378 204674 138910 23624.3 0 367208 0.253473 0.248309 0.253478 9.50107e-16 1.05352 0.854027 1.2996 0.787742 0.492607 1.2597 0.972869 0.824822 1.14749 0.746525 0.985489 -0.0272423 0.0842829 NA
1:63133930_G_A rs4587594 01 63133930 G A 12 0.999555 0.999167 154549 167721 45316.3 0 154549 167721 45316.3 0 367586 154.953 190.047 33 0 378 154394 167531 45283.3 0 367208 0.351419 0.338687 0.351432 7.91756e-17 1.13031 0.914142 1.39759 0.726116 0.498594 1.05746 0.945158 0.812936 1.09889 0.449788 0.998835 -0.0576895 0.0763322 NA
1:92993807_C_T rs6603981 01 92993807 C T 13 0.998715 0.997191 16184.9 118957 232444 0 16184.9 118957 232444 0 367586 16.9922 125.008 236 0 378 16167.9 118832 232208 0 367208 0.205838 0.210307 0.205834 -2.21692e-15 1.00094 0.602849 1.66192 0.967028 0.590914 1.58254 0.973216 0.816964 1.15935 0.803327 0.999934 -0.0222851 0.0894825 NA
rs12133576 rs12133576 01 93816400 A G 14 1 1 50170 170896 146520 0 50170 170896 146520 0 367586 48 176 154 0 378 50122 170720 146366 0 367208 0.368942 0.359788 0.368952 0 1.0765 0.78224 1.48146 1.09867 0.794485 1.51932 1.04036 0.896696 1.20704 0.58882 1 0.0407312 0.075352 NA
rs646776 rs646776 01 109818530 C T 15 1 1 18197 127002 222387 0 18197 127002 222387 0 367586 12 129 237 0 378 18185 126873 222150 0 367208 0.222255 0.202381 0.222276 0 1.54082 0.852636 2.78446 1.61672 0.905064 2.88795 1.1264 0.943195 1.34519 0.186431 1 0.115633 0.0875207 NA
1:110198727_C_G rs1010167 01 110198727 C G 16 0.996247 0.993891 137991 174531 55063.9 0 137991 174531 55063.9 0 367586 140.478 184.6 52.9216 0 378 137851 174346 55010.9 0 367208 0.3872 0.384184 0.387203 1.26681e-15 1.03901 0.834188 1.29411 0.944023 0.688055 1.29522 0.987338 0.852678 1.14326 0.889019 0.997081 -0.0104517 0.074898 NA
rs267733 rs267733 01 150958836 A G 17 1 1 258958 99130 9498 0 258958 99130 9498 0 367586 256 108 14 0 378 258702 99022 9484 0 367208 0.160678 0.179894 0.160658 0 1.10218 0.880097 1.3803 1.49175 0.870746 2.55565 1.146 0.951782 1.37984 0.148794 1 0.143197 0.0991805 NA
rs12145743 rs12145743 01 156700651 T G 18 1 1 161167 164513 41906 0 161167 164513 41906 0 367586 165 169 44 0 378 161002 164344 41862 0 367208 0.337778 0.339947 0.337776 0 1.00341 0.809604 1.24362 1.0256 0.735324 1.43048 1.00974 0.868599 1.17381 0.915361 1 0.00818396 0.0770048 NA
rs4650994 rs4650994 01 178515312 G A 19 1 1 81139 181896 104551 0 81139 181896 104551 0 367586 95 186 97 0 378 81044 181710 104454 0 367208 0.468154 0.497354 0.468124 0 0.873235 0.681911 1.11824 0.792217 0.596912 1.05142 0.889502 0.771253 1.02588 0.102436 1 -0.118781 0.0727312 NA
1:182150978_C_A rs1689797 01 182150978 C A 20 0.998404 0.997402 163413 163299 40874.1 0 163413 163299 40874.1 0 367586 160.275 174.725 43 0 378 163253 163124 40831.1 0 367208 0.333319 0.344875 0.333307 1.50434e-15 1.09103 0.880416 1.35202 1.07269 0.765966 1.50224 1.05298 0.906263 1.22344 0.480067 0.998321 0.0545935 0.0773066 NA
rs2642438 rs2642438 01 220970028 A G 21 1 1 32481 153245 181860 0 32481 153245 181860 0 367586 28 142 208 0 378 32453 153103 181652 0 367208 0.296811 0.261905 0.296847 0 1.07498 0.71666 1.61246 1.32715 0.894319 1.96946 1.18974 1.01159 1.39926 0.0337804 1 0.168944 0.0795899 NA
1:220985811_T_C rs903319 01 220985811 T C 22 0.997348 0.994976 198690 143077 25818.5 0 198690 143077 25818.5 0 367586 200.118 153.173 24.7098 0 378 198490 142924 25793.8 0 367208 0.264856 0.267979 0.264852 7.1258e-16 1.06299 0.861184 1.31208 0.950183 0.625483 1.44344 1.01613 0.864995 1.19367 0.883285 0.996565 0.0121256 0.0825964 NA
rs4846914 rs4846914 01 230295691 G A 23 1 1 56753 176014 134819 0 56753 176014 134819 0 367586 56 191 131 0 378 56697 175823 134688 0 367208 0.393813 0.400794 0.393805 0 1.09984 0.816415 1.48166 0.984724 0.720019 1.34674 0.971237 0.839691 1.12339 0.682901 1 -0.0304732 0.0745965 NA
1:230419344_G_A rs6680658 01 230419344 G A 24 0.993148 0.986 216214 131472 19900 0 216214 131472 19900 0 367586 221.796 138.067 18.1373 0 378 215992 131334 19881.9 0 367208 0.232969 0.23061 0.232971 -1.58351e-15 1.02375 0.827697 1.26625 0.888377 0.550322 1.43409 0.986826 0.833118 1.16889 0.870992 0.983797 -0.0140997 0.0868217 NA
1:234849339_G_A rs2587534 01 234849339 G A 25 0.99591 0.992501 85062.7 183708 98815.1 0 85062.7 183708 98815.1 0 367586 90.0275 197.871 90.102 0 378 84972.6 183510 98725 0 367208 0.481294 0.499901 0.481274 4.51301e-15 1.01771 0.793147 1.30586 0.861413 0.643136 1.15377 0.928168 0.804781 1.07047 0.300336 0.994977 -0.0756876 0.0730777 NA
rs1367117 rs1367117 02 21263900 G A 26 1 1 161856 163987 41743 0 161856 163987 41743 0 367586 167 175 36 0 378 161689 163812 41707 0 367208 0.336619 0.32672 0.336629 0 1.03432 0.836615 1.27875 0.835714 0.582871 1.19824 0.956276 0.821377 1.11333 0.539636 1 -0.0472438 0.0770241 NA
rs515135 rs515135 02 21286057 T C 27 1 1 11882 108434 247270 0 11882 108434 247270 0 367586 11 103 264 0 378 11871 108331 247006 0 367208 0.179819 0.165344 0.179834 0 1.02607 0.550865 1.91123 1.15343 0.630848 2.10891 1.10685 0.913511 1.34111 0.31438 1 0.0954825 0.0949061 NA
rs1260326 rs1260326 02 27730940 T C 28 1 1 57437 175526 134623 0 57437 175526 134623 0 367586 57 182 139 0 378 57380 175344 134484 0 367208 0.39501 0.391534 0.395013 0 1.04488 0.77589 1.40712 1.04047 0.764329 1.41638 1.01469 0.876742 1.17433 0.881568 1 0.0110953 0.0744741 NA
2:27731212_T_C rs3817588 02 27731212 T C 29 0.991982 0.980657 237957 115439 14189.4 0 237957 115439 14189.4 0 367586 240.267 124.722 13.0118 0 378 237717 115315 14176.3 0 367208 0.195625 0.199398 0.195621 -3.8796e-15 1.0701 0.86185 1.32867 0.90811 0.519688 1.58684 1.02412 0.856693 1.22426 0.794042 0.986743 0.0240957 0.0922978 NA
rs6544713 rs6544713 02 44073881 T C 30 1 1 38467 160718 168401 0 38467 160718 168401 0 367586 48 159 171 0 378 38419 160559 168230 0 367208 0.32326 0.337302 0.323246 0 0.792624 0.573849 1.09481 0.813575 0.590572 1.12078 0.938425 0.807021 1.09123 0.409037 1 -0.0642496 0.0778226 NA
rs4148218 rs4148218 02 44099582 G A 31 1 1 245276 109927 12383 0 245276 109927 12383 0 367586 244 122 12 0 378 245032 109805 12371 0 367208 0.183213 0.193122 0.183203 0 1.11576 0.897707 1.38678 0.974113 0.545497 1.73951 1.0671 0.890712 1.27842 0.47092 1 0.0678846 0.0941557 NA
rs2710642 rs2710642 02 63149557 G A 32 1 1 39456 161626 166504 0 39456 161626 166504 0 367586 33 175 170 0 378 39423 161451 166334 0 367208 0.327186 0.318783 0.327195 0 1.29489 0.892517 1.87867 1.22097 0.840835 1.77295 1.03922 0.891742 1.21108 0.688886 1 0.0311132 0.0777118 NA
2:118576719_T_C rs17508045 02 118576719 T C 33 0.999611 0.997929 305977 58744.1 2864.9 0 305977 58744.1 2864.9 0 367586 315.941 61.0667 0.992157 0 378 305661 58683 2863.91 0 367208 0.087699 0.0834008 0.0877035 -1.58351e-15 1.00676 0.765374 1.32427 0.335162 0.0466864 2.40613 0.946477 0.731281 1.225 0.67489 0.99822 -0.0539861 0.128708 NA
rs2030746 rs2030746 02 121309488 C T 34 1 1 125469 178592 63525 0 125469 178592 63525 0 367586 124 179 75 0 378 125345 178413 63450 0 367208 0.415742 0.435185 0.415722 0 1.01417 0.806507 1.27531 1.19485 0.896871 1.59184 1.08289 0.937795 1.25043 0.268405 1 0.081787 0.0738988 NA
2:135762344_C_T rs16831243 02 135762344 C T 35 0.999529 0.998031 297933 65518.4 4134.64 0 297933 65518.4 4134.64 0 367586 310.973 63.0275 4 0 378 297622 65455.4 4130.64 0 367208 0.100368 0.0939517 0.100375 3.95878e-16 0.921568 0.702887 1.20829 0.926798 0.345494 2.48617 0.929376 0.727832 1.18673 0.705364 0.999595 -0.0465309 0.123068 NA
2:165551201_T_C rs7607980 02 165551201 T C 36 0.999288 0.997628 284300 77910.9 5375.6 0 284300 77910.9 5375.6 0 367586 295.122 77.8784 5 0 378 284004 77833 5370.6 0 367208 0.1206 0.116241 0.120605 -2.69197e-15 0.962892 0.750039 1.23615 0.895924 0.370003 2.16939 0.95906 0.767728 1.19808 0.722543 0.998668 -0.0397063 0.111829 NA
2:165619163_T_G rs355838 02 165619163 T G 37 0.994557 0.992059 56385.1 175396 135805 0 56385.1 175396 135805 0 367586 54.7137 189.922 133.365 0 378 56330.4 175206 135672 0 367208 0.391971 0.395964 0.391967 1.10846e-15 1.11602 0.826039 1.5078 1.01204 0.738706 1.38652 0.983396 0.84995 1.13779 0.780948 0.987342 -0.0208924 0.0751296 NA
rs2287623 rs2287623 02 169830155 G A 38 1 1 57757 176298 133531 0 57757 176298 133531 0 367586 57 191 130 0 378 57700 176107 133401 0 367208 0.39693 0.403439 0.396924 0 1.09789 0.81662 1.47603 0.986473 0.722429 1.34702 0.97322 0.841538 1.12551 0.708705 1 -0.0278209 0.0744678 NA
rs1047891 rs1047891 02 211540507 C A 39 1 1 172154 158700 36732 0 172154 158700 36732 0 367586 169 166 43 0 378 171985 158534 36689 0 367208 0.315795 0.333333 0.315777 0 1.06559 0.860052 1.32024 1.19271 0.853228 1.66728 1.08339 0.931277 1.26036 0.291959 1 0.0825543 0.078337 NA
rs1250229 rs1250229 02 216304384 T C 40 1 1 24471 143779 199336 0 24471 143779 199336 0 367586 28 149 201 0 378 24443 143630 199135 0 367208 0.262144 0.271164 0.262135 0 0.905602 0.604657 1.35633 0.88114 0.593258 1.30872 0.954873 0.813337 1.12104 0.566547 1 -0.0477281 0.083274 NA
2:227122216_G_T rs1515110 02 227122216 G T 41 0.999003 0.998217 48609.5 170037 148940 0 48609.5 170037 148940 0 367586 53.902 171.263 152.835 0 378 48555.6 169865 148787 0 367208 0.363528 0.369136 0.363522 0 0.908224 0.668622 1.23369 0.925322 0.678226 1.26244 0.976106 0.841997 1.13158 0.732408 0.998699 -0.0259003 0.0757487 NA
rs11563251 rs11563251 02 234679384 C T 42 1 1 290875 72172 4539 0 290875 72172 4539 0 367586 303 68 7 0 378 290572 72104 4532 0 367208 0.110518 0.108466 0.11052 0 0.9044 0.695158 1.17662 1.48122 0.699753 3.1354 0.979145 0.778469 1.23155 0.846791 1 -0.0224063 0.115966 NA
3:12296469_G_A rs9875338 03 12296469 G A 43 0.999063 0.998416 132583 176123 58880 0 132583 176123 58880 0 367586 132.145 180.267 65.5882 0 378 132451 175942 58814.4 0 367208 0.399747 0.411962 0.399734 -7.91756e-16 1.02695 0.820388 1.28552 1.11776 0.831203 1.5031 1.05202 0.910105 1.21606 0.491752 0.996505 0.0511882 0.0744529 NA
rs7640978 rs7640978 03 32533010 C T 44 1 1 305112 59557 2917 0 305112 59557 2917 0 367586 308 68 2 0 378 304804 59489 2915 0 367208 0.0889465 0.0952381 0.0889401 0 1.13121 0.869813 1.47115 0.678987 0.168967 2.72849 1.07827 0.845675 1.37483 0.526182 1 0.0811438 0.128018 NA
Affx-22382690 rs2290547 03 47061183 G A 45 1 1 250117 105993 11476 0 250117 105993 11476 0 367586 263 104 11 0 378 249854 105889 11465 0 367208 0.175394 0.166667 0.175403 0 0.933067 0.74347 1.17102 0.911484 0.498493 1.66663 0.940229 0.776466 1.13853 0.509991 1 -0.0629827 0.0955945 NA
3:50113034_A_G rs2240327 03 50113034 A G 46 0.99989 0.999813 100622 183347 83617 0 100622 183347 83617 0 367586 104 197.922 76.0784 0 378 100518 183149 83541 0 367208 0.47687 0.463067 0.476884 -2.37527e-16 1.04447 0.823668 1.32448 0.880181 0.654776 1.18318 0.946038 0.819956 1.09151 0.471127 0.999597 -0.0534586 0.0741813 NA
rs13326165 rs13326165 03 52532118 A G 47 1 1 15455 119214 232917 0 15455 119214 232917 0 367586 17 133 228 0 378 15438 119081 232689 0 367208 0.204203 0.220899 0.204185 0 1.01426 0.612044 1.68082 0.889818 0.54347 1.45689 0.904923 0.761984 1.07468 0.266456 1 -0.100537 0.0904712 NA
rs6805251 rs6805251 03 119560606 T C 48 1 1 53874 173703 140009 0 53874 173703 140009 0 367586 52 179 147 0 378 53822 173524 139862 0 367208 0.382837 0.374339 0.382846 0 1.0677 0.783948 1.45416 1.08786 0.792799 1.49274 1.03682 0.89475 1.20145 0.647727 1 0.0342296 0.0749135 NA
rs17345563 rs17345563 03 132209203 A G 49 1 1 289295 73612 4679 0 289295 73612 4679 0 367586 290 87 1 0 378 289005 73525 4678 0 367208 0.112858 0.117725 0.112853 0 1.17921 0.927854 1.49866 0.213033 0.0299 1.51783 1.04893 0.840689 1.30876 0.668933 1 0.0492064 0.115072 NA
3:135932359_C_T rs687339 03 135932359 C T 50 0.998803 0.997227 19123.1 129452 219011 0 19123.1 129452 219011 0 367586 19.9725 116.027 242 0 378 19103.1 129336 218769 0 367208 0.228107 0.206313 0.228129 -1.58351e-15 0.85805 0.533575 1.37984 1.05803 0.670228 1.67023 1.137 0.953274 1.35613 0.142545 0.996972 0.127278 0.0867976 NA
3:156798294_A_G rs1482852 03 156798294 A G 51 0.998128 0.996845 131815 177009 58762 0 131815 177009 58762 0 367586 127.427 199.545 51.0275 0 378 131688 176809 58711 0 367208 0.400631 0.398942 0.400633 1.34598e-15 1.16632 0.933775 1.45678 0.898186 0.649062 1.24293 0.992977 0.85839 1.14866 0.958575 0.997059 -0.00387387 0.0745804 NA
3:170727218_G_A rs10513688 03 170727218 G A 52 0.999974 0.999859 299612 64506.6 3467.13 0 299612 64506.6 3467.13 0 367586 305 71 2 0 378 299307 64435.6 3465.13 0 367208 0.0971756 0.0992063 0.0971735 -1.10846e-15 1.08131 0.835074 1.40015 0.566407 0.140955 2.27602 1.02322 0.806037 1.29893 0.832618 1 0.0260139 0.123087 NA
rs6831256 rs6831256 04 3473139 A G 53 1 1 122328 179565 65693 0 122328 179565 65693 0 367586 107 202 69 0 378 122221 179363 65624 0 367208 0.422964 0.449735 0.422936 0 1.28641 1.01755 1.62632 1.20102 0.887275 1.62569 1.11515 0.966207 1.28706 0.127524 1 0.112398 0.0737551 NA
4:26062990_A_G rs10019888 04 26062990 A G 54 0.996652 0.990717 256221 101227 10138.8 0 256221 101227 10138.8 0 367586 263.788 104.933 9.27843 0 378 255957 101122 10129.5 0 367208 0.165273 0.163347 0.165275 -6.65075e-15 1.00689 0.802946 1.26263 0.888785 0.461684 1.711 0.986055 0.813046 1.19588 0.885262 0.99145 -0.0141761 0.0982389 NA
rs442177 rs442177 04 88030261 G T 55 1 1 60675 177384 129527 0 60675 177384 129527 0 367586 55 194 129 0 378 60620 177190 129398 0 367208 0.406346 0.402116 0.40635 0 1.20675 0.894375 1.62821 1.09879 0.801257 1.50681 1.01774 0.879962 1.17708 0.797168 1 0.0190522 0.0741291 NA
4:88160140_C_T rs10029254 04 88160140 C T 56 0.999897 0.999771 217251 130571 19763.7 0 217251 130571 19763.7 0 367586 234.984 115.031 27.9843 0 378 217016 130456 19735.7 0 367208 0.231372 0.22619 0.231378 3.16702e-16 0.814338 0.651473 1.01792 1.30953 0.884659 1.93845 0.971028 0.818833 1.15151 0.720051 0.999771 -0.0309058 0.0862349 NA
rs3822072 rs3822072 04 89741269 G A 57 1 1 110787 182105 74694 0 110787 182105 74694 0 367586 100 204 74 0 378 110687 181901 74620 0 367208 0.450905 0.465608 0.45089 0 1.24134 0.97708 1.57708 1.09767 0.812614 1.48273 1.06108 0.919716 1.22418 0.39698 1 0.062021 0.0732219 NA
rs2602836 rs2602836 04 100014805 A G 58 1 1 64735 179575 123276 0 64735 179575 123276 0 367586 69 168 141 0 378 64666 179407 123135 0 367208 0.420371 0.404762 0.420387 0 0.8776 0.663012 1.16164 1.07316 0.80452 1.4315 1.0666 0.922356 1.23341 0.382679 1 0.0644383 0.073815 NA
rs13107325 rs13107325 04 103188709 C T 59 1 1 314539 51078 1969 0 314539 51078 1969 0 367586 330 47 1 0 378 314209 51031 1968 0 367208 0.0748342 0.0648148 0.0748445 0 0.876937 0.645945 1.19053 0.483815 0.0679135 3.44669 0.856705 0.641252 1.14455 0.273317 1 -0.151471 0.138272 NA
rs6450176 rs6450176 05 53298025 G A 60 1 1 205147 139012 23427 0 205147 139012 23427 0 367586 211 146 21 0 378 204936 138866 23406 0 367208 0.25282 0.248677 0.252824 0 1.02116 0.82682 1.26117 0.871421 0.556371 1.36487 0.978169 0.829383 1.15365 0.801619 1 -0.0210563 0.0838053 NA
5:55861786_C_T rs9686661 05 55861786 C T 61 0.999884 0.999703 235332 117442 14811.2 0 235332 117442 14811.2 0 367586 234 125 19 0 378 235098 117317 14792.2 0 367208 0.200041 0.215608 0.200025 -3.95878e-16 1.07049 0.861449 1.33025 1.29049 0.808296 2.06034 1.09932 0.924279 1.30751 0.298565 1 0.0944564 0.0908657 NA
5:67714246_A_G rs4976033 05 67714246 A G 62 0.983128 0.97252 131248 176794 59543.3 0 131248 176794 59543.3 0 367586 128.047 191.82 58.1333 0 378 131120 176602 59485.1 0 367208 0.402465 0.407522 0.40246 1.02928e-15 1.11224 0.889218 1.39119 1.00073 0.733891 1.36459 1.02123 0.883256 1.18075 0.762886 0.978813 0.0226342 0.075024 NA
5:74560579_G_A rs10066707 05 74560579 G A 63 0.993838 0.99098 146622 170694 50270.3 0 146622 170694 50270.3 0 367586 160.078 158.549 59.3725 0 378 146462 170535 50211 0 367208 0.36894 0.366791 0.368942 1.74186e-15 0.850631 0.682839 1.05965 1.08188 0.80308 1.45747 0.990792 0.854498 1.14883 0.913951 0.987817 -0.00819125 0.075805 NA
5:74562029_C_G rs2006760 05 74562029 C G 64 0.989448 0.974963 232555 119577 15454 0 232555 119577 15454 0 367586 243.278 115.843 18.8784 0 378 232312 119461 15435.1 0 367208 0.204693 0.203175 0.204695 -8.78849e-15 0.926001 0.742121 1.15544 1.16795 0.731023 1.86602 0.990678 0.829758 1.18281 0.931886 0.969362 -0.00783945 0.0917194 NA
rs7703051 rs7703051 05 74625487 C A 65 1 1 143724 172086 51776 0 143724 172086 51776 0 367586 148 173 57 0 378 143576 171913 51719 0 367208 0.37493 0.37963 0.374925 0 0.976242 0.783788 1.21595 1.06917 0.787553 1.45148 1.02023 0.880786 1.18174 0.80705 1 0.0183527 0.0751443 NA
5:74641707_G_A rs2303152 05 74641707 G A 66 0.999561 0.998347 297281 66549.7 3754.97 0 297281 66549.7 3754.97 0 367586 311.035 60.9647 6 0 378 296970 66488.8 3748.97 0 367208 0.100738 0.0965142 0.100742 1.18763e-15 0.875454 0.6652 1.15216 1.52807 0.680801 3.42977 0.953547 0.748947 1.21404 0.69885 0.999497 -0.0467831 0.120926 NA
5:74648496_G_T rs17238484 05 74648496 G T 67 0.99975 0.999474 220665 127957 18963.4 0 220665 127957 18963.4 0 367586 233 120 25 0 378 220432 127837 18938.4 0 367208 0.22564 0.224868 0.225641 7.1258e-16 0.888062 0.712446 1.10697 1.24887 0.826526 1.88702 0.995581 0.839239 1.18105 0.9485 0.999999 -0.00561268 0.0868965 NA
rs5909 rs5909 05 74656175 G A 68 1 1 301812 62562 3212 0 301812 62562 3212 0 367586 300 73 5 0 378 301512 62489 3207 0 367208 0.0938365 0.109788 0.0938201 0 1.17409 0.908971 1.51654 1.56695 0.647026 3.79478 1.19119 0.948191 1.49647 0.133389 1 0.187355 0.124831 NA
rs12916 rs12916 05 74656539 T C 69 1 1 132156 176603 58827 0 132156 176603 58827 0 367586 132 180 66 0 378 132024 176423 58761 0 367208 0.400256 0.412698 0.400243 0 1.02046 0.815088 1.27758 1.1234 0.83587 1.50983 1.05299 0.910977 1.21713 0.505998 1 0.049416 0.0743006 NA
rs4530754 rs4530754 05 122855416 G A 70 1 1 76377 182312 108897 0 76377 182312 108897 0 367586 84 172 122 0 378 76293 182140 108775 0 367208 0.455765 0.449735 0.455772 0 0.857686 0.660636 1.11351 1.01868 0.771408 1.3452 1.02466 0.887803 1.18262 0.735941 1 0.0246594 0.0731226 NA
rs6882076 rs6882076 05 156390297 T C 71 1 1 49173 170253 148160 0 49173 170253 148160 0 367586 50 161 167 0 378 49123 170092 147993 0 367208 0.365355 0.345238 0.365376 0 0.929944 0.676982 1.27743 1.10864 0.808157 1.52084 1.09191 0.939812 1.26863 0.25898 1 0.0852844 0.0755528 NA
6:16109163_A_C rs2294261 06 16109163 A C 72 0.99645 0.994416 95752.4 183259 88575.1 0 95752.4 183259 88575.1 0 367586 104.165 186.675 87.1608 0 378 95648.2 183072 88487.9 0 367208 0.490237 0.477508 0.49025 1.10846e-15 0.93631 0.73665 1.19009 0.904469 0.680396 1.20233 0.950255 0.823813 1.0961 0.511829 0.996893 -0.0478147 0.0728891 NA
6:26093141_G_A rs1800562 06 26093141 G A 73 0.99952 0.997285 313425 51906.4 2254.63 0 313425 51906.4 2254.63 0 367586 323.024 50.9922 3.98431 0 378 313102 51855.4 2250.65 0 367208 0.076738 0.0779905 0.0767367 7.91756e-16 0.95315 0.709301 1.28083 1.71592 0.638341 4.61257 1.01772 0.780044 1.32782 0.924486 0.999129 0.0129614 0.136745 NA
rs2247056 rs2247056 06 31265490 T C 74 1 1 32591 153678 181317 0 32591 153678 181317 0 367586 34 167 177 0 378 32557 153511 181140 0 367208 0.297699 0.310847 0.297686 0 1.0417 0.720283 1.50654 0.935674 0.648118 1.35081 0.939714 0.805513 1.09627 0.485655 1 -0.0556574 0.0798256 NA
6:34563164_A_G rs205262 06 34563164 A G 75 0.999283 0.998621 196621 144317 26647.4 0 196621 144317 26647.4 0 367586 210.855 139.008 28.1373 0 378 196411 144178 26619.2 0 367208 0.268797 0.25831 0.268808 -1.58351e-16 0.898092 0.724895 1.11267 0.984617 0.664252 1.45949 0.947346 0.804904 1.115 0.53183 0.997942 -0.0513877 0.0821919 NA
6:43757896_C_A rs998584 06 43757896 C A 76 0.996387 0.994693 98504 183562 85520.5 0 98504 183562 85520.5 0 367586 109.173 195.169 73.6588 0 378 98394.8 183366 85446.8 0 367208 0.482339 0.453024 0.48237 5.54229e-16 0.959288 0.758859 1.21265 0.77694 0.578064 1.04424 0.888777 0.770139 1.02569 0.110305 0.996248 -0.116572 0.0730027 NA
rs17789218 rs17789218 06 100600097 T C 77 1 1 209829 135864 21893 0 209829 135864 21893 0 367586 205 142 31 0 378 209624 135722 21862 0 367208 0.244365 0.269841 0.244338 0 1.06986 0.863658 1.32528 1.44997 0.9936 2.11595 1.14295 0.973292 1.34218 0.10897 1 0.135781 0.084713 NA
6:116337503_G_A rs868943 06 116337503 G A 78 0.999615 0.999376 122639 178859 66087.8 0 122639 178859 66087.8 0 367586 134.047 169.953 74 0 378 122505 178689 66013.8 0 367208 0.423077 0.420573 0.42308 7.1258e-16 0.869215 0.693022 1.0902 1.02446 0.771169 1.36094 0.989772 0.856623 1.14362 0.863555 0.999757 -0.012648 0.073599 NA
rs9491696 rs9491696 06 127452639 C G 79 1 1 94100 183991 89495 0 94100 183991 89495 0 367586 95 182 101 0 378 94005 183809 89394 0 367208 0.493736 0.507937 0.493722 0 0.979788 0.764428 1.25582 1.118 0.844726 1.47967 1.05851 0.917781 1.22082 0.461353 1 0.053675 0.0728665 NA
6:139831757_T_C rs634869 06 139831757 T C 80 0.999776 0.999687 61831.2 177550 128204 0 61831.2 177550 128204 0 367586 65.9922 186.008 126 0 378 61765.2 177364 128078 0 367208 0.409717 0.420625 0.409706 0 0.981559 0.74112 1.3 0.920759 0.683492 1.24039 0.956026 0.827418 1.10462 0.549539 0.999957 -0.0442634 0.0739633 NA
6:152040291_T_C rs12525163 06 152040291 T C 81 0.999285 0.998573 193858 146362 27365.9 0 193858 146362 27365.9 0 367586 181.992 173.067 22.9412 0 378 193676 146189 27342.9 0 367208 0.273533 0.289615 0.273516 1.18763e-15 1.25986 1.02305 1.55149 0.892884 0.578266 1.37868 1.08286 0.925297 1.26724 0.334338 0.998666 0.078942 0.0817702 NA
6:160575985_C_T rs2297374 06 160575985 C T 82 0.998105 0.996826 143986 171881 51719.5 0 143986 171881 51719.5 0 367586 137.902 171.588 68.5098 0 378 143848 171709 51650.9 0 367208 0.374497 0.408211 0.374462 2.53362e-15 1.04238 0.832972 1.30444 1.38359 1.03541 1.84885 1.1523 0.996652 1.33225 0.0544982 0.994743 0.144862 0.0753367 NA
rs1564348 rs1564348 06 160578860 T C 83 1 1 253279 103766 10541 0 253279 103766 10541 0 367586 275 91 12 0 378 253004 103675 10529 0 367208 0.169821 0.152116 0.16984 0 0.807536 0.637048 1.02365 1.04855 0.588053 1.86965 0.876925 0.718983 1.06956 0.190796 1 -0.12692 0.0970166 NA
rs702485 rs702485 07 6449272 A G 84 1 1 109061 182158 76367 0 109061 182158 76367 0 367586 105 192 81 0 378 108956 181966 76286 0 367208 0.455529 0.468254 0.455516 0 1.0949 0.862987 1.38913 1.1018 0.824436 1.47247 1.05259 0.9124 1.21432 0.490034 1 0.0504452 0.073082 NA
7:16152174_T_A rs17286602 07 16152174 T A 85 0.997749 0.99646 120185 180187 67214.2 0 120185 180187 67214.2 0 367586 130.047 187.953 60 0 378 120054 179999 67154.2 0 367208 0.427948 0.407345 0.42797 -7.1258e-16 0.963954 0.77075 1.20559 0.824814 0.607362 1.12012 0.918686 0.79456 1.0622 0.252363 0.998956 -0.0843644 0.0737046 NA
rs10282707 rs10282707 07 17911038 C T 86 1 1 133659 176056 57871 0 133659 176056 57871 0 367586 129 190 59 0 378 133530 175866 57812 0 367208 0.396911 0.407407 0.3969 0 1.11831 0.894132 1.39869 1.05639 0.7762 1.43771 1.04467 0.903526 1.20787 0.543483 1 0.0452316 0.0744486 NA
rs12670798 rs12670798 07 21607352 T C 87 1 1 208500 136805 22281 0 208500 136805 22281 0 367586 215 144 19 0 378 208285 136661 22262 0 367208 0.2467 0.240741 0.246706 0 1.02079 0.826472 1.2608 0.826816 0.517121 1.32198 0.968152 0.819399 1.14391 0.702987 1 -0.0322073 0.0844689 NA
rs4722551 rs4722551 07 25991826 T C 88 1 1 260182 98070 9334 0 260182 98070 9334 0 367586 272 100 6 0 378 259910 97970 9328 0 367208 0.15879 0.148148 0.158801 0 0.975351 0.775466 1.22676 0.614634 0.273642 1.38055 0.92125 0.753683 1.12607 0.415772 1 -0.0808868 0.0993965 NA
rs2073547 rs2073547 07 44582331 A G 89 1 1 245422 109039 13125 0 245422 109039 13125 0 367586 249 115 14 0 378 245173 108924 13111 0 367208 0.184024 0.189153 0.184018 0 1.03956 0.833347 1.29679 1.05139 0.61353 1.80175 1.03442 0.86219 1.24104 0.683502 1 0.0381282 0.0935229 NA
rs217386 rs217386 07 44600695 G A 90 1 1 121990 179168 66428 0 121990 179168 66428 0 367586 119 184 75 0 378 121871 178984 66353 0 367208 0.424423 0.441799 0.424405 0 1.05283 0.835937 1.32599 1.15759 0.86694 1.54568 1.07342 0.929816 1.23921 0.341411 1 0.0699608 0.0735362 NA
rs4917014 rs4917014 07 50305863 T G 91 1 1 170006 160266 37314 0 170006 160266 37314 0 367586 182 160 36 0 378 169824 160106 37278 0 367208 0.319509 0.306878 0.319522 0 0.932481 0.753953 1.15328 0.90111 0.630135 1.28861 0.94291 0.807812 1.1006 0.445133 1 -0.0596375 0.078105 NA
rs17145738 rs17145738 07 72982874 C T 92 1 1 283413 78558 5615 0 283413 78558 5615 0 367586 294 78 6 0 378 283119 78480 5609 0 367208 0.122132 0.119048 0.122135 0 0.9571 0.745568 1.22865 1.03012 0.458843 2.31266 0.971304 0.77931 1.2106 0.784644 1 -0.0303187 0.110947 NA
rs799160 rs799160 07 73060006 C T 93 1 1 96049 183953 87584 0 96049 183953 87584 0 367586 89 192 97 0 378 95960 183761 87487 0 367208 0.488486 0.510582 0.488463 0 1.12654 0.876071 1.44863 1.19544 0.896439 1.59417 1.09252 0.947258 1.26007 0.205015 1 0.092439 0.0729364 NA
7:116358044_A_G rs38855 07 116358044 A G 94 0.993016 0.989758 102992 183261 81332.4 0 102992 183261 81332.4 0 367586 88.9137 190.431 98.6549 0 378 102903 183071 81233.7 0 367208 0.470538 0.512885 0.470494 1.10846e-15 1.20387 0.935827 1.54869 1.40554 1.05513 1.87232 1.18497 1.02739 1.36671 0.0182484 0.985989 0.173318 0.0734232 NA
7:130444934_A_G rs3996352 07 130444934 A G 95 0.997482 0.996091 94810.4 183476 89299.7 0 94810.4 183476 89299.7 0 367586 108.322 186.592 83.0863 0 378 94702 183289 89216.6 0 367208 0.492504 0.46662 0.492531 -1.58351e-16 0.890021 0.7023 1.12792 0.814195 0.611686 1.08375 0.901369 0.781296 1.0399 0.140265 0.992724 -0.107757 0.0730653 NA
rs17173637 rs17173637 07 150529449 T C 96 1 1 308034 56880 2672 0 308034 56880 2672 0 367586 310 67 1 0 378 307724 56813 2671 0 367208 0.0846387 0.0912698 0.0846319 0 1.17065 0.898834 1.52466 0.371643 0.0521647 2.64774 1.08631 0.848003 1.39159 0.511705 1 0.0858316 0.130804 NA
8:9184231_G_A rs4240624 08 9184231 G A 97 0.999841 0.999322 3037.28 61083.2 303465 0 3037.28 61083.2 303465 0 367586 6 68.9961 303.004 0 378 3031.28 61014.2 303162 0 367208 0.0913498 0.107138 0.0913335 1.58351e-16 0.571305 0.247867 1.31679 0.504949 0.224891 1.13376 0.83766 0.665139 1.05493 0.133534 0.999813 -0.189592 0.126368 NA
8:9267117_C_T rs9693857 08 9267117 C T 98 0.996631 0.995289 112952 181929 72705.1 0 112952 181929 72705.1 0 367586 118.945 183.82 75.2353 0 378 112833 181745 72629.9 0 367208 0.445255 0.442183 0.445258 1.02928e-15 0.959442 0.761728 1.20847 0.982643 0.736108 1.31175 0.987617 0.855503 1.14013 0.887194 0.997619 -0.0104113 0.0733936 NA
8:15799853_G_C rs4332136 08 15799853 G C 99 0.999557 0.97821 361744 5820.84 21 0 361744 5820.84 21 0 367586 373.988 4.01176 0 0 378 361370 5816.82 21 0 367208 0.00797478 0.00530657 0.00797753 -6.25487e-15 0.666414 0.24908 1.78299 NA NA NA 0.663403 0.248608 1.77027 0.430865 0.997981 -0.32593 0.413768 NA
rs4921914 rs4921914 08 18272438 C T 100 1 1 17860 128015 221711 0 17860 128015 221711 0 367586 20 127 231 0 378 17840 127888 221480 0 367208 0.222717 0.220899 0.222718 0 0.885806 0.552648 1.41981 0.930341 0.589013 1.46947 1.01059 0.850968 1.20016 0.891054 1 0.0120173 0.0877362 NA
rs1801177 rs1801177 08 19805708 G A 101 1 1 355064 12417 105 0 355064 12417 105 0 367586 369 9 0 0 378 354695 12408 105 0 367208 0.0171756 0.0119048 0.017181 0 0.697219 0.35982 1.35099 NA NA NA 0.689203 0.35711 1.33013 0.26677 1 -0.311318 0.280333 NA
rs268 rs268 08 19813529 A G 102 1 1 354297 13161 128 0 354297 13161 128 0 367586 368 10 0 0 378 353929 13151 128 0 367208 0.0182502 0.0132275 0.0182553 0 0.731324 0.390116 1.37096 NA NA NA 0.720892 0.386182 1.3457 0.283568 1 -0.289817 0.270266 NA
rs301 rs301 08 19816934 T C 103 1 1 215031 132363 20192 0 215031 132363 20192 0 367586 213 143 22 0 378 214818 132220 20170 0 367208 0.234975 0.247354 0.234962 0 1.09076 0.882382 1.34835 1.10004 0.70906 1.7066 1.07008 0.907038 1.26242 0.430258 1 0.0677711 0.0859221 NA
rs326 rs326 08 19819439 A G 104 1 1 183581 152452 31553 0 183581 152452 31553 0 367586 192 154 32 0 378 183389 152298 31521 0 367208 0.293208 0.28836 0.293213 0 0.965825 0.781215 1.19406 0.969666 0.666818 1.41006 0.976743 0.834458 1.14329 0.765061 1 -0.0239219 0.0800487 NA
rs328 rs328 08 19819724 C G 105 1 1 297126 66721 3739 0 297126 66721 3739 0 367586 310 63 5 0 378 296816 66658 3734 0 367208 0.100927 0.0965608 0.100932 0 0.904928 0.690113 1.18661 1.2821 0.52958 3.10392 0.952064 0.747822 1.21209 0.665017 1 -0.0522689 0.120714 NA
rs12678919 rs12678919 08 19844222 A G 106 1 1 299527 64583 3476 0 299527 64583 3476 0 367586 313 59 6 0 378 299214 64524 3470 0 367208 0.0973038 0.0939153 0.0973072 0 0.874114 0.661757 1.15462 1.65295 0.736437 3.71008 0.961529 0.752978 1.22784 0.729443 1 -0.0424371 0.122698 NA
8:19865843_G_A rs894210 08 19865843 G A 107 0.995362 0.992945 77450.3 182762 107374 0 77450.3 182762 107374 0 367586 84.2745 170.059 123.667 0 378 77366 182592 107250 0 367208 0.459297 0.447894 0.459309 4.75053e-16 0.855012 0.658443 1.11026 1.05854 0.802425 1.39641 1.04714 0.907225 1.20862 0.562594 0.993786 0.042462 0.0733377 NA
rs10102164 rs10102164 08 55421614 G A 108 1 1 228370 122682 16534 0 228370 122682 16534 0 367586 236 122 20 0 378 228134 122560 16514 0 367208 0.211855 0.214286 0.211853 0 0.962253 0.773257 1.19744 1.17073 0.741477 1.84847 1.01462 0.852736 1.20723 0.90698 1 0.0104013 0.089015 NA
8:59385919_C_T rs2326077 08 59385919 C T 109 0.999418 0.998927 41715.8 164193 161677 0 41715.8 164193 161677 0 367586 52.9216 158.125 166.953 0 378 41662.9 164035 161510 0 367208 0.336825 0.349165 0.336812 -1.58351e-16 0.758897 0.555805 1.0362 0.813786 0.597239 1.10885 0.946656 0.815109 1.09943 0.478647 0.999306 -0.0545734 0.0770287 NA
rs2293889 rs2293889 08 116599199 T G 110 1 1 68113 181339 118134 0 68113 181339 118134 0 367586 58 196 124 0 378 68055 181143 118010 0 367208 0.43196 0.412698 0.43198 0 1.2696 0.947047 1.70201 1.23292 0.902532 1.68425 1.08225 0.936297 1.25096 0.269821 1 0.0812767 0.0736552 NA
8:116663898_G_A rs2737252 08 116663898 G A 111 0.99825 0.996606 189806 148612 29168.6 0 189806 148612 29168.6 0 367586 191.969 155.043 30.9882 0 378 189614 148457 29137.6 0 367208 0.281497 0.287063 0.281492 1.82104e-15 1.03155 0.834704 1.27483 1.05047 0.718625 1.53554 1.02776 0.877856 1.20326 0.807977 0.997538 0.0196806 0.0809779 NA
8:121868551_G_T rs4871137 08 121868551 G T 112 0.998591 0.99772 37337.3 159046 171203 0 37337.3 159046 171203 0 367586 33.0078 161.878 183.114 0 378 37304.3 158884 171020 0 367208 0.317912 0.301447 0.317929 -1.02928e-15 1.15147 0.791793 1.67452 1.21008 0.835182 1.75327 1.08016 0.924679 1.26179 0.353673 0.996845 0.0726639 0.0783448 NA
8:126474306_G_A rs2980885 08 126474306 G A 113 0.990879 0.979759 18546.6 128636 220403 0 18546.6 128636 220403 0 367586 15.1059 131.2 231.694 0 378 18531.5 128505 220172 0 367208 0.225429 0.213508 0.225442 -1.04512e-14 1.2525 0.735201 2.13379 1.29098 0.766984 2.17296 1.07216 0.900897 1.27599 0.440254 0.979473 0.0680653 0.0881944 NA
8:126482621_C_A rs2954022 08 126482621 C A 114 0.999791 0.999672 104997 183080 79509.4 0 104997 183080 79509.4 0 367586 108.996 190.004 79 0 378 104888 182890 79430.4 0 367208 0.465331 0.460323 0.465336 -4.75053e-16 0.999744 0.789871 1.26538 0.957095 0.716335 1.27878 0.980036 0.849371 1.1308 0.763339 0.999979 -0.0219955 0.0730505 NA
8:126482621_C_T rs2954022 08 126482621 C T 115 0.999641 0.694303 367242 343.439 0.113725 0 367242 343.439 0.113725 0 367586 377.988 0.0117647 0 0 378 366864 343.427 0.113725 0 367208 0.000467464 0 0.000467929 -7.91756e-15 0.0332486 4.71718e-10 2.3435e+06 NA NA NA 0.0332416 4.71685e-10 2.34268e+06 0.574039 0.963905 -1.00154 1.78175 NA
rs4075205 rs4075205 08 144284709 T C 116 1 1 105965 182871 78750 0 105965 182871 78750 0 367586 109 182 87 0 378 105856 182689 78663 0 367208 0.462981 0.470899 0.462973 0 0.967493 0.762958 1.22686 1.07408 0.810208 1.4239 1.03236 0.894903 1.19092 0.683862 1 0.0297384 0.0730319 NA
8:145022657_G_T rs7832643 08 145022657 G T 117 0.993906 0.99187 130814 177083 59689.2 0 130814 177083 59689.2 0 367586 123.141 193.459 61.4 0 378 130690 176890 59627.8 0 367208 0.403255 0.418332 0.403239 1.58351e-16 1.16072 0.925865 1.45514 1.09285 0.804469 1.48461 1.06435 0.921066 1.22992 0.404402 0.989967 0.0622068 0.0746078 NA
9:2640759_A_G rs3780181 09 2640759 A G 118 0.997345 0.983965 319716 46170.5 1699.8 0 319716 46170.5 1699.8 0 367586 326.706 46.2941 5 0 378 319389 46124.2 1694.8 0 367208 0.0674265 0.0744631 0.0674193 -8.15508e-15 0.981206 0.721135 1.33507 2.88413 1.1909 6.98477 1.11288 0.848119 1.4603 0.424604 0.988715 0.116672 0.146121 NA
9:15304782_C_A rs686030 09 15304782 C A 119 0.999323 0.997839 7307.74 89253 271025 0 7307.74 89253 271025 0 367586 8 88.9961 281.004 0 378 7299.74 89164 270744 0 367208 0.141285 0.138884 0.141287 -1.02928e-15 0.910749 0.441613 1.87826 0.947044 0.468812 1.91312 1.02015 0.83004 1.25381 0.825747 0.998081 0.022999 0.104466 NA
9:16904846_C_T rs7033354 09 16904846 C T 120 0.998694 0.997789 38090 160212 169284 0 38090 160212 169284 0 367586 36.102 153.498 188.4 0 378 38053.9 160059 169095 0 367208 0.321547 0.298548 0.321571 -1.90021e-15 1.01086 0.703343 1.45284 1.17441 0.822423 1.67703 1.11367 0.952955 1.30149 0.177659 0.996782 0.105295 0.0781123 NA
rs1883025 rs1883025 09 107664301 C T 121 1 1 204187 139469 23930 0 204187 139469 23930 0 367586 226 125 27 0 378 203961 139344 23903 0 367208 0.25481 0.236772 0.254828 0 0.809581 0.650627 1.00737 1.01941 0.683795 1.51976 0.907164 0.767051 1.07287 0.263816 1 -0.0933743 0.0835627 NA
9:107684230_T_G rs2472509 09 107684230 T G 122 0.989664 0.982561 166611 161750 39224.9 0 166611 161750 39224.9 0 367586 175.965 162.816 39.2196 0 378 166435 161587 39185.7 0 367208 0.326726 0.31912 0.326734 1.97939e-15 0.953035 0.770013 1.17956 0.946664 0.669595 1.33838 0.965777 0.828758 1.12545 0.665585 0.982399 -0.0338447 0.0783053 NA
rs8176720 rs8176720 09 136132873 T C 123 1 1 165305 162038 40243 0 165305 162038 40243 0 367586 175 169 34 0 378 165130 161869 40209 0 367208 0.329887 0.313492 0.329904 0 0.985169 0.797369 1.2172 0.797891 0.552508 1.15225 0.927534 0.795359 1.08167 0.368699 1 -0.0696305 0.0774609 NA
rs579459 rs579459 09 136154168 T C 124 1 1 230644 121108 15834 0 230644 121108 15834 0 367586 233 125 20 0 378 230411 120983 15814 0 367208 0.20781 0.218254 0.207799 0 1.02172 0.822075 1.26986 1.25065 0.791905 1.97514 1.06436 0.895569 1.26496 0.492724 1 0.0616593 0.0898845 NA
10:5196273_A_G rs1781930 10 5196273 A G 125 0.999819 0.999538 11602.8 107606 248377 0 11602.8 107606 248377 0 367586 13.9961 98.0039 266 0 378 11588.8 107508 248111 0 367208 0.177933 0.166661 0.177945 1.58351e-16 0.754801 0.430979 1.32193 0.8877 0.518427 1.52 1.08236 0.893839 1.31064 0.385136 0.999964 0.0825496 0.0950515 NA
rs970548 rs970548 10 46013277 A C 126 1 1 208563 136635 22388 0 208563 136635 22388 0 367586 206 152 20 0 378 208357 136483 22368 0 367208 0.24676 0.253968 0.246753 0 1.12643 0.913355 1.38922 0.904365 0.571334 1.43152 1.0392 0.88214 1.22422 0.647035 1 0.0386624 0.0844369 NA
10:65301725_T_C rs7897379 10 65301725 T C 127 0.999433 0.9991 99861.9 183712 84012.2 0 99861.9 183712 84012.2 0 367586 92.0118 189.047 96.9412 0 378 99769.9 183523 83915.3 0 367208 0.478441 0.50652 0.478412 -4.75053e-16 1.11696 0.870528 1.43314 1.25263 0.941602 1.6664 1.11906 0.970285 1.29065 0.116688 0.999599 0.114515 0.0729941 NA
rs2068888 rs2068888 10 94839642 G A 128 1 1 111288 181910 74388 0 111288 181910 74388 0 367586 101 185 92 0 378 111187 181725 74296 0 367208 0.449808 0.488095 0.449768 0 1.1207 0.879282 1.4284 1.36319 1.02757 1.80842 1.16647 1.01136 1.34536 0.0307646 1 0.158067 0.0731756 NA
rs2255141 rs2255141 10 113933886 A G 129 1 1 27842 146621 193123 0 27842 146621 193123 0 367586 27 156 195 0 378 27815 146465 192928 0 367208 0.275181 0.277778 0.275178 0 1.09725 0.729106 1.65128 1.04125 0.696112 1.55751 0.987087 0.841784 1.15747 0.841756 1 -0.0163002 0.0816448 NA
rs2923084 rs2923084 11 10388782 A G 130 1 1 248174 107712 11700 0 248174 107712 11700 0 367586 268 99 11 0 378 247906 107613 11689 0 367208 0.178342 0.160053 0.178361 0 0.850987 0.675713 1.07173 0.870498 0.476187 1.59132 0.877796 0.722635 1.06627 0.200669 1 -0.121752 0.095145 NA
11:14276999_G_A rs2303975 11 14276999 G A 131 0.998944 0.99593 290402 72711.9 4472.22 0 290402 72711.9 4472.22 0 367586 297.224 75.8353 4.94118 0 378 290105 72636.1 4467.28 0 367208 0.111071 0.113383 0.111069 -7.91756e-17 1.01904 0.791815 1.31147 1.07959 0.443548 2.62771 1.0235 0.817326 1.28169 0.814593 0.996221 0.0272779 0.116321 NA
11:18656271_C_T rs10832962 11 18656271 C T 132 0.998752 0.997178 24573.6 141017 201996 0 24573.6 141017 201996 0 367586 26.9725 146.545 204.482 0 378 24546.7 140870 201791 0 367208 0.258666 0.265199 0.258659 -2.21692e-15 0.946724 0.627739 1.4278 0.922198 0.617098 1.37814 0.966737 0.82251 1.13626 0.659046 0.997349 -0.0367562 0.0833037 NA
rs326214 rs326214 11 47298360 G A 133 1 1 38532 160473 168581 0 38532 160473 168581 0 367586 35 174 169 0 378 38497 160299 168412 0 367208 0.323104 0.322751 0.323104 0 1.19393 0.830258 1.71689 1.10375 0.766865 1.58864 1.00162 0.859904 1.16668 0.973228 1 0.00261073 0.0777929 NA
rs17788930 rs17788930 11 47752775 A G 134 1 1 156964 166067 44555 0 156964 166067 44555 0 367586 153 169 56 0 378 156811 165898 44499 0 367208 0.347098 0.371693 0.347073 0 1.04407 0.838867 1.29948 1.2898 0.949508 1.75205 1.1129 0.960197 1.28989 0.16024 1 0.107224 0.0763558 NA
11:51512090_T_C rs11246602 11 51512090 T C 135 0.999692 0.998718 276600 84505.1 6481.33 0 276600 84505.1 6481.33 0 367586 289.91 78.0824 10.0078 0 378 276310 84427 6471.32 0 367208 0.132578 0.129759 0.132581 -9.26354e-15 0.881464 0.686471 1.13184 1.47394 0.784501 2.76929 0.975543 0.788991 1.2062 0.782185 0.998528 -0.029655 0.107262 NA
11:55324308_A_G rs12226802 11 55324308 A G 136 0.999928 0.999736 279095 82405 6085.81 0 279095 82405 6085.81 0 367586 292 77.9961 8.00392 0 378 278803 82327 6077.8 0 367208 0.128646 0.124344 0.12865 1.58351e-16 0.904577 0.704527 1.16143 1.25739 0.622728 2.53889 0.961775 0.774828 1.19383 0.691811 0.999954 -0.0430502 0.108603 NA
rs174532 rs174532 11 61548874 G A 137 1 1 182042 153298 32246 0 182042 153298 32246 0 367586 172 175 31 0 378 181870 153123 32215 0 367208 0.296244 0.313492 0.296226 0 1.20845 0.979011 1.49167 1.0175 0.694011 1.49178 1.0849 0.930299 1.2652 0.308831 1 0.0811422 0.0797326 NA
rs1535 rs1535 11 61597972 A G 138 1 1 157003 166490 44093 0 157003 166490 44093 0 367586 171 166 41 0 378 156832 166324 44052 0 367208 0.346417 0.328042 0.346436 0 0.91536 0.739257 1.13341 0.853605 0.606969 1.20046 0.920987 0.791191 1.07208 0.264249 1 -0.0853265 0.0764298 NA
rs12801636 rs12801636 11 65391317 G A 139 1 1 220966 127917 18703 0 220966 127917 18703 0 367586 222 133 23 0 378 220744 127784 18680 0 367208 0.224877 0.236772 0.224864 0 1.03493 0.834692 1.2832 1.2243 0.796737 1.8813 1.06939 0.90421 1.26473 0.440603 1 0.067155 0.0870814 NA
rs499974 rs499974 11 75455021 C A 140 1 1 261490 97062 9034 0 261490 97062 9034 0 367586 261 112 5 0 378 261229 96950 9029 0 367208 0.156603 0.161376 0.156598 0 1.15625 0.926497 1.44297 0.554257 0.228717 1.34315 1.03638 0.85373 1.25811 0.693173 1 0.039559 0.100263 NA
11:116639104_A_G rs10790162 11 116639104 A G 141 0.999743 0.998467 1651.59 46442.9 319492 0 1651.59 46442.9 319492 0 367586 1 40 337 0 378 1650.59 46402.9 319155 0 367208 0.0676659 0.0555556 0.0676783 3.95878e-16 1.42284 0.195479 10.3564 1.74288 0.244642 12.4167 1.23405 0.903902 1.68478 0.189242 0.999998 0.190531 0.14513 NA
rs603446 rs603446 11 116654435 C T 142 1 1 109735 182269 75582 0 109735 182269 75582 0 367586 110 196 72 0 378 109625 182073 75510 0 367208 0.453544 0.449735 0.453548 0 1.07282 0.84931 1.35515 0.950265 0.705904 1.27922 0.984723 0.853198 1.13652 0.774395 1 -0.0209646 0.0731413 NA
11:122534504_T_C rs7117842 11 122534504 T C 143 0.993245 0.988903 146344 171063 50178.2 0 146344 171063 50178.2 0 367586 139.627 184.639 53.7333 0 378 146205 170879 50124.5 0 367208 0.369192 0.386383 0.369174 5.22559e-15 1.13143 0.908059 1.40974 1.1225 0.819335 1.53783 1.07597 0.929364 1.2457 0.316934 0.989419 0.0758723 0.0758133 NA
rs11220462 rs11220462 11 126243952 G A 144 1 1 276605 84420 6561 0 276605 84420 6561 0 367586 268 101 9 0 378 276337 84319 6552 0 367208 0.132679 0.157407 0.132654 0 1.23509 0.982331 1.5529 1.41636 0.728639 2.75317 1.22146 1.00421 1.48573 0.0445919 1 0.215381 0.107236 NA
12:20463526_A_G rs11045163 12 20463526 A G 145 0.996867 0.995059 119302 180158 68125.7 0 119302 180158 68125.7 0 367586 125.902 183.639 68.4588 0 378 119176 179975 68057.2 0 367208 0.430389 0.424017 0.430395 -1.58351e-16 0.96585 0.76978 1.21186 0.952163 0.709286 1.27821 0.974271 0.84334 1.12553 0.750801 0.994775 -0.0234148 0.073728 NA
12:57844049_C_T rs3741414 12 57844049 C T 146 0.999661 0.999183 211838 134087 21660.2 0 211838 134087 21660.2 0 367586 206.278 147.71 24.0118 0 378 211632 133940 21636.2 0 367208 0.241315 0.258907 0.241297 7.91756e-16 1.13143 0.915862 1.39774 1.1386 0.745979 1.73786 1.09848 0.933419 1.29272 0.271396 0.998141 0.0935649 0.0850702 NA
rs10861661 rs10861661 12 107174646 A C 147 1 1 208429 136995 22162 0 208429 136995 22162 0 367586 204 153 21 0 378 208225 136842 22141 0 367208 0.246635 0.257937 0.246623 0 1.14123 0.925317 1.40753 0.96811 0.617667 1.51738 1.06182 0.902091 1.24983 0.469376 1 0.0611676 0.0845448 NA
12:109950144_A_G rs2241210 12 109950144 A G 148 0.999873 0.999793 83585.8 183041 100959 0 83585.8 183041 100959 0 367586 78.9882 185.012 114 0 378 83506.8 182856 100845 0 367208 0.476369 0.453688 0.476392 1.58351e-16 1.06967 0.821835 1.39224 1.19512 0.896873 1.59254 1.09557 0.949347 1.26432 0.199314 0.999897 0.0934768 0.072829 NA
rs653178 rs653178 12 112007756 C T 149 1 1 85723 183395 98468 0 85723 183395 98468 0 367586 86 205 87 0 378 85637 183190 98381 0 367208 0.482664 0.498677 0.482647 0 1.11433 0.866159 1.43361 0.880584 0.653543 1.1865 0.937867 0.81319 1.08166 0.394524 1 -0.0620207 0.0728419 NA
12:112310580_G_A rs6489818 12 112310580 G A 150 0.999913 0.999793 249772 106362 11452.5 0 249772 106362 11452.5 0 367586 256 106 16 0 378 249516 106256 11436.5 0 367208 0.175832 0.18254 0.175825 0 0.972324 0.775258 1.21948 1.36359 0.822584 2.26042 1.04672 0.870248 1.25897 0.59021 1 0.0515459 0.0957156 NA
12:121376416_C_T rs1186380 12 121376416 C T 151 0.996029 0.991403 206291 138369 22926.1 0 206291 138369 22926.1 0 367586 224.255 140.698 13.0471 0 378 206066 138229 22913.1 0 367208 0.250583 0.220625 0.250614 -4.51301e-15 0.935309 0.757461 1.15491 0.523232 0.299368 0.914502 0.846463 0.712712 1.00531 0.0632254 0.99246 -0.156953 0.084492 NA
12:121416650_A_C rs1169288 12 121416650 A C 152 0.993936 0.989163 172179 158854 36552.3 0 172179 158854 36552.3 0 367586 176.961 161.447 39.5922 0 378 172002 158693 36512.7 0 367208 0.315516 0.318295 0.315514 -5.06724e-15 0.98885 0.798806 1.22411 1.05396 0.746606 1.48783 1.01293 0.869132 1.18053 0.818019 0.990789 0.01813 0.0787943 NA
12:125259888_A_G rs838876 12 125259888 A G 153 0.987459 0.977169 36940.4 159435 171211 0 36940.4 159435 171211 0 367586 35.5412 151.949 190.51 0 378 36904.8 159283 171021 0 367208 0.317361 0.295015 0.317384 -1.09262e-14 0.99056 0.687386 1.42745 1.1567 0.808373 1.65512 1.11108 0.950228 1.29916 0.19256 0.976895 0.103151 0.0791615 NA
12:125283766_C_T rs10773105 12 125283766 C T 154 0.998305 0.997077 89399.3 183992 94194.8 0 89399.3 183992 94194.8 0 367586 71.949 198.114 107.937 0 378 89327.4 183794 94086.9 0 367208 0.493477 0.452397 0.493519 -1.34598e-15 1.33827 1.02171 1.75292 1.4243 1.05679 1.91962 1.17947 1.02201 1.36119 0.0247803 0.998126 0.163696 0.072922 NA
rs4942486 rs4942486 13 32953388 T C 155 1 1 83345 183365 100876 0 83345 183365 100876 0 367586 76 183 119 0 378 83269 183182 100757 0 367208 0.476154 0.443122 0.476188 0 1.09456 0.837574 1.43038 1.29402 0.970258 1.72582 1.14246 0.989662 1.31884 0.0707485 1 0.131732 0.0728974 NA
rs1341267 rs1341267 13 95284980 C A 156 1 1 59044 176274 132268 0 59044 176274 132268 0 367586 57 169 152 0 378 58987 176105 132116 0 367208 0.400399 0.374339 0.400426 0 0.993108 0.735449 1.34104 1.19061 0.878002 1.61452 1.11623 0.963277 1.29347 0.142283 1 0.108906 0.0742195 NA
rs8017377 rs8017377 14 24883887 G A 157 1 1 101683 183219 82684 0 101683 183219 82684 0 367586 99 190 89 0 378 101584 183029 82595 0 367208 0.474157 0.486772 0.474144 0 1.06518 0.835336 1.35827 1.10567 0.830278 1.47241 1.0519 0.912015 1.21323 0.504013 1 0.0486891 0.0728672 NA
rs4983559 rs4983559 14 105277209 G A 158 1 1 54855 174746 137985 0 54855 174746 137985 0 367586 51 190 137 0 378 54804 174556 137848 0 367208 0.386924 0.386243 0.386925 0 1.16966 0.858528 1.59356 1.06798 0.774226 1.47318 1.00288 0.866226 1.16109 0.986859 1 0.00123306 0.0748671 NA
rs2412710 rs2412710 15 42683787 G A 159 1 1 354444 13030 112 0 354444 13030 112 0 367586 365 13 0 0 378 354079 13017 112 0 367208 0.0180284 0.0171958 0.0180293 0 0.968813 0.557015 1.68505 NA NA NA 0.952959 0.550574 1.64943 0.86714 1 -0.045797 0.273756 NA
15:44211273_T_C rs492571 15 44211273 T C 160 0.999756 0.997857 337416 29521.7 648.675 0 337416 29521.7 648.675 0 367586 349.875 28.1255 0 0 378 337066 29493.5 648.675 0 367208 0.0419208 0.037203 0.0419257 -8.70931e-16 0.918704 0.625552 1.34924 NA NA NA 0.883004 0.605774 1.28711 0.543469 0.996359 -0.111041 0.182761 NA
rs1532085 rs1532085 15 58683366 A G 161 1 1 55024 174195 138367 0 55024 174195 138367 0 367586 49 184 145 0 378 54975 174011 138222 0 367208 0.386635 0.373016 0.386649 0 1.18634 0.86558 1.62597 1.17696 0.851213 1.62735 1.05959 0.914299 1.22796 0.42981 1 0.0589887 0.074715 NA
15:58731153_G_C rs261342 15 58731153 G C 162 0.994844 0.988361 17975.2 126316 223295 0 17975.2 126316 223295 0 367586 21.6784 134.212 222.11 0 378 17953.5 126182 223072 0 367208 0.220719 0.234879 0.220705 -8.23426e-15 0.880876 0.559454 1.38696 0.8246 0.530389 1.28201 0.922561 0.7797 1.0916 0.333139 0.98527 -0.0855449 0.0883901 NA
rs2652834 rs2652834 15 63396867 A G 163 1 1 12886 111853 242847 0 12886 111853 242847 0 367586 20 112 246 0 378 12866 111741 242601 0 367208 0.187201 0.201058 0.187187 0 0.644791 0.400528 1.03802 0.652313 0.413411 1.02927 0.91512 0.765936 1.09336 0.309875 1 -0.0948189 0.093373 NA
15:72566615_C_T rs1035744 15 72566615 C T 164 0.997742 0.99523 26414.8 145250 195922 0 26414.8 145250 195922 0 367586 34.0078 130.953 213.039 0 378 26380.8 145119 195709 0 367208 0.269432 0.263186 0.269439 -1.42516e-15 0.700004 0.479927 1.021 0.844419 0.58786 1.21295 1.03252 0.878134 1.21405 0.719654 0.996921 0.0295645 0.0823704 NA
rs3198697 rs3198697 16 15129940 C T 165 1 1 129009 177245 61332 0 129009 177245 61332 0 367586 122 188 68 0 378 128887 177057 61264 0 367208 0.407944 0.428571 0.407923 0 1.12174 0.893068 1.40898 1.17261 0.871496 1.57776 1.08858 0.942476 1.25734 0.247327 1 0.085637 0.0740249 NA
rs749671 rs749671 16 31088347 G A 166 1 1 144921 171587 51078 0 144921 171587 51078 0 367586 156 170 52 0 378 144765 171417 51026 0 367208 0.372352 0.362434 0.372363 0 0.92031 0.740472 1.14382 0.945694 0.690838 1.29457 0.958178 0.826059 1.11143 0.548176 1 -0.0452136 0.0752937 NA
16:53799977_T_G rs9930333 16 53799977 T G 167 0.999912 0.999843 122301 179563 65721.5 0 122301 179563 65721.5 0 367586 119 189.004 69.9961 0 378 122182 179374 65651.5 0 367208 0.423039 0.43518 0.423026 0 1.08186 0.860025 1.36093 1.09469 0.814712 1.47088 1.05087 0.910063 1.21346 0.502539 0.999979 0.0494174 0.0737022 NA
rs9989419 rs9989419 16 56985139 A G 168 1 1 57303 175482 134801 0 57303 175482 134801 0 367586 51 196 131 0 378 57252 175286 134670 0 367208 0.394585 0.39418 0.394586 0 1.25525 0.922275 1.70843 1.092 0.790066 1.50931 1.0017 0.865672 1.1591 0.992179 1 0.000730349 0.0745051 NA
rs5880 rs5880 16 57015091 G C 169 1 1 327936 38434 1216 0 327936 38434 1216 0 367586 343 34 1 0 378 327593 38400 1215 0 367208 0.055587 0.047619 0.0555952 0 0.845645 0.594391 1.20311 0.786075 0.11032 5.60109 0.849358 0.60765 1.18721 0.329285 1 -0.154448 0.158318 NA
rs16942887 rs16942887 16 67928042 G A 170 1 1 287913 74698 4975 0 287913 74698 4975 0 367586 291 82 5 0 378 287622 74616 4970 0 367208 0.11514 0.121693 0.115134 0 1.0862 0.85002 1.38801 0.994358 0.410598 2.40806 1.06487 0.85615 1.32446 0.561606 1 0.0662022 0.114052 NA
16:72057282_A_G rs2288002 16 72057282 A G 171 0.996483 0.994849 69243.7 180680 117662 0 69243.7 180680 117662 0 367586 76.9412 187.035 114.024 0 378 69166.8 180493 117548 0 367208 0.43414 0.450949 0.434123 1.58351e-15 0.931539 0.714251 1.21493 0.872005 0.65293 1.16458 0.934062 0.809332 1.07802 0.363198 0.996941 -0.0669197 0.0735957 NA
rs2000999 rs2000999 16 72108093 G A 172 1 1 241537 112695 13354 0 241537 112695 13354 0 367586 240 125 13 0 378 241297 112570 13341 0 367208 0.18962 0.199735 0.189609 0 1.11642 0.899262 1.38602 0.979706 0.560509 1.71241 1.06674 0.892443 1.27507 0.465634 1 0.0677283 0.0928293 NA
rs2925979 rs2925979 16 81534790 T C 173 1 1 33095 154517 179974 0 33095 154517 179974 0 367586 37 168 173 0 378 33058 154349 179801 0 367208 0.300211 0.320106 0.300191 0 0.972479 0.681101 1.38851 0.859664 0.60265 1.22629 0.911099 0.781933 1.0616 0.240645 1 -0.0931936 0.0794234 NA
rs314253 rs314253 17 7091650 T C 174 1 1 155733 167003 44850 0 155733 167003 44850 0 367586 156 173 49 0 378 155577 166830 44801 0 367208 0.349174 0.358466 0.349165 0 1.03417 0.832839 1.28418 1.09076 0.791145 1.50384 1.04152 0.897589 1.20854 0.612251 1 0.0386898 0.0763319 NA
rs4791641 rs4791641 17 8161149 C T 175 1 1 90802 183497 93287 0 90802 183497 93287 0 367586 105 178 95 0 378 90697 183319 93192 0 367208 0.49662 0.513228 0.496603 0 0.838718 0.658893 1.06762 0.880539 0.66704 1.16237 0.935652 0.81123 1.07916 0.339185 1 -0.0696111 0.0728319 NA
17:37821435_G_T rs931992 17 37821435 G T 176 0.998944 0.998045 40717.2 163133 163736 0 40717.2 163133 163736 0 367586 42.8667 161.89 173.243 0 378 40674.3 162971 163563 0 367208 0.332666 0.327544 0.332672 0 0.942566 0.67301 1.32009 1.00501 0.719262 1.40429 1.02346 0.879166 1.19143 0.762484 0.998036 0.023379 0.0773576 NA
rs8077889 rs8077889 17 41878166 A C 177 1 1 227074 123834 16678 0 227074 123834 16678 0 367586 232 124 22 0 378 226842 123710 16656 0 367208 0.213814 0.222222 0.213805 0 0.980059 0.787976 1.21897 1.29148 0.833824 2.00032 1.05062 0.88499 1.24724 0.573042 1 0.0500825 0.0888654 NA
17:45391804_T_C rs7225700 17 45391804 T C 178 0.999707 0.999518 46234.7 168484 152868 0 46234.7 168484 152868 0 367586 40.0039 175 162.996 0 378 46194.7 168309 152705 0 367208 0.354955 0.337312 0.354973 0 1.20066 0.851492 1.69302 1.23258 0.872075 1.74211 1.08117 0.929785 1.25721 0.300609 0.999909 0.0788191 0.0761443 NA
17:66882466_T_G rs4148005 17 66882466 T G 179 0.999123 0.998376 171388 159411 36787.2 0 171388 159411 36787.2 0 367586 172.027 174.871 31.102 0 378 171216 159236 36756.1 0 367208 0.316912 0.313591 0.316916 2.45444e-15 1.09301 0.885455 1.34921 0.842181 0.574747 1.23406 0.984714 0.8444 1.14834 0.823723 0.999175 -0.0174537 0.0783526 NA
17:76388202_A_G rs4969178 17 76388202 A G 180 0.986996 0.976306 55545.7 174852 137189 0 55545.7 174852 137189 0 367586 60.0471 179.639 138.314 0 378 55485.7 174672 137050 0 367208 0.388947 0.396473 0.38894 -1.10846e-15 0.950313 0.709434 1.27298 0.932555 0.68874 1.26268 0.968906 0.837453 1.12099 0.685369 0.974926 -0.030635 0.0756144 NA
rs4939883 rs4939883 18 47167214 T C 181 1 1 11820 108377 247389 0 11820 108377 247389 0 367586 9 108 261 0 378 11811 108269 247128 0 367208 0.179573 0.166667 0.179586 0 1.30907 0.663015 2.58466 1.386 0.712954 2.69441 1.09449 0.903857 1.32532 0.349261 1 0.0888786 0.0949534 NA
18:47209143_C_T rs11660468 18 47209143 C T 182 0.998554 0.997576 136025 174672 56888.6 0 136025 174672 56888.6 0 367586 140.255 186.722 51.0235 0 378 135885 174486 56837.6 0 367208 0.392357 0.381969 0.392367 -6.33405e-16 1.03678 0.832767 1.29077 0.869736 0.631186 1.19844 0.957119 0.826449 1.10845 0.557443 0.996787 -0.0437454 0.0745689 NA
18:57798110_C_T rs952044 18 57798110 C T 183 0.993776 0.990504 165280 162582 39723.3 0 165280 162582 39723.3 0 367586 174.4 157.706 45.8941 0 378 165106 162425 39677.4 0 367208 0.329214 0.330019 0.329213 -9.50107e-16 0.919206 0.741018 1.14024 1.09504 0.790919 1.5161 1.00365 0.862405 1.16803 0.982452 0.99409 0.00170917 0.0777082 NA
19:8431581_G_A rs2278236 19 8431581 G A 184 0.998561 0.99757 86114.3 183792 97680 0 86114.3 183792 97680 0 367586 89.0784 195.859 93.0627 0 378 86025.3 183596 97586.9 0 367208 0.484268 0.49473 0.484257 1.34598e-15 1.03023 0.801853 1.32365 0.920953 0.688654 1.23161 0.958956 0.83147 1.10599 0.572087 0.998904 -0.0411929 0.0729104 NA
rs6511720 rs6511720 19 11202306 G T 185 1 1 285447 77059 5080 0 285447 77059 5080 0 367586 294 78 6 0 378 285153 76981 5074 0 367208 0.118638 0.119048 0.118637 0 0.982747 0.765546 1.26157 1.14692 0.510844 2.57498 1.00393 0.805483 1.25126 0.966651 1 0.00471184 0.112699 NA
19:11227602_C_T rs688 19 11227602 C T 186 0.999561 0.9993 110653 182452 74481.8 0 110653 182452 74481.8 0 367586 119.012 177.043 81.9451 0 378 110534 182275 74399.8 0 367208 0.4508 0.45097 0.450799 1.58351e-16 0.902104 0.714997 1.13818 1.02295 0.771967 1.35554 1.00069 0.867062 1.15491 0.981767 0.999618 -0.00167394 0.0732463 NA
19:19407718_T_C rs10401969 19 19407718 T C 187 0.999493 0.997443 313362 52106.4 2117.37 0 313362 52106.4 2117.37 0 367586 320.996 52.0039 5 0 378 313041 52054.4 2112.37 0 367208 0.0766366 0.0820158 0.0766311 -5.54229e-16 0.974273 0.726735 1.30613 2.30835 0.953286 5.58961 1.07655 0.830125 1.39611 0.603912 0.999924 0.0708995 0.136665 NA
rs731839 rs731839 19 33899065 G A 188 1 1 41265 163822 162499 0 41265 163822 162499 0 367586 43 164 171 0 378 41222 163658 162328 0 367208 0.335094 0.330688 0.335099 0 0.960654 0.686522 1.34425 1.00986 0.722722 1.41109 1.02006 0.876573 1.18704 0.79944 1 0.019611 0.077187 NA
19:35556744_T_C rs1688030 19 35556744 T C 189 0.99969 0.998271 1691.18 45797.9 320097 0 1691.18 45797.9 320097 0 367586 1 56.9961 320.004 0 378 1690.18 45740.9 319777 0 367208 0.0668963 0.0780371 0.0668848 5.54229e-16 2.10608 0.291449 15.219 1.69138 0.23738 12.0515 0.846846 0.64911 1.10482 0.205237 0.999915 -0.184932 0.145987 NA
rs6859 rs6859 19 45382034 A G 190 1 1 65619 179010 122957 0 65619 179010 122957 0 367586 71 165 142 0 378 65548 178845 122815 0 367208 0.422007 0.406085 0.422024 0 0.851742 0.644807 1.12509 1.06743 0.802684 1.41949 1.06791 0.923557 1.23483 0.395129 1 0.0625894 0.0736041 NA
rs7254892 rs7254892 19 45389596 G A 191 1 1 344881 22366 339 0 344881 22366 339 0 367586 352 26 0 0 378 344529 22340 339 0 367208 0.031345 0.0343915 0.0313419 0 1.13913 0.764682 1.69694 NA NA NA 1.10077 0.744245 1.62808 0.635786 1 0.0990649 0.209174 NA
rs492602 rs492602 19 49206417 A G 192 1 1 89552 183204 94830 0 89552 183204 94830 0 367586 90 189 99 0 378 89462 183015 94731 0 367208 0.492821 0.488095 0.492826 0 1.02653 0.798546 1.3196 1.03882 0.780731 1.38222 1.01911 0.883597 1.1754 0.831804 1 0.0155269 0.0731064 NA
rs17695224 rs17695224 19 52324216 G A 193 1 1 197505 144049 26032 0 197505 144049 26032 0 367586 190 153 35 0 378 197315 143896 25997 0 367208 0.266758 0.294974 0.266729 0 1.1042 0.892359 1.36634 1.39814 0.974712 2.00552 1.1502 0.983667 1.34492 0.0779052 1 0.145303 0.0824191 NA
rs103294 rs103294 19 54797848 C T 194 1 1 221245 127588 18753 0 221245 127588 18753 0 367586 219 135 24 0 378 221026 127453 18729 0 367208 0.224565 0.242063 0.224547 0 1.06901 0.862564 1.32487 1.29329 0.848309 1.97169 1.10292 0.933745 1.30275 0.276695 1 0.0948398 0.0871871 NA
rs364585 rs364585 20 12962718 A G 195 1 1 56348 175283 135955 0 56348 175283 135955 0 367586 51 188 139 0 378 56297 175095 135816 0 367208 0.391716 0.383598 0.391725 0 1.18522 0.869648 1.61531 1.12974 0.819517 1.5574 1.03483 0.893656 1.19831 0.643762 1 0.0344983 0.0745997 NA
rs2328223 rs2328223 20 17845921 A C 196 1 1 242960 111732 12894 0 242960 111732 12894 0 367586 258 111 9 0 378 242702 111621 12885 0 367208 0.187058 0.170635 0.187075 0 0.935472 0.748787 1.1687 0.65707 0.337959 1.2775 0.894039 0.739643 1.08066 0.269495 1 -0.103264 0.0935168 NA
20:34154741_C_T rs7264396 20 34154741 C T 197 0.999888 0.999709 229265 122192 16129.7 0 229265 122192 16129.7 0 367586 222 134.035 21.9647 0 378 229043 122058 16107.7 0 367208 0.210088 0.235403 0.210062 3.16702e-16 1.13297 0.914235 1.40403 1.40687 0.907254 2.18162 1.15778 0.978614 1.36974 0.0746181 0.999726 0.159893 0.0896862 NA
20:39180436_T_C rs6016381 20 39180436 T C 198 0.985662 0.976158 134743 175256 57587.4 0 134743 175256 57587.4 0 367586 134.894 184.286 58.8196 0 378 134608 175071 57528.6 0 367208 0.395051 0.399372 0.395047 4.11713e-15 1.0504 0.84111 1.31177 1.02027 0.751008 1.38608 1.01823 0.880244 1.17785 0.825953 0.975111 0.0165808 0.0754029 NA
20:39724338_T_C rs6065311 20 39724338 T C 199 0.999669 0.999483 99688.9 183946 83951.3 0 99688.9 183946 83951.3 0 367586 110.004 179.996 88 0 378 99578.9 183766 83863.3 0 367208 0.478593 0.470894 0.478601 -3.16702e-16 0.886662 0.699339 1.12416 0.949882 0.717571 1.2574 0.969566 0.840472 1.11849 0.674584 0.999979 -0.0306616 0.0730273 NA
rs1800961 rs1800961 20 43042364 C T 200 1 1 345047 22185 354 0 345047 22185 354 0 367586 355 22 1 0 378 344692 22163 353 0 367208 0.0311397 0.031746 0.031139 0 0.963822 0.626448 1.48289 2.7506 0.385308 19.6358 1.02013 0.67918 1.53225 0.941057 1 0.0154645 0.209145 NA
20:44585420_A_G rs4465830 20 44585420 A G 201 0.999851 0.999604 243276 111557 12752.9 0 243276 111557 12752.9 0 367586 251.984 110.016 16 0 378 243024 111447 12736.9 0 367208 0.186437 0.187851 0.186435 -6.33405e-16 0.952053 0.760925 1.19119 1.21152 0.730697 2.00874 1.00935 0.840896 1.21156 0.933833 0.999865 0.00775967 0.0934638 NA
rs181362 rs181362 22 21932068 C T 202 1 1 239937 113956 13693 0 239937 113956 13693 0 367586 239 123 16 0 378 239698 113833 13677 0 367208 0.192257 0.205026 0.192244 0 1.08369 0.871756 1.34714 1.17326 0.70706 1.94686 1.08364 0.908156 1.29303 0.352384 1 0.0859844 0.0924589 NA
rs5763662 rs5763662 22 30378703 C T 203 1 1 351124 16288 174 0 351124 16288 174 0 367586 362 15 1 0 378 350762 16273 173 0 367208 0.0226287 0.0224868 0.0226289 0 0.893157 0.532762 1.49735 5.6009 0.782368 40.0963 0.993576 0.614162 1.60738 0.96686 1 0.0102642 0.247054 NA
22:38595411_G_A rs3761445 22 38595411 G A 204 0.998847 0.998255 59201 176652 131733 0 59201 176652 131733 0 367586 71.8118 177.412 128.776 0 378 59129.2 176475 131604 0 367208 0.40134 0.42465 0.401316 -3.16702e-16 0.827764 0.629192 1.089 0.805698 0.603582 1.0755 0.908218 0.786185 1.04919 0.190987 0.998153 -0.0970884 0.0742456 NA
# Completed successfully at 2019-08-07 22:44:51
