# Supplementary material for: Predicting the effect of statins on cancer risk using genetic variants from a Mendelian randomization study in the UK Biobank
Source: eLife. 2020 Oct 13;9:e57191. doi: 10.7554/eLife.57191 (PMC7553780; doi:10.7554/eLife.57191)
Supplement: Source data 1. [file elife-57191-data1.zip › lipid_snps_CANCER_outcomes_leuk_cll.out]

# Analysis: "SNPTEST 2.5.4-beta1 analysis, started 2019-08-07 20:11:30"
#  started: 2019-08-07 22:45:37
# 
# Analysis properties:
#   -cov_names PC1 PC2 PC3 PC4 PC5 PC6 PC7 PC8 PC9 PC10 ages sex (user-supplied)
#   -data /rds/project/jmmh2/rds-jmmh2-projects/zz_mr/Association_Tests_August/bgen/lipid_snps.bgen /rds/project/jmmh2/rds-jmmh2-projects/zz_mr/Association_Tests_August/input/cancer_v3.sample (user-supplied)
#   -exclude_samples /rds/project/jmmh2/rds-jmmh2-projects/zz_mr/Amy_GWAS/input_all/exclusion_list.txt (user-supplied)
#   -frequentist 1 (user-supplied)
#   -method score (user-supplied)
#   -o /rds/project/jmmh2/rds-jmmh2-projects/zz_mr/Association_Tests_August/output/lipid_snps_CANCER_outcomes_leuk_cll.out (user-supplied)
#   -pheno leuk_cll (user-supplied)
# 
alternate_ids rsid chromosome position alleleA alleleB index average_maximum_posterior_call info cohort_1_AA cohort_1_AB cohort_1_BB cohort_1_NULL all_AA all_AB all_BB all_NULL all_total cases_AA cases_AB cases_BB cases_NULL cases_total controls_AA controls_AB controls_BB controls_NULL controls_total all_maf cases_maf controls_maf missing_data_proportion het_OR het_OR_lower het_OR_upper hom_OR hom_OR_lower hom_OR_upper all_OR all_OR_lower all_OR_upper frequentist_add_pvalue frequentist_add_info frequentist_add_beta_1 frequentist_add_se_1 comment
rs10903129 rs10903129 01 25768937 A G 1 1 1 72158 181055 114373 0 72158 181055 114373 0 367586 140 347 264 0 751 72018 180708 114109 0 366835 0.442578 0.417443 0.44263 0 0.987791 0.811626 1.20219 1.19014 0.969416 1.46111 1.10825 1.00012 1.22806 0.0623777 1 0.0968488 0.0519686 NA
rs4660293 rs4660293 01 40028180 A G 2 1 1 215504 132022 20060 0 215504 132022 20060 0 367586 459 254 38 0 751 215045 131768 20022 0 366835 0.234152 0.219707 0.234182 0 0.90311 0.774652 1.05287 0.889186 0.638509 1.23828 0.920787 0.814819 1.04054 0.190078 1 -0.0801459 0.0611639 NA
rs2479394 rs2479394 01 55486064 G A 3 1 1 28474 148012 191100 0 28474 148012 191100 0 367586 75 305 371 0 751 28399 147707 190729 0 366835 0.278792 0.302929 0.278742 0 0.781881 0.607142 1.00691 0.736544 0.574507 0.944285 0.8893 0.796526 0.992878 0.0286483 1 -0.126282 0.0577079 NA
rs11206510 rs11206510 01 55496039 T C 4 1 1 242622 111961 13003 0 242622 111961 13003 0 367586 508 221 22 0 751 242114 111740 12981 0 366835 0.187666 0.176431 0.187689 0 0.942627 0.804782 1.10408 0.807738 0.526919 1.23822 0.927169 0.811864 1.05885 0.214216 1 -0.0820543 0.0660633 NA
1:55502137_C_G rs2149041 01 55502137 C G 5 0.996853 0.992299 242350 112197 13039.4 0 242350 112197 13039.4 0 367586 490.4 235.627 24.9725 0 751 241860 111961 13014.4 0 366835 0.188086 0.190128 0.188082 -2.37527e-16 1.03794 0.888442 1.21259 0.94635 0.632796 1.41527 1.01344 0.890772 1.15299 0.833325 0.992846 0.0139724 0.0663963 NA
rs2479409 rs2479409 01 55504650 G A 6 1 1 44711 166817 156058 0 44711 166817 156058 0 367586 94 371 286 0 751 44617 166446 155772 0 366835 0.348543 0.37217 0.348495 0 1.05797 0.843484 1.32699 0.871463 0.690152 1.10041 0.902356 0.812629 1.00199 0.0521784 1 -0.105298 0.054231 NA
rs10888897 rs10888897 01 55513061 T C 7 1 1 56449 175511 135626 0 56449 175511 135626 0 367586 122 344 285 0 751 56327 175167 135341 0 366835 0.392301 0.391478 0.392303 0 0.906699 0.737347 1.11495 0.972237 0.786282 1.20217 1.00347 0.904602 1.11314 0.922426 1 0.00515613 0.0529496 NA
1:55518752_C_T rs7552841 01 55518752 C T 8 0.958373 0.933846 142943 172732 51911 0 142943 172732 51911 0 367586 301.369 342.388 107.243 0 751 142641 172390 51803.8 0 366835 0.376177 0.370755 0.376188 4.75053e-15 0.940056 0.805101 1.09763 0.979839 0.785858 1.2217 0.977051 0.879829 1.08502 0.620674 0.933471 -0.0273423 0.0552485 NA
rs562556 rs562556 01 55524237 G A 9 1 1 11874 108124 247588 0 11874 108124 247588 0 367586 26 249 476 0 751 11848 107875 247112 0 366835 0.179376 0.200399 0.179333 0 1.05184 0.701973 1.57609 0.877778 0.591238 1.30319 0.871904 0.768315 0.98946 0.0355616 1 -0.141509 0.0673241 NA
1:55958030_C_T rs1998013 01 55958030 C T 10 0.99938 0.924791 365156 2424.64 5.47451 0 365156 2424.64 5.47451 0 367586 743.957 7.04314 0 0 751 364412 2417.6 5.47451 0 366835 0.00331296 0.00468917 0.00331014 -2.13774e-15 1.42701 0.678736 3.00021 NA NA NA 1.41857 0.675909 2.97724 0.34197 0.966677 0.43497 0.457728 NA
1:62953373_G_A rs10493326 01 62953373 G A 11 0.993589 0.986538 204883 139060 23643.3 0 204883 139060 23643.3 0 367586 419.937 290.608 40.4549 0 751 204463 138769 23602.9 0 366835 0.253473 0.247349 0.253486 7.91756e-16 1.01964 0.877862 1.18431 0.834521 0.604208 1.15262 0.967833 0.860687 1.08832 0.589999 0.983354 -0.0322821 0.0599106 NA
1:63133930_G_A rs4587594 01 63133930 G A 12 0.999555 0.999167 154549 167721 45316.3 0 154549 167721 45316.3 0 367586 304.075 353.796 93.1294 0 751 154245 167367 45223.2 0 366835 0.351419 0.359557 0.351402 7.91756e-17 1.07229 0.919774 1.2501 1.04461 0.82802 1.31787 1.03623 0.932483 1.15153 0.51323 0.99942 0.0354277 0.0541859 NA
1:92993807_C_T rs6603981 01 92993807 C T 13 0.998715 0.997191 16184.9 118957 232444 0 16184.9 118957 232444 0 367586 43.4627 253.541 453.996 0 751 16141.4 118703 231990 0 366835 0.205838 0.226676 0.205796 -2.21692e-15 0.793251 0.574755 1.09481 0.726787 0.532199 0.992522 0.884018 0.783329 0.997649 0.0598095 0.997414 -0.119688 0.0635897 NA
rs12133576 rs12133576 01 93816400 A G 14 1 1 50170 170896 146520 0 50170 170896 146520 0 367586 89 341 321 0 751 50081 170555 146199 0 366835 0.368942 0.345539 0.36899 0 1.12505 0.890756 1.42098 1.2355 0.976732 1.56283 1.10755 0.995709 1.23196 0.0471538 1 0.106165 0.0534861 NA
rs646776 rs646776 01 109818530 C T 15 1 1 18197 127002 222387 0 18197 127002 222387 0 367586 31 263 457 0 751 18166 126739 221930 0 366835 0.222255 0.216378 0.222268 0 1.21603 0.837837 1.76493 1.2067 0.838451 1.73667 1.035 0.915264 1.17039 0.595601 1 0.0330074 0.0621915 NA
1:110198727_C_G rs1010167 01 110198727 C G 16 0.996247 0.993891 137991 174531 55063.9 0 137991 174531 55063.9 0 367586 289.647 349.675 111.678 0 751 137701 174181 54952.2 0 366835 0.3872 0.381512 0.387212 1.26681e-15 0.954403 0.816645 1.1154 0.96617 0.776503 1.20217 0.976201 0.879585 1.08343 0.650065 0.994382 -0.0241652 0.0532657 NA
rs267733 rs267733 01 150958836 A G 17 1 1 258958 99130 9498 0 258958 99130 9498 0 367586 517 221 13 0 751 258441 98909 9485 0 366835 0.160678 0.164447 0.16067 0 1.11693 0.953986 1.30771 0.685136 0.394981 1.18844 1.02813 0.896884 1.17859 0.75585 1 0.0218592 0.0703016 NA
rs12145743 rs12145743 01 156700651 T G 18 1 1 161167 164513 41906 0 161167 164513 41906 0 367586 328 337 86 0 751 160839 164176 41820 0 366835 0.337778 0.338881 0.337776 0 1.00656 0.864463 1.172 1.0084 0.795066 1.27897 1.00495 0.903015 1.11839 0.92437 1 0.00519427 0.0547162 NA
rs4650994 rs4650994 01 178515312 G A 19 1 1 81139 181896 104551 0 81139 181896 104551 0 367586 163 363 225 0 751 80976 181533 104326 0 366835 0.468154 0.458722 0.468174 0 0.99339 0.825623 1.19525 1.07142 0.875619 1.311 1.03874 0.938395 1.14982 0.508977 1 0.0341175 0.0516594 NA
1:182150978_C_A rs1689797 01 182150978 C A 20 0.998404 0.997402 163413 163299 40874.1 0 163413 163299 40874.1 0 367586 332.275 334.325 84.4 0 751 163081 162964 40789.7 0 366835 0.333319 0.33497 0.333315 1.58351e-15 1.00689 0.864924 1.17217 1.01554 0.79953 1.28992 1.00747 0.904998 1.12154 0.832773 0.997687 0.011598 0.0549286 NA
rs2642438 rs2642438 01 220970028 A G 21 1 1 32481 153245 181860 0 32481 153245 181860 0 367586 75 322 354 0 751 32406 152923 181506 0 366835 0.296811 0.314248 0.296775 0 0.909803 0.707432 1.17006 0.842707 0.656678 1.08144 0.920934 0.825781 1.02705 0.15861 1 -0.0796452 0.0564954 NA
1:220985811_T_C rs903319 01 220985811 T C 22 0.997348 0.994976 198690 143077 25818.5 0 198690 143077 25818.5 0 367586 408.071 294.859 48.0706 0 751 198282 142783 25770.4 0 366835 0.264856 0.26032 0.264865 7.91756e-16 1.00343 0.863692 1.16578 0.906371 0.672018 1.22245 0.9768 0.870366 1.09625 0.66083 0.994841 -0.025772 0.0587371 NA
rs4846914 rs4846914 01 230295691 G A 23 1 1 56753 176014 134819 0 56753 176014 134819 0 367586 124 367 260 0 751 56629 175647 134559 0 366835 0.393813 0.409454 0.393781 0 0.954207 0.778269 1.16992 0.882425 0.712331 1.09314 0.936856 0.845203 1.03845 0.188656 1 -0.06964 0.0529757 NA
1:230419344_G_A rs6680658 01 230419344 G A 24 0.993148 0.986 216214 131472 19900 0 216214 131472 19900 0 367586 437.161 276.11 37.7294 0 751 215777 131196 19862.3 0 366835 0.232969 0.234067 0.232967 -1.82104e-15 1.03878 0.89335 1.20789 0.937591 0.672108 1.30794 1.00617 0.892778 1.13395 0.966091 0.985579 0.00261635 0.0615439 NA
1:234849339_G_A rs2587534 01 234849339 G A 25 0.99591 0.992501 85062.7 183708 98815.1 0 85062.7 183708 98815.1 0 367586 173.957 373.18 203.863 0 751 84888.7 183335 98611.2 0 366835 0.481294 0.480089 0.481296 4.27548e-15 0.993303 0.829575 1.18934 1.00883 0.82389 1.23529 1.00485 0.908014 1.11201 0.930251 0.99297 0.0045474 0.051953 NA
rs1367117 rs1367117 02 21263900 G A 26 1 1 161856 163987 41743 0 161856 163987 41743 0 367586 345 338 68 0 751 161511 163649 41675 0 366835 0.336619 0.315579 0.336662 0 0.966911 0.832095 1.12357 0.763864 0.588815 0.990955 0.908501 0.81474 1.01305 0.0785604 1 -0.0962587 0.0547204 NA
rs515135 rs515135 02 21286057 T C 27 1 1 11882 108434 247270 0 11882 108434 247270 0 367586 21 222 508 0 751 11861 108212 246762 0 366835 0.179819 0.175766 0.179827 0 1.15872 0.740402 1.81339 1.16275 0.75122 1.79973 1.02818 0.900129 1.17444 0.681246 1 0.0276608 0.0673401 NA
rs1260326 rs1260326 02 27730940 T C 28 1 1 57437 175526 134623 0 57437 175526 134623 0 367586 104 368 279 0 751 57333 175158 134344 0 366835 0.39501 0.383489 0.395033 0 1.15821 0.931473 1.44015 1.14487 0.913838 1.43432 1.04976 0.945963 1.16495 0.373221 1 0.0470866 0.0528792 NA
2:27731212_T_C rs3817588 02 27731212 T C 29 0.991982 0.980657 237957 115439 14189.4 0 237957 115439 14189.4 0 367586 461.224 257.384 32.3922 0 751 237496 115182 14157 0 366835 0.195625 0.214493 0.195586 -3.72125e-15 1.15065 0.987743 1.34042 1.17819 0.824736 1.68312 1.12306 0.992742 1.27049 0.0595883 0.978891 0.124039 0.0658443 NA
rs6544713 rs6544713 02 44073881 T C 30 1 1 38467 160718 168401 0 38467 160718 168401 0 367586 87 324 340 0 751 38380 160394 168061 0 366835 0.32326 0.331558 0.323243 0 0.891133 0.703144 1.12938 0.892478 0.705038 1.12975 0.962945 0.864766 1.07227 0.502647 1 -0.0370432 0.0552611 NA
rs4148218 rs4148218 02 44099582 G A 31 1 1 245276 109927 12383 0 245276 109927 12383 0 367586 496 232 23 0 751 244780 109695 12360 0 366835 0.183213 0.185087 0.183209 0 1.04375 0.892935 1.22003 0.91834 0.60433 1.39551 1.01258 0.888823 1.15356 0.848571 1 0.0127635 0.0668451 NA
rs2710642 rs2710642 02 63149557 G A 32 1 1 39456 161626 166504 0 39456 161626 166504 0 367586 71 345 335 0 751 39385 161281 166169 0 366835 0.327186 0.324234 0.327192 0 1.18661 0.918915 1.53229 1.11832 0.865472 1.44505 1.01356 0.909659 1.12932 0.86498 1 0.00938204 0.0551761 NA
2:118576719_T_C rs17508045 02 118576719 T C 33 0.999611 0.997929 305977 58744.1 2864.9 0 305977 58744.1 2864.9 0 367586 614.929 131.071 5 0 751 305362 58613 2859.9 0 366835 0.087699 0.0939218 0.0876863 -1.66269e-15 1.11046 0.91943 1.34117 0.868178 0.359794 2.0949 1.07848 0.906653 1.28288 0.409464 0.998942 0.075285 0.0912726 NA
rs2030746 rs2030746 02 121309488 C T 34 1 1 125469 178592 63525 0 125469 178592 63525 0 367586 257 372 122 0 751 125212 178220 63403 0 366835 0.415742 0.41012 0.415754 0 1.01695 0.867329 1.19238 0.937482 0.755587 1.16317 0.977028 0.881468 1.08295 0.63726 1 -0.0247474 0.0524827 NA
2:135762344_C_T rs16831243 02 135762344 C T 35 0.999529 0.998031 297933 65518.4 4134.64 0 297933 65518.4 4134.64 0 367586 617.31 125.69 8 0 751 297316 65392.7 4126.64 0 366835 0.100368 0.0943344 0.10038 4.75053e-16 0.925735 0.764026 1.12167 0.933701 0.464536 1.8767 0.933496 0.78505 1.11001 0.622905 0.997464 -0.0430336 0.0875134 NA
2:165551201_T_C rs7607980 02 165551201 T C 36 0.999288 0.997628 284300 77910.9 5375.6 0 284300 77910.9 5375.6 0 367586 584.667 149.333 17 0 751 283715 77761.5 5358.6 0 366835 0.1206 0.122059 0.120597 -2.77114e-15 0.931892 0.778472 1.11555 1.53947 0.949757 2.49534 1.01381 0.868545 1.18337 0.856054 0.993052 0.0144368 0.0795855 NA
2:165619163_T_G rs355838 02 165619163 T G 37 0.994557 0.992059 56385.1 175396 135805 0 56385.1 175396 135805 0 367586 120.839 346.573 283.588 0 751 56264.3 175049 135521 0 366835 0.391971 0.391645 0.391972 9.50107e-16 0.921846 0.749268 1.13417 0.974327 0.787288 1.2058 1.00137 0.902718 1.1108 0.97475 0.990374 -0.00168692 0.0532957 NA
rs2287623 rs2287623 02 169830155 G A 38 1 1 57757 176298 133531 0 57757 176298 133531 0 367586 119 347 285 0 751 57638 175951 133246 0 366835 0.39693 0.389481 0.396945 0 0.955212 0.775499 1.17657 1.03598 0.83628 1.28338 1.03178 0.930038 1.14466 0.562888 1 0.0305906 0.0528739 NA
rs1047891 rs1047891 02 211540507 C A 39 1 1 172154 158700 36732 0 172154 158700 36732 0 367586 334 349 68 0 751 171820 158351 36664 0 366835 0.315795 0.322903 0.315781 0 1.13379 0.975679 1.31752 0.954105 0.734926 1.23865 1.03331 0.927276 1.15147 0.545458 1 0.0336492 0.0556571 NA
rs1250229 rs1250229 02 216304384 T C 40 1 1 24471 143779 199336 0 24471 143779 199336 0 367586 58 292 401 0 751 24413 143487 198935 0 366835 0.262144 0.271638 0.262125 0 0.856571 0.646031 1.13573 0.84845 0.644031 1.11775 0.952537 0.850065 1.06736 0.4126 1 -0.0484428 0.0591251 NA
2:227122216_G_T rs1515110 02 227122216 G T 41 0.999003 0.998217 48609.5 170037 148940 0 48609.5 170037 148940 0 367586 112.071 342.267 296.663 0 751 48497.4 169694 148643 0 366835 0.363528 0.377102 0.3635 7.91756e-17 0.872819 0.704985 1.08061 0.863663 0.694799 1.07357 0.94333 0.849765 1.0472 0.267962 0.998983 -0.0595865 0.0537897 NA
rs11563251 rs11563251 02 234679384 C T 42 1 1 290875 72172 4539 0 290875 72172 4539 0 367586 595 147 9 0 751 290280 72025 4530 0 366835 0.110518 0.109854 0.11052 0 0.995713 0.831099 1.19293 0.969269 0.501515 1.87329 0.993228 0.844774 1.16777 0.913628 1 -0.00893044 0.0823357 NA
3:12296469_G_A rs9875338 03 12296469 G A 43 0.999063 0.998416 132583 176123 58880 0 132583 176123 58880 0 367586 305.106 339.765 106.129 0 751 132278 175783 58773.9 0 366835 0.399747 0.367526 0.399813 -7.91756e-16 0.837991 0.717845 0.978245 0.782869 0.62758 0.976584 0.872318 0.78537 0.968892 0.00957949 0.999011 -0.136838 0.0528201 NA
rs7640978 rs7640978 03 32533010 C T 44 1 1 305112 59557 2917 0 305112 59557 2917 0 367586 622 122 7 0 751 304490 59435 2910 0 366835 0.0889465 0.0905459 0.0889433 0 1.00485 0.827425 1.22031 1.17757 0.558553 2.48262 1.01981 0.854875 1.21657 0.806934 1 0.0222154 0.090904 NA
Affx-22382690 rs2290547 03 47061183 G A 45 1 1 250117 105993 11476 0 250117 105993 11476 0 367586 508 225 18 0 751 249609 105768 11458 0 366835 0.175394 0.173768 0.175398 0 1.04526 0.893279 1.2231 0.771899 0.482215 1.2356 0.988757 0.865098 1.13009 0.854871 1 -0.0124273 0.0679435 NA
3:50113034_A_G rs2240327 03 50113034 A G 46 0.99989 0.999813 100622 183347 83617 0 100622 183347 83617 0 367586 190.992 384.227 175.78 0 751 100431 182963 83441.3 0 366835 0.47687 0.489872 0.476843 -2.37527e-16 1.10427 0.928198 1.31375 1.10775 0.902363 1.35988 1.05356 0.952093 1.16585 0.288798 0.999438 0.0558252 0.0526275 NA
rs13326165 rs13326165 03 52532118 A G 47 1 1 15455 119214 232917 0 15455 119214 232917 0 367586 27 238 486 0 751 15428 118976 232431 0 366835 0.204203 0.194407 0.204223 0 1.14305 0.767451 1.70246 1.19478 0.81065 1.76093 1.06344 0.935751 1.20856 0.297431 1 0.0668654 0.0641728 NA
rs6805251 rs6805251 03 119560606 T C 48 1 1 53874 173703 140009 0 53874 173703 140009 0 367586 108 344 299 0 751 53766 173359 139710 0 366835 0.382837 0.372836 0.382857 0 0.987861 0.795632 1.22653 1.06544 0.854805 1.32797 1.04355 0.939826 1.15873 0.44279 1 0.0408232 0.0531905 NA
rs17345563 rs17345563 03 132209203 A G 49 1 1 289295 73612 4679 0 289295 73612 4679 0 367586 576 164 11 0 751 288719 73448 4668 0 366835 0.112858 0.123835 0.112835 0 1.11922 0.940795 1.33149 1.18118 0.65001 2.14639 1.11126 0.952933 1.29589 0.162031 1 0.114417 0.0818271 NA
3:135932359_C_T rs687339 03 135932359 C T 50 0.998803 0.997227 19123.1 129452 219011 0 19123.1 129452 219011 0 367586 54.1804 256.973 439.847 0 751 19068.9 129195 218571 0 366835 0.228107 0.243231 0.228076 -1.58351e-15 0.700043 0.522038 0.938745 0.708258 0.533905 0.939547 0.919282 0.81696 1.03442 0.181661 0.998408 -0.0822689 0.0615942 NA
3:156798294_A_G rs1482852 03 156798294 A G 51 0.998128 0.996845 131815 177009 58762 0 131815 177009 58762 0 367586 277.918 353.247 119.835 0 751 131537 176656 58642.2 0 366835 0.400631 0.394752 0.400643 1.42516e-15 0.946419 0.808651 1.10766 0.967179 0.780525 1.19847 0.975705 0.879708 1.08218 0.660675 0.99619 -0.0232565 0.0529783 NA
3:170727218_G_A rs10513688 03 170727218 G A 52 0.999974 0.999859 299612 64506.6 3467.13 0 299612 64506.6 3467.13 0 367586 629.988 114.012 7 0 751 298982 64392.5 3460.13 0 366835 0.0971756 0.0852275 0.0972001 -9.50107e-16 0.840286 0.6882 1.02598 0.960106 0.455491 2.02376 0.86535 0.72187 1.03735 0.125286 0.999911 -0.133997 0.0874106 NA
rs6831256 rs6831256 04 3473139 A G 53 1 1 122328 179565 65693 0 122328 179565 65693 0 367586 256 349 146 0 751 122072 179216 65547 0 366835 0.422964 0.426764 0.422956 0 0.928592 0.790146 1.0913 1.06213 0.866565 1.30182 1.01571 0.91689 1.12518 0.674574 1 0.0220008 0.052398 NA
4:26062990_A_G rs10019888 04 26062990 A G 54 0.996652 0.990717 256221 101227 10138.8 0 256221 101227 10138.8 0 367586 517.153 211.694 22.1529 0 751 255703 101015 10116.7 0 366835 0.165273 0.170439 0.165263 -6.65075e-15 1.03619 0.882908 1.21609 1.08271 0.707335 1.65729 1.03776 0.907037 1.18733 0.61826 0.990598 0.0347228 0.0696799 NA
rs442177 rs442177 04 88030261 G T 55 1 1 60675 177384 129527 0 60675 177384 129527 0 367586 133 345 273 0 751 60542 177039 129254 0 366835 0.406346 0.406791 0.406345 0 0.887065 0.726078 1.08375 0.961444 0.781295 1.18313 0.998153 0.900409 1.10651 0.928014 1 -0.00475682 0.0526522 NA
4:88160140_C_T rs10029254 04 88160140 C T 56 0.999897 0.999771 217251 130571 19763.7 0 217251 130571 19763.7 0 367586 439.008 269.992 42 0 751 216812 130301 19721.7 0 366835 0.231372 0.235681 0.231364 3.16702e-16 1.02333 0.87925 1.19101 1.05176 0.766101 1.44394 1.02441 0.909225 1.15419 0.724228 0.99997 0.0215857 0.0611817 NA
rs3822072 rs3822072 04 89741269 G A 57 1 1 110787 182105 74694 0 110787 182105 74694 0 367586 233 380 138 0 751 110554 181725 74556 0 366835 0.450905 0.436751 0.450934 0 0.992173 0.842725 1.16812 0.878244 0.711364 1.08427 0.944157 0.852543 1.04562 0.315859 1 -0.0521714 0.0520152 NA
rs2602836 rs2602836 04 100014805 A G 58 1 1 64735 179575 123276 0 64735 179575 123276 0 367586 131 366 254 0 751 64604 179209 123022 0 366835 0.420371 0.418109 0.420376 0 1.00719 0.824815 1.22988 1.01821 0.824486 1.25746 1.00935 0.910895 1.11845 0.840722 1 0.0105292 0.052392 NA
rs13107325 rs13107325 04 103188709 C T 59 1 1 314539 51078 1969 0 314539 51078 1969 0 367586 643 106 2 0 751 313896 50972 1967 0 366835 0.0748342 0.0732357 0.0748375 0 1.01519 0.826464 1.24702 0.496364 0.123782 1.99042 0.976905 0.804381 1.18643 0.711202 1 -0.0362553 0.0979233 NA
rs6450176 rs6450176 05 53298025 G A 60 1 1 205147 139012 23427 0 205147 139012 23427 0 367586 423 274 54 0 751 204724 138738 23373 0 366835 0.25282 0.254328 0.252817 0 0.955836 0.820932 1.11291 1.11817 0.842092 1.48476 1.00801 0.897387 1.13228 0.881595 1 0.00886154 0.0594946 NA
5:55861786_C_T rs9686661 05 55861786 C T 61 0.999884 0.999703 235332 117442 14811.2 0 235332 117442 14811.2 0 367586 480.996 244.004 26 0 751 234851 117198 14785.2 0 366835 0.200041 0.197073 0.200047 -3.95878e-16 1.01655 0.871276 1.18604 0.858613 0.578437 1.2745 0.981483 0.864196 1.11469 0.750913 0.999983 -0.0204904 0.0645496 NA
5:67714246_A_G rs4976033 05 67714246 A G 62 0.983128 0.97252 131248 176794 59543.3 0 131248 176794 59543.3 0 367586 282.016 352.647 116.337 0 751 130966 176442 59426.9 0 366835 0.402465 0.389695 0.402491 9.50107e-16 0.928167 0.793516 1.08567 0.909122 0.732374 1.12853 0.947908 0.854444 1.0516 0.316362 0.96466 -0.053777 0.0536716 NA
5:74560579_G_A rs10066707 05 74560579 G A 63 0.993838 0.99098 146622 170694 50270.3 0 146622 170694 50270.3 0 367586 315.482 341.769 93.749 0 751 146306 170352 50176.6 0 366835 0.36894 0.352375 0.368974 1.74186e-15 0.930408 0.798262 1.08443 0.866471 0.687907 1.09139 0.930534 0.836968 1.03456 0.201295 0.992271 -0.0686431 0.0537168 NA
5:74562029_C_G rs2006760 05 74562029 C G 64 0.989448 0.974963 232555 119577 15454 0 232555 119577 15454 0 367586 473.529 239.827 37.6431 0 751 232082 119337 15416.4 0 366835 0.204693 0.209796 0.204683 -8.78849e-15 0.984957 0.843112 1.15067 1.19673 0.858373 1.66847 1.03161 0.910997 1.1682 0.570054 0.977922 0.0368811 0.0649348 NA
rs7703051 rs7703051 05 74625487 C A 65 1 1 143724 172086 51776 0 143724 172086 51776 0 367586 318 345 88 0 751 143406 171741 51688 0 366835 0.37493 0.346871 0.374987 0 0.905911 0.777756 1.05518 0.767774 0.606193 0.972424 0.885199 0.795885 0.984535 0.0250659 1 -0.119605 0.0533859 NA
5:74641707_G_A rs2303152 05 74641707 G A 66 0.999561 0.998347 297281 66549.7 3754.97 0 297281 66549.7 3754.97 0 367586 604.569 138.427 8.00392 0 751 296677 66411.3 3746.96 0 366835 0.100738 0.10282 0.100734 1.10846e-15 1.02286 0.850218 1.23057 1.04824 0.521526 2.10691 1.02308 0.866005 1.20865 0.837718 0.994878 0.0176001 0.0859321 NA
5:74648496_G_T rs17238484 05 74648496 G T 67 0.99975 0.999474 220665 127957 18963.4 0 220665 127957 18963.4 0 367586 471.039 242.961 37 0 751 220194 127714 18926.4 0 366835 0.22564 0.211026 0.22567 7.1258e-16 0.889295 0.761631 1.03836 0.913867 0.653745 1.27749 0.917753 0.810673 1.03898 0.167821 0.999824 -0.0851459 0.061734 NA
rs5909 rs5909 05 74656175 G A 68 1 1 301812 62562 3212 0 301812 62562 3212 0 367586 630 117 4 0 751 301182 62445 3208 0 366835 0.0938365 0.0832224 0.0938583 0 0.895729 0.735197 1.09131 0.596093 0.222889 1.59419 0.876394 0.729644 1.05266 0.169556 1 -0.121962 0.0887881 NA
rs12916 rs12916 05 74656539 T C 69 1 1 132156 176603 58827 0 132156 176603 58827 0 367586 298 352 101 0 751 131858 176251 58726 0 366835 0.400256 0.368842 0.40032 0 0.883693 0.757222 1.03129 0.760994 0.607132 0.953848 0.875413 0.788218 0.972254 0.0122901 1 -0.132117 0.0527687 NA
rs4530754 rs4530754 05 122855416 G A 70 1 1 76377 182312 108897 0 76377 182312 108897 0 367586 141 389 221 0 751 76236 181923 108676 0 366835 0.455765 0.446738 0.455784 0 1.15612 0.95334 1.40203 1.09951 0.889949 1.35842 1.03721 0.93679 1.14839 0.481926 1 0.0365362 0.0519564 NA
rs6882076 rs6882076 05 156390297 T C 71 1 1 49173 170253 148160 0 49173 170253 148160 0 367586 109 350 292 0 751 49064 169903 147868 0 366835 0.365355 0.378162 0.365329 0 0.927264 0.74771 1.14994 0.888884 0.713177 1.10788 0.94653 0.852697 1.05069 0.311368 1 -0.0543191 0.0536562 NA
6:16109163_A_C rs2294261 06 16109163 A C 72 0.99645 0.994416 95752.4 183259 88575.1 0 95752.4 183259 88575.1 0 367586 182.949 381.02 187.031 0 751 95569.5 182878 88388 0 366835 0.490237 0.502718 0.490212 1.10846e-15 1.08837 0.912296 1.29842 1.10538 0.90138 1.35554 1.0513 0.950068 1.16332 0.286092 0.9944 0.0552977 0.0518383 NA
6:26093141_G_A rs1800562 06 26093141 G A 73 0.99952 0.997285 313425 51906.4 2254.63 0 313425 51906.4 2254.63 0 367586 656.325 88.6745 6 0 751 312769 51817.7 2248.63 0 366835 0.076738 0.067027 0.0767579 8.70931e-16 0.815502 0.65318 1.01816 1.27156 0.568564 2.84377 0.864118 0.70577 1.05799 0.126456 0.997345 -0.148205 0.0969782 NA
rs2247056 rs2247056 06 31265490 T C 74 1 1 32591 153678 181317 0 32591 153678 181317 0 367586 77 319 355 0 751 32514 153359 180962 0 366835 0.297699 0.314913 0.297664 0 0.878337 0.68463 1.12685 0.828363 0.647274 1.06012 0.922009 0.826797 1.02819 0.185913 1 -0.0749965 0.0566967 NA
6:34563164_A_G rs205262 06 34563164 A G 75 0.999283 0.998621 196621 144317 26647.4 0 196621 144317 26647.4 0 367586 371.804 312.227 66.9686 0 751 196250 144005 26580.4 0 366835 0.268797 0.297047 0.268739 -1.58351e-16 1.14443 0.984421 1.33044 1.32986 1.02487 1.72559 1.14985 1.02926 1.28457 0.0125259 0.997861 0.145732 0.0583634 NA
6:43757896_C_A rs998584 06 43757896 C A 76 0.996387 0.994693 98504 183562 85520.5 0 98504 183562 85520.5 0 367586 195.722 384.102 171.176 0 751 98308.3 183177 85349.3 0 366835 0.482339 0.483658 0.482337 4.75053e-16 1.05324 0.886532 1.25129 1.00739 0.820405 1.23698 1.00531 0.908453 1.11249 0.886844 0.996351 0.00737802 0.0518486 NA
rs17789218 rs17789218 06 100600097 T C 77 1 1 209829 135864 21893 0 209829 135864 21893 0 367586 440 275 36 0 751 209389 135589 21857 0 366835 0.244365 0.231025 0.244392 0 0.965182 0.830058 1.1223 0.783814 0.557866 1.10128 0.928875 0.823751 1.04741 0.206953 1 -0.0758888 0.0601343 NA
6:116337503_G_A rs868943 06 116337503 G A 78 0.999615 0.999376 122639 178859 66087.8 0 122639 178859 66087.8 0 367586 239 356 156 0 751 122400 178503 65931.8 0 366835 0.423077 0.44474 0.423033 6.33405e-16 1.02138 0.866833 1.20349 1.21175 0.990153 1.48294 1.09241 0.986604 1.20957 0.11247 0.999977 0.082909 0.0522364 NA
rs9491696 rs9491696 06 127452639 C G 79 1 1 94100 183991 89495 0 94100 183991 89495 0 367586 166 389 196 0 751 93934 183602 89299 0 366835 0.493736 0.519973 0.493682 0 1.19891 0.999536 1.43805 1.24201 1.00983 1.52756 1.11094 1.00388 1.22941 0.0474696 1 0.102566 0.0517466 NA
6:139831757_T_C rs634869 06 139831757 T C 80 0.999776 0.999687 61831.2 177550 128204 0 61831.2 177550 128204 0 367586 121 353 277 0 751 61710.2 177197 127927 0 366835 0.409717 0.396138 0.409745 0 1.01599 0.826286 1.24925 1.1043 0.891736 1.36754 1.05819 0.95414 1.17359 0.281898 0.999999 0.0565392 0.0525425 NA
6:152040291_T_C rs12525163 06 152040291 T C 81 0.999285 0.998573 193858 146362 27365.9 0 193858 146362 27365.9 0 367586 388.035 303.98 58.9843 0 751 193470 146058 27306.9 0 366835 0.273533 0.280925 0.273517 1.26681e-15 1.03768 0.892891 1.20595 1.07698 0.818693 1.41675 1.03766 0.927123 1.16138 0.545102 0.999147 0.0351355 0.0580641 NA
6:160575985_C_T rs2297374 06 160575985 C T 82 0.998105 0.996826 143986 171881 51719.5 0 143986 171881 51719.5 0 367586 288.451 351.149 111.4 0 751 143697 171530 51608.1 0 366835 0.374497 0.382123 0.374481 2.53362e-15 1.01983 0.872609 1.1919 1.07534 0.863954 1.33844 1.03303 0.930816 1.14646 0.553576 0.995849 0.0316789 0.0534747 NA
rs1564348 rs1564348 06 160578860 T C 83 1 1 253279 103766 10541 0 253279 103766 10541 0 367586 525 210 16 0 751 252754 103556 10525 0 366835 0.169821 0.161119 0.169839 0 0.976299 0.831783 1.14592 0.731874 0.444885 1.204 0.938791 0.818027 1.07738 0.363873 1 -0.0626108 0.0689539 NA
rs702485 rs702485 07 6449272 A G 84 1 1 109061 182158 76367 0 109061 182158 76367 0 367586 225 379 147 0 751 108836 181779 76220 0 366835 0.455529 0.448069 0.455544 0 1.00852 0.855013 1.18959 0.932907 0.757661 1.14869 0.970271 0.876358 1.07425 0.568618 1 -0.0295882 0.0519011 NA
7:16152174_T_A rs17286602 07 16152174 T A 85 0.997749 0.99646 120185 180187 67214.2 0 120185 180187 67214.2 0 367586 241.404 368.431 141.165 0 751 119943 179819 67073.1 0 366835 0.427948 0.433263 0.427938 -6.33405e-16 1.01801 0.865359 1.19759 1.0457 0.849426 1.28734 1.02196 0.922706 1.13189 0.645741 0.995874 0.024123 0.052477 NA
rs10282707 rs10282707 07 17911038 C T 86 1 1 133659 176056 57871 0 133659 176056 57871 0 367586 245 382 124 0 751 133414 175674 57747 0 366835 0.396911 0.419441 0.396865 0 1.18411 1.00844 1.39037 1.1693 0.941932 1.45156 1.09798 0.990924 1.21661 0.075931 1 0.0937933 0.0528473 NA
rs12670798 rs12670798 07 21607352 T C 87 1 1 208500 136805 22281 0 208500 136805 22281 0 367586 402 307 42 0 751 208098 136498 22239 0 366835 0.2467 0.26032 0.246672 0 1.16427 1.00339 1.35095 0.977633 0.711228 1.34383 1.0748 0.95768 1.20624 0.202109 1 0.0765698 0.0600281 NA
rs4722551 rs4722551 07 25991826 T C 88 1 1 260182 98070 9334 0 260182 98070 9334 0 367586 544 192 15 0 751 259638 97878 9319 0 366835 0.15879 0.147803 0.158813 0 0.936236 0.794072 1.10385 0.76823 0.459746 1.2837 0.918652 0.796535 1.05949 0.22957 1 -0.084742 0.0705321 NA
rs2073547 rs2073547 07 44582331 A G 89 1 1 245422 109039 13125 0 245422 109039 13125 0 367586 530 197 24 0 751 244892 108842 13101 0 366835 0.184024 0.163116 0.184066 0 0.836312 0.710022 0.985066 0.846458 0.562079 1.27472 0.863995 0.753372 0.990861 0.0431137 1 -0.134426 0.0664617 NA
rs217386 rs217386 07 44600695 G A 90 1 1 121990 179168 66428 0 121990 179168 66428 0 367586 242 362 147 0 751 121748 178806 66281 0 366835 0.424423 0.436751 0.424398 0 1.01853 0.865411 1.19874 1.11577 0.908799 1.36988 1.05168 0.949629 1.16469 0.361268 1 0.0476691 0.0522143 NA
rs4917014 rs4917014 07 50305863 T G 91 1 1 170006 160266 37314 0 170006 160266 37314 0 367586 330 343 78 0 751 169676 159923 37236 0 366835 0.319509 0.332224 0.319483 0 1.10278 0.947952 1.2829 1.07706 0.841316 1.37885 1.05972 0.951725 1.17997 0.287723 1 0.0589604 0.0554592 NA
rs17145738 rs17145738 07 72982874 C T 92 1 1 283413 78558 5615 0 283413 78558 5615 0 367586 582 158 11 0 751 282831 78400 5604 0 366835 0.122132 0.11984 0.122137 0 0.979366 0.821311 1.16784 0.953891 0.525023 1.73308 0.978638 0.837387 1.14371 0.769765 1 -0.0230603 0.0787895 NA
rs799160 rs799160 07 73060006 C T 93 1 1 96049 183953 87584 0 96049 183953 87584 0 367586 207 358 186 0 751 95842 183595 87398 0 366835 0.488486 0.486019 0.488491 0 0.902834 0.760685 1.07155 0.985365 0.808175 1.2014 0.990154 0.894774 1.0957 0.9267 1 -0.004765 0.051795 NA
7:116358044_A_G rs38855 07 116358044 A G 94 0.993016 0.989758 102992 183261 81332.4 0 102992 183261 81332.4 0 367586 219.863 381.459 149.678 0 751 102772 182880 81182.7 0 366835 0.470538 0.453273 0.470573 1.02928e-15 0.975006 0.825761 1.15122 0.861829 0.700052 1.06099 0.932756 0.842564 1.0326 0.178328 0.989356 -0.0700289 0.0520304 NA
7:130444934_A_G rs3996352 07 130444934 A G 95 0.997482 0.996091 94810.4 183476 89299.7 0 94810.4 183476 89299.7 0 367586 187.29 370.957 192.753 0 751 94623.1 183105 89106.9 0 366835 0.492504 0.503637 0.492481 -2.37527e-16 1.02354 0.858474 1.22035 1.09288 0.893602 1.33659 1.04564 0.944946 1.15705 0.422421 0.997583 0.0415234 0.0517601 NA
rs17173637 rs17173637 07 150529449 T C 96 1 1 308034 56880 2672 0 308034 56880 2672 0 367586 621 125 5 0 751 307413 56755 2667 0 366835 0.0846387 0.0898802 0.084628 0 1.09028 0.899496 1.32152 0.928063 0.384604 2.23945 1.06819 0.894896 1.27504 0.457751 1 0.069015 0.0929426 NA
8:9184231_G_A rs4240624 08 9184231 G A 97 0.999841 0.999322 3037.28 61083.2 303465 0 3037.28 61083.2 303465 0 367586 4 118.643 628.357 0 751 3033.28 60964.6 302837 0 366835 0.0913498 0.0843163 0.0913642 2.37527e-16 1.47577 0.544508 3.99973 1.57344 0.58831 4.20817 1.09199 0.910121 1.31021 0.344549 0.998111 0.0849311 0.0898538 NA
8:9267117_C_T rs9693857 08 9267117 C T 98 0.996631 0.995289 112952 181929 72705.1 0 112952 181929 72705.1 0 367586 223.478 376.133 151.388 0 751 112728 181553 72553.7 0 366835 0.445255 0.452004 0.445241 9.50107e-16 1.04505 0.885465 1.23339 1.05252 0.856125 1.29397 1.02772 0.928318 1.13776 0.591884 0.99707 0.0279378 0.0521123 NA
8:15799853_G_C rs4332136 08 15799853 G C 99 0.999557 0.97821 361744 5820.84 21 0 361744 5820.84 21 0 367586 736.98 14.0196 0 0 751 361007 5806.82 21 0 366835 0.00797478 0.00933396 0.007972 -6.25487e-15 1.18265 0.696773 2.00735 NA NA NA 1.17245 0.692493 1.98507 0.466336 0.998244 0.215728 0.296145 NA
rs4921914 rs4921914 08 18272438 C T 100 1 1 17860 128015 221711 0 17860 128015 221711 0 367586 36 260 455 0 751 17824 127755 221256 0 366835 0.222717 0.221039 0.22272 0 1.00762 0.710841 1.42832 1.01817 0.724928 1.43002 1.00979 0.893808 1.14081 0.834225 1 0.01303 0.0622592 NA
rs1801177 rs1801177 08 19805708 G A 101 1 1 355064 12417 105 0 355064 12417 105 0 367586 722 29 0 0 751 354342 12388 105 0 366835 0.0171756 0.0193076 0.0171712 0 1.1489 0.79229 1.66602 NA NA NA 1.12687 0.779962 1.62806 0.550566 1 0.118253 0.198108 NA
rs268 rs268 08 19813529 A G 102 1 1 354297 13161 128 0 354297 13161 128 0 367586 715 36 0 0 751 353582 13125 128 0 366835 0.0182502 0.023968 0.0182384 0 1.3564 0.970048 1.89662 NA NA NA 1.32186 0.949279 1.84069 0.118026 1 0.299592 0.191663 NA
rs301 rs301 08 19816934 T C 103 1 1 215031 132363 20192 0 215031 132363 20192 0 367586 435 278 38 0 751 214596 132085 20154 0 366835 0.234975 0.235686 0.234973 0 1.0383 0.89309 1.20713 0.930154 0.667463 1.29623 1.00397 0.89108 1.13115 0.979337 1 0.00157972 0.0609943 NA
rs326 rs326 08 19819439 A G 104 1 1 183581 152452 31553 0 183581 152452 31553 0 367586 361 321 69 0 751 183220 152131 31484 0 366835 0.293208 0.305593 0.293182 0 1.07091 0.921264 1.24486 1.11231 0.859537 1.43941 1.06096 0.950538 1.18421 0.313882 1 0.0572376 0.0568335 NA
rs328 rs328 08 19819724 C G 105 1 1 297126 66721 3739 0 297126 66721 3739 0 367586 622 125 4 0 751 296504 66596 3735 0 366835 0.100927 0.0885486 0.100953 0 0.894751 0.738222 1.08447 0.510516 0.190899 1.36526 0.865192 0.723986 1.03394 0.0998383 1 -0.141076 0.085727 NA
rs12678919 rs12678919 08 19844222 A G 106 1 1 299527 64583 3476 0 299527 64583 3476 0 367586 627 120 4 0 751 298900 64463 3472 0 366835 0.0973038 0.0852197 0.0973285 0 0.88742 0.729849 1.07901 0.54921 0.205365 1.46876 0.863998 0.720738 1.03573 0.103301 1 -0.141944 0.0871323 NA
8:19865843_G_A rs894210 08 19865843 G A 107 0.995362 0.992945 77450.3 182762 107374 0 77450.3 182762 107374 0 367586 164.243 370.788 215.969 0 751 77286.1 182391 107158 0 366835 0.459297 0.465562 0.459284 4.75053e-16 0.956614 0.795917 1.14976 0.948375 0.774035 1.16198 0.975061 0.880957 1.07922 0.551146 0.99 -0.0310968 0.0521719 NA
rs10102164 rs10102164 08 55421614 G A 108 1 1 228370 122682 16534 0 228370 122682 16534 0 367586 454 266 31 0 751 227916 122416 16503 0 366835 0.211855 0.218375 0.211842 0 1.09084 0.937491 1.26928 0.943013 0.655167 1.35732 1.03946 0.91958 1.17497 0.603105 1 0.0328545 0.0631889 NA
8:59385919_C_T rs2326077 08 59385919 C T 109 0.999418 0.998927 41715.8 164193 161677 0 41715.8 164193 161677 0 367586 77 347.882 326.118 0 751 41638.8 163845 161351 0 366835 0.336825 0.334143 0.336831 -7.91756e-17 1.14817 0.896811 1.46999 1.09297 0.852427 1.4014 1.01213 0.909128 1.1268 0.77706 0.998547 0.0154887 0.054701 NA
rs2293889 rs2293889 08 116599199 T G 110 1 1 68113 181339 118134 0 68113 181339 118134 0 367586 138 380 233 0 751 67975 180959 117901 0 366835 0.43196 0.436751 0.43195 0 1.03436 0.851111 1.25707 0.973439 0.788465 1.20181 0.98065 0.885494 1.08603 0.751637 1 -0.0165525 0.0523018 NA
8:116663898_G_A rs2737252 08 116663898 G A 111 0.99825 0.996606 189806 148612 29168.6 0 189806 148612 29168.6 0 367586 366.671 317.714 66.6157 0 751 189439 148294 29102 0 366835 0.281497 0.30023 0.281459 1.82104e-15 1.10689 0.952347 1.28651 1.18262 0.910646 1.53583 1.0953 0.980766 1.22322 0.130932 0.996748 0.0869217 0.0575475 NA
8:121868551_G_T rs4871137 08 121868551 G T 112 0.998591 0.99772 37337.3 159046 171203 0 37337.3 159046 171203 0 367586 71.3098 338.294 341.396 0 751 37266 158707 170862 0 366835 0.317912 0.320182 0.317908 -1.02928e-15 1.11394 0.86265 1.43842 1.04418 0.808799 1.34807 0.989585 0.887825 1.10301 0.834614 0.99779 -0.0116018 0.0555673 NA
8:126474306_G_A rs2980885 08 126474306 G A 113 0.990879 0.979759 18546.6 128636 220403 0 18546.6 128636 220403 0 367586 39.7647 259.894 451.341 0 751 18506.9 128376 219952 0 366835 0.225429 0.225981 0.225428 -1.04512e-14 0.942209 0.6746 1.31598 0.955019 0.690325 1.32121 0.996841 0.883193 1.12511 0.99173 0.977523 -0.000649308 0.0626459 NA
8:126482621_C_A rs2954022 08 126482621 C A 114 0.999791 0.999672 104997 183080 79509.4 0 104997 183080 79509.4 0 367586 216.055 345.945 189 0 751 104781 182734 79320.4 0 366835 0.465331 0.481987 0.465297 -4.75053e-16 0.918136 0.774501 1.08841 1.15557 0.950434 1.40497 1.06925 0.966221 1.18326 0.192866 0.999856 0.0675728 0.0518934 NA
8:126482621_C_T rs2954022 08 126482621 C T 115 0.999641 0.694303 367242 343.439 0.113725 0 367242 343.439 0.113725 0 367586 750.937 0.0627451 0 0 751 366492 343.376 0.113725 0 366835 0.000467464 0 0.000468336 -7.91756e-15 0.0891804 3.56127e-05 223.323 NA NA NA 0.0891594 3.56101e-05 223.234 0.437215 0.907027 -1.0017 1.28935 NA
rs4075205 rs4075205 08 144284709 T C 116 1 1 105965 182871 78750 0 105965 182871 78750 0 367586 225 372 154 0 751 105740 182499 78596 0 366835 0.462981 0.45273 0.463002 0 0.957942 0.811661 1.13059 0.920825 0.750002 1.13055 0.959458 0.866675 1.06218 0.442774 1 -0.0398235 0.0518861 NA
8:145022657_G_T rs7832643 08 145022657 G T 117 0.993906 0.99187 130814 177083 59689.2 0 130814 177083 59689.2 0 367586 271.4 344.592 135.008 0 751 130542 176739 59554.2 0 366835 0.403255 0.409193 0.403243 2.37527e-16 0.937811 0.799765 1.09968 1.09041 0.886833 1.34071 1.02498 0.924694 1.13614 0.673436 0.987838 0.0223549 0.0530444 NA
9:2640759_A_G rs3780181 09 2640759 A G 118 0.997345 0.983965 319716 46170.5 1699.8 0 319716 46170.5 1699.8 0 367586 655.761 93.2627 1.97647 0 751 319060 46077.2 1697.82 0 366835 0.0674265 0.0647242 0.067432 -8.15508e-15 0.984802 0.792595 1.22362 0.566402 0.140083 2.29015 0.957064 0.779083 1.1757 0.719345 0.988144 -0.0373565 0.103961 NA
9:15304782_C_A rs686030 09 15304782 C A 119 0.999323 0.997839 7307.74 89253 271025 0 7307.74 89253 271025 0 367586 9.19608 152.945 588.859 0 751 7298.54 89100.1 270436 0 366835 0.141285 0.114073 0.14134 -1.10846e-15 1.36236 0.69999 2.65149 1.72814 0.900571 3.3162 1.27838 1.09022 1.49903 0.00192847 0.997677 0.229945 0.074151 NA
9:16904846_C_T rs7033354 09 16904846 C T 120 0.998694 0.997789 38090 160212 169284 0 38090 160212 169284 0 367586 81.0902 329.298 340.612 0 751 38008.9 159883 168943 0 366835 0.321547 0.327216 0.321536 -2.05856e-15 0.965393 0.756949 1.23124 0.945011 0.741561 1.20428 0.974413 0.874749 1.08543 0.61244 0.99732 -0.0281059 0.0554801 NA
rs1883025 rs1883025 09 107664301 C T 121 1 1 204187 139469 23930 0 204187 139469 23930 0 367586 428 271 52 0 751 203759 139198 23878 0 366835 0.25481 0.249667 0.25482 0 0.92685 0.795908 1.07933 1.03676 0.777204 1.383 0.973048 0.865641 1.09378 0.653333 1 -0.026648 0.0593317 NA
9:107684230_T_G rs2472509 09 107684230 T G 122 0.989664 0.982561 166611 161750 39224.9 0 166611 161750 39224.9 0 367586 356.133 335.835 59.0314 0 751 166255 161414 39165.8 0 366835 0.326726 0.302196 0.326776 1.82104e-15 0.971285 0.836628 1.12762 0.703619 0.5341 0.926943 0.892204 0.799075 0.996186 0.0407186 0.983001 -0.113674 0.0555486 NA
rs8176720 rs8176720 09 136132873 T C 123 1 1 165305 162038 40243 0 165305 162038 40243 0 367586 333 331 87 0 751 164972 161707 40156 0 366835 0.329887 0.336218 0.329874 0 1.01406 0.870824 1.18086 1.07333 0.847491 1.35936 1.02897 0.924407 1.14537 0.532506 1 0.034333 0.0550045 NA
rs579459 rs579459 09 136154168 T C 124 1 1 230644 121108 15834 0 230644 121108 15834 0 367586 487 236 28 0 751 230157 120872 15806 0 366835 0.20781 0.194407 0.207837 0 0.922745 0.78977 1.07811 0.837204 0.571819 1.22576 0.919789 0.809347 1.0453 0.212016 1 -0.0797409 0.0638929 NA
10:5196273_A_G rs1781930 10 5196273 A G 125 0.999819 0.999538 11602.8 107606 248377 0 11602.8 107606 248377 0 367586 30.0078 223.471 497.522 0 751 11572.8 107383 247880 0 366835 0.177933 0.188739 0.177911 1.58351e-16 0.802579 0.548004 1.17542 0.774057 0.535255 1.1194 0.930215 0.817322 1.0587 0.300498 0.998688 -0.0699528 0.0675634 NA
rs970548 rs970548 10 46013277 A C 126 1 1 208563 136635 22388 0 208563 136635 22388 0 367586 416 286 49 0 751 208147 136349 22339 0 366835 0.24676 0.255659 0.246742 0 1.04952 0.90269 1.22023 1.09751 0.816027 1.47609 1.04855 0.933661 1.17758 0.415824 1 0.0488063 0.0599817 NA
10:65301725_T_C rs7897379 10 65301725 T C 127 0.999433 0.9991 99861.9 183712 84012.2 0 99861.9 183712 84012.2 0 367586 216.914 334.753 199.333 0 751 99645 183377 83812.9 0 366835 0.478441 0.488295 0.478421 -4.75053e-16 0.838586 0.706769 0.994988 1.09254 0.901205 1.3245 1.04034 0.940133 1.15122 0.42957 0.998951 0.04097 0.0518655 NA
rs2068888 rs2068888 10 94839642 G A 128 1 1 111288 181910 74388 0 111288 181910 74388 0 367586 228 372 151 0 751 111060 181538 74237 0 366835 0.449808 0.448735 0.44981 0 0.998156 0.846312 1.17724 0.990785 0.80645 1.21725 0.995665 0.899307 1.10235 0.978967 1 -0.00137041 0.0519805 NA
rs2255141 rs2255141 10 113933886 A G 129 1 1 27842 146621 193123 0 27842 146621 193123 0 367586 56 276 419 0 751 27786 146345 192704 0 366835 0.275181 0.258322 0.275215 0 0.93577 0.701922 1.24753 1.07885 0.816068 1.42625 1.09023 0.971155 1.22389 0.159111 1 0.0817075 0.058028 NA
rs2923084 rs2923084 11 10388782 A G 130 1 1 248174 107712 11700 0 248174 107712 11700 0 367586 511 221 19 0 751 247663 107491 11681 0 366835 0.178342 0.172437 0.178354 0 0.996461 0.850861 1.16698 0.78834 0.498506 1.24669 0.95991 0.839519 1.09757 0.582298 1 -0.0371614 0.0675625 NA
11:14276999_G_A rs2303975 11 14276999 G A 131 0.998944 0.99593 290402 72711.9 4472.22 0 290402 72711.9 4472.22 0 367586 582.796 154.184 14.0196 0 751 289819 72557.7 4458.2 0 366835 0.111071 0.121321 0.11105 -7.91756e-17 1.05674 0.884702 1.26222 1.56382 0.919966 2.65828 1.10525 0.946494 1.29065 0.175376 0.997166 0.112022 0.0826653 NA
11:18656271_C_T rs10832962 11 18656271 C T 132 0.998752 0.997178 24573.6 141017 201996 0 24573.6 141017 201996 0 367586 56.1255 259.533 435.341 0 751 24517.5 140757 201560 0 366835 0.258666 0.247526 0.258689 -2.21692e-15 0.805451 0.603385 1.07519 0.943498 0.714299 1.24624 1.06083 0.943419 1.19286 0.352766 0.996701 0.0549946 0.0591825 NA
rs326214 rs326214 11 47298360 G A 133 1 1 38532 160473 168581 0 38532 160473 168581 0 367586 91 337 323 0 751 38441 160136 168258 0 366835 0.323104 0.345539 0.323058 0 0.888985 0.705046 1.12091 0.810924 0.642455 1.02357 0.903889 0.812606 1.00543 0.0587545 1 -0.104472 0.0552753 NA
rs17788930 rs17788930 11 47752775 A G 134 1 1 156964 166067 44555 0 156964 166067 44555 0 367586 304 354 93 0 751 156660 165713 44462 0 366835 0.347098 0.359521 0.347073 0 1.10086 0.944286 1.28339 1.0779 0.854291 1.36004 1.056 0.950263 1.1735 0.333875 1 0.0523997 0.054225 NA
11:51512090_T_C rs11246602 11 51512090 T C 135 0.999692 0.998718 276600 84505.1 6481.33 0 276600 84505.1 6481.33 0 367586 547.906 188.059 15.0353 0 751 276052 84317.1 6466.29 0 366835 0.132578 0.145226 0.132552 -9.34272e-15 1.12373 0.952017 1.32642 1.1715 0.701401 1.95666 1.11186 0.963034 1.28368 0.16861 0.999212 0.104835 0.0761504 NA
11:55324308_A_G rs12226802 11 55324308 A G 136 0.999928 0.999736 279095 82405 6085.81 0 279095 82405 6085.81 0 367586 550.004 185.996 15 0 751 278545 82219 6070.81 0 366835 0.128646 0.143806 0.128615 1.58351e-16 1.14567 0.970021 1.35314 1.25134 0.748757 2.09126 1.13795 0.985053 1.31458 0.090008 0.99993 0.130777 0.0771384 NA
rs174532 rs174532 11 61548874 G A 137 1 1 182042 153298 32246 0 182042 153298 32246 0 367586 374 313 64 0 751 181668 152985 32182 0 366835 0.296244 0.293609 0.296249 0 0.993808 0.855118 1.15499 0.965993 0.740819 1.25961 0.987382 0.883504 1.10347 0.806229 1 -0.0138877 0.0566166 NA
rs1535 rs1535 11 61597972 A G 138 1 1 157003 166490 44093 0 157003 166490 44093 0 367586 312 332 107 0 751 156691 166158 43986 0 366835 0.346417 0.363515 0.346382 0 1.00347 0.85965 1.17136 1.22168 0.980586 1.52206 1.07771 0.970051 1.19733 0.208186 1 0.0682638 0.0542392 NA
rs12801636 rs12801636 11 65391317 G A 139 1 1 220966 127917 18703 0 220966 127917 18703 0 367586 442 274 35 0 751 220524 127643 18668 0 366835 0.224877 0.229028 0.224868 0 1.07099 0.921019 1.24539 0.935414 0.662816 1.32012 1.02399 0.907768 1.1551 0.702267 1 0.023632 0.0618215 NA
rs499974 rs499974 11 75455021 C A 140 1 1 261490 97062 9034 0 261490 97062 9034 0 367586 528 204 19 0 751 260962 96858 9015 0 366835 0.156603 0.161119 0.156594 0 1.04097 0.885509 1.22372 1.04167 0.658805 1.64704 1.03445 0.90137 1.18717 0.556816 1 0.04189 0.0712927 NA
11:116639104_A_G rs10790162 11 116639104 A G 141 0.999743 0.998467 1651.59 46442.9 319492 0 1651.59 46442.9 319492 0 367586 2 96.9961 652.004 0 751 1649.59 46345.9 318840 0 366835 0.0676659 0.0672411 0.0676667 3.95878e-16 1.72619 0.425246 7.00711 1.68665 0.420566 6.76417 1.00679 0.822525 1.23234 0.968259 0.999954 0.00410102 0.103063 NA
rs603446 rs603446 11 116654435 C T 142 1 1 109735 182269 75582 0 109735 182269 75582 0 367586 208 377 166 0 751 109527 181892 75416 0 366835 0.453544 0.472037 0.453506 0 1.0914 0.92128 1.29294 1.15905 0.944974 1.42163 1.07739 0.973494 1.19238 0.18211 1 0.0693048 0.0519414 NA
11:122534504_T_C rs7117842 11 122534504 T C 143 0.993245 0.988903 146344 171063 50178.2 0 146344 171063 50178.2 0 367586 318.239 346.435 86.3255 0 751 146026 170717 50091.9 0 366835 0.369192 0.345597 0.36924 5.22559e-15 0.931157 0.799576 1.08439 0.790768 0.623244 1.00332 0.90215 0.811051 1.00348 0.064328 0.987076 -0.0997689 0.0539321 NA
rs11220462 rs11220462 11 126243952 G A 144 1 1 276605 84420 6561 0 276605 84420 6561 0 367586 577 164 10 0 751 276028 84256 6551 0 366835 0.132679 0.122503 0.1327 0 0.931151 0.782746 1.10769 0.730247 0.390625 1.36515 0.912433 0.781893 1.06477 0.267315 1 -0.0846162 0.0762811 NA
12:20463526_A_G rs11045163 12 20463526 A G 145 0.996867 0.995059 119302 180158 68125.7 0 119302 180158 68125.7 0 367586 254.808 363.176 133.016 0 751 119047 179795 67992.7 0 366835 0.430389 0.418913 0.430412 -7.91756e-17 0.943725 0.803918 1.10784 0.914001 0.74097 1.12744 0.954024 0.860988 1.05711 0.383687 0.995304 -0.0455944 0.0523397 NA
12:57844049_C_T rs3741414 12 57844049 C T 146 0.999661 0.999183 211838 134087 21660.2 0 211838 134087 21660.2 0 367586 428.024 269 53.9765 0 751 211410 133818 21606.2 0 366835 0.241315 0.250967 0.241295 7.91756e-16 0.992876 0.852311 1.15662 1.23391 0.92936 1.63826 1.05352 0.937411 1.184 0.412392 0.999714 0.0494781 0.0603618 NA
rs10861661 rs10861661 12 107174646 A C 147 1 1 208429 136995 22162 0 208429 136995 22162 0 367586 435 264 52 0 751 207994 136731 22110 0 366835 0.246635 0.245007 0.246638 0 0.923206 0.792178 1.07591 1.12454 0.843203 1.49975 0.991239 0.881168 1.11506 0.906348 1 -0.00706197 0.0600275 NA
12:109950144_A_G rs2241210 12 109950144 A G 148 0.999873 0.999793 83585.8 183041 100959 0 83585.8 183041 100959 0 367586 161.792 390.208 199 0 751 83424 182651 100760 0 366835 0.476369 0.475228 0.476371 1.58351e-16 1.10156 0.916925 1.32337 1.01835 0.827375 1.25341 1.00459 0.907745 1.11177 0.918978 0.999533 0.00526126 0.0517225 NA
rs653178 rs653178 12 112007756 C T 149 1 1 85723 183395 98468 0 85723 183395 98468 0 367586 158 384 209 0 751 85565 183011 98259 0 366835 0.482664 0.466045 0.482698 0 1.1363 0.943979 1.3678 1.1519 0.936672 1.41657 1.06907 0.965903 1.18326 0.144343 1 0.075517 0.0517308 NA
12:112310580_G_A rs6489818 12 112310580 G A 150 0.999913 0.999793 249772 106362 11452.5 0 249772 106362 11452.5 0 367586 515.894 214.016 21.0902 0 751 249256 106148 11431.4 0 366835 0.175832 0.17057 0.175843 0 0.974135 0.830498 1.14262 0.891386 0.576483 1.3783 0.963847 0.842474 1.10271 0.703371 0.999189 -0.0259473 0.0681435 NA
12:121376416_C_T rs1186380 12 121376416 C T 151 0.996029 0.991403 206291 138369 22926.1 0 206291 138369 22926.1 0 367586 436.992 270.976 43.0314 0 751 205854 138098 22883.1 0 366835 0.250583 0.237709 0.250609 -4.51301e-15 0.924331 0.794224 1.07575 0.885841 0.647478 1.21195 0.932473 0.827921 1.05023 0.297998 0.993394 -0.0624668 0.0600217 NA
12:121416650_A_C rs1169288 12 121416650 A C 152 0.993936 0.989163 172179 158854 36552.3 0 172179 158854 36552.3 0 367586 353.475 327.627 69.898 0 751 171826 158527 36482.4 0 366835 0.315516 0.311201 0.315525 -5.06724e-15 1.00464 0.864294 1.16776 0.931349 0.720406 1.20406 0.980102 0.878585 1.09335 0.758769 0.988855 -0.0171903 0.0559767 NA
12:125259888_A_G rs838876 12 125259888 A G 153 0.987459 0.977169 36940.4 159435 171211 0 36940.4 159435 171211 0 367586 84.3686 309.208 357.424 0 751 36856 159125 170854 0 366835 0.317361 0.318206 0.31736 -1.09262e-14 0.848864 0.667066 1.08021 0.913873 0.720674 1.15886 0.996105 0.893516 1.11047 0.898004 0.978167 -0.00720178 0.0561835 NA
12:125283766_C_T rs10773105 12 125283766 C T 154 0.998305 0.997077 89399.3 183992 94194.8 0 89399.3 183992 94194.8 0 367586 192.702 352.863 205.435 0 751 89206.6 183639 93989.4 0 366835 0.493477 0.491522 0.493481 -1.42516e-15 0.889512 0.746151 1.06042 1.01183 0.831095 1.23187 1.00787 0.910804 1.11528 0.865689 0.996367 0.00876556 0.0518254 NA
rs4942486 rs4942486 13 32953388 T C 155 1 1 83345 183365 100876 0 83345 183365 100876 0 367586 165 379 207 0 751 83180 182986 100669 0 366835 0.476154 0.472037 0.476162 0 1.04413 0.869529 1.2538 1.0366 0.844666 1.27214 1.01668 0.918637 1.12519 0.775392 1 0.014768 0.0517579 NA
rs1341267 rs1341267 13 95284980 C A 156 1 1 59044 176274 132268 0 59044 176274 132268 0 367586 118 380 253 0 751 58926 175894 132015 0 366835 0.400399 0.41012 0.400379 0 1.07884 0.877324 1.32665 0.957023 0.769019 1.19099 0.960389 0.866456 1.06451 0.436475 1 -0.0410102 0.0527015 NA
rs8017377 rs8017377 14 24883887 G A 157 1 1 101683 183219 82684 0 101683 183219 82684 0 367586 205 386 160 0 751 101478 182833 82524 0 366835 0.474157 0.47004 0.474165 0 1.04508 0.882087 1.2382 0.959749 0.780323 1.18043 0.983582 0.888708 1.08858 0.716188 1 -0.0188145 0.051751 NA
rs4983559 rs4983559 14 105277209 G A 158 1 1 54855 174746 137985 0 54855 174746 137985 0 367586 100 359 292 0 751 54755 174387 137693 0 366835 0.386924 0.37217 0.386955 0 1.12721 0.902951 1.40716 1.16117 0.925071 1.45752 1.0648 0.958924 1.18236 0.249499 1 0.0612445 0.0531837 NA
rs2412710 rs2412710 15 42683787 G A 159 1 1 354444 13030 112 0 354444 13030 112 0 367586 721 30 0 0 751 353723 13000 112 0 366835 0.0180284 0.0199734 0.0180245 0 1.13216 0.785441 1.63192 NA NA NA 1.11033 0.773194 1.59447 0.574089 1 0.109102 0.194118 NA
15:44211273_T_C rs492571 15 44211273 T C 160 0.999756 0.997857 337416 29521.7 648.675 0 337416 29521.7 648.675 0 367586 688.639 61.3608 1 0 751 336727 29460.3 647.675 0 366835 0.0419208 0.0421843 0.0419203 -8.70931e-16 1.01845 0.784184 1.3227 0.75497 0.106032 5.37554 1.00658 0.782468 1.29487 0.924657 0.995838 0.012269 0.129735 NA
rs1532085 rs1532085 15 58683366 A G 161 1 1 55024 174195 138367 0 55024 174195 138367 0 367586 126 363 262 0 751 54898 173832 138105 0 366835 0.386635 0.409454 0.386588 0 0.909835 0.742761 1.11449 0.826567 0.668183 1.02249 0.90896 0.820034 1.00753 0.0769249 1 -0.0938424 0.0530538 NA
15:58731153_G_C rs261342 15 58731153 G C 162 0.994844 0.988361 17975.2 126316 223295 0 17975.2 126316 223295 0 367586 34.6863 265.749 450.565 0 751 17940.5 126051 222844 0 366835 0.220719 0.223117 0.220714 -8.23426e-15 1.09045 0.765209 1.55392 1.04576 0.740111 1.47765 0.986182 0.873269 1.1137 0.791316 0.989729 -0.0165712 0.062627 NA
rs2652834 rs2652834 15 63396867 A G 163 1 1 12886 111853 242847 0 12886 111853 242847 0 367586 33 200 518 0 751 12853 111653 242329 0 366835 0.187201 0.177097 0.187222 0 0.69767 0.482523 1.00875 0.832559 0.585323 1.18422 1.07034 0.937412 1.22211 0.333155 1 0.0641498 0.0662856 NA
15:72566615_C_T rs1035744 15 72566615 C T 164 0.997742 0.99523 26414.8 145250 195922 0 26414.8 145250 195922 0 367586 53.4392 279.365 418.196 0 751 26361.3 144970 195503 0 366835 0.269432 0.257153 0.269457 -1.50434e-15 0.950606 0.709219 1.27415 1.0552 0.793503 1.40319 1.0655 0.948966 1.19634 0.318175 0.994858 0.0584736 0.0585781 NA
rs3198697 rs3198697 16 15129940 C T 165 1 1 129009 177245 61332 0 129009 177245 61332 0 367586 265 367 119 0 751 128744 176878 61213 0 366835 0.407944 0.402796 0.407955 0 1.00803 0.860565 1.18076 0.944462 0.760607 1.17276 0.978828 0.882834 1.08526 0.684523 1 -0.0213642 0.0525825 NA
rs749671 rs749671 16 31088347 G A 166 1 1 144921 171587 51078 0 144921 171587 51078 0 367586 314 353 84 0 751 144607 171234 50994 0 366835 0.372352 0.346871 0.372404 0 0.949389 0.815348 1.10547 0.758612 0.596163 0.965327 0.895022 0.804717 0.995461 0.0355452 1 -0.112407 0.053474 NA
16:53799977_T_G rs9930333 16 53799977 T G 167 0.999912 0.999843 122301 179563 65721.5 0 122301 179563 65721.5 0 367586 259.992 341.012 149.996 0 751 122041 179222 65571.5 0 366835 0.423039 0.426767 0.423031 0 0.893151 0.759925 1.04973 1.07377 0.878084 1.31307 1.01541 0.916617 1.12484 0.797836 0.999968 0.0134051 0.0523333 NA
rs9989419 rs9989419 16 56985139 A G 168 1 1 57303 175482 134801 0 57303 175482 134801 0 367586 114 369 268 0 751 57189 175113 134533 0 366835 0.394585 0.39747 0.394579 0 1.0571 0.856668 1.30442 0.999341 0.802486 1.24449 0.987987 0.89089 1.09567 0.803854 1 -0.0131499 0.0529465 NA
rs5880 rs5880 16 57015091 G C 169 1 1 327936 38434 1216 0 327936 38434 1216 0 367586 678 69 4 0 751 327258 38365 1212 0 366835 0.055587 0.051265 0.0555958 0 0.868109 0.677507 1.11233 1.59301 0.595187 4.26366 0.917892 0.729635 1.15472 0.451581 1 -0.0846958 0.11251 NA
rs16942887 rs16942887 16 67928042 G A 170 1 1 287913 74698 4975 0 287913 74698 4975 0 367586 601 142 8 0 751 287312 74556 4967 0 366835 0.11514 0.105193 0.115161 0 0.910511 0.7582 1.09342 0.769972 0.383074 1.54763 0.90327 0.76588 1.06531 0.23714 1 -0.0958062 0.0810429 NA
16:72057282_A_G rs2288002 16 72057282 A G 171 0.996483 0.994849 69243.7 180680 117662 0 69243.7 180680 117662 0 367586 119.765 391.247 239.988 0 751 69124 180289 117422 0 366835 0.43414 0.419958 0.434169 1.58351e-15 1.25251 1.02049 1.53729 1.17962 0.947156 1.46913 1.05981 0.95649 1.17429 0.262593 0.997161 0.0585534 0.0522667 NA
rs2000999 rs2000999 16 72108093 G A 172 1 1 241537 112695 13354 0 241537 112695 13354 0 367586 488 242 21 0 751 241049 112453 13333 0 366835 0.18962 0.189081 0.189621 0 1.06299 0.911035 1.24029 0.777995 0.502482 1.20457 0.996492 0.87564 1.13402 0.996495 1 -0.00028973 0.0659487 NA
rs2925979 rs2925979 16 81534790 T C 173 1 1 33095 154517 179974 0 33095 154517 179974 0 367586 71 319 361 0 751 33024 154198 179613 0 366835 0.300211 0.306924 0.300198 0 0.96224 0.743816 1.2448 0.934847 0.724626 1.20606 0.968683 0.867983 1.08107 0.575532 1 -0.0315866 0.0564125 NA
rs314253 rs314253 17 7091650 T C 174 1 1 155733 167003 44850 0 155733 167003 44850 0 367586 333 320 98 0 751 155400 166683 44752 0 366835 0.349174 0.343542 0.349186 0 0.895912 0.768357 1.04464 1.02193 0.815624 1.28041 0.975379 0.876752 1.0851 0.633069 1 -0.0258851 0.0542198 NA
rs4791641 rs4791641 17 8161149 C T 175 1 1 90802 183497 93287 0 90802 183497 93287 0 367586 172 383 196 0 751 90630 183114 93091 0 366835 0.49662 0.484021 0.496646 0 1.1021 0.920478 1.31956 1.10941 0.903792 1.36181 1.05182 0.950485 1.16395 0.32374 1 0.0510577 0.0517406 NA
17:37821435_G_T rs931992 17 37821435 G T 176 0.998944 0.998045 40717.2 163133 163736 0 40717.2 163133 163736 0 367586 68.0863 331.027 351.886 0 751 40649.1 162802 163384 0 366835 0.332666 0.311052 0.332711 0 1.21394 0.93503 1.57604 1.28583 0.991712 1.66717 1.10435 0.98995 1.23196 0.0769961 0.996816 0.0972307 0.0549827 NA
rs8077889 rs8077889 17 41878166 A C 177 1 1 227074 123834 16678 0 227074 123834 16678 0 367586 487 228 36 0 751 226587 123606 16642 0 366835 0.213814 0.199734 0.213843 0 0.858225 0.73321 1.00456 1.00648 0.717174 1.41248 0.917554 0.808428 1.04141 0.170541 1 -0.0864571 0.0630859 NA
17:45391804_T_C rs7225700 17 45391804 T C 178 0.999707 0.999518 46234.7 168484 152868 0 46234.7 168484 152868 0 367586 89.9686 319.02 342.012 0 751 46144.8 168165 152526 0 366835 0.354955 0.332195 0.355002 0 0.973003 0.769847 1.22977 1.15008 0.91153 1.45107 1.10644 0.993689 1.23199 0.0616432 0.999831 0.101116 0.054106 NA
17:66882466_T_G rs4148005 17 66882466 T G 179 0.999123 0.998376 171388 159411 36787.2 0 171388 159411 36787.2 0 367586 320.957 336.502 93.5412 0 751 171067 159074 36693.6 0 366835 0.316912 0.348591 0.316847 2.45444e-15 1.12748 0.967448 1.31398 1.35873 1.07893 1.71108 1.1538 1.0375 1.28313 0.00907454 0.998359 0.145325 0.0556966 NA
17:76388202_A_G rs4969178 17 76388202 A G 180 0.986996 0.976306 55545.7 174852 137189 0 55545.7 174852 137189 0 367586 119.867 344.91 286.224 0 751 55425.8 174507 136902 0 366835 0.388947 0.389243 0.388947 -9.50107e-16 0.913917 0.742264 1.12527 0.966737 0.78091 1.19678 0.998754 0.900256 1.10803 0.965028 0.976523 0.00235205 0.053645 NA
rs4939883 rs4939883 18 47167214 T C 181 1 1 11820 108377 247389 0 11820 108377 247389 0 367586 16 219 516 0 751 11804 108158 246873 0 366835 0.179573 0.167111 0.179598 0 1.49381 0.898875 2.4825 1.542 0.937256 2.53695 1.09109 0.952644 1.24965 0.201564 1 0.0861303 0.0674418 NA
18:47209143_C_T rs11660468 18 47209143 C T 182 0.998554 0.997576 136025 174672 56888.6 0 136025 174672 56888.6 0 367586 264.439 363.286 123.275 0 751 135760 174309 56765.3 0 366835 0.392357 0.406016 0.392329 -6.33405e-16 1.06998 0.91306 1.25387 1.1149 0.900136 1.38091 1.05873 0.955026 1.1737 0.270841 0.996972 0.058318 0.0529621 NA
18:57798110_C_T rs952044 18 57798110 C T 183 0.993776 0.990504 165280 162582 39723.3 0 165280 162582 39723.3 0 367586 337.859 326.643 86.498 0 751 164943 162256 39636.8 0 366835 0.329214 0.332649 0.329207 -7.91756e-16 0.982814 0.84402 1.14443 1.06538 0.841049 1.34955 1.01567 0.912196 1.13088 0.793614 0.99037 0.0144695 0.0553073 NA
19:8431581_G_A rs2278236 19 8431581 G A 184 0.998561 0.99757 86114.3 183792 97680 0 86114.3 183792 97680 0 367586 169.008 389.239 192.753 0 751 85945.3 183402 97487.2 0 366835 0.484268 0.484191 0.484268 1.18763e-15 1.07926 0.900812 1.29306 1.00547 0.817672 1.2364 1.00031 0.903941 1.10695 0.997082 0.997757 -0.00018948 0.051807 NA
rs6511720 rs6511720 19 11202306 G T 185 1 1 285447 77059 5080 0 285447 77059 5080 0 367586 598 142 11 0 751 284849 76917 5069 0 366835 0.118638 0.109188 0.118657 0 0.879386 0.732221 1.05613 1.03367 0.568986 1.87787 0.910416 0.774013 1.07086 0.262846 1 -0.0896003 0.0800224 NA
19:11227602_C_T rs688 19 11227602 C T 186 0.999561 0.9993 110653 182452 74481.8 0 110653 182452 74481.8 0 367586 242.714 355.208 153.078 0 751 110410 182096 74328.7 0 366835 0.4508 0.440323 0.450821 1.58351e-16 0.887349 0.753584 1.04486 0.936851 0.765107 1.14715 0.958392 0.865475 1.06128 0.379847 0.997758 -0.045706 0.0520464 NA
19:19407718_T_C rs10401969 19 19407718 T C 187 0.999493 0.997443 313362 52106.4 2117.37 0 313362 52106.4 2117.37 0 367586 653.259 93.7412 4 0 751 312709 52012.6 2113.37 0 366835 0.0766366 0.0677371 0.0766549 -5.54229e-16 0.862734 0.694666 1.07146 0.906024 0.338709 2.42356 0.875211 0.715535 1.07052 0.189582 0.996228 -0.127729 0.097368 NA
rs731839 rs731839 19 33899065 G A 188 1 1 41265 163822 162499 0 41265 163822 162499 0 367586 79 353 319 0 751 41186 163469 162180 0 366835 0.335094 0.340213 0.335084 0 1.1258 0.881887 1.43718 1.02545 0.801383 1.31217 0.977326 0.878281 1.08754 0.649961 1 -0.0248888 0.0548435 NA
19:35556744_T_C rs1688030 19 35556744 T C 189 0.99969 0.998271 1691.18 45797.9 320097 0 1691.18 45797.9 320097 0 367586 3 96.0039 651.996 0 751 1688.18 45701.9 319445 0 366835 0.0668963 0.0679121 0.0668942 5.54229e-16 1.1821 0.374229 3.73395 1.14854 0.369088 3.57409 0.983938 0.804599 1.20325 0.846501 0.999954 -0.020052 0.103582 NA
rs6859 rs6859 19 45382034 A G 190 1 1 65619 179010 122957 0 65619 179010 122957 0 367586 128 395 228 0 751 65491 178615 122729 0 366835 0.422007 0.433422 0.421984 0 1.13149 0.926807 1.38138 0.950516 0.765341 1.18049 0.954343 0.861662 1.05699 0.358846 1 -0.0479336 0.0522399 NA
rs7254892 rs7254892 19 45389596 G A 191 1 1 344881 22366 339 0 344881 22366 339 0 367586 705 45 1 0 751 344176 22321 338 0 366835 0.031345 0.0312916 0.0313452 0 0.984216 0.727913 1.33077 1.44436 0.202579 10.298 0.998237 0.746367 1.3351 0.965669 1 -0.00638749 0.148404 NA
rs492602 rs492602 19 49206417 A G 192 1 1 89552 183204 94830 0 89552 183204 94830 0 367586 190 368 193 0 751 89362 182836 94637 0 366835 0.492821 0.498003 0.49281 0 0.946641 0.794444 1.128 0.95917 0.784896 1.17214 0.979442 0.885128 1.08381 0.603999 1 -0.0269277 0.0519179 NA
rs17695224 rs17695224 19 52324216 G A 193 1 1 197505 144049 26032 0 197505 144049 26032 0 367586 397 304 50 0 751 197108 143745 25982 0 366835 0.266758 0.268975 0.266753 0 1.05001 0.904178 1.21937 0.955457 0.711789 1.28254 1.01139 0.90227 1.13371 0.836396 1 0.0120934 0.0585621 NA
rs103294 rs103294 19 54797848 C T 194 1 1 221245 127588 18753 0 221245 127588 18753 0 367586 454 258 39 0 751 220791 127330 18714 0 366835 0.224565 0.223702 0.224567 0 0.985404 0.845632 1.14828 1.0135 0.73053 1.40608 0.995037 0.881211 1.12357 0.869599 1 -0.0101663 0.0619262 NA
rs364585 rs364585 20 12962718 A G 195 1 1 56348 175283 135955 0 56348 175283 135955 0 367586 107 364 280 0 751 56241 174919 135675 0 366835 0.391716 0.38482 0.391731 0 1.09379 0.881527 1.35716 1.08474 0.867939 1.35571 1.02952 0.927787 1.14241 0.607585 1 0.0272091 0.0529852 NA
rs2328223 rs2328223 20 17845921 A C 196 1 1 242960 111732 12894 0 242960 111732 12894 0 367586 491 236 24 0 751 242469 111496 12870 0 366835 0.187058 0.189081 0.187054 0 1.04527 0.894816 1.22102 0.920889 0.61107 1.38779 1.01336 0.890465 1.15323 0.796284 1 0.0171417 0.0663996 NA
20:34154741_C_T rs7264396 20 34154741 C T 197 0.999888 0.999709 229265 122192 16129.7 0 229265 122192 16129.7 0 367586 468.922 250.078 32 0 751 228796 121942 16097.7 0 366835 0.210088 0.209107 0.21009 3.95878e-16 1.00063 0.858126 1.16679 0.969915 0.677726 1.38808 0.994081 0.877724 1.12586 0.963079 0.999694 0.00295206 0.0637731 NA
20:39180436_T_C rs6016381 20 39180436 T C 198 0.985662 0.976158 134743 175256 57587.4 0 134743 175256 57587.4 0 367586 289.122 360.286 101.592 0 751 134454 174895 57485.8 0 366835 0.395051 0.375147 0.395092 3.95878e-15 0.957991 0.820503 1.11852 0.821848 0.655428 1.03052 0.919209 0.827951 1.02053 0.102758 0.981861 -0.0870508 0.0533522 NA
20:39724338_T_C rs6065311 20 39724338 T C 199 0.999669 0.999483 99688.9 183946 83951.3 0 99688.9 183946 83951.3 0 367586 209.878 400.255 140.867 0 751 99479.1 183545 83810.5 0 366835 0.478593 0.454053 0.478644 -3.16702e-16 1.03361 0.874452 1.22174 0.796662 0.643389 0.986448 0.905898 0.818315 1.00286 0.0619432 0.999035 -0.0969082 0.0519141 NA
rs1800961 rs1800961 20 43042364 C T 200 1 1 345047 22185 354 0 345047 22185 354 0 367586 699 51 1 0 751 344348 22134 353 0 366835 0.0311397 0.0352863 0.0311312 0 1.13509 0.853933 1.50882 1.39555 0.195756 9.94894 1.13835 0.865161 1.49781 0.373161 1 0.132264 0.148516 NA
20:44585420_A_G rs4465830 20 44585420 A G 201 0.999851 0.999604 243276 111557 12752.9 0 243276 111557 12752.9 0 367586 498.012 223.988 29 0 751 242778 111333 12723.9 0 366835 0.186437 0.187742 0.186434 -6.33405e-16 0.980777 0.837566 1.14847 1.11108 0.763761 1.61635 1.00864 0.885998 1.14825 0.948073 0.999815 0.00432107 0.0663481 NA
rs181362 rs181362 22 21932068 C T 202 1 1 239937 113956 13693 0 239937 113956 13693 0 367586 529 193 29 0 751 239408 113763 13664 0 366835 0.192257 0.167111 0.192309 0 0.767784 0.651016 0.905496 0.960513 0.660676 1.39642 0.842681 0.735762 0.965138 0.0163883 1 -0.157684 0.0656974 NA
rs5763662 rs5763662 22 30378703 C T 203 1 1 351124 16288 174 0 351124 16288 174 0 367586 716 35 0 0 751 350408 16253 174 0 366835 0.0226287 0.0233023 0.0226273 0 1.05389 0.750379 1.48017 NA NA NA 1.03054 0.736755 1.44147 0.739244 1 0.0586731 0.176273 NA
22:38595411_G_A rs3761445 22 38595411 G A 204 0.998847 0.998255 59201 176652 131733 0 59201 176652 131733 0 367586 134.953 348.047 268 0 751 59066 176304 131465 0 366835 0.40134 0.41142 0.401319 -3.16702e-16 0.864035 0.708138 1.05425 0.892236 0.725325 1.09756 0.958991 0.865237 1.0629 0.414151 0.998343 -0.0430213 0.0526829 NA
# Completed successfully at 2019-08-07 22:45:37
