# Supplementary material for: Predicting the effect of statins on cancer risk using genetic variants from a Mendelian randomization study in the UK Biobank
Source: eLife. 2020 Oct 13;9:e57191. doi: 10.7554/eLife.57191 (PMC7553780; doi:10.7554/eLife.57191)
Supplement: Source data 1. [file elife-57191-data1.zip › lipid_snps_CANCER_outcomes_lung_adeno.out]

# Analysis: "SNPTEST 2.5.4-beta1 analysis, started 2019-08-07 20:11:23"
#  started: 2019-08-07 22:46:16
# 
# Analysis properties:
#   -cov_names PC1 PC2 PC3 PC4 PC5 PC6 PC7 PC8 PC9 PC10 ages sex (user-supplied)
#   -data /rds/project/jmmh2/rds-jmmh2-projects/zz_mr/Association_Tests_August/bgen/lipid_snps.bgen /rds/project/jmmh2/rds-jmmh2-projects/zz_mr/Association_Tests_August/input/cancer_v3.sample (user-supplied)
#   -exclude_samples /rds/project/jmmh2/rds-jmmh2-projects/zz_mr/Amy_GWAS/input_all/exclusion_list.txt (user-supplied)
#   -frequentist 1 (user-supplied)
#   -method score (user-supplied)
#   -o /rds/project/jmmh2/rds-jmmh2-projects/zz_mr/Association_Tests_August/output/lipid_snps_CANCER_outcomes_lung_adeno.out (user-supplied)
#   -pheno lung_adeno (user-supplied)
# 
alternate_ids rsid chromosome position alleleA alleleB index average_maximum_posterior_call info cohort_1_AA cohort_1_AB cohort_1_BB cohort_1_NULL all_AA all_AB all_BB all_NULL all_total cases_AA cases_AB cases_BB cases_NULL cases_total controls_AA controls_AB controls_BB controls_NULL controls_total all_maf cases_maf controls_maf missing_data_proportion het_OR het_OR_lower het_OR_upper hom_OR hom_OR_lower hom_OR_upper all_OR all_OR_lower all_OR_upper frequentist_add_pvalue frequentist_add_info frequentist_add_beta_1 frequentist_add_se_1 comment
rs10903129 rs10903129 01 25768937 A G 1 1 1 72158 181055 114373 0 72158 181055 114373 0 367586 182 428 228 0 838 71976 180627 114145 0 366748 0.442578 0.472554 0.44251 0 0.937082 0.787694 1.1148 0.78994 0.649959 0.96007 0.885956 0.804853 0.975232 0.00975474 1 -0.127141 0.0491956 NA
rs4660293 rs4660293 01 40028180 A G 2 1 1 215504 132022 20060 0 215504 132022 20060 0 367586 500 302 36 0 838 215004 131720 20024 0 366748 0.234152 0.22315 0.234177 0 0.985897 0.854525 1.13747 0.773087 0.551068 1.08455 0.939387 0.837241 1.05399 0.37757 1 -0.0512588 0.0580913 NA
rs2479394 rs2479394 01 55486064 G A 3 1 1 28474 148012 191100 0 28474 148012 191100 0 367586 54 355 429 0 838 28420 147657 190671 0 366748 0.278792 0.276253 0.278798 0 1.26533 0.950054 1.68524 1.18414 0.892018 1.57193 1.01277 0.909827 1.12737 0.879222 1 0.00830299 0.0546409 NA
rs11206510 rs11206510 01 55496039 T C 4 1 1 242622 111961 13003 0 242622 111961 13003 0 367586 557 248 33 0 838 242065 111713 12970 0 366748 0.187666 0.187351 0.187667 0 0.964772 0.83056 1.12067 1.10573 0.777954 1.57162 0.997927 0.882573 1.12836 0.96929 1 -0.00241436 0.0627128 NA
1:55502137_C_G rs2149041 01 55502137 C G 5 0.996853 0.992299 242350 112197 13039.4 0 242350 112197 13039.4 0 367586 567.718 255.235 15.0471 0 838 241782 111941 13024.3 0 366748 0.188086 0.170244 0.188126 -2.37527e-16 0.971051 0.837566 1.12581 0.492027 0.294801 0.8212 0.885443 0.779437 1.00587 0.0602329 0.994376 -0.118065 0.0628312 NA
rs2479409 rs2479409 01 55504650 G A 6 1 1 44711 166817 156058 0 44711 166817 156058 0 367586 101 363 374 0 838 44610 166454 155684 0 366748 0.348543 0.337112 0.348569 0 0.963215 0.772424 1.20113 1.06106 0.851483 1.32221 1.05217 0.95072 1.16445 0.320147 1 0.0510128 0.0513127 NA
rs10888897 rs10888897 01 55513061 T C 7 1 1 56449 175511 135626 0 56449 175511 135626 0 367586 141 393 304 0 838 56308 175118 135322 0 366748 0.392301 0.402745 0.392278 0 0.896216 0.739179 1.08662 0.897132 0.734548 1.0957 0.957235 0.868111 1.05551 0.383471 1 -0.0437315 0.0501785 NA
1:55518752_C_T rs7552841 01 55518752 C T 8 0.958373 0.933846 142943 172732 51911 0 142943 172732 51911 0 367586 334.992 388.169 114.839 0 838 142608 172344 51796.2 0 366748 0.376177 0.368644 0.376194 4.67136e-15 0.958808 0.828285 1.1099 0.943844 0.763398 1.16694 0.968212 0.876644 1.06935 0.501487 0.948943 -0.034865 0.0518708 NA
rs562556 rs562556 01 55524237 G A 9 1 1 11874 108124 247588 0 11874 108124 247588 0 367586 31 237 570 0 838 11843 107887 247018 0 366748 0.179376 0.178401 0.179378 0 0.839227 0.576894 1.22085 0.881549 0.613842 1.26601 1.00667 0.888214 1.14093 0.872837 1 0.010199 0.0637215 NA
1:55958030_C_T rs1998013 01 55958030 C T 10 0.99938 0.924791 365156 2424.64 5.47451 0 365156 2424.64 5.47451 0 367586 830.992 7.00784 0 0 838 364325 2417.64 5.47451 0 366748 0.00331296 0.00418129 0.00331097 -2.13774e-15 1.27082 0.603554 2.67581 NA NA NA 1.26396 0.601237 2.65719 0.494903 0.860466 0.314147 0.460267 NA
1:62953373_G_A rs10493326 01 62953373 G A 11 0.993589 0.986538 204883 139060 23643.3 0 204883 139060 23643.3 0 367586 479.553 302.345 56.102 0 838 204403 138757 23587.2 0 366748 0.253473 0.247344 0.253487 7.1258e-16 0.92875 0.804117 1.0727 1.0138 0.768602 1.33723 0.967803 0.866051 1.08151 0.602979 0.98372 -0.0295195 0.056755 NA
1:63133930_G_A rs4587594 01 63133930 G A 12 0.999555 0.999167 154549 167721 45316.3 0 154549 167721 45316.3 0 367586 353.439 380.878 103.682 0 838 154195 167340 45212.6 0 366748 0.351419 0.35098 0.35142 7.91756e-17 0.992986 0.85902 1.14785 1.00046 0.803567 1.24561 0.998072 0.902709 1.10351 0.919963 0.998536 -0.00515565 0.0513099 NA
1:92993807_C_T rs6603981 01 92993807 C T 13 0.998715 0.997191 16184.9 118957 232444 0 16184.9 118957 232444 0 367586 46.6118 272.18 519.208 0 838 16138.3 118685 231925 0 366748 0.205838 0.218021 0.20581 -2.21692e-15 0.794006 0.581704 1.08379 0.775095 0.574137 1.04639 0.929478 0.827604 1.04389 0.222445 0.997907 -0.0735816 0.0603102 NA
rs12133576 rs12133576 01 93816400 A G 14 1 1 50170 170896 146520 0 50170 170896 146520 0 367586 125 418 295 0 838 50045 170478 146225 0 366748 0.368942 0.398568 0.368875 0 0.981654 0.803665 1.19906 0.807702 0.655088 0.99587 0.881956 0.799704 0.972668 0.0195817 1 -0.118161 0.0506199 NA
rs646776 rs646776 01 109818530 C T 15 1 1 18197 127002 222387 0 18197 127002 222387 0 367586 46 303 489 0 838 18151 126699 221898 0 366748 0.222255 0.23568 0.222225 0 0.943653 0.691747 1.28729 0.869557 0.642478 1.1769 0.926596 0.827642 1.03738 0.227732 1 -0.0708937 0.0587734 NA
1:110198727_C_G rs1010167 01 110198727 C G 16 0.996247 0.993891 137991 174531 55063.9 0 137991 174531 55063.9 0 367586 300.043 412.482 125.475 0 838 137691 174119 54938.4 0 366748 0.3872 0.395842 0.38718 1.18763e-15 1.08713 0.936747 1.26166 1.0481 0.850753 1.29122 1.03703 0.940209 1.14382 0.454397 0.991816 0.0377978 0.0505248 NA
rs267733 rs267733 01 150958836 A G 17 1 1 258958 99130 9498 0 258958 99130 9498 0 367586 586 227 25 0 838 258372 98903 9473 0 366748 0.160678 0.165274 0.160668 0 1.01196 0.868044 1.17974 1.16359 0.779355 1.73726 1.03435 0.909124 1.17683 0.709547 1 0.0247525 0.066456 NA
rs12145743 rs12145743 01 156700651 T G 18 1 1 161167 164513 41906 0 161167 164513 41906 0 367586 380 369 89 0 838 160787 164144 41817 0 366748 0.337778 0.326372 0.337804 0 0.951193 0.824109 1.09787 0.900543 0.714753 1.13463 0.949762 0.857474 1.05198 0.371385 1 -0.0463426 0.0518442 NA
rs4650994 rs4650994 01 178515312 G A 19 1 1 81139 181896 104551 0 81139 181896 104551 0 367586 173 437 228 0 838 80966 181459 104323 0 366748 0.468154 0.467184 0.468157 0 1.12709 0.94496 1.34433 1.02285 0.839252 1.24661 1.00392 0.911958 1.10514 0.942126 1 -0.00355151 0.0489202 NA
1:182150978_C_A rs1689797 01 182150978 C A 20 0.998404 0.997402 163413 163299 40874.1 0 163413 163299 40874.1 0 367586 353.396 388.443 96.1608 0 838 163060 162910 40777.9 0 366748 0.333319 0.346518 0.333289 1.58351e-15 1.10018 0.9524 1.2709 1.08808 0.868242 1.36357 1.06074 0.959103 1.17315 0.185945 0.996048 0.0689154 0.0521032 NA
rs2642438 rs2642438 01 220970028 A G 21 1 1 32481 153245 181860 0 32481 153245 181860 0 367586 71 352 415 0 838 32410 152893 181445 0 366748 0.296811 0.294749 0.296816 0 1.05093 0.814164 1.35656 1.04406 0.811488 1.34328 1.00997 0.909184 1.12193 0.797978 1 0.0137005 0.053525 NA
1:220985811_T_C rs903319 01 220985811 T C 22 0.997348 0.994976 198690 143077 25818.5 0 198690 143077 25818.5 0 367586 453.125 320.463 64.4118 0 838 198237 142757 25754.1 0 366748 0.264856 0.268071 0.264848 7.91756e-16 0.982079 0.851034 1.1333 1.09417 0.84255 1.42094 1.01662 0.912359 1.1328 0.834184 0.996254 0.0116294 0.055553 NA
rs4846914 rs4846914 01 230295691 G A 23 1 1 56753 176014 134819 0 56753 176014 134819 0 367586 132 392 314 0 838 56621 175622 134505 0 366748 0.393813 0.391408 0.393818 0 0.957438 0.785873 1.16646 1.00137 0.816945 1.22743 1.01016 0.91567 1.11439 0.916187 1 0.00528056 0.0501771 NA
1:230419344_G_A rs6680658 01 230419344 G A 24 0.993148 0.986 216214 131472 19900 0 216214 131472 19900 0 367586 497.992 298.584 41.4235 0 838 215716 131174 19858.6 0 366748 0.232969 0.227584 0.232981 -1.74186e-15 0.986007 0.854094 1.13829 0.903561 0.657908 1.24094 0.97001 0.865225 1.08749 0.528248 0.986047 -0.0367172 0.0582181 NA
1:234849339_G_A rs2587534 01 234849339 G A 25 0.99591 0.992501 85062.7 183708 98815.1 0 85062.7 183708 98815.1 0 367586 168.682 423.647 245.671 0 838 84894 183285 98569.4 0 366748 0.481294 0.454064 0.481356 4.11713e-15 1.16328 0.972989 1.39079 1.25435 1.03088 1.52626 1.11589 1.01347 1.22865 0.0306834 0.990945 0.106432 0.0492475 NA
rs1367117 rs1367117 02 21263900 G A 26 1 1 161856 163987 41743 0 161856 163987 41743 0 367586 379 379 80 0 838 161477 163608 41663 0 366748 0.336619 0.321599 0.336654 0 0.986975 0.855852 1.13819 0.818109 0.642649 1.04147 0.934083 0.842988 1.03502 0.16911 1 -0.071176 0.0517618 NA
rs515135 rs515135 02 21286057 T C 27 1 1 11882 108434 247270 0 11882 108434 247270 0 367586 22 259 557 0 838 11860 108175 246713 0 366748 0.179819 0.180788 0.179817 0 1.29073 0.834882 1.99547 1.2171 0.794553 1.86435 0.993454 0.877117 1.12522 0.870196 1 -0.0104303 0.0638291 NA
rs1260326 rs1260326 02 27730940 T C 28 1 1 57437 175526 134623 0 57437 175526 134623 0 367586 133 390 315 0 838 57304 175136 134308 0 366748 0.39501 0.391408 0.395018 0 0.95945 0.787863 1.16841 1.01051 0.824928 1.23785 1.01524 0.920281 1.12001 0.863639 1 0.00860343 0.0500945 NA
2:27731212_T_C rs3817588 02 27731212 T C 29 0.991982 0.980657 237957 115439 14189.4 0 237957 115439 14189.4 0 367586 562.996 249.412 25.5922 0 838 237394 115190 14163.8 0 366748 0.195625 0.179353 0.195662 -3.8796e-15 0.912992 0.786409 1.05995 0.761891 0.512497 1.13265 0.89843 0.792921 1.01798 0.0763079 0.982482 -0.110124 0.0621286 NA
rs6544713 rs6544713 02 44073881 T C 30 1 1 38467 160718 168401 0 38467 160718 168401 0 367586 102 360 376 0 838 38365 160358 168025 0 366748 0.32326 0.336516 0.32323 0 0.844397 0.677556 1.05232 0.841684 0.676078 1.04785 0.941665 0.850828 1.0422 0.264107 1 -0.0584199 0.0523131 NA
rs4148218 rs4148218 02 44099582 G A 31 1 1 245276 109927 12383 0 245276 109927 12383 0 367586 549 256 33 0 838 244727 109671 12350 0 366748 0.183213 0.192124 0.183193 0 1.04054 0.896937 1.20713 1.19112 0.837893 1.69326 1.06035 0.93888 1.19753 0.389488 1 0.0543542 0.0631625 NA
rs2710642 rs2710642 02 63149557 G A 32 1 1 39456 161626 166504 0 39456 161626 166504 0 367586 100 369 369 0 838 39356 161257 166135 0 366748 0.327186 0.339499 0.327158 0 0.900573 0.721829 1.12358 0.87413 0.700636 1.09059 0.945975 0.854909 1.04674 0.246318 1 -0.0605435 0.0522224 NA
2:118576719_T_C rs17508045 02 118576719 T C 33 0.999611 0.997929 305977 58744.1 2864.9 0 305977 58744.1 2864.9 0 367586 701.953 129.894 6.15294 0 838 305275 58614.2 2858.75 0 366748 0.087699 0.0848449 0.0877056 -1.58351e-15 0.963763 0.799052 1.16243 0.936031 0.422918 2.07168 0.964359 0.811967 1.14535 0.619215 0.997656 -0.0428914 0.0863068 NA
rs2030746 rs2030746 02 121309488 C T 34 1 1 125469 178592 63525 0 125469 178592 63525 0 367586 286 409 143 0 838 125183 178183 63382 0 366748 0.415742 0.414678 0.415745 0 1.0047 0.863671 1.16876 0.987528 0.807738 1.20734 0.995616 0.903317 1.09735 0.816185 1 -0.0115481 0.0496788 NA
2:135762344_C_T rs16831243 02 135762344 C T 35 0.999529 0.998031 297933 65518.4 4134.64 0 297933 65518.4 4134.64 0 367586 707.447 120.553 10 0 838 297226 65397.8 4124.64 0 366748 0.100368 0.0838621 0.100406 3.95878e-16 0.774473 0.638342 0.939636 1.0186 0.545259 1.90287 0.820151 0.689934 0.974945 0.0748189 0.997036 -0.148588 0.0834025 NA
2:165551201_T_C rs7607980 02 165551201 T C 36 0.999288 0.997628 284300 77910.9 5375.6 0 284300 77910.9 5375.6 0 367586 642.455 179.553 15.9922 0 838 283657 77731.3 5359.61 0 366748 0.1206 0.126216 0.120588 -2.69197e-15 1.01988 0.86419 1.20361 1.31742 0.801523 2.16538 1.05341 0.91183 1.21698 0.462403 0.99839 0.0552596 0.0751939 NA
2:165619163_T_G rs355838 02 165619163 T G 37 0.994557 0.992059 56385.1 175396 135805 0 56385.1 175396 135805 0 367586 122.776 408.09 307.133 0 838 56262.3 174988 135498 0 366748 0.391971 0.390002 0.391975 9.50107e-16 1.06869 0.873243 1.30788 1.03872 0.842381 1.28081 1.00832 0.913949 1.11244 0.822119 0.990458 0.0113373 0.0504282 NA
rs2287623 rs2287623 02 169830155 G A 38 1 1 57757 176298 133531 0 57757 176298 133531 0 367586 147 410 281 0 838 57610 175888 133250 0 366748 0.39693 0.420048 0.396877 0 0.913541 0.756476 1.10322 0.826456 0.676814 1.00918 0.908541 0.824458 1.0012 0.0617562 1 -0.0934747 0.0500389 NA
rs1047891 rs1047891 02 211540507 C A 39 1 1 172154 158700 36732 0 172154 158700 36732 0 367586 390 362 86 0 838 171764 158338 36646 0 366748 0.315795 0.318616 0.315789 0 1.00691 0.872561 1.16195 1.03357 0.818117 1.30576 1.01314 0.914097 1.12291 0.78135 1 0.014623 0.0526843 NA
rs1250229 rs1250229 02 216304384 T C 40 1 1 24471 143779 199336 0 24471 143779 199336 0 367586 51 335 452 0 838 24420 143444 198884 0 366748 0.262144 0.26074 0.262147 0 1.11825 0.832638 1.50183 1.08821 0.814409 1.45407 1.00732 0.903135 1.12351 0.846271 1 0.0108498 0.0559619 NA
2:227122216_G_T rs1515110 02 227122216 G T 41 0.999003 0.998217 48609.5 170037 148940 0 48609.5 170037 148940 0 367586 115.396 390.463 332.141 0 838 48494.1 169646 148608 0 366748 0.363528 0.370677 0.363512 0 0.967238 0.78566 1.19078 0.939245 0.759784 1.16109 0.969628 0.878024 1.07079 0.543682 0.997241 -0.030954 0.0509738 NA
rs11563251 rs11563251 02 234679384 C T 42 1 1 290875 72172 4539 0 290875 72172 4539 0 367586 650 177 11 0 838 290225 71995 4528 0 366748 0.110518 0.118735 0.1105 0 1.09772 0.929473 1.29643 1.0847 0.597282 1.96986 1.08457 0.935195 1.25781 0.277029 1 0.0848656 0.0780719 NA
3:12296469_G_A rs9875338 03 12296469 G A 43 0.999063 0.998416 132583 176123 58880 0 132583 176123 58880 0 367586 287.745 422.533 127.722 0 838 132296 175700 58752.3 0 366748 0.399747 0.404521 0.399736 -7.91756e-16 1.10567 0.951681 1.28458 0.999487 0.811285 1.23135 1.0201 0.925188 1.12475 0.695881 0.998553 0.0195619 0.0500448 NA
rs7640978 rs7640978 03 32533010 C T 44 1 1 305112 59557 2917 0 305112 59557 2917 0 367586 686 143 9 0 838 304426 59414 2908 0 366748 0.0889465 0.0960621 0.0889303 0 1.06808 0.891787 1.27923 1.37343 0.710839 2.65363 1.08872 0.925271 1.28104 0.281417 1 0.092809 0.0861623 NA
Affx-22382690 rs2290547 03 47061183 G A 45 1 1 250117 105993 11476 0 250117 105993 11476 0 367586 594 218 26 0 838 249523 105775 11450 0 366748 0.175394 0.161098 0.175427 0 0.86576 0.741173 1.01129 0.953876 0.643793 1.41331 0.902633 0.792304 1.02833 0.140876 1 -0.0949545 0.0644836 NA
3:50113034_A_G rs2240327 03 50113034 A G 46 0.99989 0.999813 100622 183347 83617 0 100622 183347 83617 0 367586 240.969 410.078 186.953 0 838 100381 182937 83430.1 0 366748 0.47687 0.467771 0.47689 -2.37527e-16 0.933804 0.79631 1.09504 0.933469 0.77098 1.13021 0.964071 0.87577 1.06127 0.35819 0.999796 -0.0457333 0.0497739 NA
rs13326165 rs13326165 03 52532118 A G 47 1 1 15455 119214 232917 0 15455 119214 232917 0 367586 45 274 519 0 838 15410 118940 232398 0 366748 0.204203 0.217184 0.204173 0 0.788883 0.575311 1.08174 0.76476 0.563712 1.03751 0.924723 0.823237 1.03872 0.2785 1 -0.0656772 0.060605 NA
rs6805251 rs6805251 03 119560606 T C 48 1 1 53874 173703 140009 0 53874 173703 140009 0 367586 118 375 345 0 838 53756 173328 139664 0 366748 0.382837 0.364558 0.382879 0 0.985615 0.801238 1.21242 1.12533 0.912849 1.38727 1.08143 0.978928 1.19467 0.122748 1 0.0777134 0.050354 NA
rs17345563 rs17345563 03 132209203 A G 49 1 1 289295 73612 4679 0 289295 73612 4679 0 367586 664 163 11 0 838 288631 73449 4668 0 366748 0.112858 0.110382 0.112864 0 0.964665 0.812618 1.14516 1.02432 0.564109 1.85999 0.975283 0.83696 1.13647 0.748031 1 -0.0248547 0.0773721 NA
3:135932359_C_T rs687339 03 135932359 C T 50 0.998803 0.997227 19123.1 129452 219011 0 19123.1 129452 219011 0 367586 35.0235 276.867 526.11 0 838 19088 129175 218485 0 366748 0.228107 0.206989 0.228155 -1.42516e-15 1.16814 0.821658 1.66072 1.31237 0.931908 1.84816 1.13248 1.00614 1.2747 0.0354509 0.99775 0.12276 0.0583692 NA
3:156798294_A_G rs1482852 03 156798294 A G 51 0.998128 0.996845 131815 177009 58762 0 131815 177009 58762 0 367586 298.216 404.369 135.416 0 838 131517 176605 58626.6 0 366748 0.400631 0.402864 0.400626 1.26681e-15 1.00978 0.869319 1.17293 1.01865 0.831223 1.24834 1.00935 0.915383 1.11297 0.711915 0.997097 0.0185383 0.0502006 NA
3:170727218_G_A rs10513688 03 170727218 G A 52 0.999974 0.999859 299612 64506.6 3467.13 0 299612 64506.6 3467.13 0 367586 681.996 150.004 6 0 838 298930 64356.5 3461.13 0 366748 0.0971756 0.0966611 0.0971768 -9.50107e-16 1.02164 0.855942 1.21941 0.75984 0.339927 1.69847 0.994125 0.845272 1.16919 0.930515 0.999973 0.00724384 0.0830748 NA
rs6831256 rs6831256 04 3473139 A G 53 1 1 122328 179565 65693 0 122328 179565 65693 0 367586 306 388 144 0 838 122022 179177 65549 0 366748 0.422964 0.403341 0.423008 0 0.863508 0.743208 1.00328 0.876018 0.718445 1.06815 0.922077 0.836248 1.01671 0.131824 1 -0.074767 0.0496148 NA
4:26062990_A_G rs10019888 04 26062990 A G 54 0.996652 0.990717 256221 101227 10138.8 0 256221 101227 10138.8 0 367586 597.694 210.114 30.1922 0 838 255623 101016 10108.6 0 366748 0.165273 0.161395 0.165282 -6.57157e-15 0.889576 0.760047 1.04118 1.27739 0.885747 1.8422 0.971957 0.853231 1.1072 0.620061 0.991513 -0.0326838 0.0659261 NA
rs442177 rs442177 04 88030261 G T 55 1 1 60675 177384 129527 0 60675 177384 129527 0 367586 135 429 274 0 838 60540 176955 129253 0 366748 0.406346 0.417064 0.406321 0 1.08718 0.895791 1.31947 0.950645 0.773415 1.16849 0.956611 0.867997 1.05427 0.364655 1 -0.0451639 0.0498206 NA
4:88160140_C_T rs10029254 04 88160140 C T 56 0.999897 0.999771 217251 130571 19763.7 0 217251 130571 19763.7 0 367586 503 291.02 43.9804 0 838 216748 130280 19719.7 0 366748 0.231372 0.226122 0.231384 3.16702e-16 0.962568 0.833045 1.11223 0.961051 0.705909 1.30841 0.970611 0.865536 1.08844 0.670054 0.999857 -0.0247309 0.0580437 NA
rs3822072 rs3822072 04 89741269 G A 57 1 1 110787 182105 74694 0 110787 182105 74694 0 367586 247 418 173 0 838 110540 181687 74521 0 366748 0.450905 0.455847 0.450894 0 1.02962 0.879596 1.20522 1.03894 0.85527 1.26205 1.02019 0.926584 1.12325 0.64405 1 0.0227565 0.0492518 NA
rs2602836 rs2602836 04 100014805 A G 58 1 1 64735 179575 123276 0 64735 179575 123276 0 367586 154 402 282 0 838 64581 179173 122994 0 366748 0.420371 0.423628 0.420364 0 0.940887 0.781222 1.13318 0.9615 0.789876 1.17041 0.986707 0.895492 1.08721 0.726249 1 -0.0173808 0.0496426 NA
rs13107325 rs13107325 04 103188709 C T 59 1 1 314539 51078 1969 0 314539 51078 1969 0 367586 720 114 4 0 838 313819 50964 1965 0 366748 0.0748342 0.0727924 0.0748389 0 0.974963 0.799997 1.1882 0.887246 0.331757 2.37284 0.970508 0.807005 1.16714 0.679457 1 -0.0383637 0.0928444 NA
rs6450176 rs6450176 05 53298025 G A 60 1 1 205147 139012 23427 0 205147 139012 23427 0 367586 454 322 62 0 838 204693 138690 23365 0 366748 0.25282 0.26611 0.252789 0 1.04679 0.907339 1.20766 1.19639 0.917219 1.56053 1.0718 0.961631 1.19459 0.191148 1 0.0736865 0.0563702 NA
5:55861786_C_T rs9686661 05 55861786 C T 61 0.999884 0.999703 235332 117442 14811.2 0 235332 117442 14811.2 0 367586 508.98 285.02 44 0 838 234823 117157 14767.2 0 366748 0.200041 0.222565 0.19999 -3.95878e-16 1.12239 0.970729 1.29776 1.37466 1.00982 1.87132 1.1452 1.02055 1.28507 0.019639 0.999927 0.14279 0.0611999 NA
5:67714246_A_G rs4976033 05 67714246 A G 62 0.983128 0.97252 131248 176794 59543.3 0 131248 176794 59543.3 0 367586 317.549 375.11 145.341 0 838 130931 176419 59397.9 0 366748 0.402465 0.397251 0.402477 8.70931e-16 0.876686 0.754848 1.01819 1.0089 0.828891 1.228 0.978458 0.887161 1.07915 0.748149 0.975308 -0.0162374 0.050571 NA
5:74560579_G_A rs10066707 05 74560579 G A 63 0.993838 0.99098 146622 170694 50270.3 0 146622 170694 50270.3 0 367586 337.518 372.667 127.816 0 838 146284 170321 50142.5 0 366748 0.36894 0.374879 0.368927 1.74186e-15 0.948317 0.818315 1.09897 1.10479 0.901081 1.35455 1.02581 0.929111 1.13258 0.588501 0.995372 0.027477 0.0507884 NA
5:74562029_C_G rs2006760 05 74562029 C G 64 0.989448 0.974963 232555 119577 15454 0 232555 119577 15454 0 367586 519.169 287.855 30.9765 0 838 232036 119289 15423 0 366748 0.204693 0.208716 0.204684 -8.94684e-15 1.0785 0.933672 1.24579 0.897654 0.624471 1.29035 1.02489 0.910868 1.15319 0.602052 0.97921 0.0320485 0.0614602 NA
rs7703051 rs7703051 05 74625487 C A 65 1 1 143724 172086 51776 0 143724 172086 51776 0 367586 340 380 118 0 838 143384 171706 51658 0 366748 0.37493 0.367542 0.374947 0 0.933297 0.806126 1.08053 0.96331 0.781112 1.18801 0.968773 0.877097 1.07003 0.563438 1 -0.0292072 0.0505541 NA
5:74641707_G_A rs2303152 05 74641707 G A 66 0.999561 0.998347 297281 66549.7 3754.97 0 297281 66549.7 3754.97 0 367586 660.89 167.11 10 0 838 296620 66382.6 3744.97 0 366748 0.100738 0.111641 0.100713 1.10846e-15 1.12985 0.953289 1.3391 1.19846 0.641291 2.23971 1.12214 0.963698 1.30663 0.150889 0.999087 0.116665 0.0812207 NA
5:74648496_G_T rs17238484 05 74648496 G T 67 0.99975 0.999474 220665 127957 18963.4 0 220665 127957 18963.4 0 367586 495.969 296.031 46 0 838 220169 127661 18917.4 0 366748 0.22564 0.231522 0.225626 7.1258e-16 1.02939 0.891233 1.18897 1.07944 0.797709 1.46068 1.034 0.922936 1.15844 0.57998 0.999624 0.0323503 0.0584558 NA
rs5909 rs5909 05 74656175 G A 68 1 1 301812 62562 3212 0 301812 62562 3212 0 367586 690 145 3 0 838 301122 62417 3209 0 366748 0.0938365 0.0900955 0.0938451 0 1.01381 0.847432 1.21286 0.407986 0.131188 1.2688 0.956088 0.80872 1.13031 0.654139 1 -0.0376923 0.0841309 NA
rs12916 rs12916 05 74656539 T C 69 1 1 132156 176603 58827 0 132156 176603 58827 0 367586 314 384 140 0 838 131842 176219 58687 0 366748 0.400256 0.396181 0.400265 0 0.914961 0.788068 1.06229 1.00164 0.820545 1.22269 0.983102 0.891331 1.08432 0.756842 1 -0.0154733 0.0499735 NA
rs4530754 rs4530754 05 122855416 G A 70 1 1 76377 182312 108897 0 76377 182312 108897 0 367586 176 441 221 0 838 76201 181871 108676 0 366748 0.455765 0.47315 0.455726 0 1.04984 0.881334 1.25056 0.880454 0.72213 1.07349 0.932338 0.846995 1.02628 0.189325 1 -0.0645171 0.0491529 NA
rs6882076 rs6882076 05 156390297 T C 71 1 1 49173 170253 148160 0 49173 170253 148160 0 367586 121 366 351 0 838 49052 169887 147809 0 366748 0.365355 0.362768 0.365361 0 0.873358 0.710923 1.07291 0.96267 0.782767 1.18392 1.01126 0.915311 1.11727 0.788313 1 0.0136391 0.0507972 NA
6:16109163_A_C rs2294261 06 16109163 A C 72 0.99645 0.994416 95752.4 183259 88575.1 0 95752.4 183259 88575.1 0 367586 214.878 442.714 180.408 0 838 95537.5 182816 88394.7 0 366748 0.490237 0.479433 0.490262 1.02928e-15 1.07669 0.914612 1.26749 0.907424 0.744327 1.10626 0.957569 0.869967 1.05399 0.415397 0.991913 -0.0400276 0.0491479 NA
6:26093141_G_A rs1800562 06 26093141 G A 73 0.99952 0.997285 313425 51906.4 2254.63 0 313425 51906.4 2254.63 0 367586 742.796 91.2039 4 0 838 312682 51815.2 2250.63 0 366748 0.076738 0.0591909 0.0767781 8.70931e-16 0.740952 0.596017 0.921133 0.748151 0.279806 2.00042 0.756523 0.617495 0.926854 0.00246275 0.998211 -0.275195 0.090887 NA
rs2247056 rs2247056 06 31265490 T C 74 1 1 32591 153678 181317 0 32591 153678 181317 0 367586 78 367 393 0 838 32513 153311 180924 0 366748 0.297699 0.312053 0.297666 0 0.997827 0.781264 1.27442 0.905438 0.709939 1.15477 0.934359 0.84253 1.0362 0.37206 1 -0.0478033 0.0535538 NA
6:34563164_A_G rs205262 06 34563164 A G 75 0.999283 0.998621 196621 144317 26647.4 0 196621 144317 26647.4 0 367586 449.059 323.965 64.9765 0 838 196172 143993 26582.4 0 366748 0.268797 0.270834 0.268792 -1.58351e-16 0.982857 0.851865 1.13399 1.06782 0.822959 1.38553 1.01042 0.907107 1.12549 0.714539 0.99931 0.0202391 0.0553333 NA
6:43757896_C_A rs998584 06 43757896 C A 76 0.996387 0.994693 98504 183562 85520.5 0 98504 183562 85520.5 0 367586 250.89 404.682 182.427 0 838 98253.1 183157 85338 0 366748 0.482339 0.459151 0.482392 4.75053e-16 0.865274 0.739046 1.01306 0.837163 0.691656 1.01328 0.910919 0.827386 1.00289 0.0504825 0.994199 -0.0961333 0.0491516 NA
rs17789218 rs17789218 06 100600097 T C 77 1 1 209829 135864 21893 0 209829 135864 21893 0 367586 508 285 45 0 838 209321 135579 21848 0 366748 0.244365 0.223747 0.244412 0 0.866167 0.74909 1.00154 0.848692 0.625488 1.15155 0.891081 0.794278 0.999682 0.0638972 1 -0.105791 0.0570947 NA
6:116337503_G_A rs868943 06 116337503 G A 78 0.999615 0.999376 122639 178859 66087.8 0 122639 178859 66087.8 0 367586 283.776 386.639 167.584 0 838 122355 178472 65920.2 0 366748 0.423077 0.430673 0.42306 6.33405e-16 0.934074 0.80125 1.08892 1.09613 0.905382 1.32706 1.03161 0.936431 1.13646 0.632205 0.9983 0.0237036 0.0495244 NA
rs9491696 rs9491696 06 127452639 C G 79 1 1 94100 183991 89495 0 94100 183991 89495 0 367586 222 416 200 0 838 93878 183575 89295 0 366748 0.493736 0.486874 0.493752 0 0.958276 0.814063 1.12804 0.947139 0.782226 1.14682 0.972851 0.883894 1.07076 0.51959 1 -0.0315406 0.0489778 NA
6:139831757_T_C rs634869 06 139831757 T C 80 0.999776 0.999687 61831.2 177550 128204 0 61831.2 177550 128204 0 367586 160.996 419.012 257.992 0 838 61670.2 177131 127946 0 366748 0.409717 0.442126 0.409643 0 0.90613 0.755373 1.08698 0.772393 0.634225 0.94066 0.875549 0.794998 0.964263 0.00650787 0.99997 -0.13537 0.0497496 NA
6:152040291_T_C rs12525163 06 152040291 T C 81 0.999285 0.998573 193858 146362 27365.9 0 193858 146362 27365.9 0 367586 446.129 320.282 71.5882 0 838 193412 146042 27294.3 0 366748 0.273533 0.276527 0.273526 1.10846e-15 0.950779 0.82351 1.09772 1.13709 0.88568 1.45985 1.01517 0.912005 1.12999 0.808976 0.997299 0.0133039 0.0550323 NA
6:160575985_C_T rs2297374 06 160575985 C T 82 0.998105 0.996826 143986 171881 51719.5 0 143986 171881 51719.5 0 367586 328.635 385.706 123.659 0 838 143657 171495 51595.8 0 366748 0.374497 0.377699 0.37449 2.53362e-15 0.983146 0.848486 1.13918 1.04767 0.851759 1.28864 1.01377 0.91834 1.11912 0.705495 0.997634 0.0191269 0.050612 NA
rs1564348 rs1564348 06 160578860 T C 83 1 1 253279 103766 10541 0 253279 103766 10541 0 367586 577 235 26 0 838 252702 103531 10515 0 366748 0.169821 0.171241 0.169818 0 0.994101 0.854052 1.15711 1.08292 0.730684 1.60496 1.01011 0.88943 1.14716 0.982425 1 0.00143454 0.0651219 NA
rs702485 rs702485 07 6449272 A G 84 1 1 109061 182158 76367 0 109061 182158 76367 0 367586 245 421 172 0 838 108816 181737 76195 0 366748 0.455529 0.456444 0.455527 0 1.02888 0.878796 1.2046 1.0026 0.824816 1.21871 1.0037 0.911622 1.10509 0.900545 1 -0.00614018 0.0491321 NA
7:16152174_T_A rs17286602 07 16152174 T A 85 0.997749 0.99646 120185 180187 67214.2 0 120185 180187 67214.2 0 367586 260.965 413.373 163.663 0 838 119924 179774 67050.6 0 366748 0.427948 0.441944 0.427916 -7.91756e-16 1.05667 0.904821 1.23399 1.12168 0.922351 1.36409 1.05874 0.961333 1.16602 0.24537 0.99451 0.0577581 0.0497199 NA
rs10282707 rs10282707 07 17911038 C T 86 1 1 133659 176056 57871 0 133659 176056 57871 0 367586 303 399 136 0 838 133356 175657 57735 0 366748 0.396911 0.400358 0.396903 0 0.999718 0.860875 1.16095 1.03674 0.84666 1.26949 1.01452 0.919971 1.11878 0.75601 1 0.0155554 0.0500617 NA
rs12670798 rs12670798 07 21607352 T C 87 1 1 208500 136805 22281 0 208500 136805 22281 0 367586 477 313 48 0 838 208023 136492 22233 0 366748 0.2467 0.244033 0.246706 0 1.00007 0.867042 1.15351 0.941534 0.69952 1.26728 0.985669 0.881591 1.10203 0.80546 1 -0.0139883 0.0567969 NA
rs4722551 rs4722551 07 25991826 T C 88 1 1 260182 98070 9334 0 260182 98070 9334 0 367586 591 227 20 0 838 259591 97843 9314 0 366748 0.15879 0.159308 0.158789 0 1.01906 0.874287 1.1878 0.943183 0.603749 1.47345 1.00389 0.880653 1.14437 0.998393 1 0.000134504 0.0667864 NA
rs2073547 rs2073547 07 44582331 A G 89 1 1 245422 109039 13125 0 245422 109039 13125 0 367586 539 265 34 0 838 244883 108774 13091 0 366748 0.184024 0.198687 0.18399 0 1.10685 0.955327 1.28242 1.17998 0.834 1.6695 1.09969 0.975206 1.24006 0.130596 1 0.0949205 0.0627882 NA
rs217386 rs217386 07 44600695 G A 90 1 1 121990 179168 66428 0 121990 179168 66428 0 367586 291 392 155 0 838 121699 178776 66273 0 366748 0.424423 0.418854 0.424436 0 0.917003 0.787824 1.06736 0.978113 0.804721 1.18887 0.977372 0.886887 1.07709 0.672638 1 -0.0208952 0.0494524 NA
rs4917014 rs4917014 07 50305863 T G 91 1 1 170006 160266 37314 0 170006 160266 37314 0 367586 412 350 76 0 838 169594 159916 37238 0 366748 0.319509 0.299523 0.319555 0 0.900927 0.781161 1.03905 0.840118 0.657601 1.07329 0.910508 0.820051 1.01094 0.110901 1 -0.0838463 0.052596 NA
rs17145738 rs17145738 07 72982874 C T 92 1 1 283413 78558 5615 0 283413 78558 5615 0 367586 628 196 14 0 838 282785 78362 5601 0 366748 0.122132 0.133652 0.122106 0 1.12628 0.959216 1.32245 1.12554 0.662298 1.91278 1.10914 0.963404 1.27693 0.187183 1 0.0981207 0.0743926 NA
rs799160 rs799160 07 73060006 C T 93 1 1 96049 183953 87584 0 96049 183953 87584 0 367586 222 418 198 0 838 95827 183535 87386 0 366748 0.488486 0.48568 0.488492 0 0.983088 0.835256 1.15708 0.978044 0.807341 1.18484 0.988808 0.898385 1.08833 0.985867 1 -0.000868582 0.0490331 NA
7:116358044_A_G rs38855 07 116358044 A G 94 0.993016 0.989758 102992 183261 81332.4 0 102992 183261 81332.4 0 367586 236.569 417.063 184.369 0 838 102756 182844 81148 0 366748 0.470538 0.468854 0.470541 8.70931e-16 0.990762 0.844514 1.16234 0.986866 0.813841 1.19668 0.99325 0.902289 1.09338 0.872838 0.988229 -0.00788757 0.0492804 NA
7:130444934_A_G rs3996352 07 130444934 A G 95 0.997482 0.996091 94810.4 183476 89299.7 0 94810.4 183476 89299.7 0 367586 214.129 414.624 209.247 0 838 94596.2 183061 89090.4 0 366748 0.492504 0.497087 0.492494 -3.95878e-16 1.00059 0.848282 1.18024 1.03759 0.857406 1.25564 1.01854 0.925438 1.12102 0.820974 0.996657 0.011087 0.0489943 NA
rs17173637 rs17173637 07 150529449 T C 96 1 1 308034 56880 2672 0 308034 56880 2672 0 367586 716 118 4 0 838 307318 56762 2668 0 366748 0.0846387 0.075179 0.0846603 0 0.892276 0.73424 1.08433 0.643501 0.240676 1.72054 0.878904 0.732835 1.05409 0.218116 1 -0.109057 0.0885525 NA
8:9184231_G_A rs4240624 08 9184231 G A 97 0.999841 0.999322 3037.28 61083.2 303465 0 3037.28 61083.2 303465 0 367586 5 126.039 706.961 0 838 3032.28 60957.2 302759 0 366748 0.0913498 0.081169 0.091373 2.37527e-16 1.25395 0.51263 3.0673 1.41611 0.587168 3.41534 1.13836 0.955133 1.35673 0.145687 0.999667 0.123541 0.0849115 NA
8:9267117_C_T rs9693857 08 9267117 C T 98 0.996631 0.995289 112952 181929 72705.1 0 112952 181929 72705.1 0 367586 243.698 415.796 178.506 0 838 112708 181513 72526.6 0 366748 0.445255 0.461103 0.445219 1.10846e-15 1.05944 0.904332 1.24115 1.13831 0.938214 1.38107 1.0662 0.968457 1.17381 0.17917 0.995209 0.0663617 0.0494014 NA
8:15799853_G_C rs4332136 08 15799853 G C 99 0.999557 0.97821 361744 5820.84 21 0 361744 5820.84 21 0 367586 825.769 12.2314 0 0 838 360918 5808.6 21 0 366748 0.00797478 0.00729795 0.00797633 -6.17569e-15 0.920352 0.52301 1.61956 NA NA NA 0.914327 0.52067 1.60561 0.823766 0.982069 -0.0626755 0.28143 NA
rs4921914 rs4921914 08 18272438 C T 100 1 1 17860 128015 221711 0 17860 128015 221711 0 367586 46 286 506 0 838 17814 127729 221205 0 366748 0.222717 0.225537 0.22271 0 0.867122 0.634873 1.18433 0.885848 0.654796 1.19843 0.983875 0.877268 1.10344 0.812693 1 -0.0139685 0.0589502 NA
rs1801177 rs1801177 08 19805708 G A 101 1 1 355064 12417 105 0 355064 12417 105 0 367586 814 24 0 0 838 354250 12393 105 0 366748 0.0171756 0.0143198 0.0171821 0 0.842792 0.561373 1.26529 NA NA NA 0.830994 0.555162 1.24387 0.341434 1 -0.17819 0.187306 NA
rs268 rs268 08 19813529 A G 102 1 1 354297 13161 128 0 354297 13161 128 0 367586 813 25 0 0 838 353484 13136 128 0 366748 0.0182502 0.0149165 0.0182578 0 0.827477 0.555584 1.23243 NA NA NA 0.814222 0.548346 1.20901 0.290559 1 -0.192526 0.182162 NA
rs301 rs301 08 19816934 T C 103 1 1 215031 132363 20192 0 215031 132363 20192 0 367586 506 281 51 0 838 214525 132082 20141 0 366748 0.234975 0.22852 0.23499 0 0.901966 0.779456 1.04373 1.07354 0.804641 1.43229 0.964315 0.860287 1.08092 0.528195 1 -0.0364482 0.0577842 NA
rs326 rs326 08 19819439 A G 104 1 1 183581 152452 31553 0 183581 152452 31553 0 367586 420 351 67 0 838 183161 152101 31486 0 366748 0.293208 0.289379 0.293216 0 1.00637 0.873231 1.15981 0.927985 0.716869 1.20127 0.981586 0.883131 1.09102 0.764777 1 -0.0161135 0.0538531 NA
rs328 rs328 08 19819724 C G 105 1 1 297126 66721 3739 0 297126 66721 3739 0 367586 702 126 10 0 838 296424 66595 3729 0 366748 0.100927 0.0871122 0.100959 0 0.798923 0.660796 0.965925 1.13236 0.606083 2.11561 0.84976 0.716953 1.00717 0.0670669 1 -0.149275 0.0815166 NA
rs12678919 rs12678919 08 19844222 A G 106 1 1 299527 64583 3476 0 299527 64583 3476 0 367586 708 120 10 0 838 298819 64463 3466 0 366748 0.0973038 0.0835322 0.0973352 0 0.78568 0.647339 0.953586 1.21772 0.651754 2.27514 0.845266 0.710838 1.00512 0.0623536 1 -0.154341 0.0828113 NA
8:19865843_G_A rs894210 08 19865843 G A 107 0.995362 0.992945 77450.3 182762 107374 0 77450.3 182762 107374 0 367586 167.941 413.541 256.518 0 838 77282.4 182348 107117 0 366748 0.459297 0.44715 0.459325 5.54229e-16 1.04362 0.872101 1.24886 1.102 0.906967 1.33896 1.05036 0.95383 1.15666 0.312001 0.99279 0.0498423 0.0492984 NA
rs10102164 rs10102164 08 55421614 G A 108 1 1 228370 122682 16534 0 228370 122682 16534 0 367586 524 281 33 0 838 227846 122401 16501 0 366748 0.211855 0.207041 0.211866 0 0.998232 0.863416 1.1541 0.869589 0.611487 1.23663 0.971276 0.862918 1.09324 0.505656 1 -0.0397649 0.0597415 NA
8:59385919_C_T rs2326077 08 59385919 C T 109 0.999418 0.998927 41715.8 164193 161677 0 41715.8 164193 161677 0 367586 98.4627 376.604 362.933 0 838 41617.4 163816 161314 0 366748 0.336825 0.342201 0.336813 0 0.971696 0.778162 1.21336 0.950947 0.760888 1.18848 0.976257 0.882448 1.08004 0.666797 0.998238 -0.0223208 0.0518427 NA
rs2293889 rs2293889 08 116599199 T G 110 1 1 68113 181339 118134 0 68113 181339 118134 0 367586 160 421 257 0 838 67953 180918 117877 0 366748 0.43196 0.442124 0.431937 0 0.9883 0.823648 1.18587 0.925961 0.759932 1.12826 0.959439 0.87117 1.05665 0.459227 1 -0.0366332 0.0494963 NA
8:116663898_G_A rs2737252 08 116663898 G A 111 0.99825 0.996606 189806 148612 29168.6 0 189806 148612 29168.6 0 367586 408.612 354.467 74.9216 0 838 189397 148257 29093.7 0 366748 0.281497 0.300901 0.281453 1.74186e-15 1.10821 0.961094 1.27784 1.19363 0.932734 1.5275 1.09884 0.989797 1.21989 0.0876178 0.996506 0.0931204 0.0545169 NA
8:121868551_G_T rs4871137 08 121868551 G T 112 0.998591 0.99772 37337.3 159046 171203 0 37337.3 159046 171203 0 367586 78.949 376.071 382.98 0 838 37258.3 158670 170820 0 366748 0.317912 0.318597 0.317911 -1.10846e-15 1.11854 0.877326 1.42608 1.05807 0.830213 1.34846 0.996842 0.899394 1.10485 0.855172 0.997293 -0.00961965 0.0527037 NA
8:126474306_G_A rs2980885 08 126474306 G A 113 0.990879 0.979759 18546.6 128636 220403 0 18546.6 128636 220403 0 367586 41.4941 297.055 499.451 0 838 18505.1 128339 219904 0 366748 0.225429 0.226756 0.225426 -1.04512e-14 1.03225 0.745682 1.42894 1.0129 0.737713 1.39073 0.992429 0.885089 1.11279 0.879354 0.981457 -0.0089943 0.0592558 NA
8:126482621_C_A rs2954022 08 126482621 C A 114 0.999791 0.999672 104997 183080 79509.4 0 104997 183080 79509.4 0 367586 228.922 426.635 182.443 0 838 104768 182653 79327 0 366748 0.465331 0.472268 0.465315 -4.75053e-16 1.06899 0.91024 1.25542 1.05256 0.866314 1.27886 1.02831 0.934178 1.13194 0.604839 0.998734 0.0254372 0.0491583 NA
8:126482621_C_T rs2954022 08 126482621 C T 115 0.999641 0.694303 367242 343.439 0.113725 0 367242 343.439 0.113725 0 367586 837.812 0.188235 0 0 838 366405 343.251 0.113725 0 366748 0.000467464 0.000112312 0.000468276 -7.83838e-15 0.23983 0.00261328 22.0101 NA NA NA 0.239757 0.00261315 21.9977 0.466267 0.749479 -0.991145 1.36041 NA
rs4075205 rs4075205 08 144284709 T C 116 1 1 105965 182871 78750 0 105965 182871 78750 0 367586 243 416 179 0 838 105722 182455 78571 0 366748 0.462981 0.461814 0.462984 0 0.991966 0.846623 1.16226 0.991174 0.816979 1.20251 0.995303 0.904069 1.09575 0.945636 1 0.00334911 0.0491158 NA
8:145022657_G_T rs7832643 08 145022657 G T 117 0.993906 0.99187 130814 177083 59689.2 0 130814 177083 59689.2 0 367586 295.659 410.82 131.522 0 838 130518 176672 59557.7 0 366748 0.403255 0.402066 0.403257 2.37527e-16 1.02651 0.883831 1.19222 0.974852 0.793636 1.19745 0.995059 0.90239 1.09724 0.914759 0.993351 -0.00536402 0.0501135 NA
9:2640759_A_G rs3780181 09 2640759 A G 118 0.997345 0.983965 319716 46170.5 1699.8 0 319716 46170.5 1699.8 0 367586 738.286 95.7059 4.00784 0 838 318977 46074.8 1695.79 0 366748 0.0674265 0.0618864 0.0674392 -8.15508e-15 0.897451 0.725162 1.11067 1.02111 0.382142 2.72848 0.91223 0.747687 1.11298 0.344628 0.983471 -0.0928586 0.0982568 NA
9:15304782_C_A rs686030 09 15304782 C A 119 0.999323 0.997839 7307.74 89253 271025 0 7307.74 89253 271025 0 367586 17 203.859 617.141 0 838 7290.74 89049.1 270408 0 366748 0.141285 0.141921 0.141283 -1.10846e-15 0.981798 0.598255 1.61123 0.978785 0.604184 1.58564 0.99477 0.867106 1.14123 0.98917 0.999303 -0.000952416 0.0701671 NA
9:16904846_C_T rs7033354 09 16904846 C T 120 0.998694 0.997789 38090 160212 169284 0 38090 160212 169284 0 367586 74.0824 347.51 416.408 0 838 38016 159865 168867 0 366748 0.321547 0.295749 0.321606 -1.90021e-15 1.11549 0.867815 1.43385 1.26539 0.988056 1.62057 1.12888 1.01634 1.25388 0.0270606 0.997268 0.11622 0.0525729 NA
rs1883025 rs1883025 09 107664301 C T 121 1 1 204187 139469 23930 0 204187 139469 23930 0 367586 466 318 54 0 838 203721 139151 23876 0 366748 0.25481 0.254177 0.254811 0 0.999058 0.866175 1.15233 0.98874 0.745727 1.31094 0.996661 0.892767 1.11265 0.897503 1 -0.00722867 0.0561163 NA
9:107684230_T_G rs2472509 09 107684230 T G 122 0.989664 0.982561 166611 161750 39224.9 0 166611 161750 39224.9 0 367586 391.325 356.71 89.9647 0 838 166220 161393 39134.9 0 366748 0.326726 0.32019 0.326741 1.74186e-15 0.938803 0.813188 1.08382 0.976456 0.776267 1.22827 0.97051 0.875757 1.07552 0.476361 0.978187 -0.0375174 0.0526806 NA
rs8176720 rs8176720 09 136132873 T C 123 1 1 165305 162038 40243 0 165305 162038 40243 0 367586 380 367 91 0 838 164925 161671 40152 0 366748 0.329887 0.327566 0.329893 0 0.985228 0.853429 1.13738 0.983642 0.782314 1.23678 0.98951 0.893443 1.09591 0.741636 1 -0.0171358 0.0519757 NA
rs579459 rs579459 09 136154168 T C 124 1 1 230644 121108 15834 0 230644 121108 15834 0 367586 542 264 32 0 838 230102 120844 15802 0 366748 0.20781 0.195704 0.207838 0 0.92747 0.800465 1.07463 0.859724 0.601654 1.22849 0.927415 0.821882 1.0465 0.385132 1 -0.0528627 0.0608681 NA
10:5196273_A_G rs1781930 10 5196273 A G 125 0.999819 0.999538 11602.8 107606 248377 0 11602.8 107606 248377 0 367586 30.4078 228.604 578.988 0 838 11572.4 107378 247798 0 366748 0.177933 0.172685 0.177945 1.58351e-16 0.810226 0.554734 1.18339 0.889217 0.617213 1.28109 1.03706 0.91355 1.17727 0.534091 0.998959 0.0397677 0.0639584 NA
rs970548 rs970548 10 46013277 A C 126 1 1 208563 136635 22388 0 208563 136635 22388 0 367586 470 320 48 0 838 208093 136315 22340 0 366748 0.24676 0.24821 0.246757 0 1.03936 0.901576 1.1982 0.9513 0.706634 1.28068 1.00783 0.901988 1.1261 0.85619 1 0.0102952 0.0568084 NA
10:65301725_T_C rs7897379 10 65301725 T C 127 0.999433 0.9991 99861.9 183712 84012.2 0 99861.9 183712 84012.2 0 367586 237.988 414.776 185.235 0 838 99623.9 183297 83827 0 366748 0.478441 0.468524 0.478464 -3.95878e-16 0.947254 0.807542 1.11114 0.925013 0.763218 1.12111 0.960915 0.872911 1.05779 0.456331 0.999458 -0.0365517 0.0490692 NA
rs2068888 rs2068888 10 94839642 G A 128 1 1 111288 181910 74388 0 111288 181910 74388 0 367586 256 401 181 0 838 111032 181509 74207 0 366748 0.449808 0.455251 0.449795 0 0.958196 0.818992 1.12106 1.05789 0.874336 1.27999 1.02226 0.92846 1.12555 0.678971 1 0.0203661 0.0492092 NA
rs2255141 rs2255141 10 113933886 A G 129 1 1 27842 146621 193123 0 27842 146621 193123 0 367586 57 349 432 0 838 27785 146272 192691 0 366748 0.275181 0.276253 0.275178 0 1.16305 0.878753 1.53933 1.09284 0.828856 1.44091 0.994632 0.893529 1.10717 0.778013 1 -0.0155125 0.0550266 NA
rs2923084 rs2923084 11 10388782 A G 130 1 1 248174 107712 11700 0 248174 107712 11700 0 367586 556 255 27 0 838 247618 107457 11673 0 366748 0.178342 0.184368 0.178328 0 1.05685 0.911085 1.22593 1.03012 0.699758 1.51646 1.04152 0.920422 1.17855 0.463069 1 0.0469877 0.064033 NA
11:14276999_G_A rs2303975 11 14276999 G A 131 0.998944 0.99593 290402 72711.9 4472.22 0 290402 72711.9 4472.22 0 367586 670.612 158.384 9.00392 0 838 289731 72553.5 4463.22 0 366748 0.111071 0.105246 0.111084 0 0.943143 0.793037 1.12166 0.871581 0.451278 1.68334 0.941259 0.805154 1.10037 0.447367 0.9957 -0.0593331 0.0780892 NA
11:18656271_C_T rs10832962 11 18656271 C T 132 0.998752 0.997178 24573.6 141017 201996 0 24573.6 141017 201996 0 367586 56.6275 323.267 458.106 0 838 24517 140693 201538 0 366748 0.258666 0.260454 0.258662 -2.21692e-15 0.994782 0.749829 1.31976 0.984125 0.746462 1.29746 0.990716 0.888217 1.10504 0.903175 0.995893 -0.00681361 0.0560094 NA
rs326214 rs326214 11 47298360 G A 133 1 1 38532 160473 168581 0 38532 160473 168581 0 367586 93 389 356 0 838 38439 160084 168225 0 366748 0.323104 0.343079 0.323058 0 1.00436 0.80079 1.25969 0.874679 0.695991 1.09924 0.913796 0.826038 1.01088 0.0908229 1 -0.0884024 0.0522759 NA
rs17788930 rs17788930 11 47752775 A G 134 1 1 156964 166067 44555 0 156964 166067 44555 0 367586 383 362 93 0 838 156581 165705 44462 0 366748 0.347098 0.326969 0.347144 0 0.893127 0.773471 1.03129 0.855134 0.681595 1.07286 0.913647 0.824909 1.01193 0.0586721 1 -0.0969634 0.051286 NA
11:51512090_T_C rs11246602 11 51512090 T C 135 0.999692 0.998718 276600 84505.1 6481.33 0 276600 84505.1 6481.33 0 367586 632.09 189.855 16.0549 0 838 275967 84315.3 6465.27 0 366748 0.132578 0.132437 0.132579 -9.34272e-15 0.983092 0.835734 1.15643 1.08418 0.660255 1.78027 0.998771 0.867072 1.15047 0.894385 0.997604 -0.00956621 0.0720577 NA
11:55324308_A_G rs12226802 11 55324308 A G 136 0.999928 0.999736 279095 82405 6085.81 0 279095 82405 6085.81 0 367586 633.949 189.051 15 0 838 278461 82216 6070.81 0 366748 0.128646 0.130699 0.128641 1.58351e-16 1.01003 0.858449 1.18837 1.08531 0.649999 1.81216 1.0184 0.88341 1.17402 0.895738 0.999627 0.00955533 0.0729153 NA
rs174532 rs174532 11 61548874 G A 137 1 1 182042 153298 32246 0 182042 153298 32246 0 367586 409 361 68 0 838 181633 152937 32178 0 366748 0.296244 0.296539 0.296243 0 1.04825 0.909754 1.20784 0.938472 0.725815 1.21344 1.00142 0.901657 1.11223 0.876706 1 0.00833072 0.0536961 NA
rs1535 rs1535 11 61597972 A G 138 1 1 157003 166490 44093 0 157003 166490 44093 0 367586 365 389 84 0 838 156638 166101 44009 0 366748 0.346417 0.332339 0.346449 0 1.00504 0.871122 1.15954 0.81911 0.645997 1.03861 0.938999 0.848156 1.03957 0.162207 1 -0.0717329 0.0513225 NA
rs12801636 rs12801636 11 65391317 G A 139 1 1 220966 127917 18703 0 220966 127917 18703 0 367586 529 272 37 0 838 220437 127645 18666 0 366748 0.224877 0.206444 0.224919 0 0.887961 0.767031 1.02796 0.825999 0.591675 1.15312 0.896491 0.79638 1.00919 0.0596699 1 -0.110166 0.0584988 NA
rs499974 rs499974 11 75455021 C A 140 1 1 261490 97062 9034 0 261490 97062 9034 0 367586 593 226 19 0 838 260897 96836 9015 0 366748 0.156603 0.157518 0.156601 0 1.0268 0.880777 1.19703 0.927262 0.586957 1.46487 1.00695 0.882809 1.14855 0.829787 1 0.0145007 0.0674533 NA
11:116639104_A_G rs10790162 11 116639104 A G 141 0.999743 0.998467 1651.59 46442.9 319492 0 1651.59 46442.9 319492 0 367586 3 111.2 723.8 0 838 1648.59 46331.7 318768 0 366748 0.0676659 0.0699284 0.0676607 5.54229e-16 1.31892 0.41853 4.15634 1.24777 0.40107 3.88197 0.965218 0.799833 1.1648 0.699749 0.996216 -0.0376999 0.0977543 NA
rs603446 rs603446 11 116654435 C T 142 1 1 109735 182269 75582 0 109735 182269 75582 0 367586 258 422 158 0 838 109477 181847 75424 0 366748 0.453544 0.440334 0.453574 0 0.984713 0.843256 1.1499 0.888896 0.729065 1.08377 0.947842 0.860606 1.04392 0.256279 1 -0.0558504 0.0491975 NA
11:122534504_T_C rs7117842 11 122534504 T C 143 0.993245 0.988903 146344 171063 50178.2 0 146344 171063 50178.2 0 367586 347.055 383.294 107.651 0 838 145997 170680 50070.5 0 366748 0.369192 0.357158 0.36922 5.14641e-15 0.944705 0.816866 1.09255 0.904446 0.728404 1.12303 0.94918 0.858829 1.04904 0.257483 0.98905 -0.0577391 0.0509901 NA
rs11220462 rs11220462 11 126243952 G A 144 1 1 276605 84420 6561 0 276605 84420 6561 0 367586 622 209 7 0 838 275983 84211 6554 0 366748 0.132679 0.133055 0.132678 0 1.10121 0.941304 1.28828 0.473897 0.224892 0.998605 1.00327 0.871224 1.15534 0.936758 1 0.00572634 0.0721698 NA
12:20463526_A_G rs11045163 12 20463526 A G 145 0.996867 0.995059 119302 180158 68125.7 0 119302 180158 68125.7 0 367586 271.702 412.153 154.145 0 838 119030 179746 67971.5 0 366748 0.430389 0.429859 0.43039 -1.58351e-16 1.00453 0.861723 1.171 0.993498 0.815147 1.21087 0.997835 0.905755 1.09928 0.939752 0.996568 -0.00374165 0.0495051 NA
12:57844049_C_T rs3741414 12 57844049 C T 146 0.999661 0.999183 211838 134087 21660.2 0 211838 134087 21660.2 0 367586 463.027 327.988 46.9843 0 838 211375 133759 21613.2 0 366748 0.241315 0.251764 0.241291 7.91756e-16 1.11939 0.971576 1.28969 0.992386 0.734864 1.34015 1.05801 0.947388 1.18155 0.334714 0.999629 0.0551462 0.0571663 NA
rs10861661 rs10861661 12 107174646 A C 147 1 1 208429 136995 22162 0 208429 136995 22162 0 367586 475 320 43 0 838 207954 136675 22119 0 366748 0.246635 0.242243 0.246645 0 1.02503 0.889412 1.18132 0.851092 0.622709 1.16324 0.97645 0.873102 1.09203 0.667359 1 -0.0244252 0.0568325 NA
12:109950144_A_G rs2241210 12 109950144 A G 148 0.999873 0.999793 83585.8 183041 100959 0 83585.8 183041 100959 0 367586 179.996 416 242.004 0 838 83405.8 182625 100717 0 366748 0.476369 0.463002 0.476399 1.58351e-16 1.05552 0.886013 1.25745 1.1134 0.917858 1.35061 1.05526 0.958546 1.16173 0.237531 0.999981 0.057831 0.0489604 NA
rs653178 rs653178 12 112007756 C T 149 1 1 85723 183395 98468 0 85723 183395 98468 0 367586 210 415 213 0 838 85513 182980 98255 0 366748 0.482664 0.49821 0.482628 0 0.923543 0.782142 1.09051 0.88275 0.729398 1.06834 0.93955 0.853665 1.03408 0.249915 1 -0.0563355 0.0489637 NA
12:112310580_G_A rs6489818 12 112310580 G A 150 0.999913 0.999793 249772 106362 11452.5 0 249772 106362 11452.5 0 367586 578 234 26 0 838 249194 106128 11426.5 0 366748 0.175832 0.170644 0.175844 0 0.950596 0.816521 1.10669 0.981002 0.661949 1.45383 0.964347 0.848989 1.09538 0.660865 0.999999 -0.0282811 0.0644627 NA
12:121376416_C_T rs1186380 12 121376416 C T 151 0.996029 0.991403 206291 138369 22926.1 0 206291 138369 22926.1 0 367586 480.031 305.325 52.6431 0 838 205810 138064 22873.5 0 366748 0.250583 0.244995 0.250596 -4.43383e-15 0.948157 0.821297 1.09461 0.986752 0.742131 1.312 0.970398 0.868062 1.0848 0.612517 0.988721 -0.0288069 0.0568761 NA
12:121416650_A_C rs1169288 12 121416650 A C 152 0.993936 0.989163 172179 158854 36552.3 0 172179 158854 36552.3 0 367586 377.431 382.404 78.1647 0 838 171802 158472 36474.1 0 366748 0.315516 0.32144 0.315503 -4.90889e-15 1.0984 0.952637 1.26646 0.975475 0.764402 1.24483 1.02773 0.927487 1.13881 0.571797 0.992183 0.0299193 0.0529164 NA
12:125259888_A_G rs838876 12 125259888 A G 153 0.987459 0.977169 36940.4 159435 171211 0 36940.4 159435 171211 0 367586 76.0353 358.275 403.69 0 838 36864.3 159076 170807 0 366748 0.317361 0.304502 0.317391 -1.10054e-14 1.09195 0.852334 1.39892 1.14586 0.896612 1.4644 1.06201 0.956966 1.17858 0.289647 0.975992 0.0563945 0.0532578 NA
12:125283766_C_T rs10773105 12 125283766 C T 154 0.998305 0.997077 89399.3 183992 94194.8 0 89399.3 183992 94194.8 0 367586 221.059 383.933 233.008 0 838 89178.3 183608 93961.8 0 366748 0.493477 0.492871 0.493478 -1.42516e-15 0.843559 0.714766 0.99556 1.00039 0.832052 1.20279 1.00244 0.910794 1.1033 0.968868 0.998544 0.00191299 0.0490164 NA
rs4942486 rs4942486 13 32953388 T C 155 1 1 83345 183365 100876 0 83345 183365 100876 0 367586 190 425 223 0 838 83155 182940 100653 0 366748 0.476154 0.48031 0.476144 0 1.01675 0.85673 1.20666 0.969645 0.798874 1.17692 0.983443 0.89348 1.08246 0.699697 1 -0.0189217 0.0490543 NA
rs1341267 rs1341267 13 95284980 C A 156 1 1 59044 176274 132268 0 59044 176274 132268 0 367586 144 374 320 0 838 58900 175900 131948 0 366748 0.400399 0.394988 0.400411 0 0.869678 0.717429 1.05424 0.991973 0.814665 1.20787 1.0229 0.927366 1.12827 0.617354 1 0.024914 0.0498674 NA
rs8017377 rs8017377 14 24883887 G A 157 1 1 101683 183219 82684 0 101683 183219 82684 0 367586 231 395 212 0 838 101452 182824 82472 0 366748 0.474157 0.488663 0.474124 0 0.948883 0.806544 1.11634 1.12896 0.936742 1.36062 1.05997 0.963056 1.16664 0.245726 1 0.0568703 0.0489926 NA
rs4983559 rs4983559 14 105277209 G A 158 1 1 54855 174746 137985 0 54855 174746 137985 0 367586 119 403 316 0 838 54736 174343 137669 0 366748 0.386924 0.382458 0.386935 0 1.06323 0.866406 1.30476 1.05579 0.854917 1.30386 1.01909 0.923381 1.12472 0.661514 1 0.022031 0.0503193 NA
rs2412710 rs2412710 15 42683787 G A 159 1 1 354444 13030 112 0 354444 13030 112 0 367586 815 23 0 0 838 353629 13007 112 0 366748 0.0180284 0.0137232 0.0180383 0 0.767257 0.50676 1.16166 NA NA NA 0.757451 0.501738 1.14349 0.212111 1 -0.231295 0.185365 NA
15:44211273_T_C rs492571 15 44211273 T C 160 0.999756 0.997857 337416 29521.7 648.675 0 337416 29521.7 648.675 0 367586 784 53.9961 0.00392157 0 838 336632 29467.7 648.671 0 366748 0.0419208 0.0322219 0.041943 -9.50107e-16 0.786784 0.597009 1.03688 0.00259582 6.62752e-17 1.01671e+11 0.760515 0.579775 0.9976 0.05858 0.999468 -0.232736 0.123054 NA
rs1532085 rs1532085 15 58683366 A G 161 1 1 55024 174195 138367 0 55024 174195 138367 0 367586 130 400 308 0 838 54894 173795 138059 0 366748 0.386635 0.393795 0.386618 0 0.971861 0.797199 1.18479 0.942036 0.767247 1.15664 0.97029 0.879623 1.0703 0.554739 1 -0.0296712 0.0502328 NA
15:58731153_G_C rs261342 15 58731153 G C 162 0.994844 0.988361 17975.2 126316 223295 0 17975.2 126316 223295 0 367586 45.102 262.478 530.42 0 838 17930.1 126054 222764 0 366748 0.220719 0.210431 0.220743 -8.23426e-15 0.827799 0.603323 1.13579 0.946589 0.698182 1.28338 1.06288 0.944974 1.19551 0.277794 0.989269 0.064261 0.059211 NA
rs2652834 rs2652834 15 63396867 A G 163 1 1 12886 111853 242847 0 12886 111853 242847 0 367586 33 250 555 0 838 12853 111603 242292 0 366748 0.187201 0.188544 0.187198 0 0.872478 0.606598 1.2549 0.892164 0.627669 1.26811 0.991216 0.876899 1.12044 0.83123 1 -0.0133799 0.0627799 NA
15:72566615_C_T rs1035744 15 72566615 C T 164 0.997742 0.99523 26414.8 145250 195922 0 26414.8 145250 195922 0 367586 74.7451 308.137 455.118 0 838 26340 144941 195467 0 366748 0.269432 0.273047 0.269424 -1.42516e-15 0.749179 0.581683 0.964906 0.820512 0.642248 1.04826 0.981836 0.88169 1.09336 0.705887 0.993311 -0.020932 0.0554657 NA
rs3198697 rs3198697 16 15129940 C T 165 1 1 129009 177245 61332 0 129009 177245 61332 0 367586 262 419 157 0 838 128747 176826 61175 0 366748 0.407944 0.437351 0.407877 0 1.1644 0.997672 1.359 1.26113 1.03454 1.53735 1.12843 1.0245 1.24291 0.0146254 1 0.121525 0.0497743 NA
rs749671 rs749671 16 31088347 G A 166 1 1 144921 171587 51078 0 144921 171587 51078 0 367586 332 400 106 0 838 144589 171187 50972 0 366748 0.372352 0.365155 0.372369 0 1.01762 0.879663 1.17722 0.905673 0.727624 1.12729 0.969485 0.877622 1.07096 0.6223 1 -0.0249703 0.0506916 NA
16:53799977_T_G rs9930333 16 53799977 T G 167 0.999912 0.999843 122301 179563 65721.5 0 122301 179563 65721.5 0 367586 290 409.996 138.004 0 838 122011 179153 65583.5 0 366748 0.423039 0.40931 0.42307 0 0.962848 0.828264 1.1193 0.885317 0.722728 1.08448 0.94494 0.857176 1.04169 0.296799 0.999933 -0.0517225 0.0495748 NA
rs9989419 rs9989419 16 56985139 A G 168 1 1 57303 175482 134801 0 57303 175482 134801 0 367586 127 397 314 0 838 57176 175085 134487 0 366748 0.394585 0.388425 0.394599 0 1.02083 0.835751 1.24688 1.05114 0.855154 1.29204 1.02626 0.930138 1.13231 0.616566 1 0.0251116 0.0501507 NA
rs5880 rs5880 16 57015091 G C 169 1 1 327936 38434 1216 0 327936 38434 1216 0 367586 751 87 0 0 838 327185 38347 1216 0 366748 0.055587 0.0519093 0.0555954 0 0.98842 0.791463 1.23439 NA NA NA 0.930068 0.749358 1.15436 0.45077 1 -0.0800266 0.106118 NA
rs16942887 rs16942887 16 67928042 G A 170 1 1 287913 74698 4975 0 287913 74698 4975 0 367586 644 177 17 0 838 287269 74521 4958 0 366748 0.11514 0.125895 0.115116 0 1.05949 0.896958 1.25148 1.52949 0.944132 2.47775 1.10712 0.958166 1.27924 0.137643 1 0.11415 0.0768878 NA
16:72057282_A_G rs2288002 16 72057282 A G 171 0.996483 0.994849 69243.7 180680 117662 0 69243.7 180680 117662 0 367586 151.537 404.22 282.243 0 838 69092.2 180276 117380 0 366748 0.43414 0.422013 0.434168 1.58351e-15 1.02232 0.848045 1.23242 1.09633 0.899744 1.33586 1.0509 0.953707 1.158 0.267189 0.993178 0.0550059 0.0495745 NA
rs2000999 rs2000999 16 72108093 G A 172 1 1 241537 112695 13354 0 241537 112695 13354 0 367586 546 269 23 0 838 240991 112426 13331 0 366748 0.18962 0.187947 0.189623 0 1.05607 0.912454 1.2223 0.761506 0.501562 1.15617 0.989116 0.874913 1.11823 0.99761 1 -0.000187513 0.0625897 NA
rs2925979 rs2925979 16 81534790 T C 173 1 1 33095 154517 179974 0 33095 154517 179974 0 367586 78 344 416 0 838 33017 154173 179558 0 366748 0.300211 0.298329 0.300216 0 0.944481 0.738444 1.208 0.98069 0.769802 1.24935 1.00904 0.908677 1.12048 0.900308 1 0.00669699 0.0534596 NA
rs314253 rs314253 17 7091650 T C 174 1 1 155733 167003 44850 0 155733 167003 44850 0 367586 381 381 76 0 838 155352 166622 44774 0 366748 0.349174 0.318019 0.349245 0 0.932362 0.808796 1.07481 0.692117 0.540935 0.885552 0.868896 0.783921 0.963082 0.00636746 1 -0.140117 0.0513582 NA
rs4791641 rs4791641 17 8161149 C T 175 1 1 90802 183497 93287 0 90802 183497 93287 0 367586 205 414 219 0 838 90597 183083 93068 0 366748 0.49662 0.491647 0.496631 0 0.999338 0.845151 1.18165 1.03993 0.859381 1.25841 1.02014 0.926877 1.12279 0.760254 1 0.0149456 0.0489783 NA
17:37821435_G_T rs931992 17 37821435 G T 176 0.998944 0.998045 40717.2 163133 163736 0 40717.2 163133 163736 0 367586 99.1373 380.169 358.694 0 838 40618.1 162752 163378 0 366748 0.332666 0.345133 0.332638 7.91756e-17 0.957043 0.767047 1.1941 0.899527 0.719968 1.12387 0.94575 0.855047 1.04607 0.207552 0.997782 -0.0656784 0.0521123 NA
rs8077889 rs8077889 17 41878166 A C 177 1 1 227074 123834 16678 0 227074 123834 16678 0 367586 527 276 35 0 838 226547 123558 16643 0 366748 0.213814 0.206444 0.213831 0 0.960254 0.82998 1.11097 0.904033 0.641865 1.27328 0.956468 0.849655 1.07671 0.475998 1 -0.0426363 0.0598191 NA
17:45391804_T_C rs7225700 17 45391804 T C 178 0.999707 0.999518 46234.7 168484 152868 0 46234.7 168484 152868 0 367586 115.996 380.098 341.906 0 838 46118.7 168104 152526 0 366748 0.354955 0.365209 0.354932 0 0.898986 0.730044 1.10702 0.891246 0.721807 1.10046 0.956376 0.865755 1.05648 0.342976 0.999723 -0.0486193 0.0512699 NA
17:66882466_T_G rs4148005 17 66882466 T G 179 0.999123 0.998376 171388 159411 36787.2 0 171388 159411 36787.2 0 367586 392.204 362.792 83.0039 0 838 170996 159048 36704.1 0 366748 0.316912 0.315513 0.316916 2.45444e-15 0.994497 0.86204 1.14731 0.985955 0.777852 1.24973 0.993535 0.89617 1.10148 0.880455 0.999106 -0.00792665 0.0527067 NA
17:76388202_A_G rs4969178 17 76388202 A G 180 0.986996 0.976306 55545.7 174852 137189 0 55545.7 174852 137189 0 367586 128.118 421.729 288.153 0 838 55417.6 174430 136900 0 366748 0.388947 0.404514 0.388912 -1.18763e-15 1.04581 0.857988 1.27474 0.910452 0.739209 1.12136 0.936884 0.849713 1.033 0.197692 0.97194 -0.0655929 0.05092 NA
rs4939883 rs4939883 18 47167214 T C 181 1 1 11820 108377 247389 0 11820 108377 247389 0 367586 22 226 590 0 838 11798 108151 246799 0 366748 0.179573 0.161098 0.179615 0 1.12063 0.723063 1.7368 1.28202 0.837313 1.96291 1.14011 1.00076 1.29887 0.029226 1 0.138595 0.0635632 NA
18:47209143_C_T rs11660468 18 47209143 C T 182 0.998554 0.997576 136025 174672 56888.6 0 136025 174672 56888.6 0 367586 303.69 401.275 133.035 0 838 135721 174271 56755.6 0 366748 0.392357 0.398177 0.392343 -6.33405e-16 1.02904 0.886375 1.19467 1.04755 0.854226 1.28463 1.02471 0.929129 1.13012 0.556869 0.997198 0.0294598 0.0501445 NA
18:57798110_C_T rs952044 18 57798110 C T 183 0.993776 0.990504 165280 162582 39723.3 0 165280 162582 39723.3 0 367586 374.659 377.902 85.4392 0 838 164906 162204 39637.9 0 366748 0.329214 0.327435 0.329218 -8.70931e-16 1.02546 0.888764 1.18317 0.94874 0.749868 1.20035 0.991946 0.895634 1.09862 0.844988 0.992102 -0.0102287 0.0523157 NA
19:8431581_G_A rs2278236 19 8431581 G A 184 0.998561 0.99757 86114.3 183792 97680 0 86114.3 183792 97680 0 367586 192.816 405.216 239.969 0 838 85921.5 183386 97440 0 366748 0.484268 0.471866 0.484296 1.26681e-15 0.984642 0.829324 1.16905 1.09743 0.907729 1.32678 1.05108 0.954858 1.157 0.27025 0.998845 0.054046 0.0490219 NA
rs6511720 rs6511720 19 11202306 G T 185 1 1 285447 77059 5080 0 285447 77059 5080 0 367586 648 175 15 0 838 284799 76884 5065 0 366748 0.118638 0.122315 0.118629 0 1.00038 0.846383 1.1824 1.30159 0.779535 2.17328 1.0354 0.894489 1.19851 0.552557 1 0.0451233 0.0759738 NA
19:11227602_C_T rs688 19 11227602 C T 186 0.999561 0.9993 110653 182452 74481.8 0 110653 182452 74481.8 0 367586 255.988 398.925 183.086 0 838 110397 182053 74298.7 0 366748 0.4508 0.456502 0.450787 1.58351e-16 0.944996 0.807579 1.10579 1.0627 0.878864 1.28499 1.02333 0.929448 1.12669 0.703343 0.999698 0.0187409 0.0492129 NA
19:19407718_T_C rs10401969 19 19407718 T C 187 0.999493 0.997443 313362 52106.4 2117.37 0 313362 52106.4 2117.37 0 367586 700.11 127.894 9.99608 0 838 312662 51978.5 2107.37 0 366748 0.0766366 0.0882376 0.0766101 -4.75053e-16 1.09884 0.909874 1.32706 2.11835 1.13296 3.96079 1.16646 0.985078 1.38125 0.0604423 0.998898 0.173449 0.0923804 NA
rs731839 rs731839 19 33899065 G A 188 1 1 41265 163822 162499 0 41265 163822 162499 0 367586 93 385 360 0 838 41172 163437 162139 0 366748 0.335094 0.340692 0.335082 0 1.04287 0.831315 1.30826 0.982956 0.782364 1.23498 0.975233 0.881428 1.07902 0.661879 1 -0.0226976 0.0519015 NA
19:35556744_T_C rs1688030 19 35556744 T C 189 0.99969 0.998271 1691.18 45797.9 320097 0 1691.18 45797.9 320097 0 367586 4 102.812 731.188 0 838 1687.18 45695.1 319366 0 366748 0.0668963 0.0661168 0.0668981 6.33405e-16 0.94902 0.349103 2.57987 0.965703 0.36105 2.58297 1.01266 0.835016 1.22811 0.863916 0.996682 0.0167885 0.0979544 NA
rs6859 rs6859 19 45382034 A G 190 1 1 65619 179010 122957 0 65619 179010 122957 0 367586 160 410 268 0 838 65459 178600 122689 0 366748 0.422007 0.435561 0.421976 0 0.939186 0.782187 1.1277 0.893673 0.734576 1.08723 0.946043 0.858872 1.04206 0.261051 1 -0.0556075 0.0494768 NA
rs7254892 rs7254892 19 45389596 G A 191 1 1 344881 22366 339 0 344881 22366 339 0 367586 795 42 1 0 838 344086 22324 338 0 366748 0.031345 0.026253 0.0313567 0 0.814286 0.596868 1.1109 1.28051 0.179627 9.12839 0.832849 0.617159 1.12392 0.276686 1 -0.15431 0.141856 NA
rs492602 rs492602 19 49206417 A G 192 1 1 89552 183204 94830 0 89552 183204 94830 0 367586 221 412 205 0 838 89331 182792 94625 0 366748 0.492821 0.509547 0.492783 0 0.911066 0.773555 1.07302 0.875705 0.723971 1.05924 0.935137 0.849641 1.02924 0.0676965 1 -0.0898577 0.0491826 NA
rs17695224 rs17695224 19 52324216 G A 193 1 1 197505 144049 26032 0 197505 144049 26032 0 367586 489 304 45 0 838 197016 143745 25987 0 366748 0.266758 0.235084 0.26683 0 0.852066 0.7383 0.983364 0.697668 0.513958 0.947044 0.844457 0.754212 0.9455 0.00387215 1 -0.160275 0.0554894 NA
rs103294 rs103294 19 54797848 C T 194 1 1 221245 127588 18753 0 221245 127588 18753 0 367586 482 305 51 0 838 220763 127283 18702 0 366748 0.224565 0.24284 0.224523 0 1.09751 0.950727 1.26696 1.249 0.935518 1.66752 1.10775 0.990585 1.23876 0.14846 1 0.0843788 0.0583939 NA
rs364585 rs364585 20 12962718 A G 195 1 1 56348 175283 135955 0 56348 175283 135955 0 367586 112 423 303 0 838 56236 174860 135652 0 366748 0.391716 0.386038 0.391729 0 1.21464 0.986043 1.49622 1.12153 0.902786 1.39329 1.02424 0.928204 1.13021 0.643242 1 0.0232274 0.0501487 NA
rs2328223 rs2328223 20 17845921 A C 196 1 1 242960 111732 12894 0 242960 111732 12894 0 367586 546 268 24 0 838 242414 111464 12870 0 366748 0.187058 0.188544 0.187055 0 1.06749 0.922153 1.23574 0.827938 0.54992 1.24651 1.00981 0.89335 1.14146 0.805479 1 0.0154926 0.0629109 NA
20:34154741_C_T rs7264396 20 34154741 C T 197 0.999888 0.999709 229265 122192 16129.7 0 229265 122192 16129.7 0 367586 489 307.78 41.2196 0 838 228776 121884 16088.5 0 366748 0.210088 0.232828 0.210036 3.16702e-16 1.1814 1.02421 1.36271 1.19864 0.871881 1.64787 1.14144 1.01905 1.27853 0.0124127 0.999376 0.15113 0.0604476 NA
20:39180436_T_C rs6016381 20 39180436 T C 198 0.985662 0.976158 134743 175256 57587.4 0 134743 175256 57587.4 0 367586 286.176 404.525 147.298 0 838 134457 174851 57440.1 0 366748 0.395051 0.417137 0.395001 3.72125e-15 1.08699 0.934121 1.26488 1.20484 0.98743 1.47012 1.09615 0.994609 1.20805 0.0994865 0.976272 0.0833867 0.0506187 NA
20:39724338_T_C rs6065311 20 39724338 T C 199 0.999669 0.999483 99688.9 183946 83951.3 0 99688.9 183946 83951.3 0 367586 215.98 450.835 171.184 0 838 99473 183495 83780.2 0 366748 0.478593 0.473272 0.478605 -3.16702e-16 1.13158 0.961975 1.33108 0.941052 0.769867 1.1503 0.978844 0.889245 1.07747 0.75461 0.99948 -0.0153486 0.049105 NA
rs1800961 rs1800961 20 43042364 C T 200 1 1 345047 22185 354 0 345047 22185 354 0 367586 780 58 0 0 838 344267 22127 354 0 366748 0.0311397 0.0346062 0.0311317 0 1.15693 0.885737 1.51115 NA NA NA 1.11561 0.858245 1.45014 0.427764 1 0.111644 0.140782 NA
20:44585420_A_G rs4465830 20 44585420 A G 201 0.999851 0.999604 243276 111557 12752.9 0 243276 111557 12752.9 0 367586 558 259 21 0 838 242718 111298 12731.9 0 366748 0.186437 0.179594 0.186452 -6.33405e-16 1.01223 0.873383 1.17315 0.717451 0.463896 1.10959 0.955166 0.843045 1.0822 0.410153 0.999968 -0.0516809 0.0627482 NA
rs181362 rs181362 22 21932068 C T 202 1 1 239937 113956 13693 0 239937 113956 13693 0 367586 528 280 30 0 838 239409 113676 13663 0 366748 0.192257 0.202864 0.192233 0 1.11685 0.966034 1.29122 0.995593 0.688878 1.43887 1.06938 0.949215 1.20475 0.213332 1 0.0775244 0.0622959 NA
rs5763662 rs5763662 22 30378703 C T 203 1 1 351124 16288 174 0 351124 16288 174 0 367586 800 38 0 0 838 350324 16250 174 0 366748 0.0226287 0.022673 0.0226286 0 1.02402 0.739295 1.41841 NA NA NA 1.00201 0.726162 1.38264 0.982516 1 0.00361723 0.165059 NA
22:38595411_G_A rs3761445 22 38595411 G A 204 0.998847 0.998255 59201 176652 131733 0 59201 176652 131733 0 367586 149.012 388.776 300.212 0 838 59052 176263 131433 0 366748 0.40134 0.409785 0.401321 -3.16702e-16 0.874082 0.7235 1.056 0.905185 0.74359 1.1019 0.965497 0.875838 1.06433 0.458585 0.998279 -0.0370084 0.0499318 NA
# Completed successfully at 2019-08-07 22:46:16
