# Supplementary material for: Predicting the effect of statins on cancer risk using genetic variants from a Mendelian randomization study in the UK Biobank
Source: eLife. 2020 Oct 13;9:e57191. doi: 10.7554/eLife.57191 (PMC7553780; doi:10.7554/eLife.57191)
Supplement: Source data 1. [file elife-57191-data1.zip › lipid_snps_CANCER_outcomes_lung_NSC.out]

# Analysis: "SNPTEST 2.5.4-beta1 analysis, started 2019-08-07 20:11:25"
#  started: 2019-08-07 22:36:59
# 
# Analysis properties:
#   -cov_names PC1 PC2 PC3 PC4 PC5 PC6 PC7 PC8 PC9 PC10 ages sex (user-supplied)
#   -data /rds/project/jmmh2/rds-jmmh2-projects/zz_mr/Association_Tests_August/bgen/lipid_snps.bgen /rds/project/jmmh2/rds-jmmh2-projects/zz_mr/Association_Tests_August/input/cancer_v3.sample (user-supplied)
#   -exclude_samples /rds/project/jmmh2/rds-jmmh2-projects/zz_mr/Amy_GWAS/input_all/exclusion_list.txt (user-supplied)
#   -frequentist 1 (user-supplied)
#   -method score (user-supplied)
#   -o /rds/project/jmmh2/rds-jmmh2-projects/zz_mr/Association_Tests_August/output/lipid_snps_CANCER_outcomes_lung_NSC.out (user-supplied)
#   -pheno lung_NSC (user-supplied)
# 
alternate_ids rsid chromosome position alleleA alleleB index average_maximum_posterior_call info cohort_1_AA cohort_1_AB cohort_1_BB cohort_1_NULL all_AA all_AB all_BB all_NULL all_total cases_AA cases_AB cases_BB cases_NULL cases_total controls_AA controls_AB controls_BB controls_NULL controls_total all_maf cases_maf controls_maf missing_data_proportion het_OR het_OR_lower het_OR_upper hom_OR hom_OR_lower hom_OR_upper all_OR all_OR_lower all_OR_upper frequentist_add_pvalue frequentist_add_info frequentist_add_beta_1 frequentist_add_se_1 comment
rs10903129 rs10903129 01 25768937 A G 1 1 1 72158 181055 114373 0 72158 181055 114373 0 367586 309 746 423 0 1478 71849 180309 113950 0 366108 0.442578 0.461434 0.442502 0 0.962019 0.842316 1.09873 0.863154 0.745175 0.999812 0.926404 0.861649 0.996025 0.0245195 1 -0.0834401 0.0371028 NA
rs4660293 rs4660293 01 40028180 A G 2 1 1 215504 132022 20060 0 215504 132022 20060 0 367586 871 531 76 0 1478 214633 131491 19984 0 366108 0.234152 0.231055 0.234165 0 0.995123 0.893133 1.10876 0.937151 0.740974 1.18527 0.982733 0.902024 1.07066 0.915568 1 -0.00464669 0.0438293 NA
rs2479394 rs2479394 01 55486064 G A 3 1 1 28474 148012 191100 0 28474 148012 191100 0 367586 111 578 789 0 1478 28363 147434 190311 0 366108 0.278792 0.270636 0.278825 0 1.00175 0.817289 1.22784 1.05936 0.868125 1.29271 1.04196 0.960596 1.13021 0.375172 1 0.0365261 0.0411873 NA
rs11206510 rs11206510 01 55496039 T C 4 1 1 242622 111961 13003 0 242622 111961 13003 0 367586 967 455 56 0 1478 241655 111506 12947 0 366108 0.187666 0.191813 0.18765 0 1.01972 0.911996 1.14018 1.08091 0.825164 1.41591 1.02746 0.937383 1.12618 0.53904 1 0.0290642 0.0473153 NA
1:55502137_C_G rs2149041 01 55502137 C G 5 0.996853 0.992299 242350 112197 13039.4 0 242350 112197 13039.4 0 367586 992.988 447.584 37.4275 0 1478 241357 111749 13001.9 0 366108 0.188086 0.176739 0.188132 -3.16702e-16 0.973525 0.870538 1.0887 0.699678 0.504609 0.970154 0.926441 0.842742 1.01845 0.111784 0.993047 -0.0754024 0.0474162 NA
rs2479409 rs2479409 01 55504650 G A 6 1 1 44711 166817 156058 0 44711 166817 156058 0 367586 194 639 645 0 1478 44517 166178 155413 0 366108 0.348543 0.347429 0.348547 0 0.882372 0.75115 1.03652 0.95235 0.810859 1.11853 1.00494 0.931524 1.08415 0.884395 1 0.00562652 0.0386967 NA
rs10888897 rs10888897 01 55513061 T C 7 1 1 56449 175511 135626 0 56449 175511 135626 0 367586 241 696 541 0 1478 56208 174815 135085 0 366108 0.392301 0.398512 0.392276 0 0.928564 0.801784 1.07539 0.934052 0.80225 1.08751 0.974254 0.90496 1.04885 0.486389 1 -0.026339 0.0378399 NA
1:55518752_C_T rs7552841 01 55518752 C T 8 0.958373 0.933846 142943 172732 51911 0 142943 172732 51911 0 367586 586.592 679.725 211.682 0 1478 142356 172053 51699.4 0 366108 0.376177 0.37317 0.376189 4.67136e-15 0.958764 0.85831 1.07098 0.993663 0.848885 1.16313 0.987198 0.916153 1.06375 0.741337 0.941541 -0.0129651 0.0392781 NA
rs562556 rs562556 01 55524237 G A 9 1 1 11874 108124 247588 0 11874 108124 247588 0 367586 55 417 1006 0 1478 11819 107707 246582 0 366108 0.179376 0.178281 0.17938 0 0.831975 0.627652 1.10281 0.876707 0.667896 1.1508 1.00751 0.916774 1.10723 0.750054 1 0.0152897 0.0479951 NA
1:55958030_C_T rs1998013 01 55958030 C T 10 0.99938 0.924791 365156 2424.64 5.47451 0 365156 2424.64 5.47451 0 367586 1467.85 10.1451 0 0 1478 363688 2414.5 5.47451 0 366108 0.00331296 0.00343204 0.00331247 -2.13774e-15 1.04106 0.560717 1.93289 NA NA NA 1.03622 0.558709 1.92184 0.882032 0.891042 0.0506978 0.341643 NA
1:62953373_G_A rs10493326 01 62953373 G A 11 0.993589 0.986538 204883 139060 23643.3 0 204883 139060 23643.3 0 367586 828.451 550.467 99.0824 0 1478 204055 138509 23544.2 0 366108 0.253473 0.253258 0.253474 7.1258e-16 0.978886 0.878681 1.09052 1.03655 0.841235 1.27722 0.998861 0.919244 1.08537 0.931639 0.98619 0.00366728 0.0427506 NA
1:63133930_G_A rs4587594 01 63133930 G A 12 0.999555 0.999167 154549 167721 45316.3 0 154549 167721 45316.3 0 367586 608.396 681.89 187.714 0 1478 153940 167039 45128.6 0 366108 0.351419 0.357685 0.351394 7.91756e-17 1.03291 0.925755 1.15247 1.05247 0.893295 1.24001 1.02787 0.953257 1.10833 0.532326 0.99906 0.0241558 0.0386828 NA
1:92993807_C_T rs6603981 01 92993807 C T 13 0.998715 0.997191 16184.9 118957 232444 0 16184.9 118957 232444 0 367586 67.8118 486.757 923.431 0 1478 16117.1 118470 231521 0 366108 0.205838 0.210548 0.205819 -2.21692e-15 0.976528 0.757041 1.25965 0.947972 0.740414 1.21371 0.97172 0.889325 1.06175 0.52022 0.998108 -0.0292535 0.045495 NA
rs12133576 rs12133576 01 93816400 A G 14 1 1 50170 170896 146520 0 50170 170896 146520 0 367586 219 713 546 0 1478 49951 170183 145974 0 366108 0.368942 0.389378 0.36886 0 0.955594 0.821047 1.11219 0.853134 0.729103 0.998264 0.91651 0.851065 0.986987 0.0433479 1 -0.0770898 0.0381568 NA
rs646776 rs646776 01 109818530 C T 15 1 1 18197 127002 222387 0 18197 127002 222387 0 367586 74 542 862 0 1478 18123 126460 221525 0 366108 0.222255 0.233424 0.22221 0 1.04965 0.822881 1.33891 0.952978 0.75121 1.20894 0.938238 0.861438 1.02188 0.203822 1 -0.0562918 0.0442985 NA
1:110198727_C_G rs1010167 01 110198727 C G 16 0.996247 0.993891 137991 174531 55063.9 0 137991 174531 55063.9 0 367586 548.769 717.769 211.463 0 1478 137442 173813 54852.4 0 366108 0.3872 0.385891 0.387205 1.10846e-15 1.03427 0.925267 1.15611 0.965538 0.823642 1.13188 0.994472 0.923351 1.07107 0.897753 0.994162 -0.00488973 0.0380521 NA
rs267733 rs267733 01 150958836 A G 17 1 1 258958 99130 9498 0 258958 99130 9498 0 367586 1044 396 38 0 1478 257914 98734 9460 0 366108 0.160678 0.159675 0.160682 0 0.990838 0.882399 1.1126 0.992355 0.717478 1.37254 0.992543 0.899337 1.09541 0.742274 1 -0.0164824 0.0501223 NA
rs12145743 rs12145743 01 156700651 T G 18 1 1 161167 164513 41906 0 161167 164513 41906 0 367586 671 660 147 0 1478 160496 163853 41759 0 366108 0.337778 0.322733 0.337839 0 0.963455 0.865107 1.07298 0.841994 0.704127 1.00685 0.933982 0.864539 1.009 0.123098 1 -0.0603125 0.0391157 NA
rs4650994 rs4650994 01 178515312 G A 19 1 1 81139 181896 104551 0 81139 181896 104551 0 367586 326 736 416 0 1478 80813 181160 104135 0 366108 0.468154 0.469553 0.468149 0 1.00712 0.883759 1.14769 0.990285 0.856388 1.14512 0.994375 0.924946 1.06902 0.696658 1 -0.0143823 0.0368932 NA
1:182150978_C_A rs1689797 01 182150978 C A 20 0.998404 0.997402 163413 163299 40874.1 0 163413 163299 40874.1 0 367586 634.482 682.51 161.008 0 1478 162779 162616 40713.1 0 366108 0.333319 0.339826 0.333293 1.58351e-15 1.07677 0.966244 1.19995 1.01459 0.853158 1.20658 1.02969 0.954083 1.1113 0.306214 0.995652 0.0402198 0.0393079 NA
rs2642438 rs2642438 01 220970028 A G 21 1 1 32481 153245 181860 0 32481 153245 181860 0 367586 135 611 732 0 1478 32346 152634 181128 0 366108 0.296811 0.298038 0.296806 0 0.959128 0.795716 1.1561 0.968305 0.805593 1.16388 0.994121 0.918631 1.07582 0.997571 1 0.000122818 0.0403393 NA
1:220985811_T_C rs903319 01 220985811 T C 22 0.997348 0.994976 198690 143077 25818.5 0 198690 143077 25818.5 0 367586 805.431 569.153 103.416 0 1478 197885 142508 25715.1 0 366108 0.264856 0.262512 0.264865 8.70931e-16 0.981234 0.881185 1.09264 0.988057 0.804799 1.21304 0.987952 0.910085 1.07248 0.662419 0.995928 -0.0182865 0.0418862 NA
rs4846914 rs4846914 01 230295691 G A 23 1 1 56753 176014 134819 0 56753 176014 134819 0 367586 216 700 562 0 1478 56537 175314 134257 0 366108 0.393813 0.38295 0.393856 0 1.04511 0.896972 1.21771 1.09567 0.936267 1.2822 1.04699 0.972006 1.12775 0.289514 1 0.0400814 0.0378416 NA
1:230419344_G_A rs6680658 01 230419344 G A 24 0.993148 0.986 216214 131472 19900 0 216214 131472 19900 0 367586 870.576 523.776 83.6471 0 1478 215343 130948 19816.4 0 366108 0.232969 0.233786 0.232966 -1.74186e-15 0.989395 0.887575 1.1029 1.04412 0.833884 1.30736 1.00459 0.92241 1.0941 0.945819 0.98544 -0.00298314 0.043897 NA
1:234849339_G_A rs2587534 01 234849339 G A 25 0.99591 0.992501 85062.7 183708 98815.1 0 85062.7 183708 98815.1 0 367586 309.157 743.306 425.537 0 1478 84753.5 182965 98389.5 0 366108 0.481294 0.460629 0.481377 4.11713e-15 1.11373 0.975133 1.27202 1.18568 1.02384 1.37311 1.08685 1.01087 1.16854 0.0306314 0.991403 0.0802631 0.0371274 NA
rs1367117 rs1367117 02 21263900 G A 26 1 1 161856 163987 41743 0 161856 163987 41743 0 367586 662 664 152 0 1478 161194 163323 41591 0 366108 0.336619 0.32747 0.336656 0 0.989946 0.888719 1.1027 0.889888 0.745817 1.06179 0.959425 0.888348 1.03619 0.234576 1 -0.0463917 0.0390288 NA
rs515135 rs515135 02 21286057 T C 27 1 1 11882 108434 247270 0 11882 108434 247270 0 367586 47 436 995 0 1478 11835 107998 246275 0 366108 0.179819 0.179296 0.179821 0 1.01658 0.751965 1.37431 1.01736 0.758856 1.36391 1.00357 0.91338 1.10266 0.994256 1 -0.000346519 0.048136 NA
rs1260326 rs1260326 02 27730940 T C 28 1 1 57437 175526 134623 0 57437 175526 134623 0 367586 211 701 566 0 1478 57226 174825 134057 0 366108 0.39501 0.379905 0.395071 0 1.08749 0.932094 1.26879 1.14509 0.977343 1.34162 1.06599 0.989536 1.14835 0.131417 1 0.0569848 0.0377749 NA
2:27731212_T_C rs3817588 02 27731212 T C 29 0.991982 0.980657 237957 115439 14189.4 0 237957 115439 14189.4 0 367586 948.749 474.627 54.6235 0 1478 237008 114965 14134.7 0 366108 0.195625 0.197522 0.195617 -3.8796e-15 1.03134 0.923519 1.15174 0.965394 0.734571 1.26875 1.01213 0.924341 1.10826 0.876467 0.982985 0.00727914 0.0468263 NA
rs6544713 rs6544713 02 44073881 T C 30 1 1 38467 160718 168401 0 38467 160718 168401 0 367586 156 649 673 0 1478 38311 160069 167728 0 366108 0.32326 0.325101 0.323253 0 0.995718 0.835757 1.18629 0.985391 0.827591 1.17328 0.991598 0.918003 1.07109 0.906186 1 -0.0046477 0.039437 NA
rs4148218 rs4148218 02 44099582 G A 31 1 1 245276 109927 12383 0 245276 109927 12383 0 367586 981 443 54 0 1478 244295 109484 12329 0 366108 0.183213 0.186401 0.1832 0 1.00762 0.900481 1.12752 1.09072 0.82884 1.43533 1.02147 0.930982 1.12076 0.780647 1 0.013252 0.0475876 NA
rs2710642 rs2710642 02 63149557 G A 32 1 1 39456 161626 166504 0 39456 161626 166504 0 367586 164 657 657 0 1478 39292 160969 165847 0 366108 0.327186 0.333221 0.327162 0 0.977875 0.823808 1.16076 0.949113 0.799579 1.12661 0.972976 0.901197 1.05047 0.399703 1 -0.0331739 0.0393919 NA
2:118576719_T_C rs17508045 02 118576719 T C 33 0.999611 0.997929 305977 58744.1 2864.9 0 305977 58744.1 2864.9 0 367586 1227.95 242.086 7.96078 0 1478 304749 58502 2856.94 0 366108 0.087699 0.0872828 0.0877007 -1.58351e-15 1.02698 0.894495 1.17908 0.691537 0.344132 1.38965 0.994779 0.875277 1.1306 0.787681 0.997966 -0.0174895 0.0649388 NA
rs2030746 rs2030746 02 121309488 C T 34 1 1 125469 178592 63525 0 125469 178592 63525 0 367586 493 718 267 0 1478 124976 177874 63258 0 366108 0.415742 0.423545 0.415711 0 1.02327 0.91223 1.14783 1.06998 0.921643 1.24219 1.03269 0.959892 1.11102 0.51246 1 0.0245367 0.03746 NA
2:135762344_C_T rs16831243 02 135762344 C T 35 0.999529 0.998031 297933 65518.4 4134.64 0 297933 65518.4 4134.64 0 367586 1236.45 225.369 16.1843 0 1478 296697 65293 4118.46 0 366108 0.100368 0.0871912 0.100421 3.95878e-16 0.828254 0.718458 0.95483 0.942967 0.576911 1.54129 0.855672 0.752857 0.972527 0.131246 0.997672 -0.0954342 0.0632347 NA
2:165551201_T_C rs7607980 02 165551201 T C 36 0.999288 0.997628 284300 77910.9 5375.6 0 284300 77910.9 5375.6 0 367586 1129.11 321.89 26.9961 0 1478 283170 77589 5348.6 0 366108 0.1206 0.127159 0.120574 -2.77114e-15 1.04044 0.919017 1.17791 1.26582 0.863334 1.85593 1.06257 0.953377 1.18427 0.267935 0.998312 0.0627774 0.0566669 NA
2:165619163_T_G rs355838 02 165619163 T G 37 0.994557 0.992059 56385.1 175396 135805 0 56385.1 175396 135805 0 367586 221.384 728.447 528.169 0 1478 56163.7 174667 135277 0 366108 0.391971 0.396216 0.391954 9.50107e-16 1.05802 0.909993 1.23013 0.990508 0.846392 1.15916 0.982307 0.912374 1.0576 0.709078 0.990787 -0.0141867 0.0380243 NA
rs2287623 rs2287623 02 169830155 G A 38 1 1 57757 176298 133531 0 57757 176298 133531 0 367586 259 710 509 0 1478 57498 175588 133022 0 366108 0.39693 0.415426 0.396856 0 0.89767 0.778378 1.03524 0.849469 0.731204 0.986861 0.925884 0.860441 0.996304 0.0541713 1 -0.0726344 0.0377231 NA
rs1047891 rs1047891 02 211540507 C A 39 1 1 172154 158700 36732 0 172154 158700 36732 0 367586 697 634 147 0 1478 171457 158066 36585 0 366108 0.315795 0.313938 0.315803 0 0.986673 0.885855 1.09896 0.988409 0.827036 1.18127 0.991391 0.917153 1.07164 0.8442 1 -0.00780841 0.0397326 NA
rs1250229 rs1250229 02 216304384 T C 40 1 1 24471 143779 199336 0 24471 143779 199336 0 367586 87 590 801 0 1478 24384 143189 198535 0 366108 0.262144 0.258457 0.262159 0 1.15486 0.921707 1.44698 1.13079 0.905981 1.41138 1.01941 0.938675 1.10709 0.595955 1 0.0223741 0.0421973 NA
2:227122216_G_T rs1515110 02 227122216 G T 41 0.999003 0.998217 48609.5 170037 148940 0 48609.5 170037 148940 0 367586 213.686 699.392 564.922 0 1478 48395.8 169337 148375 0 366108 0.363528 0.381179 0.363457 1.58351e-16 0.935405 0.80227 1.09063 0.8623 0.736463 1.00964 0.92696 0.860515 0.998535 0.0443821 0.997501 -0.0772682 0.038433 NA
rs11563251 rs11563251 02 234679384 C T 42 1 1 290875 72172 4539 0 290875 72172 4539 0 367586 1162 300 16 0 1478 289713 71872 4523 0 366108 0.110518 0.112314 0.110511 0 1.04069 0.916398 1.18185 0.881973 0.538036 1.44577 1.01838 0.908288 1.14181 0.753607 1 0.0184687 0.0588387 NA
3:12296469_G_A rs9875338 03 12296469 G A 43 0.999063 0.998416 132583 176123 58880 0 132583 176123 58880 0 367586 515.753 731.522 230.725 0 1478 132068 175391 58649.3 0 366108 0.399747 0.403577 0.399731 -7.91756e-16 1.06801 0.953966 1.19568 1.00737 0.862257 1.1769 1.01613 0.944002 1.09377 0.730747 0.999159 0.0129798 0.0377174 NA
rs7640978 rs7640978 03 32533010 C T 44 1 1 305112 59557 2917 0 305112 59557 2917 0 367586 1223 242 13 0 1478 303889 59315 2904 0 366108 0.0889465 0.0906631 0.0889396 0 1.01377 0.882937 1.16399 1.11233 0.643233 1.92354 1.02131 0.900573 1.15823 0.689592 1 0.0259535 0.0649799 NA
Affx-22382690 rs2290547 03 47061183 G A 45 1 1 250117 105993 11476 0 250117 105993 11476 0 367586 1009 420 49 0 1478 249108 105573 11427 0 366108 0.175394 0.175237 0.175395 0 0.982184 0.876324 1.10083 1.05867 0.794281 1.41106 0.998907 0.908363 1.09848 0.98059 1 0.00118183 0.0485765 NA
3:50113034_A_G rs2240327 03 50113034 A G 46 0.99989 0.999813 100622 183347 83617 0 100622 183347 83617 0 367586 418.965 703.059 355.976 0 1478 100203 182644 83261.1 0 366108 0.47687 0.478691 0.476862 -1.58351e-16 0.920638 0.815542 1.03928 1.02254 0.887552 1.17807 1.00736 0.937086 1.0829 0.737759 0.999846 0.0125835 0.0375826 NA
rs13326165 rs13326165 03 52532118 A G 47 1 1 15455 119214 232917 0 15455 119214 232917 0 367586 72 479 927 0 1478 15383 118735 231990 0 366108 0.204203 0.210758 0.204176 0 0.861917 0.672397 1.10485 0.853727 0.671333 1.08567 0.960759 0.879322 1.04974 0.530401 1 -0.0286959 0.0457383 NA
rs6805251 rs6805251 03 119560606 T C 48 1 1 53874 173703 140009 0 53874 173703 140009 0 367586 210 665 603 0 1478 53664 173038 139406 0 366108 0.382837 0.36705 0.382901 0 0.982073 0.840686 1.14724 1.10535 0.944403 1.29372 1.06998 0.992725 1.15324 0.0759853 1 0.0673828 0.0379735 NA
rs17345563 rs17345563 03 132209203 A G 49 1 1 289295 73612 4679 0 289295 73612 4679 0 367586 1169 291 18 0 1478 288126 73321 4661 0 366108 0.112858 0.110622 0.112867 0 0.978211 0.860115 1.11252 0.951834 0.597033 1.51748 0.97764 0.871297 1.09696 0.667644 1 -0.0250277 0.0582874 NA
3:135932359_C_T rs687339 03 135932359 C T 50 0.998803 0.997227 19123.1 129452 219011 0 19123.1 129452 219011 0 367586 65.1216 517.835 895.043 0 1478 19057.9 128934 218116 0 366108 0.228107 0.219242 0.228143 -1.42516e-15 1.17537 0.907952 1.52156 1.2009 0.933396 1.54507 1.0526 0.9646 1.14863 0.216723 0.998128 0.0543437 0.0439927 NA
3:156798294_A_G rs1482852 03 156798294 A G 51 0.998128 0.996845 131815 177009 58762 0 131815 177009 58762 0 367586 518.259 723.369 236.373 0 1478 131297 176286 58525.7 0 366108 0.400631 0.404639 0.400615 1.26681e-15 1.03956 0.928464 1.16395 1.02319 0.877032 1.19372 1.01687 0.944721 1.09453 0.425958 0.997791 0.0301349 0.0378519 NA
3:170727218_G_A rs10513688 03 170727218 G A 52 0.999974 0.999859 299612 64506.6 3467.13 0 299612 64506.6 3467.13 0 367586 1203 266.004 9 0 1478 298409 64240.5 3458.13 0 366108 0.0971756 0.0960771 0.0971801 -9.50107e-16 1.02713 0.899156 1.17333 0.64558 0.334796 1.24486 0.987444 0.873534 1.11621 0.948823 0.999984 0.00402662 0.0627347 NA
rs6831256 rs6831256 04 3473139 A G 53 1 1 122328 179565 65693 0 122328 179565 65693 0 367586 516 683 279 0 1478 121812 178882 65414 0 366108 0.422964 0.419824 0.422976 0 0.901352 0.803793 1.01075 1.00687 0.87013 1.1651 0.987155 0.917484 1.06212 0.863897 1 -0.0064138 0.0374167 NA
4:26062990_A_G rs10019888 04 26062990 A G 54 0.996652 0.990717 256221 101227 10138.8 0 256221 101227 10138.8 0 367586 1050.69 375.051 52.2588 0 1478 255170 100852 10086.5 0 366108 0.165273 0.162236 0.165285 -6.57157e-15 0.903156 0.802535 1.01639 1.25826 0.952402 1.66236 0.977976 0.8867 1.07865 0.58442 0.990392 -0.027201 0.049733 NA
rs442177 rs442177 04 88030261 G T 55 1 1 60675 177384 129527 0 60675 177384 129527 0 367586 246 726 506 0 1478 60429 176658 129021 0 366108 0.406346 0.412043 0.406323 0 1.00952 0.873351 1.16691 0.963386 0.827001 1.12226 0.976615 0.907507 1.05098 0.497989 1 -0.0254638 0.0375762 NA
4:88160140_C_T rs10029254 04 88160140 C T 56 0.999897 0.999771 217251 130571 19763.7 0 217251 130571 19763.7 0 367586 876 523.02 78.9804 0 1478 216375 130048 19684.7 0 366108 0.231372 0.230372 0.231376 3.16702e-16 0.993383 0.89122 1.10726 0.991046 0.786842 1.24825 0.994361 0.912614 1.08343 0.964811 0.999918 0.00193228 0.0437989 NA
rs3822072 rs3822072 04 89741269 G A 57 1 1 110787 182105 74694 0 110787 182105 74694 0 367586 430 739 309 0 1478 110357 181366 74385 0 366108 0.450905 0.459066 0.450872 0 1.04573 0.928302 1.17802 1.06612 0.920862 1.23428 1.0336 0.961323 1.1113 0.334702 1 0.0358246 0.0371361 NA
rs2602836 rs2602836 04 100014805 A G 58 1 1 64735 179575 123276 0 64735 179575 123276 0 367586 253 717 508 0 1478 64482 178858 122768 0 366108 0.420371 0.413735 0.420398 0 1.02171 0.885036 1.1795 1.05462 0.906705 1.22667 1.02779 0.955101 1.106 0.541978 1 0.0228255 0.0374296 NA
rs13107325 rs13107325 04 103188709 C T 59 1 1 314539 51078 1969 0 314539 51078 1969 0 367586 1256 213 9 0 1478 313283 50865 1960 0 366108 0.0748342 0.0781461 0.0748208 0 1.0445 0.903026 1.20813 1.14534 0.593646 2.20973 1.04821 0.91621 1.19923 0.650534 1 0.0316263 0.0698121 NA
rs6450176 rs6450176 05 53298025 G A 60 1 1 205147 139012 23427 0 205147 139012 23427 0 367586 830 551 97 0 1478 204317 138461 23330 0 366108 0.25282 0.25203 0.252823 0 0.979604 0.879389 1.09124 1.02349 0.829002 1.26361 0.995806 0.91631 1.0822 0.995813 1 0.0002231 0.0425192 NA
5:55861786_C_T rs9686661 05 55861786 C T 61 0.999884 0.999703 235332 117442 14811.2 0 235332 117442 14811.2 0 367586 915.102 486.898 76 0 1478 234417 116955 14735.2 0 366108 0.200041 0.216136 0.199976 -3.95878e-16 1.06644 0.955195 1.19065 1.32123 1.04497 1.67051 1.10309 1.0104 1.20428 0.0280575 0.999676 0.101334 0.0461346 NA
5:67714246_A_G rs4976033 05 67714246 A G 62 0.983128 0.97252 131248 176794 59543.3 0 131248 176794 59543.3 0 367586 564.89 665.89 247.22 0 1478 130684 176128 59296.1 0 366108 0.402465 0.392534 0.402505 1.10846e-15 0.874642 0.7817 0.978634 0.964526 0.830358 1.12037 0.959219 0.890824 1.03287 0.386769 0.975072 -0.0330172 0.0381486 NA
5:74560579_G_A rs10066707 05 74560579 G A 63 0.993838 0.99098 146622 170694 50270.3 0 146622 170694 50270.3 0 367586 582.71 677.816 217.475 0 1478 146039 170016 50052.9 0 366108 0.36894 0.376443 0.36891 1.74186e-15 0.999169 0.894243 1.11641 1.08892 0.931564 1.27286 1.03275 0.958547 1.11269 0.365937 0.993475 0.0346557 0.0383313 NA
5:74562029_C_G rs2006760 05 74562029 C G 64 0.989448 0.974963 232555 119577 15454 0 232555 119577 15454 0 367586 917.839 512.263 47.898 0 1478 231637 119065 15406.1 0 366108 0.204693 0.205703 0.204689 -8.94684e-15 1.0858 0.974335 1.21003 0.784633 0.586552 1.04961 1.00624 0.920214 1.1003 0.776498 0.977324 0.0131716 0.0463975 NA
rs7703051 rs7703051 05 74625487 C A 65 1 1 143724 172086 51776 0 143724 172086 51776 0 367586 587 677 214 0 1478 143137 171409 51562 0 366108 0.37493 0.373816 0.374934 0 0.963094 0.862116 1.0759 1.01204 0.865138 1.18389 0.995236 0.923636 1.07239 0.985115 1 -0.000711446 0.0381328 NA
5:74641707_G_A rs2303152 05 74641707 G A 66 0.999561 0.998347 297281 66549.7 3754.97 0 297281 66549.7 3754.97 0 367586 1174.55 286.447 17 0 1478 296107 66263.3 3737.97 0 366108 0.100738 0.108406 0.100707 1.18763e-15 1.0898 0.957492 1.24039 1.14654 0.709542 1.85268 1.08574 0.966627 1.21953 0.184633 0.998504 0.0812922 0.0612775 NA
5:74648496_G_T rs17238484 05 74648496 G T 67 0.99975 0.999474 220665 127957 18963.4 0 220665 127957 18963.4 0 367586 871.969 527.027 79.0039 0 1478 219793 127430 18884.4 0 366108 0.22564 0.231744 0.225615 7.1258e-16 1.0425 0.935434 1.16181 1.05453 0.837221 1.32825 1.03536 0.950408 1.1279 0.428855 0.999777 0.0348892 0.0440992 NA
rs5909 rs5909 05 74656175 G A 68 1 1 301812 62562 3212 0 301812 62562 3212 0 367586 1217 255 6 0 1478 300595 62307 3206 0 366108 0.0938365 0.0903248 0.0938507 0 1.01087 0.882979 1.15728 0.462252 0.207104 1.03174 0.9587 0.845196 1.08745 0.583442 1 -0.0347962 0.0634546 NA
rs12916 rs12916 05 74656539 T C 69 1 1 132156 176603 58827 0 132156 176603 58827 0 367586 545 684 249 0 1478 131611 175919 58578 0 366108 0.400256 0.399865 0.400258 0 0.938943 0.838813 1.05102 1.0265 0.883309 1.19291 0.998364 0.927395 1.07477 0.966831 1 0.00156736 0.0376923 NA
rs4530754 rs4530754 05 122855416 G A 70 1 1 76377 182312 108897 0 76377 182312 108897 0 367586 312 754 412 0 1478 76065 181558 108485 0 366108 0.455765 0.466171 0.455723 0 1.01248 0.887091 1.15559 0.925887 0.799003 1.07292 0.958825 0.89185 1.03083 0.348841 1 -0.0347285 0.0370698 NA
rs6882076 rs6882076 05 156390297 T C 71 1 1 49173 170253 148160 0 49173 170253 148160 0 367586 206 656 616 0 1478 48967 169597 147544 0 366108 0.365355 0.361299 0.365372 0 0.919437 0.785955 1.07559 0.99242 0.847309 1.16238 1.01776 0.944037 1.09724 0.612554 1 0.0194081 0.0383232 NA
6:16109163_A_C rs2294261 06 16109163 A C 72 0.99645 0.994416 95752.4 183259 88575.1 0 95752.4 183259 88575.1 0 367586 368.114 788.459 321.427 0 1478 95384.3 182470 88253.7 0 366108 0.490237 0.484206 0.490262 1.18763e-15 1.11965 0.989102 1.26743 0.943724 0.812348 1.09635 0.976054 0.907993 1.04922 0.634079 0.991615 -0.017644 0.0370678 NA
6:26093141_G_A rs1800562 06 26093141 G A 73 0.99952 0.997285 313425 51906.4 2254.63 0 313425 51906.4 2254.63 0 367586 1272.75 196.255 9 0 1478 312152 51710.1 2245.63 0 366108 0.076738 0.0724814 0.0767552 8.70931e-16 0.93083 0.800694 1.08212 0.982945 0.509587 1.89601 0.939968 0.817739 1.08047 0.126343 0.998688 -0.104192 0.0681583 NA
rs2247056 rs2247056 06 31265490 T C 74 1 1 32591 153678 181317 0 32591 153678 181317 0 367586 142 642 694 0 1478 32449 153036 180623 0 366108 0.297699 0.313261 0.297636 0 0.958637 0.798997 1.15017 0.87801 0.732708 1.05213 0.928985 0.859377 1.00423 0.269857 1 -0.0444812 0.0403131 NA
6:34563164_A_G rs205262 06 34563164 A G 75 0.999283 0.998621 196621 144317 26647.4 0 196621 144317 26647.4 0 367586 811.231 547.722 119.047 0 1478 195810 143769 26528.3 0 366108 0.268797 0.265838 0.268809 -1.58351e-16 0.919568 0.824928 1.02506 1.08318 0.893244 1.3135 0.984944 0.907614 1.06886 0.925881 0.998764 -0.00388413 0.0417519 NA
6:43757896_C_A rs998584 06 43757896 C A 76 0.996387 0.994693 98504 183562 85520.5 0 98504 183562 85520.5 0 367586 422.447 710.376 345.176 0 1478 98081.5 182851 85175.3 0 366108 0.482339 0.47386 0.482374 5.54229e-16 0.901999 0.799464 1.01768 0.940898 0.815932 1.085 0.966454 0.899006 1.03896 0.311971 0.995003 -0.0374605 0.0370495 NA
rs17789218 rs17789218 06 100600097 T C 77 1 1 209829 135864 21893 0 209829 135864 21893 0 367586 881 512 85 0 1478 208948 135352 21808 0 366108 0.244365 0.230717 0.24442 0 0.897155 0.804398 1.00061 0.924412 0.7396 1.1554 0.927125 0.85095 1.01012 0.125562 1 -0.0659894 0.0430785 NA
6:116337503_G_A rs868943 06 116337503 G A 78 0.999615 0.999376 122639 178859 66087.8 0 122639 178859 66087.8 0 367586 513.569 669.914 294.518 0 1478 122126 178189 65793.3 0 366108 0.423077 0.425896 0.423066 6.33405e-16 0.894016 0.796748 1.00316 1.06448 0.922113 1.22883 1.01165 0.940383 1.08832 0.99247 0.998667 -0.00035223 0.0373242 NA
rs9491696 rs9491696 06 127452639 C G 79 1 1 94100 183991 89495 0 94100 183991 89495 0 367586 414 716 348 0 1478 93686 183275 89147 0 366108 0.493736 0.477673 0.493801 0 0.884065 0.7831 0.998048 0.883379 0.765797 1.01901 0.937469 0.872067 1.00778 0.06597 1 -0.0679049 0.0369324 NA
6:139831757_T_C rs634869 06 139831757 T C 80 0.999776 0.999687 61831.2 177550 128204 0 61831.2 177550 128204 0 367586 261.996 741 475.004 0 1478 61569.2 176809 127729 0 366108 0.409717 0.427941 0.409644 -7.91756e-17 0.984876 0.855202 1.13421 0.873926 0.751339 1.01651 0.927577 0.862269 0.997832 0.0378606 0.999966 -0.0779188 0.0375266 NA
6:152040291_T_C rs12525163 06 152040291 T C 81 0.999285 0.998573 193858 146362 27365.9 0 193858 146362 27365.9 0 367586 808.02 555.443 114.537 0 1478 193050 145806 27251.3 0 366108 0.273533 0.265398 0.273565 1.18763e-15 0.910147 0.816774 1.0142 1.00417 0.825358 1.22172 0.95936 0.884003 1.04114 0.303549 0.998079 -0.0426844 0.0414873 NA
6:160575985_C_T rs2297374 06 160575985 C T 82 0.998105 0.996826 143986 171881 51719.5 0 143986 171881 51719.5 0 367586 551.514 695.361 231.125 0 1478 143434 171185 51488.3 0 366108 0.374497 0.391614 0.374428 2.61279e-15 1.05643 0.944514 1.18161 1.16744 1.00091 1.36169 1.07545 0.99873 1.15806 0.0396657 0.997486 0.078516 0.0381662 NA
rs1564348 rs1564348 06 160578860 T C 83 1 1 253279 103766 10541 0 253279 103766 10541 0 367586 1040 402 36 0 1478 252239 103364 10505 0 366108 0.169821 0.160352 0.16986 0 0.943269 0.840515 1.05858 0.831161 0.595844 1.15941 0.933335 0.845839 1.02988 0.114513 1 -0.0774802 0.0490932 NA
rs702485 rs702485 07 6449272 A G 84 1 1 109061 182158 76367 0 109061 182158 76367 0 367586 442 739 297 0 1478 108619 181419 76070 0 366108 0.455529 0.450947 0.455547 0 1.00103 0.889523 1.1265 0.959459 0.828006 1.11178 0.981609 0.912874 1.05552 0.386215 1 -0.032101 0.0370467 NA
7:16152174_T_A rs17286602 07 16152174 T A 85 0.997749 0.99646 120185 180187 67214.2 0 120185 180187 67214.2 0 367586 462.043 735.188 280.769 0 1478 119723 179452 66933.5 0 366108 0.427948 0.438676 0.427905 -7.91756e-16 1.06156 0.944733 1.19283 1.08692 0.93682 1.26108 1.04484 0.971484 1.12374 0.234354 0.995926 0.0445542 0.0374651 NA
rs10282707 rs10282707 07 17911038 C T 86 1 1 133659 176056 57871 0 133659 176056 57871 0 367586 528 710 240 0 1478 133131 175346 57631 0 366108 0.396911 0.402571 0.396888 0 1.02096 0.911997 1.14294 1.05003 0.901151 1.2235 1.02397 0.951254 1.10224 0.495528 1 0.0257312 0.0377544 NA
rs12670798 rs12670798 07 21607352 T C 87 1 1 208500 136805 22281 0 208500 136805 22281 0 367586 826 565 87 0 1478 207674 136240 22194 0 366108 0.2467 0.25 0.246687 0 1.04267 0.936654 1.16068 0.985566 0.789863 1.22976 1.01791 0.936436 1.10647 0.662635 1 0.0186861 0.0428307 NA
rs4722551 rs4722551 07 25991826 T C 88 1 1 260182 98070 9334 0 260182 98070 9334 0 367586 1042 399 37 0 1478 259140 97671 9297 0 366108 0.15879 0.160014 0.158785 0 1.01595 0.905022 1.14048 0.98975 0.712591 1.37471 1.00921 0.914514 1.11371 0.937648 1 0.00393654 0.0503224 NA
rs2073547 rs2073547 07 44582331 A G 89 1 1 245422 109039 13125 0 245422 109039 13125 0 367586 943 476 59 0 1478 244479 108563 13066 0 366108 0.184024 0.200947 0.183955 0 1.13672 1.01788 1.26945 1.17068 0.899395 1.5238 1.1156 1.01942 1.22085 0.0186247 1 0.111449 0.0473655 NA
rs217386 rs217386 07 44600695 G A 90 1 1 121990 179168 66428 0 121990 179168 66428 0 367586 516 693 269 0 1478 121474 178475 66159 0 366108 0.424423 0.416441 0.424455 0 0.914091 0.815442 1.02467 0.957187 0.825755 1.10954 0.967645 0.899276 1.04121 0.407384 1 -0.0308914 0.0372856 NA
rs4917014 rs4917014 07 50305863 T G 91 1 1 170006 160266 37314 0 170006 160266 37314 0 367586 710 629 139 0 1478 169296 159637 37175 0 366108 0.319509 0.306834 0.31956 0 0.939519 0.843726 1.04619 0.891563 0.743106 1.06968 0.942546 0.87154 1.01934 0.2285 1 -0.04778 0.0396767 NA
rs17145738 rs17145738 07 72982874 C T 92 1 1 283413 78558 5615 0 283413 78558 5615 0 367586 1118 339 21 0 1478 282295 78219 5594 0 366108 0.122132 0.12889 0.122105 0 1.09433 0.968856 1.23606 0.947891 0.615062 1.46082 1.0638 0.95507 1.1849 0.362864 1 0.0509833 0.0560304 NA
rs799160 rs799160 07 73060006 C T 93 1 1 96049 183953 87584 0 96049 183953 87584 0 367586 387 758 333 0 1478 95662 183195 87251 0 366108 0.488486 0.481732 0.488513 0 1.02278 0.90468 1.15631 0.943414 0.814615 1.09258 0.973217 0.905343 1.04618 0.724411 1 -0.0130392 0.0369832 NA
7:116358044_A_G rs38855 07 116358044 A G 94 0.993016 0.989758 102992 183261 81332.4 0 102992 183261 81332.4 0 367586 419.106 723.729 335.165 0 1478 102573 182538 80997.2 0 366108 0.470538 0.471603 0.470533 9.50107e-16 0.970363 0.86016 1.09469 1.01274 0.876991 1.16951 1.0043 0.934197 1.07967 0.943315 0.989812 0.00263992 0.0371278 NA
7:130444934_A_G rs3996352 07 130444934 A G 95 0.997482 0.996091 94810.4 183476 89299.7 0 94810.4 183476 89299.7 0 367586 379.427 756.643 341.929 0 1478 94430.9 182719 88957.7 0 366108 0.492504 0.487315 0.492525 -3.95878e-16 1.0306 0.910829 1.16613 0.956618 0.826308 1.10748 0.979365 0.911085 1.05276 0.381549 0.996429 -0.0323315 0.0369484 NA
rs17173637 rs17173637 07 150529449 T C 96 1 1 308034 56880 2672 0 308034 56880 2672 0 367586 1246 222 10 0 1478 306788 56658 2662 0 366108 0.0846387 0.0818674 0.0846499 0 0.964744 0.83614 1.11313 0.924937 0.495848 1.72535 0.964198 0.845179 1.09998 0.820387 1 -0.0151977 0.0669361 NA
8:9184231_G_A rs4240624 08 9184231 G A 97 0.999841 0.999322 3037.28 61083.2 303465 0 3037.28 61083.2 303465 0 367586 10 237.039 1230.96 0 1478 3027.28 60846.2 302235 0 366108 0.0913498 0.0869551 0.0913675 2.37527e-16 1.17934 0.625727 2.22277 1.23297 0.661053 2.29969 1.05585 0.928815 1.20025 0.416614 0.999809 0.0520569 0.0640851 NA
8:9267117_C_T rs9693857 08 9267117 C T 98 0.996631 0.995289 112952 181929 72705.1 0 112952 181929 72705.1 0 367586 453.416 729.157 295.427 0 1478 112499 181200 72409.7 0 366108 0.445255 0.446553 0.44525 1.10846e-15 0.99842 0.887773 1.12286 1.01229 0.874039 1.17241 1.00529 0.934834 1.08105 0.855792 0.996191 0.0067658 0.0372292 NA
8:15799853_G_C rs4332136 08 15799853 G C 99 0.999557 0.97821 361744 5820.84 21 0 361744 5820.84 21 0 367586 1458.75 19.2471 0 0 1478 360285 5801.59 21 0 366108 0.00797478 0.00651118 0.00798069 -6.25487e-15 0.819374 0.522224 1.28561 NA NA NA 0.814661 0.519991 1.27631 0.450334 0.985021 -0.16053 0.212663 NA
rs4921914 rs4921914 08 18272438 C T 100 1 1 17860 128015 221711 0 17860 128015 221711 0 367586 88 504 886 0 1478 17772 127511 220825 0 366108 0.222717 0.230041 0.222687 0 0.798246 0.636147 1.00165 0.810287 0.650531 1.00928 0.958876 0.880004 1.04482 0.338308 1 -0.0425873 0.044477 NA
rs1801177 rs1801177 08 19805708 G A 101 1 1 355064 12417 105 0 355064 12417 105 0 367586 1431 47 0 0 1478 353633 12370 105 0 366108 0.0171756 0.0158999 0.0171807 0 0.938947 0.701804 1.25622 NA NA NA 0.924243 0.692454 1.23362 0.542743 1 -0.0859417 0.141196 NA
rs268 rs268 08 19813529 A G 102 1 1 354297 13161 128 0 354297 13161 128 0 367586 1423 55 0 0 1478 352874 13106 128 0 366108 0.0182502 0.0186062 0.0182487 0 1.04066 0.794488 1.3631 NA NA NA 1.01996 0.780702 1.33255 0.889735 1 0.0191065 0.137814 NA
rs301 rs301 08 19816934 T C 103 1 1 215031 132363 20192 0 215031 132363 20192 0 367586 885 512 81 0 1478 214146 131851 20111 0 366108 0.234975 0.228011 0.235003 0 0.939622 0.842549 1.04788 0.974581 0.7759 1.22414 0.961458 0.882145 1.0479 0.388208 1 -0.0376166 0.0435947 NA
rs326 rs326 08 19819439 A G 104 1 1 183581 152452 31553 0 183581 152452 31553 0 367586 731 630 117 0 1478 182850 151822 31436 0 366108 0.293208 0.292287 0.293211 0 1.03797 0.932856 1.15492 0.930971 0.765628 1.13202 0.995545 0.919535 1.07784 0.990733 1 0.000471908 0.0406299 NA
rs328 rs328 08 19819724 C G 105 1 1 297126 66721 3739 0 297126 66721 3739 0 367586 1230 231 17 0 1478 295896 66490 3722 0 366108 0.100927 0.0896482 0.100973 0 0.835775 0.726008 0.962139 1.09877 0.680081 1.77522 0.876799 0.772674 0.994955 0.0538976 1 -0.118632 0.0615419 NA
rs12678919 rs12678919 08 19844222 A G 106 1 1 299527 64583 3476 0 299527 64583 3476 0 367586 1244 218 16 0 1478 298283 64365 3460 0 366108 0.0973038 0.0845737 0.0973552 0 0.81211 0.703082 0.938045 1.1088 0.676378 1.81767 0.856584 0.75232 0.975299 0.0253819 1 -0.139785 0.0625284 NA
8:19865843_G_A rs894210 08 19865843 G A 107 0.995362 0.992945 77450.3 182762 107374 0 77450.3 182762 107374 0 367586 310.435 722.969 444.596 0 1478 77139.9 182039 106929 0 366108 0.459297 0.454614 0.459316 4.75053e-16 0.986878 0.863749 1.12756 1.03318 0.89349 1.19471 1.01913 0.947815 1.09581 0.561215 0.992978 0.0215982 0.0371717 NA
rs10102164 rs10102164 08 55421614 G A 108 1 1 228370 122682 16534 0 228370 122682 16534 0 367586 931 486 61 0 1478 227439 122196 16473 0 366108 0.211855 0.205683 0.21188 0 0.971616 0.870489 1.08449 0.904633 0.69785 1.17269 0.96318 0.88084 1.05322 0.257003 1 -0.0510217 0.0450124 NA
8:59385919_C_T rs2326077 08 59385919 C T 109 0.999418 0.998927 41715.8 164193 161677 0 41715.8 164193 161677 0 367586 164.541 658.569 654.89 0 1478 41551.3 163534 161022 0 366108 0.336825 0.334117 0.336836 -1.58351e-16 1.01696 0.856973 1.2068 1.02705 0.865396 1.2189 1.01227 0.937642 1.09284 0.739935 0.998595 0.0129717 0.0390786 NA
rs2293889 rs2293889 08 116599199 T G 110 1 1 68113 181339 118134 0 68113 181339 118134 0 367586 281 756 441 0 1478 67832 180583 117693 0 366108 0.43196 0.445873 0.431904 0 1.01059 0.881003 1.15923 0.904516 0.778598 1.0508 0.944852 0.878623 1.01607 0.18661 1 -0.0492778 0.0373127 NA
8:116663898_G_A rs2737252 08 116663898 G A 111 0.99825 0.996606 189806 148612 29168.6 0 189806 148612 29168.6 0 367586 743.898 611.435 122.667 0 1478 189062 148000 29045.9 0 366108 0.281497 0.289841 0.281464 1.82104e-15 1.04997 0.943231 1.16879 1.07332 0.886354 1.29974 1.04191 0.962165 1.12826 0.351062 0.996434 0.0383385 0.0411123 NA
8:121868551_G_T rs4871137 08 121868551 G T 112 0.998591 0.99772 37337.3 159046 171203 0 37337.3 159046 171203 0 367586 148.91 629.839 699.251 0 1478 37188.4 158416 170504 0 366108 0.317912 0.313822 0.317929 -1.10846e-15 0.992922 0.830225 1.1875 1.0242 0.857835 1.22282 1.01918 0.942859 1.10169 0.858073 0.997565 0.00711306 0.039776 NA
8:126474306_G_A rs2980885 08 126474306 G A 113 0.990879 0.979759 18546.6 128636 220403 0 18546.6 128636 220403 0 367586 76.9804 524.824 876.196 0 1478 18469.6 128111 219527 0 366108 0.225429 0.229629 0.225412 -1.02928e-14 0.98289 0.773392 1.24914 0.957616 0.758214 1.20946 0.976291 0.89594 1.06385 0.592052 0.981437 -0.0239301 0.044657 NA
8:126482621_C_A rs2954022 08 126482621 C A 114 0.999791 0.999672 104997 183080 79509.4 0 104997 183080 79509.4 0 367586 424.922 724.639 328.439 0 1478 104572 182355 79181 0 366108 0.465331 0.467361 0.465323 -3.95878e-16 0.977938 0.867354 1.10262 1.0208 0.883634 1.17926 1.00822 0.937806 1.08392 0.877253 0.999275 0.00572394 0.0370597 NA
8:126482621_C_T rs2954022 08 126482621 C T 115 0.999641 0.694303 367242 343.439 0.113725 0 367242 343.439 0.113725 0 367586 1476.98 0.917647 0.101961 0 1478 365765 342.522 0.0117647 0 366108 0.000467464 0.000379421 0.00046782 -7.83838e-15 0.663461 0.0854589 5.1508 2146.25 1.10513e-05 4.16818e+11 0.810969 0.126992 5.17886 0.885696 0.479379 -0.187669 1.3055 NA
rs4075205 rs4075205 08 144284709 T C 116 1 1 105965 182871 78750 0 105965 182871 78750 0 367586 443 734 301 0 1478 105522 182137 78449 0 366108 0.462981 0.451962 0.463026 0 0.959925 0.85294 1.08033 0.913941 0.789239 1.05835 0.9564 0.889443 1.0284 0.321592 1 -0.036713 0.0370393 NA
8:145022657_G_T rs7832643 08 145022657 G T 117 0.993906 0.99187 130814 177083 59689.2 0 130814 177083 59689.2 0 367586 502.749 716.988 258.263 0 1478 130311 176366 59430.9 0 366108 0.403255 0.417292 0.403198 2.37527e-16 1.05372 0.939968 1.18124 1.12636 0.969115 1.30913 1.05999 0.985112 1.14055 0.11797 0.991702 0.0591273 0.0378209 NA
9:2640759_A_G rs3780181 09 2640759 A G 118 0.997345 0.983965 319716 46170.5 1699.8 0 319716 46170.5 1699.8 0 367586 1302.89 166.467 8.63922 0 1478 318413 46004 1691.16 0 366108 0.0674265 0.06216 0.0674478 -8.15508e-15 0.884327 0.752353 1.03945 1.24845 0.638365 2.44159 0.916407 0.789084 1.06427 0.216721 0.976403 -0.0917563 0.0742788 NA
9:15304782_C_A rs686030 09 15304782 C A 119 0.999323 0.997839 7307.74 89253 271025 0 7307.74 89253 271025 0 367586 28 357.871 1092.13 0 1478 7279.74 88895.1 269933 0 366108 0.141285 0.14001 0.14129 -1.26681e-15 1.04666 0.711941 1.53875 1.0519 0.722351 1.5318 1.01064 0.910726 1.12152 0.763806 0.9995 0.0158955 0.052899 NA
9:16904846_C_T rs7033354 09 16904846 C T 120 0.998694 0.997789 38090 160212 169284 0 38090 160212 169284 0 367586 136.78 630.51 710.71 0 1478 37953.3 159582 168573 0 366108 0.321547 0.305843 0.321611 -1.97939e-15 1.09631 0.910953 1.31938 1.16985 0.973878 1.40526 1.076 0.994868 1.16374 0.0912074 0.997136 0.0669996 0.0396668 NA
rs1883025 rs1883025 09 107664301 C T 121 1 1 204187 139469 23930 0 204187 139469 23930 0 367586 819 566 93 0 1478 203368 138903 23837 0 366108 0.25481 0.254398 0.254811 0 1.01182 0.908827 1.12649 0.968791 0.781455 1.20104 0.997823 0.918402 1.08411 0.844505 1 -0.00829356 0.0422851 NA
9:107684230_T_G rs2472509 09 107684230 T G 122 0.989664 0.982561 166611 161750 39224.9 0 166611 161750 39224.9 0 367586 667.906 650.6 159.494 0 1478 165943 161099 39065.4 0 366108 0.326726 0.328007 0.326721 1.90021e-15 1.00338 0.900495 1.11801 1.01437 0.853151 1.20606 1.00586 0.931369 1.0863 0.969267 0.980365 -0.00152862 0.0396758 NA
rs8176720 rs8176720 09 136132873 T C 123 1 1 165305 162038 40243 0 165305 162038 40243 0 367586 661 644 173 0 1478 164644 161394 40070 0 366108 0.329887 0.334912 0.329867 0 0.993901 0.891494 1.10807 1.0754 0.909332 1.2718 1.023 0.947618 1.10437 0.734717 1 0.0132769 0.0391812 NA
rs579459 rs579459 09 136154168 T C 124 1 1 230644 121108 15834 0 230644 121108 15834 0 367586 982 437 59 0 1478 229662 120671 15775 0 366108 0.20781 0.187754 0.207891 0 0.846947 0.75651 0.948195 0.874702 0.672273 1.13809 0.880746 0.802942 0.966088 0.0360519 1 -0.0963865 0.0459785 NA
10:5196273_A_G rs1781930 10 5196273 A G 125 0.999819 0.999538 11602.8 107606 248377 0 11602.8 107606 248377 0 367586 51.3922 406.631 1019.98 0 1478 11551.4 107200 247357 0 366108 0.177933 0.172333 0.177956 1.58351e-16 0.852598 0.637456 1.14035 0.926835 0.699906 1.22734 1.03969 0.944864 1.14404 0.365049 0.999347 0.0436571 0.048198 NA
rs970548 rs970548 10 46013277 A C 126 1 1 208563 136635 22388 0 208563 136635 22388 0 367586 804 601 73 0 1478 207759 136034 22315 0 366108 0.24676 0.252706 0.246736 0 1.14164 1.02692 1.26919 0.845337 0.664975 1.07462 1.03238 0.950032 1.12187 0.398741 1 0.036167 0.0428585 NA
10:65301725_T_C rs7897379 10 65301725 T C 127 0.999433 0.9991 99861.9 183712 84012.2 0 99861.9 183712 84012.2 0 367586 426.984 722.773 328.243 0 1478 99434.9 182989 83684 0 366108 0.478441 0.466596 0.478489 -4.75053e-16 0.919821 0.815904 1.03697 0.91344 0.790802 1.0551 0.953405 0.886812 1.025 0.261413 0.999663 -0.0415633 0.0370091 NA
rs2068888 rs2068888 10 94839642 G A 128 1 1 111288 181910 74388 0 111288 181910 74388 0 367586 455 704 319 0 1478 110833 181206 74069 0 366108 0.449808 0.453992 0.449791 0 0.946363 0.840916 1.06503 1.04909 0.90891 1.21088 1.01711 0.945925 1.09364 0.677676 1 0.0154235 0.0371081 NA
rs2255141 rs2255141 10 113933886 A G 129 1 1 27842 146621 193123 0 27842 146621 193123 0 367586 94 591 793 0 1478 27748 146030 192330 0 366108 0.275181 0.263532 0.275228 0 1.19467 0.960648 1.48571 1.21711 0.98246 1.5078 1.06123 0.977695 1.15191 0.273204 1 0.0455109 0.0415354 NA
rs2923084 rs2923084 11 10388782 A G 130 1 1 248174 107712 11700 0 248174 107712 11700 0 367586 990 440 48 0 1478 247184 107272 11652 0 366108 0.178342 0.181326 0.17833 0 1.02412 0.915126 1.1461 1.02855 0.769417 1.37496 1.02052 0.92919 1.12083 0.554007 1 0.0285975 0.0483257 NA
11:14276999_G_A rs2303975 11 14276999 G A 131 0.998944 0.99593 290402 72711.9 4472.22 0 290402 72711.9 4472.22 0 367586 1190.76 275.235 12.0039 0 1478 289211 72436.7 4460.22 0 366108 0.111071 0.101232 0.111111 -7.91756e-17 0.92286 0.809275 1.05239 0.653669 0.369916 1.15508 0.901081 0.799397 1.0157 0.0821428 0.996951 -0.102259 0.0588241 NA
11:18656271_C_T rs10832962 11 18656271 C T 132 0.998752 0.997178 24573.6 141017 201996 0 24573.6 141017 201996 0 367586 86.651 576.49 814.859 0 1478 24487 140440 201181 0 366108 0.258666 0.253651 0.258686 -2.13774e-15 1.16001 0.925146 1.45451 1.14461 0.916859 1.42894 1.02678 0.944978 1.11566 0.477877 0.997153 0.0299525 0.0422032 NA
rs326214 rs326214 11 47298360 G A 133 1 1 38532 160473 168581 0 38532 160473 168581 0 367586 164 686 628 0 1478 38368 159787 167953 0 366108 0.323104 0.343031 0.323024 0 1.0044 0.846762 1.19139 0.874777 0.736371 1.0392 0.913844 0.846883 0.986098 0.0233119 1 -0.0894373 0.0394295 NA
rs17788930 rs17788930 11 47752775 A G 134 1 1 156964 166067 44555 0 156964 166067 44555 0 367586 677 642 159 0 1478 156287 165425 44396 0 366108 0.347098 0.324763 0.347189 0 0.895918 0.804044 0.998289 0.826775 0.695396 0.982975 0.904343 0.837211 0.976858 0.0049826 1 -0.108569 0.038662 NA
11:51512090_T_C rs11246602 11 51512090 T C 135 0.999692 0.998718 276600 84505.1 6481.33 0 276600 84505.1 6481.33 0 367586 1101.99 347.925 28.0824 0 1478 275498 84157.2 6453.25 0 366108 0.132578 0.136702 0.132562 -9.34272e-15 1.03356 0.91597 1.16624 1.08791 0.747444 1.58347 1.03618 0.93275 1.15107 0.59324 0.998093 0.0290358 0.0543592 NA
11:55324308_A_G rs12226802 11 55324308 A G 136 0.999928 0.999736 279095 82405 6085.81 0 279095 82405 6085.81 0 367586 1105.92 346.078 26 0 1478 277989 82058.9 6059.81 0 366108 0.128646 0.134668 0.128621 1.58351e-16 1.06011 0.939321 1.19644 1.0785 0.730413 1.59246 1.05433 0.948454 1.17202 0.400481 0.999685 0.046255 0.0550155 NA
rs174532 rs174532 11 61548874 G A 137 1 1 182042 153298 32246 0 182042 153298 32246 0 367586 712 625 141 0 1478 181330 152673 32105 0 366108 0.296244 0.306834 0.296201 0 1.04258 0.936172 1.16107 1.1185 0.933263 1.3405 1.05179 0.972545 1.13749 0.136443 1 0.0603221 0.0405072 NA
rs1535 rs1535 11 61597972 A G 138 1 1 157003 166490 44093 0 157003 166490 44093 0 367586 666 659 153 0 1478 156337 165831 43940 0 366108 0.346417 0.326455 0.346497 0 0.93284 0.837415 1.03914 0.81737 0.685437 0.974699 0.91412 0.846349 0.987318 0.00951788 1 -0.100307 0.0386858 NA
rs12801636 rs12801636 11 65391317 G A 139 1 1 220966 127917 18703 0 220966 127917 18703 0 367586 926 485 67 0 1478 220040 127432 18636 0 366108 0.224877 0.209405 0.224939 0 0.904386 0.810117 1.00962 0.854305 0.666389 1.09521 0.912647 0.835123 0.997367 0.0323475 1 -0.0943604 0.0440918 NA
rs499974 rs499974 11 75455021 C A 140 1 1 261490 97062 9034 0 261490 97062 9034 0 367586 1058 383 37 0 1478 260432 96679 8997 0 366108 0.156603 0.154601 0.156611 0 0.975159 0.867388 1.09632 1.01231 0.728879 1.40595 0.984818 0.891175 1.0883 0.924737 1 -0.00481127 0.0509302 NA
11:116639104_A_G rs10790162 11 116639104 A G 141 0.999743 0.998467 1651.59 46442.9 319492 0 1651.59 46442.9 319492 0 367586 7 199.2 1271.8 0 1478 1644.59 46243.7 318220 0 366108 0.0676659 0.0721245 0.0676479 5.54229e-16 1.01204 0.475518 2.15391 0.93897 0.446018 1.97675 0.933429 0.811767 1.07332 0.320131 0.997854 -0.0732345 0.0736626 NA
rs603446 rs603446 11 116654435 C T 142 1 1 109735 182269 75582 0 109735 182269 75582 0 367586 463 735 280 0 1478 109272 181534 75302 0 366108 0.453544 0.438092 0.453607 0 0.955558 0.850447 1.07366 0.877565 0.756331 1.01823 0.939131 0.873188 1.01005 0.0697737 1 -0.0672668 0.0370948 NA
11:122534504_T_C rs7117842 11 122534504 T C 143 0.993245 0.988903 146344 171063 50178.2 0 146344 171063 50178.2 0 367586 616.549 660.945 200.506 0 1478 145728 170402 49977.7 0 366108 0.369192 0.359255 0.369232 5.14641e-15 0.91678 0.821312 1.02334 0.948257 0.808321 1.11242 0.957827 0.888362 1.03272 0.196843 0.989921 -0.0495863 0.0384212 NA
rs11220462 rs11220462 11 126243952 G A 144 1 1 276605 84420 6561 0 276605 84420 6561 0 367586 1115 345 18 0 1478 275490 84075 6543 0 366108 0.132679 0.12889 0.132694 0 1.01387 0.898329 1.14428 0.679715 0.426383 1.08356 0.96709 0.868262 1.07717 0.577113 1 -0.0303492 0.0544277 NA
12:20463526_A_G rs11045163 12 20463526 A G 145 0.996867 0.995059 119302 180158 68125.7 0 119302 180158 68125.7 0 367586 477.271 741.404 259.325 0 1478 118825 179417 67866.3 0 366108 0.430389 0.42627 0.430405 1.58351e-16 1.0288 0.916805 1.15449 0.951333 0.817593 1.10695 0.983254 0.913994 1.05776 0.59346 0.996832 -0.0199213 0.0373178 NA
12:57844049_C_T rs3741414 12 57844049 C T 146 0.999661 0.999183 211838 134087 21660.2 0 211838 134087 21660.2 0 367586 842.09 561.91 74 0 1478 210996 133526 21586.2 0 366108 0.241315 0.240159 0.241319 7.91756e-16 1.05443 0.947449 1.17349 0.858957 0.676993 1.08983 0.993671 0.913101 1.08135 0.893747 0.999533 -0.00576265 0.0431453 NA
rs10861661 rs10861661 12 107174646 A C 147 1 1 208429 136995 22162 0 208429 136995 22162 0 367586 843 555 80 0 1478 207586 136440 22082 0 366108 0.246635 0.241881 0.246654 0 1.00166 0.899699 1.11518 0.892118 0.709019 1.1225 0.974475 0.895647 1.06024 0.50307 1 -0.028678 0.0428243 NA
12:109950144_A_G rs2241210 12 109950144 A G 148 0.999873 0.999793 83585.8 183041 100959 0 83585.8 183041 100959 0 367586 302.996 749.976 425.027 0 1478 83282.8 182291 100534 0 366108 0.476369 0.458717 0.47644 1.58351e-16 1.13084 0.989344 1.29257 1.16204 1.00253 1.34694 1.07379 0.998705 1.15452 0.0396136 0.999957 0.075976 0.0369218 NA
rs653178 rs653178 12 112007756 C T 149 1 1 85723 183395 98468 0 85723 183395 98468 0 367586 356 742 380 0 1478 85367 182653 98088 0 366108 0.482664 0.491881 0.482627 0 0.97413 0.85827 1.10563 0.928983 0.803703 1.07379 0.963636 0.896464 1.03584 0.407581 1 -0.0305803 0.0369257 NA
12:112310580_G_A rs6489818 12 112310580 G A 150 0.999913 0.999793 249772 106362 11452.5 0 249772 106362 11452.5 0 367586 1025.05 407.949 45 0 1478 248747 105954 11407.5 0 366108 0.175832 0.168454 0.175862 0 0.934331 0.832863 1.04816 0.957269 0.709792 1.29103 0.949341 0.862004 1.04553 0.406439 0.999852 -0.0404048 0.0486701 NA
12:121376416_C_T rs1186380 12 121376416 C T 151 0.996029 0.991403 206291 138369 22926.1 0 206291 138369 22926.1 0 367586 829.871 549.659 98.4706 0 1478 205461 137820 22827.6 0 366108 0.250583 0.252571 0.250575 -4.43383e-15 0.987416 0.886329 1.10003 1.06798 0.86625 1.31669 1.01066 0.930031 1.09828 0.754152 0.98928 0.0134328 0.0428931 NA
12:121416650_A_C rs1169288 12 121416650 A C 152 0.993936 0.989163 172179 158854 36552.3 0 172179 158854 36552.3 0 367586 680.643 649.584 147.773 0 1478 171499 158205 36404.5 0 366108 0.315516 0.319733 0.315499 -4.98806e-15 1.03456 0.928909 1.15224 1.02278 0.8558 1.22233 1.01972 0.943722 1.10185 0.552784 0.987821 0.0237414 0.039996 NA
12:125259888_A_G rs838876 12 125259888 A G 153 0.987459 0.977169 36940.4 159435 171211 0 36940.4 159435 171211 0 367586 142.816 633.855 701.329 0 1478 36797.5 158801 170510 0 366108 0.317361 0.311058 0.317387 -1.07679e-14 1.02844 0.857396 1.23361 1.05978 0.884948 1.26915 1.02981 0.952508 1.11338 0.542729 0.976689 0.0244389 0.0401499 NA
12:125283766_C_T rs10773105 12 125283766 C T 154 0.998305 0.997077 89399.3 183992 94194.8 0 89399.3 183992 94194.8 0 367586 384.573 694.498 398.929 0 1478 89014.8 183297 93795.9 0 366108 0.493477 0.495143 0.49347 -1.42516e-15 0.876998 0.774072 0.993609 0.984456 0.85553 1.13281 0.99333 0.924095 1.06775 0.851916 0.997564 -0.00690311 0.0369795 NA
rs4942486 rs4942486 13 32953388 T C 155 1 1 83345 183365 100876 0 83345 183365 100876 0 367586 346 718 414 0 1478 82999 182647 100462 0 366108 0.476154 0.476996 0.47615 0 0.942993 0.829254 1.07233 0.988542 0.85677 1.14058 0.996616 0.927084 1.07136 0.870401 1 -0.0060334 0.0369808 NA
rs1341267 rs1341267 13 95284980 C A 156 1 1 59044 176274 132268 0 59044 176274 132268 0 367586 257 663 558 0 1478 58787 175611 131710 0 366108 0.400399 0.398173 0.400408 0 0.863595 0.747534 0.997675 0.969089 0.835708 1.12376 1.00936 0.93756 1.08666 0.737315 1 0.0126132 0.0376052 NA
rs8017377 rs8017377 14 24883887 G A 157 1 1 101683 183219 82684 0 101683 183219 82684 0 367586 403 728 347 0 1478 101280 182491 82337 0 366108 0.474157 0.481055 0.474129 0 1.00256 0.887467 1.13257 1.05914 0.917249 1.22298 1.02815 0.956441 1.10524 0.504752 1 0.0246433 0.0369447 NA
rs4983559 rs4983559 14 105277209 G A 158 1 1 54855 174746 137985 0 54855 174746 137985 0 367586 220 694 564 0 1478 54635 174052 137421 0 366108 0.386924 0.383627 0.386938 0 0.990213 0.850622 1.15271 1.01923 0.871917 1.19144 1.01408 0.941478 1.09228 0.679904 1 0.0156599 0.0379548 NA
rs2412710 rs2412710 15 42683787 G A 159 1 1 354444 13030 112 0 354444 13030 112 0 367586 1432 46 0 0 1478 353012 12984 112 0 366108 0.0180284 0.0155616 0.0180384 0 0.873365 0.650825 1.172 NA NA NA 0.860521 0.642758 1.15206 0.384932 1 -0.121697 0.140068 NA
15:44211273_T_C rs492571 15 44211273 T C 160 0.999756 0.997857 337416 29521.7 648.675 0 337416 29521.7 648.675 0 367586 1380.03 97.9647 0.00392157 0 1478 336036 29423.7 648.671 0 366108 0.0419208 0.0331436 0.0419562 -8.70931e-16 0.810716 0.660263 0.995453 0.00147208 3.75857e-17 5.76555e+10 0.782757 0.639774 0.957695 0.0265404 0.999228 -0.206283 0.0929953 NA
rs1532085 rs1532085 15 58683366 A G 161 1 1 55024 174195 138367 0 55024 174195 138367 0 367586 234 685 559 0 1478 54790 173510 137808 0 366108 0.386635 0.390054 0.386621 0 0.924382 0.796642 1.0726 0.94978 0.815092 1.10672 0.98565 0.915292 1.06142 0.727781 1 -0.0131865 0.0378836 NA
15:58731153_G_C rs261342 15 58731153 G C 162 0.994844 0.988361 17975.2 126316 223295 0 17975.2 126316 223295 0 367586 76.4275 465.824 935.749 0 1478 17898.8 125850 222359 0 366108 0.220719 0.209296 0.220765 -8.23426e-15 0.866843 0.68025 1.10462 0.98555 0.780184 1.24498 1.07033 0.97939 1.16971 0.109636 0.990013 0.0714026 0.0446314 NA
rs2652834 rs2652834 15 63396867 A G 163 1 1 12886 111853 242847 0 12886 111853 242847 0 367586 61 427 990 0 1478 12825 111426 241857 0 366108 0.187201 0.185724 0.187207 0 0.805692 0.615725 1.05427 0.860605 0.664117 1.11523 1.00982 0.92025 1.10812 0.942013 1 0.00344608 0.0473751 NA
15:72566615_C_T rs1035744 15 72566615 C T 164 0.997742 0.99523 26414.8 145250 195922 0 26414.8 145250 195922 0 367586 127.651 549.192 801.157 0 1478 26287.1 144700 195121 0 366108 0.269432 0.272156 0.269421 -1.42516e-15 0.781581 0.644377 0.947999 0.845539 0.701165 1.01964 0.986245 0.909361 1.06963 0.670429 0.993886 -0.0177994 0.0418259 NA
rs3198697 rs3198697 16 15129940 C T 165 1 1 129009 177245 61332 0 129009 177245 61332 0 367586 493 724 261 0 1478 128516 176521 61071 0 366108 0.407944 0.421516 0.407889 0 1.06918 0.953346 1.1991 1.11408 0.958565 1.29482 1.05775 0.983134 1.13803 0.145704 1 0.054608 0.0375345 NA
rs749671 rs749671 16 31088347 G A 166 1 1 144921 171587 51078 0 144921 171587 51078 0 367586 590 692 196 0 1478 144331 170895 50882 0 366108 0.372352 0.366712 0.372375 0 0.990568 0.887337 1.10581 0.942322 0.801466 1.10793 0.975985 0.905503 1.05195 0.659501 1 -0.0168462 0.0382345 NA
16:53799977_T_G rs9930333 16 53799977 T G 167 0.999912 0.999843 122301 179563 65721.5 0 122301 179563 65721.5 0 367586 509.008 722 246.992 0 1478 121792 178841 65474.5 0 366108 0.423039 0.411361 0.423086 0 0.965974 0.862182 1.08226 0.902623 0.775121 1.0511 0.952923 0.885478 1.02551 0.256262 0.999934 -0.0424454 0.037388 NA
rs9989419 rs9989419 16 56985139 A G 168 1 1 57303 175482 134801 0 57303 175482 134801 0 367586 219 699 560 0 1478 57084 174783 134241 0 366108 0.394585 0.384641 0.394625 0 1.04243 0.895371 1.21365 1.08736 0.92982 1.27159 1.04288 0.968251 1.12325 0.28004 1 0.0408596 0.0378249 NA
rs5880 rs5880 16 57015091 G C 169 1 1 327936 38434 1216 0 327936 38434 1216 0 367586 1310 167 1 0 1478 326626 38267 1215 0 366108 0.055587 0.0571719 0.0555806 0 1.08811 0.925931 1.27869 0.205212 0.0288609 1.45914 1.03037 0.881896 1.20383 0.847868 1 0.0153265 0.079892 NA
rs16942887 rs16942887 16 67928042 G A 170 1 1 287913 74698 4975 0 287913 74698 4975 0 367586 1140 313 25 0 1478 286773 74385 4950 0 366108 0.11514 0.122801 0.115109 0 1.0585 0.933815 1.19984 1.27048 0.853957 1.89017 1.07617 0.964004 1.2014 0.126135 1 0.0888411 0.0580842 NA
16:72057282_A_G rs2288002 16 72057282 A G 171 0.996483 0.994849 69243.7 180680 117662 0 69243.7 180680 117662 0 367586 259.698 728.667 489.635 0 1478 68984.1 179952 117172 0 366108 0.43414 0.422213 0.434189 1.50434e-15 1.07561 0.933291 1.23962 1.11001 0.954677 1.29062 1.05013 0.976068 1.12981 0.143798 0.993157 0.0546456 0.0373826 NA
rs2000999 rs2000999 16 72108093 G A 172 1 1 241537 112695 13354 0 241537 112695 13354 0 367586 944 484 50 0 1478 240593 112211 13304 0 366108 0.18962 0.197564 0.189587 0 1.09931 0.984994 1.2269 0.957853 0.720343 1.27367 1.05243 0.961151 1.15239 0.162268 1 0.0660085 0.0472338 NA
rs2925979 rs2925979 16 81534790 T C 173 1 1 33095 154517 179974 0 33095 154517 179974 0 367586 145 637 696 0 1478 32950 153880 179278 0 366108 0.300211 0.313599 0.300157 0 0.940686 0.785148 1.12704 0.882205 0.73739 1.05546 0.938752 0.868432 1.01477 0.090029 1 -0.0683611 0.0403252 NA
rs314253 rs314253 17 7091650 T C 174 1 1 155733 167003 44850 0 155733 167003 44850 0 367586 649 677 152 0 1478 155084 166326 44698 0 366108 0.349174 0.331867 0.349244 0 0.972637 0.873157 1.08345 0.812602 0.68083 0.969877 0.925532 0.85719 0.999322 0.0383396 1 -0.0801877 0.0387154 NA
rs4791641 rs4791641 17 8161149 C T 175 1 1 90802 183497 93287 0 90802 183497 93287 0 367586 362 726 390 0 1478 90440 182771 92897 0 366108 0.49662 0.490528 0.496644 0 0.992388 0.874588 1.12605 1.04885 0.90879 1.2105 1.02477 0.953337 1.10156 0.635585 1 0.0175035 0.0369364 NA
17:37821435_G_T rs931992 17 37821435 G T 176 0.998944 0.998045 40717.2 163133 163736 0 40717.2 163133 163736 0 367586 171.969 668.886 637.145 0 1478 40545.2 162464 163099 0 366108 0.332666 0.342633 0.332626 7.91756e-17 0.970704 0.820645 1.1482 0.921038 0.777996 1.09038 0.956237 0.886153 1.03186 0.149204 0.997909 -0.0566972 0.0393089 NA
rs8077889 rs8077889 17 41878166 A C 177 1 1 227074 123834 16678 0 227074 123834 16678 0 367586 927 490 61 0 1478 226147 123344 16617 0 366108 0.213814 0.207037 0.213841 0 0.969146 0.868462 1.0815 0.895547 0.690819 1.16095 0.95987 0.878004 1.04937 0.386575 1 -0.0390626 0.0451151 NA
17:45391804_T_C rs7225700 17 45391804 T C 178 0.999707 0.999518 46234.7 168484 152868 0 46234.7 168484 152868 0 367586 194.988 669.094 613.918 0 1478 46039.7 167815 152254 0 366108 0.354955 0.358278 0.354942 0 0.941417 0.802349 1.10459 0.952065 0.810116 1.11889 0.985563 0.914043 1.06268 0.580691 0.999755 -0.0213675 0.0386829 NA
17:66882466_T_G rs4148005 17 66882466 T G 179 0.999123 0.998376 171388 159411 36787.2 0 171388 159411 36787.2 0 367586 683.137 643.988 150.875 0 1478 170705 158767 36636.3 0 366108 0.316912 0.319938 0.3169 2.45444e-15 1.01358 0.909934 1.12902 1.02906 0.862412 1.22792 1.0141 0.938527 1.09575 0.788198 0.998845 0.0106756 0.0397378 NA
17:76388202_A_G rs4969178 17 76388202 A G 180 0.986996 0.976306 55545.7 174852 137189 0 55545.7 174852 137189 0 367586 238.306 713.345 526.349 0 1478 55307.4 174138 136662 0 366108 0.388947 0.402556 0.388892 -1.02928e-15 0.950722 0.820785 1.10123 0.893869 0.766786 1.04201 0.944456 0.877389 1.01665 0.129479 0.976847 -0.0580828 0.0383091 NA
rs4939883 rs4939883 18 47167214 T C 181 1 1 11820 108377 247389 0 11820 108377 247389 0 367586 37 399 1042 0 1478 11783 107978 246347 0 366108 0.179573 0.160014 0.179652 0 1.17677 0.839798 1.64895 1.34702 0.969944 1.87069 1.14961 1.04176 1.26862 0.00172409 1 0.15005 0.0478772 NA
18:47209143_C_T rs11660468 18 47209143 C T 182 0.998554 0.997576 136025 174672 56888.6 0 136025 174672 56888.6 0 367586 543.725 717.043 217.231 0 1478 135481 173955 56671.4 0 366108 0.392357 0.389549 0.392368 -6.33405e-16 1.02709 0.91855 1.14845 0.95512 0.815835 1.11819 0.988229 0.917672 1.06421 0.87242 0.997642 -0.00607272 0.0378161 NA
18:57798110_C_T rs952044 18 57798110 C T 183 0.993776 0.990504 165280 162582 39723.3 0 165280 162582 39723.3 0 367586 651.561 671.333 155.106 0 1478 164629 161911 39568.2 0 366108 0.329214 0.332052 0.329202 -7.91756e-16 1.04764 0.940387 1.16713 0.990452 0.831064 1.18041 1.01296 0.938167 1.09371 0.76934 0.992484 0.011566 0.0394422 NA
19:8431581_G_A rs2278236 19 8431581 G A 184 0.998561 0.99757 86114.3 183792 97680 0 86114.3 183792 97680 0 367586 353.847 720.129 404.024 0 1478 85760.5 183072 97276 0 366108 0.484268 0.483026 0.484273 1.10846e-15 0.95337 0.839242 1.08302 1.00664 0.872506 1.16139 1.00501 0.934923 1.08035 0.794132 0.998868 0.00964642 0.0369668 NA
rs6511720 rs6511720 19 11202306 G T 185 1 1 285447 77059 5080 0 285447 77059 5080 0 367586 1144 313 21 0 1478 284303 76746 5059 0 366108 0.118638 0.120095 0.118632 0 1.01355 0.894202 1.14882 1.0316 0.669381 1.58981 1.01402 0.90737 1.1332 0.673803 1 0.024117 0.057294 NA
19:11227602_C_T rs688 19 11227602 C T 186 0.999561 0.9993 110653 182452 74481.8 0 110653 182452 74481.8 0 367586 450.98 721.961 305.059 0 1478 110202 181730 74176.7 0 366108 0.4508 0.450635 0.4508 1.58351e-16 0.970773 0.862827 1.09222 1.00495 0.86879 1.16246 0.999334 0.929354 1.07458 0.846457 0.999579 -0.00718596 0.0371096 NA
19:19407718_T_C rs10401969 19 19407718 T C 187 0.999493 0.997443 313362 52106.4 2117.37 0 313362 52106.4 2117.37 0 367586 1244.68 221.322 11.9961 0 1478 312118 51885 2105.37 0 366108 0.0766366 0.0829884 0.076611 -4.75053e-16 1.06965 0.926859 1.23444 1.4288 0.807835 2.52707 1.09078 0.956885 1.24341 0.14178 0.997578 0.102566 0.0698111 NA
rs731839 rs731839 19 33899065 G A 188 1 1 41265 163822 162499 0 41265 163822 162499 0 367586 156 679 643 0 1478 41109 163143 161856 0 366108 0.335094 0.33525 0.335094 0 1.09677 0.921279 1.30568 1.04687 0.878574 1.24741 0.999297 0.925685 1.07876 0.922377 1 0.00381296 0.0391314 NA
19:35556744_T_C rs1688030 19 35556744 T C 189 0.99969 0.998271 1691.18 45797.9 320097 0 1691.18 45797.9 320097 0 367586 5 175.792 1297.21 0 1478 1686.18 45622.1 318800 0 366108 0.0668963 0.0628526 0.0669126 6.33405e-16 1.29945 0.533495 3.1651 1.37223 0.569445 3.30675 1.06923 0.92138 1.2408 0.366493 0.997961 0.0667404 0.0739046 NA
rs6859 rs6859 19 45382034 A G 190 1 1 65619 179010 122957 0 65619 179010 122957 0 367586 274 720 484 0 1478 65345 178290 122473 0 366108 0.422007 0.428958 0.421979 0 0.963091 0.837762 1.10717 0.942468 0.81242 1.09333 0.971854 0.903449 1.04544 0.415483 1 -0.0303788 0.0373074 NA
rs7254892 rs7254892 19 45389596 G A 191 1 1 344881 22366 339 0 344881 22366 339 0 367586 1391 86 1 0 1478 343490 22280 338 0 366108 0.031345 0.02977 0.0313514 0 0.95317 0.766308 1.1856 0.730584 0.102539 5.20538 0.94801 0.766504 1.1725 0.81655 1 -0.024949 0.107546 NA
rs492602 rs492602 19 49206417 A G 192 1 1 89552 183204 94830 0 89552 183204 94830 0 367586 375 719 384 0 1478 89177 182485 94446 0 366108 0.492821 0.496955 0.492804 0 0.936965 0.826781 1.06183 0.966873 0.838384 1.11505 0.98353 0.91498 1.05722 0.201689 1 -0.0473576 0.0370922 NA
rs17695224 rs17695224 19 52324216 G A 193 1 1 197505 144049 26032 0 197505 144049 26032 0 367586 830 562 86 0 1478 196675 143487 25946 0 366108 0.266758 0.248309 0.266832 0 0.9281 0.833683 1.03321 0.785415 0.628794 0.981048 0.907646 0.834849 0.986791 0.0285186 1 -0.0916724 0.0418581 NA
rs103294 rs103294 19 54797848 C T 194 1 1 221245 127588 18753 0 221245 127588 18753 0 367586 842 558 78 0 1478 220403 127030 18675 0 366108 0.224565 0.241543 0.224497 0 1.14983 1.03293 1.27996 1.0933 0.866531 1.37941 1.10011 1.01107 1.197 0.110571 1 0.0701322 0.0439526 NA
rs364585 rs364585 20 12962718 A G 195 1 1 56348 175283 135955 0 56348 175283 135955 0 367586 220 720 538 0 1478 56128 174563 135417 0 366108 0.391716 0.392422 0.391714 0 1.05229 0.904553 1.22417 1.0136 0.866188 1.1861 0.997032 0.925936 1.07359 0.948631 1 -0.00243583 0.0378082 NA
rs2328223 rs2328223 20 17845921 A C 196 1 1 242960 111732 12894 0 242960 111732 12894 0 367586 978 455 45 0 1478 241982 111277 12849 0 366108 0.187058 0.184371 0.187069 0 1.0117 0.904997 1.13098 0.866538 0.642363 1.16895 0.982315 0.894946 1.07821 0.870495 1 -0.00774499 0.0475065 NA
20:34154741_C_T rs7264396 20 34154741 C T 197 0.999888 0.999709 229265 122192 16129.7 0 229265 122192 16129.7 0 367586 884 523.78 70.2196 0 1478 228381 121668 16059.5 0 366108 0.210088 0.224702 0.210029 3.16702e-16 1.11219 0.998038 1.23941 1.12962 0.885456 1.44112 1.09011 0.999723 1.18866 0.0218447 0.999645 0.104584 0.0456092 NA
20:39180436_T_C rs6016381 20 39180436 T C 198 0.985662 0.976158 134743 175256 57587.4 0 134743 175256 57587.4 0 367586 514.035 709.741 254.224 0 1478 134229 174546 57333.2 0 366108 0.395051 0.412107 0.394982 3.64208e-15 1.0618 0.947646 1.1897 1.15788 0.995996 1.34607 1.07375 0.997767 1.15551 0.136998 0.975945 0.0567513 0.0381634 NA
20:39724338_T_C rs6065311 20 39724338 T C 199 0.999669 0.999483 99688.9 183946 83951.3 0 99688.9 183946 83951.3 0 367586 391.961 773.761 312.278 0 1478 99297 183172 83639.1 0 366108 0.478593 0.473044 0.478616 -3.16702e-16 1.07014 0.947461 1.20871 0.945859 0.81496 1.09778 0.977908 0.909655 1.05128 0.703183 0.99945 -0.0141163 0.037048 NA
rs1800961 rs1800961 20 43042364 C T 200 1 1 345047 22185 354 0 345047 22185 354 0 367586 1381 97 0 0 1478 343666 22088 354 0 366108 0.0311397 0.0328146 0.0311329 0 1.09284 0.889102 1.34328 NA NA NA 1.05585 0.862053 1.29322 0.62973 1 0.0511496 0.106096 NA
20:44585420_A_G rs4465830 20 44585420 A G 201 0.999851 0.999604 243276 111557 12752.9 0 243276 111557 12752.9 0 367586 986.004 445.788 46.2078 0 1478 242290 111111 12706.7 0 366108 0.186437 0.182072 0.186454 -6.33405e-16 0.985886 0.881347 1.10283 0.89359 0.664938 1.20087 0.971263 0.884476 1.06657 0.427737 0.999608 -0.0375126 0.0473004 NA
rs181362 rs181362 22 21932068 C T 202 1 1 239937 113956 13693 0 239937 113956 13693 0 367586 935 483 60 0 1478 239002 113473 13633 0 366108 0.192257 0.203992 0.19221 0 1.08804 0.974649 1.21462 1.12499 0.866043 1.46137 1.07701 0.984655 1.17802 0.050645 1 0.0919857 0.0470641 NA
rs5763662 rs5763662 22 30378703 C T 203 1 1 351124 16288 174 0 351124 16288 174 0 367586 1413 64 1 0 1478 349711 16224 173 0 366108 0.0226287 0.0223275 0.0226299 0 0.976313 0.759608 1.25484 1.43061 0.200238 10.2211 0.986329 0.772403 1.25951 0.937613 1 -0.00975101 0.124582 NA
22:38595411_G_A rs3761445 22 38595411 G A 204 0.998847 0.998255 59201 176652 131733 0 59201 176652 131733 0 367586 271.208 705.035 501.757 0 1478 58929.8 175947 131231 0 366108 0.40134 0.422006 0.401256 -3.16702e-16 0.870686 0.756667 1.00189 0.830784 0.716466 0.963342 0.917878 0.853139 0.987531 0.0196237 0.998296 -0.0878393 0.0376433 NA
# Completed successfully at 2019-08-07 22:36:59
