# Supplementary material for: Predicting the effect of statins on cancer risk using genetic variants from a Mendelian randomization study in the UK Biobank
Source: eLife. 2020 Oct 13;9:e57191. doi: 10.7554/eLife.57191 (PMC7553780; doi:10.7554/eLife.57191)
Supplement: Source data 1. [file elife-57191-data1.zip › lipid_snps_CANCER_outcomes_lung_squa.out]

# Analysis: "SNPTEST 2.5.4-beta1 analysis, started 2019-08-07 20:11:22"
#  started: 2019-08-07 22:47:47
# 
# Analysis properties:
#   -cov_names PC1 PC2 PC3 PC4 PC5 PC6 PC7 PC8 PC9 PC10 ages sex (user-supplied)
#   -data /rds/project/jmmh2/rds-jmmh2-projects/zz_mr/Association_Tests_August/bgen/lipid_snps.bgen /rds/project/jmmh2/rds-jmmh2-projects/zz_mr/Association_Tests_August/input/cancer_v3.sample (user-supplied)
#   -exclude_samples /rds/project/jmmh2/rds-jmmh2-projects/zz_mr/Amy_GWAS/input_all/exclusion_list.txt (user-supplied)
#   -frequentist 1 (user-supplied)
#   -method score (user-supplied)
#   -o /rds/project/jmmh2/rds-jmmh2-projects/zz_mr/Association_Tests_August/output/lipid_snps_CANCER_outcomes_lung_squa.out (user-supplied)
#   -pheno lung_squa (user-supplied)
# 
alternate_ids rsid chromosome position alleleA alleleB index average_maximum_posterior_call info cohort_1_AA cohort_1_AB cohort_1_BB cohort_1_NULL all_AA all_AB all_BB all_NULL all_total cases_AA cases_AB cases_BB cases_NULL cases_total controls_AA controls_AB controls_BB controls_NULL controls_total all_maf cases_maf controls_maf missing_data_proportion het_OR het_OR_lower het_OR_upper hom_OR hom_OR_lower hom_OR_upper all_OR all_OR_lower all_OR_upper frequentist_add_pvalue frequentist_add_info frequentist_add_beta_1 frequentist_add_se_1 comment
rs10903129 rs10903129 01 25768937 A G 1 1 1 72158 181055 114373 0 72158 181055 114373 0 367586 97 238 133 0 468 72061 180817 114240 0 367118 0.442578 0.461538 0.442554 0 0.977837 0.772074 1.23844 0.864892 0.665631 1.1238 0.926211 0.814447 1.05331 0.189652 1 -0.0863159 0.0658092 NA
rs4660293 rs4660293 01 40028180 A G 2 1 1 215504 132022 20060 0 215504 132022 20060 0 367586 278 160 30 0 468 215226 131862 20030 0 367118 0.234152 0.235043 0.234151 0 0.939399 0.773267 1.14122 1.15955 0.795405 1.69041 1.00498 0.863971 1.169 0.776283 1 0.0221166 0.0778298 NA
rs2479394 rs2479394 01 55486064 G A 3 1 1 28474 148012 191100 0 28474 148012 191100 0 367586 37 165 266 0 468 28437 147847 190834 0 367118 0.278792 0.255342 0.278822 0 0.857736 0.60037 1.22543 1.07129 0.759373 1.51134 1.12751 0.973362 1.30606 0.122991 1 0.112559 0.0729791 NA
rs11206510 rs11206510 01 55496039 T C 4 1 1 242622 111961 13003 0 242622 111961 13003 0 367586 285 169 14 0 468 242337 111792 12989 0 367118 0.187666 0.21047 0.187637 0 1.28544 1.06255 1.55507 0.916489 0.535776 1.56773 1.15412 0.986171 1.35068 0.0603294 1 0.157887 0.0840552 NA
1:55502137_C_G rs2149041 01 55502137 C G 5 0.996853 0.992299 242350 112197 13039.4 0 242350 112197 13039.4 0 367586 311.584 143.337 13.0784 0 468 242038 112053 13026.3 0 367118 0.188086 0.181083 0.188095 -3.16702e-16 0.993673 0.815227 1.21118 0.779909 0.448391 1.35653 0.954483 0.808114 1.12736 0.587568 0.991851 -0.045664 0.0841945 NA
rs2479409 rs2479409 01 55504650 G A 6 1 1 44711 166817 156058 0 44711 166817 156058 0 367586 53 213 202 0 468 44658 166604 155856 0 367118 0.348543 0.340812 0.348553 0 1.07725 0.797215 1.45566 1.09207 0.806866 1.47809 1.03487 0.903954 1.18473 0.609552 1 0.0350518 0.0686332 NA
rs10888897 rs10888897 01 55513061 T C 7 1 1 56449 175511 135626 0 56449 175511 135626 0 367586 77 221 170 0 468 56372 175290 135456 0 367118 0.392301 0.400641 0.392291 0 0.923013 0.712014 1.19654 0.918805 0.701807 1.2029 0.965704 0.847284 1.10067 0.585188 1 -0.0366384 0.0671251 NA
1:55518752_C_T rs7552841 01 55518752 C T 8 0.958373 0.933846 142943 172732 51911 0 142943 172732 51911 0 367586 182.329 207.8 77.8706 0 468 142760 172525 51833.2 0 367118 0.376177 0.388399 0.376161 4.43383e-15 0.943073 0.772886 1.15073 1.17629 0.901986 1.53402 1.05319 0.92339 1.20124 0.382135 0.931779 0.0612389 0.0700699 NA
rs562556 rs562556 01 55524237 G A 9 1 1 11874 108124 247588 0 11874 108124 247588 0 367586 14 130 324 0 468 11860 107994 247264 0 367118 0.179376 0.168803 0.179389 0 1.01977 0.587388 1.77042 1.11005 0.649894 1.896 1.07642 0.907107 1.27733 0.304254 1 0.0872623 0.0849389 NA
1:55958030_C_T rs1998013 01 55958030 C T 10 0.99938 0.924791 365156 2424.64 5.47451 0 365156 2424.64 5.47451 0 367586 464.863 3.13725 0 0 468 364691 2421.51 5.47451 0 367118 0.00331296 0.00335177 0.00331291 -2.05856e-15 1.0164 0.334621 3.08728 NA NA NA 1.01177 0.333722 3.06746 0.961145 0.905658 0.0293684 0.602838 NA
1:62953373_G_A rs10493326 01 62953373 G A 11 0.993589 0.986538 204883 139060 23643.3 0 204883 139060 23643.3 0 367586 261.957 174.071 31.9725 0 468 204621 138886 23611.3 0 367118 0.253473 0.25429 0.253472 7.91756e-16 0.979014 0.808162 1.18598 1.05774 0.7325 1.52738 1.00433 0.866847 1.16362 0.884157 0.987339 0.0110409 0.0757775 NA
1:63133930_G_A rs4587594 01 63133930 G A 12 0.999555 0.999167 154549 167721 45316.3 0 154549 167721 45316.3 0 367586 180.973 223 64.0275 0 468 154368 167498 45252.3 0 367118 0.351419 0.375059 0.351389 1.58351e-16 1.13564 0.933303 1.38184 1.2069 0.907426 1.6052 1.10779 0.970397 1.26463 0.150895 0.999748 0.0984888 0.0685675 NA
1:92993807_C_T rs6603981 01 92993807 C T 13 0.998715 0.997191 16184.9 118957 232444 0 16184.9 118957 232444 0 367586 15.1804 154.596 298.224 0 468 16169.7 118802 232146 0 367118 0.205838 0.197603 0.205849 -2.29609e-15 1.3861 0.817962 2.34884 1.36836 0.816822 2.2923 1.05254 0.896031 1.23639 0.559264 0.997909 0.0471708 0.0807809 NA
rs12133576 rs12133576 01 93816400 A G 14 1 1 50170 170896 146520 0 50170 170896 146520 0 367586 77 216 175 0 468 50093 170680 146345 0 367118 0.368942 0.395299 0.368909 0 0.823299 0.634592 1.06812 0.777941 0.594918 1.01727 0.894214 0.784326 1.0195 0.149892 1 -0.0973517 0.0676094 NA
rs646776 rs646776 01 109818530 C T 15 1 1 18197 127002 222387 0 18197 127002 222387 0 367586 19 166 283 0 468 18178 126836 222104 0 367118 0.222255 0.217949 0.222261 0 1.25215 0.778739 2.01337 1.21905 0.765921 1.94026 1.02544 0.877962 1.19769 0.640346 1 0.0366702 0.0784868 NA
1:110198727_C_G rs1010167 01 110198727 C G 16 0.996247 0.993891 137991 174531 55063.9 0 137991 174531 55063.9 0 367586 174.871 237.125 56.0039 0 468 137816 174294 55007.9 0 367118 0.3872 0.373006 0.387218 1.26681e-15 1.07221 0.881813 1.30372 0.802375 0.59376 1.08428 0.94146 0.824581 1.07491 0.380182 0.994553 -0.0592092 0.0674701 NA
rs267733 rs267733 01 150958836 A G 17 1 1 258958 99130 9498 0 258958 99130 9498 0 367586 332 128 8 0 468 258626 99002 9490 0 367118 0.160678 0.153846 0.160687 0 1.00716 0.821261 1.23515 0.656686 0.325591 1.32447 0.949689 0.795096 1.13434 0.51701 1 -0.0576507 0.0889725 NA
rs12145743 rs12145743 01 156700651 T G 18 1 1 161167 164513 41906 0 161167 164513 41906 0 367586 209 220 39 0 468 160958 164293 41867 0 367118 0.337778 0.318376 0.337803 0 1.03126 0.853286 1.24637 0.717396 0.509575 1.00997 0.915629 0.797916 1.05071 0.284945 1 -0.074257 0.0694461 NA
rs4650994 rs4650994 01 178515312 G A 19 1 1 81139 181896 104551 0 81139 181896 104551 0 367586 114 226 128 0 468 81025 181670 104423 0 367118 0.468154 0.485043 0.468133 0 0.884177 0.70581 1.10762 0.87122 0.676761 1.12156 0.934452 0.82196 1.06234 0.226924 1 -0.0790809 0.065447 NA
1:182150978_C_A rs1689797 01 182150978 C A 20 0.998404 0.997402 163413 163299 40874.1 0 163413 163299 40874.1 0 367586 202.812 219.965 45.2235 0 468 163211 163079 40828.8 0 367118 0.333319 0.331637 0.333321 1.58351e-15 1.08545 0.896793 1.3138 0.891359 0.645643 1.23059 0.992439 0.866102 1.1372 0.927729 0.993173 0.0063361 0.0698561 NA
rs2642438 rs2642438 01 220970028 A G 21 1 1 32481 153245 181860 0 32481 153245 181860 0 367586 50 203 215 0 468 32431 153042 181645 0 367118 0.296811 0.323718 0.296777 0 0.860351 0.631226 1.17265 0.767724 0.564235 1.0446 0.881652 0.768765 1.01112 0.0974231 1 -0.118449 0.0714633 NA
1:220985811_T_C rs903319 01 220985811 T C 22 0.997348 0.994976 198690 143077 25818.5 0 198690 143077 25818.5 0 367586 259.878 181.129 26.9922 0 468 198430 142896 25791.5 0 367118 0.264856 0.25119 0.264873 7.1258e-16 0.967845 0.800499 1.17017 0.799095 0.537486 1.18804 0.931012 0.803087 1.07931 0.284892 0.995699 -0.0793862 0.0742347 NA
rs4846914 rs4846914 01 230295691 G A 23 1 1 56753 176014 134819 0 56753 176014 134819 0 367586 61 227 180 0 468 56692 175787 134639 0 367118 0.393813 0.372863 0.393839 0 1.20014 0.904486 1.59243 1.24249 0.929206 1.6614 1.09281 0.95713 1.24772 0.22955 1 0.0806438 0.0671182 NA
1:230419344_G_A rs6680658 01 230419344 G A 24 0.993148 0.986 216214 131472 19900 0 216214 131472 19900 0 367586 275.102 165.78 27.1176 0 468 215939 131306 19872.9 0 367118 0.232969 0.235059 0.232966 -1.66269e-15 0.991023 0.817218 1.20179 1.07109 0.721743 1.58954 1.01175 0.869791 1.17687 0.970198 0.986104 0.00290629 0.0777904 NA
1:234849339_G_A rs2587534 01 234849339 G A 25 0.99591 0.992501 85062.7 183708 98815.1 0 85062.7 183708 98815.1 0 367586 93.4157 237.969 136.616 0 468 84969.3 183470 98678.5 0 367118 0.481294 0.453846 0.481329 4.35466e-15 1.17977 0.928554 1.49894 1.25927 0.967765 1.63859 1.11675 0.981829 1.27021 0.105611 0.991601 0.106524 0.0658269 NA
rs1367117 rs1367117 02 21263900 G A 26 1 1 161856 163987 41743 0 161856 163987 41743 0 367586 206 207 55 0 468 161650 163780 41688 0 367118 0.336619 0.338675 0.336617 0 0.991786 0.817699 1.20294 1.03529 0.768742 1.39425 1.00925 0.881394 1.15565 0.995155 1 0.000420201 0.0691927 NA
rs515135 rs515135 02 21286057 T C 27 1 1 11882 108434 247270 0 11882 108434 247270 0 367586 18 135 315 0 468 11864 108299 246955 0 367118 0.179819 0.182692 0.179815 0 0.821614 0.502248 1.34406 0.84072 0.522648 1.35236 0.980801 0.830867 1.15779 0.76915 1 -0.0250684 0.0854157 NA
rs1260326 rs1260326 02 27730940 T C 28 1 1 57437 175526 134623 0 57437 175526 134623 0 367586 59 227 182 0 468 57378 175299 134441 0 367118 0.39501 0.36859 0.395043 0 1.25933 0.945546 1.67725 1.31654 0.981386 1.76614 1.11864 0.979444 1.27761 0.126003 1 0.102504 0.0669935 NA
2:27731212_T_C rs3817588 02 27731212 T C 29 0.991982 0.980657 237957 115439 14189.4 0 237957 115439 14189.4 0 367586 284.165 161.471 22.3647 0 468 237673 115278 14167 0 367118 0.195625 0.220299 0.195594 -3.95878e-15 1.17154 0.965637 1.42135 1.32037 0.858237 2.03134 1.162 0.995466 1.35639 0.0659855 0.984794 0.152381 0.0828824 NA
rs6544713 rs6544713 02 44073881 T C 30 1 1 38467 160718 168401 0 38467 160718 168401 0 367586 40 214 214 0 468 38427 160504 168187 0 367118 0.32326 0.314103 0.323272 0 1.28087 0.913683 1.79562 1.22236 0.871946 1.71359 1.04314 0.908576 1.19763 0.497957 1 0.047389 0.0699254 NA
rs4148218 rs4148218 02 44099582 G A 31 1 1 245276 109927 12383 0 245276 109927 12383 0 367586 312 142 14 0 468 244964 109785 12369 0 367118 0.183213 0.181624 0.183215 0 1.01553 0.832663 1.23856 0.888671 0.520072 1.51851 0.989389 0.837827 1.16837 0.780142 1 -0.0235223 0.0842689 NA
rs2710642 rs2710642 02 63149557 G A 32 1 1 39456 161626 166504 0 39456 161626 166504 0 367586 46 207 215 0 468 39410 161419 166289 0 367118 0.327186 0.319444 0.327196 0 1.09866 0.798051 1.51251 1.1077 0.80549 1.5233 1.03607 0.902979 1.18877 0.715149 1 0.0255227 0.0699349 NA
2:118576719_T_C rs17508045 02 118576719 T C 33 0.999611 0.997929 305977 58744.1 2864.9 0 305977 58744.1 2864.9 0 367586 386 80.1922 1.80784 0 468 305591 58663.9 2863.09 0 367118 0.087699 0.0895383 0.0876967 -1.58351e-15 1.08222 0.850708 1.37673 0.499895 0.115908 2.15597 1.02306 0.817322 1.2806 0.998752 0.997776 0.000179282 0.114665 NA
rs2030746 rs2030746 02 121309488 C T 34 1 1 125469 178592 63525 0 125469 178592 63525 0 367586 141 229 98 0 468 125328 178363 63427 0 367118 0.415742 0.45406 0.415693 0 1.14119 0.925094 1.40778 1.37335 1.0611 1.77748 1.16906 1.02782 1.3297 0.0239182 1 0.150057 0.0664425 NA
2:135762344_C_T rs16831243 02 135762344 C T 35 0.999529 0.998031 297933 65518.4 4134.64 0 297933 65518.4 4134.64 0 367586 388.631 73.3725 5.99608 0 468 297544 65445 4128.65 0 367118 0.100368 0.0912016 0.10038 3.16702e-16 0.858363 0.668742 1.10175 1.11192 0.496051 2.49241 0.899392 0.719863 1.12369 0.924939 0.996361 -0.0107202 0.113786 NA
2:165551201_T_C rs7607980 02 165551201 T C 36 0.999288 0.997628 284300 77910.9 5375.6 0 284300 77910.9 5375.6 0 367586 364.659 93.3412 10 0 468 283935 77817.5 5365.6 0 367118 0.1206 0.121091 0.1206 -2.77114e-15 0.933959 0.743923 1.17254 1.45115 0.77378 2.72151 1.00463 0.825407 1.22278 0.966733 0.99761 0.00419026 0.100472 NA
2:165619163_T_G rs355838 02 165619163 T G 37 0.994557 0.992059 56385.1 175396 135805 0 56385.1 175396 135805 0 367586 71.7412 238.247 158.012 0 468 56313.4 175158 135647 0 367118 0.391971 0.407831 0.391951 9.50107e-16 1.06768 0.819847 1.39043 0.91437 0.691614 1.20887 0.935963 0.821498 1.06638 0.366697 0.989049 -0.0609284 0.0674974 NA
rs2287623 rs2287623 02 169830155 G A 38 1 1 57757 176298 133531 0 57757 176298 133531 0 367586 89 220 159 0 468 57668 176078 133372 0 367118 0.39693 0.425214 0.396894 0 0.809585 0.632778 1.03579 0.772462 0.595814 1.00148 0.889571 0.781385 1.01274 0.0991278 1 -0.110272 0.0668682 NA
rs1047891 rs1047891 02 211540507 C A 39 1 1 172154 158700 36732 0 172154 158700 36732 0 367586 222 199 47 0 468 171932 158501 36685 0 367118 0.315795 0.313034 0.315799 0 0.972355 0.802927 1.17753 0.992232 0.724185 1.35949 0.987256 0.859792 1.13362 0.844889 1 -0.0137915 0.0704928 NA
rs1250229 rs1250229 02 216304384 T C 40 1 1 24471 143779 199336 0 24471 143779 199336 0 367586 28 196 244 0 468 24443 143583 199092 0 367118 0.262144 0.269231 0.262135 0 1.19165 0.80182 1.77101 1.06987 0.72342 1.58225 0.964281 0.83452 1.11422 0.64723 1 -0.0342336 0.0748088 NA
2:227122216_G_T rs1515110 02 227122216 G T 41 0.999003 0.998217 48609.5 170037 148940 0 48609.5 170037 148940 0 367586 70.4627 228.549 168.988 0 468 48539 169808 148771 0 367118 0.363528 0.394738 0.363488 0 0.927156 0.709711 1.21122 0.782474 0.592486 1.03338 0.875626 0.767997 0.998338 0.0439333 0.998142 -0.137298 0.0681474 NA
rs11563251 rs11563251 02 234679384 C T 42 1 1 290875 72172 4539 0 290875 72172 4539 0 367586 364 98 6 0 468 290511 72074 4533 0 367118 0.110518 0.117521 0.110509 0 1.0852 0.868105 1.35658 1.0564 0.471232 2.3682 1.0719 0.878417 1.308 0.500767 1 0.0701958 0.104259 NA
3:12296469_G_A rs9875338 03 12296469 G A 43 0.999063 0.998416 132583 176123 58880 0 132583 176123 58880 0 367586 163 230.996 74.0039 0 468 132420 175892 58806 0 367118 0.399747 0.404919 0.39974 -7.91756e-16 1.06691 0.872965 1.30393 1.02235 0.776623 1.34583 1.02177 0.896678 1.16431 0.815352 0.999979 0.0156096 0.0668431 NA
rs7640978 rs7640978 03 32533010 C T 44 1 1 305112 59557 2917 0 305112 59557 2917 0 367586 388 78 2 0 468 304724 59479 2915 0 367118 0.0889465 0.0876068 0.0889482 0 1.02993 0.807442 1.31371 0.538848 0.134217 2.16334 0.983471 0.783951 1.23377 0.910716 1 -0.0129207 0.115224 NA
Affx-22382690 rs2290547 03 47061183 G A 45 1 1 250117 105993 11476 0 250117 105993 11476 0 367586 306 147 15 0 468 249811 105846 11461 0 367118 0.175394 0.189103 0.175377 0 1.13379 0.931223 1.38042 1.06846 0.636072 1.79478 1.09652 0.930927 1.29156 0.280716 1 0.0927471 0.0859794 NA
3:50113034_A_G rs2240327 03 50113034 A G 46 0.99989 0.999813 100622 183347 83617 0 100622 183347 83617 0 367586 130 219 119 0 468 100492 183128 83498 0 367118 0.47687 0.488248 0.476855 -2.37527e-16 0.924435 0.743999 1.14863 1.10169 0.858997 1.41294 1.04669 0.920703 1.18991 0.248744 1 0.0770685 0.0668183 NA
rs13326165 rs13326165 03 52532118 A G 47 1 1 15455 119214 232917 0 15455 119214 232917 0 367586 21 147 300 0 468 15434 119067 232617 0 367118 0.204203 0.201923 0.204205 0 0.907371 0.574216 1.43382 0.947849 0.608789 1.47575 1.0142 0.864516 1.18981 0.788532 1 0.0217859 0.0812247 NA
rs6805251 rs6805251 03 119560606 T C 48 1 1 53874 173703 140009 0 53874 173703 140009 0 367586 64 206 198 0 468 53810 173497 139811 0 367118 0.382837 0.356838 0.38287 0 0.998294 0.754 1.32174 1.19071 0.89812 1.57863 1.11821 0.978164 1.27832 0.0956384 1 0.112228 0.0673487 NA
rs17345563 rs17345563 03 132209203 A G 49 1 1 289295 73612 4679 0 289295 73612 4679 0 367586 372 88 8 0 468 288923 73524 4671 0 367118 0.112858 0.111111 0.11286 0 0.929593 0.736763 1.17289 1.33021 0.659919 2.68131 0.982565 0.801261 1.20489 0.813963 1 -0.0242857 0.103204 NA
3:135932359_C_T rs687339 03 135932359 C T 50 0.998803 0.997227 19123.1 129452 219011 0 19123.1 129452 219011 0 367586 21.0667 162.761 284.173 0 468 19102 129289 218727 0 367118 0.228107 0.218904 0.228119 -1.50434e-15 1.14149 0.724882 1.79753 1.17805 0.756566 1.83433 1.05453 0.903095 1.23137 0.449279 0.997795 0.0590137 0.0779966 NA
3:156798294_A_G rs1482852 03 156798294 A G 51 0.998128 0.996845 131815 177009 58762 0 131815 177009 58762 0 367586 168.047 229.996 69.9569 0 468 131647 176779 58692.1 0 367118 0.400631 0.395203 0.400638 1.26681e-15 1.01923 0.835279 1.24368 0.933751 0.706385 1.2343 0.977568 0.857434 1.11453 0.980286 0.998535 -0.00165889 0.0671345 NA
3:170727218_G_A rs10513688 03 170727218 G A 52 0.999974 0.999859 299612 64506.6 3467.13 0 299612 64506.6 3467.13 0 367586 386 82 0 0 468 299226 64424.6 3467.13 0 367118 0.0971756 0.0876068 0.0971878 -1.10846e-15 0.986677 0.777327 1.25241 NA NA NA 0.891952 0.711007 1.11895 0.43793 1 -0.0865815 0.111618 NA
rs6831256 rs6831256 04 3473139 A G 53 1 1 122328 179565 65693 0 122328 179565 65693 0 367586 160 213 95 0 468 122168 179352 65598 0 367118 0.422964 0.430556 0.422954 0 0.906799 0.738589 1.11332 1.10578 0.857711 1.42561 1.03156 0.906294 1.17414 0.553696 1 0.0393111 0.066378 NA
4:26062990_A_G rs10019888 04 26062990 A G 54 0.996652 0.990717 256221 101227 10138.8 0 256221 101227 10138.8 0 367586 338.373 116.498 13.1294 0 468 255882 101110 10125.7 0 367118 0.165273 0.152518 0.165289 -6.65075e-15 0.871303 0.705792 1.07563 0.980542 0.564778 1.70237 0.908828 0.760408 1.08622 0.269113 0.99312 -0.0973444 0.0880859 NA
rs442177 rs442177 04 88030261 G T 55 1 1 60675 177384 129527 0 60675 177384 129527 0 367586 74 223 171 0 468 60601 177161 129356 0 367118 0.406346 0.396368 0.406358 0 1.03082 0.792353 1.34107 1.08257 0.824025 1.42225 1.04246 0.914413 1.18844 0.562177 1 0.0386431 0.0666707 NA
4:88160140_C_T rs10029254 04 88160140 C T 56 0.999897 0.999771 217251 130571 19763.7 0 217251 130571 19763.7 0 367586 280 164 24 0 468 216971 130407 19739.7 0 367118 0.231372 0.226496 0.231379 3.16702e-16 0.97451 0.803585 1.18179 0.94214 0.620808 1.42979 0.972717 0.834588 1.13371 0.849348 1 -0.0147763 0.0777902 NA
rs3822072 rs3822072 04 89741269 G A 57 1 1 110787 182105 74694 0 110787 182105 74694 0 367586 138 232 98 0 468 110649 181873 74596 0 367118 0.450905 0.457265 0.450897 0 1.02279 0.828367 1.26285 1.05337 0.812944 1.36489 1.02602 0.902132 1.16692 0.667247 1 0.0283173 0.0658649 NA
rs2602836 rs2602836 04 100014805 A G 58 1 1 64735 179575 123276 0 64735 179575 123276 0 367586 73 227 168 0 468 64662 179348 123108 0 367118 0.420371 0.398504 0.420399 0 1.12113 0.861107 1.45967 1.20879 0.918232 1.59128 1.09479 0.960434 1.24795 0.2065 1 0.0838394 0.0663681 NA
rs13107325 rs13107325 04 103188709 C T 59 1 1 314539 51078 1969 0 314539 51078 1969 0 367586 391 75 2 0 468 314148 51003 1967 0 367118 0.0748342 0.0844017 0.074822 0 1.18147 0.922662 1.51288 0.816927 0.20344 3.28042 1.13984 0.905076 1.43549 0.399601 1 0.103622 0.123018 NA
rs6450176 rs6450176 05 53298025 G A 60 1 1 205147 139012 23427 0 205147 139012 23427 0 367586 270 174 24 0 468 204877 138838 23403 0 367118 0.25282 0.237179 0.25284 0 0.950978 0.785898 1.15073 0.77816 0.512462 1.18162 0.918805 0.790264 1.06825 0.310452 1 -0.0765144 0.0754376 NA
5:55861786_C_T rs9686661 05 55861786 C T 61 0.999884 0.999703 235332 117442 14811.2 0 235332 117442 14811.2 0 367586 297.133 145.867 25 0 468 235035 117296 14786.2 0 367118 0.200041 0.209259 0.20003 -3.95878e-16 0.983678 0.806755 1.1994 1.33741 0.888909 2.01221 1.05835 0.904039 1.23901 0.481785 0.999184 0.0575648 0.081834 NA
5:67714246_A_G rs4976033 05 67714246 A G 62 0.983128 0.97252 131248 176794 59543.3 0 131248 176794 59543.3 0 367586 177.137 210.424 80.4392 0 468 131071 176584 59462.8 0 367118 0.402465 0.39669 0.402472 9.50107e-16 0.881741 0.721918 1.07695 1.00097 0.768945 1.303 0.976188 0.856297 1.11286 0.912102 0.97145 -0.00748703 0.0678248 NA
5:74560579_G_A rs10066707 05 74560579 G A 63 0.993838 0.99098 146622 170694 50270.3 0 146622 170694 50270.3 0 367586 190.49 217.459 60.051 0 468 146431 170476 50210.3 0 367118 0.36894 0.360642 0.368951 1.74186e-15 0.980561 0.807137 1.19125 0.919367 0.687761 1.22897 0.964777 0.844206 1.10257 0.621166 0.989806 -0.0336446 0.0680791 NA
5:74562029_C_G rs2006760 05 74562029 C G 64 0.989448 0.974963 232555 119577 15454 0 232555 119577 15454 0 367586 295.467 158.478 14.0549 0 468 232260 119418 15439.9 0 367118 0.204693 0.199346 0.2047 -8.78849e-15 1.04319 0.859999 1.26541 0.715562 0.418938 1.22221 0.967333 0.823929 1.1357 0.731882 0.972085 -0.0282676 0.0825035 NA
rs7703051 rs7703051 05 74625487 C A 65 1 1 143724 172086 51776 0 143724 172086 51776 0 367586 190 209 69 0 468 143534 171877 51707 0 367118 0.37493 0.370726 0.374935 0 0.918607 0.754658 1.11817 1.00809 0.765205 1.32808 0.982161 0.860086 1.12156 0.860232 1 -0.0119128 0.067656 NA
5:74641707_G_A rs2303152 05 74641707 G A 66 0.999561 0.998347 297281 66549.7 3754.97 0 297281 66549.7 3754.97 0 367586 373.663 87.3373 7 0 468 296908 66462.4 3747.97 0 367118 0.100738 0.108266 0.100728 1.10846e-15 1.04416 0.827045 1.31826 1.48403 0.702123 3.13671 1.08392 0.881845 1.3323 0.46697 0.996904 0.0791215 0.10877 NA
5:74648496_G_T rs17238484 05 74648496 G T 67 0.99975 0.999474 220665 127957 18963.4 0 220665 127957 18963.4 0 367586 280 162.996 25.0039 0 468 220385 127794 18938.4 0 367118 0.22564 0.227568 0.225637 7.1258e-16 1.0039 0.827511 1.21789 1.03918 0.690088 1.56486 1.01108 0.867723 1.17812 0.875264 0.999975 0.0122865 0.0782697 NA
rs5909 rs5909 05 74656175 G A 68 1 1 301812 62562 3212 0 301812 62562 3212 0 367586 387 79 2 0 468 301425 62483 3210 0 367118 0.0938365 0.0886752 0.0938431 0 0.984767 0.772994 1.25456 0.485281 0.120879 1.94822 0.939572 0.74989 1.17723 0.622374 1 -0.0554079 0.112506 NA
rs12916 rs12916 05 74656539 T C 69 1 1 132156 176603 58827 0 132156 176603 58827 0 367586 175 214 79 0 468 131981 176389 58748 0 367118 0.400256 0.397436 0.40026 0 0.914989 0.749215 1.11744 1.01416 0.777413 1.32301 0.988292 0.866951 1.12662 0.922572 1 -0.00649883 0.0668644 NA
rs4530754 rs4530754 05 122855416 G A 70 1 1 76377 182312 108897 0 76377 182312 108897 0 367586 100 230 138 0 468 76277 182082 108759 0 367118 0.455765 0.459402 0.455761 0 0.963506 0.761776 1.21866 0.967849 0.748081 1.25218 0.985438 0.86649 1.12071 0.972978 1 -0.00222734 0.065755 NA
rs6882076 rs6882076 05 156390297 T C 71 1 1 49173 170253 148160 0 49173 170253 148160 0 367586 63 209 196 0 468 49110 170044 147964 0 367118 0.365355 0.357906 0.365365 0 0.958108 0.722758 1.27009 1.03259 0.777266 1.37179 1.03284 0.903559 1.18061 0.62699 1 0.0330703 0.0680504 NA
6:16109163_A_C rs2294261 06 16109163 A C 72 0.99645 0.994416 95752.4 183259 88575.1 0 95752.4 183259 88575.1 0 367586 114.929 246.988 106.082 0 468 95637.5 183012 88469 0 367118 0.490237 0.490548 0.490237 1.10846e-15 1.12304 0.899953 1.40142 0.997813 0.766255 1.29935 1.00125 0.880744 1.13824 0.83641 0.992598 0.0135694 0.0657151 NA
6:26093141_G_A rs1800562 06 26093141 G A 73 0.99952 0.997285 313425 51906.4 2254.63 0 313425 51906.4 2254.63 0 367586 399.941 65.0588 3 0 468 313025 51841.3 2251.63 0 367118 0.076738 0.0759175 0.076739 7.91756e-16 0.98223 0.755699 1.27667 1.04281 0.334648 3.24957 0.988416 0.77594 1.25907 0.479695 0.999182 -0.0844372 0.119465 NA
rs2247056 rs2247056 06 31265490 T C 74 1 1 32591 153678 181317 0 32591 153678 181317 0 367586 50 196 222 0 468 32541 153482 181095 0 367118 0.297699 0.316239 0.297675 0 0.831112 0.60911 1.13403 0.797825 0.586895 1.08456 0.916417 0.7984 1.05188 0.5907 1 -0.0382989 0.0712111 NA
6:34563164_A_G rs205262 06 34563164 A G 75 0.999283 0.998621 196621 144317 26647.4 0 196621 144317 26647.4 0 367586 281.192 148.733 38.0745 0 468 196340 144168 26609.3 0 367118 0.268797 0.240259 0.268833 -1.58351e-16 0.720351 0.590459 0.878817 0.999096 0.712046 1.40186 0.860097 0.740264 0.999328 0.0752427 0.997502 -0.131942 0.074167 NA
6:43757896_C_A rs998584 06 43757896 C A 76 0.996387 0.994693 98504 183562 85520.5 0 98504 183562 85520.5 0 367586 132.502 223.192 112.306 0 468 98371.5 183338 85408.2 0 367118 0.482339 0.478423 0.482344 4.75053e-16 0.9038 0.728885 1.12069 0.976225 0.759099 1.25546 0.984413 0.865853 1.11921 0.762646 0.99582 -0.0198444 0.0657084 NA
rs17789218 rs17789218 06 100600097 T C 77 1 1 209829 135864 21893 0 209829 135864 21893 0 367586 256 180 32 0 468 209573 135684 21861 0 367118 0.244365 0.260684 0.244344 0 1.08602 0.897401 1.31429 1.19833 0.829578 1.73098 1.09045 0.942297 1.2619 0.173408 1 0.10417 0.0765204 NA
6:116337503_G_A rs868943 06 116337503 G A 78 0.999615 0.999376 122639 178859 66087.8 0 122639 178859 66087.8 0 367586 159.867 220.133 88 0 468 122479 178639 65999.8 0 367118 0.423077 0.423219 0.423077 7.1258e-16 0.944092 0.770026 1.15751 1.02151 0.787377 1.32528 1.00058 0.878827 1.13921 0.772248 0.99921 -0.0191433 0.06614 NA
rs9491696 rs9491696 06 127452639 C G 79 1 1 94100 183991 89495 0 94100 183991 89495 0 367586 149 215 104 0 468 93951 183776 89391 0 367118 0.493736 0.451923 0.493789 0 0.737675 0.598501 0.909211 0.733592 0.570974 0.942525 0.845303 0.743143 0.961507 0.00994872 1 -0.168807 0.0654896 NA
6:139831757_T_C rs634869 06 139831757 T C 80 0.999776 0.999687 61831.2 177550 128204 0 61831.2 177550 128204 0 367586 70 231.988 166.012 0 468 61761.2 177318 128038 0 367118 0.409717 0.397423 0.409733 0 1.15433 0.883452 1.50826 1.14397 0.865041 1.51285 1.05247 0.923252 1.19978 0.473295 0.999948 0.0477578 0.0665959 NA
6:152040291_T_C rs12525163 06 152040291 T C 81 0.999285 0.998573 193858 146362 27365.9 0 193858 146362 27365.9 0 367586 272.827 166.231 28.9412 0 468 193586 146196 27336.9 0 367118 0.273533 0.239438 0.273576 1.10846e-15 0.806796 0.66521 0.978518 0.751193 0.511979 1.10218 0.83593 0.719338 0.971419 0.0181381 0.99844 -0.17382 0.0735657 NA
6:160575985_C_T rs2297374 06 160575985 C T 82 0.998105 0.996826 143986 171881 51719.5 0 143986 171881 51719.5 0 367586 167.137 223.396 77.4667 0 468 143819 171657 51642 0 367118 0.374497 0.404198 0.374459 2.69197e-15 1.11984 0.91632 1.36856 1.29079 0.985768 1.69018 1.1333 0.994513 1.29145 0.0507211 0.99728 0.132264 0.0676949 NA
rs1564348 rs1564348 06 160578860 T C 83 1 1 253279 103766 10541 0 253279 103766 10541 0 367586 338 121 9 0 468 252941 103645 10532 0 367118 0.169821 0.148504 0.169849 0 0.873654 0.709754 1.0754 0.639491 0.329775 1.24008 0.852416 0.711811 1.0208 0.0606452 1 -0.1633 0.0870438 NA
rs702485 rs702485 07 6449272 A G 84 1 1 109061 182158 76367 0 109061 182158 76367 0 367586 136 231 101 0 468 108925 181927 76266 0 367118 0.455529 0.462607 0.45552 0 1.01696 0.822704 1.25708 1.06067 0.819777 1.37234 1.02895 0.904809 1.17013 0.916047 1 0.00692614 0.0657041 NA
7:16152174_T_A rs17286602 07 16152174 T A 85 0.997749 0.99646 120185 180187 67214.2 0 120185 180187 67214.2 0 367586 146.804 234.18 87.0157 0 468 120038 179953 67127.2 0 367118 0.427948 0.436124 0.427938 -6.33405e-16 1.06407 0.865579 1.30809 1.05993 0.812911 1.38202 1.03392 0.908545 1.1766 0.624837 0.996378 0.0324821 0.0664247 NA
rs10282707 rs10282707 07 17911038 C T 86 1 1 133659 176056 57871 0 133659 176056 57871 0 367586 168 222 78 0 468 133491 175834 57793 0 367118 0.396911 0.403846 0.396902 0 1.00321 0.820906 1.226 1.07241 0.819702 1.40303 1.02935 0.903277 1.17301 0.625319 1 0.0327021 0.0669679 NA
rs12670798 rs12670798 07 21607352 T C 87 1 1 208500 136805 22281 0 208500 136805 22281 0 367586 261 179 28 0 468 208239 136626 22253 0 367118 0.2467 0.251068 0.246695 0 1.0453 0.864133 1.26445 1.0039 0.67969 1.48276 1.02367 0.882992 1.18677 0.75507 1 0.0236873 0.0759303 NA
rs4722551 rs4722551 07 25991826 T C 88 1 1 260182 98070 9334 0 260182 98070 9334 0 367586 332 122 14 0 468 259850 97948 9320 0 367118 0.15879 0.160256 0.158788 0 0.974875 0.792087 1.19984 1.1757 0.68846 2.00777 1.01101 0.848913 1.20406 0.974563 1 0.00284067 0.0890902 NA
rs2073547 rs2073547 07 44582331 A G 89 1 1 245422 109039 13125 0 245422 109039 13125 0 367586 280 167 21 0 468 245142 108872 13104 0 367118 0.184024 0.223291 0.183974 0 1.34295 1.1086 1.62683 1.40306 0.900188 2.18684 1.27515 1.09321 1.48737 0.00194499 1 0.260465 0.0840615 NA
rs217386 rs217386 07 44600695 G A 90 1 1 121990 179168 66428 0 121990 179168 66428 0 367586 171 218 79 0 468 121819 178950 66349 0 367118 0.424423 0.401709 0.424452 0 0.867848 0.710285 1.06036 0.848226 0.649593 1.1076 0.910443 0.798847 1.03763 0.171879 1 -0.0903113 0.0661045 NA
rs4917014 rs4917014 07 50305863 T G 91 1 1 170006 160266 37314 0 170006 160266 37314 0 367586 219 211 38 0 468 169787 160055 37276 0 367118 0.319509 0.306624 0.319525 0 1.02205 0.845877 1.23492 0.790341 0.559949 1.11553 0.941768 0.81953 1.08224 0.529884 1 -0.0442307 0.0704105 NA
rs17145738 rs17145738 07 72982874 C T 92 1 1 283413 78558 5615 0 283413 78558 5615 0 367586 360 104 4 0 468 283053 78454 5611 0 367118 0.122132 0.119658 0.122135 0 1.04228 0.837838 1.2966 0.560512 0.209153 1.50212 0.976963 0.801862 1.1903 0.688039 1 -0.0398062 0.0991393 NA
rs799160 rs799160 07 73060006 C T 93 1 1 96049 183953 87584 0 96049 183953 87584 0 367586 115 249 104 0 468 95934 183704 87480 0 367118 0.488486 0.488248 0.488486 0 1.13072 0.906409 1.41054 0.991743 0.760581 1.29316 0.999047 0.878799 1.13575 0.757169 1 0.0202865 0.0656096 NA
7:116358044_A_G rs38855 07 116358044 A G 94 0.993016 0.989758 102992 183261 81332.4 0 102992 183261 81332.4 0 367586 135.341 213.169 119.49 0 468 102857 183048 81212.9 0 367118 0.470538 0.483065 0.470522 1.10846e-15 0.885038 0.713423 1.09794 1.11818 0.874146 1.43034 1.05157 0.924965 1.19551 0.471702 0.988347 0.0474044 0.0658657 NA
7:130444934_A_G rs3996352 07 130444934 A G 95 0.997482 0.996091 94810.4 183476 89299.7 0 94810.4 183476 89299.7 0 367586 120.318 255.831 91.851 0 468 94690 183220 89207.8 0 367118 0.492504 0.469587 0.492533 -3.95878e-16 1.09889 0.8847 1.36494 0.810319 0.617512 1.06333 0.912165 0.802212 1.03719 0.0894773 0.995767 -0.111293 0.0655375 NA
rs17173637 rs17173637 07 150529449 T C 96 1 1 308034 56880 2672 0 308034 56880 2672 0 367586 393 69 6 0 468 307641 56811 2666 0 367118 0.0846387 0.0865385 0.0846363 0 0.950754 0.736027 1.22813 1.76174 0.785961 3.94898 1.0246 0.815705 1.287 0.62293 1 0.0586487 0.119277 NA
8:9184231_G_A rs4240624 08 9184231 G A 97 0.999841 0.999322 3037.28 61083.2 303465 0 3037.28 61083.2 303465 0 367586 3 87 378 0 468 3034.28 60996.2 303087 0 367118 0.0913498 0.099359 0.0913395 2.37527e-16 1.44262 0.456087 4.56303 1.26141 0.404778 3.93096 0.911175 0.73541 1.12895 0.372261 0.999998 -0.101561 0.113827 NA
8:9267117_C_T rs9693857 08 9267117 C T 98 0.996631 0.995289 112952 181929 72705.1 0 112952 181929 72705.1 0 367586 149.239 228.831 89.9294 0 468 112803 181700 72615.2 0 367118 0.445255 0.436635 0.445266 1.02928e-15 0.951912 0.774419 1.17009 0.936075 0.720455 1.21623 0.965591 0.848515 1.09882 0.611751 0.995851 -0.033507 0.0660137 NA
8:15799853_G_C rs4332136 08 15799853 G C 99 0.999557 0.97821 361744 5820.84 21 0 361744 5820.84 21 0 367586 461.992 6.00784 0 0 468 361282 5814.83 21 0 367118 0.00797478 0.00641864 0.00797676 -6.25487e-15 0.807967 0.361144 1.80762 NA NA NA 0.803405 0.360043 1.79273 0.672806 0.98601 -0.160253 0.379478 NA
rs4921914 rs4921914 08 18272438 C T 100 1 1 17860 128015 221711 0 17860 128015 221711 0 367586 33 158 277 0 468 17827 127857 221434 0 367118 0.222717 0.239316 0.222695 0 0.66757 0.458602 0.971758 0.675771 0.470873 0.969831 0.910651 0.783607 1.05829 0.203778 1 -0.100329 0.0789455 NA
rs1801177 rs1801177 08 19805708 G A 101 1 1 355064 12417 105 0 355064 12417 105 0 367586 455 13 0 0 468 354609 12404 105 0 367118 0.0171756 0.0138889 0.0171798 0 0.816808 0.4705 1.41801 NA NA NA 0.805747 0.465944 1.39336 0.413027 1 -0.204741 0.250117 NA
rs268 rs268 08 19813529 A G 102 1 1 354297 13161 128 0 354297 13161 128 0 367586 442 26 0 0 468 353855 13135 128 0 367118 0.0182502 0.0277778 0.018238 0 1.5847 1.0666 2.35445 NA NA NA 1.53802 1.0411 2.27211 0.0244104 1 0.554136 0.246216 NA
rs301 rs301 08 19816934 T C 103 1 1 215031 132363 20192 0 215031 132363 20192 0 367586 279 170 19 0 468 214752 132193 20173 0 367118 0.234975 0.222222 0.234991 0 0.989859 0.817899 1.19797 0.724963 0.455403 1.15408 0.930137 0.797227 1.0852 0.404277 1 -0.0645835 0.0774376 NA
rs326 rs326 08 19819439 A G 104 1 1 183581 152452 31553 0 183581 152452 31553 0 367586 223 212 33 0 468 183358 152240 31520 0 367118 0.293208 0.297009 0.293203 0 1.14499 0.948631 1.382 0.860841 0.597137 1.241 1.01846 0.88515 1.17186 0.671124 1 0.0306371 0.0721543 NA
rs328 rs328 08 19819724 C G 105 1 1 297126 66721 3739 0 297126 66721 3739 0 367586 389 74 5 0 468 296737 66647 3734 0 367118 0.100927 0.0897436 0.100942 0 0.84698 0.660476 1.08615 1.02145 0.42252 2.46938 0.878127 0.701706 1.0989 0.321917 1 -0.108522 0.10956 NA
rs12678919 rs12678919 08 19844222 A G 106 1 1 299527 64583 3476 0 299527 64583 3476 0 367586 395 69 4 0 468 299132 64514 3472 0 367118 0.0973038 0.082265 0.0973229 0 0.809955 0.627097 1.04613 0.872461 0.325643 2.3375 0.831409 0.658415 1.04986 0.158277 1 -0.157102 0.111349 NA
8:19865843_G_A rs894210 08 19865843 G A 107 0.995362 0.992945 77450.3 182762 107374 0 77450.3 182762 107374 0 367586 108.094 231.271 128.635 0 468 77342.2 182530 107245 0 367118 0.459297 0.478054 0.459273 3.95878e-16 0.906566 0.721365 1.13932 0.858215 0.664441 1.1085 0.927345 0.815654 1.05433 0.298948 0.994771 -0.0684061 0.065858 NA
rs10102164 rs10102164 08 55421614 G A 108 1 1 228370 122682 16534 0 228370 122682 16534 0 367586 295 149 24 0 468 228075 122533 16510 0 367118 0.211855 0.21047 0.211857 0 0.940132 0.771941 1.14497 1.12388 0.74115 1.70425 0.991709 0.847398 1.16059 0.700567 1 -0.030623 0.0796322 NA
8:59385919_C_T rs2326077 08 59385919 C T 109 0.999418 0.998927 41715.8 164193 161677 0 41715.8 164193 161677 0 367586 50 218.863 199.137 0 468 41665.8 163974 161478 0 367118 0.336825 0.340665 0.33682 -1.58351e-16 1.11226 0.817902 1.51256 1.02766 0.753563 1.40145 0.982981 0.85862 1.12535 0.79078 0.998369 -0.0183795 0.069279 NA
rs2293889 rs2293889 08 116599199 T G 110 1 1 68113 181339 118134 0 68113 181339 118134 0 367586 92 238 138 0 468 68021 181101 117996 0 367118 0.43196 0.450855 0.431936 0 0.971653 0.763733 1.23618 0.864703 0.664085 1.12593 0.926132 0.81418 1.05348 0.334863 1 -0.0637692 0.0661256 NA
8:116663898_G_A rs2737252 08 116663898 G A 111 0.99825 0.996606 189806 148612 29168.6 0 189806 148612 29168.6 0 367586 239.475 191.51 37.0157 0 468 189566 148420 29131.6 0 367118 0.281497 0.283698 0.281495 1.82104e-15 1.02141 0.844556 1.23529 1.00583 0.711366 1.42217 1.01093 0.87692 1.16541 0.924594 0.99681 0.00689922 0.0728927 NA
8:121868551_G_T rs4871137 08 121868551 G T 112 0.998591 0.99772 37337.3 159046 171203 0 37337.3 159046 171203 0 367586 55.0078 188.4 224.592 0 468 37282.3 158857 170978 0 367118 0.317912 0.31882 0.317911 -1.02928e-15 0.803807 0.595123 1.08567 0.890289 0.6628 1.19586 0.99582 0.867839 1.14267 0.688018 0.998606 -0.028372 0.0706568 NA
8:126474306_G_A rs2980885 08 126474306 G A 113 0.990879 0.979759 18546.6 128636 220403 0 18546.6 128636 220403 0 367586 28.5961 162.098 277.306 0 468 18518 128474 220126 0 367118 0.225429 0.234284 0.225418 -1.02928e-14 0.817055 0.548872 1.21627 0.815785 0.554962 1.19919 0.951142 0.817547 1.10657 0.527603 0.982344 -0.0499922 0.0791429 NA
8:126482621_C_A rs2954022 08 126482621 C A 114 0.999791 0.999672 104997 183080 79509.4 0 104997 183080 79509.4 0 367586 137 225.004 105.996 0 468 104860 182855 79403.4 0 367118 0.465331 0.466876 0.465329 -4.75053e-16 0.941832 0.7615 1.16487 1.02174 0.792784 1.31681 1.00624 0.884903 1.1442 0.976497 0.999982 0.00193533 0.0656925 NA
8:126482621_C_T rs2954022 08 126482621 C T 115 0.999641 0.694303 367242 343.439 0.113725 0 367242 343.439 0.113725 0 367586 467.161 0.737255 0.101961 0 468 366775 342.702 0.0117647 0 367118 0.000467464 0.00100553 0.000466778 -7.91756e-15 1.68902 0.171564 16.6281 6804.34 3.50312e-05 1.32165e+12 2.15535 0.284747 16.3147 0.200012 0.611763 1.71765 0.904028 frequentist_add:fell_back_to_em_algorithm
rs4075205 rs4075205 08 144284709 T C 116 1 1 105965 182871 78750 0 105965 182871 78750 0 367586 151 235 82 0 468 105814 182636 78668 0 367118 0.462981 0.426282 0.463028 0 0.90167 0.734865 1.10634 0.730436 0.558143 0.955913 0.861673 0.756914 0.980931 0.0328103 1 -0.140233 0.0657017 NA
8:145022657_G_T rs7832643 08 145022657 G T 117 0.993906 0.99187 130814 177083 59689.2 0 130814 177083 59689.2 0 367586 147.427 226.059 94.5137 0 468 130666 176857 59594.7 0 367118 0.403255 0.443468 0.403203 1.58351e-16 1.13288 0.92049 1.39427 1.40563 1.0855 1.82019 1.17944 1.03665 1.34189 0.0106445 0.986085 0.171841 0.0672791 NA
9:2640759_A_G rs3780181 09 2640759 A G 118 0.997345 0.983965 319716 46170.5 1699.8 0 319716 46170.5 1699.8 0 367586 408.569 55.8431 3.58824 0 468 319307 46114.6 1696.21 0 367118 0.0674265 0.0673286 0.0674266 -8.15508e-15 0.9464 0.715413 1.25197 1.65327 0.584163 4.67902 0.998442 0.773077 1.2895 0.933101 0.965155 -0.011103 0.132267 NA
9:15304782_C_A rs686030 09 15304782 C A 119 0.999323 0.997839 7307.74 89253 271025 0 7307.74 89253 271025 0 367586 7 110.988 350.012 0 468 7300.74 89142 270675 0 367118 0.141285 0.133534 0.141294 -1.10846e-15 1.29856 0.604757 2.78834 1.34866 0.637991 2.85096 1.06767 0.884288 1.28909 0.450349 0.999489 0.070792 0.0937849 NA
9:16904846_C_T rs7033354 09 16904846 C T 120 0.998694 0.997789 38090 160212 169284 0 38090 160212 169284 0 367586 45.9922 198.114 223.894 0 468 38044 160014 169060 0 367118 0.321547 0.309934 0.321562 -2.05856e-15 1.02414 0.742931 1.41179 1.09548 0.797471 1.50486 1.0553 0.918706 1.2122 0.537867 0.999259 0.0433449 0.0703603 NA
rs1883025 rs1883025 09 107664301 C T 121 1 1 204187 139469 23930 0 204187 139469 23930 0 367586 255 181 32 0 468 203932 139288 23898 0 367118 0.25481 0.261752 0.254801 0 1.03923 0.858865 1.25746 1.07086 0.741292 1.54695 1.03695 0.896242 1.19976 0.714629 1 0.0273923 0.0749148 NA
9:107684230_T_G rs2472509 09 107684230 T G 122 0.989664 0.982561 166611 161750 39224.9 0 166611 161750 39224.9 0 367586 198.463 222.902 46.6353 0 468 166413 161527 39178.2 0 367118 0.326726 0.337791 0.326712 1.97939e-15 1.15711 0.955536 1.40121 0.998107 0.725395 1.37335 1.05121 0.91796 1.2038 0.547389 0.982217 0.0422809 0.0702718 NA
rs8176720 rs8176720 09 136132873 T C 123 1 1 165305 162038 40243 0 165305 162038 40243 0 367586 196 206 66 0 468 165109 161832 40177 0 367118 0.329887 0.361111 0.329848 0 1.0723 0.881717 1.30408 1.38382 1.04676 1.82942 1.14835 1.00487 1.31232 0.0692266 1 0.126185 0.0694491 NA
rs579459 rs579459 09 136154168 T C 124 1 1 230644 121108 15834 0 230644 121108 15834 0 367586 333 112 23 0 468 230311 120996 15811 0 367118 0.20781 0.168803 0.20786 0 0.640203 0.516759 0.793134 1.00609 0.659155 1.53564 0.773944 0.652216 0.918392 0.013416 1 -0.202325 0.081829 NA
10:5196273_A_G rs1781930 10 5196273 A G 125 0.999819 0.999538 11602.8 107606 248377 0 11602.8 107606 248377 0 367586 18.9843 132.024 316.992 0 468 11583.8 107474 248060 0 367118 0.177933 0.181616 0.177929 1.58351e-16 0.749553 0.463126 1.21313 0.779735 0.490519 1.23948 0.975307 0.825897 1.15174 0.851688 0.99983 -0.0159548 0.0853358 NA
rs970548 rs970548 10 46013277 A C 126 1 1 208563 136635 22388 0 208563 136635 22388 0 367586 240 209 19 0 468 208323 136426 22369 0 367118 0.24676 0.263889 0.246738 0 1.32977 1.10455 1.6009 0.737281 0.46204 1.17649 1.09443 0.946276 1.26578 0.194356 1 0.0987137 0.0760624 NA
10:65301725_T_C rs7897379 10 65301725 T C 127 0.999433 0.9991 99861.9 183712 84012.2 0 99861.9 183712 84012.2 0 367586 136.996 230.008 100.996 0 468 99724.9 183482 83911.2 0 367118 0.478441 0.461538 0.478462 -4.75053e-16 0.912525 0.738446 1.12764 0.876153 0.677438 1.13316 0.93431 0.82157 1.06252 0.397318 0.999965 -0.0555802 0.065665 NA
rs2068888 rs2068888 10 94839642 G A 128 1 1 111288 181910 74388 0 111288 181910 74388 0 367586 141 234 93 0 468 111147 181676 74295 0 367118 0.449808 0.448718 0.449809 0 1.01531 0.823741 1.25142 0.986738 0.759313 1.28228 0.9956 0.875202 1.13256 0.938159 1 -0.00510656 0.0658195 NA
rs2255141 rs2255141 10 113933886 A G 129 1 1 27842 146621 193123 0 27842 146621 193123 0 367586 27 191 250 0 468 27815 146430 192873 0 367118 0.275181 0.261752 0.275198 0 1.34375 0.897878 2.01104 1.33532 0.897555 1.98658 1.07087 0.925561 1.23899 0.539737 1 0.0452932 0.0738623 NA
rs2923084 rs2923084 11 10388782 A G 130 1 1 248174 107712 11700 0 248174 107712 11700 0 367586 313 138 17 0 468 247861 107574 11683 0 367118 0.178342 0.183761 0.178335 0 1.01586 0.831382 1.24128 1.15228 0.707005 1.87799 1.03727 0.879035 1.224 0.557911 1 0.0503061 0.0858545 NA
11:14276999_G_A rs2303975 11 14276999 G A 131 0.998944 0.99593 290402 72711.9 4472.22 0 290402 72711.9 4472.22 0 367586 386.165 79.8353 2 0 468 290016 72632.1 4470.22 0 367118 0.111071 0.0895676 0.111099 -2.37527e-16 0.825497 0.648639 1.05058 0.336008 0.0837058 1.34879 0.787134 0.628876 0.985218 0.0303902 0.998424 -0.2253 0.104066 NA
11:18656271_C_T rs10832962 11 18656271 C T 132 0.998752 0.997178 24573.6 141017 201996 0 24573.6 141017 201996 0 367586 23.0196 183.075 261.906 0 468 24550.6 140834 201734 0 367118 0.258666 0.24478 0.258684 -2.21692e-15 1.38639 0.898577 2.13903 1.38462 0.904053 2.12065 1.07662 0.927498 1.24972 0.292066 0.999165 0.0787442 0.0747382 NA
rs326214 rs326214 11 47298360 G A 133 1 1 38532 160473 168581 0 38532 160473 168581 0 367586 47 217 204 0 468 38485 160256 168377 0 367118 0.323104 0.332265 0.323092 0 1.10876 0.80873 1.52011 0.992067 0.722324 1.36254 0.959217 0.837163 1.09907 0.570596 1 -0.039664 0.0699327 NA
rs17788930 rs17788930 11 47752775 A G 134 1 1 156964 166067 44555 0 156964 166067 44555 0 367586 209 206 53 0 468 156755 165861 44502 0 367118 0.347098 0.333333 0.347116 0 0.931533 0.768374 1.12934 0.893247 0.660662 1.20771 0.940441 0.820868 1.07743 0.281546 1 -0.0737844 0.0685185 NA
11:51512090_T_C rs11246602 11 51512090 T C 135 0.999692 0.998718 276600 84505.1 6481.33 0 276600 84505.1 6481.33 0 367586 357.922 101.055 9.02353 0 468 276242 84404.1 6472.31 0 367118 0.132578 0.127246 0.132585 -9.26354e-15 0.924049 0.740882 1.1525 1.07602 0.555521 2.08419 0.953858 0.786941 1.15618 0.588367 0.998988 -0.0521966 0.0964453 NA
11:55324308_A_G rs12226802 11 55324308 A G 136 0.999928 0.999736 279095 82405 6085.81 0 279095 82405 6085.81 0 367586 357.969 102.031 8 0 468 278737 82303 6077.81 0 367118 0.128646 0.126102 0.128649 1.58351e-16 0.965313 0.774606 1.20297 1.02493 0.508391 2.06628 0.977346 0.805717 1.18553 0.761417 0.99971 -0.029644 0.0976351 NA
rs174532 rs174532 11 61548874 G A 137 1 1 182042 153298 32246 0 182042 153298 32246 0 367586 222 191 55 0 468 181820 153107 32191 0 367118 0.296244 0.321581 0.296211 0 1.02171 0.841912 1.2399 1.39932 1.04137 1.88031 1.12625 0.981808 1.29193 0.0554647 1 0.137738 0.0719175 NA
rs1535 rs1535 11 61597972 A G 138 1 1 157003 166490 44093 0 157003 166490 44093 0 367586 218 203 47 0 468 156785 166287 44046 0 367118 0.346417 0.317308 0.346454 0 0.877982 0.725116 1.06308 0.767431 0.559845 1.05199 0.876771 0.76396 1.00624 0.0335522 1 -0.145642 0.068524 NA
rs12801636 rs12801636 11 65391317 G A 139 1 1 220966 127917 18703 0 220966 127917 18703 0 367586 291 152 25 0 468 220675 127765 18678 0 367118 0.224877 0.215812 0.224888 0 0.902177 0.741399 1.09782 1.01501 0.674444 1.52754 0.948534 0.811669 1.10848 0.445503 1 -0.0595864 0.0781017 NA
rs499974 rs499974 11 75455021 C A 140 1 1 261490 97062 9034 0 261490 97062 9034 0 367586 339 112 17 0 468 261151 96950 9017 0 367118 0.156603 0.155983 0.156604 0 0.889943 0.718678 1.10202 1.45238 0.891905 2.36504 0.995304 0.834115 1.18764 0.892305 1 0.0122628 0.0905752 NA
11:116639104_A_G rs10790162 11 116639104 A G 141 0.999743 0.998467 1651.59 46442.9 319492 0 1651.59 46442.9 319492 0 367586 1 63 404 0 468 1650.59 46379.9 319088 0 367118 0.0676659 0.0694444 0.0676636 3.95878e-16 2.24208 0.31077 16.1757 2.08983 0.293483 14.8813 0.972495 0.75573 1.25143 0.817921 0.999996 -0.0300424 0.130494 NA
rs603446 rs603446 11 116654435 C T 142 1 1 109735 182269 75582 0 109735 182269 75582 0 367586 145 226 97 0 468 109590 182043 75485 0 367118 0.453544 0.448718 0.45355 0 0.938291 0.761567 1.15602 0.971212 0.750907 1.25615 0.980673 0.862081 1.11558 0.668086 1 -0.0281983 0.0657646 NA
11:122534504_T_C rs7117842 11 122534504 T C 143 0.993245 0.988903 146344 171063 50178.2 0 146344 171063 50178.2 0 367586 207.024 199.796 61.1804 0 468 146137 170864 50117 0 367118 0.369192 0.344185 0.369224 5.22559e-15 0.825428 0.679526 1.00266 0.861725 0.647774 1.14634 0.896593 0.783424 1.02611 0.0838513 0.988872 -0.117774 0.0681264 NA
rs11220462 rs11220462 11 126243952 G A 144 1 1 276605 84420 6561 0 276605 84420 6561 0 367586 357 105 6 0 468 276248 84315 6555 0 367118 0.132679 0.125 0.132689 0 0.963641 0.775097 1.19805 0.708287 0.31596 1.58777 0.933775 0.769241 1.1335 0.511999 1 -0.0633266 0.0965746 NA
12:20463526_A_G rs11045163 12 20463526 A G 145 0.996867 0.995059 119302 180158 68125.7 0 119302 180158 68125.7 0 367586 151.047 240.788 76.1647 0 468 119151 179918 68049.5 0 367118 0.430389 0.419997 0.430402 -7.91756e-17 1.05571 0.861265 1.29406 0.882904 0.670222 1.16308 0.958321 0.841595 1.09124 0.470907 0.997302 -0.0476813 0.0661318 NA
12:57844049_C_T rs3741414 12 57844049 C T 146 0.999661 0.999183 211838 134087 21660.2 0 211838 134087 21660.2 0 367586 277.059 164.929 26.0118 0 468 211561 133923 21634.2 0 367118 0.241315 0.231787 0.241327 8.70931e-16 0.940392 0.775425 1.14045 0.918107 0.614085 1.37264 0.948543 0.814856 1.10416 0.534417 0.999375 -0.0476096 0.0766318 NA
rs10861661 rs10861661 12 107174646 A C 147 1 1 208429 136995 22162 0 208429 136995 22162 0 367586 278 165 25 0 468 208151 136830 22137 0 367118 0.246635 0.229701 0.246656 0 0.902893 0.744615 1.09482 0.84558 0.561461 1.27347 0.91076 0.782023 1.06069 0.188334 1 -0.0997132 0.0757974 NA
12:109950144_A_G rs2241210 12 109950144 A G 148 0.999873 0.999793 83585.8 183041 100959 0 83585.8 183041 100959 0 367586 92 239.992 136.008 0 468 83493.8 182801 100823 0 367118 0.476369 0.452983 0.476398 1.58351e-16 1.19147 0.936796 1.51539 1.22425 0.9395 1.59531 1.09872 0.96596 1.24973 0.123592 0.999966 0.100836 0.0654835 NA
rs653178 rs653178 12 112007756 C T 149 1 1 85723 183395 98468 0 85723 183395 98468 0 367586 106 237 125 0 468 85617 183158 98343 0 367118 0.482664 0.479701 0.482668 0 1.04515 0.831097 1.31432 1.02665 0.792424 1.3301 1.01196 0.89009 1.1505 0.793 1 0.0171869 0.0654943 NA
12:112310580_G_A rs6489818 12 112310580 G A 150 0.999913 0.999793 249772 106362 11452.5 0 249772 106362 11452.5 0 367586 329.992 125.008 13 0 468 249442 106237 11439.5 0 367118 0.175832 0.161333 0.175851 0 0.889463 0.723895 1.0929 0.859018 0.493371 1.49565 0.901564 0.757378 1.0732 0.329993 0.999942 -0.0842703 0.0865085 NA
12:121376416_C_T rs1186380 12 121376416 C T 151 0.996029 0.991403 206291 138369 22926.1 0 206291 138369 22926.1 0 367586 248.286 186.765 32.949 0 468 206042 138183 22893.2 0 367118 0.250583 0.269939 0.250558 -4.35466e-15 1.12162 0.927561 1.35627 1.19437 0.830239 1.71821 1.10595 0.957236 1.27777 0.151336 0.989396 0.109208 0.0761123 NA
12:121416650_A_C rs1169288 12 121416650 A C 152 0.993936 0.989163 172179 158854 36552.3 0 172179 158854 36552.3 0 367586 218.467 198.267 51.2667 0 468 171961 158656 36501 0 367118 0.315516 0.321368 0.315509 -5.06724e-15 0.983644 0.811506 1.19229 1.10554 0.815428 1.49887 1.02736 0.895586 1.17853 0.617375 0.987187 0.0354641 0.0709886 NA
12:125259888_A_G rs838876 12 125259888 A G 153 0.987459 0.977169 36940.4 159435 171211 0 36940.4 159435 171211 0 367586 49.7333 205.62 212.647 0 468 36890.6 159229 170998 0 367118 0.317361 0.325947 0.317351 -1.09262e-14 0.95788 0.702605 1.3059 0.922435 0.677283 1.25632 0.961366 0.838479 1.10226 0.495515 0.9757 -0.0485652 0.0712555 NA
12:125283766_C_T rs10773105 12 125283766 C T 154 0.998305 0.997077 89399.3 183992 94194.8 0 89399.3 183992 94194.8 0 367586 124.576 224.478 118.945 0 468 89274.8 183767 94075.9 0 367118 0.493477 0.506016 0.493461 -1.26681e-15 0.875385 0.703129 1.08984 0.906069 0.704637 1.16508 0.951016 0.836571 1.08112 0.443859 0.995512 -0.0502535 0.0656314 NA
rs4942486 rs4942486 13 32953388 T C 155 1 1 83345 183365 100876 0 83345 183365 100876 0 367586 121 207 140 0 468 83224 183158 100736 0 367118 0.476154 0.479701 0.476149 0 0.777334 0.62106 0.97293 0.955887 0.74933 1.21938 0.985867 0.867144 1.12085 0.782103 1 -0.0181324 0.0655594 NA
rs1341267 rs1341267 13 95284980 C A 156 1 1 59044 176274 132268 0 59044 176274 132268 0 367586 87 214 167 0 468 58957 176060 132101 0 367118 0.400399 0.41453 0.400381 0 0.8237 0.641891 1.05701 0.856696 0.660996 1.11033 0.943076 0.828005 1.07414 0.418057 1 -0.0540097 0.0666955 NA
rs8017377 rs8017377 14 24883887 G A 157 1 1 101683 183219 82684 0 101683 183219 82684 0 367586 126 238 104 0 468 101557 182981 82580 0 367118 0.474157 0.476496 0.474154 0 1.04836 0.844636 1.30122 1.01507 0.782808 1.31626 1.00943 0.88784 1.14768 0.965535 1 0.00283112 0.0655225 NA
rs4983559 rs4983559 14 105277209 G A 158 1 1 54855 174746 137985 0 54855 174746 137985 0 367586 77 213 178 0 468 54778 174533 137807 0 367118 0.386924 0.392094 0.386918 0 0.868195 0.668885 1.12689 0.918891 0.703199 1.20074 0.978467 0.858067 1.11576 0.745571 1 -0.0218527 0.0673459 NA
rs2412710 rs2412710 15 42683787 G A 159 1 1 354444 13030 112 0 354444 13030 112 0 367586 445 23 0 0 468 353999 13007 112 0 367118 0.0180284 0.0245726 0.0180201 0 1.40667 0.924728 2.13979 NA NA NA 1.37279 0.907266 2.07716 0.09722 1 0.413975 0.249611 NA
15:44211273_T_C rs492571 15 44211273 T C 160 0.999756 0.997857 337416 29521.7 648.675 0 337416 29521.7 648.675 0 367586 435.008 32.9922 0 0 468 336981 29488.7 648.675 0 367118 0.0419208 0.035248 0.0419293 -9.50107e-16 0.86669 0.608225 1.23499 NA NA NA 0.834832 0.589711 1.18184 0.390604 0.999359 -0.14232 0.165773 NA
rs1532085 rs1532085 15 58683366 A G 161 1 1 55024 174195 138367 0 55024 174195 138367 0 367586 68 212 188 0 468 54956 173983 138179 0 367118 0.386635 0.371795 0.386654 0 0.984771 0.749258 1.29431 1.09957 0.833086 1.45129 1.06516 0.932841 1.21624 0.322436 1 0.0664935 0.0672015 NA
15:58731153_G_C rs261342 15 58731153 G C 162 0.994844 0.988361 17975.2 126316 223295 0 17975.2 126316 223295 0 367586 22.5569 151.004 294.439 0 468 17952.6 126165 223000 0 367118 0.220719 0.209527 0.220734 -8.23426e-15 0.952573 0.611831 1.48308 1.05085 0.684634 1.61295 1.06863 0.912895 1.25094 0.373687 0.988331 0.0704622 0.0792076 NA
rs2652834 rs2652834 15 63396867 A G 163 1 1 12886 111853 242847 0 12886 111853 242847 0 367586 17 131 320 0 468 12869 111722 242527 0 367118 0.187201 0.176282 0.187215 0 0.887623 0.535362 1.47167 0.998817 0.613031 1.62738 1.07631 0.909655 1.27349 0.462013 1 0.0618985 0.0841543 NA
15:72566615_C_T rs1035744 15 72566615 C T 164 0.997742 0.99523 26414.8 145250 195922 0 26414.8 145250 195922 0 367586 35.9059 176.773 255.322 0 468 26378.9 145073 195666 0 367118 0.269432 0.265582 0.269437 -1.42516e-15 0.895199 0.625172 1.28186 0.958655 0.67584 1.35982 1.01987 0.882079 1.17919 0.861036 0.994135 0.0129912 0.0742117 NA
rs3198697 rs3198697 16 15129940 C T 165 1 1 129009 177245 61332 0 129009 177245 61332 0 367586 160 227 81 0 468 128849 177018 61251 0 367118 0.407944 0.415598 0.407934 0 1.03269 0.843428 1.26442 1.06496 0.815043 1.39151 1.03215 0.906254 1.17553 0.678599 1 0.0275883 0.066578 NA
rs749671 rs749671 16 31088347 G A 166 1 1 144921 171587 51078 0 144921 171587 51078 0 367586 195 201 72 0 468 144726 171386 51006 0 367118 0.372352 0.36859 0.372357 0 0.870428 0.714691 1.0601 1.04767 0.799386 1.37306 0.983976 0.861538 1.12381 0.947079 1 -0.00450423 0.0678598 NA
16:53799977_T_G rs9930333 16 53799977 T G 167 0.999912 0.999843 122301 179563 65721.5 0 122301 179563 65721.5 0 367586 172.008 218.004 77.9882 0 468 122129 179345 65643.6 0 367118 0.423039 0.399552 0.423069 0 0.863072 0.706608 1.05418 0.843546 0.645406 1.10252 0.907425 0.796107 1.03431 0.18272 0.999914 -0.0883792 0.0663295 NA
rs9989419 rs9989419 16 56985139 A G 168 1 1 57303 175482 134801 0 57303 175482 134801 0 367586 71 217 180 0 468 57232 175265 134621 0 367118 0.394585 0.383547 0.394599 0 0.998033 0.763296 1.30496 1.07781 0.81879 1.41876 1.0476 0.918204 1.19523 0.506267 1 0.0446105 0.0671176 NA
rs5880 rs5880 16 57015091 G C 169 1 1 327936 38434 1216 0 327936 38434 1216 0 367586 408 59 1 0 468 327528 38375 1215 0 367118 0.055587 0.0651709 0.0555748 0 1.23422 0.939165 1.62197 0.660712 0.0927686 4.70568 1.18471 0.913705 1.53609 0.274142 1 0.154281 0.141079 NA
rs16942887 rs16942887 16 67928042 G A 170 1 1 287913 74698 4975 0 287913 74698 4975 0 367586 359 102 7 0 468 287554 74596 4968 0 367118 0.11514 0.123932 0.115129 0 1.09524 0.878894 1.36484 1.1286 0.533902 2.38573 1.08727 0.89504 1.32079 0.283842 1 0.110834 0.103416 NA
16:72057282_A_G rs2288002 16 72057282 A G 171 0.996483 0.994849 69243.7 180680 117662 0 69243.7 180680 117662 0 367586 77.4941 243.09 147.416 0 468 69166.3 180437 117514 0 367118 0.43414 0.425297 0.434152 1.58351e-15 1.20245 0.931017 1.55301 1.11964 0.850299 1.4743 1.03679 0.910707 1.18033 0.514585 0.993982 0.0431787 0.0662539 NA
rs2000999 rs2000999 16 72108093 G A 172 1 1 241537 112695 13354 0 241537 112695 13354 0 367586 291 159 18 0 468 241246 112536 13336 0 367118 0.18962 0.208333 0.189596 0 1.17131 0.965318 1.42127 1.11896 0.694912 1.80177 1.12484 0.960579 1.31718 0.0892059 1 0.142587 0.0838943 NA
rs2925979 rs2925979 16 81534790 T C 173 1 1 33095 154517 179974 0 33095 154517 179974 0 367586 56 197 215 0 468 33039 154320 179759 0 367118 0.300211 0.330128 0.300173 0 0.753152 0.559595 1.01366 0.705646 0.52575 0.947097 0.870343 0.759426 0.997459 0.0351011 1 -0.150802 0.0715653 NA
rs314253 rs314253 17 7091650 T C 174 1 1 155733 167003 44850 0 155733 167003 44850 0 367586 192 226 50 0 468 155541 166777 44800 0 367118 0.349174 0.348291 0.349175 0 1.09778 0.905558 1.33081 0.90414 0.662231 1.23442 0.996113 0.870708 1.13958 0.87945 1 -0.0104039 0.0685974 NA
rs4791641 rs4791641 17 8161149 C T 175 1 1 90802 183497 93287 0 90802 183497 93287 0 367586 114 233 121 0 468 90688 183264 93166 0 367118 0.49662 0.492521 0.496625 0 1.0114 0.808297 1.26554 1.03317 0.799831 1.33459 1.01655 0.894216 1.15563 0.9345 1 0.00538444 0.0655165 NA
17:37821435_G_T rs931992 17 37821435 G T 176 0.998944 0.998045 40717.2 163133 163736 0 40717.2 163133 163736 0 367586 54.8314 207.718 205.451 0 468 40662.4 162925 163531 0 367118 0.332666 0.339082 0.332658 0 0.945474 0.701979 1.27343 0.931692 0.69151 1.2553 0.971613 0.84856 1.11251 0.520346 0.997401 -0.0448556 0.0697804 NA
rs8077889 rs8077889 17 41878166 A C 177 1 1 227074 123834 16678 0 227074 123834 16678 0 367586 288 160 20 0 468 226786 123674 16658 0 367118 0.213814 0.213675 0.213814 0 1.01874 0.839615 1.23609 0.945433 0.600726 1.48794 0.999174 0.854517 1.16832 0.977021 1 0.00230649 0.0800755 NA
17:45391804_T_C rs7225700 17 45391804 T C 178 0.999707 0.999518 46234.7 168484 152868 0 46234.7 168484 152868 0 367586 59.9922 213.996 194.012 0 468 46174.7 168270 152674 0 367118 0.354955 0.356817 0.354953 -7.91756e-17 0.978836 0.734982 1.3036 0.978079 0.732057 1.30678 0.991902 0.867668 1.13392 0.763289 0.999761 -0.0206867 0.0686889 NA
17:66882466_T_G rs4148005 17 66882466 T G 179 0.999123 0.998376 171388 159411 36787.2 0 171388 159411 36787.2 0 367586 215.922 203.216 48.8627 0 468 171172 159208 36738.3 0 367118 0.316912 0.321518 0.316906 2.45444e-15 1.01188 0.83538 1.22568 1.05438 0.772783 1.43858 1.02145 0.890447 1.17172 0.827992 0.998129 0.0153143 0.0704827 NA
17:76388202_A_G rs4969178 17 76388202 A G 180 0.986996 0.976306 55545.7 174852 137189 0 55545.7 174852 137189 0 367586 73.4863 218.639 175.875 0 468 55472.2 174633 137013 0 367118 0.388947 0.390611 0.388945 -1.10846e-15 0.945085 0.725467 1.23119 0.968973 0.737901 1.2724 0.993021 0.870753 1.13246 0.898595 0.981687 -0.00864047 0.0678022 NA
rs4939883 rs4939883 18 47167214 T C 181 1 1 11820 108377 247389 0 11820 108377 247389 0 367586 12 128 328 0 468 11808 108249 247061 0 367118 0.179573 0.162393 0.179595 0 1.16354 0.64367 2.10329 1.30637 0.734102 2.32473 1.12911 0.948974 1.34345 0.096859 1 0.140646 0.0847122 NA
18:47209143_C_T rs11660468 18 47209143 C T 182 0.998554 0.997576 136025 174672 56888.6 0 136025 174672 56888.6 0 367586 163.106 242.776 62.1176 0 468 135862 174430 56826.5 0 367118 0.392357 0.392107 0.392357 -6.33405e-16 1.15935 0.95056 1.414 0.910525 0.679685 1.21976 0.99895 0.87603 1.13912 0.924167 0.998408 0.00638458 0.0670747 NA
18:57798110_C_T rs952044 18 57798110 C T 183 0.993776 0.990504 165280 162582 39723.3 0 165280 162582 39723.3 0 367586 202.263 218.161 47.5765 0 468 165078 162364 39675.7 0 367118 0.329214 0.334737 0.329207 -7.91756e-16 1.09663 0.905565 1.32801 0.978681 0.713513 1.3424 1.02525 0.89502 1.17443 0.716738 0.993674 0.0253624 0.0699034 NA
19:8431581_G_A rs2278236 19 8431581 G A 184 0.998561 0.99757 86114.3 183792 97680 0 86114.3 183792 97680 0 367586 109.98 236.043 121.976 0 468 86004.4 183556 97558 0 367118 0.484268 0.487184 0.484264 1.26681e-15 1.00561 0.801847 1.26115 0.977729 0.75547 1.26538 0.988381 0.869411 1.12363 0.923912 0.998767 -0.00626199 0.0655656 NA
rs6511720 rs6511720 19 11202306 G T 185 1 1 285447 77059 5080 0 285447 77059 5080 0 367586 372 90 6 0 468 285075 76969 5074 0 367118 0.118638 0.108974 0.11865 0 0.896072 0.711689 1.12822 0.906185 0.404306 2.03106 0.90848 0.739561 1.11598 0.422285 1 -0.0815796 0.101661 NA
19:11227602_C_T rs688 19 11227602 C T 186 0.999561 0.9993 110653 182452 74481.8 0 110653 182452 74481.8 0 367586 136.992 246.949 84.0588 0 468 110516 182205 74397.7 0 367118 0.4508 0.443447 0.450809 1.58351e-16 1.09339 0.887228 1.34746 0.911489 0.694618 1.19607 0.970659 0.853151 1.10435 0.536128 0.999592 -0.0407129 0.0658062 NA
19:19407718_T_C rs10401969 19 19407718 T C 187 0.999493 0.997443 313362 52106.4 2117.37 0 313362 52106.4 2117.37 0 367586 398.149 66.851 3 0 468 312964 52039.5 2114.37 0 367118 0.0766366 0.0778322 0.0766351 -4.75053e-16 1.00977 0.779187 1.3086 1.11529 0.357883 3.47566 1.01694 0.800526 1.29186 0.785442 0.998051 0.0337765 0.124072 NA
rs731839 rs731839 19 33899065 G A 188 1 1 41265 163822 162499 0 41265 163822 162499 0 367586 43 216 209 0 468 41222 163606 162290 0 367118 0.335094 0.32265 0.33511 0 1.26565 0.912207 1.75605 1.23457 0.888994 1.71448 1.05808 0.922503 1.21359 0.352083 1 0.0645697 0.0693882 NA
19:35556744_T_C rs1688030 19 35556744 T C 189 0.99969 0.998271 1691.18 45797.9 320097 0 1691.18 45797.9 320097 0 367586 1 54.9804 412.02 0 468 1690.18 45742.9 319685 0 367118 0.0668963 0.0608765 0.066904 5.54229e-16 2.0315 0.280954 14.6893 2.17836 0.305934 15.5107 1.10611 0.845994 1.44621 0.46749 0.999536 0.0952939 0.131156 NA
rs6859 rs6859 19 45382034 A G 190 1 1 65619 179010 122957 0 65619 179010 122957 0 367586 75 229 164 0 468 65544 178781 122793 0 367118 0.422007 0.404915 0.422029 0 1.1194 0.862326 1.45312 1.16719 0.888005 1.53415 1.07313 0.941752 1.22284 0.331392 1 0.0642515 0.0661491 NA
rs7254892 rs7254892 19 45389596 G A 191 1 1 344881 22366 339 0 344881 22366 339 0 367586 434 34 0 0 468 344447 22332 339 0 367118 0.031345 0.0363248 0.0313387 0 1.20833 0.852074 1.71353 NA NA NA 1.1651 0.827077 1.64127 0.241252 1 0.225979 0.192837 NA
rs492602 rs492602 19 49206417 A G 192 1 1 89552 183204 94830 0 89552 183204 94830 0 367586 116 215 137 0 468 89436 182989 94693 0 367118 0.492821 0.477564 0.49284 0 0.905874 0.722675 1.13551 1.11547 0.870928 1.42867 1.06307 0.935029 1.20865 0.796823 1 0.016939 0.0657924 NA
rs17695224 rs17695224 19 52324216 G A 193 1 1 197505 144049 26032 0 197505 144049 26032 0 367586 248 190 30 0 468 197257 143859 26002 0 367118 0.266758 0.267094 0.266758 0 1.0505 0.869513 1.26917 0.917688 0.628142 1.3407 1.00172 0.866606 1.1579 0.902575 1 0.00909906 0.0743328 NA
rs103294 rs103294 19 54797848 C T 194 1 1 221245 127588 18753 0 221245 127588 18753 0 367586 256 192 20 0 468 220989 127396 18733 0 367118 0.224565 0.247863 0.224535 0 1.301 1.07883 1.56891 0.921623 0.58454 1.45309 1.13813 0.981092 1.32031 0.239351 1 0.0913603 0.077647 NA
rs364585 rs364585 20 12962718 A G 195 1 1 56348 175283 135955 0 56348 175283 135955 0 367586 71 222 175 0 468 56277 175061 135780 0 367118 0.391716 0.388889 0.39172 0 1.00516 0.769319 1.31331 1.02159 0.775221 1.34624 1.01197 0.887274 1.15419 0.817831 1 0.0154352 0.0670121 NA
rs2328223 rs2328223 20 17845921 A C 196 1 1 242960 111732 12894 0 242960 111732 12894 0 367586 311 140 17 0 468 242649 111592 12877 0 367118 0.187058 0.185897 0.18706 0 0.978843 0.801725 1.19509 1.03004 0.631967 1.67884 0.992368 0.841603 1.17014 0.882278 1 0.0125211 0.0845552 NA
20:34154741_C_T rs7264396 20 34154741 C T 197 0.999888 0.999709 229265 122192 16129.7 0 229265 122192 16129.7 0 367586 283 162 23 0 468 228982 122030 16106.7 0 367118 0.210088 0.222222 0.210073 3.16702e-16 1.07415 0.885414 1.30311 1.15541 0.755166 1.76778 1.07436 0.920832 1.25348 0.231233 0.999999 0.0970251 0.081044 NA
20:39180436_T_C rs6016381 20 39180436 T C 198 0.985662 0.976158 134743 175256 57587.4 0 134743 175256 57587.4 0 367586 162.471 221.306 84.2235 0 468 134580 175034 57503.2 0 367118 0.395051 0.416403 0.395024 4.11713e-15 1.04731 0.855225 1.28254 1.21324 0.932347 1.57877 1.09273 0.959485 1.24449 0.339341 0.976012 0.0646097 0.067621 NA
20:39724338_T_C rs6065311 20 39724338 T C 199 0.999669 0.999483 99688.9 183946 83951.3 0 99688.9 183946 83951.3 0 367586 128.004 236.875 103.122 0 468 99560.9 183709 83848.2 0 367118 0.478593 0.473416 0.4786 -3.16702e-16 1.00289 0.808753 1.24363 0.95658 0.737929 1.24002 0.979432 0.861418 1.11361 0.885448 0.999507 -0.00947543 0.0657715 NA
rs1800961 rs1800961 20 43042364 C T 200 1 1 345047 22185 354 0 345047 22185 354 0 367586 436 32 0 0 468 344611 22153 354 0 367118 0.0311397 0.034188 0.0311358 0 1.14172 0.797166 1.6352 NA NA NA 1.1015 0.774039 1.5675 0.617293 1 0.0939075 0.187931 NA
20:44585420_A_G rs4465830 20 44585420 A G 201 0.999851 0.999604 243276 111557 12752.9 0 243276 111557 12752.9 0 367586 313 138.792 16.2078 0 468 242963 111418 12736.7 0 367118 0.186437 0.182914 0.186441 -6.33405e-16 0.966949 0.791666 1.18104 0.987786 0.599355 1.62795 0.976849 0.827586 1.15303 0.67425 0.998849 -0.0352455 0.0838534 NA
rs181362 rs181362 22 21932068 C T 202 1 1 239937 113956 13693 0 239937 113956 13693 0 367586 291 152 25 0 468 239646 113804 13668 0 367118 0.192257 0.215812 0.192227 0 1.09993 0.903901 1.33846 1.5063 1.0008 2.26713 1.15646 0.98958 1.35148 0.0292274 1 0.182669 0.0837775 NA
rs5763662 rs5763662 22 30378703 C T 203 1 1 351124 16288 174 0 351124 16288 174 0 367586 446 21 1 0 468 350678 16267 173 0 367118 0.0226287 0.0245726 0.0226262 0 1.01505 0.655072 1.57283 4.54493 0.635187 32.5202 1.08819 0.719231 1.64643 0.668515 1 0.0946706 0.221096 NA
22:38595411_G_A rs3761445 22 38595411 G A 204 0.998847 0.998255 59201 176652 131733 0 59201 176652 131733 0 367586 90.1961 236.259 141.545 0 468 59110.8 176416 131592 0 367118 0.40134 0.44514 0.401284 -3.16702e-16 0.877667 0.688486 1.11883 0.70493 0.541234 0.918135 0.835445 0.734341 0.95047 0.00596383 0.997699 -0.18352 0.0667403 NA
# Completed successfully at 2019-08-07 22:47:47
