# Supplementary material for: Predicting the effect of statins on cancer risk using genetic variants from a Mendelian randomization study in the UK Biobank
Source: eLife. 2020 Oct 13;9:e57191. doi: 10.7554/eLife.57191 (PMC7553780; doi:10.7554/eLife.57191)
Supplement: Source data 1. [file elife-57191-data1.zip › lipid_snps_CANCER_outcomes_NHL_DLBC.out]

# Analysis: "SNPTEST 2.5.4-beta1 analysis, started 2019-08-07 20:11:26"
#  started: 2019-08-07 22:36:54
# 
# Analysis properties:
#   -cov_names PC1 PC2 PC3 PC4 PC5 PC6 PC7 PC8 PC9 PC10 ages sex (user-supplied)
#   -data /rds/project/jmmh2/rds-jmmh2-projects/zz_mr/Association_Tests_August/bgen/lipid_snps.bgen /rds/project/jmmh2/rds-jmmh2-projects/zz_mr/Association_Tests_August/input/cancer_v3.sample (user-supplied)
#   -exclude_samples /rds/project/jmmh2/rds-jmmh2-projects/zz_mr/Amy_GWAS/input_all/exclusion_list.txt (user-supplied)
#   -frequentist 1 (user-supplied)
#   -method score (user-supplied)
#   -o /rds/project/jmmh2/rds-jmmh2-projects/zz_mr/Association_Tests_August/output/lipid_snps_CANCER_outcomes_NHL_DLBC.out (user-supplied)
#   -pheno NHL_DLBC (user-supplied)
# 
alternate_ids rsid chromosome position alleleA alleleB index average_maximum_posterior_call info cohort_1_AA cohort_1_AB cohort_1_BB cohort_1_NULL all_AA all_AB all_BB all_NULL all_total cases_AA cases_AB cases_BB cases_NULL cases_total controls_AA controls_AB controls_BB controls_NULL controls_total all_maf cases_maf controls_maf missing_data_proportion het_OR het_OR_lower het_OR_upper hom_OR hom_OR_lower hom_OR_upper all_OR all_OR_lower all_OR_upper frequentist_add_pvalue frequentist_add_info frequentist_add_beta_1 frequentist_add_se_1 comment
rs10903129 rs10903129 01 25768937 A G 1 1 1 72158 181055 114373 0 72158 181055 114373 0 367586 143 379 241 0 763 72015 180676 114132 0 366823 0.442578 0.43578 0.442592 0 1.05639 0.87137 1.2807 1.0634 0.864476 1.3081 1.02805 0.929014 1.13763 0.657472 1 0.022863 0.0515622 NA
rs4660293 rs4660293 01 40028180 A G 2 1 1 215504 132022 20060 0 215504 132022 20060 0 367586 419 309 35 0 763 215085 131713 20025 0 366823 0.234152 0.248362 0.234122 0 1.20428 1.03951 1.39516 0.897205 0.635315 1.26705 1.08092 0.962286 1.21417 0.18351 1 0.0806992 0.060675 NA
rs2479394 rs2479394 01 55486064 G A 3 1 1 28474 148012 191100 0 28474 148012 191100 0 367586 48 307 408 0 763 28426 147705 190692 0 366823 0.278792 0.264089 0.278822 0 1.23089 0.907787 1.66898 1.26707 0.939292 1.70924 1.07736 0.961352 1.20736 0.237575 1 0.0676371 0.0572677 NA
rs11206510 rs11206510 01 55496039 T C 4 1 1 242622 111961 13003 0 242622 111961 13003 0 367586 481 250 32 0 763 242141 111711 12971 0 366823 0.187666 0.205767 0.187629 0 1.12659 0.966781 1.31282 1.24194 0.867981 1.77701 1.12171 0.990651 1.27012 0.0977256 1 0.108425 0.065475 NA
1:55502137_C_G rs2149041 01 55502137 C G 5 0.996853 0.992299 242350 112197 13039.4 0 242350 112197 13039.4 0 367586 507.118 234.851 21.0314 0 763 241843 111962 13018.3 0 366823 0.188086 0.181464 0.188099 -3.16702e-16 1.00034 0.856821 1.1679 0.770436 0.49792 1.1921 0.956902 0.839984 1.09009 0.523254 0.991531 -0.0420832 0.0659263 NA
rs2479409 rs2479409 01 55504650 G A 6 1 1 44711 166817 156058 0 44711 166817 156058 0 367586 86 347 330 0 763 44625 166470 155728 0 366823 0.348543 0.340105 0.34856 0 1.08162 0.853962 1.36996 1.09958 0.867097 1.3944 1.03816 0.933734 1.15428 0.507867 1 0.0356263 0.0538029 NA
rs10888897 rs10888897 01 55513061 T C 7 1 1 56449 175511 135626 0 56449 175511 135626 0 367586 124 394 245 0 763 56325 175117 135381 0 366823 0.392301 0.420708 0.392242 0 1.02199 0.835029 1.25082 0.82203 0.662184 1.02046 0.888671 0.802703 0.983846 0.0256948 1 -0.117175 0.0525259 NA
1:55518752_C_T rs7552841 01 55518752 C T 8 0.958373 0.933846 142943 172732 51911 0 142943 172732 51911 0 367586 291.149 365.82 106.031 0 763 142651 172367 51805 0 366823 0.376177 0.378691 0.376171 4.75053e-15 1.03986 0.891358 1.2131 1.00282 0.802737 1.25278 1.01078 0.911354 1.12105 0.886393 0.928471 0.00784756 0.054928 NA
rs562556 rs562556 01 55524237 G A 9 1 1 11874 108124 247588 0 11874 108124 247588 0 367586 22 237 504 0 763 11852 107887 247084 0 366823 0.179376 0.184142 0.179366 0 1.18345 0.764281 1.8325 1.09889 0.716776 1.68471 0.968396 0.850697 1.10238 0.64077 1 -0.0311621 0.0667822 NA
1:55958030_C_T rs1998013 01 55958030 C T 10 0.99938 0.924791 365156 2424.64 5.47451 0 365156 2424.64 5.47451 0 367586 759.016 3.98431 0 0 763 364397 2420.66 5.47451 0 366823 0.00331296 0.00261095 0.00331442 -2.13774e-15 0.790212 0.295004 2.1167 NA NA NA 0.787201 0.294261 2.10591 0.645737 0.989126 -0.207178 0.450689 NA
1:62953373_G_A rs10493326 01 62953373 G A 11 0.993589 0.986538 204883 139060 23643.3 0 204883 139060 23643.3 0 367586 428.302 272.698 62 0 763 204455 138787 23581.3 0 366823 0.253473 0.259959 0.25346 7.91756e-16 0.937952 0.805692 1.09192 1.25508 0.961298 1.63864 1.03465 0.922703 1.16019 0.560515 0.99035 0.0344724 0.0592231 NA
1:63133930_G_A rs4587594 01 63133930 G A 12 0.999555 0.999167 154549 167721 45316.3 0 154549 167721 45316.3 0 367586 341.008 324.922 97.0706 0 763 154208 167396 45219.2 0 366823 0.351419 0.340146 0.351443 7.91756e-17 0.87776 0.753905 1.02196 0.970748 0.774598 1.21657 0.951287 0.855598 1.05768 0.348427 0.999103 -0.0504043 0.0537563 NA
1:92993807_C_T rs6603981 01 92993807 C T 13 0.998715 0.997191 16184.9 118957 232444 0 16184.9 118957 232444 0 367586 34.1961 229.812 498.992 0 763 16150.7 118727 231945 0 366823 0.205838 0.195415 0.20586 -2.21692e-15 0.914192 0.638053 1.30984 1.01607 0.718282 1.43731 1.0673 0.940327 1.21143 0.268875 0.997331 0.069745 0.0630801 NA
rs12133576 rs12133576 01 93816400 A G 14 1 1 50170 170896 146520 0 50170 170896 146520 0 367586 96 345 322 0 763 50074 170551 146198 0 366823 0.368942 0.3519 0.368978 0 1.05513 0.841371 1.3232 1.14883 0.914478 1.44324 1.0769 0.9694 1.19633 0.143197 1 0.0776771 0.0530586 NA
rs646776 rs646776 01 109818530 C T 15 1 1 18197 127002 222387 0 18197 127002 222387 0 367586 26 263 474 0 763 18171 126739 221913 0 366823 0.222255 0.206422 0.222288 0 1.45028 0.969005 2.17058 1.4928 1.00559 2.21606 1.09883 0.970601 1.24401 0.13593 1 0.0919463 0.0616626 NA
1:110198727_C_G rs1010167 01 110198727 C G 16 0.996247 0.993891 137991 174531 55063.9 0 137991 174531 55063.9 0 367586 286.192 367.161 109.647 0 763 137705 174164 54954.2 0 366823 0.3872 0.384309 0.387206 1.18763e-15 1.01436 0.868959 1.18408 0.960036 0.770173 1.19671 0.987845 0.890936 1.0953 0.829969 0.996396 -0.0113354 0.0527861 NA
rs267733 rs267733 01 150958836 A G 17 1 1 258958 99130 9498 0 258958 99130 9498 0 367586 546 198 19 0 763 258412 98932 9479 0 366823 0.160678 0.154653 0.160691 0 0.947215 0.804936 1.11464 0.948661 0.600151 1.49955 0.955551 0.831626 1.09794 0.435614 1 -0.0542877 0.0696334 NA
rs12145743 rs12145743 01 156700651 T G 18 1 1 161167 164513 41906 0 161167 164513 41906 0 367586 329 344 90 0 763 160838 164169 41816 0 366823 0.337778 0.343381 0.337766 0 1.02438 0.880546 1.1917 1.05219 0.833158 1.3288 1.02532 0.922402 1.13972 0.654938 1 0.0242498 0.0542607 NA
rs4650994 rs4650994 01 178515312 G A 19 1 1 81139 181896 104551 0 81139 181896 104551 0 367586 158 395 210 0 763 80981 181501 104341 0 366823 0.468154 0.465924 0.468159 0 1.11543 0.927336 1.34169 1.03155 0.83899 1.26831 1.00902 0.912372 1.1159 0.93198 1 0.00437312 0.0512355 NA
1:182150978_C_A rs1689797 01 182150978 C A 20 0.998404 0.997402 163413 163299 40874.1 0 163413 163299 40874.1 0 367586 341.024 325.373 96.6039 0 763 163072 162973 40777.5 0 366823 0.333319 0.33983 0.333305 1.58351e-15 0.954687 0.820025 1.11146 1.13285 0.903545 1.42034 1.02965 0.926056 1.14484 0.517159 0.997899 0.0352946 0.0544896 NA
rs2642438 rs2642438 01 220970028 A G 21 1 1 32481 153245 181860 0 32481 153245 181860 0 367586 79 312 372 0 763 32402 152933 181488 0 366823 0.296811 0.307995 0.296788 0 0.836755 0.653523 1.07136 0.840697 0.659273 1.07205 0.948255 0.850503 1.05724 0.354089 1 -0.0519646 0.0560757 NA
1:220985811_T_C rs903319 01 220985811 T C 22 0.997348 0.994976 198690 143077 25818.5 0 198690 143077 25818.5 0 367586 395.565 314.91 52.5255 0 763 198295 142762 25766 0 366823 0.264856 0.275204 0.264834 7.1258e-16 1.10577 0.953481 1.28239 1.02192 0.766098 1.36317 1.05402 0.941907 1.17948 0.389051 0.995823 0.0501517 0.0582252 NA
rs4846914 rs4846914 01 230295691 G A 23 1 1 56753 176014 134819 0 56753 176014 134819 0 367586 123 367 273 0 763 56630 175647 134546 0 366823 0.393813 0.401704 0.393796 0 0.961982 0.784126 1.18018 0.934186 0.754912 1.15603 0.967527 0.87331 1.07191 0.482467 1 -0.0369106 0.0525537 NA
1:230419344_G_A rs6680658 01 230419344 G A 24 0.993148 0.986 216214 131472 19900 0 216214 131472 19900 0 367586 469.906 248.878 44.2157 0 763 215744 131223 19855.8 0 366823 0.232969 0.221042 0.232994 -1.74186e-15 0.870771 0.746628 1.01555 1.02239 0.750875 1.39208 0.934146 0.827654 1.05434 0.235596 0.984841 -0.0724097 0.0610502 NA
1:234849339_G_A rs2587534 01 234849339 G A 25 0.99591 0.992501 85062.7 183708 98815.1 0 85062.7 183708 98815.1 0 367586 188.361 389.38 185.259 0 763 84874.3 183319 98629.8 0 366823 0.481294 0.502033 0.48125 4.43383e-15 0.95709 0.804122 1.13916 0.846363 0.690856 1.03687 0.9202 0.832254 1.01744 0.100516 0.993032 -0.0846478 0.0515405 NA
rs1367117 rs1367117 02 21263900 G A 26 1 1 161856 163987 41743 0 161856 163987 41743 0 367586 337 335 91 0 763 161519 163652 41652 0 366823 0.336619 0.338794 0.336615 0 0.981109 0.843289 1.14145 1.04713 0.830482 1.32029 1.00979 0.908124 1.12284 0.878228 1 0.0083138 0.054262 NA
rs515135 rs515135 02 21286057 T C 27 1 1 11882 108434 247270 0 11882 108434 247270 0 367586 22 219 522 0 763 11860 108215 246748 0 366823 0.179819 0.172346 0.179835 0 1.09098 0.703499 1.6919 1.14046 0.744117 1.7479 1.05298 0.921864 1.20274 0.450738 1 0.0503853 0.0668076 NA
rs1260326 rs1260326 02 27730940 T C 28 1 1 57437 175526 134623 0 57437 175526 134623 0 367586 104 384 275 0 763 57333 175142 134348 0 366823 0.39501 0.387942 0.395024 0 1.20868 0.973034 1.5014 1.12843 0.90031 1.41434 1.03018 0.92928 1.14202 0.602122 1 0.02735 0.0524599 NA
2:27731212_T_C rs3817588 02 27731212 T C 29 0.991982 0.980657 237957 115439 14189.4 0 237957 115439 14189.4 0 367586 487.29 252.2 23.5098 0 763 237470 115187 14165.8 0 366823 0.195625 0.196081 0.195624 -4.03795e-15 1.06699 0.91635 1.2424 0.808775 0.534485 1.22382 1.0029 0.88373 1.13815 0.958186 0.984131 0.00341498 0.0651346 NA
rs6544713 rs6544713 02 44073881 T C 30 1 1 38467 160718 168401 0 38467 160718 168401 0 367586 85 342 336 0 763 38382 160376 168065 0 366823 0.32326 0.335518 0.323235 0 0.962932 0.759132 1.22144 0.902757 0.711394 1.14559 0.945907 0.850453 1.05207 0.314973 1 -0.0550663 0.0548011 NA
rs4148218 rs4148218 02 44099582 G A 31 1 1 245276 109927 12383 0 245276 109927 12383 0 367586 498 232 33 0 763 244778 109695 12350 0 366823 0.183213 0.195282 0.183188 0 1.03955 0.88943 1.215 1.31338 0.922954 1.86896 1.08204 0.953269 1.22821 0.222013 1 0.0809389 0.0662786 NA
rs2710642 rs2710642 02 63149557 G A 32 1 1 39456 161626 166504 0 39456 161626 166504 0 367586 67 330 366 0 763 39389 161296 166138 0 366823 0.327186 0.304063 0.327234 0 1.20279 0.924758 1.56442 1.29513 0.997931 1.68083 1.11327 0.998124 1.2417 0.0589134 1 0.10329 0.0546843 NA
2:118576719_T_C rs17508045 02 118576719 T C 33 0.999611 0.997929 305977 58744.1 2864.9 0 305977 58744.1 2864.9 0 367586 645.153 111.553 6.29412 0 763 305332 58632.5 2858.61 0 366823 0.087699 0.0813507 0.0877122 -1.66269e-15 0.900434 0.73635 1.10108 1.04205 0.474867 2.28669 0.92105 0.766473 1.1068 0.378059 0.995763 -0.080036 0.0907976 NA
rs2030746 rs2030746 02 121309488 C T 34 1 1 125469 178592 63525 0 125469 178592 63525 0 367586 268 358 137 0 763 125201 178234 63388 0 366823 0.415742 0.414155 0.415745 0 0.938351 0.800823 1.0995 1.00969 0.821655 1.24075 0.993469 0.897162 1.10011 0.855502 1 -0.00947775 0.0520462 NA
2:135762344_C_T rs16831243 02 135762344 C T 35 0.999529 0.998031 297933 65518.4 4134.64 0 297933 65518.4 4134.64 0 367586 617.043 140.953 5.00392 0 763 297316 65377.4 4129.64 0 366823 0.100368 0.0989258 0.100371 3.95878e-16 1.03884 0.864964 1.24767 0.58385 0.242104 1.40799 0.984022 0.83166 1.1643 0.93311 0.993915 0.00729149 0.0868721 NA
2:165551201_T_C rs7607980 02 165551201 T C 36 0.999288 0.997628 284300 77910.9 5375.6 0 284300 77910.9 5375.6 0 367586 578.635 167.655 16.7098 0 763 283721 77743.2 5358.89 0 366823 0.1206 0.131766 0.120577 -2.77114e-15 1.0574 0.890229 1.25597 1.52891 0.939369 2.48845 1.10687 0.954119 1.28408 0.175997 0.997036 0.10664 0.0788065 NA
2:165619163_T_G rs355838 02 165619163 T G 37 0.994557 0.992059 56385.1 175396 135805 0 56385.1 175396 135805 0 367586 103.886 359.89 299.224 0 763 56281.2 175036 135506 0 366823 0.391971 0.371994 0.392012 9.50107e-16 1.1139 0.895269 1.38593 1.19631 0.956787 1.49579 1.08851 0.98108 1.20771 0.121941 0.991435 0.0817242 0.0528386 NA
rs2287623 rs2287623 02 169830155 G A 38 1 1 57757 176298 133531 0 57757 176298 133531 0 367586 101 387 275 0 763 57656 175911 133256 0 366823 0.39693 0.385976 0.396953 0 1.25586 1.00865 1.56365 1.17806 0.937646 1.48013 1.04716 0.944509 1.16096 0.39677 1 0.0444507 0.0524552 NA
rs1047891 rs1047891 02 211540507 C A 39 1 1 172154 158700 36732 0 172154 158700 36732 0 367586 346 343 74 0 763 171808 158357 36658 0 366823 0.315795 0.321756 0.315783 0 1.07553 0.926186 1.24896 1.00238 0.779649 1.28873 1.02789 0.923107 1.14456 0.599014 1 0.0290214 0.0551926 NA
rs1250229 rs1250229 02 216304384 T C 40 1 1 24471 143779 199336 0 24471 143779 199336 0 367586 58 313 392 0 763 24413 143466 198944 0 366823 0.262144 0.281127 0.262105 0 0.918308 0.693681 1.21567 0.82937 0.629297 1.09305 0.9083 0.812279 1.01567 0.0985126 1 -0.0968512 0.0586228 NA
2:227122216_G_T rs1515110 02 227122216 G T 41 0.999003 0.998217 48609.5 170037 148940 0 48609.5 170037 148940 0 367586 99.1059 351.125 312.769 0 763 48510.4 169685 148627 0 366823 0.363528 0.359985 0.363535 0 1.01287 0.810273 1.26612 1.03005 0.821558 1.29146 1.01549 0.914606 1.12751 0.767156 0.997658 0.0158096 0.0533932 NA
rs11563251 rs11563251 02 234679384 C T 42 1 1 290875 72172 4539 0 290875 72172 4539 0 367586 599 150 14 0 763 290276 72022 4525 0 366823 0.110518 0.116645 0.110506 0 1.00928 0.843746 1.20728 1.49932 0.881861 2.5491 1.06289 0.908933 1.24293 0.446062 1 0.0622835 0.0817373 NA
3:12296469_G_A rs9875338 03 12296469 G A 43 0.999063 0.998416 132583 176123 58880 0 132583 176123 58880 0 367586 272.835 373.212 116.953 0 763 132310 175750 58763 0 366823 0.399747 0.397849 0.399751 -8.70931e-16 1.0298 0.880809 1.204 0.965163 0.777008 1.19888 0.992099 0.895343 1.09931 0.845599 0.99636 -0.0102154 0.0524576 NA
rs7640978 rs7640978 03 32533010 C T 44 1 1 305112 59557 2917 0 305112 59557 2917 0 367586 665 93 5 0 763 304447 59464 2912 0 366823 0.0889465 0.0674967 0.0889911 0 0.71601 0.576241 0.889679 0.786084 0.325864 1.89628 0.740983 0.606572 0.905177 0.00363213 1 -0.262418 0.0902258 NA
Affx-22382690 rs2290547 03 47061183 G A 45 1 1 250117 105993 11476 0 250117 105993 11476 0 367586 536 204 23 0 763 249581 105789 11453 0 366823 0.175394 0.163827 0.175418 0 0.897917 0.764084 1.05519 0.935094 0.615763 1.42003 0.920975 0.804111 1.05482 0.216323 1 -0.0832549 0.0673385 NA
3:50113034_A_G rs2240327 03 50113034 A G 46 0.99989 0.999813 100622 183347 83617 0 100622 183347 83617 0 367586 218.992 375.012 168.996 0 763 100403 182972 83448 0 366823 0.47687 0.467237 0.47689 -2.37527e-16 0.939675 0.795256 1.11032 0.928492 0.759505 1.13508 0.962008 0.86988 1.06389 0.568339 0.999947 -0.0298271 0.0522825 NA
rs13326165 rs13326165 03 52532118 A G 47 1 1 15455 119214 232917 0 15455 119214 232917 0 367586 25 253 485 0 763 15430 118961 232432 0 366823 0.204203 0.198558 0.204214 0 1.31263 0.870035 1.98037 1.28787 0.861296 1.92571 1.0358 0.91326 1.17477 0.582178 1 0.0350962 0.0637874 NA
rs6805251 rs6805251 03 119560606 T C 48 1 1 53874 173703 140009 0 53874 173703 140009 0 367586 99 366 298 0 763 53775 173337 139711 0 366823 0.382837 0.369594 0.382864 0 1.14693 0.918363 1.43237 1.15859 0.922768 1.45469 1.05818 0.953611 1.17422 0.320992 1 0.0523712 0.0527711 NA
rs17345563 rs17345563 03 132209203 A G 49 1 1 289295 73612 4679 0 289295 73612 4679 0 367586 604 152 7 0 763 288691 73460 4672 0 366823 0.112858 0.108781 0.112866 0 0.988983 0.827686 1.18171 0.716129 0.33975 1.50947 0.959386 0.816469 1.12732 0.666629 1 -0.034993 0.081232 NA
3:135932359_C_T rs687339 03 135932359 C T 50 0.998803 0.997227 19123.1 129452 219011 0 19123.1 129452 219011 0 367586 45.2353 286.475 431.29 0 763 19077.8 129165 218580 0 366823 0.228107 0.247015 0.228068 -1.50434e-15 0.935388 0.683352 1.28038 0.832167 0.612382 1.13083 0.900631 0.801616 1.01188 0.0817651 0.997602 -0.106425 0.061145 NA
3:156798294_A_G rs1482852 03 156798294 A G 51 0.998128 0.996845 131815 177009 58762 0 131815 177009 58762 0 367586 272.192 369.071 121.737 0 763 131543 176640 58640.3 0 366823 0.400631 0.401406 0.40063 1.34598e-15 1.00975 0.863243 1.18111 1.00327 0.81005 1.24259 1.00324 0.905531 1.11148 0.921257 0.997312 0.00519261 0.0525301 NA
3:170727218_G_A rs10513688 03 170727218 G A 52 0.999974 0.999859 299612 64506.6 3467.13 0 299612 64506.6 3467.13 0 367586 631.992 126.008 5 0 763 298980 64380.5 3462.13 0 366823 0.0971756 0.089127 0.0971924 -9.50107e-16 0.925921 0.764619 1.12125 0.683216 0.283206 1.64821 0.908897 0.762016 1.08409 0.307923 0.999941 -0.0884255 0.0867266 NA
rs6831256 rs6831256 04 3473139 A G 53 1 1 122328 179565 65693 0 122328 179565 65693 0 367586 269 358 136 0 763 122059 179207 65557 0 366823 0.422964 0.412844 0.422985 0 0.906454 0.773729 1.06195 0.94132 0.765739 1.15716 0.959169 0.866147 1.06218 0.507296 1 -0.0344624 0.0519752 NA
4:26062990_A_G rs10019888 04 26062990 A G 54 0.996652 0.990717 256221 101227 10138.8 0 256221 101227 10138.8 0 367586 522.165 210.365 30.4706 0 763 255698 101016 10108.3 0 366823 0.165273 0.177789 0.165247 -6.57157e-15 1.01977 0.868797 1.19698 1.47612 1.02387 2.12813 1.09231 0.957834 1.24566 0.197292 0.992436 0.0890787 0.0690905 NA
rs442177 rs442177 04 88030261 G T 55 1 1 60675 177384 129527 0 60675 177384 129527 0 367586 132 371 260 0 763 60543 177013 129267 0 366823 0.406346 0.416121 0.406325 0 0.9613 0.787948 1.17279 0.92252 0.748009 1.13774 0.96035 0.867313 1.06337 0.411783 1 -0.042854 0.0522126 NA
4:88160140_C_T rs10029254 04 88160140 C T 56 0.999897 0.999771 217251 130571 19763.7 0 217251 130571 19763.7 0 367586 458.996 262.008 41.9961 0 763 216792 130309 19721.7 0 366823 0.231372 0.226737 0.231382 3.16702e-16 0.949672 0.815825 1.10548 1.00577 0.733034 1.37999 0.974036 0.863936 1.09817 0.618698 0.99983 -0.0301964 0.0606722 NA
rs3822072 rs3822072 04 89741269 G A 57 1 1 110787 182105 74694 0 110787 182105 74694 0 367586 237 377 149 0 763 110550 181728 74545 0 366823 0.450905 0.442333 0.450923 0 0.967676 0.822416 1.13859 0.932348 0.759437 1.14463 0.965839 0.872943 1.06862 0.580856 1 -0.0284859 0.0515922 NA
rs2602836 rs2602836 04 100014805 A G 58 1 1 64735 179575 123276 0 64735 179575 123276 0 367586 132 350 281 0 763 64603 179225 122995 0 366823 0.420371 0.402359 0.420408 0 0.955759 0.782196 1.16783 1.11814 0.909038 1.37535 1.0774 0.97251 1.1936 0.147755 1 0.0752525 0.0519876 NA
rs13107325 rs13107325 04 103188709 C T 59 1 1 314539 51078 1969 0 314539 51078 1969 0 367586 656 104 3 0 763 313883 50974 1966 0 366823 0.0748342 0.0720839 0.0748399 0 0.976222 0.793624 1.20083 0.730133 0.234667 2.2717 0.960314 0.790815 1.16614 0.667861 1 -0.041867 0.0975727 NA
rs6450176 rs6450176 05 53298025 G A 60 1 1 205147 139012 23427 0 205147 139012 23427 0 367586 419 297 47 0 763 204728 138715 23380 0 366823 0.25282 0.256225 0.252813 0 1.04616 0.901491 1.21404 0.982238 0.726346 1.32828 1.01815 0.907495 1.1423 0.768623 1 0.0173549 0.0589949 NA
5:55861786_C_T rs9686661 05 55861786 C T 61 0.999884 0.999703 235332 117442 14811.2 0 235332 117442 14811.2 0 367586 489.98 241.02 32 0 763 234842 117201 14779.2 0 366823 0.200041 0.199882 0.200042 -3.95878e-16 0.985639 0.844652 1.15016 1.03776 0.725467 1.48448 0.999001 0.881093 1.13269 0.975559 0.999921 -0.00196187 0.0640363 NA
5:67714246_A_G rs4976033 05 67714246 A G 62 0.983128 0.97252 131248 176794 59543.3 0 131248 176794 59543.3 0 367586 264.22 377.737 121.043 0 763 130984 176417 59422.2 0 366823 0.402465 0.406175 0.402457 8.70931e-16 1.06146 0.906914 1.24235 1.00982 0.814188 1.25247 1.01556 0.916832 1.12492 0.74646 0.971899 0.0171512 0.0530487 NA
5:74560579_G_A rs10066707 05 74560579 G A 63 0.993838 0.99098 146622 170694 50270.3 0 146622 170694 50270.3 0 367586 318.38 336.165 108.455 0 763 146304 170358 50161.9 0 366823 0.36894 0.362434 0.368954 1.66269e-15 0.906774 0.777791 1.05715 0.993537 0.798807 1.23574 0.972285 0.875824 1.07937 0.653177 0.993079 -0.0239462 0.0532904 NA
5:74562029_C_G rs2006760 05 74562029 C G 64 0.989448 0.974963 232555 119577 15454 0 232555 119577 15454 0 367586 492.929 234.78 35.2902 0 763 232062 119342 15418.7 0 366823 0.204693 0.200105 0.204703 -8.86766e-15 0.926163 0.792722 1.08207 1.07752 0.765468 1.51679 0.971921 0.857256 1.10192 0.735168 0.973782 -0.0218485 0.0645912 NA
rs7703051 rs7703051 05 74625487 C A 65 1 1 143724 172086 51776 0 143724 172086 51776 0 367586 300 344 119 0 763 143424 171742 51657 0 366823 0.37493 0.381389 0.374917 0 0.957596 0.820108 1.11813 1.10133 0.890425 1.36219 1.02791 0.926929 1.13989 0.577562 1 0.0294967 0.0529612 NA
5:74641707_G_A rs2303152 05 74641707 G A 66 0.999561 0.998347 297281 66549.7 3754.97 0 297281 66549.7 3754.97 0 367586 606.38 147.631 8.98824 0 763 296675 66402.1 3745.98 0 366823 0.100738 0.108524 0.100722 1.10846e-15 1.08776 0.908502 1.30238 1.17394 0.607129 2.26991 1.0869 0.924813 1.27738 0.335859 0.997508 0.0819582 0.085162 NA
5:74648496_G_T rs17238484 05 74648496 G T 67 0.99975 0.999474 220665 127957 18963.4 0 220665 127957 18963.4 0 367586 453.047 268.949 41.0039 0 763 220212 127688 18922.4 0 366823 0.22564 0.229985 0.225631 7.1258e-16 1.0238 0.880288 1.19072 1.05329 0.764859 1.45049 1.02506 0.909735 1.15501 0.694438 0.999817 0.0240575 0.06124 NA
rs5909 rs5909 05 74656175 G A 68 1 1 301812 62562 3212 0 301812 62562 3212 0 367586 634 121 8 0 763 301178 62441 3204 0 366823 0.0938365 0.0897772 0.093845 0 0.920555 0.757742 1.11835 1.18613 0.59008 2.38425 0.952379 0.798927 1.1353 0.64583 1 -0.0405327 0.0881984 NA
rs12916 rs12916 05 74656539 T C 69 1 1 132156 176603 58827 0 132156 176603 58827 0 367586 274 355 134 0 763 131882 176248 58693 0 366823 0.400256 0.408257 0.400239 0 0.969481 0.827978 1.13517 1.09889 0.893559 1.3514 1.03385 0.933424 1.14509 0.511884 1 0.034342 0.0523581 NA
rs4530754 rs4530754 05 122855416 G A 70 1 1 76377 182312 108897 0 76377 182312 108897 0 367586 147 400 216 0 763 76230 181912 108681 0 366823 0.455765 0.454784 0.455767 0 1.14027 0.94368 1.37781 1.03064 0.835614 1.27119 1.00397 0.907648 1.11052 0.944676 1 0.00357486 0.0515157 NA
rs6882076 rs6882076 05 156390297 T C 71 1 1 49173 170253 148160 0 49173 170253 148160 0 367586 105 354 304 0 763 49068 169899 147856 0 366823 0.365355 0.369594 0.365347 0 0.973692 0.782942 1.21091 0.960824 0.769463 1.19978 0.981893 0.884859 1.08957 0.739825 1 -0.01767 0.053209 NA
6:16109163_A_C rs2294261 06 16109163 A C 72 0.99645 0.994416 95752.4 183259 88575.1 0 95752.4 183259 88575.1 0 367586 202.757 380.071 180.173 0 763 95549.6 182878 88394.9 0 366823 0.490237 0.4852 0.490248 1.10846e-15 0.979389 0.825753 1.16161 0.960539 0.785732 1.17424 0.980001 0.886301 1.08361 0.764926 0.993995 -0.0153783 0.0514293 NA
6:26093141_G_A rs1800562 06 26093141 G A 73 0.99952 0.997285 313425 51906.4 2254.63 0 313425 51906.4 2254.63 0 367586 663.192 96.8235 2.98431 0 763 312762 51809.5 2251.65 0 366823 0.076738 0.0673605 0.0767575 8.70931e-16 0.881344 0.711953 1.09104 0.625055 0.200328 1.95027 0.868734 0.711 1.06146 0.137476 0.998018 -0.142778 0.0961305 NA
rs2247056 rs2247056 06 31265490 T C 74 1 1 32591 153678 181317 0 32591 153678 181317 0 367586 84 310 369 0 763 32507 153368 180948 0 366823 0.297699 0.313237 0.297667 0 0.782212 0.614456 0.995769 0.789169 0.622497 1.00047 0.929224 0.833852 1.0355 0.224143 1 -0.0683807 0.0562533 NA
6:34563164_A_G rs205262 06 34563164 A G 75 0.999283 0.998621 196621 144317 26647.4 0 196621 144317 26647.4 0 367586 394.235 305.753 63.0118 0 763 196227 144011 26584.4 0 366823 0.268797 0.282947 0.268767 -1.58351e-16 1.05676 0.910004 1.22719 1.17977 0.904024 1.53964 1.07357 0.960292 1.20022 0.197545 0.998038 0.0746085 0.0578999 NA
6:43757896_C_A rs998584 06 43757896 C A 76 0.996387 0.994693 98504 183562 85520.5 0 98504 183562 85520.5 0 367586 215.063 372.643 175.294 0 763 98288.9 183189 85345.2 0 366823 0.482339 0.473939 0.482357 3.95878e-16 0.92968 0.78589 1.09978 0.938702 0.76881 1.14614 0.966827 0.874306 1.06914 0.527706 0.996486 -0.0324659 0.0514098 NA
rs17789218 rs17789218 06 100600097 T C 77 1 1 209829 135864 21893 0 209829 135864 21893 0 367586 451 269 43 0 763 209378 135595 21850 0 366823 0.244365 0.232634 0.244389 0 0.921007 0.791809 1.07129 0.913632 0.668005 1.24958 0.93732 0.832268 1.05563 0.266399 1 -0.066315 0.0596683 NA
6:116337503_G_A rs868943 06 116337503 G A 78 0.999615 0.999376 122639 178859 66087.8 0 122639 178859 66087.8 0 367586 244.804 373.431 144.765 0 763 122394 178486 65943 0 366823 0.423077 0.434444 0.423054 7.1258e-16 1.04604 0.890181 1.2292 1.09758 0.893502 1.34827 1.0476 0.946653 1.15932 0.406148 0.999035 0.0430796 0.05186 NA
rs9491696 rs9491696 06 127452639 C G 79 1 1 94100 183991 89495 0 94100 183991 89495 0 367586 207 377 179 0 763 93893 183614 89316 0 366823 0.493736 0.481651 0.493761 0 0.931319 0.785929 1.10361 0.909048 0.744072 1.1106 0.952685 0.861577 1.05343 0.289249 1 -0.0543996 0.0513315 NA
6:139831757_T_C rs634869 06 139831757 T C 80 0.999776 0.999687 61831.2 177550 128204 0 61831.2 177550 128204 0 367586 117.063 389.937 256 0 763 61714.1 177160 127948 0 366823 0.409717 0.408953 0.409719 0 1.16036 0.943618 1.42689 1.0548 0.847434 1.31291 1.00317 0.905748 1.11107 0.945337 0.998694 0.00357433 0.0521312 NA
6:152040291_T_C rs12525163 06 152040291 T C 81 0.999285 0.998573 193858 146362 27365.9 0 193858 146362 27365.9 0 367586 406.039 302.957 54.0039 0 763 193452 146059 27311.8 0 366823 0.273533 0.269308 0.273541 1.34598e-15 0.988232 0.851468 1.14696 0.942063 0.709028 1.25169 0.978822 0.874041 1.09616 0.672419 0.997242 -0.0243715 0.057639 NA
6:160575985_C_T rs2297374 06 160575985 C T 82 0.998105 0.996826 143986 171881 51719.5 0 143986 171881 51719.5 0 367586 289.2 356 117.8 0 763 143697 171525 51601.7 0 366823 0.374497 0.38768 0.374469 2.69197e-15 1.03127 0.882913 1.20455 1.13431 0.915353 1.40563 1.05761 0.954018 1.17246 0.279765 0.996418 0.0573248 0.0530368 NA
rs1564348 rs1564348 06 160578860 T C 83 1 1 253279 103766 10541 0 253279 103766 10541 0 367586 548 195 20 0 763 252731 103571 10521 0 366823 0.169821 0.153997 0.169854 0 0.868309 0.73727 1.02264 0.8767 0.5609 1.3703 0.88965 0.77409 1.02246 0.0938993 1 -0.114519 0.0683623 NA
rs702485 rs702485 07 6449272 A G 84 1 1 109061 182158 76367 0 109061 182158 76367 0 367586 249 365 149 0 763 108812 181793 76218 0 366823 0.455529 0.434469 0.455573 0 0.877391 0.746711 1.03094 0.854292 0.69719 1.04679 0.91809 0.829622 1.01599 0.101895 1 -0.0842192 0.0514871 NA
7:16152174_T_A rs17286602 07 16152174 T A 85 0.997749 0.99646 120185 180187 67214.2 0 120185 180187 67214.2 0 367586 238.569 372.624 151.808 0 763 119946 179815 67062.4 0 366823 0.427948 0.443145 0.427917 -7.1258e-16 1.04188 0.885453 1.22594 1.13812 0.928362 1.39527 1.06391 0.961596 1.1771 0.209978 0.997518 0.0651891 0.0520004 NA
rs10282707 rs10282707 07 17911038 C T 86 1 1 133659 176056 57871 0 133659 176056 57871 0 367586 277 369 117 0 763 133382 175687 57754 0 366823 0.396911 0.395151 0.396915 0 1.01136 0.865292 1.18208 0.975486 0.785726 1.21108 0.992652 0.895734 1.10006 0.904304 1 -0.00630455 0.0524389 NA
rs12670798 rs12670798 07 21607352 T C 87 1 1 208500 136805 22281 0 208500 136805 22281 0 367586 405 309 49 0 763 208095 136496 22232 0 366823 0.2467 0.26671 0.246658 0 1.16318 1.00295 1.34899 1.13246 0.841658 1.52375 1.11086 0.991594 1.24448 0.0624053 1 0.110936 0.0595338 NA
rs4722551 rs4722551 07 25991826 T C 88 1 1 260182 98070 9334 0 260182 98070 9334 0 367586 542 204 17 0 763 259640 97866 9317 0 366823 0.15879 0.155963 0.158796 0 0.998552 0.849921 1.17317 0.874068 0.539126 1.4171 0.978866 0.852322 1.1242 0.746015 1 -0.0226798 0.0700214 NA
rs2073547 rs2073547 07 44582331 A G 89 1 1 245422 109039 13125 0 245422 109039 13125 0 367586 499 240 24 0 763 244923 108799 13101 0 366823 0.184024 0.188729 0.184014 0 1.08272 0.928063 1.26315 0.899158 0.596745 1.35482 1.03158 0.907313 1.17287 0.62258 1 0.0324021 0.0658317 NA
rs217386 rs217386 07 44600695 G A 90 1 1 121990 179168 66428 0 121990 179168 66428 0 367586 238 380 145 0 763 121752 178788 66283 0 366823 0.424423 0.439056 0.424393 0 1.08729 0.924504 1.27873 1.11909 0.910116 1.37605 1.0616 0.959413 1.17466 0.258162 1 0.0585816 0.051808 NA
rs4917014 rs4917014 07 50305863 T G 91 1 1 170006 160266 37314 0 170006 160266 37314 0 367586 360 342 61 0 763 169646 159924 37253 0 366823 0.319509 0.304063 0.319541 0 1.00775 0.86898 1.16868 0.771631 0.588098 1.01244 0.930398 0.834164 1.03773 0.207061 1 -0.0694582 0.0550518 NA
rs17145738 rs17145738 07 72982874 C T 92 1 1 283413 78558 5615 0 283413 78558 5615 0 367586 566 179 18 0 763 282847 78379 5597 0 366823 0.122132 0.140891 0.122093 0 1.14127 0.964527 1.3504 1.60713 1.00445 2.57143 1.17922 1.02068 1.36238 0.0265852 1 0.173332 0.0781635 NA
rs799160 rs799160 07 73060006 C T 93 1 1 96049 183953 87584 0 96049 183953 87584 0 367586 209 379 175 0 763 95840 183574 87409 0 366823 0.488486 0.47772 0.488508 0 0.946735 0.799486 1.1211 0.918084 0.750883 1.12252 0.957715 0.866098 1.05902 0.44575 1 -0.0391804 0.0513829 NA
7:116358044_A_G rs38855 07 116358044 A G 94 0.993016 0.989758 102992 183261 81332.4 0 102992 183261 81332.4 0 367586 227.812 373.263 161.925 0 763 102765 182888 81170.4 0 366823 0.470538 0.456824 0.470566 1.02928e-15 0.920654 0.780644 1.08578 0.89988 0.735527 1.10096 0.946237 0.855481 1.04662 0.281805 0.991321 -0.0554995 0.0515664 NA
7:130444934_A_G rs3996352 07 130444934 A G 95 0.997482 0.996091 94810.4 183476 89299.7 0 94810.4 183476 89299.7 0 367586 190.953 383.914 188.133 0 763 94619.4 183092 89111.5 0 366823 0.492504 0.498152 0.492492 -2.37527e-16 1.03901 0.873299 1.23615 1.04613 0.855175 1.27973 1.0229 0.925139 1.13099 0.701289 0.996077 0.0197071 0.0513767 NA
rs17173637 rs17173637 07 150529449 T C 96 1 1 308034 56880 2672 0 308034 56880 2672 0 367586 631 123 9 0 763 307403 56757 2663 0 366823 0.0846387 0.0923984 0.0846226 0 1.05576 0.870112 1.28101 1.64646 0.851755 3.18262 1.10124 0.925876 1.30983 0.274409 1 0.100721 0.0921537 NA
8:9184231_G_A rs4240624 08 9184231 G A 97 0.999841 0.999322 3037.28 61083.2 303465 0 3037.28 61083.2 303465 0 367586 4 135.867 623.133 0 763 3033.28 60947.4 302842 0 366823 0.0913498 0.094277 0.0913437 1.58351e-16 1.69048 0.625017 4.57224 1.56033 0.583394 4.17322 0.965758 0.813241 1.14688 0.704399 0.999035 -0.0337668 0.089003 NA
8:9267117_C_T rs9693857 08 9267117 C T 98 0.996631 0.995289 112952 181929 72705.1 0 112952 181929 72705.1 0 367586 220.71 383.659 158.631 0 763 112731 181545 72546.5 0 366823 0.445255 0.45932 0.445226 1.10846e-15 1.0794 0.914529 1.274 1.11685 0.910541 1.36991 1.05855 0.957059 1.1708 0.252379 0.996318 0.0591984 0.0517202 NA
8:15799853_G_C rs4332136 08 15799853 G C 99 0.999557 0.97821 361744 5820.84 21 0 361744 5820.84 21 0 367586 752.8 10.2 0 0 763 360991 5810.64 21 0 366823 0.00797478 0.00668414 0.00797747 -6.33405e-15 0.841771 0.453557 1.56227 NA NA NA 0.836787 0.451814 1.54978 0.630213 0.983561 -0.141947 0.294845 NA
rs4921914 rs4921914 08 18272438 C T 100 1 1 17860 128015 221711 0 17860 128015 221711 0 367586 41 258 464 0 763 17819 127757 221247 0 366823 0.222717 0.222805 0.222716 0 0.877677 0.631046 1.2207 0.911465 0.662056 1.25483 0.99949 0.885849 1.12771 0.954032 1 0.00355871 0.0617353 NA
rs1801177 rs1801177 08 19805708 G A 101 1 1 355064 12417 105 0 355064 12417 105 0 367586 732 31 0 0 763 354332 12386 105 0 366823 0.0171756 0.0203145 0.017169 0 1.21152 0.845375 1.73624 NA NA NA 1.18701 0.831388 1.69474 0.375275 1 0.174004 0.196252 NA
rs268 rs268 08 19813529 A G 102 1 1 354297 13161 128 0 354297 13161 128 0 367586 738 25 0 0 763 353559 13136 128 0 366823 0.0182502 0.0163827 0.018254 0 0.911764 0.611807 1.35878 NA NA NA 0.895776 0.603092 1.3305 0.517842 1 -0.122663 0.189683 NA
rs301 rs301 08 19816934 T C 103 1 1 215031 132363 20192 0 215031 132363 20192 0 367586 445 266 52 0 763 214586 132097 20140 0 366823 0.234975 0.242464 0.234959 0 0.971024 0.834049 1.13049 1.24505 0.933853 1.65994 1.04216 0.926911 1.17175 0.527822 1 0.0381824 0.0604788 NA
rs326 rs326 08 19819439 A G 104 1 1 183581 152452 31553 0 183581 152452 31553 0 367586 378 311 74 0 763 183203 152141 31479 0 366823 0.293208 0.300786 0.293192 0 0.990729 0.852553 1.1513 1.13934 0.887814 1.46211 1.03705 0.929465 1.15708 0.552932 1 0.0334444 0.0563633 NA
rs328 rs328 08 19819724 C G 105 1 1 297126 66721 3739 0 297126 66721 3739 0 367586 615 135 13 0 763 296511 66586 3726 0 366823 0.100927 0.105505 0.100918 0 0.977499 0.811205 1.17788 1.68216 0.970256 2.91639 1.05081 0.892311 1.23746 0.601066 1 0.0444322 0.0849778 NA
rs12678919 rs12678919 08 19844222 A G 106 1 1 299527 64583 3476 0 299527 64583 3476 0 367586 621 132 10 0 763 298906 64451 3466 0 366823 0.0973038 0.0996068 0.097299 0 0.985797 0.816807 1.18975 1.38872 0.742827 2.59622 1.02634 0.867868 1.21376 0.814696 1 0.0202404 0.08636 NA
8:19865843_G_A rs894210 08 19865843 G A 107 0.995362 0.992945 77450.3 182762 107374 0 77450.3 182762 107374 0 367586 173.937 360.345 228.718 0 763 77276.4 182401 107145 0 366823 0.459297 0.464102 0.459287 3.95878e-16 0.877697 0.732267 1.05201 0.948376 0.778484 1.15535 0.980813 0.886844 1.08474 0.629171 0.993376 -0.0249446 0.0516563 NA
rs10102164 rs10102164 08 55421614 G A 108 1 1 228370 122682 16534 0 228370 122682 16534 0 367586 454 266 43 0 763 227916 122416 16491 0 366823 0.211855 0.230668 0.211816 0 1.09084 0.937491 1.26928 1.309 0.957082 1.79032 1.11569 0.990284 1.25698 0.0856116 1 0.107794 0.062707 NA
8:59385919_C_T rs2326077 08 59385919 C T 109 0.999418 0.998927 41715.8 164193 161677 0 41715.8 164193 161677 0 367586 104.996 321.078 336.925 0 763 41610.8 163872 161340 0 366823 0.336825 0.348015 0.336802 -7.91756e-17 0.776498 0.622775 0.968166 0.827606 0.664614 1.03057 0.951418 0.856205 1.05722 0.381019 0.99976 -0.047521 0.0542464 NA
rs2293889 rs2293889 08 116599199 T G 110 1 1 68113 181339 118134 0 68113 181339 118134 0 367586 143 404 216 0 763 67970 180935 117918 0 366823 0.43196 0.452163 0.431918 0 1.0613 0.876847 1.28457 0.870673 0.704685 1.07576 0.921187 0.832761 1.019 0.120146 1 -0.0806247 0.0518766 NA
8:116663898_G_A rs2737252 08 116663898 G A 111 0.99825 0.996606 189806 148612 29168.6 0 189806 148612 29168.6 0 367586 408.271 296.624 58.1059 0 763 189397 148315 29110.5 0 366823 0.281497 0.270534 0.28152 1.82104e-15 0.927781 0.798797 1.07759 0.925968 0.703275 1.21918 0.946503 0.84532 1.0598 0.280396 0.998512 -0.0615501 0.0570209 NA
8:121868551_G_T rs4871137 08 121868551 G T 112 0.998591 0.99772 37337.3 159046 171203 0 37337.3 159046 171203 0 367586 75.0627 316.282 371.655 0 763 37262.2 158729 170831 0 366823 0.317912 0.305641 0.317938 -9.50107e-16 0.98915 0.768891 1.2725 1.07998 0.842543 1.38433 1.05899 0.949604 1.18097 0.294154 0.996079 0.0578618 0.0551562 NA
8:126474306_G_A rs2980885 08 126474306 G A 113 0.990879 0.979759 18546.6 128636 220403 0 18546.6 128636 220403 0 367586 35.7529 275.937 451.31 0 763 18510.9 128360 219952 0 366823 0.225429 0.227682 0.225425 -1.04512e-14 1.113 0.785321 1.57741 1.06234 0.755489 1.49381 0.987198 0.875762 1.11281 0.860216 0.983026 -0.0109111 0.0619599 NA
8:126482621_C_A rs2954022 08 126482621 C A 114 0.999791 0.999672 104997 183080 79509.4 0 104997 183080 79509.4 0 367586 219.988 399.09 143.922 0 763 104777 182680 79365.5 0 366823 0.465331 0.450153 0.465363 -3.95878e-16 1.04051 0.882451 1.22688 0.863695 0.699865 1.06588 0.940558 0.85024 1.04047 0.235882 0.999775 -0.061018 0.0514772 NA
8:126482621_C_T rs2954022 08 126482621 C T 115 0.999641 0.694303 367242 343.439 0.113725 0 367242 343.439 0.113725 0 367586 761.165 1.83529 0 0 763 366481 341.604 0.113725 0 366823 0.000467464 0.00120268 0.000465935 -7.83838e-15 2.58676 0.605319 11.0542 NA NA NA 2.58313 0.604998 11.029 0.13249 0.764004 1.40588 0.693544 frequentist_add:fell_back_to_em_algorithm
rs4075205 rs4075205 08 144284709 T C 116 1 1 105965 182871 78750 0 105965 182871 78750 0 367586 196 410 157 0 763 105769 182461 78593 0 366823 0.462981 0.474443 0.462958 0 1.2126 1.02264 1.43783 1.078 0.873696 1.33007 1.0472 0.946997 1.15802 0.33646 1 0.0494633 0.0514609 NA
8:145022657_G_T rs7832643 08 145022657 G T 117 0.993906 0.99187 130814 177083 59689.2 0 130814 177083 59689.2 0 367586 260.114 380.357 122.529 0 763 130554 176703 59566.7 0 366823 0.403255 0.40984 0.403241 2.37527e-16 1.08037 0.922603 1.26512 1.03243 0.83272 1.28005 1.02773 0.927952 1.13823 0.615536 0.989475 0.0264046 0.0525793 NA
9:2640759_A_G rs3780181 09 2640759 A G 118 0.997345 0.983965 319716 46170.5 1699.8 0 319716 46170.5 1699.8 0 367586 664.929 95.0745 2.99608 0 763 319051 46075.4 1696.8 0 366823 0.0674265 0.0662298 0.067429 -8.15508e-15 0.9901 0.798457 1.22774 0.847239 0.272077 2.63827 0.980954 0.801561 1.2005 0.886872 0.979837 -0.0147245 0.103502 NA
9:15304782_C_A rs686030 09 15304782 C A 119 0.999323 0.997839 7307.74 89253 271025 0 7307.74 89253 271025 0 367586 16 186.118 560.882 0 763 7291.74 89066.9 270464 0 366823 0.141285 0.142934 0.141281 -1.10846e-15 0.952319 0.571186 1.58777 0.945089 0.57467 1.55427 0.986532 0.854651 1.13876 0.907 0.998751 -0.00859045 0.0735337 NA
9:16904846_C_T rs7033354 09 16904846 C T 120 0.998694 0.997789 38090 160212 169284 0 38090 160212 169284 0 367586 79.2588 337.063 346.678 0 763 38010.8 159875 168937 0 366823 0.321547 0.324758 0.32154 -1.90021e-15 1.01109 0.791436 1.2917 0.98415 0.770852 1.25647 0.985398 0.885179 1.09696 0.75003 0.99656 -0.0175395 0.055052 NA
rs1883025 rs1883025 09 107664301 C T 121 1 1 204187 139469 23930 0 204187 139469 23930 0 367586 400 294 69 0 763 203787 139175 23861 0 366823 0.25481 0.283093 0.254751 0 1.07622 0.925646 1.2513 1.47325 1.14068 1.90279 1.15519 1.03331 1.29144 0.0113198 1 0.14901 0.0588352 NA
9:107684230_T_G rs2472509 09 107684230 T G 122 0.989664 0.982561 166611 161750 39224.9 0 166611 161750 39224.9 0 367586 357.949 336.447 68.6039 0 763 166253 161414 39156.3 0 366823 0.326726 0.31039 0.32676 1.82104e-15 0.968112 0.834106 1.12365 0.81376 0.628359 1.05387 0.927353 0.831953 1.03369 0.166301 0.981431 -0.0763379 0.05515 NA
rs8176720 rs8176720 09 136132873 T C 123 1 1 165305 162038 40243 0 165305 162038 40243 0 367586 334 344 85 0 763 164971 161694 40158 0 366823 0.329887 0.336828 0.329873 0 1.05081 0.903793 1.22175 1.04546 0.823738 1.32687 1.03179 0.927769 1.14748 0.517286 1 0.035318 0.0545422 NA
rs579459 rs579459 09 136154168 T C 124 1 1 230644 121108 15834 0 230644 121108 15834 0 367586 477 253 33 0 763 230167 120855 15801 0 366823 0.20781 0.209043 0.207807 0 1.01014 0.867177 1.17667 1.00775 0.707907 1.4346 1.00752 0.89045 1.13998 0.838225 1 0.0129505 0.0634318 NA
10:5196273_A_G rs1781930 10 5196273 A G 125 0.999819 0.999538 11602.8 107606 248377 0 11602.8 107606 248377 0 367586 31.0039 225.973 506.024 0 763 11571.8 107380 247871 0 366823 0.177933 0.188716 0.177911 1.58351e-16 0.785442 0.539359 1.1438 0.761952 0.529947 1.09553 0.930355 0.818274 1.05779 0.284401 0.999809 -0.0717435 0.0670196 NA
rs970548 rs970548 10 46013277 A C 126 1 1 208563 136635 22388 0 208563 136635 22388 0 367586 438 280 45 0 763 208125 136355 22343 0 366823 0.24676 0.242464 0.246769 0 0.975747 0.839728 1.1338 0.95702 0.70394 1.30109 0.976971 0.868932 1.09844 0.704574 1 -0.0225589 0.0594981 NA
10:65301725_T_C rs7897379 10 65301725 T C 127 0.999433 0.9991 99861.9 183712 84012.2 0 99861.9 183712 84012.2 0 367586 218.424 364.761 179.816 0 763 99643.5 183347 83832.4 0 366823 0.478441 0.4747 0.478449 -3.95878e-16 0.907577 0.767326 1.07346 0.978509 0.80308 1.19226 0.985084 0.890823 1.08932 0.753434 0.998903 -0.0161555 0.0514317 NA
rs2068888 rs2068888 10 94839642 G A 128 1 1 111288 181910 74388 0 111288 181910 74388 0 367586 216 383 164 0 763 111072 181527 74224 0 366823 0.449808 0.465924 0.449774 0 1.08495 0.91813 1.28207 1.13619 0.927247 1.39221 1.06723 0.965008 1.18028 0.19017 1 0.0675429 0.0515564 NA
rs2255141 rs2255141 10 113933886 A G 129 1 1 27842 146621 193123 0 27842 146621 193123 0 367586 60 300 403 0 763 27782 146321 192720 0 366823 0.275181 0.275229 0.27518 0 0.949351 0.719313 1.25296 0.968257 0.738032 1.2703 0.999755 0.893417 1.11875 0.970376 1 -0.00213615 0.0575208 NA
rs2923084 rs2923084 11 10388782 A G 130 1 1 248174 107712 11700 0 248174 107712 11700 0 367586 518 218 27 0 763 247656 107494 11673 0 366823 0.178342 0.178244 0.178342 0 0.969597 0.827562 1.13601 1.10586 0.750715 1.62902 0.999329 0.876423 1.13947 0.981457 1 0.00155752 0.0670113 NA
11:14276999_G_A rs2303975 11 14276999 G A 131 0.998944 0.99593 290402 72711.9 4472.22 0 290402 72711.9 4472.22 0 367586 592.953 160.796 9.25098 0 763 289809 72551.1 4462.97 0 366823 0.111071 0.117495 0.111058 -7.91756e-17 1.08324 0.909821 1.2897 1.01311 0.528841 1.94082 1.06568 0.91177 1.24558 0.363487 0.998323 0.0745103 0.081993 NA
11:18656271_C_T rs10832962 11 18656271 C T 132 0.998752 0.997178 24573.6 141017 201996 0 24573.6 141017 201996 0 367586 50.6941 278.682 433.624 0 763 24523 140738 201562 0 366823 0.258666 0.249063 0.258686 -2.13774e-15 0.957885 0.709916 1.29247 1.04068 0.777749 1.39251 1.05212 0.936758 1.18168 0.42422 0.996989 0.0469113 0.0587036 NA
rs326214 rs326214 11 47298360 G A 133 1 1 38532 160473 168581 0 38532 160473 168581 0 367586 81 345 337 0 763 38451 160128 168244 0 366823 0.323104 0.332241 0.323085 0 1.02276 0.802723 1.30312 0.950852 0.745879 1.21215 0.959288 0.862259 1.06723 0.439704 1 -0.0423535 0.0548128 NA
rs17788930 rs17788930 11 47752775 A G 134 1 1 156964 166067 44555 0 156964 166067 44555 0 367586 329 332 102 0 763 156635 165735 44453 0 366823 0.347098 0.351245 0.34709 0 0.953711 0.818712 1.11097 1.09243 0.874613 1.36448 1.01845 0.91674 1.13145 0.77011 1 0.0157165 0.0537812 NA
11:51512090_T_C rs11246602 11 51512090 T C 135 0.999692 0.998718 276600 84505.1 6481.33 0 276600 84505.1 6481.33 0 367586 544.863 202.141 15.9961 0 763 276055 84303 6465.33 0 366823 0.132578 0.153429 0.132535 -9.26354e-15 1.21484 1.03356 1.42791 1.25352 0.761962 2.06219 1.18623 1.03189 1.36364 0.0207591 0.998943 0.174563 0.0754918 NA
11:55324308_A_G rs12226802 11 55324308 A G 136 0.999928 0.999736 279095 82405 6085.81 0 279095 82405 6085.81 0 367586 549.008 200.992 13 0 763 278546 82204 6072.81 0 366823 0.128646 0.14875 0.128604 1.58351e-16 1.24052 1.05523 1.45835 1.08611 0.626258 1.88361 1.18403 1.02814 1.36354 0.0236161 0.999909 0.17305 0.0764585 NA
rs174532 rs174532 11 61548874 G A 137 1 1 182042 153298 32246 0 182042 153298 32246 0 367586 384 315 64 0 763 181658 152983 32182 0 366823 0.296244 0.290301 0.296256 0 0.974071 0.839103 1.13075 0.940785 0.721851 1.22612 0.971679 0.869895 1.08537 0.597031 1 -0.0296942 0.0561673 NA
rs1535 rs1535 11 61597972 A G 138 1 1 157003 166490 44093 0 157003 166490 44093 0 367586 312 348 103 0 763 156691 166142 43990 0 366823 0.346417 0.363041 0.346382 0 1.05194 0.902725 1.22581 1.17591 0.940875 1.46965 1.0755 0.968835 1.19391 0.216185 1 0.066551 0.0538118 NA
rs12801636 rs12801636 11 65391317 G A 139 1 1 220966 127917 18703 0 220966 127917 18703 0 367586 435 284 44 0 763 220531 127633 18659 0 366823 0.224877 0.243775 0.224837 0 1.12807 0.971244 1.31022 1.19549 0.876453 1.63065 1.11138 0.988678 1.2493 0.0742165 1 0.109564 0.0613709 NA
rs499974 rs499974 11 75455021 C A 140 1 1 261490 97062 9034 0 261490 97062 9034 0 367586 557 183 23 0 763 260933 96879 9011 0 366823 0.156603 0.150066 0.156616 0 0.884902 0.748681 1.04591 1.19572 0.787555 1.81542 0.950787 0.826053 1.09436 0.52056 1 -0.0453726 0.0706209 NA
11:116639104_A_G rs10790162 11 116639104 A G 141 0.999743 0.998467 1651.59 46442.9 319492 0 1651.59 46442.9 319492 0 367586 3 97.1294 662.871 0 763 1648.59 46345.7 318829 0 366823 0.0676659 0.0675815 0.067666 4.75053e-16 1.15168 0.364666 3.63723 1.14252 0.367159 3.55527 1.00134 0.819761 1.22314 0.971082 0.99788 -0.00371505 0.102481 NA
rs603446 rs603446 11 116654435 C T 142 1 1 109735 182269 75582 0 109735 182269 75582 0 367586 221 377 165 0 763 109514 181892 75417 0 366823 0.453544 0.463303 0.453524 0 1.02708 0.869795 1.21281 1.08416 0.885975 1.32667 1.04018 0.940508 1.1504 0.488608 1 0.0356864 0.0515309 NA
11:122534504_T_C rs7117842 11 122534504 T C 143 0.993245 0.988903 146344 171063 50178.2 0 146344 171063 50178.2 0 367586 308.29 348.451 106.259 0 763 146036 170715 50071.9 0 366823 0.369192 0.367607 0.369195 5.14641e-15 0.966877 0.829366 1.12719 1.00524 0.806147 1.25351 0.993198 0.894942 1.10224 0.9304 0.990373 -0.00466432 0.0534028 NA
rs11220462 rs11220462 11 126243952 G A 144 1 1 276605 84420 6561 0 276605 84420 6561 0 367586 576 170 17 0 763 276029 84250 6544 0 366823 0.132679 0.133683 0.132677 0 0.966966 0.814776 1.14758 1.24491 0.768055 2.01782 1.00875 0.870335 1.16918 0.876983 1 0.011703 0.0756033 NA
12:20463526_A_G rs11045163 12 20463526 A G 145 0.996867 0.995059 119302 180158 68125.7 0 119302 180158 68125.7 0 367586 263.333 346.443 153.224 0 763 119039 179812 67972.4 0 366823 0.430389 0.427844 0.430394 -2.37527e-16 0.870953 0.741875 1.02249 1.019 0.834811 1.24383 0.989645 0.894112 1.09538 0.866913 0.996558 -0.00869646 0.0518939 NA
12:57844049_C_T rs3741414 12 57844049 C T 146 0.999661 0.999183 211838 134087 21660.2 0 211838 134087 21660.2 0 367586 442.38 285.608 35.0118 0 763 211396 133802 21625.2 0 366823 0.241315 0.233048 0.241332 7.91756e-16 1.02002 0.878876 1.18383 0.773668 0.548263 1.09174 0.955244 0.848244 1.07574 0.385581 0.998574 -0.0519206 0.0598398 NA
rs10861661 rs10861661 12 107174646 A C 147 1 1 208429 136995 22162 0 208429 136995 22162 0 367586 417 294 52 0 763 208012 136701 22110 0 366823 0.246635 0.260813 0.246605 0 1.07282 0.923925 1.24572 1.17319 0.879095 1.56566 1.07794 0.96142 1.20858 0.174072 1 0.0810127 0.0596016 NA
12:109950144_A_G rs2241210 12 109950144 A G 148 0.999873 0.999793 83585.8 183041 100959 0 83585.8 183041 100959 0 367586 172.788 361.024 229.188 0 763 83413 182680 100730 0 366823 0.476369 0.463041 0.476396 1.58351e-16 0.954034 0.795684 1.1439 1.09838 0.901365 1.33846 1.05509 0.953987 1.1669 0.290036 0.999034 0.0542966 0.0513179 NA
rs653178 rs653178 12 112007756 C T 149 1 1 85723 183395 98468 0 85723 183395 98468 0 367586 166 389 208 0 763 85557 183006 98260 0 366823 0.482664 0.472477 0.482685 0 1.09555 0.913352 1.31409 1.09102 0.889515 1.33818 1.04176 0.942058 1.15202 0.324662 1 0.0505328 0.0513064 NA
12:112310580_G_A rs6489818 12 112310580 G A 150 0.999913 0.999793 249772 106362 11452.5 0 249772 106362 11452.5 0 367586 511 231 21 0 763 249261 106131 11431.5 0 366823 0.175832 0.178899 0.175826 0 1.0617 0.908748 1.2404 0.896085 0.578956 1.38693 1.02129 0.895848 1.16429 0.669158 0.999999 0.0288358 0.0674831 NA
12:121376416_C_T rs1186380 12 121376416 C T 151 0.996029 0.991403 206291 138369 22926.1 0 206291 138369 22926.1 0 367586 427.09 287.4 48.5098 0 763 205863 138082 22877.6 0 366823 0.250583 0.251913 0.25058 -4.51301e-15 1.00325 0.863771 1.16525 1.02207 0.759229 1.37589 1.00711 0.897078 1.13064 0.838003 0.986885 0.012203 0.0596874 NA
12:121416650_A_C rs1169288 12 121416650 A C 152 0.993936 0.989163 172179 158854 36552.3 0 172179 158854 36552.3 0 367586 377.388 322.839 62.7725 0 763 171802 158531 36489.5 0 366823 0.315516 0.29383 0.315562 -4.90889e-15 0.927066 0.798934 1.07575 0.783144 0.599389 1.02323 0.902478 0.808262 1.00768 0.0731336 0.990726 -0.0993867 0.0554615 NA
12:125259888_A_G rs838876 12 125259888 A G 153 0.987459 0.977169 36940.4 159435 171211 0 36940.4 159435 171211 0 367586 81.851 332.604 348.545 0 763 36858.5 159102 170863 0 366823 0.317361 0.325233 0.317345 -1.10054e-14 0.941382 0.738964 1.19925 0.918599 0.721871 1.16894 0.964471 0.866415 1.07363 0.475856 0.976462 -0.0397646 0.0557722 NA
12:125283766_C_T rs10773105 12 125283766 C T 154 0.998305 0.997077 89399.3 183992 94194.8 0 89399.3 183992 94194.8 0 367586 206.008 369.231 187.761 0 763 89193.3 183623 94007 0 366823 0.493477 0.511957 0.493439 -1.34598e-15 0.870605 0.734033 1.03259 0.864755 0.709441 1.05407 0.928592 0.839821 1.02675 0.153981 0.997785 -0.0732447 0.0513778 NA
rs4942486 rs4942486 13 32953388 T C 155 1 1 83345 183365 100876 0 83345 183365 100876 0 367586 173 376 214 0 763 83172 182989 100662 0 366823 0.476154 0.473132 0.47616 0 0.987857 0.824921 1.18297 1.02207 0.836293 1.24911 1.01222 0.915344 1.11934 0.845266 1 0.010024 0.0513625 NA
rs1341267 rs1341267 13 95284980 C A 156 1 1 59044 176274 132268 0 59044 176274 132268 0 367586 119 381 263 0 763 58925 175893 132005 0 366823 0.400399 0.405636 0.400388 0 1.07258 0.872865 1.31799 0.986547 0.794295 1.22533 0.978424 0.883289 1.08381 0.676539 1 -0.0218098 0.0522779 NA
rs8017377 rs8017377 14 24883887 G A 157 1 1 101683 183219 82684 0 101683 183219 82684 0 367586 222 363 178 0 763 101461 182856 82506 0 366823 0.474157 0.471166 0.474163 0 0.907285 0.767612 1.07237 0.986008 0.809368 1.2012 0.988049 0.89347 1.09264 0.809138 1 -0.0123999 0.0513369 NA
rs4983559 rs4983559 14 105277209 G A 158 1 1 54855 174746 137985 0 54855 174746 137985 0 367586 94 357 312 0 763 54761 174389 137673 0 366823 0.386924 0.357143 0.386986 0 1.19259 0.950001 1.49714 1.32023 1.0481 1.66301 1.13631 1.02324 1.26189 0.0175782 1 0.125202 0.0527301 NA
rs2412710 rs2412710 15 42683787 G A 159 1 1 354444 13030 112 0 354444 13030 112 0 367586 730 33 0 0 763 353714 12997 112 0 366823 0.0180284 0.0216252 0.018021 0 1.23027 0.8676 1.74454 NA NA NA 1.20442 0.85268 1.70126 0.279978 1 0.20855 0.193036 NA
15:44211273_T_C rs492571 15 44211273 T C 160 0.999756 0.997857 337416 29521.7 648.675 0 337416 29521.7 648.675 0 367586 691.682 71.3176 0 0 763 336724 29450.3 648.675 0 366823 0.0419208 0.046735 0.0419108 -8.70931e-16 1.17889 0.923599 1.50475 NA NA NA 1.12075 0.883391 1.42189 0.316713 0.993279 0.129045 0.128886 NA
rs1532085 rs1532085 15 58683366 A G 161 1 1 55024 174195 138367 0 55024 174195 138367 0 367586 111 374 278 0 763 54913 173821 138089 0 366823 0.386635 0.390564 0.386627 0 1.06444 0.861037 1.3159 0.995951 0.799041 1.24138 0.983566 0.887346 1.09022 0.768165 1 -0.0155125 0.0526246 NA
15:58731153_G_C rs261342 15 58731153 G C 162 0.994844 0.988361 17975.2 126316 223295 0 17975.2 126316 223295 0 367586 31.7725 223 508.227 0 763 17943.4 126093 222786 0 366823 0.220719 0.187775 0.220788 -8.15508e-15 0.998772 0.68851 1.44885 1.28832 0.899955 1.84427 1.22562 1.07773 1.39381 0.00181091 0.989926 0.193682 0.0620855 NA
rs2652834 rs2652834 15 63396867 A G 163 1 1 12886 111853 242847 0 12886 111853 242847 0 367586 13 242 508 0 763 12873 111611 242339 0 366823 0.187201 0.175623 0.187225 0 2.14706 1.22849 3.75247 2.07576 1.19665 3.60071 1.08128 0.947579 1.23386 0.259015 1 0.0742017 0.0657397 NA
15:72566615_C_T rs1035744 15 72566615 C T 164 0.997742 0.99523 26414.8 145250 195922 0 26414.8 145250 195922 0 367586 55.7961 295.725 411.478 0 763 26359 144954 195510 0 366823 0.269432 0.266919 0.269438 -1.42516e-15 0.963794 0.723788 1.28339 0.994266 0.751515 1.31543 1.01292 0.904197 1.13471 0.858416 0.996774 0.0103503 0.0580201 NA
rs3198697 rs3198697 16 15129940 C T 165 1 1 129009 177245 61332 0 129009 177245 61332 0 367586 274 353 136 0 763 128735 176892 61196 0 366823 0.407944 0.409567 0.407941 0 0.937589 0.800584 1.09804 1.04415 0.849919 1.28276 1.00675 0.909005 1.11502 0.886982 1 0.00741207 0.0521522 NA
rs749671 rs749671 16 31088347 G A 166 1 1 144921 171587 51078 0 144921 171587 51078 0 367586 292 362 109 0 763 144629 171225 50969 0 366823 0.372352 0.380079 0.372336 0 1.04716 0.897408 1.22191 1.05924 0.84986 1.3202 1.03354 0.931946 1.14622 0.553865 1 0.0313977 0.0530386 NA
16:53799977_T_G rs9930333 16 53799977 T G 167 0.999912 0.999843 122301 179563 65721.5 0 122301 179563 65721.5 0 367586 249.016 363.98 150.004 0 763 122052 179199 65571.5 0 366823 0.423039 0.435117 0.423013 0 0.995547 0.847203 1.16987 1.12126 0.915446 1.37335 1.05065 0.949424 1.16267 0.352505 0.999905 0.0482592 0.051906 NA
rs9989419 rs9989419 16 56985139 A G 168 1 1 57303 175482 134801 0 57303 175482 134801 0 367586 118 366 279 0 763 57185 175116 134522 0 366823 0.394585 0.394495 0.394585 0 1.01287 0.822906 1.2467 1.0051 0.810289 1.24676 1.00038 0.902678 1.10865 0.989954 1 0.000660921 0.0524929 NA
rs5880 rs5880 16 57015091 G C 169 1 1 327936 38434 1216 0 327936 38434 1216 0 367586 679 82 2 0 763 327257 38352 1214 0 366823 0.055587 0.0563565 0.0555854 0 1.03049 0.819263 1.29618 0.794018 0.197946 3.18504 1.0147 0.816109 1.26162 0.913969 1 0.012054 0.111577 NA
rs16942887 rs16942887 16 67928042 G A 170 1 1 287913 74698 4975 0 287913 74698 4975 0 367586 599 147 17 0 763 287314 74551 4958 0 366823 0.11514 0.118611 0.115133 0 0.945788 0.789525 1.13298 1.64465 1.01475 2.66555 1.03427 0.885459 1.20809 0.679243 1 0.0331905 0.080268 NA
16:72057282_A_G rs2288002 16 72057282 A G 171 0.996483 0.994849 69243.7 180680 117662 0 69243.7 180680 117662 0 367586 150.353 389.118 223.529 0 763 69093.4 180291 117438 0 366823 0.43414 0.452047 0.434103 1.58351e-15 0.991815 0.821492 1.19745 0.874681 0.711174 1.07578 0.929856 0.840596 1.02859 0.171642 0.997457 -0.0708493 0.0518303 NA
rs2000999 rs2000999 16 72108093 G A 172 1 1 241537 112695 13354 0 241537 112695 13354 0 367586 523 217 23 0 763 241014 112478 13331 0 366823 0.18962 0.172346 0.189656 0 0.889063 0.758804 1.04168 0.795071 0.523475 1.20758 0.889727 0.778944 1.01627 0.101479 1 -0.107228 0.0654739 NA
rs2925979 rs2925979 16 81534790 T C 173 1 1 33095 154517 179974 0 33095 154517 179974 0 367586 68 327 368 0 763 33027 154190 179606 0 366823 0.300211 0.303408 0.300205 0 1.03003 0.793018 1.33789 0.995147 0.768092 1.28932 0.984915 0.882981 1.09862 0.801097 1 -0.0140926 0.0559391 NA
rs314253 rs314253 17 7091650 T C 174 1 1 155733 167003 44850 0 155733 167003 44850 0 367586 328 342 93 0 763 155405 166661 44757 0 366823 0.349174 0.346003 0.349181 0 0.972262 0.835468 1.13145 0.984494 0.781823 1.2397 0.986083 0.887276 1.09589 0.780437 1 -0.0149961 0.0537978 NA
rs4791641 rs4791641 17 8161149 C T 175 1 1 90802 183497 93287 0 90802 183497 93287 0 367586 183 384 196 0 763 90619 183113 93091 0 366823 0.49662 0.491481 0.496631 0 1.03844 0.870645 1.23857 1.0426 0.852171 1.27558 1.02081 0.92324 1.1287 0.685779 1 0.0207607 0.0513129 NA
17:37821435_G_T rs931992 17 37821435 G T 176 0.998944 0.998045 40717.2 163133 163736 0 40717.2 163133 163736 0 367586 68.0392 358.835 336.125 0 763 40649.2 162774 163400 0 366823 0.332666 0.324321 0.332684 0 1.31705 1.01613 1.70709 1.22897 0.946856 1.59514 1.03864 0.932973 1.15628 0.493691 0.99828 0.037299 0.0544949 NA
rs8077889 rs8077889 17 41878166 A C 177 1 1 227074 123834 16678 0 227074 123834 16678 0 367586 474 263 26 0 763 226600 123571 16652 0 366823 0.213814 0.206422 0.213829 0 1.01747 0.874988 1.18315 0.746429 0.502803 1.1081 0.956348 0.844741 1.0827 0.461874 1 -0.046046 0.0625826 NA
17:45391804_T_C rs7225700 17 45391804 T C 178 0.999707 0.999518 46234.7 168484 152868 0 46234.7 168484 152868 0 367586 94.0745 347.933 320.992 0 763 46140.6 168136 152547 0 366823 0.354955 0.351299 0.354963 0 1.01496 0.808034 1.27487 1.03206 0.819982 1.29898 1.01617 0.914687 1.12891 0.744953 0.999713 0.0174555 0.0536595 NA
17:66882466_T_G rs4148005 17 66882466 T G 179 0.999123 0.998376 171388 159411 36787.2 0 171388 159411 36787.2 0 367586 358.392 331.663 72.9451 0 763 171030 159079 36714.2 0 366823 0.316912 0.312944 0.316921 2.53362e-15 0.994939 0.856786 1.15537 0.948145 0.736932 1.2199 0.981738 0.880956 1.09405 0.740189 0.998755 -0.0183192 0.0552442 NA
17:76388202_A_G rs4969178 17 76388202 A G 180 0.986996 0.976306 55545.7 174852 137189 0 55545.7 174852 137189 0 367586 105.176 358.937 298.886 0 763 55440.5 174493 136890 0 366823 0.388947 0.37306 0.38898 -1.02928e-15 1.0843 0.872324 1.34779 1.15092 0.92139 1.43762 1.06984 0.964309 1.18692 0.17556 0.97864 0.0720054 0.053158 NA
rs4939883 rs4939883 18 47167214 T C 181 1 1 11820 108377 247389 0 11820 108377 247389 0 367586 21 242 500 0 763 11799 108135 246889 0 366823 0.179573 0.186107 0.179559 0 1.2574 0.804742 1.96469 1.13787 0.735044 1.76147 0.957115 0.841232 1.08896 0.534044 1 -0.0415616 0.0668359 NA
18:47209143_C_T rs11660468 18 47209143 C T 182 0.998554 0.997576 136025 174672 56888.6 0 136025 174672 56888.6 0 367586 278.341 372.655 112.004 0 763 135747 174300 56776.6 0 366823 0.392357 0.390998 0.39236 -6.33405e-16 1.0427 0.892597 1.21805 0.962089 0.772452 1.19828 0.994301 0.897051 1.10209 0.92819 0.998241 -0.00473042 0.0524891 NA
18:57798110_C_T rs952044 18 57798110 C T 183 0.993776 0.990504 165280 162582 39723.3 0 165280 162582 39723.3 0 367586 319.298 356.404 87.298 0 763 164961 162226 39636 0 366823 0.329214 0.347969 0.329175 -7.91756e-16 1.13503 0.975773 1.32028 1.13789 0.897807 1.44217 1.08756 0.97872 1.20851 0.132106 0.9938 0.0824479 0.0547517 NA
19:8431581_G_A rs2278236 19 8431581 G A 184 0.998561 0.99757 86114.3 183792 97680 0 86114.3 183792 97680 0 367586 192.565 373.392 197.043 0 763 85921.8 183418 97482.9 0 366823 0.484268 0.497065 0.484241 1.26681e-15 0.908341 0.763216 1.08106 0.901902 0.739285 1.10029 0.949979 0.859186 1.05037 0.320503 0.997867 -0.0510515 0.0513893 NA
rs6511720 rs6511720 19 11202306 G T 185 1 1 285447 77059 5080 0 285447 77059 5080 0 367586 605 147 11 0 763 284842 76912 5069 0 366823 0.118638 0.110747 0.118654 0 0.899854 0.751315 1.07776 1.02169 0.562424 1.85598 0.925063 0.788256 1.08561 0.353822 1 -0.0736182 0.0793982 NA
19:11227602_C_T rs688 19 11227602 C T 186 0.999561 0.9993 110653 182452 74481.8 0 110653 182452 74481.8 0 367586 229.992 374.02 158.988 0 763 110423 182078 74322.8 0 366823 0.4508 0.453471 0.450794 1.58351e-16 0.986239 0.836721 1.16248 1.02704 0.838882 1.2574 1.01086 0.913853 1.11817 0.859389 0.99951 0.00913717 0.0515783 NA
19:19407718_T_C rs10401969 19 19407718 T C 187 0.999493 0.997443 313362 52106.4 2117.37 0 313362 52106.4 2117.37 0 367586 658.969 98.0314 6 0 763 312703 52008.3 2111.37 0 366823 0.0766366 0.0721044 0.0766461 -5.54229e-16 0.894458 0.723313 1.1061 1.34851 0.60294 3.01603 0.936141 0.770931 1.13675 0.507851 0.999707 -0.0638808 0.0964692 NA
rs731839 rs731839 19 33899065 G A 188 1 1 41265 163822 162499 0 41265 163822 162499 0 367586 77 351 335 0 763 41188 163471 162164 0 366823 0.335094 0.330931 0.335103 0 1.14854 0.897275 1.47017 1.10502 0.862364 1.41596 1.01896 0.915803 1.13374 0.780542 1 0.01516 0.0544122 NA
19:35556744_T_C rs1688030 19 35556744 T C 189 0.99969 0.998271 1691.18 45797.9 320097 0 1691.18 45797.9 320097 0 367586 4 90.6 668.4 0 763 1687.18 45707.3 319428 0 366823 0.0668963 0.0646134 0.0669011 5.54229e-16 0.836074 0.306783 2.27855 0.882603 0.329898 2.3613 1.03794 0.846155 1.27321 0.721077 0.997493 0.0366758 0.102728 NA
rs6859 rs6859 19 45382034 A G 190 1 1 65619 179010 122957 0 65619 179010 122957 0 367586 145 373 245 0 763 65474 178637 122712 0 366823 0.422007 0.434469 0.421981 0 0.942841 0.778114 1.14244 0.901529 0.734002 1.10729 0.950274 0.858703 1.05161 0.347228 1 -0.0487136 0.0518241 NA
rs7254892 rs7254892 19 45389596 G A 191 1 1 344881 22366 339 0 344881 22366 339 0 367586 718 45 0 0 763 344163 22321 339 0 366823 0.031345 0.0294889 0.0313489 0 0.966359 0.714823 1.30641 NA NA NA 0.938863 0.697703 1.26338 0.654443 1 -0.0658755 0.147175 NA
rs492602 rs492602 19 49206417 A G 192 1 1 89552 183204 94830 0 89552 183204 94830 0 367586 186 377 200 0 763 89366 182827 94630 0 366823 0.492821 0.490826 0.492825 0 0.990742 0.831015 1.18117 1.01545 0.831498 1.24011 1.00803 0.911676 1.11457 0.982846 1 0.00110713 0.0514935 NA
rs17695224 rs17695224 19 52324216 G A 193 1 1 197505 144049 26032 0 197505 144049 26032 0 367586 422 291 50 0 763 197083 143758 25982 0 366823 0.266758 0.256225 0.26678 0 0.945361 0.814085 1.09781 0.89874 0.67019 1.20523 0.946809 0.843911 1.06225 0.345538 1 -0.0547715 0.058065 NA
rs103294 rs103294 19 54797848 C T 194 1 1 221245 127588 18753 0 221245 127588 18753 0 367586 454 274 35 0 763 220791 127314 18718 0 366823 0.224565 0.225426 0.224563 0 1.04665 0.900768 1.21615 0.909356 0.644568 1.28292 1.00496 0.891142 1.13331 0.979049 1 -0.00161261 0.0614063 NA
rs364585 rs364585 20 12962718 A G 195 1 1 56348 175283 135955 0 56348 175283 135955 0 367586 106 349 308 0 763 56242 174934 135647 0 366823 0.391716 0.367628 0.391767 0 1.05854 0.851558 1.31582 1.20475 0.965931 1.50261 1.10795 0.99835 1.22959 0.0566495 1 0.100172 0.0525561 NA
rs2328223 rs2328223 20 17845921 A C 196 1 1 242960 111732 12894 0 242960 111732 12894 0 367586 514 223 26 0 763 242446 111509 12868 0 366823 0.187058 0.18021 0.187073 0 0.943294 0.805975 1.10401 0.953047 0.642441 1.41382 0.95525 0.838239 1.0886 0.50001 1 -0.0443791 0.0657981 NA
20:34154741_C_T rs7264396 20 34154741 C T 197 0.999888 0.999709 229265 122192 16129.7 0 229265 122192 16129.7 0 367586 481.035 254.965 27 0 763 228784 121937 16102.7 0 366823 0.210088 0.202467 0.210104 3.16702e-16 0.994474 0.854248 1.15772 0.797467 0.541026 1.17546 0.954423 0.842286 1.08149 0.54081 0.999864 -0.038663 0.0632173 NA
20:39180436_T_C rs6016381 20 39180436 T C 198 0.985662 0.976158 134743 175256 57587.4 0 134743 175256 57587.4 0 367586 301.486 338.745 122.769 0 763 134441 174917 57464.7 0 366823 0.395051 0.382885 0.395077 3.95878e-15 0.863587 0.739331 1.00873 0.95269 0.772182 1.17539 0.949995 0.856737 1.0534 0.299615 0.974926 -0.055098 0.0531188 NA
20:39724338_T_C rs6065311 20 39724338 T C 199 0.999669 0.999483 99688.9 183946 83951.3 0 99688.9 183946 83951.3 0 367586 182.063 411.925 169.012 0 763 99506.9 183534 83782.3 0 366823 0.478593 0.491448 0.478567 -3.16702e-16 1.22669 1.03016 1.46071 1.10255 0.894101 1.35959 1.05293 0.952282 1.16421 0.292239 0.999774 0.0541862 0.0514481 NA
rs1800961 rs1800961 20 43042364 C T 200 1 1 345047 22185 354 0 345047 22185 354 0 367586 711 52 0 0 763 344336 22133 354 0 366823 0.0311397 0.034076 0.0311335 0 1.13783 0.858322 1.50835 NA NA NA 1.09785 0.832335 1.44805 0.525393 1 0.0936053 0.147397 NA
20:44585420_A_G rs4465830 20 44585420 A G 201 0.999851 0.999604 243276 111557 12752.9 0 243276 111557 12752.9 0 367586 511.992 226.969 24.0392 0 763 242764 111330 12728.9 0 366823 0.186437 0.180241 0.18645 -6.33405e-16 0.96666 0.826656 1.13038 0.895468 0.594621 1.34853 0.959377 0.841867 1.09329 0.491072 0.999771 -0.0453034 0.0657901 NA
rs181362 rs181362 22 21932068 C T 202 1 1 239937 113956 13693 0 239937 113956 13693 0 367586 474 267 22 0 763 239463 113689 13671 0 366823 0.192257 0.203801 0.192233 0 1.18646 1.02105 1.37866 0.812985 0.530014 1.24703 1.07558 0.949488 1.21841 0.245085 1 0.0756452 0.0650784 NA
rs5763662 rs5763662 22 30378703 C T 203 1 1 351124 16288 174 0 351124 16288 174 0 367586 738 25 0 0 763 350386 16263 174 0 366823 0.0226287 0.0163827 0.0226417 0 0.729843 0.48977 1.0876 NA NA NA 0.718959 0.484082 1.0678 0.130123 1 -0.264604 0.174815 NA
22:38595411_G_A rs3761445 22 38595411 G A 204 0.998847 0.998255 59201 176652 131733 0 59201 176652 131733 0 367586 119.004 369.016 274.98 0 763 59082 176283 131458 0 366823 0.40134 0.397787 0.401347 -4.75053e-16 1.03927 0.845091 1.27807 1.0385 0.837361 1.28796 1.01495 0.915962 1.12463 0.802096 0.999081 0.0131036 0.0522816 NA
# Completed successfully at 2019-08-07 22:36:54
