# Supplementary material for: Predicting the effect of statins on cancer risk using genetic variants from a Mendelian randomization study in the UK Biobank
Source: eLife. 2020 Oct 13;9:e57191. doi: 10.7554/eLife.57191 (PMC7553780; doi:10.7554/eLife.57191)
Supplement: Source data 1. [file elife-57191-data1.zip › lipid_snps_CANCER_outcomes_NHL_fol.out]

# Analysis: "SNPTEST 2.5.4-beta1 analysis, started 2019-08-07 20:11:27"
#  started: 2019-08-07 22:42:10
# 
# Analysis properties:
#   -cov_names PC1 PC2 PC3 PC4 PC5 PC6 PC7 PC8 PC9 PC10 ages sex (user-supplied)
#   -data /rds/project/jmmh2/rds-jmmh2-projects/zz_mr/Association_Tests_August/bgen/lipid_snps.bgen /rds/project/jmmh2/rds-jmmh2-projects/zz_mr/Association_Tests_August/input/cancer_v3.sample (user-supplied)
#   -exclude_samples /rds/project/jmmh2/rds-jmmh2-projects/zz_mr/Amy_GWAS/input_all/exclusion_list.txt (user-supplied)
#   -frequentist 1 (user-supplied)
#   -method score (user-supplied)
#   -o /rds/project/jmmh2/rds-jmmh2-projects/zz_mr/Association_Tests_August/output/lipid_snps_CANCER_outcomes_NHL_fol.out (user-supplied)
#   -pheno NHL_fol (user-supplied)
# 
alternate_ids rsid chromosome position alleleA alleleB index average_maximum_posterior_call info cohort_1_AA cohort_1_AB cohort_1_BB cohort_1_NULL all_AA all_AB all_BB all_NULL all_total cases_AA cases_AB cases_BB cases_NULL cases_total controls_AA controls_AB controls_BB controls_NULL controls_total all_maf cases_maf controls_maf missing_data_proportion het_OR het_OR_lower het_OR_upper hom_OR hom_OR_lower hom_OR_upper all_OR all_OR_lower all_OR_upper frequentist_add_pvalue frequentist_add_info frequentist_add_beta_1 frequentist_add_se_1 comment
rs10903129 rs10903129 01 25768937 A G 1 1 1 72158 181055 114373 0 72158 181055 114373 0 367586 112 251 184 0 547 72046 180804 114189 0 367039 0.442578 0.434186 0.442591 0 0.893013 0.714591 1.11598 1.03654 0.819387 1.31124 1.03472 0.918044 1.16623 0.599366 1 0.0319919 0.0609007 NA
rs4660293 rs4660293 01 40028180 A G 2 1 1 215504 132022 20060 0 215504 132022 20060 0 367586 322 197 28 0 547 215182 131825 20032 0 367039 0.234152 0.231261 0.234156 0 0.998662 0.836307 1.19254 0.934079 0.634677 1.37472 0.983918 0.854825 1.13251 0.803374 1 -0.017817 0.0715595 NA
rs2479394 rs2479394 01 55486064 G A 3 1 1 28474 148012 191100 0 28474 148012 191100 0 367586 43 224 280 0 547 28431 147788 190820 0 367039 0.278792 0.283364 0.278785 0 1.00215 0.722942 1.38919 0.970192 0.70361 1.33778 0.977596 0.857051 1.1151 0.694538 1 -0.0265412 0.0675857 NA
rs11206510 rs11206510 01 55496039 T C 4 1 1 242622 111961 13003 0 242622 111961 13003 0 367586 363 164 20 0 547 242259 111797 12983 0 367039 0.187666 0.186472 0.187668 0 0.97901 0.814028 1.17743 1.02808 0.655189 1.61321 0.992164 0.852038 1.15533 0.831298 1 -0.0164753 0.0773351 NA
1:55502137_C_G rs2149041 01 55502137 C G 5 0.996853 0.992299 242350 112197 13039.4 0 242350 112197 13039.4 0 367586 367.282 161.702 18.0157 0 547 241983 112035 13021.4 0 367039 0.188086 0.180743 0.188097 -1.58351e-16 0.950925 0.790228 1.1443 0.911547 0.567846 1.46328 0.952283 0.816279 1.11095 0.550687 0.995076 -0.0463407 0.0776575 NA
rs2479409 rs2479409 01 55504650 G A 6 1 1 44711 166817 156058 0 44711 166817 156058 0 367586 64 251 232 0 547 44647 166566 155826 0 367039 0.348543 0.346435 0.348546 0 1.05123 0.798758 1.38352 1.03863 0.787387 1.37004 1.00935 0.891083 1.14332 0.900499 1 0.00793821 0.0634896 NA
rs10888897 rs10888897 01 55513061 T C 7 1 1 56449 175511 135626 0 56449 175511 135626 0 367586 96 256 195 0 547 56353 175255 135431 0 367039 0.392301 0.409506 0.392276 0 0.857463 0.678047 1.08435 0.845206 0.661832 1.07939 0.930764 0.82502 1.05006 0.243179 1 -0.0724025 0.0620374 NA
1:55518752_C_T rs7552841 01 55518752 C T 8 0.958373 0.933846 142943 172732 51911 0 142943 172732 51911 0 367586 217.576 261.039 68.3843 0 547 142725 172471 51842.7 0 367039 0.376177 0.363627 0.376195 4.67136e-15 0.992835 0.829235 1.18871 0.865281 0.659279 1.13565 0.947501 0.837608 1.07181 0.372833 0.929692 -0.0577778 0.0648329 NA
rs562556 rs562556 01 55524237 G A 9 1 1 11874 108124 247588 0 11874 108124 247588 0 367586 19 173 355 0 547 11855 107951 247233 0 367039 0.179376 0.19287 0.179356 0 0.999925 0.622409 1.60642 0.895921 0.564508 1.4219 0.914615 0.786973 1.06296 0.237153 1 -0.0932432 0.0788771 NA
1:55958030_C_T rs1998013 01 55958030 C T 10 0.99938 0.924791 365156 2424.64 5.47451 0 365156 2424.64 5.47451 0 367586 542.416 4.58431 0 0 547 364613 2420.06 5.47451 0 367039 0.00331296 0.00419041 0.00331165 -2.13774e-15 1.27335 0.507381 3.19568 NA NA NA 1.26647 0.505621 3.17225 0.63045 0.90254 0.263661 0.548045 NA
1:62953373_G_A rs10493326 01 62953373 G A 11 0.993589 0.986538 204883 139060 23643.3 0 204883 139060 23643.3 0 367586 309.196 204.043 33.7608 0 547 204574 138856 23609.6 0 367039 0.253473 0.248231 0.253481 7.1258e-16 0.972243 0.814596 1.1604 0.946108 0.663041 1.35002 0.97245 0.847713 1.11554 0.678841 0.987819 -0.0289813 0.0699955 NA
1:63133930_G_A rs4587594 01 63133930 G A 12 0.999555 0.999167 154549 167721 45316.3 0 154549 167721 45316.3 0 367586 225.878 256.122 65 0 547 154323 167465 45251.3 0 367039 0.351419 0.352945 0.351417 0 1.04491 0.873622 1.24978 0.981382 0.744628 1.29341 1.00672 0.889233 1.13973 0.875343 0.999487 0.00996235 0.0635048 NA
1:92993807_C_T rs6603981 01 92993807 C T 13 0.998715 0.997191 16184.9 118957 232444 0 16184.9 118957 232444 0 367586 28.8078 195.192 323 0 547 16156.1 118762 232121 0 367039 0.205838 0.231086 0.205801 -2.21692e-15 0.921747 0.623114 1.3635 0.780392 0.532909 1.14281 0.862228 0.749065 0.992486 0.0461013 0.997255 -0.148595 0.0745036 NA
rs12133576 rs12133576 01 93816400 A G 14 1 1 50170 170896 146520 0 50170 170896 146520 0 367586 68 258 221 0 547 50102 170638 146299 0 367039 0.368942 0.360146 0.368955 0 1.11401 0.852659 1.45547 1.113 0.847954 1.4609 1.03876 0.918048 1.17535 0.576978 1 0.0349686 0.0626897 NA
rs646776 rs646776 01 109818530 C T 15 1 1 18197 127002 222387 0 18197 127002 222387 0 367586 19 182 346 0 547 18178 126820 222041 0 367039 0.222255 0.201097 0.222287 0 1.37302 0.855741 2.20298 1.49086 0.939194 2.36655 1.13549 0.979337 1.31654 0.0909789 1 0.123016 0.0727792 NA
1:110198727_C_G rs1010167 01 110198727 C G 16 0.996247 0.993891 137991 174531 55063.9 0 137991 174531 55063.9 0 367586 195.663 272.71 78.6275 0 547 137795 174258 54985.2 0 367039 0.3872 0.393021 0.387192 1.26681e-15 1.10213 0.917117 1.32447 1.00706 0.775023 1.30856 1.0248 0.907632 1.1571 0.658199 0.994572 0.0275902 0.0623646 NA
rs267733 rs267733 01 150958836 A G 17 1 1 258958 99130 9498 0 258958 99130 9498 0 367586 389 144 14 0 547 258569 98986 9484 0 367039 0.160678 0.157221 0.160683 0 0.966976 0.798587 1.17087 0.981213 0.57549 1.67297 0.974435 0.827945 1.14684 0.795188 1 -0.0214347 0.0825746 NA
rs12145743 rs12145743 01 156700651 T G 18 1 1 161167 164513 41906 0 161167 164513 41906 0 367586 229 257 61 0 547 160938 164256 41845 0 367039 0.337778 0.346435 0.337765 0 1.0996 0.920079 1.31415 1.02449 0.772278 1.35908 1.03927 0.917497 1.17722 0.617707 1 0.0319283 0.0639713 NA
rs4650994 rs4650994 01 178515312 G A 19 1 1 81139 181896 104551 0 81139 181896 104551 0 367586 110 282 155 0 547 81029 181614 104396 0 367039 0.468154 0.458867 0.468168 0 1.14379 0.917468 1.42595 1.09369 0.856446 1.39666 1.03812 0.92164 1.16931 0.531434 1 0.0378409 0.0604663 NA
1:182150978_C_A rs1689797 01 182150978 C A 20 0.998404 0.997402 163413 163299 40874.1 0 163413 163299 40874.1 0 367586 265.627 231.224 50.149 0 547 163148 163067 40823.9 0 367039 0.333319 0.303036 0.333364 1.58351e-15 0.87091 0.730055 1.03894 0.754494 0.557845 1.02047 0.86947 0.764216 0.98922 0.032435 0.99686 -0.137561 0.0643107 NA
rs2642438 rs2642438 01 220970028 A G 21 1 1 32481 153245 181860 0 32481 153245 181860 0 367586 50 204 293 0 547 32431 153041 181567 0 367039 0.296811 0.277879 0.296839 0 0.864595 0.634435 1.17825 1.0467 0.775305 1.41309 1.09703 0.961009 1.25231 0.173109 1 0.0902065 0.0662173 NA
1:220985811_T_C rs903319 01 220985811 T C 22 0.997348 0.994976 198690 143077 25818.5 0 198690 143077 25818.5 0 367586 268.875 229.306 48.8196 0 547 198421 142848 25769.7 0 367039 0.264856 0.298853 0.264805 7.91756e-16 1.18462 0.993131 1.41303 1.39805 1.03033 1.89701 1.18338 1.03958 1.34707 0.0123064 0.995723 0.172043 0.0687282 NA
rs4846914 rs4846914 01 230295691 G A 23 1 1 56753 176014 134819 0 56753 176014 134819 0 367586 74 288 185 0 547 56679 175726 134634 0 367039 0.393813 0.398537 0.393806 0 1.2553 0.972148 1.62092 1.05246 0.803616 1.37837 0.980414 0.868571 1.10666 0.75806 1 -0.0191029 0.0620166 NA
1:230419344_G_A rs6680658 01 230419344 G A 24 0.993148 0.986 216214 131472 19900 0 216214 131472 19900 0 367586 336.157 182.62 28.2235 0 547 215878 131290 19871.8 0 367039 0.232969 0.218525 0.232991 -1.74186e-15 0.89327 0.745892 1.06977 0.912093 0.621016 1.3396 0.920554 0.797496 1.0626 0.263467 0.984073 -0.0807931 0.0722506 NA
1:234849339_G_A rs2587534 01 234849339 G A 25 0.99591 0.992501 85062.7 183708 98815.1 0 85062.7 183708 98815.1 0 367586 112.898 269.251 164.851 0 547 84949.8 183439 98650.2 0 367039 0.481294 0.452511 0.481337 4.43383e-15 1.10444 0.886411 1.37609 1.25739 0.989478 1.59784 1.12282 0.996705 1.26489 0.0570427 0.992482 0.115784 0.0608436 NA
rs1367117 rs1367117 02 21263900 G A 26 1 1 161856 163987 41743 0 161856 163987 41743 0 367586 248 236 63 0 547 161608 163751 41680 0 367039 0.336619 0.330896 0.336628 0 0.939159 0.785732 1.12255 0.984972 0.746858 1.299 0.974552 0.859153 1.10545 0.696374 1 -0.0250046 0.0640781 NA
rs515135 rs515135 02 21286057 T C 27 1 1 11882 108434 247270 0 11882 108434 247270 0 367586 17 138 392 0 547 11865 108296 246878 0 367039 0.179819 0.157221 0.179853 0 0.889376 0.537197 1.47244 1.10821 0.681697 1.80158 1.17551 0.998805 1.38349 0.0545717 1 0.151614 0.0788725 NA
rs1260326 rs1260326 02 27730940 T C 28 1 1 57437 175526 134623 0 57437 175526 134623 0 367586 76 268 203 0 547 57361 175258 134420 0 367039 0.39501 0.383912 0.395026 0 1.15414 0.894461 1.48922 1.13982 0.875563 1.48383 1.04785 0.927564 1.18374 0.45391 1 0.046364 0.0619085 NA
2:27731212_T_C rs3817588 02 27731212 T C 29 0.991982 0.980657 237957 115439 14189.4 0 237957 115439 14189.4 0 367586 347.329 169.894 29.7765 0 547 237610 115270 14159.6 0 367039 0.195625 0.209732 0.195604 -4.03795e-15 1.00829 0.839142 1.21154 1.43862 0.989094 2.09245 1.0914 0.943451 1.26254 0.227289 0.977273 0.0931665 0.0771647 NA
rs6544713 rs6544713 02 44073881 T C 30 1 1 38467 160718 168401 0 38467 160718 168401 0 367586 68 253 226 0 547 38399 160465 168175 0 367039 0.32326 0.355576 0.323212 0 0.89033 0.681048 1.16392 0.758854 0.578528 0.995386 0.865515 0.764663 0.979669 0.0207186 1 -0.149738 0.0647356 NA
rs4148218 rs4148218 02 44099582 G A 31 1 1 245276 109927 12383 0 245276 109927 12383 0 367586 371 160 16 0 547 244905 109767 12367 0 367039 0.183213 0.175503 0.183224 0 0.962215 0.79929 1.15835 0.854042 0.517599 1.40918 0.948886 0.811916 1.10896 0.526418 1 -0.0495999 0.078297 NA
rs2710642 rs2710642 02 63149557 G A 32 1 1 39456 161626 166504 0 39456 161626 166504 0 367586 69 231 247 0 547 39387 161395 166257 0 367039 0.327186 0.337294 0.327171 0 0.817007 0.624234 1.06931 0.848049 0.649255 1.10771 0.955392 0.842766 1.08307 0.41368 1 -0.0528026 0.0645955 NA
2:118576719_T_C rs17508045 02 118576719 T C 33 0.999611 0.997929 305977 58744.1 2864.9 0 305977 58744.1 2864.9 0 367586 466.008 78.9922 2 0 547 305511 58665.1 2862.9 0 367039 0.087699 0.0758612 0.0877167 -1.66269e-15 0.88275 0.695333 1.12068 0.457991 0.114144 1.83764 0.853749 0.682448 1.06805 0.178276 0.999907 -0.144169 0.107103 NA
rs2030746 rs2030746 02 121309488 C T 34 1 1 125469 178592 63525 0 125469 178592 63525 0 367586 202 243 102 0 547 125267 178349 63423 0 367039 0.415742 0.408592 0.415753 0 0.84493 0.700991 1.01843 0.99733 0.785887 1.26566 0.970878 0.860543 1.09536 0.677088 1 -0.0255961 0.0614641 NA
2:135762344_C_T rs16831243 02 135762344 C T 35 0.999529 0.998031 297933 65518.4 4134.64 0 297933 65518.4 4134.64 0 367586 453.667 86.3333 7 0 547 297479 65432.1 4127.64 0 367039 0.100368 0.0917124 0.100381 3.95878e-16 0.865183 0.687212 1.08924 1.11203 0.526792 2.34743 0.904925 0.736858 1.11133 0.330778 0.997027 -0.0986513 0.101436 NA
2:165551201_T_C rs7607980 02 165551201 T C 36 0.999288 0.997628 284300 77910.9 5375.6 0 284300 77910.9 5375.6 0 367586 434.063 101.937 11 0 547 283865 77808.9 5364.6 0 367039 0.1206 0.113288 0.120611 -2.69197e-15 0.856769 0.69042 1.0632 1.34096 0.736661 2.44098 0.931526 0.772572 1.12318 0.461105 0.996218 -0.0686242 0.0931093 NA
2:165619163_T_G rs355838 02 165619163 T G 37 0.994557 0.992059 56385.1 175396 135805 0 56385.1 175396 135805 0 367586 83.7216 267.49 195.788 0 547 56301.4 175128 135609 0 367039 0.391971 0.397562 0.391963 9.50107e-16 1.02715 0.803442 1.31314 0.97091 0.751524 1.25434 0.976835 0.865357 1.10267 0.64699 0.992867 -0.0285279 0.0622951 NA
rs2287623 rs2287623 02 169830155 G A 38 1 1 57757 176298 133531 0 57757 176298 133531 0 367586 77 265 205 0 547 57680 176033 133326 0 367039 0.39693 0.382998 0.396951 0 1.12768 0.874802 1.45366 1.15179 0.886177 1.49702 1.06041 0.93863 1.19799 0.360503 1 0.0566283 0.061929 NA
rs1047891 rs1047891 02 211540507 C A 39 1 1 172154 158700 36732 0 172154 158700 36732 0 367586 267 231 49 0 547 171887 158469 36683 0 367039 0.315795 0.300731 0.315818 0 0.938425 0.786781 1.1193 0.85993 0.633989 1.16639 0.931686 0.818669 1.0603 0.304849 1 -0.0668395 0.06514 NA
rs1250229 rs1250229 02 216304384 T C 40 1 1 24471 143779 199336 0 24471 143779 199336 0 367586 46 201 300 0 547 24425 143578 199036 0 367039 0.262144 0.267824 0.262136 0 0.743336 0.539427 1.02432 0.800325 0.586622 1.09188 0.971213 0.849482 1.11039 0.642376 1 -0.0321735 0.0692828 NA
2:227122216_G_T rs1515110 02 227122216 G T 41 0.999003 0.998217 48609.5 170037 148940 0 48609.5 170037 148940 0 367586 76.0706 249.824 221.106 0 547 48533.4 169787 148719 0 367039 0.363528 0.367427 0.363522 0 0.938758 0.726104 1.21369 0.948546 0.730844 1.2311 0.983304 0.869493 1.11201 0.780819 0.997499 -0.0175415 0.0630417 NA
rs11563251 rs11563251 02 234679384 C T 42 1 1 290875 72172 4539 0 290875 72172 4539 0 367586 441 101 5 0 547 290434 72071 4534 0 367039 0.110518 0.101463 0.110532 0 0.922932 0.743368 1.14587 0.726269 0.300647 1.75443 0.908683 0.746655 1.10587 0.346645 1 -0.0908957 0.0965828 NA
3:12296469_G_A rs9875338 03 12296469 G A 43 0.999063 0.998416 132583 176123 58880 0 132583 176123 58880 0 367586 191.141 277.843 78.0157 0 547 132392 175845 58802 0 367039 0.399747 0.396595 0.399752 -7.91756e-16 1.0944 0.910179 1.31592 0.918963 0.70609 1.19601 0.986912 0.874241 1.1141 0.840843 0.999006 -0.0124184 0.0618397 NA
rs7640978 rs7640978 03 32533010 C T 44 1 1 305112 59557 2917 0 305112 59557 2917 0 367586 466 79 2 0 547 304646 59478 2915 0 367039 0.0889465 0.0758684 0.088966 0 0.868321 0.683975 1.10235 0.44854 0.11179 1.7997 0.840693 0.672019 1.0517 0.143886 1 -0.155807 0.10661 NA
Affx-22382690 rs2290547 03 47061183 G A 45 1 1 250117 105993 11476 0 250117 105993 11476 0 367586 384 143 20 0 547 249733 105850 11456 0 367039 0.175394 0.167276 0.175406 0 0.878597 0.725006 1.06473 1.13538 0.724003 1.7805 0.944337 0.805606 1.10696 0.438203 1 -0.0615626 0.0794118 NA
3:50113034_A_G rs2240327 03 50113034 A G 46 0.99989 0.999813 100622 183347 83617 0 100622 183347 83617 0 367586 139.969 287.039 119.992 0 547 100482 183060 83497 0 367039 0.47687 0.48174 0.476862 -1.58351e-16 1.12565 0.919572 1.37792 1.03167 0.808281 1.31679 1.01974 0.905616 1.14824 0.660052 0.999854 0.0271578 0.0617444 NA
rs13326165 rs13326165 03 52532118 A G 47 1 1 15455 119214 232917 0 15455 119214 232917 0 367586 25 157 365 0 547 15430 119057 232552 0 367039 0.204203 0.189214 0.204225 0 0.813899 0.533493 1.24169 0.968721 0.645772 1.45318 1.09969 0.945192 1.27945 0.23551 1 0.0894386 0.075394 NA
rs6805251 rs6805251 03 119560606 T C 48 1 1 53874 173703 140009 0 53874 173703 140009 0 367586 72 245 230 0 547 53802 173458 139779 0 367039 0.382837 0.355576 0.382878 0 1.05545 0.81143 1.37285 1.22957 0.943451 1.60245 1.12442 0.993406 1.27271 0.0656821 1 0.114641 0.0622851 NA
rs17345563 rs17345563 03 132209203 A G 49 1 1 289295 73612 4679 0 289295 73612 4679 0 367586 447 94 6 0 547 288848 73518 4673 0 367039 0.112858 0.0968921 0.112882 0 0.826221 0.66137 1.03216 0.829693 0.370561 1.8577 0.843154 0.690002 1.0303 0.0926334 1 -0.160854 0.0956517 NA
3:135932359_C_T rs687339 03 135932359 C T 50 0.998803 0.997227 19123.1 129452 219011 0 19123.1 129452 219011 0 367586 31.4549 203.169 312.376 0 547 19091.6 129249 218699 0 367039 0.228107 0.243216 0.228084 -1.50434e-15 0.954081 0.655167 1.38937 0.866934 0.600654 1.25126 0.919402 0.800705 1.05569 0.249371 0.995109 -0.0832275 0.0722536 NA
3:156798294_A_G rs1482852 03 156798294 A G 51 0.998128 0.996845 131815 177009 58762 0 131815 177009 58762 0 367586 188.251 262.647 96.102 0 547 131627 176746 58665.9 0 367039 0.400631 0.415769 0.400609 1.26681e-15 1.03903 0.861555 1.25307 1.14539 0.89568 1.46472 1.06477 0.944062 1.20092 0.317506 0.997007 0.0619667 0.0619917 NA
3:170727218_G_A rs10513688 03 170727218 G A 52 0.999974 0.999859 299612 64506.6 3467.13 0 299612 64506.6 3467.13 0 367586 443 101 3 0 547 299169 64405.6 3464.13 0 367039 0.0971756 0.0978062 0.0971747 -1.10846e-15 1.05904 0.853059 1.31475 0.584845 0.187808 1.82124 1.0072 0.824928 1.22975 0.954116 1 0.00587955 0.102184 NA
rs6831256 rs6831256 04 3473139 A G 53 1 1 122328 179565 65693 0 122328 179565 65693 0 367586 196 249 102 0 547 122132 179316 65591 0 367039 0.422964 0.414077 0.422977 0 0.865274 0.717481 1.04351 0.969012 0.762645 1.23122 0.964088 0.854732 1.08744 0.542586 1 -0.0373357 0.0613158 NA
4:26062990_A_G rs10019888 04 26062990 A G 54 0.996652 0.990717 256221 101227 10138.8 0 256221 101227 10138.8 0 367586 378.639 145.224 23.1373 0 547 255842 101081 10115.7 0 367039 0.165273 0.175044 0.165259 -6.57157e-15 0.970761 0.801619 1.17559 1.54548 1.01524 2.35265 1.07178 0.916911 1.2528 0.382751 0.991822 0.0712991 0.0816864 NA
rs442177 rs442177 04 88030261 G T 55 1 1 60675 177384 129527 0 60675 177384 129527 0 367586 97 261 189 0 547 60578 177123 129338 0 367039 0.406346 0.415905 0.406331 0 0.920256 0.728798 1.16201 0.912597 0.714296 1.16595 0.961227 0.85226 1.08413 0.577538 1 -0.0343071 0.0615943 NA
4:88160140_C_T rs10029254 04 88160140 C T 56 0.999897 0.999771 217251 130571 19763.7 0 217251 130571 19763.7 0 367586 322.004 202.996 22 0 547 216929 130368 19741.7 0 367039 0.231372 0.225773 0.231381 3.16702e-16 1.04899 0.87989 1.2506 0.75075 0.487317 1.15659 0.968698 0.840599 1.11632 0.64856 0.99998 -0.0326781 0.0716997 NA
rs3822072 rs3822072 04 89741269 G A 57 1 1 110787 182105 74694 0 110787 182105 74694 0 367586 178 254 115 0 547 110609 181851 74579 0 367039 0.450905 0.442413 0.450918 0 0.867938 0.716505 1.05138 0.95819 0.757762 1.21163 0.966174 0.857435 1.0887 0.539169 1 -0.0373859 0.0608823 NA
rs2602836 rs2602836 04 100014805 A G 58 1 1 64735 179575 123276 0 64735 179575 123276 0 367586 104 258 185 0 547 64631 179317 123091 0 367039 0.420371 0.42596 0.420363 0 0.894141 0.711964 1.12293 0.934013 0.734423 1.18784 0.977331 0.866878 1.10186 0.721594 1 -0.0218749 0.0613896 NA
rs13107325 rs13107325 04 103188709 C T 59 1 1 314539 51078 1969 0 314539 51078 1969 0 367586 462 84 1 0 547 314077 50994 1968 0 367039 0.0748342 0.0786106 0.0748286 0 1.11984 0.887373 1.4132 0.345437 0.0485304 2.45881 1.05485 0.84624 1.3149 0.667846 1 0.0493525 0.115012 NA
rs6450176 rs6450176 05 53298025 G A 60 1 1 205147 139012 23427 0 205147 139012 23427 0 367586 323 190 34 0 547 204824 138822 23393 0 367039 0.25282 0.235832 0.252845 0 0.867908 0.725424 1.03838 0.921661 0.647121 1.31268 0.911947 0.793056 1.04866 0.193099 1 -0.0906805 0.0696757 NA
5:55861786_C_T rs9686661 05 55861786 C T 61 0.999884 0.999703 235332 117442 14811.2 0 235332 117442 14811.2 0 367586 337.976 187.024 22 0 547 234994 117255 14789.2 0 367039 0.200041 0.211173 0.200025 -3.95878e-16 1.10901 0.927468 1.32608 1.03431 0.671763 1.59251 1.07066 0.925861 1.2381 0.376055 0.999868 0.0668944 0.0755708 NA
5:67714246_A_G rs4976033 05 67714246 A G 62 0.983128 0.97252 131248 176794 59543.3 0 131248 176794 59543.3 0 367586 198.184 266.62 82.1961 0 547 131050 176528 59461.1 0 367039 0.402465 0.393978 0.402477 1.02928e-15 0.99873 0.830907 1.20045 0.914086 0.706697 1.18234 0.965153 0.854847 1.08969 0.524221 0.974642 -0.0397995 0.0624942 NA
5:74560579_G_A rs10066707 05 74560579 G A 63 0.993838 0.99098 146622 170694 50270.3 0 146622 170694 50270.3 0 367586 216.843 250.608 79.549 0 547 146405 170443 50190.8 0 367039 0.36894 0.374503 0.368932 1.74186e-15 0.992717 0.827599 1.19078 1.07009 0.827475 1.38384 1.02414 0.906039 1.15764 0.710618 0.987409 0.0233879 0.0630358 NA
5:74562029_C_G rs2006760 05 74562029 C G 64 0.989448 0.974963 232555 119577 15454 0 232555 119577 15454 0 367586 336.71 182.733 27.5569 0 547 232218 119394 15426.4 0 367039 0.204693 0.21741 0.204675 -8.78849e-15 1.05554 0.881465 1.264 1.23198 0.835215 1.81724 1.07951 0.934948 1.24643 0.297443 0.968561 0.0794208 0.0762244 NA
rs7703051 rs7703051 05 74625487 C A 65 1 1 143724 172086 51776 0 143724 172086 51776 0 367586 216 246 85 0 547 143508 171840 51691 0 367039 0.37493 0.380256 0.374922 0 0.951115 0.792142 1.14199 1.09251 0.849863 1.40444 1.02296 0.905323 1.15587 0.770773 1 0.0181974 0.0624559 NA
5:74641707_G_A rs2303152 05 74641707 G A 66 0.999561 0.998347 297281 66549.7 3754.97 0 297281 66549.7 3754.97 0 367586 430.953 107.059 8.98824 0 547 296850 66442.7 3745.98 0 367039 0.100738 0.114292 0.100718 1.10846e-15 1.1099 0.898029 1.37175 1.65279 0.85311 3.20205 1.15217 0.956226 1.38826 0.138124 0.99928 0.149049 0.100518 NA
5:74648496_G_T rs17238484 05 74648496 G T 67 0.99975 0.999474 220665 127957 18963.4 0 220665 127957 18963.4 0 367586 326.071 183.929 37 0 547 220339 127773 18926.4 0 367039 0.22564 0.235767 0.225625 7.1258e-16 0.972728 0.811781 1.16558 1.32103 0.939957 1.85661 1.05882 0.920763 1.21758 0.442867 0.999178 0.0554398 0.0722474 NA
rs5909 rs5909 05 74656175 G A 68 1 1 301812 62562 3212 0 301812 62562 3212 0 367586 450 93 4 0 547 301362 62469 3208 0 367039 0.0938365 0.0923218 0.0938388 0 0.996998 0.797374 1.2466 0.835029 0.311845 2.23596 0.982189 0.800253 1.20549 0.814748 1 -0.0242566 0.103526 NA
rs12916 rs12916 05 74656539 T C 69 1 1 132156 176603 58827 0 132156 176603 58827 0 367586 196 258 93 0 547 131960 176345 58734 0 367039 0.400256 0.40585 0.400248 0 0.985015 0.817953 1.1862 1.06605 0.832751 1.36472 1.02356 0.907121 1.15494 0.773618 1 0.0177656 0.0617621 NA
rs4530754 rs4530754 05 122855416 G A 70 1 1 76377 182312 108897 0 76377 182312 108897 0 367586 127 237 183 0 547 76250 182075 108714 0 367039 0.455765 0.448812 0.455776 0 0.781509 0.629874 0.969649 1.01065 0.805769 1.26763 1.02851 0.91291 1.15875 0.667479 1 0.0261175 0.0607936 NA
rs6882076 rs6882076 05 156390297 T C 71 1 1 49173 170253 148160 0 49173 170253 148160 0 367586 72 238 237 0 547 49101 170015 147923 0 367039 0.365355 0.349177 0.365379 0 0.954657 0.733288 1.24285 1.09262 0.839149 1.42266 1.07312 0.947593 1.21527 0.269591 1 0.0693316 0.0628001 NA
6:16109163_A_C rs2294261 06 16109163 A C 72 0.99645 0.994416 95752.4 183259 88575.1 0 95752.4 183259 88575.1 0 367586 128.18 276.584 142.235 0 547 95624.2 182982 88432.8 0 367039 0.490237 0.512847 0.490204 1.10846e-15 1.12763 0.914427 1.39054 1.19989 0.944924 1.52364 1.09482 0.972338 1.23273 0.140921 0.993777 0.0893879 0.0607102 NA
6:26093141_G_A rs1800562 06 26093141 G A 73 0.99952 0.997285 313425 51906.4 2254.63 0 313425 51906.4 2254.63 0 367586 469.953 73.0471 4 0 547 312955 51833.3 2250.63 0 367039 0.076738 0.0740832 0.0767419 7.91756e-16 0.938472 0.733313 1.20103 1.18354 0.441965 3.16941 0.962583 0.767548 1.20718 0.838374 0.998985 -0.0233805 0.114625 NA
rs2247056 rs2247056 06 31265490 T C 74 1 1 32591 153678 181317 0 32591 153678 181317 0 367586 52 206 289 0 547 32539 153472 181028 0 367039 0.297699 0.283364 0.29772 0 0.839922 0.619488 1.13879 0.998971 0.743408 1.34239 1.07214 0.939944 1.22294 0.322626 1 0.0658258 0.0665528 NA
6:34563164_A_G rs205262 06 34563164 A G 75 0.999283 0.998621 196621 144317 26647.4 0 196621 144317 26647.4 0 367586 281.231 218.016 47.7529 0 547 196340 144099 26599.6 0 367039 0.268797 0.286583 0.26877 -1.58351e-16 1.05626 0.88492 1.26078 1.25334 0.92199 1.70378 1.0929 0.958559 1.24606 0.184345 0.996717 0.0907252 0.0683432 NA
6:43757896_C_A rs998584 06 43757896 C A 76 0.996387 0.994693 98504 183562 85520.5 0 98504 183562 85520.5 0 367586 155.176 262.502 129.322 0 547 98348.8 183299 85391.1 0 367039 0.482339 0.476367 0.482348 4.75053e-16 0.907644 0.744141 1.10707 0.959846 0.759926 1.21236 0.976317 0.86701 1.0994 0.71879 0.99547 -0.0218706 0.0607386 NA
rs17789218 rs17789218 06 100600097 T C 77 1 1 209829 135864 21893 0 209829 135864 21893 0 367586 323 193 31 0 547 209506 135671 21862 0 367039 0.244365 0.23309 0.244381 0 0.922708 0.771905 1.10297 0.919741 0.636063 1.32994 0.939751 0.81677 1.08125 0.340064 1 -0.0671359 0.0703701 NA
6:116337503_G_A rs868943 06 116337503 G A 78 0.999615 0.999376 122639 178859 66087.8 0 122639 178859 66087.8 0 367586 201.984 249.043 95.9725 0 547 122437 178610 65991.8 0 367039 0.423077 0.403097 0.423107 7.1258e-16 0.845209 0.70194 1.01772 0.881561 0.691258 1.12425 0.920769 0.815918 1.03909 0.197485 0.999755 -0.0789224 0.0612395 NA
rs9491696 rs9491696 06 127452639 C G 79 1 1 94100 183991 89495 0 94100 183991 89495 0 367586 130 285 132 0 547 93970 183706 89363 0 367039 0.493736 0.501828 0.493724 0 1.12142 0.911201 1.38013 1.06773 0.837929 1.36056 1.03295 0.917422 1.16302 0.626609 1 0.0294772 0.0605897 NA
6:139831757_T_C rs634869 06 139831757 T C 80 0.999776 0.999687 61831.2 177550 128204 0 61831.2 177550 128204 0 367586 92.6196 282.38 172 0 547 61738.6 177268 128032 0 367039 0.409717 0.42744 0.409691 0 1.06184 0.839564 1.34296 0.895492 0.695465 1.15305 0.929656 0.824635 1.04805 0.245745 0.999112 -0.0714038 0.0615154 NA
6:152040291_T_C rs12525163 06 152040291 T C 81 0.999285 0.998573 193858 146362 27365.9 0 193858 146362 27365.9 0 367586 273.91 230.094 42.9961 0 547 193584 146132 27322.9 0 367039 0.273533 0.288927 0.27351 1.10846e-15 1.11282 0.933784 1.32618 1.11216 0.806166 1.53429 1.07927 0.946912 1.23014 0.269753 0.999427 0.0749952 0.0679531 NA
6:160575985_C_T rs2297374 06 160575985 C T 82 0.998105 0.996826 143986 171881 51719.5 0 143986 171881 51719.5 0 367586 188.863 256.161 101.976 0 547 143797 171625 51617.5 0 367039 0.374497 0.420579 0.374428 2.53362e-15 1.13641 0.941543 1.37162 1.5042 1.18199 1.91426 1.21273 1.07545 1.36753 0.00177834 0.996526 0.195488 0.0625571 NA
rs1564348 rs1564348 06 160578860 T C 83 1 1 253279 103766 10541 0 253279 103766 10541 0 367586 408 127 12 0 547 252871 103639 10529 0 367039 0.169821 0.138026 0.169869 0 0.759485 0.622255 0.92698 0.706371 0.397719 1.25455 0.782525 0.658931 0.929301 0.00530107 1 -0.225094 0.0807325 NA
rs702485 rs702485 07 6449272 A G 84 1 1 109061 182158 76367 0 109061 182158 76367 0 367586 166 276 105 0 547 108895 181882 76262 0 367039 0.455529 0.444241 0.455546 0 0.995449 0.82101 1.20695 0.903194 0.707238 1.15344 0.95535 0.847871 1.07645 0.483027 1 -0.0426339 0.0607803 NA
7:16152174_T_A rs17286602 07 16152174 T A 85 0.997749 0.99646 120185 180187 67214.2 0 120185 180187 67214.2 0 367586 176.769 267.325 102.906 0 547 120008 179920 67111.3 0 367039 0.427948 0.432484 0.427942 -7.1258e-16 1.00871 0.834037 1.21996 1.041 0.816248 1.32762 1.0187 0.903778 1.14824 0.744375 0.995193 0.0200167 0.0613886 NA
rs10282707 rs10282707 07 17911038 C T 86 1 1 133659 176056 57871 0 133659 176056 57871 0 367586 186 277 84 0 547 133473 175779 57787 0 367039 0.396911 0.406764 0.396897 0 1.13082 0.938948 1.3619 1.04311 0.806028 1.34992 1.04191 0.923423 1.1756 0.515566 1 0.0402445 0.061896 NA
rs12670798 rs12670798 07 21607352 T C 87 1 1 208500 136805 22281 0 208500 136805 22281 0 367586 308 208 31 0 547 208192 136597 22250 0 367039 0.2467 0.246801 0.2467 0 1.02928 0.863146 1.2274 0.94177 0.650789 1.36286 1.00054 0.871968 1.14807 0.991884 1 0.00071448 0.070241 NA
rs4722551 rs4722551 07 25991826 T C 88 1 1 260182 98070 9334 0 260182 98070 9334 0 367586 394 147 6 0 547 259788 97923 9328 0 367039 0.15879 0.145338 0.15881 0 0.989818 0.81889 1.19643 0.424117 0.189333 0.950046 0.900744 0.761255 1.06579 0.212987 1 -0.102949 0.0826638 NA
rs2073547 rs2073547 07 44582331 A G 89 1 1 245422 109039 13125 0 245422 109039 13125 0 367586 364 166 17 0 547 245058 108873 13108 0 367039 0.184024 0.182815 0.184025 0 1.02649 0.854228 1.23349 0.873132 0.536693 1.42048 0.991954 0.850861 1.15644 0.955572 1 -0.00433153 0.0777495 NA
rs217386 rs217386 07 44600695 G A 90 1 1 121990 179168 66428 0 121990 179168 66428 0 367586 191 269 87 0 547 121799 178899 66341 0 367039 0.424423 0.404936 0.424452 0 0.958859 0.796434 1.15441 0.836272 0.64889 1.07776 0.922732 0.81773 1.04122 0.180433 1 -0.0819088 0.0611523 NA
rs4917014 rs4917014 07 50305863 T G 91 1 1 170006 160266 37314 0 170006 160266 37314 0 367586 264 239 44 0 547 169742 160027 37270 0 367039 0.319509 0.298903 0.31954 0 0.960263 0.805991 1.14406 0.759064 0.551551 1.04465 0.907884 0.797576 1.03345 0.123286 1 -0.10001 0.0648939 NA
rs17145738 rs17145738 07 72982874 C T 92 1 1 283413 78558 5615 0 283413 78558 5615 0 367586 422 118 7 0 547 282991 78440 5608 0 367039 0.122132 0.120658 0.122134 0 1.0088 0.822424 1.23741 0.837048 0.396424 1.76742 0.986256 0.822097 1.1832 0.894485 1 -0.0122512 0.0923705 NA
rs799160 rs799160 07 73060006 C T 93 1 1 96049 183953 87584 0 96049 183953 87584 0 367586 142 281 124 0 547 95907 183672 87460 0 367039 0.488486 0.483547 0.488493 0 1.0333 0.84434 1.26454 0.957578 0.752447 1.21863 0.980393 0.870689 1.10392 0.766947 1 -0.0179695 0.0606319 NA
7:116358044_A_G rs38855 07 116358044 A G 94 0.993016 0.989758 102992 183261 81332.4 0 102992 183261 81332.4 0 367586 158.694 281.663 106.643 0 547 102834 182980 81225.7 0 367039 0.470538 0.452421 0.470565 1.10846e-15 0.997473 0.821008 1.21187 0.850773 0.66551 1.08761 0.929588 0.825176 1.04721 0.244941 0.990847 -0.0708114 0.0609012 NA
7:130444934_A_G rs3996352 07 130444934 A G 95 0.997482 0.996091 94810.4 183476 89299.7 0 94810.4 183476 89299.7 0 367586 136.627 264.663 145.71 0 547 94673.7 183211 89153.9 0 367039 0.492504 0.508302 0.492481 -3.16702e-16 1.001 0.814134 1.23075 1.1325 0.896585 1.4305 1.06534 0.946173 1.19951 0.296252 0.997428 0.0633166 0.0606187 NA
rs17173637 rs17173637 07 150529449 T C 96 1 1 308034 56880 2672 0 308034 56880 2672 0 367586 447 94 6 0 547 307587 56786 2666 0 367039 0.0846387 0.0968921 0.0846204 0 1.13906 0.911761 1.42303 1.54864 0.691397 3.46877 1.16058 0.949734 1.41823 0.159177 1 0.152834 0.108559 NA
8:9184231_G_A rs4240624 08 9184231 G A 97 0.999841 0.999322 3037.28 61083.2 303465 0 3037.28 61083.2 303465 0 367586 2.98431 91.0196 452.996 0 547 3034.29 60992.2 303013 0 367039 0.0913498 0.0886547 0.0913538 2.37527e-16 1.51731 0.478708 4.80925 1.52001 0.486679 4.74736 1.03351 0.838895 1.27326 0.758273 0.999786 0.0323473 0.105109 NA
8:9267117_C_T rs9693857 08 9267117 C T 98 0.996631 0.995289 112952 181929 72705.1 0 112952 181929 72705.1 0 367586 172.063 275.431 99.5059 0 547 112780 181654 72605.6 0 367039 0.445255 0.433677 0.445273 1.10846e-15 0.993835 0.821365 1.20252 0.898304 0.701685 1.15002 0.954019 0.846425 1.07529 0.440251 0.997185 -0.0471113 0.0610433 NA
8:15799853_G_C rs4332136 08 15799853 G C 99 0.999557 0.97821 361744 5820.84 21 0 361744 5820.84 21 0 367586 534.945 12.0549 0 0 547 361209 5808.78 21 0 367039 0.00797478 0.0110191 0.00797024 -6.25487e-15 1.40129 0.791336 2.48139 NA NA NA 1.38679 0.785654 2.44789 0.23241 0.993621 0.411013 0.344182 NA
rs4921914 rs4921914 08 18272438 C T 100 1 1 17860 128015 221711 0 17860 128015 221711 0 367586 30 206 311 0 547 17830 127809 221400 0 367039 0.222717 0.243144 0.222686 0 0.957935 0.652912 1.40546 0.834858 0.573779 1.21473 0.891755 0.776615 1.02396 0.10962 1 -0.116714 0.0729507 NA
rs1801177 rs1801177 08 19805708 G A 101 1 1 355064 12417 105 0 355064 12417 105 0 367586 528 19 0 0 547 354536 12398 105 0 367039 0.0171756 0.0173675 0.0171753 0 1.02903 0.650895 1.62684 NA NA NA 1.01139 0.642345 1.59245 0.930433 1 0.0204231 0.233941 NA
rs268 rs268 08 19813529 A G 102 1 1 354297 13161 128 0 354297 13161 128 0 367586 523 24 0 0 547 353774 13137 128 0 367039 0.0182502 0.0219378 0.0182447 0 1.23577 0.820507 1.86121 NA NA NA 1.20697 0.805094 1.80944 0.413251 1 0.183245 0.223965 NA
rs301 rs301 08 19816934 T C 103 1 1 215031 132363 20192 0 215031 132363 20192 0 367586 319 195 33 0 547 214712 132168 20159 0 367039 0.234975 0.238574 0.23497 0 0.993056 0.830884 1.18688 1.10182 0.769716 1.57721 1.02015 0.887637 1.17244 0.828768 1 0.0154413 0.0713945 NA
rs326 rs326 08 19819439 A G 104 1 1 183581 152452 31553 0 183581 152452 31553 0 367586 281 221 45 0 547 183300 152231 31508 0 367039 0.293208 0.284278 0.293221 0 0.94699 0.793883 1.12962 0.931639 0.679945 1.2765 0.957387 0.839443 1.0919 0.471214 1 -0.0479217 0.0665113 NA
rs328 rs328 08 19819724 C G 105 1 1 297126 66721 3739 0 297126 66721 3739 0 367586 449 89 9 0 547 296677 66632 3730 0 367039 0.100927 0.0978062 0.100932 0 0.882561 0.702927 1.1081 1.5943 0.823492 3.08662 0.965673 0.790918 1.17904 0.668227 1 -0.0429552 0.100226 NA
rs12678919 rs12678919 08 19844222 A G 106 1 1 299527 64583 3476 0 299527 64583 3476 0 367586 449 89 9 0 547 299078 64494 3467 0 367039 0.0973038 0.0978062 0.097303 0 0.919197 0.732103 1.1541 1.72913 0.893078 3.34784 1.00573 0.823724 1.22796 0.978006 1 -0.00280817 0.101859 NA
8:19865843_G_A rs894210 08 19865843 G A 107 0.995362 0.992945 77450.3 182762 107374 0 77450.3 182762 107374 0 367586 113.529 266.894 166.576 0 547 77336.8 182495 107207 0 367039 0.459297 0.451511 0.459309 4.75053e-16 0.996245 0.799683 1.24112 1.05844 0.833668 1.34382 1.03194 0.916013 1.16254 0.690023 0.992588 0.0243425 0.0610357 NA
rs10102164 rs10102164 08 55421614 G A 108 1 1 228370 122682 16534 0 228370 122682 16534 0 367586 345 182 20 0 547 228025 122500 16514 0 367039 0.211855 0.202925 0.211868 0 0.981971 0.82046 1.17528 0.800463 0.509851 1.25672 0.947041 0.817207 1.0975 0.477727 1 -0.0526375 0.0741412 NA
8:59385919_C_T rs2326077 08 59385919 C T 109 0.999418 0.998927 41715.8 164193 161677 0 41715.8 164193 161677 0 367586 64.0706 249.784 233.145 0 547 41651.8 163943 161444 0 367039 0.336825 0.345453 0.336812 -7.91756e-17 0.990482 0.752577 1.3036 0.938811 0.711897 1.23805 0.962285 0.849457 1.0901 0.567002 0.998725 -0.0366871 0.0640855 NA
rs2293889 rs2293889 08 116599199 T G 110 1 1 68113 181339 118134 0 68113 181339 118134 0 367586 101 269 177 0 547 68012 181070 117957 0 367039 0.43196 0.43053 0.431962 0 1.00039 0.795721 1.25771 1.01045 0.791199 1.29045 1.00586 0.892323 1.13383 0.921718 1 0.00601872 0.0612468 NA
8:116663898_G_A rs2737252 08 116663898 G A 111 0.99825 0.996606 189806 148612 29168.6 0 189806 148612 29168.6 0 367586 288.918 215.047 43.0353 0 547 189517 148397 29125.6 0 367039 0.281497 0.275245 0.281507 1.82104e-15 0.950566 0.79664 1.13423 0.969223 0.703454 1.3354 0.969307 0.848786 1.10694 0.56724 0.998809 -0.0385144 0.0673186 NA
8:121868551_G_T rs4871137 08 121868551 G T 112 0.998591 0.99772 37337.3 159046 171203 0 37337.3 159046 171203 0 367586 57.698 254.169 235.133 0 547 37279.6 158791 170968 0 367039 0.317912 0.337811 0.317883 -9.50107e-16 1.0342 0.77692 1.37668 0.888607 0.666127 1.18539 0.913517 0.805864 1.03555 0.158011 0.997711 -0.0918833 0.0650828 NA
8:126474306_G_A rs2980885 08 126474306 G A 113 0.990879 0.979759 18546.6 128636 220403 0 18546.6 128636 220403 0 367586 25.0627 191.153 330.784 0 547 18521.6 128445 220073 0 367039 0.225429 0.220547 0.225437 -1.02928e-14 1.0998 0.72503 1.66829 1.11078 0.739867 1.66764 1.02862 0.891538 1.18679 0.732272 0.972536 0.0251908 0.0736349 NA
8:126482621_C_A rs2954022 08 126482621 C A 114 0.999791 0.999672 104997 183080 79509.4 0 104997 183080 79509.4 0 367586 147 283 117 0 547 104850 182797 79392.4 0 367039 0.465331 0.472578 0.46532 -4.75053e-16 1.10426 0.904619 1.34795 1.05113 0.824368 1.34028 1.02957 0.914259 1.15943 0.676407 0.999999 0.0253524 0.060743 NA
8:126482621_C_T rs2954022 08 126482621 C T 115 0.999641 0.694303 367242 343.439 0.113725 0 367242 343.439 0.113725 0 367586 546.98 0.0196078 0 0 547 366695 343.42 0.113725 0 367039 0.000467464 0 0.000468134 -7.91756e-15 0.0382771 3.1897e-08 45933.3 NA NA NA 0.0382689 3.18942e-08 45917.8 0.489476 0.960818 -1.00184 1.44955 NA
rs4075205 rs4075205 08 144284709 T C 116 1 1 105965 182871 78750 0 105965 182871 78750 0 367586 152 269 126 0 547 105813 182602 78624 0 367039 0.462981 0.476234 0.462962 0 1.02552 0.840438 1.25135 1.11561 0.880801 1.41301 1.05473 0.936646 1.18771 0.399266 1 0.0511763 0.0607121 NA
8:145022657_G_T rs7832643 08 145022657 G T 117 0.993906 0.99187 130814 177083 59689.2 0 130814 177083 59689.2 0 367586 200.62 256.255 90.1255 0 547 130613 176827 59599.1 0 367039 0.403255 0.399 0.403261 1.58351e-16 0.943489 0.784209 1.13512 0.984513 0.767712 1.26254 0.982418 0.870368 1.10889 0.770128 0.987954 -0.01815 0.0621136 NA
9:2640759_A_G rs3780181 09 2640759 A G 118 0.997345 0.983965 319716 46170.5 1699.8 0 319716 46170.5 1699.8 0 367586 479.753 65.2471 2 0 547 319236 46105.2 1697.8 0 367039 0.0674265 0.0632971 0.0674327 -7.99673e-15 0.941683 0.726954 1.21984 0.783858 0.195311 3.14592 0.934527 0.732532 1.19222 0.606004 0.980499 -0.0629697 0.122085 NA
9:15304782_C_A rs686030 09 15304782 C A 119 0.999323 0.997839 7307.74 89253 271025 0 7307.74 89253 271025 0 367586 5 118.11 423.89 0 547 7302.74 89134.9 270601 0 367039 0.141285 0.117102 0.141321 -1.10846e-15 1.93532 0.790616 4.73742 2.28791 0.947091 5.52696 1.24085 1.03189 1.49214 0.0190903 0.999087 0.203385 0.0867772 NA
9:16904846_C_T rs7033354 09 16904846 C T 120 0.998694 0.997789 38090 160212 169284 0 38090 160212 169284 0 367586 57.1176 258.675 231.208 0 547 38032.9 159954 169052 0 367039 0.321547 0.340868 0.321518 -1.97939e-15 1.07683 0.808367 1.43446 0.91069 0.681558 1.21685 0.916333 0.80857 1.03846 0.188954 0.998584 -0.0852116 0.0648649 NA
rs1883025 rs1883025 09 107664301 C T 121 1 1 204187 139469 23930 0 204187 139469 23930 0 367586 304 204 39 0 547 203883 139265 23891 0 367039 0.25481 0.25777 0.254805 0 0.982416 0.822618 1.17326 1.09481 0.784219 1.5284 1.01567 0.886898 1.16315 0.776103 1 0.0197688 0.0695103 NA
9:107684230_T_G rs2472509 09 107684230 T G 122 0.989664 0.982561 166611 161750 39224.9 0 166611 161750 39224.9 0 367586 262.529 232.133 52.3373 0 547 166349 161518 39172.5 0 367039 0.326726 0.307868 0.326754 1.97939e-15 0.910664 0.763152 1.08669 0.846585 0.629107 1.13924 0.916493 0.806004 1.04213 0.185344 0.98246 -0.086243 0.0651147 NA
rs8176720 rs8176720 09 136132873 T C 123 1 1 165305 162038 40243 0 165305 162038 40243 0 367586 242 236 69 0 547 165063 161802 40174 0 367039 0.329887 0.341865 0.32987 0 0.994861 0.831442 1.1904 1.17149 0.896341 1.5311 1.05525 0.931235 1.19579 0.344678 1 0.0608906 0.064437 NA
rs579459 rs579459 09 136154168 T C 124 1 1 230644 121108 15834 0 230644 121108 15834 0 367586 354 171 22 0 547 230290 120937 15812 0 367039 0.20781 0.196527 0.207827 0 0.919832 0.766265 1.10418 0.905123 0.588224 1.39275 0.932327 0.803078 1.08238 0.27712 1 -0.0809797 0.0745112 NA
10:5196273_A_G rs1781930 10 5196273 A G 125 0.999819 0.999538 11602.8 107606 248377 0 11602.8 107606 248377 0 367586 17.9922 158.933 370.075 0 547 11584.8 107447 248007 0 367039 0.177933 0.17817 0.177933 1.58351e-16 0.95241 0.584693 1.55138 0.960792 0.598373 1.54272 0.998385 0.855053 1.16574 0.976148 0.999432 0.00236439 0.0790801 NA
rs970548 rs970548 10 46013277 A C 126 1 1 208563 136635 22388 0 208563 136635 22388 0 367586 293 221 33 0 547 208270 136414 22355 0 367039 0.24676 0.26234 0.246737 0 1.15158 0.966931 1.37148 1.0493 0.731954 1.50423 1.08573 0.948798 1.24242 0.246874 1 0.0812551 0.0701699 NA
10:65301725_T_C rs7897379 10 65301725 T C 127 0.999433 0.9991 99861.9 183712 84012.2 0 99861.9 183712 84012.2 0 367586 144 260.004 142.996 0 547 99717.9 183452 83869.2 0 367039 0.478441 0.499082 0.47841 -3.95878e-16 0.98145 0.800539 1.20324 1.18068 0.936613 1.48835 1.08626 0.964773 1.22305 0.18492 0.999842 0.0804306 0.0606676 NA
rs2068888 rs2068888 10 94839642 G A 128 1 1 111288 181910 74388 0 111288 181910 74388 0 367586 162 267 118 0 547 111126 181643 74270 0 367039 0.449808 0.459781 0.449793 0 1.00831 0.82939 1.22582 1.08986 0.859549 1.38187 1.0411 0.92431 1.17266 0.479491 1 0.0430208 0.0608394 NA
rs2255141 rs2255141 10 113933886 A G 129 1 1 27842 146621 193123 0 27842 146621 193123 0 367586 35 230 282 0 547 27807 146391 192841 0 367039 0.275181 0.274223 0.275182 0 1.24824 0.874495 1.78173 1.16181 0.817501 1.65114 1.00482 0.879752 1.14768 0.934177 1 0.00560124 0.0678189 NA
rs2923084 rs2923084 11 10388782 A G 130 1 1 248174 107712 11700 0 248174 107712 11700 0 367586 357 175 15 0 547 247817 107537 11685 0 367039 0.178342 0.187386 0.178328 0 1.12965 0.94261 1.3538 0.891098 0.531407 1.49425 1.0625 0.912699 1.23689 0.412604 1 0.0648161 0.0791095 NA
11:14276999_G_A rs2303975 11 14276999 G A 131 0.998944 0.99593 290402 72711.9 4472.22 0 290402 72711.9 4472.22 0 367586 426.02 112.729 8.25098 0 547 289976 72599.2 4463.97 0 367039 0.111071 0.118127 0.111061 -7.91756e-17 1.05691 0.85864 1.30096 1.2581 0.631317 2.50718 1.07215 0.892192 1.28841 0.428329 0.997207 0.0765605 0.0966606 NA
11:18656271_C_T rs10832962 11 18656271 C T 132 0.998752 0.997178 24573.6 141017 201996 0 24573.6 141017 201996 0 367586 33.1137 215.306 298.58 0 547 24540.5 140801 201697 0 367039 0.258666 0.257343 0.258668 -2.21692e-15 1.13325 0.785822 1.63428 1.09708 0.765986 1.57128 1.00694 0.879211 1.15323 0.960764 0.996309 0.00341015 0.0693201 NA
rs326214 rs326214 11 47298360 G A 133 1 1 38532 160473 168581 0 38532 160473 168581 0 367586 79 231 237 0 547 38453 160242 168344 0 367039 0.323104 0.355576 0.323056 0 0.701679 0.543363 0.906124 0.685258 0.531085 0.884186 0.864896 0.764116 0.978967 0.0204091 1 -0.150034 0.0647048 NA
rs17788930 rs17788930 11 47752775 A G 134 1 1 156964 166067 44555 0 156964 166067 44555 0 367586 237 246 64 0 547 156727 165821 44491 0 367039 0.347098 0.341865 0.347106 0 0.98105 0.820647 1.17281 0.951269 0.721614 1.25401 0.977056 0.86223 1.10717 0.715348 1 -0.023159 0.0635046 NA
11:51512090_T_C rs11246602 11 51512090 T C 135 0.999692 0.998718 276600 84505.1 6481.33 0 276600 84505.1 6481.33 0 367586 396.894 140.067 10.0392 0 547 276203 84365.1 6471.29 0 367039 0.132578 0.146385 0.132558 -9.26354e-15 1.15538 0.952797 1.40104 1.0796 0.576797 2.0207 1.1222 0.948872 1.32719 0.181948 0.998854 0.11923 0.0893256 NA
11:55324308_A_G rs12226802 11 55324308 A G 136 0.999928 0.999736 279095 82405 6085.81 0 279095 82405 6085.81 0 367586 403.008 134.992 9 0 547 278692 82270 6076.81 0 367039 0.128646 0.139847 0.128629 1.58351e-16 1.13469 0.933603 1.3791 1.02418 0.528781 1.98372 1.10139 0.92828 1.30678 0.273503 0.999936 0.0990394 0.0904444 NA
rs174532 rs174532 11 61548874 G A 137 1 1 182042 153298 32246 0 182042 153298 32246 0 367586 280 229 38 0 547 181762 153069 32208 0 367039 0.296244 0.278793 0.29627 0 0.971166 0.815446 1.15662 0.765887 0.545654 1.07501 0.91821 0.804466 1.04804 0.184419 1 -0.0879673 0.0662768 NA
rs1535 rs1535 11 61597972 A G 138 1 1 157003 166490 44093 0 157003 166490 44093 0 367586 233 240 74 0 547 156770 166250 44019 0 367039 0.346417 0.354662 0.346405 0 0.971307 0.810985 1.16332 1.13109 0.870607 1.46952 1.03694 0.916048 1.17378 0.57329 1 0.0358119 0.063585 NA
rs12801636 rs12801636 11 65391317 G A 139 1 1 220966 127917 18703 0 220966 127917 18703 0 367586 318 201 28 0 547 220648 127716 18675 0 367039 0.224877 0.234918 0.224862 0 1.092 0.915087 1.30312 1.04033 0.70672 1.53142 1.05845 0.920281 1.21737 0.425702 1 0.0577125 0.0724515 NA
rs499974 rs499974 11 75455021 C A 140 1 1 261490 97062 9034 0 261490 97062 9034 0 367586 402 134 11 0 547 261088 96928 9023 0 367039 0.156603 0.142596 0.156624 0 0.897876 0.738323 1.09191 0.791776 0.434814 1.44179 0.895542 0.755847 1.06105 0.193184 1 -0.108251 0.0831922 NA
11:116639104_A_G rs10790162 11 116639104 A G 141 0.999743 0.998467 1651.59 46442.9 319492 0 1651.59 46442.9 319492 0 367586 3 62.1176 481.882 0 547 1648.59 46380.7 319010 0 367039 0.0676659 0.0622648 0.0676739 3.95878e-16 0.735985 0.230802 2.34693 0.830098 0.266504 2.58556 1.09318 0.855289 1.39724 0.486335 0.998491 0.0840747 0.120771 NA
rs603446 rs603446 11 116654435 C T 142 1 1 109735 182269 75582 0 109735 182269 75582 0 367586 158 275 114 0 547 109577 181994 75468 0 367039 0.453544 0.459781 0.453535 0 1.04794 0.861591 1.2746 1.04762 0.823235 1.33317 1.02549 0.910449 1.15507 0.704778 1 0.0230496 0.0608363 NA
11:122534504_T_C rs7117842 11 122534504 T C 143 0.993245 0.988903 146344 171063 50178.2 0 146344 171063 50178.2 0 367586 215.055 255.824 76.1216 0 547 146129 170808 50102.1 0 367039 0.369192 0.373004 0.369186 5.14641e-15 1.0177 0.848816 1.2202 1.03238 0.79475 1.34107 1.01649 0.899184 1.14911 0.784804 0.98968 0.0172167 0.0630499 NA
rs11220462 rs11220462 11 126243952 G A 144 1 1 276605 84420 6561 0 276605 84420 6561 0 367586 403 133 11 0 547 276202 84287 6550 0 367039 0.132679 0.141682 0.132666 0 1.08147 0.888842 1.31583 1.15099 0.632011 2.09615 1.07918 0.910409 1.27924 0.391265 1 0.076385 0.0890967 NA
12:20463526_A_G rs11045163 12 20463526 A G 145 0.996867 0.995059 119302 180158 68125.7 0 119302 180158 68125.7 0 367586 172.796 273.475 100.729 0 547 119129 179885 68024.9 0 367039 0.430389 0.434126 0.430383 -2.37527e-16 1.04811 0.866212 1.2682 1.02087 0.798337 1.30544 1.01537 0.900866 1.14442 0.733594 0.995353 0.0208627 0.0612981 NA
12:57844049_C_T rs3741414 12 57844049 C T 146 0.999661 0.999183 211838 134087 21660.2 0 211838 134087 21660.2 0 367586 314.314 209.69 22.9961 0 547 211524 133878 21637.2 0 367039 0.241315 0.233713 0.241326 7.91756e-16 1.05406 0.88493 1.25552 0.715235 0.468234 1.09253 0.958833 0.833462 1.10306 0.546558 0.998499 -0.0426665 0.0707656 NA
rs10861661 rs10861661 12 107174646 A C 147 1 1 208429 136995 22162 0 208429 136995 22162 0 367586 322 189 36 0 547 208107 136806 22126 0 367039 0.246635 0.238574 0.246647 0 0.892868 0.745988 1.06867 1.05155 0.744937 1.48437 0.957015 0.832708 1.09988 0.560683 1 -0.0409407 0.0703657 NA
12:109950144_A_G rs2241210 12 109950144 A G 148 0.999873 0.999793 83585.8 183041 100959 0 83585.8 183041 100959 0 367586 128.792 265.184 153.024 0 547 83457 182776 100806 0 367039 0.476369 0.477851 0.476366 1.58351e-16 0.940161 0.76157 1.16063 0.983661 0.777999 1.24369 0.994068 0.882787 1.11938 0.929127 0.999301 -0.00538873 0.0605859 NA
rs653178 rs653178 12 112007756 C T 149 1 1 85723 183395 98468 0 85723 183395 98468 0 367586 107 296 144 0 547 85616 183099 98324 0 367039 0.482664 0.466179 0.482688 0 1.29353 1.0368 1.61384 1.17186 0.912342 1.50519 1.06846 0.948703 1.20333 0.251026 1 0.0694941 0.0605422 NA
12:112310580_G_A rs6489818 12 112310580 G A 150 0.999913 0.999793 249772 106362 11452.5 0 249772 106362 11452.5 0 367586 368 165 14 0 547 249404 106197 11438.5 0 367039 0.175832 0.176417 0.175831 0 1.053 0.876224 1.26544 0.829496 0.486281 1.41495 1.00404 0.859382 1.17306 0.922793 1 0.0077085 0.0795378 NA
12:121376416_C_T rs1186380 12 121376416 C T 151 0.996029 0.991403 206291 138369 22926.1 0 206291 138369 22926.1 0 367586 315.047 199.071 32.8824 0 547 205975 138170 22893.2 0 367039 0.250583 0.24208 0.250596 -4.43383e-15 0.94196 0.78869 1.12502 0.939066 0.65552 1.34526 0.955164 0.831673 1.09699 0.556756 0.988955 -0.0413448 0.0703541 NA
12:121416650_A_C rs1169288 12 121416650 A C 152 0.993936 0.989163 172179 158854 36552.3 0 172179 158854 36552.3 0 367586 263.094 242.192 41.7137 0 547 171916 158612 36510.6 0 367039 0.315516 0.297641 0.315543 -5.06724e-15 0.997768 0.837859 1.1882 0.746563 0.538421 1.03517 0.919225 0.807411 1.04652 0.22326 0.988753 -0.0798649 0.0655756 NA
12:125259888_A_G rs838876 12 125259888 A G 153 0.987459 0.977169 36940.4 159435 171211 0 36940.4 159435 171211 0 367586 60.0549 230.604 256.341 0 547 36880.3 159204 170955 0 367039 0.317361 0.320579 0.317357 -1.10846e-14 0.889527 0.669489 1.18188 0.920838 0.69511 1.21987 0.985274 0.867705 1.11877 0.795216 0.981231 -0.0170461 0.0656772 NA
12:125283766_C_T rs10773105 12 125283766 C T 154 0.998305 0.997077 89399.3 183992 94194.8 0 89399.3 183992 94194.8 0 367586 145.922 266.192 134.886 0 547 89253.4 183726 94059.9 0 367039 0.493477 0.510087 0.493452 -1.34598e-15 0.886198 0.724076 1.08462 0.877139 0.693935 1.10871 0.93562 0.830959 1.05346 0.25085 0.997709 -0.0696505 0.0606559 NA
rs4942486 rs4942486 13 32953388 T C 155 1 1 83345 183365 100876 0 83345 183365 100876 0 367586 124 260 163 0 547 83221 183105 100713 0 367039 0.476154 0.464351 0.476171 0 0.952981 0.769339 1.18046 1.08621 0.85981 1.37222 1.0486 0.931038 1.181 0.432979 1 0.0475575 0.060652 NA
rs1341267 rs1341267 13 95284980 C A 156 1 1 59044 176274 132268 0 59044 176274 132268 0 367586 91 259 197 0 547 58953 176015 132071 0 367039 0.400399 0.403108 0.400395 0 0.953267 0.750595 1.21066 0.966325 0.753617 1.23907 0.988775 0.876179 1.11584 0.853856 1 -0.0113681 0.0617159 NA
rs8017377 rs8017377 14 24883887 G A 157 1 1 101683 183219 82684 0 101683 183219 82684 0 367586 158 268 121 0 547 101525 182951 82563 0 367039 0.474157 0.466179 0.474169 0 0.941274 0.773165 1.14593 0.941707 0.743033 1.1935 0.968435 0.85989 1.09068 0.574644 1 -0.0340096 0.0605988 NA
rs4983559 rs4983559 14 105277209 G A 158 1 1 54855 174746 137985 0 54855 174746 137985 0 367586 76 248 223 0 547 54779 174498 137762 0 367039 0.386924 0.365631 0.386956 0 1.02438 0.7921 1.32478 1.16674 0.89915 1.51398 1.09514 0.968265 1.23864 0.148549 1 0.0899271 0.0622472 NA
rs2412710 rs2412710 15 42683787 G A 159 1 1 354444 13030 112 0 354444 13030 112 0 367586 524 23 0 0 547 353920 13007 112 0 367039 0.0180284 0.0210238 0.018024 0 1.19433 0.786359 1.81396 NA NA NA 1.17001 0.773832 1.76901 0.467492 1 0.164971 0.227056 NA
15:44211273_T_C rs492571 15 44211273 T C 160 0.999756 0.997857 337416 29521.7 648.675 0 337416 29521.7 648.675 0 367586 507.031 39.9686 0 0 547 336909 29481.7 648.675 0 367039 0.0419208 0.0365344 0.0419288 -8.70931e-16 0.900833 0.65268 1.24333 NA NA NA 0.866464 0.63167 1.18853 0.391111 0.998448 -0.130049 0.151642 NA
rs1532085 rs1532085 15 58683366 A G 161 1 1 55024 174195 138367 0 55024 174195 138367 0 367586 90 250 207 0 547 54934 173945 138160 0 367039 0.386635 0.393053 0.386625 0 0.877257 0.689297 1.11647 0.914506 0.713879 1.17152 0.973338 0.862053 1.09899 0.639157 1 -0.0291411 0.0621507 NA
15:58731153_G_C rs261342 15 58731153 G C 162 0.994844 0.988361 17975.2 126316 223295 0 17975.2 126316 223295 0 367586 27.6078 180.769 338.624 0 547 17947.6 126135 222956 0 367039 0.220719 0.215708 0.220727 -8.23426e-15 0.931664 0.62401 1.391 0.987351 0.669675 1.45572 1.02986 0.891584 1.18958 0.720996 0.988797 0.026209 0.0733883 NA
rs2652834 rs2652834 15 63396867 A G 163 1 1 12886 111853 242847 0 12886 111853 242847 0 367586 18 167 362 0 547 12868 111686 242485 0 367039 0.187201 0.185558 0.187204 0 1.06895 0.65711 1.7389 1.06724 0.664594 1.71383 1.01091 0.867889 1.17751 0.889659 1 0.010756 0.0775286 NA
15:72566615_C_T rs1035744 15 72566615 C T 164 0.997742 0.99523 26414.8 145250 195922 0 26414.8 145250 195922 0 367586 32.9451 214.847 299.208 0 547 26381.8 145035 195622 0 367039 0.269432 0.256615 0.269451 -1.42516e-15 1.18624 0.821871 1.71214 1.22481 0.854508 1.75558 1.06847 0.932818 1.22385 0.35153 0.995882 0.0638519 0.0685382 NA
rs3198697 rs3198697 16 15129940 C T 165 1 1 129009 177245 61332 0 129009 177245 61332 0 367586 176 271 100 0 547 128833 176974 61232 0 367039 0.407944 0.43053 0.40791 0 1.12092 0.927065 1.35531 1.19546 0.935101 1.52832 1.09738 0.973512 1.237 0.126147 1 0.0941481 0.0615559 NA
rs749671 rs749671 16 31088347 G A 166 1 1 144921 171587 51078 0 144921 171587 51078 0 367586 212 272 63 0 547 144709 171315 51015 0 367039 0.372352 0.363803 0.372365 0 1.08376 0.905501 1.29711 0.842951 0.636181 1.11692 0.963856 0.852077 1.0903 0.491681 1 -0.0430289 0.062575 NA
16:53799977_T_G rs9930333 16 53799977 T G 167 0.999912 0.999843 122301 179563 65721.5 0 122301 179563 65721.5 0 367586 195.769 259.231 92 0 547 122106 179304 65629.5 0 367039 0.423039 0.405148 0.423065 0 0.901759 0.74891 1.0858 0.874341 0.682348 1.12036 0.928802 0.823117 1.04806 0.212167 0.999224 -0.0764741 0.0612955 NA
rs9989419 rs9989419 16 56985139 A G 168 1 1 57303 175482 134801 0 57303 175482 134801 0 367586 85 257 205 0 547 57218 175225 134596 0 367039 0.394585 0.390311 0.394592 0 0.987304 0.772441 1.26193 1.02526 0.79605 1.32048 1.01812 0.901576 1.14972 0.767626 1 0.0183048 0.061949 NA
rs5880 rs5880 16 57015091 G C 169 1 1 327936 38434 1216 0 327936 38434 1216 0 367586 480 66 1 0 547 327456 38368 1215 0 367039 0.055587 0.0621572 0.0555772 0 1.17351 0.907075 1.5182 0.561481 0.0788644 3.99751 1.12624 0.880952 1.43983 0.3457 1 0.124287 0.131805 NA
rs16942887 rs16942887 16 67928042 G A 170 1 1 287913 74698 4975 0 287913 74698 4975 0 367586 424 115 8 0 547 287489 74583 4967 0 367039 0.11514 0.119744 0.115134 0 1.04547 0.850647 1.28492 1.09207 0.542289 2.19924 1.04549 0.870946 1.25502 0.634796 1 0.0450212 0.094784 NA
16:72057282_A_G rs2288002 16 72057282 A G 171 0.996483 0.994849 69243.7 180680 117662 0 69243.7 180680 117662 0 367586 102.82 271.941 172.239 0 547 69140.9 180408 117490 0 367039 0.43414 0.436545 0.434137 1.58351e-15 1.01363 0.807713 1.27203 0.985807 0.772022 1.25879 0.990251 0.87865 1.11603 0.901744 0.997851 -0.00754938 0.0611494 NA
rs2000999 rs2000999 16 72108093 G A 172 1 1 241537 112695 13354 0 241537 112695 13354 0 367586 356 172 19 0 547 241181 112523 13335 0 367039 0.18962 0.191956 0.189616 0 1.03557 0.863131 1.24246 0.965281 0.608253 1.53187 1.01527 0.87335 1.18026 0.859058 1 0.0136938 0.0771159 NA
rs2925979 rs2925979 16 81534790 T C 173 1 1 33095 154517 179974 0 33095 154517 179974 0 367586 51 238 258 0 547 33044 154279 179716 0 367039 0.300211 0.310786 0.300196 0 0.999523 0.738492 1.35282 0.930155 0.688671 1.25632 0.951306 0.836896 1.08136 0.460879 1 -0.0486839 0.0660209 NA
rs314253 rs314253 17 7091650 T C 174 1 1 155733 167003 44850 0 155733 167003 44850 0 367586 249 233 65 0 547 155484 166770 44785 0 367039 0.349174 0.33181 0.3492 0 0.872417 0.729592 1.0432 0.90629 0.68963 1.19102 0.925471 0.815957 1.04968 0.222336 1 -0.0775061 0.0635119 NA
rs4791641 rs4791641 17 8161149 C T 175 1 1 90802 183497 93287 0 90802 183497 93287 0 367586 139 282 126 0 547 90663 183215 93161 0 367039 0.49662 0.511883 0.496597 0 1.00393 0.819255 1.23023 0.882169 0.69306 1.12288 0.94068 0.835445 1.05917 0.278682 1 -0.0656102 0.060566 NA
17:37821435_G_T rs931992 17 37821435 G T 176 0.998944 0.998045 40717.2 163133 163736 0 40717.2 163133 163736 0 367586 50.9608 247.196 248.843 0 547 40666.2 162885 163487 0 367039 0.332666 0.31912 0.332686 0 1.21104 0.895606 1.63756 1.21462 0.898406 1.64212 1.0637 0.936636 1.20801 0.318254 0.997669 0.0641747 0.0642999 NA
rs8077889 rs8077889 17 41878166 A C 177 1 1 227074 123834 16678 0 227074 123834 16678 0 367586 344 177 26 0 547 226730 123657 16652 0 367039 0.213814 0.209324 0.213821 0 0.94342 0.786879 1.1311 1.0291 0.690544 1.53364 0.9734 0.841368 1.12615 0.724708 1 -0.0260331 0.0739213 NA
17:45391804_T_C rs7225700 17 45391804 T C 178 0.999707 0.999518 46234.7 168484 152868 0 46234.7 168484 152868 0 367586 67.0039 244.992 235.004 0 547 46167.7 168239 152633 0 367039 0.354955 0.346435 0.354968 0 1.00338 0.765646 1.31493 1.06088 0.808525 1.392 1.03818 0.916536 1.17598 0.517221 0.999906 0.0409829 0.0632809 NA
17:66882466_T_G rs4148005 17 66882466 T G 179 0.999123 0.998376 171388 159411 36787.2 0 171388 159411 36787.2 0 367586 261.078 235.059 50.8627 0 547 171127 159176 36736.3 0 367039 0.316912 0.307847 0.316926 2.53362e-15 0.967937 0.811435 1.15463 0.907511 0.671887 1.22577 0.958611 0.843042 1.09002 0.505789 0.998891 -0.0433587 0.065161 NA
17:76388202_A_G rs4969178 17 76388202 A G 180 0.986996 0.976306 55545.7 174852 137189 0 55545.7 174852 137189 0 367586 76.2588 261.682 209.059 0 547 55469.4 174590 136979 0 367039 0.388947 0.378611 0.388963 -1.10846e-15 1.09023 0.844635 1.40724 1.11014 0.853929 1.44322 1.04475 0.924515 1.18062 0.474329 0.974318 0.0450039 0.0629025 NA
rs4939883 rs4939883 18 47167214 T C 181 1 1 11820 108377 247389 0 11820 108377 247389 0 367586 16 167 364 0 547 11804 108210 247025 0 367039 0.179573 0.181901 0.179569 0 1.13857 0.68146 1.90229 1.0871 0.658705 1.79411 0.984375 0.844107 1.14795 0.803971 1 -0.0196269 0.0790732 NA
18:47209143_C_T rs11660468 18 47209143 C T 182 0.998554 0.997576 136025 174672 56888.6 0 136025 174672 56888.6 0 367586 211.518 253.898 81.5843 0 547 135813 174419 56807 0 367039 0.392357 0.381231 0.392373 -7.91756e-16 0.934679 0.778682 1.12193 0.922148 0.714139 1.19074 0.954107 0.844443 1.07801 0.415261 0.996832 -0.0504828 0.0619672 NA
18:57798110_C_T rs952044 18 57798110 C T 183 0.993776 0.990504 165280 162582 39723.3 0 165280 162582 39723.3 0 367586 248.365 225.698 72.9373 0 547 165032 162357 39650.4 0 367039 0.329214 0.339646 0.329198 -8.70931e-16 0.923712 0.771259 1.1063 1.22231 0.941275 1.58725 1.04806 0.924706 1.18787 0.477729 0.99302 0.0459045 0.0646579 NA
19:8431581_G_A rs2278236 19 8431581 G A 184 0.998561 0.99757 86114.3 183792 97680 0 86114.3 183792 97680 0 367586 131.275 248.514 167.212 0 547 85983.1 183543 97512.8 0 367039 0.484268 0.467151 0.484294 1.26681e-15 0.886839 0.717686 1.09586 1.12315 0.893505 1.41182 1.07116 0.951115 1.20635 0.253037 0.998008 0.0693241 0.0606507 NA
rs6511720 rs6511720 19 11202306 G T 185 1 1 285447 77059 5080 0 285447 77059 5080 0 367586 428 105 14 0 547 285019 76954 5066 0 367039 0.118638 0.121572 0.118633 0 0.908632 0.733875 1.125 1.84032 1.07992 3.13614 1.0282 0.857565 1.23279 0.7396 1 0.0311701 0.0937778 NA
19:11227602_C_T rs688 19 11227602 C T 186 0.999561 0.9993 110653 182452 74481.8 0 110653 182452 74481.8 0 367586 155.153 266.847 125 0 547 110497 182185 74356.8 0 367039 0.4508 0.472438 0.450767 1.58351e-16 1.04314 0.855742 1.27157 1.19724 0.945791 1.51554 1.09113 0.968918 1.22875 0.14832 0.998617 0.088082 0.0609357 NA
19:19407718_T_C rs10401969 19 19407718 T C 187 0.999493 0.997443 313362 52106.4 2117.37 0 313362 52106.4 2117.37 0 367586 468 77 2 0 547 312894 52029.4 2115.37 0 367039 0.0766366 0.0740402 0.0766405 -5.54229e-16 0.98945 0.777383 1.25937 0.632114 0.157516 2.53669 0.963359 0.76812 1.20822 0.69347 0.999996 -0.04472 0.113459 NA
rs731839 rs731839 19 33899065 G A 188 1 1 41265 163822 162499 0 41265 163822 162499 0 367586 45 238 264 0 547 41220 163584 162235 0 367039 0.335094 0.299817 0.335147 0 1.3327 0.968909 1.83307 1.49058 1.08641 2.04511 1.17724 1.03432 1.3399 0.0146475 1 0.156707 0.0641983 NA
19:35556744_T_C rs1688030 19 35556744 T C 189 0.99969 0.998271 1691.18 45797.9 320097 0 1691.18 45797.9 320097 0 367586 1 76.0235 469.976 0 547 1690.18 45721.9 319627 0 367039 0.0668963 0.0713195 0.0668897 5.54229e-16 2.81033 0.390572 20.2215 2.48523 0.349134 17.6906 0.933436 0.741322 1.17534 0.497843 0.999659 -0.0824974 0.121698 NA
rs6859 rs6859 19 45382034 A G 190 1 1 65619 179010 122957 0 65619 179010 122957 0 367586 90 278 179 0 547 65529 178732 122778 0 367039 0.422007 0.418647 0.422012 0 1.13249 0.892744 1.43661 1.06151 0.823858 1.36771 1.01391 0.89907 1.14341 0.840158 1 0.0123439 0.061202 NA
rs7254892 rs7254892 19 45389596 G A 191 1 1 344881 22366 339 0 344881 22366 339 0 367586 509 37 1 0 547 344372 22329 338 0 367039 0.031345 0.035649 0.0313386 0 1.1211 0.802763 1.56566 2.00167 0.280596 14.2792 1.14263 0.829825 1.57334 0.456073 1 0.128977 0.173047 NA
rs492602 rs492602 19 49206417 A G 192 1 1 89552 183204 94830 0 89552 183204 94830 0 367586 135 273 139 0 547 89417 182931 94691 0 367039 0.492821 0.496344 0.492815 0 0.988466 0.804142 1.21504 0.972282 0.767109 1.23233 0.985985 0.875708 1.11015 0.897469 1 -0.00783322 0.0607892 NA
rs17695224 rs17695224 19 52324216 G A 193 1 1 197505 144049 26032 0 197505 144049 26032 0 367586 312 193 42 0 547 197193 143856 25990 0 367039 0.266758 0.253199 0.266778 0 0.847942 0.708529 1.01479 1.02136 0.739878 1.40994 0.931843 0.81305 1.06799 0.303409 1 -0.0704969 0.0685001 NA
rs103294 rs103294 19 54797848 C T 194 1 1 221245 127588 18753 0 221245 127588 18753 0 367586 342 175 30 0 547 220903 127413 18723 0 367039 0.224565 0.214808 0.22458 0 0.887156 0.739314 1.06456 1.03495 0.712375 1.50361 0.944586 0.817584 1.09132 0.460548 1 -0.0536443 0.0726943 NA
rs364585 rs364585 20 12962718 A G 195 1 1 56348 175283 135955 0 56348 175283 135955 0 367586 90 261 196 0 547 56258 175022 135759 0 367039 0.391716 0.403108 0.3917 0 0.932158 0.733425 1.18474 0.902463 0.703006 1.15851 0.953475 0.844899 1.07601 0.415764 1 -0.0504955 0.0620497 NA
rs2328223 rs2328223 20 17845921 A C 196 1 1 242960 111732 12894 0 242960 111732 12894 0 367586 345 184 18 0 547 242615 111548 12876 0 367039 0.187058 0.201097 0.187037 0 1.15999 0.969814 1.38746 0.983083 0.61185 1.57956 1.09409 0.943618 1.26856 0.211273 1 0.0971969 0.077753 NA
20:34154741_C_T rs7264396 20 34154741 C T 197 0.999888 0.999709 229265 122192 16129.7 0 229265 122192 16129.7 0 367586 333.035 193.965 20 0 547 228932 121998 16109.7 0 367039 0.210088 0.213862 0.210083 3.16702e-16 1.09292 0.915467 1.30476 0.85341 0.543332 1.34045 1.02288 0.885142 1.18205 0.765122 0.999812 0.0222391 0.0744377 NA
20:39180436_T_C rs6016381 20 39180436 T C 198 0.985662 0.976158 134743 175256 57587.4 0 134743 175256 57587.4 0 367586 212.157 259.478 75.3647 0 547 134531 174996 57512.1 0 367039 0.395051 0.374961 0.395081 3.95878e-15 0.940235 0.784129 1.12742 0.830947 0.638775 1.08093 0.918524 0.812628 1.03822 0.18571 0.977958 -0.082917 0.0626556 NA
20:39724338_T_C rs6065311 20 39724338 T C 199 0.999669 0.999483 99688.9 183946 83951.3 0 99688.9 183946 83951.3 0 367586 142.192 283.812 120.996 0 547 99546.8 183662 83830.3 0 367039 0.478593 0.480625 0.47859 -2.37527e-16 1.08184 0.884386 1.32338 1.01047 0.792802 1.28789 1.00819 0.89535 1.13524 0.918666 0.999367 0.00619913 0.0607075 NA
rs1800961 rs1800961 20 43042364 C T 200 1 1 345047 22185 354 0 345047 22185 354 0 367586 502 45 0 0 547 344545 22140 354 0 367039 0.0311397 0.0411335 0.0311248 0 1.39501 1.02799 1.89307 NA NA NA 1.33536 0.990575 1.80016 0.0558102 1 0.333502 0.174379 NA
20:44585420_A_G rs4465830 20 44585420 A G 201 0.999851 0.999604 243276 111557 12752.9 0 243276 111557 12752.9 0 367586 347.804 174.196 25 0 547 242928 111383 12727.9 0 367039 0.186437 0.204932 0.186409 -6.33405e-16 1.09235 0.910524 1.31049 1.37191 0.913902 2.05945 1.12498 0.971266 1.30303 0.111157 0.999047 0.123934 0.0777987 NA
rs181362 rs181362 22 21932068 C T 202 1 1 239937 113956 13693 0 239937 113956 13693 0 367586 345 188 14 0 547 239592 113768 13679 0 367039 0.192257 0.197441 0.192249 0 1.1476 0.960652 1.37093 0.710766 0.416427 1.21315 1.03365 0.890577 1.1997 0.645708 1 0.0353286 0.076846 NA
rs5763662 rs5763662 22 30378703 C T 203 1 1 351124 16288 174 0 351124 16288 174 0 367586 525 20 2 0 547 350599 16268 172 0 367039 0.0226287 0.0219378 0.0226297 0 0.821008 0.525167 1.2835 7.7652 1.92142 31.3823 0.968739 0.646231 1.4522 0.942601 1 -0.0147883 0.205389 NA
22:38595411_G_A rs3761445 22 38595411 G A 204 0.998847 0.998255 59201 176652 131733 0 59201 176652 131733 0 367586 105.067 240.114 201.82 0 547 59095.9 176412 131531 0 367039 0.40134 0.41156 0.401325 -4.75053e-16 0.765564 0.608599 0.963014 0.863032 0.681611 1.09274 0.958457 0.849646 1.0812 0.496491 0.997877 -0.0420063 0.061772 NA
# Completed successfully at 2019-08-07 22:42:10
