# Supplementary material for: Predicting the effect of statins on cancer risk using genetic variants from a Mendelian randomization study in the UK Biobank
Source: eLife. 2020 Oct 13;9:e57191. doi: 10.7554/eLife.57191 (PMC7553780; doi:10.7554/eLife.57191)
Supplement: Source data 1. [file elife-57191-data1.zip › May_urgent_ca_bil.out]

# Analysis: "SNPTEST analysis, started 2019-06-21 23:10:43"
#  started: 2019-06-21 23:11:34
# 
# Analysis properties:
#   -cov_names PC1 PC2 PC3 PC4 PC5 PC6 PC7 PC8 PC9 PC10 (user-supplied)
#   -data /scratch/am2609/Gwas/projects/Stephen_May/bgen/Stephen_May_urgent.bgen /scratch/am2609/Gwas/projects/Steve_April/input/cancer.sample (user-supplied)
#   -exclude_samples /scratch/am2609/Gwas/input_all/exclusion_list.txt (user-supplied)
#   -frequentist 1 (user-supplied)
#   -method newml (user-supplied)
#   -o /scratch/am2609/Gwas/projects/Steve_April/output/May_urgent_ca_bil.out (user-supplied)
#   -pheno ca_bil (user-supplied)
# 
alternate_ids rsid chromosome position alleleA alleleB incorrectly_coded all_A all_B all_AA all_AB all_BB all_NULL all_total all_maf all_info all_impute_info cases_A cases_B cases_AA cases_AB cases_BB cases_NULL cases_total cases_maf cases_info cases_impute_info controls_A controls_B controls_AA controls_AB controls_BB controls_NULL controls_total controls_maf controls_info controls_impute_info frequentist_add_null_ll frequentist_add_alternative_ll frequentist_add_beta_1:add/ca_bil=1 frequentist_add_se_1 frequentist_add_wald_pvalue_1 frequentist_add_degrees_of_freedom frequentist_add_lrt_pvalue iterations comment
5:74560579_G_A rs10066707 05 74560579 G A NA 0 0 146642 170723 50278 8.90577e-09 367643 0.368944 0.990976 0.990976 0 0 131.788 150.945 48.2667 0 331 0.373834 0.987099 0.987099 0 0 146510 170573 50229.7 -1.52802e-11 367312 0.36894 0.99098 0.99098 -2648.29 -2648.26 0.020969 0.0808429 0.795342 1 0.795522 2 NA
5:74562029_C_G rs2006760 05 74562029 C G NA 0 0 232590 119597 15455.7 1.88011e-08 367643 0.204694 0.974957 0.974957 0 0 200.969 107.125 22.9059 0 331 0.231023 0.969604 0.969604 0 0 232389 119490 15432.8 7.34506e-11 367312 0.20467 0.974963 0.974963 -2648.29 -2646.87 0.160279 0.0936279 0.08692 1 0.091708 3 NA
5:74641707_G_A rs2303152 05 74641707 G A NA 0 0 297326 66560.7 3755.97 -3.49246e-10 367643 0.10074 0.998348 0.998348 0 0 260 61.0118 9.98824 0 331 0.122339 0.999836 0.999836 0 0 297066 66499.7 3745.98 -4.86011e-12 367312 0.10072 0.998346 0.998346 -2648.29 -2646.69 0.218483 0.118712 0.0657019 1 0.0733553 3 NA
5:74648496_G_T rs17238484 05 74648496 G T NA 0 0 220697 127980 18965.4 5.82077e-11 367643 0.225642 0.999474 0.999474 0 0 205 99.0078 26.9922 0 331 0.231106 0.999934 0.999934 0 0 220492 127881 18938.4 -4.68958e-13 367312 0.225637 0.999473 0.999473 -2648.29 -2648.23 0.0310944 0.0921144 0.735693 1 0.736407 2 NA
rs5909 rs5909 05 74656175 G A NA 0 0 301860 62571 3212 0 367643 0.0938342 1 1 0 0 265 59 7 0 331 0.110272 1 1 0 0 301595 62512 3205 0 367312 0.0938194 1 1 -2648.29 -2647.26 0.182794 0.124282 0.141345 1 0.150851 3 NA
rs12916 rs12916 05 74656539 T C NA 0 0 132174 176634 58835 0 367643 0.400258 1 1 0 0 111 148 72 0 331 0.441088 1 1 0 0 132063 176486 58763 0 367312 0.400221 1 1 -2648.29 -2645.94 0.170717 0.0783909 0.029423 1 0.0300621 3 NA
rs1801177 rs1801177 08 19805708 G A NA 0 0 355119 12419 105 0 367643 0.0171756 1 1 0 0 326 5 0 0 331 0.00755287 1 1 0 0 354793 12414 105 0 367312 0.0171843 1 1 -2648.29 -2645.94 -0.839798 0.449075 0.0614752 1 0.0303391 4 NA
rs268 rs268 08 19813529 A G NA 0 0 354354 13161 128 0 367643 0.0182473 1 1 0 0 316 15 0 0 331 0.0226586 1 1 0 0 354038 13146 128 0 367312 0.0182433 1 1 -2648.29 -2647.91 0.237051 0.261325 0.364348 1 0.382042 3 NA
rs301 rs301 08 19816934 T C NA 0 0 215062 132383 20198 0 367643 0.234982 1 1 0 0 185 133 13 0 331 0.240181 1 1 0 0 214877 132250 20185 0 367312 0.234977 1 1 -2648.29 -2648.22 0.0332351 0.0911022 0.715253 1 0.716035 2 NA
rs326 rs326 08 19819439 A G NA 0 0 183607 152476 31560 0 367643 0.293214 1 1 0 0 161 150 20 0 331 0.287009 1 1 0 0 183446 152326 31540 0 367312 0.293219 1 1 -2648.29 -2648.24 -0.0257124 0.0860374 0.765053 1 0.764641 2 NA
rs328 rs328 08 19819724 C G NA 0 0 297169 66735 3739 0 367643 0.100931 1 1 0 0 272 55 4 0 331 0.0951662 1 1 0 0 296897 66680 3735 0 367312 0.100936 1 1 -2648.29 -2648.2 -0.0559561 0.132585 0.672995 1 0.670665 2 NA
# Completed successfully at 2019-06-21 23:11:34
