# Supplementary material for: Predicting the effect of statins on cancer risk using genetic variants from a Mendelian randomization study in the UK Biobank
Source: eLife. 2020 Oct 13;9:e57191. doi: 10.7554/eLife.57191 (PMC7553780; doi:10.7554/eLife.57191)
Supplement: Source data 1. [file elife-57191-data1.zip › May_urgent_ca_blad.out]

# Analysis: "SNPTEST analysis, started 2019-06-21 23:06:42"
#  started: 2019-06-21 23:07:08
# 
# Analysis properties:
#   -data /scratch/am2609/Gwas/projects/Stephen_May/bgen/Stephen_May_urgent.bgen /scratch/am2609/Gwas/projects/Steve_April/input/cancer.sample (user-supplied)
#   -exclude_samples /scratch/am2609/Gwas/input_all/exclusion_list.txt (user-supplied)
#   -frequentist 1 (user-supplied)
#   -method newml (user-supplied)
#   -o /scratch/am2609/Gwas/projects/Steve_April/output/May_urgent_ca_blad.out (user-supplied)
#   -pheno ca_blad (user-supplied)
# 
alternate_ids rsid chromosome position alleleA alleleB incorrectly_coded all_A all_B all_AA all_AB all_BB all_NULL all_total all_maf all_info all_impute_info cases_A cases_B cases_AA cases_AB cases_BB cases_NULL cases_total cases_maf cases_info cases_impute_info controls_A controls_B controls_AA controls_AB controls_BB controls_NULL controls_total controls_maf controls_info controls_impute_info frequentist_add_null_ll frequentist_add_alternative_ll frequentist_add_beta_1:add/ca_blad=1 frequentist_add_se_1 frequentist_add_wald_pvalue_1 frequentist_add_degrees_of_freedom frequentist_add_lrt_pvalue iterations comment
5:74560579_G_A rs10066707 05 74560579 G A NA 0 0 146642 170723 50278 8.90577e-09 367643 0.368944 0.990976 0.990976 0 0 859.867 1095.2 352.933 0 2308 0.390179 0.990771 0.990771 0 0 145782 169628 49925.1 -2.88036e-12 365335 0.36881 0.990977 0.990977 -14004 -13999.5 0.0913532 0.0303657 0.00262593 1 0.00271841 3 NA
5:74562029_C_G rs2006760 05 74562029 C G NA 0 0 232590 119597 15455.7 1.88011e-08 367643 0.204694 0.974957 0.974957 0 0 1439.43 767.992 100.576 0 2308 0.209953 0.97811 0.97811 0 0 231151 118829 15355.1 9.81437e-12 365335 0.204661 0.974937 0.974937 -14004 -14003.6 0.0329042 0.0366371 0.369125 1 0.370661 2 NA
5:74641707_G_A rs2303152 05 74641707 G A NA 0 0 297326 66560.7 3755.97 -3.49246e-10 367643 0.10074 0.998348 0.998348 0 0 1837.24 452.486 18.2784 0 2308 0.105945 0.99833 0.99833 0 0 295489 66108.3 3737.69 -3.96128e-13 365335 0.100707 0.998348 0.998348 -14004 -14003.3 0.0566007 0.0480016 0.238342 1 0.241808 2 NA
5:74648496_G_T rs17238484 05 74648496 G T NA 0 0 220697 127980 18965.4 5.82077e-11 367643 0.225642 0.999474 0.999474 0 0 1333.72 843.29 130.992 0 2308 0.239444 0.999292 0.999292 0 0 219364 127137 18834.4 -8.02913e-13 365335 0.225554 0.999475 0.999475 -14004 -14001.5 0.0776076 0.0345466 0.0246743 1 0.0256613 3 NA
rs5909 rs5909 05 74656175 G A NA 0 0 301860 62571 3212 0 367643 0.0938342 1 1 0 0 1906 373 29 0 2308 0.0933709 1 1 0 0 299954 62198 3183 0 365335 0.0938372 1 1 -14004 -14004 -0.00550024 0.050767 0.913724 1 0.91366 2 NA
rs12916 rs12916 05 74656539 T C NA 0 0 132174 176634 58835 0 367643 0.400258 1 1 0 0 784 1142 382 0 2308 0.412912 1 1 0 0 131390 175492 58453 0 365335 0.400178 1 1 -14004 -14002.4 0.0528208 0.0300005 0.0782959 1 0.0787636 2 NA
rs1801177 rs1801177 08 19805708 G A NA 0 0 355119 12419 105 0 367643 0.0171756 1 1 0 0 2229 78 1 0 2308 0.017331 1 1 0 0 352890 12341 104 0 365335 0.0171746 1 1 -14004 -14004 0.00922805 0.113176 0.935015 1 0.935109 2 NA
rs268 rs268 08 19813529 A G NA 0 0 354354 13161 128 0 367643 0.0182473 1 1 0 0 2213 95 0 0 2308 0.0205806 1 1 0 0 352141 13066 128 0 365335 0.0182326 1 1 -14004 -14003.3 0.123422 0.103989 0.235278 1 0.244359 3 NA
rs301 rs301 08 19816934 T C NA 0 0 215062 132383 20198 0 367643 0.234982 1 1 0 0 1351 827 130 0 2308 0.235485 1 1 0 0 213711 131556 20068 0 365335 0.234979 1 1 -14004 -14004 0.00281936 0.0348255 0.935476 1 0.935492 2 NA
rs326 rs326 08 19819439 A G NA 0 0 183607 152476 31560 0 367643 0.293214 1 1 0 0 1149 951 208 0 2308 0.296144 1 1 0 0 182458 151525 31352 0 365335 0.293195 1 1 -14004 -14003.9 0.0141958 0.0323509 0.660802 1 0.661106 2 NA
rs328 rs328 08 19819724 C G NA 0 0 297169 66735 3739 0 367643 0.100931 1 1 0 0 1856 428 24 0 2308 0.10312 1 1 0 0 295313 66307 3715 0 365335 0.100917 1 1 -14004 -14003.9 0.0240487 0.0485584 0.620422 1 0.621519 2 NA
# Completed successfully at 2019-06-21 23:07:08
