# Supplementary material for: Predicting the effect of statins on cancer risk using genetic variants from a Mendelian randomization study in the UK Biobank
Source: eLife. 2020 Oct 13;9:e57191. doi: 10.7554/eLife.57191 (PMC7553780; doi:10.7554/eLife.57191)
Supplement: Source data 1. [file elife-57191-data1.zip › May_urgent_ca_bowel.out]

# Analysis: "SNPTEST analysis, started 2019-06-21 23:04:42"
#  started: 2019-06-21 23:05:36
# 
# Analysis properties:
#   -cov_names PC1 PC2 PC3 PC4 PC5 PC6 PC7 PC8 PC9 PC10 (user-supplied)
#   -data /scratch/am2609/Gwas/projects/Stephen_May/bgen/Stephen_May_urgent.bgen /scratch/am2609/Gwas/projects/Steve_April/input/cancer.sample (user-supplied)
#   -exclude_samples /scratch/am2609/Gwas/input_all/exclusion_list.txt (user-supplied)
#   -frequentist 1 (user-supplied)
#   -method newml (user-supplied)
#   -o /scratch/am2609/Gwas/projects/Steve_April/output/May_urgent_ca_bowel.out (user-supplied)
#   -pheno ca_bowel (user-supplied)
# 
alternate_ids rsid chromosome position alleleA alleleB incorrectly_coded all_A all_B all_AA all_AB all_BB all_NULL all_total all_maf all_info all_impute_info cases_A cases_B cases_AA cases_AB cases_BB cases_NULL cases_total cases_maf cases_info cases_impute_info controls_A controls_B controls_AA controls_AB controls_BB controls_NULL controls_total controls_maf controls_info controls_impute_info frequentist_add_null_ll frequentist_add_alternative_ll frequentist_add_beta_1:add/ca_bowel=1 frequentist_add_se_1 frequentist_add_wald_pvalue_1 frequentist_add_degrees_of_freedom frequentist_add_lrt_pvalue iterations comment
5:74560579_G_A rs10066707 05 74560579 G A NA 0 0 146642 170723 50278 8.90577e-09 367643 0.368944 0.990976 0.990976 0 0 1970.06 2218.76 709.18 0 4898 0.371286 0.990845 0.990845 0 0 144671 168505 49568.8 -5.21716e-12 362745 0.368913 0.990978 0.990978 -25984 -25983.8 0.0125399 0.0211337 0.55294 1 0.553152 2 NA
5:74562029_C_G rs2006760 05 74562029 C G NA 0 0 232590 119597 15455.7 1.88011e-08 367643 0.204694 0.974957 0.974957 0 0 3059.15 1613.65 225.204 -4.44089e-16 4898 0.210704 0.975136 0.975136 0 0 229531 117983 15230.5 -6.79834e-12 362745 0.204613 0.974955 0.974955 -25984 -25982.6 0.0424124 0.0252665 0.0932298 1 0.0945722 2 NA
5:74641707_G_A rs2303152 05 74641707 G A NA 0 0 297326 66560.7 3755.97 -3.49246e-10 367643 0.10074 0.998348 0.998348 0 0 3944.85 898.024 55.1294 0 4898 0.102928 0.997885 0.997885 0 0 293381 65662.7 3700.84 -4.87166e-13 362745 0.10071 0.998354 0.998354 -25984 -25983.6 0.027699 0.0335147 0.408535 1 0.41021 2 NA
5:74648496_G_T rs17238484 05 74648496 G T NA 0 0 220697 127980 18965.4 5.82077e-11 367643 0.225642 0.999474 0.999474 0 0 2959.37 1676.4 262.227 0 4898 0.224669 0.999261 0.999261 0 0 217738 126304 18703.2 -4.65405e-13 362745 0.225655 0.999477 0.999477 -25984 -25984 -0.00281685 0.0243414 0.907872 1 0.907849 2 NA
rs5909 rs5909 05 74656175 G A NA 0 0 301860 62571 3212 0 367643 0.0938342 1 1 0 0 3985 880 33 0 4898 0.09657 1 1 0 0 297875 61691 3179 0 362745 0.0937973 1 1 -25984 -25983.4 0.0380209 0.0344767 0.270115 1 0.27249 2 NA
rs12916 rs12916 05 74656539 T C NA 0 0 132174 176634 58835 0 367643 0.400258 1 1 0 0 1796 2327 775 0 4898 0.395774 1 1 0 0 130378 174307 58060 0 362745 0.400318 1 1 -25984 -25983.7 -0.0144853 0.0208195 0.486581 1 0.48637 2 NA
rs1801177 rs1801177 08 19805708 G A NA 0 0 355119 12419 105 0 367643 0.0171756 1 1 0 0 4744 152 2 0 4898 0.0159249 1 1 0 0 350375 12267 103 0 362745 0.0171925 1 1 -25984 -25983.4 -0.0836104 0.0812497 0.303454 1 0.297043 2 NA
rs268 rs268 08 19813529 A G NA 0 0 354354 13161 128 0 367643 0.0182473 1 1 0 0 4734 164 0 0 4898 0.0167415 1 1 0 0 349620 12997 128 0 362745 0.0182677 1 1 -25984 -25983.4 -0.0827763 0.0792442 0.296221 1 0.289884 2 NA
rs301 rs301 08 19816934 T C NA 0 0 215062 132383 20198 0 367643 0.234982 1 1 0 0 2852 1770 276 0 4898 0.237036 1 1 0 0 212210 130613 19922 0 362745 0.234954 1 1 -25984 -25983.8 0.014667 0.0239466 0.540214 1 0.540719 2 NA
rs326 rs326 08 19819439 A G NA 0 0 183607 152476 31560 0 367643 0.293214 1 1 0 0 2401 2064 433 0 4898 0.299102 1 1 0 0 181206 150412 31127 0 362745 0.293134 1 1 -25984 -25982.9 0.0331187 0.0222417 0.136478 1 0.137328 2 NA
rs328 rs328 08 19819724 C G NA 0 0 297169 66735 3739 0 367643 0.100931 1 1 0 0 3982 869 47 0 4898 0.0983054 1 1 0 0 293187 65866 3692 0 362745 0.100966 1 1 -25984 -25983.7 -0.0255082 0.0341817 0.455514 1 0.454017 2 NA
# Completed successfully at 2019-06-21 23:05:36
