# Supplementary material for: Predicting the effect of statins on cancer risk using genetic variants from a Mendelian randomization study in the UK Biobank
Source: eLife. 2020 Oct 13;9:e57191. doi: 10.7554/eLife.57191 (PMC7553780; doi:10.7554/eLife.57191)
Supplement: Source data 1. [file elife-57191-data1.zip › May_urgent_ca_brain.out]

# Analysis: "SNPTEST analysis, started 2019-06-21 23:05:42"
#  started: 2019-06-21 23:06:08
# 
# Analysis properties:
#   -data /scratch/am2609/Gwas/projects/Stephen_May/bgen/Stephen_May_urgent.bgen /scratch/am2609/Gwas/projects/Steve_April/input/cancer.sample (user-supplied)
#   -exclude_samples /scratch/am2609/Gwas/input_all/exclusion_list.txt (user-supplied)
#   -frequentist 1 (user-supplied)
#   -method newml (user-supplied)
#   -o /scratch/am2609/Gwas/projects/Steve_April/output/May_urgent_ca_brain.out (user-supplied)
#   -pheno ca_brain (user-supplied)
# 
alternate_ids rsid chromosome position alleleA alleleB incorrectly_coded all_A all_B all_AA all_AB all_BB all_NULL all_total all_maf all_info all_impute_info cases_A cases_B cases_AA cases_AB cases_BB cases_NULL cases_total cases_maf cases_info cases_impute_info controls_A controls_B controls_AA controls_AB controls_BB controls_NULL controls_total controls_maf controls_info controls_impute_info frequentist_add_null_ll frequentist_add_alternative_ll frequentist_add_beta_1:add/ca_brain=1 frequentist_add_se_1 frequentist_add_wald_pvalue_1 frequentist_add_degrees_of_freedom frequentist_add_lrt_pvalue iterations comment
5:74560579_G_A rs10066707 05 74560579 G A NA 0 0 146642 170723 50278 8.90577e-09 367643 0.368944 0.990976 0.990976 0 0 1917.78 2359.58 672.631 0 4950 0.374227 0.99093 0.99093 0 0 144724 168364 49605.4 -7.53264e-12 362693 0.368872 0.990977 0.990977 -26239.8 -26239.2 0.0230795 0.0209764 0.27122 1 0.271682 2 NA
5:74562029_C_G rs2006760 05 74562029 C G NA 0 0 232590 119597 15455.7 1.88011e-08 367643 0.204694 0.974957 0.974957 0 0 3062.88 1663.42 223.698 0 4950 0.213214 0.975717 0.975717 0 0 229527 117934 15232 -5.74096e-12 362693 0.204577 0.974947 0.974947 -26239.8 -26237.5 0.0535214 0.0249962 0.0322592 1 0.033151 3 NA
5:74641707_G_A rs2303152 05 74641707 G A NA 0 0 297326 66560.7 3755.97 -3.49246e-10 367643 0.10074 0.998348 0.998348 0 0 3975.39 912.043 62.5647 0 4950 0.104765 0.998717 0.998717 0 0 293351 65648.7 3693.4 -3.90799e-13 362693 0.100685 0.998343 0.998343 -26239.8 -26238.9 0.0442924 0.0330565 0.180277 1 0.182764 2 NA
5:74648496_G_T rs17238484 05 74648496 G T NA 0 0 220697 127980 18965.4 5.82077e-11 367643 0.225642 0.999474 0.999474 0 0 2962.97 1710.72 276.31 0 4950 0.22862 0.99965 0.99965 0 0 217734 126270 18689.1 6.75016e-14 362693 0.225601 0.999471 0.999471 -26239.8 -26239.5 0.0171419 0.0240545 0.476077 1 0.476749 2 NA
rs5909 rs5909 05 74656175 G A NA 0 0 301860 62571 3212 0 367643 0.0938342 1 1 0 0 4060 853 37 0 4950 0.0936364 1 1 0 0 297800 61718 3175 0 362693 0.0938369 1 1 -26239.8 -26239.8 -0.00236296 0.0347473 0.945782 1 0.94577 2 NA
rs12916 rs12916 05 74656539 T C NA 0 0 132174 176634 58835 0 367643 0.400258 1 1 0 0 1746 2409 795 0 4950 0.403939 1 1 0 0 130428 174225 58040 0 362693 0.400208 1 1 -26239.8 -26239.5 0.0155339 0.0206295 0.451455 1 0.451675 2 NA
rs1801177 rs1801177 08 19805708 G A NA 0 0 355119 12419 105 0 367643 0.0171756 1 1 0 0 4776 172 2 0 4950 0.0177778 1 1 0 0 350343 12247 103 0 362693 0.0171674 1 1 -26239.8 -26239.7 0.0355779 0.0766143 0.642378 1 0.644219 2 NA
rs268 rs268 08 19813529 A G NA 0 0 354354 13161 128 0 367643 0.0182473 1 1 0 0 4758 190 2 0 4950 0.019596 1 1 0 0 349596 12971 126 0 362693 0.0182289 1 1 -26239.8 -26239.3 0.0736466 0.0730059 0.313082 1 0.318632 2 NA
rs301 rs301 08 19816934 T C NA 0 0 215062 132383 20198 0 367643 0.234982 1 1 0 0 2917 1762 271 0 4950 0.232727 1 1 0 0 212145 130621 19927 0 362693 0.235013 1 1 -26239.8 -26239.6 -0.0127756 0.023963 0.593937 1 0.59353 2 NA
rs326 rs326 08 19819439 A G NA 0 0 183607 152476 31560 0 367643 0.293214 1 1 0 0 2469 2053 428 0 4950 0.293838 1 1 0 0 181138 150423 31132 0 362693 0.293205 1 1 -26239.8 -26239.8 0.00305502 0.0222208 0.890648 1 0.890672 2 NA
rs328 rs328 08 19819724 C G NA 0 0 297169 66735 3739 0 367643 0.100931 1 1 0 0 3997 899 54 0 4950 0.101717 1 1 0 0 293172 65836 3685 0 362693 0.10092 1 1 -26239.8 -26239.7 0.00875601 0.0334798 0.793683 1 0.793912 2 NA
# Completed successfully at 2019-06-21 23:06:08
