# Supplementary material for: Predicting the effect of statins on cancer risk using genetic variants from a Mendelian randomization study in the UK Biobank
Source: eLife. 2020 Oct 13;9:e57191. doi: 10.7554/eLife.57191 (PMC7553780; doi:10.7554/eLife.57191)
Supplement: Source data 1. [file elife-57191-data1.zip › May_urgent_ca_breast.out]

# Analysis: "SNPTEST analysis, started 2019-06-21 23:03:42"
#  started: 2019-06-21 23:04:38
# 
# Analysis properties:
#   -cov_names PC1 PC2 PC3 PC4 PC5 PC6 PC7 PC8 PC9 PC10 (user-supplied)
#   -data /scratch/am2609/Gwas/projects/Stephen_May/bgen/Stephen_May_urgent.bgen /scratch/am2609/Gwas/projects/Steve_April/input/cancer.sample (user-supplied)
#   -exclude_samples /scratch/am2609/Gwas/input_all/exclusion_list.txt (user-supplied)
#   -frequentist 1 (user-supplied)
#   -method newml (user-supplied)
#   -o /scratch/am2609/Gwas/projects/Steve_April/output/May_urgent_ca_breast.out (user-supplied)
#   -pheno ca_breast (user-supplied)
# 
alternate_ids rsid chromosome position alleleA alleleB incorrectly_coded all_A all_B all_AA all_AB all_BB all_NULL all_total all_maf all_info all_impute_info cases_A cases_B cases_AA cases_AB cases_BB cases_NULL cases_total cases_maf cases_info cases_impute_info controls_A controls_B controls_AA controls_AB controls_BB controls_NULL controls_total controls_maf controls_info controls_impute_info frequentist_add_null_ll frequentist_add_alternative_ll frequentist_add_beta_1:add/ca_breast=1 frequentist_add_se_1 frequentist_add_wald_pvalue_1 frequentist_add_degrees_of_freedom frequentist_add_lrt_pvalue iterations comment
5:74560579_G_A rs10066707 05 74560579 G A NA 0 0 146642 170723 50278 8.90577e-09 367643 0.368944 0.990976 0.990976 0 0 4887.85 5684.58 1669.56 0 12242 0.368555 0.99078 0.99078 0 0 141754 165039 48608.4 -3.18945e-12 355401 0.368958 0.990983 0.990983 -53677.4 -53677.4 -0.00216047 0.0135272 0.873107 1 0.873095 2 NA
5:74562029_C_G rs2006760 05 74562029 C G NA 0 0 232590 119597 15455.7 1.88011e-08 367643 0.204694 0.974957 0.974957 0 0 7755.41 3963.07 523.522 0 12242 0.204628 0.974055 0.974055 0 0 224835 115634 14932.2 -2.53204e-11 355401 0.204696 0.974988 0.974988 -53677.4 -53677.4 -0.00116649 0.0163338 0.943067 1 0.943061 2 NA
5:74641707_G_A rs2303152 05 74641707 G A NA 0 0 297326 66560.7 3755.97 -3.49246e-10 367643 0.10074 0.998348 0.998348 0 0 9941.09 2176.83 124.078 0 12242 0.0990436 0.998457 0.998457 0 0 287385 64383.9 3631.89 -7.70051e-13 355401 0.100798 0.998344 0.998344 -53677.4 -53677 -0.0195468 0.0217699 0.369249 1 0.368077 2 NA
5:74648496_G_T rs17238484 05 74648496 G T NA 0 0 220697 127980 18965.4 5.82077e-11 367643 0.225642 0.999474 0.999474 0 0 7370.63 4224.05 647.314 0 12242 0.2254 0.999655 0.999655 0 0 213327 123756 18318.1 -3.83693e-13 355401 0.22565 0.999467 0.999467 -53677.4 -53677.4 -0.00156618 0.0155332 0.919687 1 0.919676 2 NA
rs5909 rs5909 05 74656175 G A NA 0 0 301860 62571 3212 0 367643 0.0938342 1 1 0 0 9986 2143 113 0 12242 0.0967571 1 1 0 0 291874 60428 3099 0 355401 0.0937336 1 1 -53677.4 -53676.2 0.0338437 0.0220205 0.124313 1 0.125907 2 NA
rs12916 rs12916 05 74656539 T C NA 0 0 132174 176634 58835 0 367643 0.400258 1 1 0 0 4417 5838 1987 0 12242 0.400752 1 1 0 0 127757 170796 56848 0 355401 0.400241 1 1 -53677.4 -53677.4 0.00168323 0.0132769 0.899116 1 0.899121 2 NA
rs1801177 rs1801177 08 19805708 G A NA 0 0 355119 12419 105 0 367643 0.0171756 1 1 0 0 11803 437 2 0 12242 0.0180118 1 1 0 0 343316 11982 103 0 355401 0.0171468 1 1 -53677.4 -53676.8 0.0515519 0.0489389 0.292161 1 0.29587 2 NA
rs268 rs268 08 19813529 A G NA 0 0 354354 13161 128 0 367643 0.0182473 1 1 0 0 11814 421 7 0 12242 0.0177667 1 1 0 0 342540 12740 121 0 355401 0.0182639 1 1 -53677.4 -53677.2 -0.0287266 0.0491803 0.559148 1 0.557445 2 NA
rs301 rs301 08 19816934 T C NA 0 0 215062 132383 20198 0 367643 0.234982 1 1 0 0 7103 4456 683 0 12242 0.237788 1 1 0 0 207959 127927 19515 0 355401 0.234885 1 1 -53677.4 -53676.8 0.0161516 0.0152884 0.290759 1 0.291392 2 NA
rs326 rs326 08 19819439 A G NA 0 0 183607 152476 31560 0 367643 0.293214 1 1 0 0 6050 5135 1057 0 12242 0.296071 1 1 0 0 177557 147341 30503 0 355401 0.293115 1 1 -53677.4 -53676.9 0.0144815 0.0142567 0.309738 1 0.310182 2 NA
rs328 rs328 08 19819724 C G NA 0 0 297169 66735 3739 0 367643 0.100931 1 1 0 0 9919 2200 123 0 12242 0.099902 1 1 0 0 287250 64535 3616 0 355401 0.100966 1 1 -53677.4 -53677.2 -0.012054 0.0216874 0.578345 1 0.577776 2 NA
# Completed successfully at 2019-06-21 23:04:38
