# Supplementary material for: Predicting the effect of statins on cancer risk using genetic variants from a Mendelian randomization study in the UK Biobank
Source: eLife. 2020 Oct 13;9:e57191. doi: 10.7554/eLife.57191 (PMC7553780; doi:10.7554/eLife.57191)
Supplement: Source data 1. [file elife-57191-data1.zip › May_urgent_ca_breast_Female.out]

# Analysis: "SNPTEST 2.5.4-beta1 analysis, started 2019-06-26 16:53:24"
#  started: 2019-06-26 18:01:31
# 
# Analysis properties:
#   -cov_names PC1 PC2 PC3 PC4 PC5 PC6 PC7 PC8 PC9 PC10 (user-supplied)
#   -data - /scratch/am2609/Gwas/projects/Steve_April/input/cancer_v2.sample (user-supplied)
#   -exclude_samples /scratch/am2609/Gwas/input_all/exclusion_list.txt (user-supplied)
#   -exclude_samples_where sex=0 (user-supplied)
#   -filetype bgen (user-supplied)
#   -frequentist 1 (user-supplied)
#   -method newml (user-supplied)
#   -o /scratch/am2609/Gwas/projects/Steve_April/output/May_urgent_ca_breast_Female.out (user-supplied)
#   -pheno ca_breast (user-supplied)
# 
alternate_ids rsid chromosome position alleleA alleleB incorrectly_coded all_A all_B all_AA all_AB all_BB all_NULL all_total all_maf all_info all_impute_info cases_A cases_B cases_AA cases_AB cases_BB cases_NULL cases_total cases_maf cases_info cases_impute_info controls_A controls_B controls_AA controls_AB controls_BB controls_NULL controls_total controls_maf controls_info controls_impute_info minor_predictor_count null_ll null_iterations frequentist_add_ll frequentist_add_beta_1:add/ca_breast=1 frequentist_add_se_1 frequentist_add_wald_pvalue_1 frequentist_add_degrees_of_freedom frequentist_add_lrt_pvalue frequentist_add_iterations frequentist_add_fit_time comment
5:74560579_G_A rs10066707 05 74560579 G A NA 0 0 79205 92489.2 27200.7 -5.52973e-10 198895 0.369267 0.990973 0.990973 0 0 4822.12 5616.62 1650.26 6.66134e-16 12089 0.368812 0.99091 0.99091 0 0 74382.9 86872.6 25550.5 -7.08988e-13 186806 0.369296 0.990977 0.990977 146891 -45558 6 -45558 -0.00204381 0.0138158 0.882396 1 0.882387 2 0.570 NA
5:74562029_C_G rs2006760 05 74562029 C G NA 0 0 125789 64741.5 8364.24 4.86034e-09 198895 0.204807 0.974849 0.974849 0 0 7650.46 3916.03 522.506 2.22045e-16 12089 0.205188 0.97415 0.97415 0 0 118139 60825.5 7841.73 -8.14082e-12 186806 0.204782 0.974894 0.974894 81470 -45558 6 -45558 0.00252586 0.0166614 0.879503 1 0.879529 2 0.580 NA
5:74641707_G_A rs2303152 05 74641707 G A NA 0 0 161082 35786.8 2026.69 -1.16415e-10 198895 0.100154 0.998251 0.998251 0 0 9813.09 2152.83 123.078 0 12089 0.0992219 0.998442 0.998442 0 0 151268 33633.9 1903.61 -1.86517e-14 186806 0.100214 0.998239 0.998239 39840.1 -45558 6 -45557.9 -0.0103515 0.0221972 0.640972 1 0.640565 2 0.550 NA
5:74648496_G_T rs17238484 05 74648496 G T NA 0 0 119494 69071.4 10329.1 -3.49246e-10 198895 0.22557 0.99944 0.99944 0 0 7271.63 4178.05 639.314 0 12089 0.225688 0.999651 0.999651 0 0 112223 64893.3 9689.82 -1.13687e-13 186806 0.225563 0.999427 0.999427 89729.7 -45558 6 -45558 0.00101411 0.0158358 0.948939 1 0.948943 2 0.560 NA
rs5909 rs5909 05 74656175 G A NA 0 0 163219 33939 1737 0 198895 0.0940521 1 1 0 0 9851 2126 112 0 12089 0.0971958 1 1 0 0 153368 31813 1625 0 186806 0.0938487 1 1 37413 -45558 6 -45556.6 0.038376 0.0224534 0.0874248 1 0.0888508 2 0.570 NA
rs12916 rs12916 05 74656539 T C NA 0 0 71558 95473 31864 0 198895 0.400214 1 1 0 0 4344 5783 1962 0 12089 0.401481 1 1 0 0 67214 89690 29902 0 186806 0.400132 1 1 159201 -45558 6 -45557.9 0.00571745 0.0135479 0.673012 1 0.673062 2 0.560 NA
rs1801177 rs1801177 08 19805708 G A NA 0 0 192094 6748 53 0 198895 0.0172302 1 1 0 0 11656 431 2 0 12089 0.0179916 1 1 0 0 180438 6317 51 0 186806 0.0171809 1 1 6854 -45558 6 -45557.6 0.0471363 0.0500512 0.346315 1 0.349488 2 0.560 NA
rs268 rs268 08 19813529 A G NA 0 0 191743 7075 77 0 198895 0.0181729 1 1 0 0 11666 417 6 0 12089 0.0177434 1 1 0 0 180077 6658 71 0 186806 0.0182007 1 1 7229 -45558 6 -45557.9 -0.0274636 0.0501734 0.584122 1 0.582648 2 0.560 NA
rs301 rs301 08 19816934 T C NA 0 0 116091 71885 10919 0 198895 0.235609 1 1 0 0 7017 4397 675 0 12089 0.237695 1 1 0 0 109074 67488 10244 0 186806 0.235474 1 1 93723 -45558 6 -45557.7 0.0126534 0.0156253 0.418055 1 0.418503 2 0.550 NA
rs326 rs326 08 19819439 A G NA 0 0 99282 82469 17144 0 198895 0.293514 1 1 0 0 5989 5057 1043 0 12089 0.295434 1 1 0 0 93293 77412 16101 0 186806 0.29339 1 1 116757 -45558 6 -45557.8 0.0101262 0.0145584 0.486706 1 0.486969 2 0.550 NA
rs328 rs328 08 19819724 C G NA 0 0 160636 36257 2002 0 198895 0.101212 1 1 0 0 9793 2174 122 0 12089 0.100008 1 1 0 0 150843 34083 1880 0 186806 0.10129 1 1 40261 -45558 6 -45557.8 -0.0145697 0.0221453 0.510593 1 0.509874 2 0.560 NA
# Completed successfully at 2019-06-26 18:01:31
