# Supplementary material for: Predicting the effect of statins on cancer risk using genetic variants from a Mendelian randomization study in the UK Biobank
Source: eLife. 2020 Oct 13;9:e57191. doi: 10.7554/eLife.57191 (PMC7553780; doi:10.7554/eLife.57191)
Supplement: Source data 1. [file elife-57191-data1.zip › May_urgent_ca_cerv.out]

# Analysis: "SNPTEST analysis, started 2019-06-21 23:10:43"
#  started: 2019-06-21 23:11:32
# 
# Analysis properties:
#   -cov_names PC1 PC2 PC3 PC4 PC5 PC6 PC7 PC8 PC9 PC10 (user-supplied)
#   -data /scratch/am2609/Gwas/projects/Stephen_May/bgen/Stephen_May_urgent.bgen /scratch/am2609/Gwas/projects/Steve_April/input/cancer.sample (user-supplied)
#   -exclude_samples /scratch/am2609/Gwas/input_all/exclusion_list.txt (user-supplied)
#   -frequentist 1 (user-supplied)
#   -method newml (user-supplied)
#   -o /scratch/am2609/Gwas/projects/Steve_April/output/May_urgent_ca_cerv.out (user-supplied)
#   -pheno ca_cerv (user-supplied)
# 
alternate_ids rsid chromosome position alleleA alleleB incorrectly_coded all_A all_B all_AA all_AB all_BB all_NULL all_total all_maf all_info all_impute_info cases_A cases_B cases_AA cases_AB cases_BB cases_NULL cases_total cases_maf cases_info cases_impute_info controls_A controls_B controls_AA controls_AB controls_BB controls_NULL controls_total controls_maf controls_info controls_impute_info frequentist_add_null_ll frequentist_add_alternative_ll frequentist_add_beta_1:add/ca_cerv=1 frequentist_add_se_1 frequentist_add_wald_pvalue_1 frequentist_add_degrees_of_freedom frequentist_add_lrt_pvalue iterations comment
5:74560579_G_A rs10066707 05 74560579 G A NA 0 0 146642 170723 50278 8.90577e-09 367643 0.368944 0.990976 0.990976 0 0 105.004 113.035 38.9608 0 257 0.371511 0.995532 0.995532 0 0 146537 170610 50239 1.59872e-11 367386 0.368942 0.990973 0.990973 -2114.07 -2114.07 0.0114757 0.0913986 0.900083 1 0.900132 2 NA
5:74562029_C_G rs2006760 05 74562029 C G NA 0 0 232590 119597 15455.7 1.88011e-08 367643 0.204694 0.974957 0.974957 0 0 165.867 80.8157 10.3176 0 257 0.197375 0.985275 0.985275 0 0 232424 119516 15445.4 2.67875e-11 367386 0.204699 0.97495 0.97495 -2114.07 -2114 -0.0434854 0.111699 0.697048 1 0.695776 2 NA
5:74641707_G_A rs2303152 05 74641707 G A NA 0 0 297326 66560.7 3755.97 -3.49246e-10 367643 0.10074 0.998348 0.998348 0 0 206.737 46.2667 3.99608 0 257 0.105562 0.99581 0.99581 0 0 297120 66514.5 3751.97 4.61853e-12 367386 0.100737 0.99835 0.99835 -2114.07 -2114.01 0.0538267 0.143864 0.708292 1 0.710262 2 NA
5:74648496_G_T rs17238484 05 74648496 G T NA 0 0 220697 127980 18965.4 5.82077e-11 367643 0.225642 0.999474 0.999474 0 0 158.996 81.0039 17 0 257 0.223743 0.999956 0.999956 0 0 220538 127899 18948.4 2.77112e-12 367386 0.225643 0.999473 0.999473 -2114.07 -2114.07 -0.00724337 0.105697 0.945364 1 0.945328 2 NA
rs5909 rs5909 05 74656175 G A NA 0 0 301860 62571 3212 0 367643 0.0938342 1 1 0 0 209 47 1 0 257 0.0953307 1 1 0 0 301651 62524 3211 0 367386 0.0938332 1 1 -2114.07 -2114.07 0.0173564 0.150377 0.908113 1 0.908326 2 NA
rs12916 rs12916 05 74656539 T C NA 0 0 132174 176634 58835 0 367643 0.400258 1 1 0 0 89 123 45 0 257 0.414397 1 1 0 0 132085 176511 58790 0 367386 0.400248 1 1 -2114.07 -2113.83 0.0622589 0.0896131 0.487211 1 0.488017 2 NA
rs1801177 rs1801177 08 19805708 G A NA 0 0 355119 12419 105 0 367643 0.0171756 1 1 0 0 249 8 0 0 257 0.0155642 1 1 0 0 354870 12411 105 0 367386 0.0171768 1 1 -2114.07 -2114.04 -0.0892482 0.356563 0.802355 1 0.79952 2 NA
rs268 rs268 08 19813529 A G NA 0 0 354354 13161 128 0 367643 0.0182473 1 1 0 0 249 8 0 0 257 0.0155642 1 1 0 0 354105 13153 128 0 367386 0.0182492 1 1 -2114.07 -2113.98 -0.150082 0.356451 0.673723 1 0.666016 2 NA
rs301 rs301 08 19816934 T C NA 0 0 215062 132383 20198 0 367643 0.234982 1 1 0 0 141 101 15 0 257 0.254864 1 1 0 0 214921 132282 20183 0 367386 0.234968 1 1 -2114.07 -2113.53 0.106498 0.101365 0.293425 1 0.297669 3 NA
rs326 rs326 08 19819439 A G NA 0 0 183607 152476 31560 0 367643 0.293214 1 1 0 0 125 106 26 0 257 0.307393 1 1 0 0 183482 152370 31534 0 367386 0.293204 1 1 -2114.07 -2113.81 0.0696968 0.0957359 0.466607 1 0.468629 2 NA
rs328 rs328 08 19819724 C G NA 0 0 297169 66735 3739 0 367643 0.100931 1 1 0 0 207 47 3 0 257 0.103113 1 1 0 0 296962 66688 3736 0 367386 0.100929 1 1 -2114.07 -2114.05 0.0287199 0.145294 0.843306 1 0.843888 2 NA
# Completed successfully at 2019-06-21 23:11:32
