# Supplementary material for: Predicting the effect of statins on cancer risk using genetic variants from a Mendelian randomization study in the UK Biobank
Source: eLife. 2020 Oct 13;9:e57191. doi: 10.7554/eLife.57191 (PMC7553780; doi:10.7554/eLife.57191)
Supplement: Source data 1. [file elife-57191-data1.zip › May_urgent_ca_cerv_Female.out]

# Analysis: "SNPTEST 2.5.4-beta1 analysis, started 2019-06-26 17:49:47"
#  started: 2019-06-26 18:57:25
# 
# Analysis properties:
#   -cov_names PC1 PC2 PC3 PC4 PC5 PC6 PC7 PC8 PC9 PC10 (user-supplied)
#   -data - /scratch/am2609/Gwas/projects/Steve_April/input/cancer_v2.sample (user-supplied)
#   -exclude_samples /scratch/am2609/Gwas/input_all/exclusion_list.txt (user-supplied)
#   -exclude_samples_where sex=0 (user-supplied)
#   -filetype bgen (user-supplied)
#   -frequentist 1 (user-supplied)
#   -method newml (user-supplied)
#   -o /scratch/am2609/Gwas/projects/Steve_April/output/May_urgent_ca_cerv_Female.out (user-supplied)
#   -pheno ca_cerv (user-supplied)
# 
alternate_ids rsid chromosome position alleleA alleleB incorrectly_coded all_A all_B all_AA all_AB all_BB all_NULL all_total all_maf all_info all_impute_info cases_A cases_B cases_AA cases_AB cases_BB cases_NULL cases_total cases_maf cases_info cases_impute_info controls_A controls_B controls_AA controls_AB controls_BB controls_NULL controls_total controls_maf controls_info controls_impute_info minor_predictor_count null_ll null_iterations frequentist_add_ll frequentist_add_beta_1:add/ca_cerv=1 frequentist_add_se_1 frequentist_add_wald_pvalue_1 frequentist_add_degrees_of_freedom frequentist_add_lrt_pvalue frequentist_add_iterations frequentist_add_fit_time comment
5:74560579_G_A rs10066707 05 74560579 G A NA 0 0 79205 92489.2 27200.7 -5.52973e-10 198895 0.369267 0.990973 0.990973 0 0 105.004 113.035 38.9608 0 257 0.371511 0.995532 0.995532 0 0 79100 92376.2 27161.8 5.22959e-12 198638 0.369264 0.990967 0.990967 146891 -1957.09 9 -1957.09 0.00989411 0.0914581 0.913851 1 0.913888 2 0.510 NA
5:74562029_C_G rs2006760 05 74562029 C G NA 0 0 125789 64741.5 8364.24 4.86034e-09 198895 0.204807 0.974849 0.974849 0 0 165.867 80.8157 10.3176 0 257 0.197375 0.985275 0.985275 0 0 125623 64660.7 8353.92 2.80451e-11 198638 0.204816 0.974836 0.974836 81470 -1957.09 9 -1957.01 -0.0438247 0.111747 0.694925 1 0.693638 2 0.480 NA
5:74641707_G_A rs2303152 05 74641707 G A NA 0 0 161082 35786.8 2026.69 -1.16415e-10 198895 0.100154 0.998251 0.998251 0 0 206.737 46.2667 3.99608 0 257 0.105562 0.99581 0.99581 0 0 160875 35740.5 2022.69 1.46372e-12 198638 0.100147 0.998255 0.998255 39840.1 -1957.09 9 -1957.01 0.0596372 0.143874 0.678501 1 0.680882 2 0.480 NA
5:74648496_G_T rs17238484 05 74648496 G T NA 0 0 119494 69071.4 10329.1 -3.49246e-10 198895 0.22557 0.99944 0.99944 0 0 158.996 81.0039 17 0 257 0.223743 0.999956 0.999956 0 0 119335 68990.4 10312.1 1.95399e-12 198638 0.225573 0.999439 0.999439 89729.7 -1957.09 9 -1957.09 -0.00767473 0.105615 0.942071 1 0.94203 2 0.490 NA
rs5909 rs5909 05 74656175 G A NA 0 0 163219 33939 1737 0 198895 0.0940521 1 1 0 0 209 47 1 0 257 0.0953307 1 1 0 0 163010 33892 1736 0 198638 0.0940505 1 1 37413 -1957.09 9 -1957.09 0.0164909 0.150477 0.912734 1 0.912925 2 0.490 NA
rs12916 rs12916 05 74656539 T C NA 0 0 71558 95473 31864 0 198895 0.400214 1 1 0 0 89 123 45 0 257 0.414397 1 1 0 0 71469 95350 31819 0 198638 0.400195 1 1 159201 -1957.09 9 -1956.85 0.0624425 0.0895847 0.485789 1 0.4866 2 0.480 NA
rs1801177 rs1801177 08 19805708 G A NA 0 0 192094 6748 53 0 198895 0.0172302 1 1 0 0 249 8 0 0 257 0.0155642 1 1 0 0 191845 6740 53 0 198638 0.0172324 1 1 6854 -1957.09 9 -1957.06 -0.0957944 0.356821 0.788341 1 0.785097 2 0.480 NA
rs268 rs268 08 19813529 A G NA 0 0 191743 7075 77 0 198895 0.0181729 1 1 0 0 249 8 0 0 257 0.0155642 1 1 0 0 191494 7067 77 0 198638 0.0181763 1 1 7229 -1957.09 9 -1957 -0.147298 0.356142 0.679171 1 0.671696 2 0.480 NA
rs301 rs301 08 19816934 T C NA 0 0 116091 71885 10919 0 198895 0.235609 1 1 0 0 141 101 15 0 257 0.254864 1 1 0 0 115950 71784 10904 0 198638 0.235584 1 1 93723 -1957.09 9 -1956.57 0.104261 0.101524 0.304442 1 0.308613 2 0.480 NA
rs326 rs326 08 19819439 A G NA 0 0 99282 82469 17144 0 198895 0.293514 1 1 0 0 125 106 26 0 257 0.307393 1 1 0 0 99157 82363 17118 0 198638 0.293496 1 1 116757 -1957.09 9 -1956.83 0.0690724 0.0957798 0.470812 1 0.472802 2 0.480 NA
rs328 rs328 08 19819724 C G NA 0 0 160636 36257 2002 0 198895 0.101212 1 1 0 0 207 47 3 0 257 0.103113 1 1 0 0 160429 36210 1999 0 198638 0.101209 1 1 40261 -1957.09 9 -1957.08 0.0257664 0.145473 0.859413 1 0.859881 2 0.480 NA
# Completed successfully at 2019-06-26 18:57:25
