# Supplementary material for: Predicting the effect of statins on cancer risk using genetic variants from a Mendelian randomization study in the UK Biobank
Source: eLife. 2020 Oct 13;9:e57191. doi: 10.7554/eLife.57191 (PMC7553780; doi:10.7554/eLife.57191)
Supplement: Source data 1. [file elife-57191-data1.zip › May_urgent_ca_gastric.out]

# Analysis: "SNPTEST analysis, started 2019-06-21 23:09:43"
#  started: 2019-06-21 23:10:33
# 
# Analysis properties:
#   -cov_names PC1 PC2 PC3 PC4 PC5 PC6 PC7 PC8 PC9 PC10 (user-supplied)
#   -data /scratch/am2609/Gwas/projects/Stephen_May/bgen/Stephen_May_urgent.bgen /scratch/am2609/Gwas/projects/Steve_April/input/cancer.sample (user-supplied)
#   -exclude_samples /scratch/am2609/Gwas/input_all/exclusion_list.txt (user-supplied)
#   -frequentist 1 (user-supplied)
#   -method newml (user-supplied)
#   -o /scratch/am2609/Gwas/projects/Steve_April/output/May_urgent_ca_gastric.out (user-supplied)
#   -pheno ca_gastric (user-supplied)
# 
alternate_ids rsid chromosome position alleleA alleleB incorrectly_coded all_A all_B all_AA all_AB all_BB all_NULL all_total all_maf all_info all_impute_info cases_A cases_B cases_AA cases_AB cases_BB cases_NULL cases_total cases_maf cases_info cases_impute_info controls_A controls_B controls_AA controls_AB controls_BB controls_NULL controls_total controls_maf controls_info controls_impute_info frequentist_add_null_ll frequentist_add_alternative_ll frequentist_add_beta_1:add/ca_gastric=1 frequentist_add_se_1 frequentist_add_wald_pvalue_1 frequentist_add_degrees_of_freedom frequentist_add_lrt_pvalue iterations comment
5:74560579_G_A rs10066707 05 74560579 G A NA 0 0 146642 170723 50278 8.90577e-09 367643 0.368944 0.990976 0.990976 0 0 277.094 330.682 98.2235 0 706 0.373321 0.989069 0.989069 0 0 146364 170393 50179.8 8.02558e-12 366937 0.368936 0.99098 0.99098 -5108.91 -5108.82 0.023231 0.0553388 0.674634 1 0.674941 2 NA
5:74562029_C_G rs2006760 05 74562029 C G NA 0 0 232590 119597 15455.7 1.88011e-08 367643 0.204694 0.974957 0.974957 0 0 444.192 235.145 26.6627 0 706 0.204299 0.973225 0.973225 0 0 232146 119362 15429 4.08775e-11 366937 0.204695 0.974961 0.974961 -5108.91 -5108.91 0.00554671 0.066996 0.934017 1 0.934054 2 NA
5:74641707_G_A rs2303152 05 74641707 G A NA 0 0 297326 66560.7 3755.97 -3.49246e-10 367643 0.10074 0.998348 0.998348 0 0 575.075 124.933 5.99216 0 706 0.0969672 0.999362 0.999362 0 0 296751 66435.8 3749.98 -4.26326e-14 366937 0.100747 0.998346 0.998346 -5108.91 -5108.82 -0.0381062 0.0900422 0.672147 1 0.670564 2 NA
5:74648496_G_T rs17238484 05 74648496 G T NA 0 0 220697 127980 18965.4 5.82077e-11 367643 0.225642 0.999474 0.999474 0 0 425.969 239.039 40.9922 0 706 0.227354 0.999755 0.999755 0 0 220271 127741 18924.4 1.27898e-13 366937 0.225638 0.999473 0.999473 -5108.91 -5108.89 0.0138414 0.0634662 0.827358 1 0.827573 2 NA
rs5909 rs5909 05 74656175 G A NA 0 0 301860 62571 3212 0 367643 0.0938342 1 1 0 0 573 130 3 0 706 0.0963173 1 1 0 0 301287 62441 3209 0 366937 0.0938295 1 1 -5108.91 -5108.82 0.038826 0.0903807 0.667499 1 0.669117 2 NA
rs12916 rs12916 05 74656539 T C NA 0 0 132174 176634 58835 0 367643 0.400258 1 1 0 0 256 335 115 0 706 0.400142 1 1 0 0 131918 176299 58720 0 366937 0.400258 1 1 -5108.91 -5108.9 0.00664541 0.0544209 0.902811 1 0.902832 2 NA
rs1801177 rs1801177 08 19805708 G A NA 0 0 355119 12419 105 0 367643 0.0171756 1 1 0 0 689 17 0 0 706 0.0120397 1 1 0 0 354430 12402 105 0 366937 0.0171855 1 1 -5108.91 -5107.6 -0.37244 0.244234 0.127276 1 0.104694 3 NA
rs268 rs268 08 19813529 A G NA 0 0 354354 13161 128 0 367643 0.0182473 1 1 0 0 682 23 1 0 706 0.0177054 1 1 0 0 353672 13138 127 0 366937 0.0182484 1 1 -5108.91 -5108.91 -0.0215621 0.202002 0.914994 1 0.914701 2 NA
rs301 rs301 08 19816934 T C NA 0 0 215062 132383 20198 0 367643 0.234982 1 1 0 0 410 254 42 0 706 0.239377 1 1 0 0 214652 132129 20156 0 366937 0.234974 1 1 -5108.91 -5108.8 0.0294452 0.0624938 0.637519 1 0.638376 2 NA
rs326 rs326 08 19819439 A G NA 0 0 183607 152476 31560 0 367643 0.293214 1 1 0 0 359 286 61 0 706 0.288952 1 1 0 0 183248 152190 31499 0 366937 0.293222 1 1 -5108.91 -5108.89 -0.0129293 0.0588256 0.826034 1 0.82588 2 NA
rs328 rs328 08 19819724 C G NA 0 0 297169 66735 3739 0 367643 0.100931 1 1 0 0 572 122 12 0 706 0.103399 1 1 0 0 296597 66613 3727 0 366937 0.100926 1 1 -5108.91 -5108.83 0.035637 0.0875576 0.683999 1 0.685396 2 NA
# Completed successfully at 2019-06-21 23:10:33
