# Supplementary material for: Predicting the effect of statins on cancer risk using genetic variants from a Mendelian randomization study in the UK Biobank
Source: eLife. 2020 Oct 13;9:e57191. doi: 10.7554/eLife.57191 (PMC7553780; doi:10.7554/eLife.57191)
Supplement: Source data 1. [file elife-57191-data1.zip › May_urgent_ca_headneck.out]

# Analysis: "SNPTEST analysis, started 2019-06-21 23:05:42"
#  started: 2019-06-21 23:06:07
# 
# Analysis properties:
#   -data /scratch/am2609/Gwas/projects/Stephen_May/bgen/Stephen_May_urgent.bgen /scratch/am2609/Gwas/projects/Steve_April/input/cancer.sample (user-supplied)
#   -exclude_samples /scratch/am2609/Gwas/input_all/exclusion_list.txt (user-supplied)
#   -frequentist 1 (user-supplied)
#   -method newml (user-supplied)
#   -o /scratch/am2609/Gwas/projects/Steve_April/output/May_urgent_ca_headneck.out (user-supplied)
#   -pheno ca_headneck (user-supplied)
# 
alternate_ids rsid chromosome position alleleA alleleB incorrectly_coded all_A all_B all_AA all_AB all_BB all_NULL all_total all_maf all_info all_impute_info cases_A cases_B cases_AA cases_AB cases_BB cases_NULL cases_total cases_maf cases_info cases_impute_info controls_A controls_B controls_AA controls_AB controls_BB controls_NULL controls_total controls_maf controls_info controls_impute_info frequentist_add_null_ll frequentist_add_alternative_ll frequentist_add_beta_1:add/ca_headneck=1 frequentist_add_se_1 frequentist_add_wald_pvalue_1 frequentist_add_degrees_of_freedom frequentist_add_lrt_pvalue iterations comment
5:74560579_G_A rs10066707 05 74560579 G A NA 0 0 146642 170723 50278 8.90577e-09 367643 0.368944 0.990976 0.990976 0 0 4472.66 5201.46 1515.88 0 11190 0.367883 0.990818 0.990818 0 0 142169 165522 48762.1 -4.15401e-12 356453 0.368977 0.990981 0.990981 -50094.5 -50094.4 -0.00473359 0.014123 0.737497 1 0.737446 2 NA
5:74562029_C_G rs2006760 05 74562029 C G NA 0 0 232590 119597 15455.7 1.88011e-08 367643 0.204694 0.974957 0.974957 0 0 7072.21 3628.39 489.4 0 11190 0.205862 0.975411 0.975411 0 0 225518 115969 14966.3 -2.48475e-11 356453 0.204657 0.974943 0.974943 -50094.5 -50094.4 0.00756495 0.0169931 0.65619 1 0.65642 2 NA
5:74641707_G_A rs2303152 05 74641707 G A NA 0 0 297326 66560.7 3755.97 -3.49246e-10 367643 0.10074 0.998348 0.998348 0 0 9081.67 1991.38 116.945 0 11190 0.0994312 0.998713 0.998713 0 0 288245 64569.4 3639.02 -6.45706e-13 356453 0.100781 0.998336 0.998336 -50094.5 -50094.2 -0.0149924 0.0226886 0.508746 1 0.507946 2 NA
5:74648496_G_T rs17238484 05 74648496 G T NA 0 0 220697 127980 18965.4 5.82077e-11 367643 0.225642 0.999474 0.999474 0 0 6735.27 3890.56 564.165 0 11190 0.224258 0.999654 0.999654 0 0 213962 124090 18401.2 -1.75859e-13 356453 0.225685 0.999468 0.999468 -50094.5 -50094.3 -0.00815544 0.0162467 0.615685 1 0.615435 2 NA
rs5909 rs5909 05 74656175 G A NA 0 0 301860 62571 3212 0 367643 0.0938342 1 1 0 0 9165 1926 99 0 11190 0.0949062 1 1 0 0 292695 60645 3113 0 356453 0.0938006 1 1 -50094.5 -50094.3 0.0129488 0.0231757 0.576352 1 0.576976 2 NA
rs12916 rs12916 05 74656539 T C NA 0 0 132174 176634 58835 0 367643 0.400258 1 1 0 0 4058 5320 1812 0 11190 0.399643 1 1 0 0 128116 171314 57023 0 356453 0.400277 1 1 -50094.5 -50094.4 -0.00264632 0.0138642 0.848624 1 0.84861 2 NA
rs1801177 rs1801177 08 19805708 G A NA 0 0 355119 12419 105 0 367643 0.0171756 1 1 0 0 10835 353 2 0 11190 0.0159517 1 1 0 0 344284 12066 103 0 356453 0.0172141 1 1 -50094.5 -50093.4 -0.0774833 0.0541386 0.152372 1 0.14755 3 NA
rs268 rs268 08 19813529 A G NA 0 0 354354 13161 128 0 367643 0.0182473 1 1 0 0 10788 399 3 0 11190 0.0180965 1 1 0 0 343566 12762 125 0 356453 0.0182521 1 1 -50094.5 -50094.4 -0.00870941 0.0508993 0.864137 1 0.863958 2 NA
rs301 rs301 08 19816934 T C NA 0 0 215062 132383 20198 0 367643 0.234982 1 1 0 0 6526 4043 621 0 11190 0.236148 1 1 0 0 208536 128340 19577 0 356453 0.234945 1 1 -50094.5 -50094.4 0.00669088 0.0159972 0.675763 1 0.675931 2 NA
rs326 rs326 08 19819439 A G NA 0 0 183607 152476 31560 0 367643 0.293214 1 1 0 0 5535 4671 984 0 11190 0.296649 1 1 0 0 178072 147805 30576 0 356453 0.293106 1 1 -50094.5 -50093.8 0.0170499 0.0148682 0.251491 1 0.252006 2 NA
rs328 rs328 08 19819724 C G NA 0 0 297169 66735 3739 0 367643 0.100931 1 1 0 0 9086 1978 126 0 11190 0.0996425 1 1 0 0 288083 64757 3613 0 356453 0.100971 1 1 -50094.5 -50094.2 -0.0147261 0.0226629 0.515829 1 0.515053 2 NA
# Completed successfully at 2019-06-21 23:06:07
