# Supplementary material for: Predicting the effect of statins on cancer risk using genetic variants from a Mendelian randomization study in the UK Biobank
Source: eLife. 2020 Oct 13;9:e57191. doi: 10.7554/eLife.57191 (PMC7553780; doi:10.7554/eLife.57191)
Supplement: Source data 1. [file elife-57191-data1.zip › May_urgent_ca_hep.out]

# Analysis: "SNPTEST analysis, started 2019-06-21 23:09:43"
#  started: 2019-06-21 23:10:36
# 
# Analysis properties:
#   -cov_names PC1 PC2 PC3 PC4 PC5 PC6 PC7 PC8 PC9 PC10 (user-supplied)
#   -data /scratch/am2609/Gwas/projects/Stephen_May/bgen/Stephen_May_urgent.bgen /scratch/am2609/Gwas/projects/Steve_April/input/cancer.sample (user-supplied)
#   -exclude_samples /scratch/am2609/Gwas/input_all/exclusion_list.txt (user-supplied)
#   -frequentist 1 (user-supplied)
#   -method newml (user-supplied)
#   -o /scratch/am2609/Gwas/projects/Steve_April/output/May_urgent_ca_hep.out (user-supplied)
#   -pheno ca_hep (user-supplied)
# 
alternate_ids rsid chromosome position alleleA alleleB incorrectly_coded all_A all_B all_AA all_AB all_BB all_NULL all_total all_maf all_info all_impute_info cases_A cases_B cases_AA cases_AB cases_BB cases_NULL cases_total cases_maf cases_info cases_impute_info controls_A controls_B controls_AA controls_AB controls_BB controls_NULL controls_total controls_maf controls_info controls_impute_info frequentist_add_null_ll frequentist_add_alternative_ll frequentist_add_beta_1:add/ca_hep=1 frequentist_add_se_1 frequentist_add_wald_pvalue_1 frequentist_add_degrees_of_freedom frequentist_add_lrt_pvalue iterations comment
5:74560579_G_A rs10066707 05 74560579 G A NA 0 0 146642 170723 50278 8.90577e-09 367643 0.368944 0.990976 0.990976 0 0 134.275 171.894 70.8314 0 377 0.415858 0.991263 0.991263 0 0 146507 170552 50207.2 -1.00187e-12 367266 0.368896 0.990976 0.990976 -2966.57 -2963.21 0.193485 0.0741904 0.00910865 1 0.00954916 3 NA
5:74562029_C_G rs2006760 05 74562029 C G NA 0 0 232590 119597 15455.7 1.88011e-08 367643 0.204694 0.974957 0.974957 0 0 226.369 127.176 23.4549 0 377 0.230884 0.978099 0.978099 0 0 232364 119470 15432.3 -4.49401e-11 367266 0.204667 0.974954 0.974954 -2966.57 -2965.11 0.151432 0.0874228 0.0832417 1 0.0876297 3 NA
5:74641707_G_A rs2303152 05 74641707 G A NA 0 0 297326 66560.7 3755.97 -3.49246e-10 367643 0.10074 0.998348 0.998348 0 0 290 82 5 0 377 0.122016 1 1 0 0 297036 66478.7 3750.97 9.23706e-14 367266 0.100718 0.998346 0.998346 -2966.57 -2964.86 0.211766 0.111366 0.0572334 1 0.0640853 3 NA
5:74648496_G_T rs17238484 05 74648496 G T NA 0 0 220697 127980 18965.4 5.82077e-11 367643 0.225642 0.999474 0.999474 0 0 217 141 19 0 377 0.237401 1 1 0 0 220480 127839 18946.4 1.62004e-12 367266 0.225629 0.999473 0.999473 -2966.57 -2966.29 0.0638199 0.0855016 0.455415 1 0.457969 2 NA
rs5909 rs5909 05 74656175 G A NA 0 0 301860 62571 3212 0 367643 0.0938342 1 1 0 0 306 68 3 0 377 0.0981432 1 1 0 0 301554 62503 3209 0 367266 0.0938298 1 1 -2966.57 -2966.49 0.0493366 0.122589 0.687349 1 0.689292 2 NA
rs12916 rs12916 05 74656539 T C NA 0 0 132174 176634 58835 0 367643 0.400258 1 1 0 0 128 198 51 0 377 0.397878 1 1 0 0 132046 176436 58784 0 367266 0.40026 1 1 -2966.57 -2966.56 -0.00882475 0.0745234 0.905738 1 0.90571 2 NA
rs1801177 rs1801177 08 19805708 G A NA 0 0 355119 12419 105 0 367643 0.0171756 1 1 0 0 361 15 1 0 377 0.0225464 1 1 0 0 354758 12404 104 0 367266 0.0171701 1 1 -2966.57 -2965.99 0.276862 0.245639 0.259698 1 0.2803 3 NA
rs268 rs268 08 19813529 A G NA 0 0 354354 13161 128 0 367643 0.0182473 1 1 0 0 370 7 0 0 377 0.00928382 1 1 0 0 353984 13154 128 0 367266 0.0182565 1 1 -2966.57 -2964.62 -0.669174 0.379847 0.0781212 1 0.0480943 3 NA
rs301 rs301 08 19816934 T C NA 0 0 215062 132383 20198 0 367643 0.234982 1 1 0 0 246 118 13 0 377 0.190981 1 1 0 0 214816 132265 20185 0 367266 0.235027 1 1 -2966.57 -2962.39 -0.261427 0.0927849 0.00483896 1 0.0038237 3 NA
rs326 rs326 08 19819439 A G NA 0 0 183607 152476 31560 0 367643 0.293214 1 1 0 0 223 130 24 0 377 0.236074 1 1 0 0 183384 152346 31536 0 367266 0.293272 1 1 -2966.57 -2960.44 -0.293409 0.0858951 0.000635709 1 0.00046344 3 NA
rs328 rs328 08 19819724 C G NA 0 0 297169 66735 3739 0 367643 0.100931 1 1 0 0 322 53 2 0 377 0.0755968 1 1 0 0 296847 66682 3737 0 367266 0.100957 1 1 -2966.57 -2963.75 -0.313076 0.137873 0.0231621 1 0.0175944 3 NA
# Completed successfully at 2019-06-21 23:10:36
