# Supplementary material for: Predicting the effect of statins on cancer risk using genetic variants from a Mendelian randomization study in the UK Biobank
Source: eLife. 2020 Oct 13;9:e57191. doi: 10.7554/eLife.57191 (PMC7553780; doi:10.7554/eLife.57191)
Supplement: Source data 1. [file elife-57191-data1.zip › May_urgent_ca_kid.out]

# Analysis: "SNPTEST analysis, started 2019-06-21 23:05:42"
#  started: 2019-06-21 23:06:30
# 
# Analysis properties:
#   -cov_names PC1 PC2 PC3 PC4 PC5 PC6 PC7 PC8 PC9 PC10 (user-supplied)
#   -data /scratch/am2609/Gwas/projects/Stephen_May/bgen/Stephen_May_urgent.bgen /scratch/am2609/Gwas/projects/Steve_April/input/cancer.sample (user-supplied)
#   -exclude_samples /scratch/am2609/Gwas/input_all/exclusion_list.txt (user-supplied)
#   -frequentist 1 (user-supplied)
#   -method newml (user-supplied)
#   -o /scratch/am2609/Gwas/projects/Steve_April/output/May_urgent_ca_kid.out (user-supplied)
#   -pheno ca_kid (user-supplied)
# 
alternate_ids rsid chromosome position alleleA alleleB incorrectly_coded all_A all_B all_AA all_AB all_BB all_NULL all_total all_maf all_info all_impute_info cases_A cases_B cases_AA cases_AB cases_BB cases_NULL cases_total cases_maf cases_info cases_impute_info controls_A controls_B controls_AA controls_AB controls_BB controls_NULL controls_total controls_maf controls_info controls_impute_info frequentist_add_null_ll frequentist_add_alternative_ll frequentist_add_beta_1:add/ca_kid=1 frequentist_add_se_1 frequentist_add_wald_pvalue_1 frequentist_add_degrees_of_freedom frequentist_add_lrt_pvalue iterations comment
5:74560579_G_A rs10066707 05 74560579 G A NA 0 0 146642 170723 50278 8.90577e-09 367643 0.368944 0.990976 0.990976 0 0 447.812 537.341 169.847 0 1155 0.379669 0.991259 0.991259 0 0 146194 170186 50108.1 -1.67866e-12 366488 0.36891 0.990975 0.990975 -7801.44 -7800.79 0.0492311 0.0430982 0.253329 1 0.254291 2 NA
5:74562029_C_G rs2006760 05 74562029 C G NA 0 0 232590 119597 15455.7 1.88011e-08 367643 0.204694 0.974957 0.974957 0 0 717.533 393.298 44.1686 0 1155 0.2085 0.97791 0.97791 0 0 231873 119204 15411.5 2.69029e-11 366488 0.204682 0.974948 0.974948 -7801.44 -7801.31 0.0272142 0.0518927 0.599978 1 0.600957 2 NA
5:74641707_G_A rs2303152 05 74641707 G A NA 0 0 297326 66560.7 3755.97 -3.49246e-10 367643 0.10074 0.998348 0.998348 0 0 923.6 218.4 13 0 1155 0.105801 0.998681 0.998681 0 0 296403 66342.3 3742.97 1.15286e-12 366488 0.100724 0.998347 0.998347 -7801.44 -7801.07 0.0590238 0.0677835 0.383881 1 0.387558 2 NA
5:74648496_G_T rs17238484 05 74648496 G T NA 0 0 220697 127980 18965.4 5.82077e-11 367643 0.225642 0.999474 0.999474 0 0 693.004 384.996 77 0 1155 0.233332 0.999934 0.999934 0 0 220004 127595 18888.4 -2.02505e-12 366488 0.225617 0.999472 0.999472 -7801.44 -7801.04 0.0444927 0.0491857 0.365686 1 0.367595 2 NA
rs5909 rs5909 05 74656175 G A NA 0 0 301860 62571 3212 0 367643 0.0938342 1 1 0 0 971 176 8 0 1155 0.0831169 1 1 0 0 300889 62395 3204 0 366488 0.093868 1 1 -7801.44 -7799.84 -0.132897 0.0755466 0.0785543 1 0.0731801 3 NA
rs12916 rs12916 05 74656539 T C NA 0 0 132174 176634 58835 0 367643 0.400258 1 1 0 0 413 556 186 0 1155 0.401732 1 1 0 0 131761 176078 58649 0 366488 0.400253 1 1 -7801.44 -7801.44 0.00564974 0.0425478 0.894363 1 0.894382 2 NA
rs1801177 rs1801177 08 19805708 G A NA 0 0 355119 12419 105 0 367643 0.0171756 1 1 0 0 1121 34 0 0 1155 0.0147186 1 1 0 0 353998 12385 105 0 366488 0.0171834 1 1 -7801.44 -7801.01 -0.157693 0.173082 0.362248 1 0.349929 3 NA
rs268 rs268 08 19813529 A G NA 0 0 354354 13161 128 0 367643 0.0182473 1 1 0 0 1106 49 0 0 1155 0.0212121 1 1 0 0 353248 13112 128 0 366488 0.018238 1 1 -7801.44 -7800.96 0.14499 0.144636 0.316128 1 0.327142 3 NA
rs301 rs301 08 19816934 T C NA 0 0 215062 132383 20198 0 367643 0.234982 1 1 0 0 651 429 75 0 1155 0.250649 1 1 0 0 214411 131954 20123 0 366488 0.234933 1 1 -7801.44 -7799.84 0.0869647 0.0481452 0.0708715 1 0.0729279 3 NA
rs326 rs326 08 19819439 A G NA 0 0 183607 152476 31560 0 367643 0.293214 1 1 0 0 550 490 115 0 1155 0.311688 1 1 0 0 183057 151986 31445 0 366488 0.293156 1 1 -7801.44 -7799.45 0.0903984 0.0450399 0.044742 1 0.0459789 3 NA
rs328 rs328 08 19819724 C G NA 0 0 297169 66735 3739 0 367643 0.100931 1 1 0 0 916 224 15 0 1155 0.109957 1 1 0 0 296253 66511 3724 0 366488 0.100902 1 1 -7801.44 -7800.44 0.0954907 0.0666606 0.152004 1 0.157073 3 NA
# Completed successfully at 2019-06-21 23:06:30
