# Supplementary material for: Predicting the effect of statins on cancer risk using genetic variants from a Mendelian randomization study in the UK Biobank
Source: eLife. 2020 Oct 13;9:e57191. doi: 10.7554/eLife.57191 (PMC7553780; doi:10.7554/eLife.57191)
Supplement: Source data 1. [file elife-57191-data1.zip › May_urgent_ca_leuk.out]

# Analysis: "SNPTEST analysis, started 2019-06-21 23:08:19"
#  started: 2019-06-21 23:09:01
# 
# Analysis properties:
#   -cov_names PC1 PC2 PC3 PC4 PC5 PC6 PC7 PC8 PC9 PC10 (user-supplied)
#   -data /scratch/am2609/Gwas/projects/Stephen_May/bgen/Stephen_May_urgent.bgen /scratch/am2609/Gwas/projects/Steve_April/input/cancer.sample (user-supplied)
#   -exclude_samples /scratch/am2609/Gwas/input_all/exclusion_list.txt (user-supplied)
#   -frequentist 1 (user-supplied)
#   -method newml (user-supplied)
#   -o /scratch/am2609/Gwas/projects/Steve_April/output/May_urgent_ca_leuk.out (user-supplied)
#   -pheno ca_leuk (user-supplied)
# 
alternate_ids rsid chromosome position alleleA alleleB incorrectly_coded all_A all_B all_AA all_AB all_BB all_NULL all_total all_maf all_info all_impute_info cases_A cases_B cases_AA cases_AB cases_BB cases_NULL cases_total cases_maf cases_info cases_impute_info controls_A controls_B controls_AA controls_AB controls_BB controls_NULL controls_total controls_maf controls_info controls_impute_info frequentist_add_null_ll frequentist_add_alternative_ll frequentist_add_beta_1:add/ca_leuk=1 frequentist_add_se_1 frequentist_add_wald_pvalue_1 frequentist_add_degrees_of_freedom frequentist_add_lrt_pvalue iterations comment
5:74560579_G_A rs10066707 05 74560579 G A NA 0 0 146642 170723 50278 8.90577e-09 367643 0.368944 0.990976 0.990976 0 0 665.278 728.835 226.886 0 1621 0.364777 0.991447 0.991447 0 0 145976 169995 50051.1 -3.78808e-12 366022 0.368963 0.990974 0.990974 -10405.4 -10405.3 -0.017551 0.0367004 0.632491 1 0.632223 2 NA
5:74562029_C_G rs2006760 05 74562029 C G NA 0 0 232590 119597 15455.7 1.88011e-08 367643 0.204694 0.974957 0.974957 0 0 1013.62 532.725 74.651 0 1621 0.210372 0.977344 0.977344 0 0 231577 119064 15381.1 1.75575e-11 366022 0.204669 0.974947 0.974947 -10405.4 -10405 0.0363752 0.0437006 0.405198 1 0.406872 2 NA
5:74641707_G_A rs2303152 05 74641707 G A NA 0 0 297326 66560.7 3755.97 -3.49246e-10 367643 0.10074 0.998348 0.998348 0 0 1313.55 292.447 15.0039 0 1621 0.0994617 0.997492 0.997492 0 0 296013 66268.3 3740.96 6.21725e-14 366022 0.100746 0.998352 0.998352 -10405.4 -10405.4 -0.0146321 0.0588859 0.803761 1 0.803387 2 NA
5:74648496_G_T rs17238484 05 74648496 G T NA 0 0 220697 127980 18965.4 5.82077e-11 367643 0.225642 0.999474 0.999474 0 0 1011.02 517.984 92 0 1621 0.216528 0.999944 0.999944 0 0 219686 127462 18873.4 2.13163e-14 366022 0.225682 0.999472 0.999472 -10405.4 -10404.6 -0.0531853 0.042668 0.212584 1 0.210301 2 NA
rs5909 rs5909 05 74656175 G A NA 0 0 301860 62571 3212 0 367643 0.0938342 1 1 0 0 1326 280 15 0 1621 0.09562 1 1 0 0 300534 62291 3197 0 366022 0.0938263 1 1 -10405.4 -10405.3 0.0220882 0.0599186 0.712398 1 0.713205 2 NA
rs12916 rs12916 05 74656539 T C NA 0 0 132174 176634 58835 0 367643 0.400258 1 1 0 0 602 776 243 0 1621 0.389266 1 1 0 0 131572 175858 58592 0 366022 0.400307 1 1 -10405.4 -10404.6 -0.0464052 0.0361338 0.199051 1 0.198308 2 NA
rs1801177 rs1801177 08 19805708 G A NA 0 0 355119 12419 105 0 367643 0.0171756 1 1 0 0 1568 53 0 0 1621 0.0163479 1 1 0 0 353551 12366 105 0 366022 0.0171793 1 1 -10405.4 -10405.3 -0.0530188 0.138851 0.702581 1 0.700162 2 NA
rs268 rs268 08 19813529 A G NA 0 0 354354 13161 128 0 367643 0.0182473 1 1 0 0 1552 68 1 0 1621 0.0215916 1 1 0 0 352802 13093 127 0 366022 0.0182325 1 1 -10405.4 -10404.4 0.169987 0.121142 0.160558 1 0.171794 3 NA
rs301 rs301 08 19816934 T C NA 0 0 215062 132383 20198 0 367643 0.234982 1 1 0 0 929 603 89 0 1621 0.240901 1 1 0 0 214133 131780 20109 0 366022 0.234956 1 1 -10405.4 -10405.1 0.0319424 0.0412105 0.438279 1 0.439531 2 NA
rs326 rs326 08 19819439 A G NA 0 0 183607 152476 31560 0 367643 0.293214 1 1 0 0 805 669 147 0 1621 0.297039 1 1 0 0 182802 151807 31413 0 366022 0.293197 1 1 -10405.4 -10405.3 0.0174768 0.0385669 0.650437 1 0.650819 2 NA
rs328 rs328 08 19819724 C G NA 0 0 297169 66735 3739 0 367643 0.100931 1 1 0 0 1329 280 12 0 1621 0.0937693 1 1 0 0 295840 66455 3727 0 366022 0.100963 1 1 -10405.4 -10404.4 -0.083748 0.0604072 0.165628 1 0.1609 3 NA
# Completed successfully at 2019-06-21 23:09:01
