# Supplementary material for: Predicting the effect of statins on cancer risk using genetic variants from a Mendelian randomization study in the UK Biobank
Source: eLife. 2020 Oct 13;9:e57191. doi: 10.7554/eLife.57191 (PMC7553780; doi:10.7554/eLife.57191)
Supplement: Source data 1. [file elife-57191-data1.zip › May_urgent_ca_lung.out]

# Analysis: "SNPTEST analysis, started 2019-06-21 23:03:42"
#  started: 2019-06-21 23:04:28
# 
# Analysis properties:
#   -cov_names PC1 PC2 PC3 PC4 PC5 PC6 PC7 PC8 PC9 PC10 (user-supplied)
#   -data /scratch/am2609/Gwas/projects/Stephen_May/bgen/Stephen_May_urgent.bgen /scratch/am2609/Gwas/projects/Steve_April/input/cancer.sample (user-supplied)
#   -exclude_samples /scratch/am2609/Gwas/input_all/exclusion_list.txt (user-supplied)
#   -frequentist 1 (user-supplied)
#   -method newml (user-supplied)
#   -o /scratch/am2609/Gwas/projects/Steve_April/output/May_urgent_ca_lung.out (user-supplied)
#   -pheno ca_lung (user-supplied)
# 
alternate_ids rsid chromosome position alleleA alleleB incorrectly_coded all_A all_B all_AA all_AB all_BB all_NULL all_total all_maf all_info all_impute_info cases_A cases_B cases_AA cases_AB cases_BB cases_NULL cases_total cases_maf cases_info cases_impute_info controls_A controls_B controls_AA controls_AB controls_BB controls_NULL controls_total controls_maf controls_info controls_impute_info frequentist_add_null_ll frequentist_add_alternative_ll frequentist_add_beta_1:add/ca_lung=1 frequentist_add_se_1 frequentist_add_wald_pvalue_1 frequentist_add_degrees_of_freedom frequentist_add_lrt_pvalue iterations comment
5:74560579_G_A rs10066707 05 74560579 G A NA 0 0 146642 170723 50278 8.90577e-09 367643 0.368944 0.990976 0.990976 0 0 1918.5 2317.43 684.067 0 4920 0.374549 0.991811 0.991811 0 0 144723 168406 49593.9 -5.09726e-12 362723 0.368868 0.990965 0.990965 -26082.3 -26081.5 0.026868 0.0210426 0.20166 1 0.202163 2 NA
5:74562029_C_G rs2006760 05 74562029 C G NA 0 0 232590 119597 15455.7 1.88011e-08 367643 0.204694 0.974957 0.974957 0 0 3094.37 1638.62 187.016 2.22045e-16 4920 0.204537 0.975923 0.975923 0 0 229496 117958 15268.7 -6.65423e-12 362723 0.204696 0.974944 0.974944 -26082.3 -26082.3 0.00294314 0.0254817 0.908049 1 0.908075 2 NA
5:74641707_G_A rs2303152 05 74641707 G A NA 0 0 297326 66560.7 3755.97 -3.49246e-10 367643 0.10074 0.998348 0.998348 0 0 3911.65 965.067 43.2824 0 4920 0.106873 0.998038 0.998038 0 0 293415 65595.7 3712.69 -7.42517e-13 362723 0.100657 0.998352 0.998352 -26082.3 -26080.1 0.0694482 0.032892 0.0347378 1 0.0363683 3 NA
5:74648496_G_T rs17238484 05 74648496 G T NA 0 0 220697 127980 18965.4 5.82077e-11 367643 0.225642 0.999474 0.999474 0 0 2878.8 1778.27 262.929 0 4920 0.234159 0.999309 0.999309 0 0 217819 126202 18702.5 1.1724e-13 362723 0.225526 0.999476 0.999476 -26082.3 -26080 0.0514276 0.0239403 0.031701 1 0.0324728 3 NA
rs5909 rs5909 05 74656175 G A NA 0 0 301860 62571 3212 0 367643 0.0938342 1 1 0 0 4056 824 40 0 4920 0.0918699 1 1 0 0 297804 61747 3172 0 362723 0.0938609 1 1 -26082.3 -26082.2 -0.0193719 0.0351701 0.581766 1 0.5808 2 NA
rs12916 rs12916 05 74656539 T C NA 0 0 132174 176634 58835 0 367643 0.400258 1 1 0 0 1714 2399 807 0 4920 0.407825 1 1 0 0 130460 174235 58028 0 362723 0.400155 1 1 -26082.3 -26080.8 0.0362758 0.0206742 0.0793218 1 0.0796532 2 NA
rs1801177 rs1801177 08 19805708 G A NA 0 0 355119 12419 105 0 367643 0.0171756 1 1 0 0 4747 171 2 0 4920 0.0177846 1 1 0 0 350372 12248 103 0 362723 0.0171674 1 1 -26082.3 -26082.2 0.0313575 0.0768435 0.683222 1 0.684683 2 NA
rs268 rs268 08 19813529 A G NA 0 0 354354 13161 128 0 367643 0.0182473 1 1 0 0 4734 186 0 0 4920 0.0189024 1 1 0 0 349620 12975 128 0 362723 0.0182384 1 1 -26082.3 -26082.1 0.0443322 0.0745512 0.552075 1 0.554812 2 NA
rs301 rs301 08 19816934 T C NA 0 0 215062 132383 20198 0 367643 0.234982 1 1 0 0 2897 1759 264 0 4920 0.232419 1 1 0 0 212165 130624 19934 0 362723 0.235017 1 1 -26082.3 -26082.2 -0.0113763 0.0240536 0.636244 1 0.635912 2 NA
rs326 rs326 08 19819439 A G NA 0 0 183607 152476 31560 0 367643 0.293214 1 1 0 0 2447 2063 410 0 4920 0.292988 1 1 0 0 181160 150413 31150 0 362723 0.293217 1 1 -26082.3 -26082.3 0.00289526 0.022324 0.896809 1 0.896829 2 NA
rs328 rs328 08 19819724 C G NA 0 0 297169 66735 3739 0 367643 0.100931 1 1 0 0 4013 859 48 0 4920 0.0970528 1 1 0 0 293156 65876 3691 0 362723 0.100983 1 1 -26082.3 -26081.7 -0.0382784 0.0343029 0.264467 1 0.26208 2 NA
# Completed successfully at 2019-06-21 23:04:28
