# Supplementary material for: Predicting the effect of statins on cancer risk using genetic variants from a Mendelian randomization study in the UK Biobank
Source: eLife. 2020 Oct 13;9:e57191. doi: 10.7554/eLife.57191 (PMC7553780; doi:10.7554/eLife.57191)
Supplement: Source data 1. [file elife-57191-data1.zip › May_urgent_ca_mel.out]

# Analysis: "SNPTEST analysis, started 2019-06-21 23:04:42"
#  started: 2019-06-21 23:05:29
# 
# Analysis properties:
#   -cov_names PC1 PC2 PC3 PC4 PC5 PC6 PC7 PC8 PC9 PC10 (user-supplied)
#   -data /scratch/am2609/Gwas/projects/Stephen_May/bgen/Stephen_May_urgent.bgen /scratch/am2609/Gwas/projects/Steve_April/input/cancer.sample (user-supplied)
#   -exclude_samples /scratch/am2609/Gwas/input_all/exclusion_list.txt (user-supplied)
#   -frequentist 1 (user-supplied)
#   -method newml (user-supplied)
#   -o /scratch/am2609/Gwas/projects/Steve_April/output/May_urgent_ca_mel.out (user-supplied)
#   -pheno ca_mel (user-supplied)
# 
alternate_ids rsid chromosome position alleleA alleleB incorrectly_coded all_A all_B all_AA all_AB all_BB all_NULL all_total all_maf all_info all_impute_info cases_A cases_B cases_AA cases_AB cases_BB cases_NULL cases_total cases_maf cases_info cases_impute_info controls_A controls_B controls_AA controls_AB controls_BB controls_NULL controls_total controls_maf controls_info controls_impute_info frequentist_add_null_ll frequentist_add_alternative_ll frequentist_add_beta_1:add/ca_mel=1 frequentist_add_se_1 frequentist_add_wald_pvalue_1 frequentist_add_degrees_of_freedom frequentist_add_lrt_pvalue iterations comment
5:74560579_G_A rs10066707 05 74560579 G A NA 0 0 146642 170723 50278 8.90577e-09 367643 0.368944 0.990976 0.990976 0 0 931.408 1021.11 328.482 0 2281 0.367837 0.989425 0.989425 0 0 145710 169702 49949.5 -5.22427e-12 365362 0.368951 0.990986 0.990986 -13845.9 -13845.9 -0.000935895 0.030937 0.975866 1 0.975862 1 NA
5:74562029_C_G rs2006760 05 74562029 C G NA 0 0 232590 119597 15455.7 1.88011e-08 367643 0.204694 0.974957 0.974957 0 0 1421.46 767.784 91.7569 0 2281 0.208527 0.971185 0.971185 0 0 231169 118829 15364 9.50795e-12 365362 0.20467 0.974981 0.974981 -13845.9 -13845.6 0.0301221 0.0371047 0.416898 1 0.418284 2 NA
5:74641707_G_A rs2303152 05 74641707 G A NA 0 0 297326 66560.7 3755.97 -3.49246e-10 367643 0.10074 0.998348 0.998348 0 0 1880.13 379.867 21 0 2281 0.0924741 0.998653 0.998653 0 0 295446 66180.9 3734.97 1.66978e-13 365362 0.100792 0.998346 0.998346 -13845.9 -13844.4 -0.0898489 0.0512873 0.0797956 1 0.076195 3 NA
5:74648496_G_T rs17238484 05 74648496 G T NA 0 0 220697 127980 18965.4 5.82077e-11 367643 0.225642 0.999474 0.999474 0 0 1405.11 756.047 119.839 0 2281 0.218265 0.99966 0.99966 0 0 219292 127224 18845.5 5.04485e-13 365362 0.225688 0.999473 0.999473 -13845.9 -13845.3 -0.0408643 0.0359011 0.255017 1 0.253209 2 NA
rs5909 rs5909 05 74656175 G A NA 0 0 301860 62571 3212 0 367643 0.0938342 1 1 0 0 1840 421 20 0 2281 0.101052 1 1 0 0 300020 62150 3192 0 365362 0.0937892 1 1 -13845.9 -13844.4 0.0862236 0.0493385 0.0805345 1 0.0839827 3 NA
rs12916 rs12916 05 74656539 T C NA 0 0 132174 176634 58835 0 367643 0.400258 1 1 0 0 828 1059 394 0 2281 0.404866 1 1 0 0 131346 175575 58441 0 365362 0.400229 1 1 -13845.9 -13845.7 0.0197247 0.0302821 0.514811 1 0.515073 2 NA
rs1801177 rs1801177 08 19805708 G A NA 0 0 355119 12419 105 0 367643 0.0171756 1 1 0 0 2188 93 0 0 2281 0.0203858 1 1 0 0 352931 12326 105 0 365362 0.0171556 1 1 -13845.9 -13844.6 0.174522 0.105215 0.0971731 1 0.106453 3 NA
rs268 rs268 08 19813529 A G NA 0 0 354354 13161 128 0 367643 0.0182473 1 1 0 0 2195 84 2 0 2281 0.0192898 1 1 0 0 352159 13077 126 0 365362 0.0182408 1 1 -13845.9 -13845.8 0.0436538 0.107983 0.686018 1 0.688062 2 NA
rs301 rs301 08 19816934 T C NA 0 0 215062 132383 20198 0 367643 0.234982 1 1 0 0 1325 837 119 0 2281 0.235642 1 1 0 0 213737 131546 20079 0 365362 0.234978 1 1 -13845.9 -13845.9 0.00336991 0.0350389 0.92338 1 0.923403 2 NA
rs326 rs326 08 19819439 A G NA 0 0 183607 152476 31560 0 367643 0.293214 1 1 0 0 1112 982 187 0 2281 0.297238 1 1 0 0 182495 151494 31373 0 365362 0.293189 1 1 -13845.9 -13845.7 0.0208529 0.0325311 0.521513 1 0.522093 2 NA
rs328 rs328 08 19819724 C G NA 0 0 297169 66735 3739 0 367643 0.100931 1 1 0 0 1827 428 26 0 2281 0.105217 1 1 0 0 295342 66307 3713 0 365362 0.100904 1 1 -13845.9 -13845.5 0.0425349 0.0484415 0.379907 1 0.382534 2 NA
# Completed successfully at 2019-06-21 23:05:29
