# Supplementary material for: Predicting the effect of statins on cancer risk using genetic variants from a Mendelian randomization study in the UK Biobank
Source: eLife. 2020 Oct 13;9:e57191. doi: 10.7554/eLife.57191 (PMC7553780; doi:10.7554/eLife.57191)
Supplement: Source data 1. [file elife-57191-data1.zip › May_urgent_ca_myeloma.out]

# Analysis: "SNPTEST analysis, started 2019-06-21 23:10:13"
#  started: 2019-06-21 23:11:03
# 
# Analysis properties:
#   -cov_names PC1 PC2 PC3 PC4 PC5 PC6 PC7 PC8 PC9 PC10 (user-supplied)
#   -data /scratch/am2609/Gwas/projects/Stephen_May/bgen/Stephen_May_urgent.bgen /scratch/am2609/Gwas/projects/Steve_April/input/cancer.sample (user-supplied)
#   -exclude_samples /scratch/am2609/Gwas/input_all/exclusion_list.txt (user-supplied)
#   -frequentist 1 (user-supplied)
#   -method newml (user-supplied)
#   -o /scratch/am2609/Gwas/projects/Steve_April/output/May_urgent_ca_myeloma.out (user-supplied)
#   -pheno ca_myeloma (user-supplied)
# 
alternate_ids rsid chromosome position alleleA alleleB incorrectly_coded all_A all_B all_AA all_AB all_BB all_NULL all_total all_maf all_info all_impute_info cases_A cases_B cases_AA cases_AB cases_BB cases_NULL cases_total cases_maf cases_info cases_impute_info controls_A controls_B controls_AA controls_AB controls_BB controls_NULL controls_total controls_maf controls_info controls_impute_info frequentist_add_null_ll frequentist_add_alternative_ll frequentist_add_beta_1:add/ca_myeloma=1 frequentist_add_se_1 frequentist_add_wald_pvalue_1 frequentist_add_degrees_of_freedom frequentist_add_lrt_pvalue iterations comment
5:74560579_G_A rs10066707 05 74560579 G A NA 0 0 146642 170723 50278 8.90577e-09 367643 0.368944 0.990976 0.990976 0 0 262.553 293.031 104.416 0 660 0.380199 0.991412 0.991412 0 0 146379 170430 50173.6 3.50298e-12 366983 0.368924 0.990975 0.990975 -4821.6 -4821.18 0.0524528 0.0569654 0.357163 1 0.358198 2 NA
5:74562029_C_G rs2006760 05 74562029 C G NA 0 0 232590 119597 15455.7 1.88011e-08 367643 0.204694 0.974957 0.974957 0 0 402.388 220.686 36.9255 0 660 0.223134 0.977059 0.977059 0 0 232188 119376 15418.8 3.96234e-11 366983 0.204661 0.974953 0.974953 -4821.6 -4820.06 0.118836 0.0669375 0.0758427 1 0.0791834 3 NA
5:74641707_G_A rs2303152 05 74641707 G A NA 0 0 297326 66560.7 3755.97 -3.49246e-10 367643 0.10074 0.998348 0.998348 0 0 524.008 125.992 10 0 660 0.1106 0.99988 0.99988 0 0 296802 66434.7 3745.97 1.56319e-13 366983 0.100722 0.998345 0.998345 -4821.6 -4820.9 0.104872 0.0878588 0.232618 1 0.238966 3 NA
5:74648496_G_T rs17238484 05 74648496 G T NA 0 0 220697 127980 18965.4 5.82077e-11 367643 0.225642 0.999474 0.999474 0 0 391.984 233.016 35 0 660 0.229557 0.999934 0.999934 0 0 220305 127747 18930.4 -7.24754e-13 366983 0.225634 0.999473 0.999473 -4821.6 -4821.54 0.0226414 0.0654097 0.729232 1 0.729765 2 NA
rs5909 rs5909 05 74656175 G A NA 0 0 301860 62571 3212 0 367643 0.0938342 1 1 0 0 523 128 9 0 660 0.110606 1 1 0 0 301337 62443 3203 0 366983 0.0938041 1 1 -4821.6 -4819.34 0.191613 0.0879363 0.0293316 1 0.033507 3 NA
rs12916 rs12916 05 74656539 T C NA 0 0 132174 176634 58835 0 367643 0.400258 1 1 0 0 228 309 123 0 660 0.420455 1 1 0 0 131946 176325 58712 0 366983 0.400222 1 1 -4821.6 -4820.44 0.0853119 0.0558665 0.126744 1 0.127652 3 NA
rs1801177 rs1801177 08 19805708 G A NA 0 0 355119 12419 105 0 367643 0.0171756 1 1 0 0 637 23 0 0 660 0.0174242 1 1 0 0 354482 12396 105 0 366983 0.0171752 1 1 -4821.6 -4821.6 0.00362791 0.210666 0.98626 1 0.986292 1 NA
rs268 rs268 08 19813529 A G NA 0 0 354354 13161 128 0 367643 0.0182473 1 1 0 0 632 28 0 0 660 0.0212121 1 1 0 0 353722 13133 128 0 366983 0.018242 1 1 -4821.6 -4821.33 0.143975 0.191201 0.451447 1 0.461652 3 NA
rs301 rs301 08 19816934 T C NA 0 0 215062 132383 20198 0 367643 0.234982 1 1 0 0 366 247 47 0 660 0.258333 1 1 0 0 214696 132136 20151 0 366983 0.23494 1 1 -4821.6 -4819.68 0.124671 0.0630149 0.0478789 1 0.0501746 3 NA
rs326 rs326 08 19819439 A G NA 0 0 183607 152476 31560 0 367643 0.293214 1 1 0 0 312 274 74 0 660 0.319697 1 1 0 0 183295 152202 31486 0 366983 0.293166 1 1 -4821.6 -4819.4 0.125054 0.0591478 0.0344933 1 0.0359009 3 NA
rs328 rs328 08 19819724 C G NA 0 0 297169 66735 3739 0 367643 0.100931 1 1 0 0 525 124 11 0 660 0.110606 1 1 0 0 296644 66611 3728 0 366983 0.100913 1 1 -4821.6 -4820.97 0.0992969 0.0878842 0.258535 1 0.264644 3 NA
# Completed successfully at 2019-06-21 23:11:03
