# Supplementary material for: Predicting the effect of statins on cancer risk using genetic variants from a Mendelian randomization study in the UK Biobank
Source: eLife. 2020 Oct 13;9:e57191. doi: 10.7554/eLife.57191 (PMC7553780; doi:10.7554/eLife.57191)
Supplement: Source data 1. [file elife-57191-data1.zip › May_urgent_ca_nhl.out]

# Analysis: "SNPTEST analysis, started 2019-06-21 23:04:42"
#  started: 2019-06-21 23:05:27
# 
# Analysis properties:
#   -cov_names PC1 PC2 PC3 PC4 PC5 PC6 PC7 PC8 PC9 PC10 (user-supplied)
#   -data /scratch/am2609/Gwas/projects/Stephen_May/bgen/Stephen_May_urgent.bgen /scratch/am2609/Gwas/projects/Steve_April/input/cancer.sample (user-supplied)
#   -exclude_samples /scratch/am2609/Gwas/input_all/exclusion_list.txt (user-supplied)
#   -frequentist 1 (user-supplied)
#   -method newml (user-supplied)
#   -o /scratch/am2609/Gwas/projects/Steve_April/output/May_urgent_ca_nhl.out (user-supplied)
#   -pheno ca_nhl (user-supplied)
# 
alternate_ids rsid chromosome position alleleA alleleB incorrectly_coded all_A all_B all_AA all_AB all_BB all_NULL all_total all_maf all_info all_impute_info cases_A cases_B cases_AA cases_AB cases_BB cases_NULL cases_total cases_maf cases_info cases_impute_info controls_A controls_B controls_AA controls_AB controls_BB controls_NULL controls_total controls_maf controls_info controls_impute_info frequentist_add_null_ll frequentist_add_alternative_ll frequentist_add_beta_1:add/ca_nhl=1 frequentist_add_se_1 frequentist_add_wald_pvalue_1 frequentist_add_degrees_of_freedom frequentist_add_lrt_pvalue iterations comment
5:74560579_G_A rs10066707 05 74560579 G A NA 0 0 146642 170723 50278 8.90577e-09 367643 0.368944 0.990976 0.990976 0 0 2225.65 2643.76 799.588 0 5669 0.374223 0.991634 0.991634 0 0 144416 168080 49478.4 -6.85785e-12 361974 0.368861 0.990966 0.990966 -29254.4 -29253.5 0.0259402 0.0196254 0.186247 1 0.186722 2 NA
5:74562029_C_G rs2006760 05 74562029 C G NA 0 0 232590 119597 15455.7 1.88011e-08 367643 0.204694 0.974957 0.974957 0 0 3505.16 1912.94 250.906 0 5669 0.212978 0.976149 0.976149 0 0 229085 117684 15204.8 -1.32578e-11 361974 0.204564 0.974938 0.974938 -29254.4 -29251.6 0.0560042 0.0234057 0.0167221 1 0.0173098 3 NA
5:74641707_G_A rs2303152 05 74641707 G A NA 0 0 297326 66560.7 3755.97 -3.49246e-10 367643 0.10074 0.998348 0.998348 0 0 4568.01 1040.04 60.9451 0 5669 0.102481 0.999077 0.999077 0 0 292758 65520.7 3695.02 -8.33111e-13 361974 0.100713 0.998336 0.998336 -29254.4 -29254.1 0.0233301 0.0312234 0.454943 1 0.456294 2 NA
5:74648496_G_T rs17238484 05 74648496 G T NA 0 0 220697 127980 18965.4 5.82077e-11 367643 0.225642 0.999474 0.999474 0 0 3383.18 1968.82 317 0 5669 0.229566 0.999763 0.999763 0 0 217314 126011 18648.4 3.23297e-13 361974 0.22558 0.999469 0.999469 -29254.4 -29253.7 0.0254613 0.0224724 0.257214 1 0.258283 2 NA
rs5909 rs5909 05 74656175 G A NA 0 0 301860 62571 3212 0 367643 0.0938342 1 1 0 0 4641 972 56 0 5669 0.0956077 1 1 0 0 297219 61599 3156 0 361974 0.0938065 1 1 -29254.4 -29254.1 0.0233771 0.0322238 0.46817 1 0.469521 2 NA
rs12916 rs12916 05 74656539 T C NA 0 0 132174 176634 58835 0 367643 0.400258 1 1 0 0 2029 2693 947 0 5669 0.404569 1 1 0 0 130145 173941 57888 0 361974 0.40019 1 1 -29254.4 -29253.8 0.0208263 0.0193027 0.280616 1 0.280927 2 NA
rs1801177 rs1801177 08 19805708 G A NA 0 0 355119 12419 105 0 367643 0.0171756 1 1 0 0 5477 191 1 0 5669 0.0170224 1 1 0 0 349642 12228 104 0 361974 0.017178 1 1 -29254.4 -29254.4 -0.0104873 0.0732006 0.886078 1 0.885893 2 NA
rs268 rs268 08 19813529 A G NA 0 0 354354 13161 128 0 367643 0.0182473 1 1 0 0 5448 220 1 0 5669 0.0195802 1 1 0 0 348906 12941 127 0 361974 0.0182264 1 1 -29254.4 -29253.8 0.0721275 0.0683489 0.291296 1 0.296685 2 NA
rs301 rs301 08 19816934 T C NA 0 0 215062 132383 20198 0 367643 0.234982 1 1 0 0 3340 2011 318 0 5669 0.233463 1 1 0 0 211722 130372 19880 0 361974 0.235006 1 1 -29254.4 -29254.3 -0.00744716 0.0223981 0.739519 1 0.739358 2 NA
rs326 rs326 08 19819439 A G NA 0 0 183607 152476 31560 0 367643 0.293214 1 1 0 0 2854 2321 494 0 5669 0.29185 1 1 0 0 180753 150155 31066 0 361974 0.293235 1 1 -29254.4 -29254.4 -0.0050925 0.0208421 0.806969 1 0.806905 2 NA
rs328 rs328 08 19819724 C G NA 0 0 297169 66735 3739 0 367643 0.100931 1 1 0 0 4593 1016 60 0 5669 0.100194 1 1 0 0 292576 65719 3679 0 361974 0.100942 1 1 -29254.4 -29254.4 -0.00782206 0.031542 0.804143 1 0.80395 2 NA
# Completed successfully at 2019-06-21 23:05:27
