# Supplementary material for: Predicting the effect of statins on cancer risk using genetic variants from a Mendelian randomization study in the UK Biobank
Source: eLife. 2020 Oct 13;9:e57191. doi: 10.7554/eLife.57191 (PMC7553780; doi:10.7554/eLife.57191)
Supplement: Source data 1. [file elife-57191-data1.zip › May_urgent_ca_oeso.out]

# Analysis: "SNPTEST analysis, started 2019-06-21 23:09:13"
#  started: 2019-06-21 23:10:02
# 
# Analysis properties:
#   -cov_names PC1 PC2 PC3 PC4 PC5 PC6 PC7 PC8 PC9 PC10 (user-supplied)
#   -data /scratch/am2609/Gwas/projects/Stephen_May/bgen/Stephen_May_urgent.bgen /scratch/am2609/Gwas/projects/Steve_April/input/cancer.sample (user-supplied)
#   -exclude_samples /scratch/am2609/Gwas/input_all/exclusion_list.txt (user-supplied)
#   -frequentist 1 (user-supplied)
#   -method newml (user-supplied)
#   -o /scratch/am2609/Gwas/projects/Steve_April/output/May_urgent_ca_oeso.out (user-supplied)
#   -pheno ca_oeso (user-supplied)
# 
alternate_ids rsid chromosome position alleleA alleleB incorrectly_coded all_A all_B all_AA all_AB all_BB all_NULL all_total all_maf all_info all_impute_info cases_A cases_B cases_AA cases_AB cases_BB cases_NULL cases_total cases_maf cases_info cases_impute_info controls_A controls_B controls_AA controls_AB controls_BB controls_NULL controls_total controls_maf controls_info controls_impute_info frequentist_add_null_ll frequentist_add_alternative_ll frequentist_add_beta_1:add/ca_oeso=1 frequentist_add_se_1 frequentist_add_wald_pvalue_1 frequentist_add_degrees_of_freedom frequentist_add_lrt_pvalue iterations comment
5:74560579_G_A rs10066707 05 74560579 G A NA 0 0 146642 170723 50278 8.90577e-09 367643 0.368944 0.990976 0.990976 0 0 352.235 392.886 103.878 0 849 0.353736 0.991376 0.991376 0 0 146289 170331 50174.1 8.10019e-13 366794 0.368979 0.990975 0.990975 -5986.46 -5985.76 -0.0600483 0.0509979 0.239009 1 0.23765 2 NA
5:74562029_C_G rs2006760 05 74562029 C G NA 0 0 232590 119597 15455.7 1.88011e-08 367643 0.204694 0.974957 0.974957 0 0 542.29 276.302 30.4078 0 849 0.198538 0.972102 0.972102 0 0 232048 119321 15425.3 3.01785e-11 366794 0.204708 0.974964 0.974964 -5986.46 -5986.35 -0.0288436 0.0618062 0.640731 1 0.639741 2 NA
5:74641707_G_A rs2303152 05 74641707 G A NA 0 0 297326 66560.7 3755.97 -3.49246e-10 367643 0.10074 0.998348 0.998348 0 0 701.996 143.004 4 0 849 0.0889305 0.999915 0.999915 0 0 296624 66417.7 3751.97 -3.11928e-12 366794 0.100767 0.998345 0.998345 -5986.46 -5985.24 -0.130869 0.0853556 0.125222 1 0.118547 3 NA
5:74648496_G_T rs17238484 05 74648496 G T NA 0 0 220697 127980 18965.4 5.82077e-11 367643 0.225642 0.999474 0.999474 0 0 527.863 284.137 37 0 849 0.210917 0.999321 0.999321 0 0 220169 127696 18928.4 6.25278e-13 366794 0.225676 0.999474 0.999474 -5986.46 -5985.5 -0.0819799 0.0594872 0.168169 1 0.164841 3 NA
rs5909 rs5909 05 74656175 G A NA 0 0 301860 62571 3212 0 367643 0.0938342 1 1 0 0 688 154 7 0 849 0.0989399 1 1 0 0 301172 62417 3205 0 366794 0.0938224 1 1 -5986.46 -5986.1 0.0698021 0.0814446 0.391417 1 0.395809 2 NA
rs12916 rs12916 05 74656539 T C NA 0 0 132174 176634 58835 0 367643 0.400258 1 1 0 0 308 409 132 0 849 0.396349 1 1 0 0 131866 176225 58703 0 366794 0.400267 1 1 -5986.46 -5986.44 -0.0105194 0.0497105 0.832409 1 0.83235 2 NA
rs1801177 rs1801177 08 19805708 G A NA 0 0 355119 12419 105 0 367643 0.0171756 1 1 0 0 828 21 0 0 849 0.0123675 1 1 0 0 354291 12398 105 0 366794 0.0171868 1 1 -5986.46 -5985.06 -0.347184 0.219833 0.114265 1 0.0943337 3 NA
rs268 rs268 08 19813529 A G NA 0 0 354354 13161 128 0 367643 0.0182473 1 1 0 0 822 26 1 0 849 0.01649 1 1 0 0 353532 13135 127 0 366794 0.0182514 1 1 -5986.46 -5986.31 -0.101554 0.190752 0.594456 1 0.588326 2 NA
rs301 rs301 08 19816934 T C NA 0 0 215062 132383 20198 0 367643 0.234982 1 1 0 0 506 306 37 0 849 0.223793 1 1 0 0 214556 132077 20161 0 366794 0.235008 1 1 -5986.46 -5985.95 -0.0587378 0.058343 0.314047 1 0.311462 2 NA
rs326 rs326 08 19819439 A G NA 0 0 183607 152476 31560 0 367643 0.293214 1 1 0 0 430 364 55 0 849 0.279152 1 1 0 0 183177 152112 31505 0 366794 0.293246 1 1 -5986.46 -5985.81 -0.061729 0.0542006 0.254746 1 0.252623 2 NA
rs328 rs328 08 19819724 C G NA 0 0 297169 66735 3739 0 367643 0.100931 1 1 0 0 701 142 6 0 849 0.0906949 1 1 0 0 296468 66593 3733 0 366794 0.100954 1 1 -5986.46 -5985.55 -0.112211 0.0846362 0.184906 1 0.17825 3 NA
# Completed successfully at 2019-06-21 23:10:02
