# Supplementary material for: Predicting the effect of statins on cancer risk using genetic variants from a Mendelian randomization study in the UK Biobank
Source: eLife. 2020 Oct 13;9:e57191. doi: 10.7554/eLife.57191 (PMC7553780; doi:10.7554/eLife.57191)
Supplement: Source data 1. [file elife-57191-data1.zip › May_urgent_ca_ov.out]

# Analysis: "SNPTEST analysis, started 2019-06-21 23:09:13"
#  started: 2019-06-21 23:09:58
# 
# Analysis properties:
#   -cov_names PC1 PC2 PC3 PC4 PC5 PC6 PC7 PC8 PC9 PC10 (user-supplied)
#   -data /scratch/am2609/Gwas/projects/Stephen_May/bgen/Stephen_May_urgent.bgen /scratch/am2609/Gwas/projects/Steve_April/input/cancer.sample (user-supplied)
#   -exclude_samples /scratch/am2609/Gwas/input_all/exclusion_list.txt (user-supplied)
#   -frequentist 1 (user-supplied)
#   -method newml (user-supplied)
#   -o /scratch/am2609/Gwas/projects/Steve_April/output/May_urgent_ca_ov.out (user-supplied)
#   -pheno ca_ov (user-supplied)
# 
alternate_ids rsid chromosome position alleleA alleleB incorrectly_coded all_A all_B all_AA all_AB all_BB all_NULL all_total all_maf all_info all_impute_info cases_A cases_B cases_AA cases_AB cases_BB cases_NULL cases_total cases_maf cases_info cases_impute_info controls_A controls_B controls_AA controls_AB controls_BB controls_NULL controls_total controls_maf controls_info controls_impute_info frequentist_add_null_ll frequentist_add_alternative_ll frequentist_add_beta_1:add/ca_ov=1 frequentist_add_se_1 frequentist_add_wald_pvalue_1 frequentist_add_degrees_of_freedom frequentist_add_lrt_pvalue iterations comment
5:74560579_G_A rs10066707 05 74560579 G A NA 0 0 146642 170723 50278 8.90577e-09 367643 0.368944 0.990976 0.990976 0 0 478.929 523.349 156.722 0 1159 0.360997 0.989241 0.989241 0 0 146163 170200 50121.3 7.71783e-12 366484 0.368969 0.990982 0.990982 -7823.59 -7823.31 -0.0321378 0.0435259 0.460295 1 0.459629 2 NA
5:74562029_C_G rs2006760 05 74562029 C G NA 0 0 232590 119597 15455.7 1.88011e-08 367643 0.204694 0.974957 0.974957 0 0 745.984 365.192 47.8235 0 1159 0.198809 0.974325 0.974325 0 0 231844 119232 15407.9 2.20806e-11 366484 0.204712 0.974959 0.974959 -7823.59 -7823.37 -0.0344806 0.052839 0.514041 1 0.512567 2 NA
5:74641707_G_A rs2303152 05 74641707 G A NA 0 0 297326 66560.7 3755.97 -3.49246e-10 367643 0.10074 0.998348 0.998348 0 0 931.384 217.616 10 0 1159 0.102509 0.998127 0.998127 0 0 296395 66343.1 3745.97 4.40536e-13 366484 0.100734 0.998348 0.998348 -7823.59 -7823.54 0.02094 0.0686439 0.760327 1 0.760968 2 NA
5:74648496_G_T rs17238484 05 74648496 G T NA 0 0 220697 127980 18965.4 5.82077e-11 367643 0.225642 0.999474 0.999474 0 0 693.294 401.706 64 0 1159 0.228518 0.999138 0.999138 0 0 220004 127579 18901.4 -4.9738e-14 366484 0.225632 0.999475 0.999475 -7823.59 -7823.52 0.0178747 0.0494881 0.717956 1 0.718393 2 NA
rs5909 rs5909 05 74656175 G A NA 0 0 301860 62571 3212 0 367643 0.0938342 1 1 0 0 949 198 12 0 1159 0.0957722 1 1 0 0 300911 62373 3200 0 366484 0.0938281 1 1 -7823.59 -7823.53 0.023607 0.0707657 0.738686 1 0.739477 2 NA
rs12916 rs12916 05 74656539 T C NA 0 0 132174 176634 58835 0 367643 0.400258 1 1 0 0 415 550 194 0 1159 0.404659 1 1 0 0 131759 176084 58641 0 366484 0.400244 1 1 -7823.59 -7823.48 0.019943 0.0424252 0.638302 1 0.638515 2 NA
rs1801177 rs1801177 08 19805708 G A NA 0 0 355119 12419 105 0 367643 0.0171756 1 1 0 0 1117 42 0 0 1159 0.0181191 1 1 0 0 354002 12377 105 0 366484 0.0171726 1 1 -7823.59 -7823.53 0.0516319 0.156052 0.740748 1 0.742792 2 NA
rs268 rs268 08 19813529 A G NA 0 0 354354 13161 128 0 367643 0.0182473 1 1 0 0 1122 36 1 0 1159 0.0163934 1 1 0 0 353232 13125 127 0 366484 0.0182532 1 1 -7823.59 -7823.37 -0.105698 0.16378 0.518691 1 0.511463 2 NA
rs301 rs301 08 19816934 T C NA 0 0 215062 132383 20198 0 367643 0.234982 1 1 0 0 689 401 69 0 1159 0.232528 1 1 0 0 214373 131982 20129 0 366484 0.23499 1 1 -7823.59 -7823.56 -0.0110364 0.0492927 0.822839 1 0.82267 2 NA
rs326 rs326 08 19819439 A G NA 0 0 183607 152476 31560 0 367643 0.293214 1 1 0 0 588 463 108 0 1159 0.292925 1 1 0 0 183019 152013 31452 0 366484 0.293215 1 1 -7823.59 -7823.58 0.00310094 0.0457578 0.94597 1 0.945981 2 NA
rs328 rs328 08 19819724 C G NA 0 0 297169 66735 3739 0 367643 0.100931 1 1 0 0 949 193 17 0 1159 0.0979292 1 1 0 0 296220 66542 3722 0 366484 0.10094 1 1 -7823.59 -7823.51 -0.0267914 0.0700413 0.702084 1 0.701073 2 NA
# Completed successfully at 2019-06-21 23:09:58
