# Supplementary material for: Predicting the effect of statins on cancer risk using genetic variants from a Mendelian randomization study in the UK Biobank
Source: eLife. 2020 Oct 13;9:e57191. doi: 10.7554/eLife.57191 (PMC7553780; doi:10.7554/eLife.57191)
Supplement: Source data 1. [file elife-57191-data1.zip › May_urgent_ca_ov_Female.out]

# Analysis: "SNPTEST 2.5.4-beta1 analysis, started 2019-06-26 17:49:47"
#  started: 2019-06-26 18:57:43
# 
# Analysis properties:
#   -cov_names PC1 PC2 PC3 PC4 PC5 PC6 PC7 PC8 PC9 PC10 (user-supplied)
#   -data - /scratch/am2609/Gwas/projects/Steve_April/input/cancer_v2.sample (user-supplied)
#   -exclude_samples /scratch/am2609/Gwas/input_all/exclusion_list.txt (user-supplied)
#   -exclude_samples_where sex=0 (user-supplied)
#   -filetype bgen (user-supplied)
#   -frequentist 1 (user-supplied)
#   -method newml (user-supplied)
#   -o /scratch/am2609/Gwas/projects/Steve_April/output/May_urgent_ca_ov_Female.out (user-supplied)
#   -pheno ca_ov (user-supplied)
# 
alternate_ids rsid chromosome position alleleA alleleB incorrectly_coded all_A all_B all_AA all_AB all_BB all_NULL all_total all_maf all_info all_impute_info cases_A cases_B cases_AA cases_AB cases_BB cases_NULL cases_total cases_maf cases_info cases_impute_info controls_A controls_B controls_AA controls_AB controls_BB controls_NULL controls_total controls_maf controls_info controls_impute_info minor_predictor_count null_ll null_iterations frequentist_add_ll frequentist_add_beta_1:add/ca_ov=1 frequentist_add_se_1 frequentist_add_wald_pvalue_1 frequentist_add_degrees_of_freedom frequentist_add_lrt_pvalue frequentist_add_iterations frequentist_add_fit_time comment
5:74560579_G_A rs10066707 05 74560579 G A NA 0 0 79205 92489.2 27200.7 -5.52973e-10 198895 0.369267 0.990973 0.990973 0 0 440.835 497.439 144.725 0 1083 0.363292 0.988738 0.988738 0 0 78764.2 91991.8 27056 -4.01457e-12 197812 0.3693 0.990986 0.990986 146891 -6716.1 8 -6715.97 -0.0229335 0.0450576 0.610765 1 0.610395 2 0.520 NA
5:74562029_C_G rs2006760 05 74562029 C G NA 0 0 125789 64741.5 8364.24 4.86034e-09 198895 0.204807 0.974849 0.974849 0 0 696.675 340.71 45.6157 0 1083 0.199419 0.974221 0.974221 0 0 125093 64400.8 8318.62 1.18652e-11 197812 0.204836 0.974852 0.974852 81470 -6716.1 8 -6715.95 -0.0298119 0.0546689 0.585535 1 0.584407 2 0.490 NA
5:74641707_G_A rs2303152 05 74641707 G A NA 0 0 161082 35786.8 2026.69 -1.16415e-10 198895 0.100154 0.998251 0.998251 0 0 875.384 197.616 10 0 1083 0.100469 0.997959 0.997959 0 0 160206 35589.2 2016.69 2.70006e-13 197812 0.100152 0.998253 0.998253 39840.1 -6716.1 8 -6716.1 0.00651087 0.0716927 0.927638 1 0.927701 2 0.510 NA
5:74648496_G_T rs17238484 05 74648496 G T NA 0 0 119494 69071.4 10329.1 -3.49246e-10 198895 0.22557 0.99944 0.99944 0 0 652.294 370.706 60 0 1083 0.226549 0.999071 0.999071 0 0 118842 68700.7 10269.1 8.52651e-13 197812 0.225565 0.999442 0.999442 89729.7 -6716.1 8 -6716.09 0.00742716 0.0513501 0.884997 1 0.885074 2 0.480 NA
rs5909 rs5909 05 74656175 G A NA 0 0 163219 33939 1737 0 198895 0.0940521 1 1 0 0 884 188 11 0 1083 0.0969529 1 1 0 0 162335 33751 1726 0 197812 0.0940363 1 1 37413 -6716.1 8 -6715.97 0.0368715 0.072899 0.613005 1 0.614735 2 0.490 NA
rs12916 rs12916 05 74656539 T C NA 0 0 71558 95473 31864 0 198895 0.400214 1 1 0 0 389 515 179 0 1083 0.403047 1 1 0 0 71169 94958 31685 0 197812 0.400198 1 1 159201 -6716.1 8 -6716.05 0.0145393 0.0439568 0.740823 1 0.74094 2 0.490 NA
rs1801177 rs1801177 08 19805708 G A NA 0 0 192094 6748 53 0 198895 0.0172302 1 1 0 0 1044 39 0 0 1083 0.0180055 1 1 0 0 191050 6709 53 0 197812 0.017226 1 1 6854 -6716.1 8 -6716.07 0.0406816 0.162247 0.802016 1 0.803257 2 0.510 NA
rs268 rs268 08 19813529 A G NA 0 0 191743 7075 77 0 198895 0.0181729 1 1 0 0 1047 35 1 0 1083 0.0170822 1 1 0 0 190696 7040 76 0 197812 0.0181789 1 1 7229 -6716.1 8 -6716.03 -0.0603311 0.166052 0.71636 1 0.713711 2 0.490 NA
rs301 rs301 08 19816934 T C NA 0 0 116091 71885 10919 0 198895 0.235609 1 1 0 0 644 378 61 0 1083 0.23084 1 1 0 0 115447 71507 10858 0 197812 0.235635 1 1 93723 -6716.1 8 -6715.99 -0.0240849 0.0512243 0.638222 1 0.63751 2 0.490 NA
rs326 rs326 08 19819439 A G NA 0 0 99282 82469 17144 0 198895 0.293514 1 1 0 0 549 438 96 0 1083 0.290859 1 1 0 0 98733 82031 17048 0 197812 0.293529 1 1 116757 -6716.1 8 -6716.09 -0.00803413 0.0474758 0.865619 1 0.865546 2 0.500 NA
rs328 rs328 08 19819724 C G NA 0 0 160636 36257 2002 0 198895 0.101212 1 1 0 0 891 177 15 0 1083 0.0955679 1 1 0 0 159745 36080 1987 0 197812 0.101243 1 1 40261 -6716.1 8 -6715.79 -0.0575835 0.0733928 0.432692 1 0.429164 2 0.500 NA
# Completed successfully at 2019-06-26 18:57:43
