# Supplementary material for: Predicting the effect of statins on cancer risk using genetic variants from a Mendelian randomization study in the UK Biobank
Source: eLife. 2020 Oct 13;9:e57191. doi: 10.7554/eLife.57191 (PMC7553780; doi:10.7554/eLife.57191)
Supplement: Source data 1. [file elife-57191-data1.zip › May_urgent_ca_panc.out]

# Analysis: "SNPTEST analysis, started 2019-06-21 23:06:42"
#  started: 2019-06-21 23:07:07
# 
# Analysis properties:
#   -data /scratch/am2609/Gwas/projects/Stephen_May/bgen/Stephen_May_urgent.bgen /scratch/am2609/Gwas/projects/Steve_April/input/cancer.sample (user-supplied)
#   -exclude_samples /scratch/am2609/Gwas/input_all/exclusion_list.txt (user-supplied)
#   -frequentist 1 (user-supplied)
#   -method newml (user-supplied)
#   -o /scratch/am2609/Gwas/projects/Steve_April/output/May_urgent_ca_panc.out (user-supplied)
#   -pheno ca_panc (user-supplied)
# 
alternate_ids rsid chromosome position alleleA alleleB incorrectly_coded all_A all_B all_AA all_AB all_BB all_NULL all_total all_maf all_info all_impute_info cases_A cases_B cases_AA cases_AB cases_BB cases_NULL cases_total cases_maf cases_info cases_impute_info controls_A controls_B controls_AA controls_AB controls_BB controls_NULL controls_total controls_maf controls_info controls_impute_info frequentist_add_null_ll frequentist_add_alternative_ll frequentist_add_beta_1:add/ca_panc=1 frequentist_add_se_1 frequentist_add_wald_pvalue_1 frequentist_add_degrees_of_freedom frequentist_add_lrt_pvalue iterations comment
5:74560579_G_A rs10066707 05 74560579 G A NA 0 0 146642 170723 50278 8.90577e-09 367643 0.368944 0.990976 0.990976 0 0 500.482 637.984 175.533 0 1314 0.376351 0.989762 0.989762 0 0 146141 170086 50102.5 -7.80176e-12 366329 0.368918 0.990981 0.990981 -8714.77 -8714.46 0.0320378 0.0404862 0.428754 1 0.429381 2 NA
5:74562029_C_G rs2006760 05 74562029 C G NA 0 0 232590 119597 15455.7 1.88011e-08 367643 0.204694 0.974957 0.974957 0 0 833.71 430.282 50.0078 0 1314 0.201788 0.973545 0.973545 0 0 231757 119167 15405.7 2.77911e-11 366329 0.204704 0.974962 0.974962 -8714.77 -8714.7 -0.0184835 0.0493339 0.707913 1 0.70739 2 NA
5:74641707_G_A rs2303152 05 74641707 G A NA 0 0 297326 66560.7 3755.97 -3.49246e-10 367643 0.10074 0.998348 0.998348 0 0 1082.03 219.969 12 0 1314 0.0928343 0.999861 0.999861 0 0 296244 66340.8 3743.97 -2.00373e-12 366329 0.100768 0.998343 0.998343 -8714.77 -8713.84 -0.0907401 0.067313 0.177648 1 0.172355 3 NA
5:74648496_G_T rs17238484 05 74648496 G T NA 0 0 220697 127980 18965.4 5.82077e-11 367643 0.225642 0.999474 0.999474 0 0 802.992 444.008 67 0 1314 0.219942 0.999655 0.999655 0 0 219894 127536 18898.4 -2.02505e-12 366329 0.225662 0.999473 0.999473 -8714.77 -8714.53 -0.0329191 0.0470967 0.484572 1 0.483231 2 NA
rs5909 rs5909 05 74656175 G A NA 0 0 301860 62571 3212 0 367643 0.0938342 1 1 0 0 1071 236 7 0 1314 0.0951294 1 1 0 0 300789 62335 3205 0 366329 0.0938296 1 1 -8714.77 -8714.75 0.0152052 0.0666346 0.8195 1 0.81986 2 NA
rs12916 rs12916 05 74656539 T C NA 0 0 132174 176634 58835 0 367643 0.400258 1 1 0 0 471 651 192 0 1314 0.393836 1 1 0 0 131703 175983 58643 0 366329 0.400281 1 1 -8714.77 -8714.55 -0.0269422 0.0400096 0.500698 1 0.500298 2 NA
rs1801177 rs1801177 08 19805708 G A NA 0 0 355119 12419 105 0 367643 0.0171756 1 1 0 0 1277 37 0 0 1314 0.0140791 1 1 0 0 353842 12382 105 0 366329 0.0171867 1 1 -8714.77 -8713.97 -0.202703 0.165851 0.221632 1 0.206477 3 NA
rs268 rs268 08 19813529 A G NA 0 0 354354 13161 128 0 367643 0.0182473 1 1 0 0 1272 42 0 0 1314 0.0159817 1 1 0 0 353082 13119 128 0 366329 0.0182554 1 1 -8714.77 -8714.38 -0.135223 0.155738 0.385246 1 0.374802 3 NA
rs301 rs301 08 19816934 T C NA 0 0 215062 132383 20198 0 367643 0.234982 1 1 0 0 754 498 62 0 1314 0.236682 1 1 0 0 214308 131885 20136 0 366329 0.234976 1 1 -8714.77 -8714.75 0.00948097 0.0460119 0.836748 1 0.836881 2 NA
rs326 rs326 08 19819439 A G NA 0 0 183607 152476 31560 0 367643 0.293214 1 1 0 0 648 555 111 0 1314 0.295662 1 1 0 0 182959 151921 31449 0 366329 0.293205 1 1 -8714.77 -8714.73 0.0118351 0.0428368 0.782331 1 0.782501 2 NA
rs328 rs328 08 19819724 C G NA 0 0 297169 66735 3739 0 367643 0.100931 1 1 0 0 1054 250 10 0 1314 0.10274 1 1 0 0 296115 66485 3729 0 366329 0.100924 1 1 -8714.77 -8714.73 0.019853 0.0643709 0.757766 1 0.758377 2 NA
# Completed successfully at 2019-06-21 23:07:07
