# Supplementary material for: Predicting the effect of statins on cancer risk using genetic variants from a Mendelian randomization study in the UK Biobank
Source: eLife. 2020 Oct 13;9:e57191. doi: 10.7554/eLife.57191 (PMC7553780; doi:10.7554/eLife.57191)
Supplement: Source data 1. [file elife-57191-data1.zip › May_urgent_ca_prost.out]

# Analysis: "SNPTEST analysis, started 2019-06-21 23:03:42"
#  started: 2019-06-21 23:04:28
# 
# Analysis properties:
#   -cov_names PC1 PC2 PC3 PC4 PC5 PC6 PC7 PC8 PC9 PC10 (user-supplied)
#   -data /scratch/am2609/Gwas/projects/Stephen_May/bgen/Stephen_May_urgent.bgen /scratch/am2609/Gwas/projects/Steve_April/input/cancer.sample (user-supplied)
#   -exclude_samples /scratch/am2609/Gwas/input_all/exclusion_list.txt (user-supplied)
#   -frequentist 1 (user-supplied)
#   -method newml (user-supplied)
#   -o /scratch/am2609/Gwas/projects/Steve_April/output/May_urgent_ca_prost.out (user-supplied)
#   -pheno ca_prost (user-supplied)
# 
alternate_ids rsid chromosome position alleleA alleleB incorrectly_coded all_A all_B all_AA all_AB all_BB all_NULL all_total all_maf all_info all_impute_info cases_A cases_B cases_AA cases_AB cases_BB cases_NULL cases_total cases_maf cases_info cases_impute_info controls_A controls_B controls_AA controls_AB controls_BB controls_NULL controls_total controls_maf controls_info controls_impute_info frequentist_add_null_ll frequentist_add_alternative_ll frequentist_add_beta_1:add/ca_prost=1 frequentist_add_se_1 frequentist_add_wald_pvalue_1 frequentist_add_degrees_of_freedom frequentist_add_lrt_pvalue iterations comment
5:74560579_G_A rs10066707 05 74560579 G A NA 0 0 146642 170723 50278 8.90577e-09 367643 0.368944 0.990976 0.990976 0 0 2681.48 3214.78 935.733 0 6832 0.372237 0.990598 0.990598 0 0 143960 167509 49342.3 -6.63825e-12 360811 0.368882 0.990983 0.990983 -33975.6 -33975.2 0.0154532 0.0179367 0.388939 1 0.389245 2 NA
5:74562029_C_G rs2006760 05 74562029 C G NA 0 0 232590 119597 15455.7 1.88011e-08 367643 0.204694 0.974957 0.974957 0 0 4304.78 2237.91 289.31 0 6832 0.206128 0.97592 0.97592 0 0 228285 117359 15166.4 -1.84173e-11 360811 0.204667 0.974939 0.974939 -33975.6 -33975.5 0.00997422 0.021621 0.644568 1 0.644886 2 NA
5:74641707_G_A rs2303152 05 74641707 G A NA 0 0 297326 66560.7 3755.97 -3.49246e-10 367643 0.10074 0.998348 0.998348 0 0 5499.81 1261.2 70.9922 0 6832 0.102692 0.999012 0.999012 0 0 291826 65299.5 3684.98 -3.57936e-13 360811 0.100703 0.998335 0.998335 -33975.6 -33975.2 0.0235965 0.0284681 0.407175 1 0.408587 2 NA
5:74648496_G_T rs17238484 05 74648496 G T NA 0 0 220697 127980 18965.4 5.82077e-11 367643 0.225642 0.999474 0.999474 0 0 4072.31 2397.69 362 0 6832 0.228461 0.999727 0.999727 0 0 216625 125583 18603.4 -1.59872e-13 360811 0.225588 0.999469 0.999469 -33975.6 -33975.3 0.0164078 0.0205402 0.424399 1 0.425067 2 NA
rs5909 rs5909 05 74656175 G A NA 0 0 301860 62571 3212 0 367643 0.0938342 1 1 0 0 5657 1119 56 0 6832 0.0900907 1 1 0 0 296203 61452 3156 0 360811 0.0939051 1 1 -33975.6 -33974.4 -0.0458056 0.0301798 0.129075 1 0.126779 2 NA
rs12916 rs12916 05 74656539 T C NA 0 0 132174 176634 58835 0 367643 0.400258 1 1 0 0 2441 3261 1130 0 6832 0.404054 1 1 0 0 129733 173373 57705 0 360811 0.400186 1 1 -33975.6 -33975.2 0.0154153 0.0176161 0.381537 1 0.381764 2 NA
rs1801177 rs1801177 08 19805708 G A NA 0 0 355119 12419 105 0 367643 0.0171756 1 1 0 0 6593 237 2 0 6832 0.0176376 1 1 0 0 348526 12182 103 0 360811 0.0171669 1 1 -33975.6 -33975.5 0.0255431 0.0656574 0.697249 1 0.69838 2 NA
rs268 rs268 08 19813529 A G NA 0 0 354354 13161 128 0 367643 0.0182473 1 1 0 0 6581 250 1 0 6832 0.0184426 1 1 0 0 347773 12911 127 0 360811 0.0182436 1 1 -33975.6 -33975.6 0.00606081 0.0641844 0.924769 1 0.924839 2 NA
rs301 rs301 08 19816934 T C NA 0 0 215062 132383 20198 0 367643 0.234982 1 1 0 0 3980 2491 361 0 6832 0.235143 1 1 0 0 211082 129892 19837 0 360811 0.234979 1 1 -33975.6 -33975.6 0.00129148 0.020386 0.949487 1 0.949492 2 NA
rs326 rs326 08 19819439 A G NA 0 0 183607 152476 31560 0 367643 0.293214 1 1 0 0 3398 2861 573 0 6832 0.293252 1 1 0 0 180209 149615 30987 0 360811 0.293213 1 1 -33975.6 -33975.6 0.000161125 0.0189897 0.99323 1 0.99323 1 NA
rs328 rs328 08 19819724 C G NA 0 0 297169 66735 3739 0 367643 0.100931 1 1 0 0 5556 1217 59 0 6832 0.097702 1 1 0 0 291613 65518 3680 0 360811 0.100992 1 1 -33975.6 -33974.7 -0.0386301 0.0290913 0.184214 1 0.182029 2 NA
# Completed successfully at 2019-06-21 23:04:28
