# Supplementary material for: Predicting the effect of statins on cancer risk using genetic variants from a Mendelian randomization study in the UK Biobank
Source: eLife. 2020 Oct 13;9:e57191. doi: 10.7554/eLife.57191 (PMC7553780; doi:10.7554/eLife.57191)
Supplement: Source data 1. [file elife-57191-data1.zip › May_urgent_ca_prost_Male.out]

# Analysis: "SNPTEST 2.5.4-beta1 analysis, started 2019-06-26 16:39:52"
#  started: 2019-06-26 17:48:58
# 
# Analysis properties:
#   -cov_names PC1 PC2 PC3 PC4 PC5 PC6 PC7 PC8 PC9 PC10 (user-supplied)
#   -data - /scratch/am2609/Gwas/projects/Steve_April/input/cancer_v2.sample (user-supplied)
#   -exclude_samples /scratch/am2609/Gwas/input_all/exclusion_list.txt (user-supplied)
#   -exclude_samples_where sex=1 (user-supplied)
#   -filetype bgen (user-supplied)
#   -frequentist 1 (user-supplied)
#   -method newml (user-supplied)
#   -o /scratch/am2609/Gwas/projects/Steve_April/output/May_urgent_ca_prost_Male.out (user-supplied)
#   -pheno ca_prost (user-supplied)
# 
alternate_ids rsid chromosome position alleleA alleleB incorrectly_coded all_A all_B all_AA all_AB all_BB all_NULL all_total all_maf all_info all_impute_info cases_A cases_B cases_AA cases_AB cases_BB cases_NULL cases_total cases_maf cases_info cases_impute_info controls_A controls_B controls_AA controls_AB controls_BB controls_NULL controls_total controls_maf controls_info controls_impute_info minor_predictor_count null_ll null_iterations frequentist_add_ll frequentist_add_beta_1:add/ca_prost=1 frequentist_add_se_1 frequentist_add_wald_pvalue_1 frequentist_add_degrees_of_freedom frequentist_add_lrt_pvalue frequentist_add_iterations frequentist_add_fit_time comment
5:74560579_G_A rs10066707 05 74560579 G A NA 0 0 67456.1 78264 23084.9 -1.39698e-09 168805 0.368573 0.990972 0.990972 0 0 2610.43 3140.84 919.729 0 6671 0.37328 0.990438 0.990438 0 0 64845.7 75123.2 22165.2 -1.394e-12 162134 0.368379 0.990994 0.990994 124434 -28076.5 6 -28075.8 0.0217329 0.0183303 0.235767 1 0.236172 2 0.480 NA
5:74562029_C_G rs2006760 05 74562029 C G NA 0 0 106836 54875.6 7093.18 3.14321e-09 168805 0.204561 0.975073 0.975073 0 0 4194.45 2191.04 285.518 0 6671 0.207021 0.976127 0.976127 0 0 102642 52684.6 6807.67 -1.06342e-11 162134 0.20446 0.975029 0.975029 69062 -28076.5 6 -28076.2 0.0162696 0.0220808 0.461231 1 0.461901 2 0.460 NA
5:74641707_G_A rs2303152 05 74641707 G A NA 0 0 136290 30785 1730.28 -4.07454e-10 168805 0.101435 0.998461 0.998461 0 0 5367.83 1232.18 70.9922 0 6671 0.102995 0.999004 0.999004 0 0 130922 29552.8 1659.29 -2.21156e-13 162134 0.101371 0.998438 0.998438 34245.5 -28076.5 6 -28076.3 0.0193966 0.0291057 0.505142 1 0.506145 2 0.460 NA
5:74648496_G_T rs17238484 05 74648496 G T NA 0 0 101235 58931.9 8638.25 -2.91038e-10 168805 0.225729 0.999513 0.999513 0 0 3982.31 2331.69 357 0 6671 0.228278 0.999722 0.999722 0 0 97252.6 56600.2 8281.25 -2.11386e-13 162134 0.225624 0.999505 0.999505 76208.4 -28076.5 6 -28076.2 0.0149253 0.0210465 0.478225 1 0.478774 2 0.510 NA
rs5909 rs5909 05 74656175 G A NA 0 0 138689 28641 1475 0 168805 0.0935725 1 1 0 0 5520 1095 56 0 6671 0.0904662 1 1 0 0 133169 27546 1419 0 162134 0.0937003 1 1 31591 -28076.5 6 -28075.7 -0.0398367 0.0308009 0.195886 1 0.193648 2 0.490 NA
rs12916 rs12916 05 74656539 T C NA 0 0 60634 81192 26979 0 168805 0.400314 1 1 0 0 2383 3178 1110 0 6671 0.404587 1 1 0 0 58251 78014 25869 0 162134 0.400138 1 1 135150 -28076.5 6 -28076 0.0172533 0.0180247 0.338466 1 0.33871 2 0.490 NA
rs1801177 rs1801177 08 19805708 G A NA 0 0 163080 5673 52 0 168805 0.0171115 1 1 0 0 6439 230 2 0 6671 0.0175386 1 1 0 0 156641 5443 50 0 162134 0.0170939 1 1 5777 -28076.5 6 -28076.4 0.0259489 0.0673256 0.699923 1 0.701015 2 0.470 NA
rs268 rs268 08 19813529 A G NA 0 0 162668 6086 51 0 168805 0.0183288 1 1 0 0 6427 243 1 0 6671 0.0183631 1 1 0 0 156241 5843 50 0 162134 0.0183274 1 1 6188 -28076.5 6 -28076.5 -0.00295156 0.0658817 0.964266 1 0.964251 2 0.470 NA
rs301 rs301 08 19816934 T C NA 0 0 99002 60518 9285 0 168805 0.234258 1 1 0 0 3886 2436 349 0 6671 0.234897 1 1 0 0 95116 58082 8936 0 162134 0.234232 1 1 79088 -28076.5 6 -28076.5 0.00406327 0.0208425 0.845431 1 0.845482 2 0.510 NA
rs326 rs326 08 19819439 A G NA 0 0 84351 70031 14423 0 168805 0.292873 1 1 0 0 3322 2791 558 0 6671 0.292835 1 1 0 0 81029 67240 13865 0 162134 0.292875 1 1 98877 -28076.5 6 -28076.5 5.63722e-05 0.0194471 0.997687 1 0.997687 1 0.320 NA
rs328 rs328 08 19819724 C G NA 0 0 136576 30492 1737 0 168805 0.100607 1 1 0 0 5431 1183 57 0 6671 0.0972118 1 1 0 0 131145 29309 1680 0 162134 0.100747 1 1 33966 -28076.5 6 -28075.5 -0.0411607 0.0297915 0.167087 1 0.16492 2 0.480 NA
# Completed successfully at 2019-06-26 17:48:58
