# Supplementary material for: Predicting the effect of statins on cancer risk using genetic variants from a Mendelian randomization study in the UK Biobank
Source: eLife. 2020 Oct 13;9:e57191. doi: 10.7554/eLife.57191 (PMC7553780; doi:10.7554/eLife.57191)
Supplement: Source data 1. [file elife-57191-data1.zip › May_urgent_ca_thyroid.out]

# Analysis: "SNPTEST analysis, started 2019-06-21 23:10:13"
#  started: 2019-06-21 23:11:03
# 
# Analysis properties:
#   -cov_names PC1 PC2 PC3 PC4 PC5 PC6 PC7 PC8 PC9 PC10 (user-supplied)
#   -data /scratch/am2609/Gwas/projects/Stephen_May/bgen/Stephen_May_urgent.bgen /scratch/am2609/Gwas/projects/Steve_April/input/cancer.sample (user-supplied)
#   -exclude_samples /scratch/am2609/Gwas/input_all/exclusion_list.txt (user-supplied)
#   -frequentist 1 (user-supplied)
#   -method newml (user-supplied)
#   -o /scratch/am2609/Gwas/projects/Steve_April/output/May_urgent_ca_thyroid.out (user-supplied)
#   -pheno ca_thyroid (user-supplied)
# 
alternate_ids rsid chromosome position alleleA alleleB incorrectly_coded all_A all_B all_AA all_AB all_BB all_NULL all_total all_maf all_info all_impute_info cases_A cases_B cases_AA cases_AB cases_BB cases_NULL cases_total cases_maf cases_info cases_impute_info controls_A controls_B controls_AA controls_AB controls_BB controls_NULL controls_total controls_maf controls_info controls_impute_info frequentist_add_null_ll frequentist_add_alternative_ll frequentist_add_beta_1:add/ca_thyroid=1 frequentist_add_se_1 frequentist_add_wald_pvalue_1 frequentist_add_degrees_of_freedom frequentist_add_lrt_pvalue iterations comment
5:74560579_G_A rs10066707 05 74560579 G A NA 0 0 146642 170723 50278 8.90577e-09 367643 0.368944 0.990976 0.990976 0 0 311.29 374.502 116.208 0 802 0.378378 0.993569 0.993569 0 0 146330 170349 50161.8 5.53868e-12 366841 0.368924 0.99097 0.99097 -5690.14 -5689.69 0.0490491 0.0516838 0.342609 1 0.343595 2 NA
5:74562029_C_G rs2006760 05 74562029 C G NA 0 0 232590 119597 15455.7 1.88011e-08 367643 0.204694 0.974957 0.974957 0 0 520.094 251.753 30.1529 0 802 0.19455 0.978304 0.978304 0 0 232070 119345 15425.6 2.65352e-11 366841 0.204716 0.97495 0.97495 -5690.14 -5689.77 -0.0547283 0.0638877 0.391648 1 0.388968 2 NA
5:74641707_G_A rs2303152 05 74641707 G A NA 0 0 297326 66560.7 3755.97 -3.49246e-10 367643 0.10074 0.998348 0.998348 0 0 658.333 137.667 6 0 802 0.0933084 0.997579 0.997579 0 0 296668 66423.1 3749.97 6.39488e-13 366841 0.100756 0.998349 0.998349 -5690.14 -5689.71 -0.0792153 0.0860551 0.357302 1 0.352116 2 NA
5:74648496_G_T rs17238484 05 74648496 G T NA 0 0 220697 127980 18965.4 5.82077e-11 367643 0.225642 0.999474 0.999474 0 0 480.969 277.031 44 0 802 0.227576 0.999865 0.999865 0 0 220216 127703 18921.4 -8.3844e-13 366841 0.225637 0.999473 0.999473 -5690.14 -5690.11 0.0153055 0.0595379 0.797123 1 0.7974 2 NA
rs5909 rs5909 05 74656175 G A NA 0 0 301860 62571 3212 0 367643 0.0938342 1 1 0 0 655 136 11 0 802 0.0985037 1 1 0 0 301205 62435 3201 0 366841 0.093824 1 1 -5690.14 -5689.86 0.0634101 0.0839734 0.450176 1 0.45399 2 NA
rs12916 rs12916 05 74656539 T C NA 0 0 132174 176634 58835 0 367643 0.400258 1 1 0 0 286 389 127 0 802 0.400873 1 1 0 0 131888 176245 58708 0 366841 0.400257 1 1 -5690.14 -5690.13 0.00826614 0.0510586 0.871388 1 0.871423 2 NA
rs1801177 rs1801177 08 19805708 G A NA 0 0 355119 12419 105 0 367643 0.0171756 1 1 0 0 780 22 0 0 802 0.0137157 1 1 0 0 354339 12397 105 0 366841 0.0171832 1 1 -5690.14 -5689.42 -0.247975 0.214968 0.248687 1 0.229573 3 NA
rs268 rs268 08 19813529 A G NA 0 0 354354 13161 128 0 367643 0.0182473 1 1 0 0 767 35 0 0 802 0.0218204 1 1 0 0 353587 13126 128 0 366841 0.0182395 1 1 -5690.14 -5689.58 0.186472 0.171108 0.275804 1 0.289863 3 NA
rs301 rs301 08 19816934 T C NA 0 0 215062 132383 20198 0 367643 0.234982 1 1 0 0 478 284 40 0 802 0.226933 1 1 0 0 214584 132099 20158 0 366841 0.235 1 1 -5690.14 -5689.92 -0.0397763 0.0597168 0.505359 1 0.503831 2 NA
rs326 rs326 08 19819439 A G NA 0 0 183607 152476 31560 0 367643 0.293214 1 1 0 0 414 330 58 0 802 0.278055 1 1 0 0 183193 152146 31502 0 366841 0.293247 1 1 -5690.14 -5689.37 -0.0690104 0.0558317 0.216443 1 0.214139 2 NA
rs328 rs328 08 19819724 C G NA 0 0 297169 66735 3739 0 367643 0.100931 1 1 0 0 657 142 3 0 802 0.0922693 1 1 0 0 296512 66593 3736 0 366841 0.10095 1 1 -5690.14 -5689.57 -0.0915 0.086398 0.289576 1 0.283609 3 NA
# Completed successfully at 2019-06-21 23:11:03
