# Supplementary material for: Predicting the effect of statins on cancer risk using genetic variants from a Mendelian randomization study in the UK Biobank
Source: eLife. 2020 Oct 13;9:e57191. doi: 10.7554/eLife.57191 (PMC7553780; doi:10.7554/eLife.57191)
Supplement: Source data 1. [file elife-57191-data1.zip › May_urgent_ca_uter.out]

# Analysis: "SNPTEST analysis, started 2019-06-21 23:06:42"
#  started: 2019-06-21 23:07:08
# 
# Analysis properties:
#   -data /scratch/am2609/Gwas/projects/Stephen_May/bgen/Stephen_May_urgent.bgen /scratch/am2609/Gwas/projects/Steve_April/input/cancer.sample (user-supplied)
#   -exclude_samples /scratch/am2609/Gwas/input_all/exclusion_list.txt (user-supplied)
#   -frequentist 1 (user-supplied)
#   -method newml (user-supplied)
#   -o /scratch/am2609/Gwas/projects/Steve_April/output/May_urgent_ca_uter.out (user-supplied)
#   -pheno ca_uter (user-supplied)
# 
alternate_ids rsid chromosome position alleleA alleleB incorrectly_coded all_A all_B all_AA all_AB all_BB all_NULL all_total all_maf all_info all_impute_info cases_A cases_B cases_AA cases_AB cases_BB cases_NULL cases_total cases_maf cases_info cases_impute_info controls_A controls_B controls_AA controls_AB controls_BB controls_NULL controls_total controls_maf controls_info controls_impute_info frequentist_add_null_ll frequentist_add_alternative_ll frequentist_add_beta_1:add/ca_uter=1 frequentist_add_se_1 frequentist_add_wald_pvalue_1 frequentist_add_degrees_of_freedom frequentist_add_lrt_pvalue iterations comment
5:74560579_G_A rs10066707 05 74560579 G A NA 0 0 146642 170723 50278 8.90577e-09 367643 0.368944 0.990976 0.990976 0 0 591.624 709.788 190.588 0 1492 0.365605 0.993678 0.993678 0 0 146050 170014 50087.4 -2.367e-12 366151 0.368958 0.990965 0.990965 -9705.4 -9705.33 -0.0144806 0.0381579 0.704323 1 0.70414 2 NA
5:74562029_C_G rs2006760 05 74562029 C G NA 0 0 232590 119597 15455.7 1.88011e-08 367643 0.204694 0.974957 0.974957 0 0 935.165 496.341 60.4941 0 1492 0.20688 0.973955 0.973955 0 0 231655 119101 15395.2 1.81519e-11 366151 0.204685 0.974961 0.974961 -9705.4 -9705.36 0.0137773 0.0458628 0.76387 1 0.764183 2 NA
5:74641707_G_A rs2303152 05 74641707 G A NA 0 0 297326 66560.7 3755.97 -3.49246e-10 367643 0.10074 0.998348 0.998348 0 0 1209.99 272.443 9.56863 0 1492 0.0977146 0.996595 0.996595 0 0 296116 66288.3 3746.4 3.62377e-13 366151 0.100752 0.998355 0.998355 -9705.4 -9705.25 -0.0340772 0.061861 0.581724 1 0.579997 2 NA
5:74648496_G_T rs17238484 05 74648496 G T NA 0 0 220697 127980 18965.4 5.82077e-11 367643 0.225642 0.999474 0.999474 0 0 893.98 526.094 71.9255 0 1492 0.224512 0.999744 0.999744 0 0 219803 127454 18893.5 3.01981e-13 366151 0.225646 0.999473 0.999473 -9705.4 -9705.39 -0.00647653 0.0438832 0.88267 1 0.882601 2 NA
rs5909 rs5909 05 74656175 G A NA 0 0 301860 62571 3212 0 367643 0.0938342 1 1 0 0 1218 263 11 0 1492 0.0955094 1 1 0 0 300642 62308 3201 0 366151 0.0938274 1 1 -9705.4 -9705.36 0.0196412 0.0624381 0.753088 1 0.753713 2 NA
rs12916 rs12916 05 74656539 T C NA 0 0 132174 176634 58835 0 367643 0.400258 1 1 0 0 517 735 240 0 1492 0.407172 1 1 0 0 131657 175899 58595 0 366151 0.40023 1 1 -9705.4 -9705.11 0.0288588 0.0373503 0.439728 1 0.44014 2 NA
rs1801177 rs1801177 08 19805708 G A NA 0 0 355119 12419 105 0 367643 0.0171756 1 1 0 0 1442 50 0 0 1492 0.016756 1 1 0 0 353677 12369 105 0 366151 0.0171773 1 1 -9705.4 -9705.39 -0.0252752 0.142943 0.85965 1 0.859087 2 NA
rs268 rs268 08 19813529 A G NA 0 0 354354 13161 128 0 367643 0.0182473 1 1 0 0 1434 58 0 0 1492 0.019437 1 1 0 0 352920 13103 128 0 366151 0.0182425 1 1 -9705.4 -9705.29 0.0645888 0.132829 0.626785 1 0.630309 2 NA
rs301 rs301 08 19816934 T C NA 0 0 215062 132383 20198 0 367643 0.234982 1 1 0 0 868 542 82 0 1492 0.236595 1 1 0 0 214194 131841 20116 0 366151 0.234975 1 1 -9705.4 -9705.38 0.00900284 0.0431961 0.834903 1 0.83503 2 NA
rs326 rs326 08 19819439 A G NA 0 0 183607 152476 31560 0 367643 0.293214 1 1 0 0 727 630 135 0 1492 0.301609 1 1 0 0 182880 151846 31425 0 366151 0.29318 1 1 -9705.4 -9704.9 0.0403674 0.0399822 0.312671 1 0.313963 2 NA
rs328 rs328 08 19819724 C G NA 0 0 297169 66735 3739 0 367643 0.100931 1 1 0 0 1203 275 14 0 1492 0.101542 1 1 0 0 295966 66460 3725 0 366151 0.100928 1 1 -9705.4 -9705.4 0.00674128 0.0607377 0.911624 1 0.911702 2 NA
# Completed successfully at 2019-06-21 23:07:08
