# Supplementary material for: Predicting the effect of statins on cancer risk using genetic variants from a Mendelian randomization study in the UK Biobank
Source: eLife. 2020 Oct 13;9:e57191. doi: 10.7554/eLife.57191 (PMC7553780; doi:10.7554/eLife.57191)
Supplement: Source data 1. [file elife-57191-data1.zip › May_urgent_ca_uter_Female.out]

# Analysis: "SNPTEST 2.5.4-beta1 analysis, started 2019-06-26 17:42:15"
#  started: 2019-06-26 18:37:32
# 
# Analysis properties:
#   -cov_names PC1 PC2 PC3 PC4 PC5 PC6 PC7 PC8 PC9 PC10 (user-supplied)
#   -data - /scratch/am2609/Gwas/projects/Steve_April/input/cancer_v2.sample (user-supplied)
#   -exclude_samples /scratch/am2609/Gwas/input_all/exclusion_list.txt (user-supplied)
#   -exclude_samples_where sex=0 (user-supplied)
#   -filetype bgen (user-supplied)
#   -frequentist 1 (user-supplied)
#   -method newml (user-supplied)
#   -o /scratch/am2609/Gwas/projects/Steve_April/output/May_urgent_ca_uter_Female.out (user-supplied)
#   -pheno ca_uter (user-supplied)
# 
alternate_ids rsid chromosome position alleleA alleleB incorrectly_coded all_A all_B all_AA all_AB all_BB all_NULL all_total all_maf all_info all_impute_info cases_A cases_B cases_AA cases_AB cases_BB cases_NULL cases_total cases_maf cases_info cases_impute_info controls_A controls_B controls_AA controls_AB controls_BB controls_NULL controls_total controls_maf controls_info controls_impute_info minor_predictor_count null_ll null_iterations frequentist_add_ll frequentist_add_beta_1:add/ca_uter=1 frequentist_add_se_1 frequentist_add_wald_pvalue_1 frequentist_add_degrees_of_freedom frequentist_add_lrt_pvalue frequentist_add_iterations frequentist_add_fit_time comment
5:74560579_G_A rs10066707 05 74560579 G A NA 0 0 79205 92489.2 27200.7 -5.52973e-10 198895 0.369267 0.990973 0.990973 0 0 555.859 670.561 173.58 0 1400 0.363472 0.993536 0.993536 0 0 78649.2 91818.7 27027.2 -2.45493e-12 197495 0.369308 0.990955 0.990955 146891 -8330.16 8 -8329.96 -0.024831 0.0395493 0.530104 1 0.529645 2 0.410 NA
5:74562029_C_G rs2006760 05 74562029 C G NA 0 0 125789 64741.5 8364.24 4.86034e-09 198895 0.204807 0.974849 0.974849 0 0 877.302 464.231 58.4667 0 1400 0.207559 0.973049 0.973049 0 0 124912 64277.3 8305.77 7.0266e-12 197495 0.204787 0.974862 0.974862 81470 -8330.16 8 -8330.08 0.0188731 0.0474355 0.690727 1 0.69127 2 0.390 NA
5:74641707_G_A rs2303152 05 74641707 G A NA 0 0 161082 35786.8 2026.69 -1.16415e-10 198895 0.100154 0.998251 0.998251 0 0 1133.64 257.792 8.57255 0 1400 0.0981919 0.997323 0.997323 0 0 159948 35529 2018.11 -8.13571e-13 197495 0.100168 0.998258 0.998258 39840.1 -8330.16 8 -8330.11 -0.020193 0.0637757 0.751527 1 0.750881 2 0.390 NA
5:74648496_G_T rs17238484 05 74648496 G T NA 0 0 119494 69071.4 10329.1 -3.49246e-10 198895 0.22557 0.99944 0.99944 0 0 836.957 496.118 66.9255 0 1400 0.224989 0.999774 0.999774 0 0 118658 68575.3 10262.2 1.79412e-13 197495 0.225575 0.999438 0.999438 89729.7 -8330.16 8 -8330.16 -0.00331211 0.0452979 0.941712 1 0.941694 2 0.390 NA
rs5909 rs5909 05 74656175 G A NA 0 0 163219 33939 1737 0 198895 0.0940521 1 1 0 0 1142 247 11 0 1400 0.0960714 1 1 0 0 162077 33692 1726 0 197495 0.0940378 1 1 37413 -8330.16 8 -8330.09 0.02444 0.0644371 0.704477 1 0.705385 2 0.390 NA
rs12916 rs12916 05 74656539 T C NA 0 0 71558 95473 31864 0 198895 0.400214 1 1 0 0 488 682 230 0 1400 0.407857 1 1 0 0 71070 94791 31634 0 197495 0.400159 1 1 159201 -8330.16 8 -8329.83 0.0314881 0.0386139 0.414809 1 0.415261 2 0.400 NA
rs1801177 rs1801177 08 19805708 G A NA 0 0 192094 6748 53 0 198895 0.0172302 1 1 0 0 1356 44 0 0 1400 0.0157143 1 1 0 0 190738 6704 53 0 197495 0.0172409 1 1 6854 -8330.16 8 -8329.97 -0.0932428 0.152582 0.541135 1 0.535045 2 0.410 NA
rs268 rs268 08 19813529 A G NA 0 0 191743 7075 77 0 198895 0.0181729 1 1 0 0 1345 55 0 0 1400 0.0196429 1 1 0 0 190398 7020 77 0 197495 0.0181625 1 1 7229 -8330.16 8 -8330.02 0.073103 0.136518 0.592317 1 0.596586 2 0.380 NA
rs301 rs301 08 19816934 T C NA 0 0 116091 71885 10919 0 198895 0.235609 1 1 0 0 813 507 80 0 1400 0.238214 1 1 0 0 115278 71378 10839 0 197495 0.235591 1 1 93723 -8330.16 8 -8330.1 0.0148592 0.0446168 0.739103 1 0.739422 2 0.380 NA
rs326 rs326 08 19819439 A G NA 0 0 99282 82469 17144 0 198895 0.293514 1 1 0 0 686 585 129 0 1400 0.301071 1 1 0 0 98596 81884 17015 0 197495 0.293461 1 1 116757 -8330.16 8 -8329.73 0.0384306 0.0413751 0.352975 1 0.354192 2 0.370 NA
rs328 rs328 08 19819724 C G NA 0 0 160636 36257 2002 0 198895 0.101212 1 1 0 0 1127 259 14 0 1400 0.1025 1 1 0 0 159509 35998 1988 0 197495 0.101203 1 1 40261 -8330.16 8 -8330.14 0.0132836 0.0626262 0.832022 1 0.832307 2 0.380 NA
# Completed successfully at 2019-06-26 18:37:32
