# Supplementary material for: Predicting the effect of statins on cancer risk using genetic variants from a Mendelian randomization study in the UK Biobank
Source: eLife. 2020 Oct 13;9:e57191. doi: 10.7554/eLife.57191 (PMC7553780; doi:10.7554/eLife.57191)
Supplement: Source data 1. [file elife-57191-data1.zip › npc1l1_ca_all.out]

# Analysis: "SNPTEST 2.5.4-beta1 analysis, started 2020-02-10 17:21:00"
#  started: 2020-02-10 18:15:58
# 
# Analysis properties:
#   -cov_names PC1 PC2 PC3 PC4 PC5 PC6 PC7 PC8 PC9 PC10 ages sex (user-supplied)
#   -data /rds/project/jmmh2/rds-jmmh2-projects/zz_mr/September/bgen/npc1l1.bgen /rds/project/jmmh2/rds-jmmh2-projects/zz_mr/Amy_GWAS/input_all/Main_samples/cancer_v3point3.sample (user-supplied)
#   -exclude_samples /rds/project/jmmh2/rds-jmmh2-projects/zz_mr/Amy_GWAS/input_all/exclusion_list.txt (user-supplied)
#   -frequentist 1 (user-supplied)
#   -method score (user-supplied)
#   -o /rds/project/jmmh2/rds-jmmh2-projects/zz_mr/September/output/npc1l1_ca_all.out (user-supplied)
#   -pheno ca_all (user-supplied)
# 
alternate_ids rsid chromosome position alleleA alleleB index average_maximum_posterior_call info cohort_1_AA cohort_1_AB cohort_1_BB cohort_1_NULL all_AA all_AB all_BB all_NULL all_total cases_AA cases_AB cases_BB cases_NULL cases_total controls_AA controls_AB controls_BB controls_NULL controls_total all_maf cases_maf controls_maf missing_data_proportion het_OR het_OR_lower het_OR_upper hom_OR hom_OR_lower hom_OR_upper all_OR all_OR_lower all_OR_upper frequentist_add_pvalue frequentist_add_info frequentist_add_beta_1 frequentist_add_se_1 comment
7:44537696_C_T rs10234070 07 44537696 C T 1 0.998298 0.993976 285588 76873.9 5124.28 0 285588 76873.9 5124.28 0 367586 58367.2 15600 1069.84 0 75037 227221 61273.8 4054.44 0 292549 0.118506 0.118206 0.118583 -1.10846e-15 0.991126 0.971704 1.01094 1.02722 0.959715 1.09948 0.996396 0.97905 1.01405 0.279569 0.99398 -0.00989695 0.00915293 NA
rs2073547 rs2073547 07 44582331 A G 2 1 1 245422 109039 13125 0 245422 109039 13125 0 367586 50223 22156 2658 0 75037 195199 86883 10467 0 292549 0.184024 0.183056 0.184272 0 0.991132 0.97373 1.00885 0.986978 0.944789 1.03105 0.991927 0.977493 1.00657 0.325974 1 -0.00743875 0.00757314 NA
rs217386 rs217386 07 44600695 G A 3 1 1 121990 179168 66428 0 121990 179168 66428 0 367586 24728 36640 13669 0 75037 97262 142528 52759 0 292549 0.424423 0.42631 0.423939 0 1.01114 0.993025 1.02958 1.01905 0.995454 1.0432 1.00975 0.998231 1.02139 0.0723662 1 0.0107151 0.00596342 NA
7:44602589_T_C rs7791240 07 44602589 T C 4 0.999918 0.999548 303330 61138.8 3117.64 0 303330 61138.8 3117.64 0 367586 61977.5 12438.5 621.004 0 75037 241352 48700.3 2496.63 0 292549 0.0916439 0.0911584 0.0917684 4.75053e-16 0.994613 0.97338 1.01631 0.968628 0.886736 1.05808 0.992686 0.97333 1.01243 0.711699 0.999556 -0.00378382 0.0102383 NA
7:44682938_G_A rs2300414 07 44682938 G A 5 0.998845 0.993371 318953 46920.4 1712.94 0 318953 46920.4 1712.94 0 367586 65219.1 9509.28 308.616 0 75037 253734 37411.1 1404.33 0 292549 0.0684823 0.0674768 0.0687402 -2.53362e-15 0.988896 0.96535 1.01302 0.854975 0.755629 0.967382 0.980291 0.958414 1.00267 0.250736 0.993294 -0.0134943 0.0117488 NA
# Completed successfully at 2020-02-10 18:15:58
