# Supplementary material for: Predicting the effect of statins on cancer risk using genetic variants from a Mendelian randomization study in the UK Biobank
Source: eLife. 2020 Oct 13;9:e57191. doi: 10.7554/eLife.57191 (PMC7553780; doi:10.7554/eLife.57191)
Supplement: Source data 1. [file elife-57191-data1.zip › npc1l1_ca_bil.out]

# Analysis: "SNPTEST 2.5.4-beta1 analysis, started 2020-02-10 18:15:59"
#  started: 2020-02-10 19:11:49
# 
# Analysis properties:
#   -cov_names PC1 PC2 PC3 PC4 PC5 PC6 PC7 PC8 PC9 PC10 ages sex (user-supplied)
#   -data /rds/project/jmmh2/rds-jmmh2-projects/zz_mr/September/bgen/npc1l1.bgen /rds/project/jmmh2/rds-jmmh2-projects/zz_mr/Amy_GWAS/input_all/Main_samples/cancer_v3point3.sample (user-supplied)
#   -exclude_samples /rds/project/jmmh2/rds-jmmh2-projects/zz_mr/Amy_GWAS/input_all/exclusion_list.txt (user-supplied)
#   -frequentist 1 (user-supplied)
#   -method score (user-supplied)
#   -o /rds/project/jmmh2/rds-jmmh2-projects/zz_mr/September/output/npc1l1_ca_bil.out (user-supplied)
#   -pheno ca_bil (user-supplied)
# 
alternate_ids rsid chromosome position alleleA alleleB index average_maximum_posterior_call info cohort_1_AA cohort_1_AB cohort_1_BB cohort_1_NULL all_AA all_AB all_BB all_NULL all_total cases_AA cases_AB cases_BB cases_NULL cases_total controls_AA controls_AB controls_BB controls_NULL controls_total all_maf cases_maf controls_maf missing_data_proportion het_OR het_OR_lower het_OR_upper hom_OR hom_OR_lower hom_OR_upper all_OR all_OR_lower all_OR_upper frequentist_add_pvalue frequentist_add_info frequentist_add_beta_1 frequentist_add_se_1 comment
7:44537696_C_T rs10234070 07 44537696 C T 1 0.998298 0.993976 285588 76873.9 5124.28 0 285588 76873.9 5124.28 0 367586 312.996 69.0078 4.99608 0 387 285275 76804.8 5119.28 0 367199 0.118506 0.102067 0.118523 -1.97939e-15 0.818907 0.630927 1.06289 0.889498 0.367371 2.1537 0.845374 0.669786 1.06699 0.146961 0.99833 -0.161539 0.11138 NA
rs2073547 rs2073547 07 44582331 A G 2 1 1 245422 109039 13125 0 245422 109039 13125 0 367586 258 116 13 0 387 245164 108923 13112 0 367199 0.184024 0.183463 0.184024 0 1.01199 0.812772 1.26003 0.942131 0.539549 1.6451 0.996262 0.830388 1.19527 0.975157 1 -0.00287698 0.0923867 NA
rs217386 rs217386 07 44600695 G A 3 1 1 121990 179168 66428 0 121990 179168 66428 0 367586 139 164 84 0 387 121851 179004 66344 0 367199 0.424423 0.428941 0.424418 0 0.803148 0.64063 1.00689 1.10992 0.846414 1.45546 1.01866 0.883437 1.17458 0.811598 1 0.017326 0.0726871 NA
7:44602589_T_C rs7791240 07 44602589 T C 4 0.999918 0.999548 303330 61138.8 3117.64 0 303330 61138.8 3117.64 0 367586 322.89 63.1098 1 0 387 303007 61075.6 3116.64 0 367199 0.0916439 0.0841212 0.0916518 7.91756e-17 0.969675 0.740306 1.27011 0.3011 0.0422707 2.14478 0.910288 0.706147 1.17344 0.479324 0.998371 -0.0883889 0.124951 NA
7:44682938_G_A rs2300414 07 44682938 G A 5 0.998845 0.993371 318953 46920.4 1712.94 0 318953 46920.4 1712.94 0 367586 335.878 50.1176 1.00392 0 387 318617 46870.3 1711.94 0 367199 0.0684823 0.0673456 0.0684835 -3.95878e-15 1.01433 0.753726 1.36504 0.556286 0.0783839 3.94794 0.982185 0.74139 1.30119 0.943705 0.987604 -0.0101597 0.143876 NA
# Completed successfully at 2020-02-10 19:11:49
