# Supplementary material for: Predicting the effect of statins on cancer risk using genetic variants from a Mendelian randomization study in the UK Biobank
Source: eLife. 2020 Oct 13;9:e57191. doi: 10.7554/eLife.57191 (PMC7553780; doi:10.7554/eLife.57191)
Supplement: Source data 1. [file elife-57191-data1.zip › npc1l1_ca_blad.out]

# Analysis: "SNPTEST 2.5.4-beta1 analysis, started 2020-02-10 19:11:50"
#  started: 2020-02-10 20:07:04
# 
# Analysis properties:
#   -cov_names PC1 PC2 PC3 PC4 PC5 PC6 PC7 PC8 PC9 PC10 ages sex (user-supplied)
#   -data /rds/project/jmmh2/rds-jmmh2-projects/zz_mr/September/bgen/npc1l1.bgen /rds/project/jmmh2/rds-jmmh2-projects/zz_mr/Amy_GWAS/input_all/Main_samples/cancer_v3point3.sample (user-supplied)
#   -exclude_samples /rds/project/jmmh2/rds-jmmh2-projects/zz_mr/Amy_GWAS/input_all/exclusion_list.txt (user-supplied)
#   -frequentist 1 (user-supplied)
#   -method score (user-supplied)
#   -o /rds/project/jmmh2/rds-jmmh2-projects/zz_mr/September/output/npc1l1_ca_blad.out (user-supplied)
#   -pheno ca_blad (user-supplied)
# 
alternate_ids rsid chromosome position alleleA alleleB index average_maximum_posterior_call info cohort_1_AA cohort_1_AB cohort_1_BB cohort_1_NULL all_AA all_AB all_BB all_NULL all_total cases_AA cases_AB cases_BB cases_NULL cases_total controls_AA controls_AB controls_BB controls_NULL controls_total all_maf cases_maf controls_maf missing_data_proportion het_OR het_OR_lower het_OR_upper hom_OR hom_OR_lower hom_OR_upper all_OR all_OR_lower all_OR_upper frequentist_add_pvalue frequentist_add_info frequentist_add_beta_1 frequentist_add_se_1 comment
7:44537696_C_T rs10234070 07 44537696 C T 1 0.998298 0.993976 285588 76873.9 5124.28 0 285588 76873.9 5124.28 0 367586 2009.43 538.561 40.0078 0 2588 283578 76335.3 5084.27 0 364998 0.118506 0.119509 0.118499 -1.90021e-15 0.995656 0.905025 1.09536 1.11049 0.811101 1.5204 1.00968 0.928064 1.09846 0.850223 0.993541 0.00821454 0.0435015 NA
rs2073547 rs2073547 07 44582331 A G 2 1 1 245422 109039 13125 0 245422 109039 13125 0 367586 1771 728 89 0 2588 243651 108311 13036 0 364998 0.184024 0.175039 0.184087 0 0.924716 0.848016 1.00835 0.93928 0.758597 1.163 0.940416 0.875142 1.01056 0.114001 1 -0.0569299 0.0360211 NA
rs217386 rs217386 07 44600695 G A 3 1 1 121990 179168 66428 0 121990 179168 66428 0 367586 840 1249 499 0 2588 121150 177919 65929 0 364998 0.424423 0.434119 0.424354 0 1.01247 0.927404 1.10535 1.09161 0.976746 1.21999 1.04066 0.984813 1.09968 0.211001 1 0.0353875 0.0282916 NA
7:44602589_T_C rs7791240 07 44602589 T C 4 0.999918 0.999548 303330 61138.8 3117.64 0 303330 61138.8 3117.64 0 367586 2143.04 427.957 17.0039 0 2588 301187 60710.8 3100.63 0 364998 0.0916439 0.0892513 0.0916609 7.91756e-17 0.990694 0.892713 1.09943 0.770734 0.47763 1.2437 0.971136 0.882344 1.06886 0.609203 0.999681 -0.024884 0.0486765 NA
7:44682938_G_A rs2300414 07 44682938 G A 5 0.998845 0.993371 318953 46920.4 1712.94 0 318953 46920.4 1712.94 0 367586 2229.2 350.259 8.5451 0 2588 316723 46570.1 1704.4 0 364998 0.0684823 0.0709716 0.0684646 -3.72125e-15 1.0686 0.954347 1.19652 0.712326 0.363242 1.39689 1.03941 0.934422 1.1562 0.376192 0.99184 0.0494832 0.0559174 NA
# Completed successfully at 2020-02-10 20:07:04
