# Supplementary material for: Predicting the effect of statins on cancer risk using genetic variants from a Mendelian randomization study in the UK Biobank
Source: eLife. 2020 Oct 13;9:e57191. doi: 10.7554/eLife.57191 (PMC7553780; doi:10.7554/eLife.57191)
Supplement: Source data 1. [file elife-57191-data1.zip › npc1l1_ca_bowel.out]

# Analysis: "SNPTEST 2.5.4-beta1 analysis, started 2020-02-10 20:07:06"
#  started: 2020-02-10 21:01:26
# 
# Analysis properties:
#   -cov_names PC1 PC2 PC3 PC4 PC5 PC6 PC7 PC8 PC9 PC10 ages sex (user-supplied)
#   -data /rds/project/jmmh2/rds-jmmh2-projects/zz_mr/September/bgen/npc1l1.bgen /rds/project/jmmh2/rds-jmmh2-projects/zz_mr/Amy_GWAS/input_all/Main_samples/cancer_v3point3.sample (user-supplied)
#   -exclude_samples /rds/project/jmmh2/rds-jmmh2-projects/zz_mr/Amy_GWAS/input_all/exclusion_list.txt (user-supplied)
#   -frequentist 1 (user-supplied)
#   -method score (user-supplied)
#   -o /rds/project/jmmh2/rds-jmmh2-projects/zz_mr/September/output/npc1l1_ca_bowel.out (user-supplied)
#   -pheno ca_bowel (user-supplied)
# 
alternate_ids rsid chromosome position alleleA alleleB index average_maximum_posterior_call info cohort_1_AA cohort_1_AB cohort_1_BB cohort_1_NULL all_AA all_AB all_BB all_NULL all_total cases_AA cases_AB cases_BB cases_NULL cases_total controls_AA controls_AB controls_BB controls_NULL controls_total all_maf cases_maf controls_maf missing_data_proportion het_OR het_OR_lower het_OR_upper hom_OR hom_OR_lower hom_OR_upper all_OR all_OR_lower all_OR_upper frequentist_add_pvalue frequentist_add_info frequentist_add_beta_1 frequentist_add_se_1 comment
7:44537696_C_T rs10234070 07 44537696 C T 1 0.998298 0.993976 285588 76873.9 5124.28 0 285588 76873.9 5124.28 0 367586 4235.03 1163.86 87.1098 0 5486 281353 75710 5037.17 0 362100 0.118506 0.121954 0.118454 -2.05856e-15 1.02127 0.956655 1.09026 1.14888 0.927573 1.42299 1.03365 0.975772 1.09496 0.318279 0.993821 0.0298882 0.0299481 NA
rs2073547 rs2073547 07 44582331 A G 2 1 1 245422 109039 13125 0 245422 109039 13125 0 367586 3660 1631 195 0 5486 241762 107408 12930 0 362100 0.184024 0.184196 0.184021 0 1.00305 0.945781 1.06379 0.996192 0.861615 1.15179 1.00117 0.95364 1.05106 0.869164 1 0.00408522 0.0248009 NA
rs217386 rs217386 07 44600695 G A 3 1 1 121990 179168 66428 0 121990 179168 66428 0 367586 1787 2722 977 0 5486 120203 176446 65451 0 362100 0.424423 0.426176 0.424397 0 1.03769 0.977138 1.10199 1.00408 0.928215 1.08615 1.00731 0.969626 1.04645 0.737939 1 0.00652498 0.0195018 NA
7:44602589_T_C rs7791240 07 44602589 T C 4 0.999918 0.999548 303330 61138.8 3117.64 0 303330 61138.8 3117.64 0 367586 4483.04 940.992 61.9686 0 5486 298847 60197.8 3055.67 0 362100 0.0916439 0.0970588 0.0915619 7.91756e-17 1.04203 0.970784 1.11851 1.35189 1.04947 1.74146 1.06649 1.00066 1.13665 0.033328 0.999299 0.0713706 0.0335371 NA
7:44682938_G_A rs2300414 07 44682938 G A 5 0.998845 0.993371 318953 46920.4 1712.94 0 318953 46920.4 1712.94 0 367586 4754.52 713.255 18.2235 0 5486 314198 46207.1 1694.72 0 362100 0.0684823 0.0683287 0.0684846 -3.64208e-15 1.02008 0.942303 1.10427 0.710611 0.447484 1.12846 0.997556 0.925735 1.07495 0.863694 0.993659 0.00660814 0.0384924 NA
# Completed successfully at 2020-02-10 21:01:26
