# Supplementary material for: Predicting the effect of statins on cancer risk using genetic variants from a Mendelian randomization study in the UK Biobank
Source: eLife. 2020 Oct 13;9:e57191. doi: 10.7554/eLife.57191 (PMC7553780; doi:10.7554/eLife.57191)
Supplement: Source data 1. [file elife-57191-data1.zip › npc1l1_ca_brain.out]

# Analysis: "SNPTEST 2.5.4-beta1 analysis, started 2020-02-10 21:01:27"
#  started: 2020-02-10 21:56:19
# 
# Analysis properties:
#   -cov_names PC1 PC2 PC3 PC4 PC5 PC6 PC7 PC8 PC9 PC10 ages sex (user-supplied)
#   -data /rds/project/jmmh2/rds-jmmh2-projects/zz_mr/September/bgen/npc1l1.bgen /rds/project/jmmh2/rds-jmmh2-projects/zz_mr/Amy_GWAS/input_all/Main_samples/cancer_v3point3.sample (user-supplied)
#   -exclude_samples /rds/project/jmmh2/rds-jmmh2-projects/zz_mr/Amy_GWAS/input_all/exclusion_list.txt (user-supplied)
#   -frequentist 1 (user-supplied)
#   -method score (user-supplied)
#   -o /rds/project/jmmh2/rds-jmmh2-projects/zz_mr/September/output/npc1l1_ca_brain.out (user-supplied)
#   -pheno ca_brain (user-supplied)
# 
alternate_ids rsid chromosome position alleleA alleleB index average_maximum_posterior_call info cohort_1_AA cohort_1_AB cohort_1_BB cohort_1_NULL all_AA all_AB all_BB all_NULL all_total cases_AA cases_AB cases_BB cases_NULL cases_total controls_AA controls_AB controls_BB controls_NULL controls_total all_maf cases_maf controls_maf missing_data_proportion het_OR het_OR_lower het_OR_upper hom_OR hom_OR_lower hom_OR_upper all_OR all_OR_lower all_OR_upper frequentist_add_pvalue frequentist_add_info frequentist_add_beta_1 frequentist_add_se_1 comment
7:44537696_C_T rs10234070 07 44537696 C T 1 0.998298 0.993976 285588 76873.9 5124.28 0 285588 76873.9 5124.28 0 367586 630.604 168.388 11.0078 0 810 284957 76705.5 5113.27 0 366776 0.118506 0.117533 0.118508 -1.97939e-15 0.991993 0.836739 1.17605 0.972807 0.535745 1.76642 0.990677 0.851515 1.15258 0.896426 0.994652 -0.0100537 0.0772308 NA
rs2073547 rs2073547 07 44582331 A G 2 1 1 245422 109039 13125 0 245422 109039 13125 0 367586 557 237 16 0 810 244865 108802 13109 0 366776 0.184024 0.166049 0.184063 0 0.957597 0.822421 1.11499 0.536565 0.326323 0.882259 0.882645 0.774277 1.00618 0.0622459 1 -0.119026 0.0638366 NA
rs217386 rs217386 07 44600695 G A 3 1 1 121990 179168 66428 0 121990 179168 66428 0 367586 272 401 137 0 810 121718 178767 66291 0 366776 0.424423 0.416667 0.42444 0 1.00379 0.860408 1.17107 0.924809 0.752973 1.13586 0.968603 0.877408 1.06928 0.542747 1 -0.0306053 0.0502828 NA
7:44602589_T_C rs7791240 07 44602589 T C 4 0.999918 0.999548 303330 61138.8 3117.64 0 303330 61138.8 3117.64 0 367586 705.984 97.0235 6.99216 0 810 302624 61041.7 3110.64 0 366776 0.0916439 0.0685234 0.091695 7.91756e-17 0.681331 0.550955 0.842558 0.963538 0.457093 2.03111 0.728707 0.600858 0.883759 0.00129956 0.999539 -0.277452 0.0862703 NA
7:44682938_G_A rs2300414 07 44682938 G A 5 0.998845 0.993371 318953 46920.4 1712.94 0 318953 46920.4 1712.94 0 367586 727.855 80.1451 2 0 810 318225 46840.2 1710.94 0 366776 0.0684823 0.0519414 0.0685188 -3.80043e-15 0.748079 0.593851 0.94236 0.511074 0.127469 2.04911 0.744806 0.597941 0.927743 0.0078361 0.994045 -0.26272 0.098802 NA
# Completed successfully at 2020-02-10 21:56:19
