# Supplementary material for: Predicting the effect of statins on cancer risk using genetic variants from a Mendelian randomization study in the UK Biobank
Source: eLife. 2020 Oct 13;9:e57191. doi: 10.7554/eLife.57191 (PMC7553780; doi:10.7554/eLife.57191)
Supplement: Source data 1. [file elife-57191-data1.zip › npc1l1_ca_breast.out]

# Analysis: "SNPTEST 2.5.4-beta1 analysis, started 2020-02-10 21:56:20"
#  started: 2020-02-10 22:49:52
# 
# Analysis properties:
#   -cov_names PC1 PC2 PC3 PC4 PC5 PC6 PC7 PC8 PC9 PC10 ages sex (user-supplied)
#   -data /rds/project/jmmh2/rds-jmmh2-projects/zz_mr/September/bgen/npc1l1.bgen /rds/project/jmmh2/rds-jmmh2-projects/zz_mr/Amy_GWAS/input_all/Main_samples/cancer_v3point3.sample (user-supplied)
#   -exclude_samples /rds/project/jmmh2/rds-jmmh2-projects/zz_mr/Amy_GWAS/input_all/exclusion_list.txt (user-supplied)
#   -frequentist 1 (user-supplied)
#   -method score (user-supplied)
#   -o /rds/project/jmmh2/rds-jmmh2-projects/zz_mr/September/output/npc1l1_ca_breast.out (user-supplied)
#   -pheno ca_breast (user-supplied)
# 
alternate_ids rsid chromosome position alleleA alleleB index average_maximum_posterior_call info cohort_1_AA cohort_1_AB cohort_1_BB cohort_1_NULL all_AA all_AB all_BB all_NULL all_total cases_AA cases_AB cases_BB cases_NULL cases_total controls_AA controls_AB controls_BB controls_NULL controls_total all_maf cases_maf controls_maf missing_data_proportion het_OR het_OR_lower het_OR_upper hom_OR hom_OR_lower hom_OR_upper all_OR all_OR_lower all_OR_upper frequentist_add_pvalue frequentist_add_info frequentist_add_beta_1 frequentist_add_se_1 comment
7:44537696_C_T rs10234070 07 44537696 C T 1 0.998333 0.994114 154227 41777 2834.42 0 154227 41777 2834.42 0 198838 10625.4 2854.89 185.671 0 13666 143601 38922.1 2648.75 0 185172 0.119308 0.118039 0.119401 -8.78217e-16 0.9913 0.949759 1.03466 0.947355 0.815317 1.10078 0.987061 0.950197 1.02535 0.461231 0.994283 -0.0143544 0.0194815 NA
rs2073547 rs2073547 07 44582331 A G 2 1 1 132659 59019 7160 0 132659 59019 7160 0 198838 9301 3880 485 0 13666 123358 55139 6675 0 185172 0.184419 0.177448 0.184933 0 0.933277 0.897777 0.970181 0.96367 0.876726 1.05924 0.950789 0.920734 0.981826 0.00236419 1 -0.0490434 0.0161316 NA
rs217386 rs217386 07 44600695 G A 3 1 1 66260 96808 35770 0 66260 96808 35770 0 198838 4444 6735 2487 0 13666 61816 90073 33283 0 185172 0.42333 0.428399 0.422955 0 1.04009 1.00007 1.08171 1.03939 0.987853 1.09362 1.02252 0.997441 1.04822 0.0841323 1 0.0219765 0.0127238 NA
7:44602589_T_C rs7791240 07 44602589 T C 4 0.999913 0.999528 164070 33077.7 1690.75 0 164070 33077.7 1690.75 0 198838 11350 2208.98 107.027 0 13666 152720 30868.7 1583.72 0 185172 0.0916806 0.088652 0.0919041 -1.4637e-16 0.962881 0.918496 1.00941 0.909317 0.746962 1.10696 0.961171 0.920557 1.00358 0.0968966 0.999602 -0.0362509 0.0218367 NA
7:44682938_G_A rs2300414 07 44682938 G A 5 0.998831 0.993326 172474 25425.6 938.102 0 172474 25425.6 938.102 0 198838 11918.7 1690.18 57.1294 0 13666 160556 23735.4 880.973 0 185172 0.0686534 0.0660194 0.0688478 -2.56147e-15 0.959256 0.90998 1.0112 0.873564 0.668038 1.14232 0.956015 0.909927 1.00444 0.103352 0.9926 -0.0407861 0.0250403 NA
# Completed successfully at 2020-02-10 22:49:52
