# Supplementary material for: Predicting the effect of statins on cancer risk using genetic variants from a Mendelian randomization study in the UK Biobank
Source: eLife. 2020 Oct 13;9:e57191. doi: 10.7554/eLife.57191 (PMC7553780; doi:10.7554/eLife.57191)
Supplement: Source data 1. [file elife-57191-data1.zip › npc1l1_ca_cerv.out]

# Analysis: "SNPTEST 2.5.4-beta1 analysis, started 2020-02-10 22:49:54"
#  started: 2020-02-10 23:43:31
# 
# Analysis properties:
#   -cov_names PC1 PC2 PC3 PC4 PC5 PC6 PC7 PC8 PC9 PC10 ages sex (user-supplied)
#   -data /rds/project/jmmh2/rds-jmmh2-projects/zz_mr/September/bgen/npc1l1.bgen /rds/project/jmmh2/rds-jmmh2-projects/zz_mr/Amy_GWAS/input_all/Main_samples/cancer_v3point3.sample (user-supplied)
#   -exclude_samples /rds/project/jmmh2/rds-jmmh2-projects/zz_mr/Amy_GWAS/input_all/exclusion_list.txt (user-supplied)
#   -frequentist 1 (user-supplied)
#   -method score (user-supplied)
#   -o /rds/project/jmmh2/rds-jmmh2-projects/zz_mr/September/output/npc1l1_ca_cerv.out (user-supplied)
#   -pheno ca_cerv (user-supplied)
# 
alternate_ids rsid chromosome position alleleA alleleB index average_maximum_posterior_call info cohort_1_AA cohort_1_AB cohort_1_BB cohort_1_NULL all_AA all_AB all_BB all_NULL all_total cases_AA cases_AB cases_BB cases_NULL cases_total controls_AA controls_AB controls_BB controls_NULL controls_total all_maf cases_maf controls_maf missing_data_proportion het_OR het_OR_lower het_OR_upper hom_OR hom_OR_lower hom_OR_upper all_OR all_OR_lower all_OR_upper frequentist_add_pvalue frequentist_add_info frequentist_add_beta_1 frequentist_add_se_1 comment
7:44537696_C_T rs10234070 07 44537696 C T 1 0.998333 0.994114 154227 41777 2834.42 0 154227 41777 2834.42 0 198838 1471.43 419.129 37.4431 0 1928 152755 41357.8 2796.98 0 196910 0.119308 0.128116 0.119221 -1.17096e-15 1.05208 0.943371 1.17331 1.38976 1.00263 1.92637 1.08557 0.987255 1.19367 0.0974682 0.992417 0.0830302 0.0501011 NA
rs2073547 rs2073547 07 44582331 A G 2 1 1 132659 59019 7160 0 132659 59019 7160 0 198838 1264 584 80 0 1928 131395 58435 7080 0 196910 0.184419 0.192946 0.184335 0 1.03889 0.941394 1.14649 1.1746 0.93585 1.47425 1.05788 0.976163 1.14644 0.195622 1 0.0536355 0.0414453 NA
rs217386 rs217386 07 44600695 G A 3 1 1 66260 96808 35770 0 66260 96808 35770 0 198838 669 938 321 0 1928 65591 95870 35449 0 196910 0.42333 0.409751 0.423462 0 0.959264 0.868254 1.05981 0.887808 0.776698 1.01481 0.945143 0.886113 1.00811 0.0957516 1 -0.0545188 0.0327281 NA
7:44602589_T_C rs7791240 07 44602589 T C 4 0.999913 0.999528 164070 33077.7 1690.75 0 164070 33077.7 1690.75 0 198838 1581.98 327.016 19 0 1928 162488 32750.7 1671.75 0 196910 0.0916806 0.0946617 0.0916514 0 1.02557 0.909918 1.15593 1.16735 0.740692 1.83977 1.03628 0.929858 1.15488 0.536535 0.999828 0.0346216 0.0560164 NA
7:44682938_G_A rs2300414 07 44682938 G A 5 0.998831 0.993326 172474 25425.6 938.102 0 172474 25425.6 938.102 0 198838 1662.98 253.02 12.0039 0 1928 170811 25172.6 926.098 0 196910 0.0686534 0.0718432 0.0686221 -2.63465e-15 1.03242 0.90392 1.17919 1.33136 0.751859 2.35753 1.05057 0.929119 1.1879 0.449028 0.993771 0.0485751 0.0641648 NA
# Completed successfully at 2020-02-10 23:43:31
