# Supplementary material for: Predicting the effect of statins on cancer risk using genetic variants from a Mendelian randomization study in the UK Biobank
Source: eLife. 2020 Oct 13;9:e57191. doi: 10.7554/eLife.57191 (PMC7553780; doi:10.7554/eLife.57191)
Supplement: Source data 1. [file elife-57191-data1.zip › npc1l1_ca_gastric.out]

# Analysis: "SNPTEST 2.5.4-beta1 analysis, started 2020-02-10 23:43:32"
#  started: 2020-02-11 00:38:56
# 
# Analysis properties:
#   -cov_names PC1 PC2 PC3 PC4 PC5 PC6 PC7 PC8 PC9 PC10 ages sex (user-supplied)
#   -data /rds/project/jmmh2/rds-jmmh2-projects/zz_mr/September/bgen/npc1l1.bgen /rds/project/jmmh2/rds-jmmh2-projects/zz_mr/Amy_GWAS/input_all/Main_samples/cancer_v3point3.sample (user-supplied)
#   -exclude_samples /rds/project/jmmh2/rds-jmmh2-projects/zz_mr/Amy_GWAS/input_all/exclusion_list.txt (user-supplied)
#   -frequentist 1 (user-supplied)
#   -method score (user-supplied)
#   -o /rds/project/jmmh2/rds-jmmh2-projects/zz_mr/September/output/npc1l1_ca_gastric.out (user-supplied)
#   -pheno ca_gastric (user-supplied)
# 
alternate_ids rsid chromosome position alleleA alleleB index average_maximum_posterior_call info cohort_1_AA cohort_1_AB cohort_1_BB cohort_1_NULL all_AA all_AB all_BB all_NULL all_total cases_AA cases_AB cases_BB cases_NULL cases_total controls_AA controls_AB controls_BB controls_NULL controls_total all_maf cases_maf controls_maf missing_data_proportion het_OR het_OR_lower het_OR_upper hom_OR hom_OR_lower hom_OR_upper all_OR all_OR_lower all_OR_upper frequentist_add_pvalue frequentist_add_info frequentist_add_beta_1 frequentist_add_se_1 comment
7:44537696_C_T rs10234070 07 44537696 C T 1 0.998298 0.993976 285588 76873.9 5124.28 0 285588 76873.9 5124.28 0 367586 570.659 156.31 9.03137 0 736 285017 76717.5 5115.25 0 366850 0.118506 0.11846 0.118506 -1.90021e-15 1.01762 0.852438 1.21481 0.881824 0.456721 1.7026 0.999554 0.853259 1.17093 0.949549 0.995529 -0.00512002 0.0809198 NA
rs2073547 rs2073547 07 44582331 A G 2 1 1 245422 109039 13125 0 245422 109039 13125 0 367586 484 225 27 0 736 244938 108814 13098 0 366850 0.184024 0.189538 0.184013 0 1.04643 0.893214 1.22592 1.0432 0.707738 1.53768 1.03705 0.910195 1.18159 0.572993 1 0.037809 0.067079 NA
rs217386 rs217386 07 44600695 G A 3 1 1 121990 179168 66428 0 121990 179168 66428 0 367586 254 353 129 0 736 121736 178815 66299 0 366850 0.424423 0.415082 0.424442 0 0.946141 0.805095 1.1119 0.932541 0.754304 1.15289 0.962297 0.867436 1.06753 0.467588 1 -0.0383219 0.0527553 NA
7:44602589_T_C rs7791240 07 44602589 T C 4 0.999918 0.999548 303330 61138.8 3117.64 0 303330 61138.8 3117.64 0 367586 601.008 124.953 10.0392 0 736 302729 61013.8 3107.6 0 366850 0.0916439 0.0985267 0.0916301 7.91756e-17 1.03155 0.850579 1.25103 1.62723 0.871219 3.03927 1.08349 0.912645 1.28632 0.337894 0.999617 0.0868921 0.0906699 NA
7:44682938_G_A rs2300414 07 44682938 G A 5 0.998845 0.993371 318953 46920.4 1712.94 0 318953 46920.4 1712.94 0 367586 636.976 92.651 6.37255 0 736 318316 46827.7 1706.57 0 366850 0.0684823 0.0716006 0.068476 -3.8796e-15 0.988739 0.794953 1.22976 1.86605 0.853916 4.07787 1.04915 0.86039 1.27932 0.57449 0.989743 0.0585589 0.104299 NA
# Completed successfully at 2020-02-11 00:38:56
