# Supplementary material for: Predicting the effect of statins on cancer risk using genetic variants from a Mendelian randomization study in the UK Biobank
Source: eLife. 2020 Oct 13;9:e57191. doi: 10.7554/eLife.57191 (PMC7553780; doi:10.7554/eLife.57191)
Supplement: Source data 1. [file elife-57191-data1.zip › npc1l1_ca_headneck.out]

# Analysis: "SNPTEST 2.5.4-beta1 analysis, started 2020-02-11 00:38:58"
#  started: 2020-02-11 01:36:15
# 
# Analysis properties:
#   -cov_names PC1 PC2 PC3 PC4 PC5 PC6 PC7 PC8 PC9 PC10 ages sex (user-supplied)
#   -data /rds/project/jmmh2/rds-jmmh2-projects/zz_mr/September/bgen/npc1l1.bgen /rds/project/jmmh2/rds-jmmh2-projects/zz_mr/Amy_GWAS/input_all/Main_samples/cancer_v3point3.sample (user-supplied)
#   -exclude_samples /rds/project/jmmh2/rds-jmmh2-projects/zz_mr/Amy_GWAS/input_all/exclusion_list.txt (user-supplied)
#   -frequentist 1 (user-supplied)
#   -method score (user-supplied)
#   -o /rds/project/jmmh2/rds-jmmh2-projects/zz_mr/September/output/npc1l1_ca_headneck.out (user-supplied)
#   -pheno ca_headneck (user-supplied)
# 
alternate_ids rsid chromosome position alleleA alleleB index average_maximum_posterior_call info cohort_1_AA cohort_1_AB cohort_1_BB cohort_1_NULL all_AA all_AB all_BB all_NULL all_total cases_AA cases_AB cases_BB cases_NULL cases_total controls_AA controls_AB controls_BB controls_NULL controls_total all_maf cases_maf controls_maf missing_data_proportion het_OR het_OR_lower het_OR_upper hom_OR hom_OR_lower hom_OR_upper all_OR all_OR_lower all_OR_upper frequentist_add_pvalue frequentist_add_info frequentist_add_beta_1 frequentist_add_se_1 comment
7:44537696_C_T rs10234070 07 44537696 C T 1 0.998298 0.993976 285588 76873.9 5124.28 0 285588 76873.9 5124.28 0 367586 1239.16 351 24.8353 0 1615 284349 76522.9 5099.44 0 365971 0.118506 0.124047 0.118482 -1.82104e-15 1.05254 0.934658 1.18529 1.11755 0.750481 1.66417 1.05362 0.948731 1.1701 0.363608 0.993228 0.0497629 0.054774 NA
rs2073547 rs2073547 07 44582331 A G 2 1 1 245422 109039 13125 0 245422 109039 13125 0 367586 1056 487 72 0 1615 244366 108552 13053 0 365971 0.184024 0.195356 0.183974 0 1.03817 0.932264 1.1561 1.27644 1.0047 1.62166 1.07689 0.986979 1.17499 0.098094 1 0.0749198 0.0452916 NA
rs217386 rs217386 07 44600695 G A 3 1 1 121990 179168 66428 0 121990 179168 66428 0 367586 518 799 298 0 1615 121472 178369 66130 0 365971 0.424423 0.431889 0.42439 0 1.05045 0.94027 1.17353 1.05673 0.916091 1.21896 1.0311 0.961606 1.10562 0.374488 1 0.0316703 0.0356608 NA
7:44602589_T_C rs7791240 07 44602589 T C 4 0.999918 0.999548 303330 61138.8 3117.64 0 303330 61138.8 3117.64 0 367586 1322.97 275.031 17 0 1615 302007 60863.7 3100.64 0 365971 0.0916439 0.0956753 0.0916261 7.91756e-17 1.03155 0.905635 1.17497 1.2516 0.774685 2.02211 1.04887 0.932579 1.17966 0.417251 0.999511 0.0496346 0.0611866 NA
7:44682938_G_A rs2300414 07 44682938 G A 5 0.998845 0.993371 318953 46920.4 1712.94 0 318953 46920.4 1712.94 0 367586 1383.26 222.627 9.1098 0 1615 317569 46697.7 1703.83 0 365971 0.0684823 0.0745657 0.0684554 -3.80043e-15 1.0945 0.949737 1.26134 1.22749 0.638721 2.35897 1.09645 0.961251 1.25066 0.133946 0.991964 0.105494 0.0703895 NA
# Completed successfully at 2020-02-11 01:36:15
