# Supplementary material for: Predicting the effect of statins on cancer risk using genetic variants from a Mendelian randomization study in the UK Biobank
Source: eLife. 2020 Oct 13;9:e57191. doi: 10.7554/eLife.57191 (PMC7553780; doi:10.7554/eLife.57191)
Supplement: Source data 1. [file elife-57191-data1.zip › npc1l1_ca_hep.out]

# Analysis: "SNPTEST 2.5.4-beta1 analysis, started 2020-02-11 01:36:17"
#  started: 2020-02-11 02:42:07
# 
# Analysis properties:
#   -cov_names PC1 PC2 PC3 PC4 PC5 PC6 PC7 PC8 PC9 PC10 ages sex (user-supplied)
#   -data /rds/project/jmmh2/rds-jmmh2-projects/zz_mr/September/bgen/npc1l1.bgen /rds/project/jmmh2/rds-jmmh2-projects/zz_mr/Amy_GWAS/input_all/Main_samples/cancer_v3point3.sample (user-supplied)
#   -exclude_samples /rds/project/jmmh2/rds-jmmh2-projects/zz_mr/Amy_GWAS/input_all/exclusion_list.txt (user-supplied)
#   -frequentist 1 (user-supplied)
#   -method score (user-supplied)
#   -o /rds/project/jmmh2/rds-jmmh2-projects/zz_mr/September/output/npc1l1_ca_hep.out (user-supplied)
#   -pheno ca_hep (user-supplied)
# 
alternate_ids rsid chromosome position alleleA alleleB index average_maximum_posterior_call info cohort_1_AA cohort_1_AB cohort_1_BB cohort_1_NULL all_AA all_AB all_BB all_NULL all_total cases_AA cases_AB cases_BB cases_NULL cases_total controls_AA controls_AB controls_BB controls_NULL controls_total all_maf cases_maf controls_maf missing_data_proportion het_OR het_OR_lower het_OR_upper hom_OR hom_OR_lower hom_OR_upper all_OR all_OR_lower all_OR_upper frequentist_add_pvalue frequentist_add_info frequentist_add_beta_1 frequentist_add_se_1 comment
7:44537696_C_T rs10234070 07 44537696 C T 1 0.998298 0.993976 285588 76873.9 5124.28 0 285588 76873.9 5124.28 0 367586 243.937 76.0784 3.98431 0 324 285344 76797.8 5120.29 0 367262 0.118506 0.129702 0.118496 -2.05856e-15 1.15879 0.895719 1.49911 0.910226 0.338117 2.45036 1.10866 0.881503 1.39436 0.384491 0.994498 0.106148 0.122058 NA
rs2073547 rs2073547 07 44582331 A G 2 1 1 245422 109039 13125 0 245422 109039 13125 0 367586 208 107 9 0 324 245214 108932 13116 0 367262 0.184024 0.192901 0.184016 0 1.158 0.917054 1.46226 0.808953 0.414964 1.57702 1.05983 0.871866 1.28831 0.54573 1 0.0610307 0.101016 NA
rs217386 rs217386 07 44600695 G A 3 1 1 121990 179168 66428 0 121990 179168 66428 0 367586 118 145 61 0 324 121872 179023 66367 0 367262 0.424423 0.412037 0.424434 0 0.836529 0.655994 1.06675 0.949291 0.696792 1.29329 0.950323 0.812651 1.11132 0.521634 1 -0.0509011 0.0794302 NA
7:44602589_T_C rs7791240 07 44602589 T C 4 0.999918 0.999548 303330 61138.8 3117.64 0 303330 61138.8 3117.64 0 367586 256.996 65.0039 2 0 324 303073 61073.7 3115.64 0 367262 0.0916439 0.106488 0.0916308 7.91756e-17 1.25518 0.956021 1.64795 0.757013 0.188222 3.04465 1.18146 0.920362 1.51663 0.177683 0.999203 0.18413 0.136603 NA
7:44682938_G_A rs2300414 07 44682938 G A 5 0.998845 0.993371 318953 46920.4 1712.94 0 318953 46920.4 1712.94 0 367586 271.224 51.7765 1 0 324 318681 46868.6 1711.94 0 367262 0.0684823 0.0829884 0.0684695 -3.95878e-15 1.29802 0.964086 1.74761 0.686342 0.0962734 4.893 1.23124 0.931244 1.62788 0.128455 0.994534 0.238036 0.15658 NA
# Completed successfully at 2020-02-11 02:42:07
