# Supplementary material for: Predicting the effect of statins on cancer risk using genetic variants from a Mendelian randomization study in the UK Biobank
Source: eLife. 2020 Oct 13;9:e57191. doi: 10.7554/eLife.57191 (PMC7553780; doi:10.7554/eLife.57191)
Supplement: Source data 1. [file elife-57191-data1.zip › npc1l1_ca_kid.out]

# Analysis: "SNPTEST 2.5.4-beta1 analysis, started 2020-02-11 02:42:09"
#  started: 2020-02-11 03:46:53
# 
# Analysis properties:
#   -cov_names PC1 PC2 PC3 PC4 PC5 PC6 PC7 PC8 PC9 PC10 ages sex (user-supplied)
#   -data /rds/project/jmmh2/rds-jmmh2-projects/zz_mr/September/bgen/npc1l1.bgen /rds/project/jmmh2/rds-jmmh2-projects/zz_mr/Amy_GWAS/input_all/Main_samples/cancer_v3point3.sample (user-supplied)
#   -exclude_samples /rds/project/jmmh2/rds-jmmh2-projects/zz_mr/Amy_GWAS/input_all/exclusion_list.txt (user-supplied)
#   -frequentist 1 (user-supplied)
#   -method score (user-supplied)
#   -o /rds/project/jmmh2/rds-jmmh2-projects/zz_mr/September/output/npc1l1_ca_kid.out (user-supplied)
#   -pheno ca_kid (user-supplied)
# 
alternate_ids rsid chromosome position alleleA alleleB index average_maximum_posterior_call info cohort_1_AA cohort_1_AB cohort_1_BB cohort_1_NULL all_AA all_AB all_BB all_NULL all_total cases_AA cases_AB cases_BB cases_NULL cases_total controls_AA controls_AB controls_BB controls_NULL controls_total all_maf cases_maf controls_maf missing_data_proportion het_OR het_OR_lower het_OR_upper hom_OR hom_OR_lower hom_OR_upper all_OR all_OR_lower all_OR_upper frequentist_add_pvalue frequentist_add_info frequentist_add_beta_1 frequentist_add_se_1 comment
7:44537696_C_T rs10234070 07 44537696 C T 1 0.998298 0.993976 285588 76873.9 5124.28 0 285588 76873.9 5124.28 0 367586 1020.57 274.271 15.1569 0 1310 284567 76599.6 5109.12 0 366276 0.118506 0.116254 0.118514 -1.90021e-15 0.998376 0.873566 1.14102 0.827188 0.497755 1.37465 0.978416 0.86806 1.1028 0.669071 0.990597 -0.0260132 0.0608605 NA
rs2073547 rs2073547 07 44582331 A G 2 1 1 245422 109039 13125 0 245422 109039 13125 0 367586 881 383 46 0 1310 244541 108656 13079 0 366276 0.184024 0.181298 0.184033 0 0.97841 0.867621 1.10335 0.976246 0.725425 1.31379 0.981843 0.888794 1.08463 0.717744 1 -0.0181814 0.0502979 NA
rs217386 rs217386 07 44600695 G A 3 1 1 121990 179168 66428 0 121990 179168 66428 0 367586 440 620 250 0 1310 121550 178548 66178 0 366276 0.424423 0.427481 0.424412 0 0.959266 0.848759 1.08416 1.04359 0.893278 1.21919 1.01263 0.937077 1.09427 0.767008 1 0.0117298 0.0395887 NA
7:44602589_T_C rs7791240 07 44602589 T C 4 0.999918 0.999548 303330 61138.8 3117.64 0 303330 61138.8 3117.64 0 367586 1070.95 220.063 18.9922 0 1310 302259 60918.7 3098.64 0 366276 0.0916439 0.0984912 0.0916194 7.91756e-17 1.01955 0.881644 1.17902 1.72987 1.09741 2.72684 1.0832 0.952341 1.23204 0.206346 0.999679 0.0859468 0.0680133 NA
7:44682938_G_A rs2300414 07 44682938 G A 5 0.998845 0.993371 318953 46920.4 1712.94 0 318953 46920.4 1712.94 0 367586 1129.51 174.576 5.91373 0 1310 317823 46745.8 1707.03 0 366276 0.0684823 0.0711465 0.0684728 -3.95878e-15 1.05085 0.895749 1.23279 0.974802 0.43387 2.19014 1.04204 0.897582 1.20975 0.546246 0.994389 0.0470484 0.0779728 NA
# Completed successfully at 2020-02-11 03:46:53
