# Supplementary material for: Predicting the effect of statins on cancer risk using genetic variants from a Mendelian randomization study in the UK Biobank
Source: eLife. 2020 Oct 13;9:e57191. doi: 10.7554/eLife.57191 (PMC7553780; doi:10.7554/eLife.57191)
Supplement: Source data 1. [file elife-57191-data1.zip › npc1l1_ca_leuk.out]

# Analysis: "SNPTEST 2.5.4-beta1 analysis, started 2020-02-11 03:46:55"
#  started: 2020-02-11 04:55:24
# 
# Analysis properties:
#   -cov_names PC1 PC2 PC3 PC4 PC5 PC6 PC7 PC8 PC9 PC10 ages sex (user-supplied)
#   -data /rds/project/jmmh2/rds-jmmh2-projects/zz_mr/September/bgen/npc1l1.bgen /rds/project/jmmh2/rds-jmmh2-projects/zz_mr/Amy_GWAS/input_all/Main_samples/cancer_v3point3.sample (user-supplied)
#   -exclude_samples /rds/project/jmmh2/rds-jmmh2-projects/zz_mr/Amy_GWAS/input_all/exclusion_list.txt (user-supplied)
#   -frequentist 1 (user-supplied)
#   -method score (user-supplied)
#   -o /rds/project/jmmh2/rds-jmmh2-projects/zz_mr/September/output/npc1l1_ca_leuk.out (user-supplied)
#   -pheno ca_leuk (user-supplied)
# 
alternate_ids rsid chromosome position alleleA alleleB index average_maximum_posterior_call info cohort_1_AA cohort_1_AB cohort_1_BB cohort_1_NULL all_AA all_AB all_BB all_NULL all_total cases_AA cases_AB cases_BB cases_NULL cases_total controls_AA controls_AB controls_BB controls_NULL controls_total all_maf cases_maf controls_maf missing_data_proportion het_OR het_OR_lower het_OR_upper hom_OR hom_OR_lower hom_OR_upper all_OR all_OR_lower all_OR_upper frequentist_add_pvalue frequentist_add_info frequentist_add_beta_1 frequentist_add_se_1 comment
7:44537696_C_T rs10234070 07 44537696 C T 1 0.998298 0.993976 285588 76873.9 5124.28 0 285588 76873.9 5124.28 0 367586 1107.74 277.898 17.3608 0 1403 284480 76596 5106.92 0 366183 0.118506 0.111411 0.118533 -1.82104e-15 0.931737 0.816732 1.06294 0.87302 0.542981 1.40366 0.93238 0.82876 1.04896 0.225906 0.993996 -0.0711467 0.0587517 NA
rs2073547 rs2073547 07 44582331 A G 2 1 1 245422 109039 13125 0 245422 109039 13125 0 367586 960 395 48 0 1403 244462 108644 13077 0 366183 0.184024 0.174982 0.184058 0 0.92583 0.823291 1.04114 0.934702 0.699109 1.24969 0.940231 0.852832 1.03659 0.235862 1 -0.057641 0.0486261 NA
rs217386 rs217386 07 44600695 G A 3 1 1 121990 179168 66428 0 121990 179168 66428 0 367586 458 680 265 0 1403 121532 178488 66163 0 366183 0.424423 0.431219 0.424397 0 1.01094 0.897787 1.13835 1.06281 0.913333 1.23675 1.02826 0.9541 1.10819 0.499869 1 0.0258017 0.038242 NA
7:44602589_T_C rs7791240 07 44602589 T C 4 0.999918 0.999548 303330 61138.8 3117.64 0 303330 61138.8 3117.64 0 367586 1166.95 227.051 9.00392 0 1403 302163 60911.7 3108.63 0 366183 0.0916439 0.0873339 0.0916604 7.91756e-17 0.96519 0.837057 1.11294 0.749985 0.388929 1.44622 0.948281 0.831601 1.08133 0.461894 0.999649 -0.0483642 0.0657362 NA
7:44682938_G_A rs2300414 07 44682938 G A 5 0.998845 0.993371 318953 46920.4 1712.94 0 318953 46920.4 1712.94 0 367586 1218.75 179.584 4.66275 0 1403 317734 46740.8 1708.28 0 366183 0.0684823 0.0673235 0.0684867 -3.8796e-15 1.00166 0.856153 1.1719 0.711592 0.286243 1.76899 0.98179 0.846778 1.13833 0.891118 0.994185 -0.0103291 0.0754556 NA
# Completed successfully at 2020-02-11 04:55:24
