# Supplementary material for: Predicting the effect of statins on cancer risk using genetic variants from a Mendelian randomization study in the UK Biobank
Source: eLife. 2020 Oct 13;9:e57191. doi: 10.7554/eLife.57191 (PMC7553780; doi:10.7554/eLife.57191)
Supplement: Source data 1. [file elife-57191-data1.zip › npc1l1_ca_lung.out]

# Analysis: "SNPTEST 2.5.4-beta1 analysis, started 2020-02-11 14:19:46"
#  started: 2020-02-11 15:17:58
# 
# Analysis properties:
#   -cov_names PC1 PC2 PC3 PC4 PC5 PC6 PC7 PC8 PC9 PC10 ages sex (user-supplied)
#   -data /rds/project/jmmh2/rds-jmmh2-projects/zz_mr/September/bgen/npc1l1.bgen /rds/project/jmmh2/rds-jmmh2-projects/zz_mr/Amy_GWAS/input_all/Main_samples/cancer_v3point3.sample (user-supplied)
#   -exclude_samples /rds/project/jmmh2/rds-jmmh2-projects/zz_mr/Amy_GWAS/input_all/exclusion_list.txt (user-supplied)
#   -frequentist 1 (user-supplied)
#   -method score (user-supplied)
#   -o /rds/project/jmmh2/rds-jmmh2-projects/zz_mr/September/output/npc1l1_ca_lung.out (user-supplied)
#   -pheno ca_lung (user-supplied)
# 
alternate_ids rsid chromosome position alleleA alleleB index average_maximum_posterior_call info cohort_1_AA cohort_1_AB cohort_1_BB cohort_1_NULL all_AA all_AB all_BB all_NULL all_total cases_AA cases_AB cases_BB cases_NULL cases_total controls_AA controls_AB controls_BB controls_NULL controls_total all_maf cases_maf controls_maf missing_data_proportion het_OR het_OR_lower het_OR_upper hom_OR hom_OR_lower hom_OR_upper all_OR all_OR_lower all_OR_upper frequentist_add_pvalue frequentist_add_info frequentist_add_beta_1 frequentist_add_se_1 comment
7:44537696_C_T rs10234070 07 44537696 C T 1 0.998298 0.993976 285588 76873.9 5124.28 0 285588 76873.9 5124.28 0 367586 2181.81 607.137 49.051 0 2838 283406 76266.7 5075.23 0 364748 0.118506 0.124249 0.118461 -1.82104e-15 1.03406 0.944782 1.13176 1.25541 0.944705 1.66829 1.05579 0.975411 1.14279 0.233545 0.995137 0.0492812 0.0413684 NA
rs2073547 rs2073547 07 44582331 A G 2 1 1 245422 109039 13125 0 245422 109039 13125 0 367586 1835 892 111 0 2838 243587 108147 13014 0 364748 0.184024 0.196265 0.183928 0 1.09488 1.01038 1.18646 1.13222 0.934064 1.37241 1.08345 1.01449 1.15711 0.0178669 1 0.0811712 0.0342731 NA
rs217386 rs217386 07 44600695 G A 3 1 1 121990 179168 66428 0 121990 179168 66428 0 367586 968 1340 530 0 2838 121022 177828 65898 0 364748 0.424423 0.422833 0.424436 0 0.942093 0.867057 1.02362 1.00552 0.904091 1.11834 0.993458 0.942302 1.04739 0.846604 1 -0.0052193 0.0269797 NA
7:44602589_T_C rs7791240 07 44602589 T C 4 0.999918 0.999548 303330 61138.8 3117.64 0 303330 61138.8 3117.64 0 367586 2354.98 456.016 27.0078 0 2838 300975 60682.7 3090.63 0 364748 0.0916439 0.0898575 0.0916578 7.91756e-17 0.960413 0.868448 1.06212 1.11683 0.763027 1.63468 0.97842 0.893031 1.07197 0.679161 0.999619 -0.0191692 0.0463464 NA
7:44682938_G_A rs2300414 07 44682938 G A 5 0.998845 0.993371 318953 46920.4 1712.94 0 318953 46920.4 1712.94 0 367586 2472.69 352.306 13 0 2838 316480 46568.1 1699.94 0 364748 0.0684823 0.0666501 0.0684965 -3.80043e-15 0.968295 0.865666 1.08309 0.978781 0.56634 1.69158 0.971118 0.874582 1.07831 0.687875 0.992573 -0.0213898 0.0532428 NA
# Completed successfully at 2020-02-11 15:17:58
