# Supplementary material for: Predicting the effect of statins on cancer risk using genetic variants from a Mendelian randomization study in the UK Biobank
Source: eLife. 2020 Oct 13;9:e57191. doi: 10.7554/eLife.57191 (PMC7553780; doi:10.7554/eLife.57191)
Supplement: Source data 1. [file elife-57191-data1.zip › npc1l1_ca_mel.out]

# Analysis: "SNPTEST 2.5.4-beta1 analysis, started 2020-02-11 15:17:59"
#  started: 2020-02-11 16:15:09
# 
# Analysis properties:
#   -cov_names PC1 PC2 PC3 PC4 PC5 PC6 PC7 PC8 PC9 PC10 ages sex (user-supplied)
#   -data /rds/project/jmmh2/rds-jmmh2-projects/zz_mr/September/bgen/npc1l1.bgen /rds/project/jmmh2/rds-jmmh2-projects/zz_mr/Amy_GWAS/input_all/Main_samples/cancer_v3point3.sample (user-supplied)
#   -exclude_samples /rds/project/jmmh2/rds-jmmh2-projects/zz_mr/Amy_GWAS/input_all/exclusion_list.txt (user-supplied)
#   -frequentist 1 (user-supplied)
#   -method score (user-supplied)
#   -o /rds/project/jmmh2/rds-jmmh2-projects/zz_mr/September/output/npc1l1_ca_mel.out (user-supplied)
#   -pheno ca_mel (user-supplied)
# 
alternate_ids rsid chromosome position alleleA alleleB index average_maximum_posterior_call info cohort_1_AA cohort_1_AB cohort_1_BB cohort_1_NULL all_AA all_AB all_BB all_NULL all_total cases_AA cases_AB cases_BB cases_NULL cases_total controls_AA controls_AB controls_BB controls_NULL controls_total all_maf cases_maf controls_maf missing_data_proportion het_OR het_OR_lower het_OR_upper hom_OR hom_OR_lower hom_OR_upper all_OR all_OR_lower all_OR_upper frequentist_add_pvalue frequentist_add_info frequentist_add_beta_1 frequentist_add_se_1 comment
7:44537696_C_T rs10234070 07 44537696 C T 1 0.998298 0.993976 285588 76873.9 5124.28 0 285588 76873.9 5124.28 0 367586 3783.18 1020.45 65.3647 0 4869 281805 75853.4 5058.91 0 362717 0.118506 0.118216 0.11851 -1.90021e-15 1.0021 0.934722 1.07433 0.962448 0.752492 1.23098 0.997183 0.937302 1.06089 0.790646 0.99363 -0.00840269 0.0316518 NA
rs2073547 rs2073547 07 44582331 A G 2 1 1 245422 109039 13125 0 245422 109039 13125 0 367586 3255 1440 174 0 4869 242167 107599 12951 0 362717 0.184024 0.183611 0.184029 0 0.995676 0.935402 1.05984 0.999562 0.857301 1.16543 0.997214 0.947022 1.05007 0.96885 1 -0.00102362 0.0262128 NA
rs217386 rs217386 07 44600695 G A 3 1 1 121990 179168 66428 0 121990 179168 66428 0 367586 1630 2392 847 0 4869 120360 176776 65581 0 362717 0.424423 0.419593 0.424488 0 0.999154 0.937797 1.06453 0.953674 0.877221 1.03679 0.980134 0.941216 1.02066 0.334531 1 -0.0199097 0.0206312 NA
7:44602589_T_C rs7791240 07 44602589 T C 4 0.999918 0.999548 303330 61138.8 3117.64 0 303330 61138.8 3117.64 0 367586 4031.78 793.227 43.9922 0 4869 299298 60345.5 3073.64 0 362717 0.0916439 0.0904921 0.0916594 1.58351e-16 0.975797 0.903814 1.05351 1.0625 0.787723 1.43312 0.985998 0.919623 1.05716 0.759973 0.999469 -0.0108272 0.0354389 NA
7:44682938_G_A rs2300414 07 44682938 G A 5 0.998845 0.993371 318953 46920.4 1712.94 0 318953 46920.4 1712.94 0 367586 4223.24 623.682 22.0745 0 4869 314729 46296.7 1690.87 0 362717 0.0684823 0.0685799 0.068481 -3.72125e-15 1.00393 0.922455 1.09261 0.972911 0.638623 1.48218 1.00155 0.925369 1.08401 0.82545 0.993509 0.00897688 0.0407039 NA
# Completed successfully at 2020-02-11 16:15:09
