# Supplementary material for: Predicting the effect of statins on cancer risk using genetic variants from a Mendelian randomization study in the UK Biobank
Source: eLife. 2020 Oct 13;9:e57191. doi: 10.7554/eLife.57191 (PMC7553780; doi:10.7554/eLife.57191)
Supplement: Source data 1. [file elife-57191-data1.zip › npc1l1_ca_myeloma.out]

# Analysis: "SNPTEST 2.5.4-beta1 analysis, started 2020-02-11 16:15:11"
#  started: 2020-02-11 17:14:23
# 
# Analysis properties:
#   -cov_names PC1 PC2 PC3 PC4 PC5 PC6 PC7 PC8 PC9 PC10 ages sex (user-supplied)
#   -data /rds/project/jmmh2/rds-jmmh2-projects/zz_mr/September/bgen/npc1l1.bgen /rds/project/jmmh2/rds-jmmh2-projects/zz_mr/Amy_GWAS/input_all/Main_samples/cancer_v3point3.sample (user-supplied)
#   -exclude_samples /rds/project/jmmh2/rds-jmmh2-projects/zz_mr/Amy_GWAS/input_all/exclusion_list.txt (user-supplied)
#   -frequentist 1 (user-supplied)
#   -method score (user-supplied)
#   -o /rds/project/jmmh2/rds-jmmh2-projects/zz_mr/September/output/npc1l1_ca_myeloma.out (user-supplied)
#   -pheno ca_myeloma (user-supplied)
# 
alternate_ids rsid chromosome position alleleA alleleB index average_maximum_posterior_call info cohort_1_AA cohort_1_AB cohort_1_BB cohort_1_NULL all_AA all_AB all_BB all_NULL all_total cases_AA cases_AB cases_BB cases_NULL cases_total controls_AA controls_AB controls_BB controls_NULL controls_total all_maf cases_maf controls_maf missing_data_proportion het_OR het_OR_lower het_OR_upper hom_OR hom_OR_lower hom_OR_upper all_OR all_OR_lower all_OR_upper frequentist_add_pvalue frequentist_add_info frequentist_add_beta_1 frequentist_add_se_1 comment
7:44537696_C_T rs10234070 07 44537696 C T 1 0.998298 0.993976 285588 76873.9 5124.28 0 285588 76873.9 5124.28 0 367586 504.31 144.698 6.99216 0 656 285084 76729.2 5117.29 0 366930 0.118506 0.120947 0.118502 -1.97939e-15 1.06605 0.885985 1.28271 0.772407 0.366007 1.63006 1.02347 0.866839 1.20841 0.833314 0.989171 0.0180831 0.0859245 NA
rs2073547 rs2073547 07 44582331 A G 2 1 1 245422 109039 13125 0 245422 109039 13125 0 367586 447 188 21 0 656 244975 108851 13104 0 366930 0.184024 0.175305 0.184039 0 0.946542 0.798144 1.12253 0.878273 0.566777 1.36096 0.942453 0.817336 1.08672 0.412968 1 -0.0580864 0.0709511 NA
rs217386 rs217386 07 44600695 G A 3 1 1 121990 179168 66428 0 121990 179168 66428 0 367586 205 330 121 0 656 121785 178838 66307 0 366930 0.424423 0.435976 0.424402 0 1.09621 0.920726 1.30514 1.08409 0.865756 1.35749 1.04835 0.939879 1.16933 0.401598 1 0.0468546 0.055861 NA
7:44602589_T_C rs7791240 07 44602589 T C 4 0.999918 0.999548 303330 61138.8 3117.64 0 303330 61138.8 3117.64 0 367586 539.984 110.02 5.99608 0 656 302790 61028.7 3111.64 0 366930 0.0916439 0.0929968 0.0916415 7.91756e-17 1.01087 0.823338 1.24112 1.08053 0.482787 2.41836 1.01631 0.843403 1.22465 0.832349 0.999464 0.02033 0.0960366 NA
7:44682938_G_A rs2300414 07 44682938 G A 5 0.998845 0.993371 318953 46920.4 1712.94 0 318953 46920.4 1712.94 0 367586 576.588 74.3451 5.06667 0 656 318376 46846 1707.87 0 366930 0.0684823 0.064389 0.0684896 -3.80043e-15 0.876303 0.688139 1.11592 1.6381 0.682274 3.93299 0.936009 0.750677 1.1671 0.599309 0.994797 -0.0578549 0.110117 NA
# Completed successfully at 2020-02-11 17:14:23
