# Supplementary material for: Predicting the effect of statins on cancer risk using genetic variants from a Mendelian randomization study in the UK Biobank
Source: eLife. 2020 Oct 13;9:e57191. doi: 10.7554/eLife.57191 (PMC7553780; doi:10.7554/eLife.57191)
Supplement: Source data 1. [file elife-57191-data1.zip › npc1l1_ca_nhl.out]

# Analysis: "SNPTEST 2.5.4-beta1 analysis, started 2020-02-11 17:14:27"
#  started: 2020-02-11 18:13:41
# 
# Analysis properties:
#   -cov_names PC1 PC2 PC3 PC4 PC5 PC6 PC7 PC8 PC9 PC10 ages sex (user-supplied)
#   -data /rds/project/jmmh2/rds-jmmh2-projects/zz_mr/September/bgen/npc1l1.bgen /rds/project/jmmh2/rds-jmmh2-projects/zz_mr/Amy_GWAS/input_all/Main_samples/cancer_v3point3.sample (user-supplied)
#   -exclude_samples /rds/project/jmmh2/rds-jmmh2-projects/zz_mr/Amy_GWAS/input_all/exclusion_list.txt (user-supplied)
#   -frequentist 1 (user-supplied)
#   -method score (user-supplied)
#   -o /rds/project/jmmh2/rds-jmmh2-projects/zz_mr/September/output/npc1l1_ca_nhl.out (user-supplied)
#   -pheno ca_nhl (user-supplied)
# 
alternate_ids rsid chromosome position alleleA alleleB index average_maximum_posterior_call info cohort_1_AA cohort_1_AB cohort_1_BB cohort_1_NULL all_AA all_AB all_BB all_NULL all_total cases_AA cases_AB cases_BB cases_NULL cases_total controls_AA controls_AB controls_BB controls_NULL controls_total all_maf cases_maf controls_maf missing_data_proportion het_OR het_OR_lower het_OR_upper hom_OR hom_OR_lower hom_OR_upper all_OR all_OR_lower all_OR_upper frequentist_add_pvalue frequentist_add_info frequentist_add_beta_1 frequentist_add_se_1 comment
7:44537696_C_T rs10234070 07 44537696 C T 1 0.998298 0.993976 285588 76873.9 5124.28 0 285588 76873.9 5124.28 0 367586 1779.37 480.329 36.298 0 2296 283808 76393.5 5087.98 0 365290 0.118506 0.120411 0.118494 -1.82104e-15 1.00286 0.906432 1.10955 1.13788 0.818219 1.58242 1.01839 0.931519 1.11336 0.72682 0.994586 0.0160605 0.0459712 NA
rs2073547 rs2073547 07 44582331 A G 2 1 1 245422 109039 13125 0 245422 109039 13125 0 367586 1523 693 80 0 2296 243899 108346 13045 0 365290 0.184024 0.185758 0.184013 0 1.02431 0.936058 1.12088 0.982101 0.783827 1.23053 1.01165 0.938919 1.09001 0.718764 1 0.0137039 0.0380546 NA
rs217386 rs217386 07 44600695 G A 3 1 1 121990 179168 66428 0 121990 179168 66428 0 367586 756 1126 414 0 2296 121234 178042 66014 0 365290 0.424423 0.425523 0.424416 0 1.01419 0.924633 1.11242 1.0057 0.891785 1.13416 1.00454 0.947284 1.06525 0.943343 1 0.0021277 0.0299384 NA
7:44602589_T_C rs7791240 07 44602589 T C 4 0.999918 0.999548 303330 61138.8 3117.64 0 303330 61138.8 3117.64 0 367586 1898.02 376.976 21.0039 0 2296 301432 60761.8 3096.63 0 365290 0.0916439 0.0912422 0.0916464 7.91756e-17 0.985308 0.881911 1.10083 1.07721 0.699695 1.6584 0.995147 0.899762 1.10064 0.971596 0.999673 -0.00183147 0.0514365 NA
7:44682938_G_A rs2300414 07 44682938 G A 5 0.998845 0.993371 318953 46920.4 1712.94 0 318953 46920.4 1712.94 0 367586 2015.58 269.42 10.9961 0 2296 316937 46651 1701.95 0 365290 0.0684823 0.0634608 0.0685138 -3.72125e-15 0.908115 0.799398 1.03162 1.01593 0.56058 1.84116 0.92125 0.817902 1.03766 0.216598 0.992423 -0.0730232 0.0590982 NA
# Completed successfully at 2020-02-11 18:13:41
