# Supplementary material for: Predicting the effect of statins on cancer risk using genetic variants from a Mendelian randomization study in the UK Biobank
Source: eLife. 2020 Oct 13;9:e57191. doi: 10.7554/eLife.57191 (PMC7553780; doi:10.7554/eLife.57191)
Supplement: Source data 1. [file elife-57191-data1.zip › npc1l1_ca_oeso.out]

# Analysis: "SNPTEST 2.5.4-beta1 analysis, started 2020-02-11 18:13:42"
#  started: 2020-02-11 19:13:12
# 
# Analysis properties:
#   -cov_names PC1 PC2 PC3 PC4 PC5 PC6 PC7 PC8 PC9 PC10 ages sex (user-supplied)
#   -data /rds/project/jmmh2/rds-jmmh2-projects/zz_mr/September/bgen/npc1l1.bgen /rds/project/jmmh2/rds-jmmh2-projects/zz_mr/Amy_GWAS/input_all/Main_samples/cancer_v3point3.sample (user-supplied)
#   -exclude_samples /rds/project/jmmh2/rds-jmmh2-projects/zz_mr/Amy_GWAS/input_all/exclusion_list.txt (user-supplied)
#   -frequentist 1 (user-supplied)
#   -method score (user-supplied)
#   -o /rds/project/jmmh2/rds-jmmh2-projects/zz_mr/September/output/npc1l1_ca_oeso.out (user-supplied)
#   -pheno ca_oeso (user-supplied)
# 
alternate_ids rsid chromosome position alleleA alleleB index average_maximum_posterior_call info cohort_1_AA cohort_1_AB cohort_1_BB cohort_1_NULL all_AA all_AB all_BB all_NULL all_total cases_AA cases_AB cases_BB cases_NULL cases_total controls_AA controls_AB controls_BB controls_NULL controls_total all_maf cases_maf controls_maf missing_data_proportion het_OR het_OR_lower het_OR_upper hom_OR hom_OR_lower hom_OR_upper all_OR all_OR_lower all_OR_upper frequentist_add_pvalue frequentist_add_info frequentist_add_beta_1 frequentist_add_se_1 comment
7:44537696_C_T rs10234070 07 44537696 C T 1 0.998298 0.993976 285588 76873.9 5124.28 0 285588 76873.9 5124.28 0 367586 667.447 164.537 11.0157 0 843 284920 76709.3 5113.26 0 366743 0.118506 0.110658 0.118524 -1.97939e-15 0.915636 0.771885 1.08616 0.919645 0.506716 1.66907 0.92537 0.794623 1.07763 0.285128 0.993047 -0.0809462 0.0757306 NA
rs2073547 rs2073547 07 44582331 A G 2 1 1 245422 109039 13125 0 245422 109039 13125 0 367586 587 232 24 0 843 244835 108807 13101 0 366743 0.184024 0.166074 0.184065 0 0.889337 0.763805 1.0355 0.764086 0.507817 1.14968 0.88279 0.776413 1.00374 0.0611025 1 -0.117498 0.062741 NA
rs217386 rs217386 07 44600695 G A 3 1 1 121990 179168 66428 0 121990 179168 66428 0 367586 239 433 171 0 843 121751 178735 66257 0 366743 0.424423 0.459668 0.424342 0 1.23411 1.05363 1.4455 1.31474 1.08014 1.60028 1.15407 1.04854 1.27021 0.0036344 1 0.143418 0.0493141 NA
7:44602589_T_C rs7791240 07 44602589 T C 4 0.999918 0.999548 303330 61138.8 3117.64 0 303330 61138.8 3117.64 0 367586 710.996 125.004 7 0 843 302619 61013.7 3110.64 0 366743 0.0916439 0.082446 0.091665 7.91756e-17 0.872016 0.720912 1.05479 0.957806 0.454573 2.01814 0.89039 0.748392 1.05933 0.203055 0.999531 -0.107934 0.0847942 NA
7:44682938_G_A rs2300414 07 44682938 G A 5 0.998845 0.993371 318953 46920.4 1712.94 0 318953 46920.4 1712.94 0 367586 743.208 95.7922 4 0 843 318209 46824.6 1708.94 0 366743 0.0684823 0.0615612 0.0684982 -3.80043e-15 0.875909 0.707875 1.08383 1.00216 0.3747 2.68032 0.892084 0.731251 1.08829 0.298511 0.98989 -0.10144 0.0975731 NA
# Completed successfully at 2020-02-11 19:13:12
