# Supplementary material for: Predicting the effect of statins on cancer risk using genetic variants from a Mendelian randomization study in the UK Biobank
Source: eLife. 2020 Oct 13;9:e57191. doi: 10.7554/eLife.57191 (PMC7553780; doi:10.7554/eLife.57191)
Supplement: Source data 1. [file elife-57191-data1.zip › npc1l1_ca_ov.out]

# Analysis: "SNPTEST 2.5.4-beta1 analysis, started 2020-02-11 19:13:14"
#  started: 2020-02-11 20:11:33
# 
# Analysis properties:
#   -cov_names PC1 PC2 PC3 PC4 PC5 PC6 PC7 PC8 PC9 PC10 ages sex (user-supplied)
#   -data /rds/project/jmmh2/rds-jmmh2-projects/zz_mr/September/bgen/npc1l1.bgen /rds/project/jmmh2/rds-jmmh2-projects/zz_mr/Amy_GWAS/input_all/Main_samples/cancer_v3point3.sample (user-supplied)
#   -exclude_samples /rds/project/jmmh2/rds-jmmh2-projects/zz_mr/Amy_GWAS/input_all/exclusion_list.txt (user-supplied)
#   -frequentist 1 (user-supplied)
#   -method score (user-supplied)
#   -o /rds/project/jmmh2/rds-jmmh2-projects/zz_mr/September/output/npc1l1_ca_ov.out (user-supplied)
#   -pheno ca_ov (user-supplied)
# 
alternate_ids rsid chromosome position alleleA alleleB index average_maximum_posterior_call info cohort_1_AA cohort_1_AB cohort_1_BB cohort_1_NULL all_AA all_AB all_BB all_NULL all_total cases_AA cases_AB cases_BB cases_NULL cases_total controls_AA controls_AB controls_BB controls_NULL controls_total all_maf cases_maf controls_maf missing_data_proportion het_OR het_OR_lower het_OR_upper hom_OR hom_OR_lower hom_OR_upper all_OR all_OR_lower all_OR_upper frequentist_add_pvalue frequentist_add_info frequentist_add_beta_1 frequentist_add_se_1 comment
7:44537696_C_T rs10234070 07 44537696 C T 1 0.998333 0.994114 154227 41777 2834.42 0 154227 41777 2834.42 0 198838 1210.58 292.275 17.1412 0 1520 153016 41484.7 2817.28 0 197318 0.119308 0.10742 0.119399 -1.17096e-15 0.890523 0.783374 1.01233 0.769046 0.476729 1.2406 0.887596 0.791011 0.995975 0.0352883 0.993918 -0.118601 0.0563415 NA
rs2073547 rs2073547 07 44582331 A G 2 1 1 132659 59019 7160 0 132659 59019 7160 0 198838 1026 451 43 0 1520 131633 58568 7117 0 197318 0.184419 0.176645 0.184479 0 0.987947 0.884009 1.10411 0.775156 0.570799 1.05268 0.948423 0.863714 1.04144 0.256096 1 -0.052986 0.0466562 NA
rs217386 rs217386 07 44600695 G A 3 1 1 66260 96808 35770 0 66260 96808 35770 0 198838 500 738 282 0 1520 65760 96070 35488 0 197318 0.42333 0.428289 0.423291 0 1.01032 0.901504 1.13228 1.0451 0.902651 1.21004 1.02065 0.949639 1.09698 0.568524 1 0.0209993 0.0368263 NA
7:44602589_T_C rs7791240 07 44602589 T C 4 0.999913 0.999528 164070 33077.7 1690.75 0 164070 33077.7 1690.75 0 198838 1266.89 242.114 11 0 1520 162803 32835.6 1679.75 0 197318 0.0916806 0.0868795 0.0917176 0 0.947543 0.825416 1.08774 0.841535 0.463943 1.52644 0.942232 0.830127 1.06948 0.374296 0.999274 -0.0561421 0.0631908 NA
7:44682938_G_A rs2300414 07 44682938 G A 5 0.998831 0.993326 172474 25425.6 938.102 0 172474 25425.6 938.102 0 198838 1330.89 185.11 4 0 1520 171143 25240.5 934.102 0 197318 0.0686534 0.063523 0.0686929 -2.48828e-15 0.943083 0.808221 1.10045 0.55066 0.205931 1.47247 0.919633 0.794494 1.06448 0.291621 0.992486 -0.0764691 0.072512 NA
# Completed successfully at 2020-02-11 20:11:33
