# Supplementary material for: Predicting the effect of statins on cancer risk using genetic variants from a Mendelian randomization study in the UK Biobank
Source: eLife. 2020 Oct 13;9:e57191. doi: 10.7554/eLife.57191 (PMC7553780; doi:10.7554/eLife.57191)
Supplement: Source data 1. [file elife-57191-data1.zip › npc1l1_ca_panc.out]

# Analysis: "SNPTEST 2.5.4-beta1 analysis, started 2020-02-11 20:11:35"
#  started: 2020-02-11 21:09:25
# 
# Analysis properties:
#   -cov_names PC1 PC2 PC3 PC4 PC5 PC6 PC7 PC8 PC9 PC10 ages sex (user-supplied)
#   -data /rds/project/jmmh2/rds-jmmh2-projects/zz_mr/September/bgen/npc1l1.bgen /rds/project/jmmh2/rds-jmmh2-projects/zz_mr/Amy_GWAS/input_all/Main_samples/cancer_v3point3.sample (user-supplied)
#   -exclude_samples /rds/project/jmmh2/rds-jmmh2-projects/zz_mr/Amy_GWAS/input_all/exclusion_list.txt (user-supplied)
#   -frequentist 1 (user-supplied)
#   -method score (user-supplied)
#   -o /rds/project/jmmh2/rds-jmmh2-projects/zz_mr/September/output/npc1l1_ca_panc.out (user-supplied)
#   -pheno ca_panc (user-supplied)
# 
alternate_ids rsid chromosome position alleleA alleleB index average_maximum_posterior_call info cohort_1_AA cohort_1_AB cohort_1_BB cohort_1_NULL all_AA all_AB all_BB all_NULL all_total cases_AA cases_AB cases_BB cases_NULL cases_total controls_AA controls_AB controls_BB controls_NULL controls_total all_maf cases_maf controls_maf missing_data_proportion het_OR het_OR_lower het_OR_upper hom_OR hom_OR_lower hom_OR_upper all_OR all_OR_lower all_OR_upper frequentist_add_pvalue frequentist_add_info frequentist_add_beta_1 frequentist_add_se_1 comment
7:44537696_C_T rs10234070 07 44537696 C T 1 0.998298 0.993976 285588 76873.9 5124.28 0 285588 76873.9 5124.28 0 367586 998.702 247.373 17.9255 0 1264 284589 76626.5 5106.35 0 366322 0.118506 0.112035 0.118528 -1.90021e-15 0.919931 0.800208 1.05757 1.00033 0.626528 1.59715 0.9383 0.829045 1.06195 0.29656 0.991046 -0.0647225 0.0620043 NA
rs2073547 rs2073547 07 44582331 A G 2 1 1 245422 109039 13125 0 245422 109039 13125 0 367586 820 398 46 0 1264 244602 108641 13079 0 366322 0.184024 0.193829 0.18399 0 1.09279 0.969263 1.23205 1.04913 0.779159 1.41264 1.06634 0.966026 1.17706 0.202445 1 0.0652514 0.051193 NA
rs217386 rs217386 07 44600695 G A 3 1 1 121990 179168 66428 0 121990 179168 66428 0 367586 420 603 241 0 1264 121570 178565 66187 0 366322 0.424423 0.429193 0.424407 0 0.977458 0.862792 1.10736 1.05395 0.899314 1.23518 1.01976 0.942396 1.10347 0.641802 1 0.0187399 0.0402852 NA
7:44602589_T_C rs7791240 07 44602589 T C 4 0.999918 0.999548 303330 61138.8 3117.64 0 303330 61138.8 3117.64 0 367586 1016.09 236.91 11 0 1264 302314 60901.8 3106.64 0 366322 0.0916439 0.102417 0.0916067 7.91756e-17 1.15739 1.0045 1.33354 1.05348 0.580944 1.91039 1.13147 0.994716 1.28703 0.0537162 0.999207 0.133572 0.0692397 NA
7:44682938_G_A rs2300414 07 44682938 G A 5 0.998845 0.993371 318953 46920.4 1712.94 0 318953 46920.4 1712.94 0 367586 1091.42 169.569 3.01176 0 1264 317861 46750.8 1709.93 0 366322 0.0684823 0.0694589 0.0684789 -3.95878e-15 1.05634 0.898282 1.2422 0.512966 0.165382 1.59107 1.01538 0.870804 1.18396 0.794365 0.98704 0.0207615 0.0796539 NA
# Completed successfully at 2020-02-11 21:09:25
