# Supplementary material for: Predicting the effect of statins on cancer risk using genetic variants from a Mendelian randomization study in the UK Biobank
Source: eLife. 2020 Oct 13;9:e57191. doi: 10.7554/eLife.57191 (PMC7553780; doi:10.7554/eLife.57191)
Supplement: Source data 1. [file elife-57191-data1.zip › npc1l1_ca_prost.out]

# Analysis: "SNPTEST 2.5.4-beta1 analysis, started 2020-02-11 21:09:27"
#  started: 2020-02-11 22:06:03
# 
# Analysis properties:
#   -cov_names PC1 PC2 PC3 PC4 PC5 PC6 PC7 PC8 PC9 PC10 ages sex (user-supplied)
#   -data /rds/project/jmmh2/rds-jmmh2-projects/zz_mr/September/bgen/npc1l1.bgen /rds/project/jmmh2/rds-jmmh2-projects/zz_mr/Amy_GWAS/input_all/Main_samples/cancer_v3point3.sample (user-supplied)
#   -exclude_samples /rds/project/jmmh2/rds-jmmh2-projects/zz_mr/Amy_GWAS/input_all/exclusion_list.txt (user-supplied)
#   -frequentist 1 (user-supplied)
#   -method score (user-supplied)
#   -o /rds/project/jmmh2/rds-jmmh2-projects/zz_mr/September/output/npc1l1_ca_prost.out (user-supplied)
#   -pheno ca_prost (user-supplied)
# 
alternate_ids rsid chromosome position alleleA alleleB index average_maximum_posterior_call info cohort_1_AA cohort_1_AB cohort_1_BB cohort_1_NULL all_AA all_AB all_BB all_NULL all_total cases_AA cases_AB cases_BB cases_NULL cases_total controls_AA controls_AB controls_BB controls_NULL controls_total all_maf cases_maf controls_maf missing_data_proportion het_OR het_OR_lower het_OR_upper hom_OR hom_OR_lower hom_OR_upper all_OR all_OR_lower all_OR_upper frequentist_add_pvalue frequentist_add_info frequentist_add_beta_1 frequentist_add_se_1 comment
7:44537696_C_T rs10234070 07 44537696 C T 1 0.998257 0.993811 131361 35096.9 2289.85 0 131361 35096.9 2289.85 0 168748 6138.35 1625.43 108.227 0 7872 125223 33471.5 2181.63 0 160876 0.117562 0.116989 0.11759 -6.89877e-16 0.990662 0.93672 1.04771 1.01202 0.832965 1.22957 0.99422 0.945948 1.04495 0.605676 0.994102 -0.0133138 0.0257891 NA
rs2073547 rs2073547 07 44582331 A G 2 1 1 112763 50020 5965 0 112763 50020 5965 0 168748 5223 2365 284 0 7872 107540 47655 5681 0 160876 0.183558 0.186293 0.183424 0 1.02182 0.972213 1.07395 1.0293 0.91075 1.16329 1.01922 0.978182 1.06199 0.269723 1 0.0235749 0.0213599 NA
rs217386 rs217386 07 44600695 G A 3 1 1 55730 82360 30658 0 55730 82360 30658 0 168748 2638 3764 1470 0 7872 53092 78596 29188 0 160876 0.425712 0.425813 0.425707 0 0.963837 0.915939 1.01424 1.0136 0.949459 1.08208 1.00043 0.968584 1.03333 0.923199 1 -0.00161419 0.0167439 NA
7:44602589_T_C rs7791240 07 44602589 T C 4 0.999924 0.999571 139260 28061.1 1426.89 0 139260 28061.1 1426.89 0 168748 6470.99 1331.99 69.0196 0 7872 132789 26729.1 1357.87 0 160876 0.0916007 0.0933706 0.091514 2.58704e-16 1.0226 0.962649 1.08629 1.04305 0.817933 1.33014 1.02238 0.967656 1.08019 0.335366 0.999668 0.027775 0.0288313 NA
7:44682938_G_A rs2300414 07 44682938 G A 5 0.998861 0.993423 146478 21494.8 774.839 0 146478 21494.8 774.839 0 168748 6886.73 951.243 34.0235 0 7872 139592 20543.5 740.816 0 160876 0.0682807 0.0647415 0.0684539 -3.44938e-15 0.938561 0.875668 1.00597 0.930926 0.65963 1.3138 0.942014 0.882785 1.00522 0.10111 0.994666 -0.0541926 0.0330544 NA
# Completed successfully at 2020-02-11 22:06:03
