# Supplementary material for: Predicting the effect of statins on cancer risk using genetic variants from a Mendelian randomization study in the UK Biobank
Source: eLife. 2020 Oct 13;9:e57191. doi: 10.7554/eLife.57191 (PMC7553780; doi:10.7554/eLife.57191)
Supplement: Source data 1. [file elife-57191-data1.zip › npc1l1_ca_test.out]

# Analysis: "SNPTEST 2.5.4-beta1 analysis, started 2020-02-11 22:06:05"
#  started: 2020-02-11 23:02:20
# 
# Analysis properties:
#   -cov_names PC1 PC2 PC3 PC4 PC5 PC6 PC7 PC8 PC9 PC10 ages sex (user-supplied)
#   -data /rds/project/jmmh2/rds-jmmh2-projects/zz_mr/September/bgen/npc1l1.bgen /rds/project/jmmh2/rds-jmmh2-projects/zz_mr/Amy_GWAS/input_all/Main_samples/cancer_v3point3.sample (user-supplied)
#   -exclude_samples /rds/project/jmmh2/rds-jmmh2-projects/zz_mr/Amy_GWAS/input_all/exclusion_list.txt (user-supplied)
#   -frequentist 1 (user-supplied)
#   -method score (user-supplied)
#   -o /rds/project/jmmh2/rds-jmmh2-projects/zz_mr/September/output/npc1l1_ca_test.out (user-supplied)
#   -pheno ca_test (user-supplied)
# 
alternate_ids rsid chromosome position alleleA alleleB index average_maximum_posterior_call info cohort_1_AA cohort_1_AB cohort_1_BB cohort_1_NULL all_AA all_AB all_BB all_NULL all_total cases_AA cases_AB cases_BB cases_NULL cases_total controls_AA controls_AB controls_BB controls_NULL controls_total all_maf cases_maf controls_maf missing_data_proportion het_OR het_OR_lower het_OR_upper hom_OR hom_OR_lower hom_OR_upper all_OR all_OR_lower all_OR_upper frequentist_add_pvalue frequentist_add_info frequentist_add_beta_1 frequentist_add_se_1 comment
7:44537696_C_T rs10234070 07 44537696 C T 1 0.998257 0.993811 131361 35096.9 2289.85 0 131361 35096.9 2289.85 0 168748 559.831 164.51 10.6588 0 735 130801 34932.4 2279.2 0 168013 0.117562 0.126413 0.117523 -6.03642e-16 1.10032 0.92439 1.30973 1.09265 0.595212 2.00583 1.08659 0.931329 1.26774 0.270627 0.992811 0.0900307 0.0817259 NA
rs2073547 rs2073547 07 44582331 A G 2 1 1 112763 50020 5965 0 112763 50020 5965 0 168748 483 222 30 0 735 112280 49798 5935 0 168013 0.183558 0.191837 0.183522 0 1.03633 0.883736 1.21526 1.17505 0.811879 1.70067 1.05606 0.927209 1.20283 0.412554 1 0.0550244 0.0671515 NA
rs217386 rs217386 07 44600695 G A 3 1 1 55730 82360 30658 0 55730 82360 30658 0 168748 233 383 119 0 735 55497 81977 30539 0 168013 0.425712 0.422449 0.425726 0 1.11281 0.945244 1.31008 0.928123 0.743884 1.15799 0.986672 0.889463 1.09451 0.815882 1 -0.0123088 0.0528624 NA
7:44602589_T_C rs7791240 07 44602589 T C 4 0.999924 0.999571 139260 28061.1 1426.89 0 139260 28061.1 1426.89 0 168748 601.016 126.984 7 0 735 138659 27934.1 1419.89 0 168013 0.0916007 0.0959077 0.0915818 4.31173e-16 1.04876 0.865675 1.27058 1.13738 0.538906 2.40049 1.05225 0.884198 1.25223 0.581369 0.999872 0.0498908 0.0904825 NA
7:44682938_G_A rs2300414 07 44682938 G A 5 0.998861 0.993423 146478 21494.8 774.839 0 146478 21494.8 774.839 0 168748 637.776 95.2235 2 0 735 145841 21399.6 772.839 0 168013 0.0682807 0.067499 0.0682841 -3.70809e-15 1.01754 0.820023 1.26262 0.591767 0.147409 2.37562 0.98767 0.805244 1.21142 0.884409 0.994569 -0.0151104 0.103936 NA
# Completed successfully at 2020-02-11 23:02:20
