# Supplementary material for: Predicting the effect of statins on cancer risk using genetic variants from a Mendelian randomization study in the UK Biobank
Source: eLife. 2020 Oct 13;9:e57191. doi: 10.7554/eLife.57191 (PMC7553780; doi:10.7554/eLife.57191)
Supplement: Source data 1. [file elife-57191-data1.zip › npc1l1_ca_thyroid.out]

# Analysis: "SNPTEST 2.5.4-beta1 analysis, started 2020-02-11 23:02:22"
#  started: 2020-02-12 00:01:06
# 
# Analysis properties:
#   -cov_names PC1 PC2 PC3 PC4 PC5 PC6 PC7 PC8 PC9 PC10 ages sex (user-supplied)
#   -data /rds/project/jmmh2/rds-jmmh2-projects/zz_mr/September/bgen/npc1l1.bgen /rds/project/jmmh2/rds-jmmh2-projects/zz_mr/Amy_GWAS/input_all/Main_samples/cancer_v3point3.sample (user-supplied)
#   -exclude_samples /rds/project/jmmh2/rds-jmmh2-projects/zz_mr/Amy_GWAS/input_all/exclusion_list.txt (user-supplied)
#   -frequentist 1 (user-supplied)
#   -method score (user-supplied)
#   -o /rds/project/jmmh2/rds-jmmh2-projects/zz_mr/September/output/npc1l1_ca_thyroid.out (user-supplied)
#   -pheno ca_thyroid (user-supplied)
# 
alternate_ids rsid chromosome position alleleA alleleB index average_maximum_posterior_call info cohort_1_AA cohort_1_AB cohort_1_BB cohort_1_NULL all_AA all_AB all_BB all_NULL all_total cases_AA cases_AB cases_BB cases_NULL cases_total controls_AA controls_AB controls_BB controls_NULL controls_total all_maf cases_maf controls_maf missing_data_proportion het_OR het_OR_lower het_OR_upper hom_OR hom_OR_lower hom_OR_upper all_OR all_OR_lower all_OR_upper frequentist_add_pvalue frequentist_add_info frequentist_add_beta_1 frequentist_add_se_1 comment
7:44537696_C_T rs10234070 07 44537696 C T 1 0.998298 0.993976 285588 76873.9 5124.28 0 285588 76873.9 5124.28 0 367586 293.933 79.0667 2 0 375 285294 76794.8 5122.28 0 367211 0.118506 0.110756 0.118514 -2.05856e-15 0.999322 0.779492 1.28115 0.378975 0.0943074 1.52291 0.926381 0.737396 1.1638 0.527145 0.99915 -0.0716938 0.113373 NA
rs2073547 rs2073547 07 44582331 A G 2 1 1 245422 109039 13125 0 245422 109039 13125 0 367586 251 105 19 0 375 245171 108934 13106 0 367211 0.184024 0.190667 0.184017 0 0.941502 0.74962 1.1825 1.41605 0.887966 2.2582 1.04465 0.870574 1.25354 0.634808 1 0.0445431 0.0937808 NA
rs217386 rs217386 07 44600695 G A 3 1 1 121990 179168 66428 0 121990 179168 66428 0 367586 129 187 59 0 375 121861 178981 66369 0 367211 0.424423 0.406667 0.424441 0 0.986983 0.788558 1.23534 0.839773 0.617045 1.1429 0.92942 0.803348 1.07528 0.319203 1 -0.073576 0.0738643 NA
7:44602589_T_C rs7791240 07 44602589 T C 4 0.999918 0.999548 303330 61138.8 3117.64 0 303330 61138.8 3117.64 0 367586 311.004 57.9922 6.00392 0 375 303019 61080.8 3111.63 0 367211 0.0916439 0.0933333 0.0916422 7.91756e-17 0.925056 0.698804 1.22456 1.87997 0.83769 4.21907 1.02035 0.797714 1.30513 0.85986 0.999505 0.0223737 0.126725 NA
7:44682938_G_A rs2300414 07 44682938 G A 5 0.998845 0.993371 318953 46920.4 1712.94 0 318953 46920.4 1712.94 0 367586 324.357 48.6431 2 0 375 318628 46871.7 1710.94 0 367211 0.0684823 0.0701908 0.0684805 -3.8796e-15 1.01946 0.754092 1.37822 1.1483 0.285726 4.61491 1.02686 0.775856 1.35907 0.884266 0.994809 0.0210741 0.144776 NA
# Completed successfully at 2020-02-12 00:01:06
