# Supplementary material for: Predicting the effect of statins on cancer risk using genetic variants from a Mendelian randomization study in the UK Biobank
Source: eLife. 2020 Oct 13;9:e57191. doi: 10.7554/eLife.57191 (PMC7553780; doi:10.7554/eLife.57191)
Supplement: Source data 1. [file elife-57191-data1.zip › npc1l1_ca_uter.out]

# Analysis: "SNPTEST 2.5.4-beta1 analysis, started 2020-02-12 00:01:18"
#  started: 2020-02-12 00:58:11
# 
# Analysis properties:
#   -cov_names PC1 PC2 PC3 PC4 PC5 PC6 PC7 PC8 PC9 PC10 ages sex (user-supplied)
#   -data /rds/project/jmmh2/rds-jmmh2-projects/zz_mr/September/bgen/npc1l1.bgen /rds/project/jmmh2/rds-jmmh2-projects/zz_mr/Amy_GWAS/input_all/Main_samples/cancer_v3point3.sample (user-supplied)
#   -exclude_samples /rds/project/jmmh2/rds-jmmh2-projects/zz_mr/Amy_GWAS/input_all/exclusion_list.txt (user-supplied)
#   -frequentist 1 (user-supplied)
#   -method score (user-supplied)
#   -o /rds/project/jmmh2/rds-jmmh2-projects/zz_mr/September/output/npc1l1_ca_uter.out (user-supplied)
#   -pheno ca_uter (user-supplied)
# 
alternate_ids rsid chromosome position alleleA alleleB index average_maximum_posterior_call info cohort_1_AA cohort_1_AB cohort_1_BB cohort_1_NULL all_AA all_AB all_BB all_NULL all_total cases_AA cases_AB cases_BB cases_NULL cases_total controls_AA controls_AB controls_BB controls_NULL controls_total all_maf cases_maf controls_maf missing_data_proportion het_OR het_OR_lower het_OR_upper hom_OR hom_OR_lower hom_OR_upper all_OR all_OR_lower all_OR_upper frequentist_add_pvalue frequentist_add_info frequentist_add_beta_1 frequentist_add_se_1 comment
7:44537696_C_T rs10234070 07 44537696 C T 1 0.998333 0.994114 154227 41777 2834.42 0 154227 41777 2834.42 0 198838 1505.01 392.4 33.5882 0 1931 152722 41384.6 2800.84 0 196907 0.119308 0.119 0.119311 -1.17096e-15 0.962168 0.860542 1.0758 1.21691 0.862723 1.71652 0.99704 0.904072 1.09957 0.892919 0.99354 -0.00674527 0.0501089 NA
rs2073547 rs2073547 07 44582331 A G 2 1 1 132659 59019 7160 0 132659 59019 7160 0 198838 1279 573 79 0 1931 131380 58446 7081 0 196907 0.184419 0.18928 0.184371 0 1.00707 0.912135 1.11188 1.14602 0.911934 1.44019 1.03284 0.952561 1.11989 0.43998 1 0.0320449 0.0414968 NA
rs217386 rs217386 07 44600695 G A 3 1 1 66260 96808 35770 0 66260 96808 35770 0 198838 675 904 352 0 1931 65585 95904 35418 0 196907 0.42333 0.416365 0.423398 0 0.915867 0.828548 1.01239 0.965649 0.848351 1.09917 0.971538 0.911042 1.03605 0.394436 1 -0.0278796 0.0327379 NA
7:44602589_T_C rs7791240 07 44602589 T C 4 0.999913 0.999528 164070 33077.7 1690.75 0 164070 33077.7 1690.75 0 198838 1574.02 334.98 22 0 1931 162496 32742.7 1668.75 0 196907 0.0916806 0.0981306 0.0916173 0 1.05618 0.938121 1.18909 1.36102 0.891092 2.07875 1.07883 0.969773 1.20015 0.135696 0.99974 0.0839267 0.0562507 NA
7:44682938_G_A rs2300414 07 44682938 G A 5 0.998831 0.993326 172474 25425.6 938.102 0 172474 25425.6 938.102 0 198838 1668.63 252.557 9.81176 0 1931 170806 25173 928.29 0 196907 0.0686534 0.0704765 0.0686355 -2.48828e-15 1.02699 0.899095 1.17307 1.08195 0.575736 2.03323 1.02886 0.909015 1.1645 0.585815 0.993275 0.0351348 0.064478 NA
# Completed successfully at 2020-02-12 00:58:11
