# Supplementary material for: Predicting the effect of statins on cancer risk using genetic variants from a Mendelian randomization study in the UK Biobank
Source: eLife. 2020 Oct 13;9:e57191. doi: 10.7554/eLife.57191 (PMC7553780; doi:10.7554/eLife.57191)
Supplement: Source data 1. [file elife-57191-data1.zip › Steve_April_ca_bil.out]

# Analysis: "SNPTEST analysis, started 2019-06-21 22:53:14"
#  started: 2019-06-21 23:02:22
# 
# Analysis properties:
#   -cov_names PC1 PC2 PC3 PC4 PC5 PC6 PC7 PC8 PC9 PC10 (user-supplied)
#   -data /scratch/am2609/Gwas/projects/Steve_April/bgen/Steve_April.bgen /scratch/am2609/Gwas/projects/Steve_April/input/cancer.sample (user-supplied)
#   -exclude_samples /scratch/am2609/Gwas/input_all/exclusion_list.txt (user-supplied)
#   -frequentist 1 (user-supplied)
#   -method newml (user-supplied)
#   -o /scratch/am2609/Gwas/projects/Steve_April/output/Steve_April_ca_bil.out (user-supplied)
#   -pheno ca_bil (user-supplied)
# 
alternate_ids rsid chromosome position alleleA alleleB incorrectly_coded all_A all_B all_AA all_AB all_BB all_NULL all_total all_maf all_info all_impute_info cases_A cases_B cases_AA cases_AB cases_BB cases_NULL cases_total cases_maf cases_info cases_impute_info controls_A controls_B controls_AA controls_AB controls_BB controls_NULL controls_total controls_maf controls_info controls_impute_info frequentist_add_null_ll frequentist_add_alternative_ll frequentist_add_beta_1:add/ca_bil=1 frequentist_add_se_1 frequentist_add_wald_pvalue_1 frequentist_add_degrees_of_freedom frequentist_add_lrt_pvalue iterations comment
rs10903129 rs10903129 01 25768937 A G NA 0 0 72176 181083 114384 0 367643 0.442596 1 1 0 0 58 172 101 0 331 0.435045 1 1 0 0 72118 180911 114283 0 367312 0.442603 1 1 -2648.29 -2648.22 0.0298066 0.0783921 0.703779 1 0.703602 2 NA
rs4660293 rs4660293 01 40028180 A G NA 0 0 215542 132037 20064 0 367643 0.234147 1 1 0 0 183 127 21 0 331 0.255287 1 1 0 0 215359 131910 20043 0 367312 0.234128 1 1 -2648.29 -2647.4 0.119968 0.0893146 0.179203 1 0.183517 3 NA
rs2479394 rs2479394 01 55486064 G A NA 0 0 28479 148028 191136 0 367643 0.278784 1 1 0 0 26 138 167 0 331 0.287009 1 1 0 0 28453 147890 190969 0 367312 0.278777 1 1 -2648.29 -2648.19 -0.0387076 0.0860345 0.652776 1 0.65367 2 NA
rs11206510 rs11206510 01 55496039 T C NA 0 0 242656 111981 13006 0 367643 0.187673 1 1 0 0 223 99 9 0 331 0.176737 1 1 0 0 242433 111882 12997 0 367312 0.187682 1 1 -2648.29 -2648.07 -0.0672211 0.101974 0.50977 1 0.506711 2 NA
1:55502137_C_G rs2149041 01 55502137 C G NA 0 0 242393 112210 13040.4 4.07454e-09 367643 0.188077 0.992299 0.992299 0 0 210.843 107.188 12.9686 0 331 0.201096 0.99578 0.99578 0 0 242182 112103 13027.4 1.22142e-11 367312 0.188065 0.992295 0.992295 -2648.29 -2647.94 0.0816763 0.0972344 0.400912 1 0.404789 2 NA
rs2479409 rs2479409 01 55504650 G A NA 0 0 44719 166839 156085 0 367643 0.348541 1 1 0 0 37 161 133 0 331 0.354985 1 1 0 0 44682 166678 155952 0 367312 0.348535 1 1 -2648.29 -2648.24 -0.0264218 0.0812256 0.744962 1 0.745279 2 NA
rs10888897 rs10888897 01 55513061 T C NA 0 0 56462 175531 135650 0 367643 0.392303 1 1 0 0 52 158 121 0 331 0.39577 1 1 0 0 56410 175373 135529 0 367312 0.3923 1 1 -2648.29 -2648.27 -0.0152655 0.0795943 0.847905 1 0.847985 2 NA
1:55518752_C_T rs7552841 01 55518752 C T NA 0 0 142970 172753 51920.5 2.36905e-08 367643 0.376172 0.933839 0.933839 0 0 141.082 143.322 46.5961 0 331 0.357271 0.923556 0.923556 0 0 142829 172609 51873.9 3.79323e-11 367312 0.376189 0.933848 0.933848 -2648.29 -2647.75 -0.0873676 0.0846136 0.301816 1 0.299672 2 NA
rs562556 rs562556 01 55524237 G A NA 0 0 11876 108138 247629 0 367643 0.179372 1 1 0 0 9 100 222 0 331 0.178248 1 1 0 0 11867 108038 247407 0 367312 0.179373 1 1 -2648.29 -2648.28 0.00952218 0.101624 0.925348 1 0.925272 2 NA
1:55958030_C_T rs1998013 01 55958030 C T NA 0 0 365213 2424.65 5.47451 -1.92085e-09 367643 0.00331245 0.924788 0.924788 0 0 328.616 2.38431 0 0 331 0.00360168 0.897917 0.897917 0 0 364884 2422.27 5.47451 1.24558e-11 367312 0.00331219 0.924814 0.924814 -2648.29 -2648.28 0.103399 0.681693 0.879439 1 0.881652 2 NA
1:62953373_G_A rs10493326 01 62953373 G A NA 0 0 204911 139081 23651.2 4.94765e-09 367643 0.253484 0.986538 0.986538 0 0 189.235 125.671 16.0941 0 331 0.238457 0.985126 0.985126 0 0 204722 138955 23635.1 2.97398e-11 367312 0.253498 0.986539 0.986539 -2648.29 -2647.9 -0.0806737 0.0919384 0.380229 1 0.376842 2 NA
1:63133930_G_A rs4587594 01 63133930 G A NA 0 0 154571 167745 45327.3 -3.43425e-09 367643 0.351427 0.999167 0.999167 0 0 147 140.949 43.051 0 331 0.342977 0.998489 0.998489 0 0 154424 167604 45284.3 2.89901e-12 367312 0.351435 0.999167 0.999167 -2648.29 -2648.16 -0.0414733 0.0820647 0.613297 1 0.61254 2 NA
1:92993807_C_T rs6603981 01 92993807 C T NA 0 0 16188.4 118977 232477 -3.43425e-09 367643 0.205844 0.997189 0.997189 0 0 13 103 215 0 331 0.194864 1 1 0 0 16175.4 118874 232262 6.62936e-12 367312 0.205854 0.997187 0.997187 -2648.29 -2648.06 0.0653177 0.0977532 0.504012 1 0.501137 2 NA
rs12133576 rs12133576 01 93816400 A G NA 0 0 50176 170925 146542 0 367643 0.368941 1 1 0 0 38 144 149 0 331 0.332326 1 1 0 0 50138 170781 146393 0 367312 0.368974 1 1 -2648.29 -2646.25 0.16526 0.0825261 0.0452286 1 0.0433685 3 NA
rs646776 rs646776 01 109818530 C T NA 0 0 18205 127023 222415 0 367643 0.222271 1 1 0 0 12 117 202 0 331 0.212991 1 1 0 0 18193 126906 222213 0 367312 0.22228 1 1 -2648.29 -2648.12 0.0552475 0.0949942 0.560844 1 0.558782 2 NA
1:110198727_C_G rs1010167 01 110198727 C G NA 0 0 138015 174554 55073.9 -9.25502e-09 367643 0.387199 0.993892 0.993892 0 0 114.467 156.651 59.8824 0 331 0.417546 0.995899 0.995899 0 0 137901 174397 55014 -3.55413e-11 367312 0.387171 0.99389 0.99389 -2648.29 -2647.03 0.125732 0.0790468 0.111698 1 0.113051 3 NA
rs267733 rs267733 01 150958836 A G NA 0 0 258995 99148 9500 0 367643 0.160683 1 1 0 0 225 101 5 0 331 0.167674 1 1 0 0 258770 99047 9495 0 367312 0.160677 1 1 -2648.29 -2648.18 0.0494343 0.104151 0.635042 1 0.636891 2 NA
rs12145743 rs12145743 01 156700651 T G NA 0 0 161195 164538 41910 0 367643 0.337771 1 1 0 0 142 153 36 0 331 0.339879 1 1 0 0 161053 164385 41874 0 367312 0.337769 1 1 -2648.29 -2648.27 0.0167551 0.0822009 0.838485 1 0.838627 2 NA
rs4650994 rs4650994 01 178515312 G A NA 0 0 81154 181922 104567 0 367643 0.468158 1 1 0 0 82 151 98 0 331 0.475831 1 1 0 0 81072 181771 104469 0 367312 0.468151 1 1 -2648.29 -2648.2 -0.0328252 0.0776763 0.672595 1 0.672684 2 NA
1:182150978_C_A rs1689797 01 182150978 C A NA 0 0 163441 163324 40878.1 -2.44472e-09 367643 0.333312 0.997402 0.997402 0 0 142.996 153.008 34.9961 0 331 0.336858 0.999895 0.999895 0 0 163298 163171 40843.1 -9.64206e-12 367312 0.333309 0.9974 0.9974 -2648.29 -2648.27 0.0168171 0.0823028 0.838094 1 0.838241 2 NA
rs2642438 rs2642438 01 220970028 A G NA 0 0 32490 153267 181886 0 367643 0.296819 1 1 0 0 28 135 168 0 331 0.28852 1 1 0 0 32462 153132 181718 0 367312 0.296827 1 1 -2648.29 -2648.16 0.0430903 0.0857752 0.615412 1 0.614346 2 NA
1:220985811_T_C rs903319 01 220985811 T C NA 0 0 198725 143094 25823.5 6.98492e-10 367643 0.264851 0.994977 0.994977 0 0 182.604 128.984 19.4118 0 331 0.253486 0.995328 0.995328 0 0 198543 142965 25804.1 -8.71836e-12 367312 0.264861 0.994977 0.994977 -2648.29 -2648.08 -0.0578274 0.0896154 0.518743 1 0.516765 2 NA
rs4846914 rs4846914 01 230295691 G A NA 0 0 56760 176045 134838 0 367643 0.393813 1 1 0 0 39 172 120 0 331 0.377644 1 1 0 0 56721 175873 134718 0 367312 0.393827 1 1 -2648.29 -2647.94 0.0672942 0.0803623 0.402376 1 0.401133 2 NA
1:230419344_G_A rs6680658 01 230419344 G A NA 0 0 216249 131491 19903 2.15368e-09 367643 0.232967 0.986 0.986 0 0 178.941 134.686 17.3725 0 331 0.255939 0.986121 0.986121 0 0 216070 131356 19885.7 1.02105e-11 367312 0.232946 0.986 0.986 -2648.29 -2647.33 0.125568 0.0897574 0.161822 1 0.166257 3 NA
1:234849339_G_A rs2587534 01 234849339 G A NA 0 0 85070.7 183737 98835.1 3.7835e-09 367643 0.48128 0.992502 0.992502 0 0 76.8078 164.153 90.0392 0 331 0.480013 0.993699 0.993699 0 0 84993.9 183573 98745.1 6.19593e-12 367312 0.481281 0.992501 0.992501 -2648.29 -2648.29 0.00400036 0.0781255 0.959163 1 0.959162 2 NA
rs1367117 rs1367117 02 21263900 G A NA 0 0 161878 164017 41748 0 367643 0.336621 1 1 0 0 149 145 37 0 331 0.330816 1 1 0 0 161729 163872 41711 0 367312 0.336627 1 1 -2648.29 -2648.23 -0.0289361 0.0826668 0.726314 1 0.72589 2 NA
rs515135 rs515135 02 21286057 T C NA 0 0 11884 108448 247311 0 367643 0.179816 1 1 0 0 11 114 206 0 331 0.205438 1 1 0 0 11873 108334 247105 0 367312 0.179793 1 1 -2648.29 -2646.87 -0.164825 0.0962988 0.0869697 1 0.0922066 3 NA
rs1260326 rs1260326 02 27730940 T C NA 0 0 57446 175555 134642 0 367643 0.395012 1 1 0 0 45 153 133 0 331 0.367069 1 1 0 0 57401 175402 134509 0 367312 0.395037 1 1 -2648.29 -2647.22 0.117301 0.080727 0.146207 1 0.144227 3 NA
2:27731212_T_C rs3817588 02 27731212 T C NA 0 0 237991 115461 14190.9 -2.42726e-08 367643 0.195629 0.980656 0.980656 0 0 203.302 116.698 11 0 331 0.209514 0.977012 0.977012 0 0 237787 115345 14179.9 -6.82885e-11 367312 0.195616 0.980659 0.980659 -2648.29 -2647.91 0.0851664 0.0965081 0.377517 1 0.38162 2 NA
rs6544713 rs6544713 02 44073881 T C NA 0 0 38471 160739 168433 0 367643 0.32325 1 1 0 0 28 134 169 0 331 0.287009 1 1 0 0 38443 160605 168264 0 367312 0.323282 1 1 -2648.29 -2646.24 0.172022 0.0859472 0.0453402 1 0.042853 3 NA
rs4148218 rs4148218 02 44099582 G A NA 0 0 245310 109945 12388 0 367643 0.183223 1 1 0 0 200 115 16 0 331 0.222054 1 1 0 0 245110 109830 12372 0 367312 0.183188 1 1 -2648.29 -2645.16 0.23933 0.0935736 0.0105379 1 0.012404 3 NA
rs2710642 rs2710642 02 63149557 G A NA 0 0 39460 161658 166525 0 367643 0.32719 1 1 0 0 37 133 161 0 331 0.312689 1 1 0 0 39423 161525 166364 0 367312 0.327203 1 1 -2648.29 -2647.97 0.0672777 0.083937 0.422827 1 0.420912 2 NA
2:118576719_T_C rs17508045 02 118576719 T C NA 0 0 306025 58753.3 2864.9 3.49246e-10 367643 0.087698 0.997926 0.997926 0 0 266.871 60.1333 3.99608 0 331 0.102909 0.996388 0.996388 0 0 305758 58693.2 2860.91 -2.16716e-12 367312 0.0876843 0.997928 0.997928 -2648.29 -2647.41 0.173654 0.128143 0.175368 1 0.185376 3 NA
rs2030746 rs2030746 02 121309488 C T NA 0 0 125490 178620 63533 0 367643 0.415738 1 1 0 0 115 166 50 0 331 0.401813 1 1 0 0 125375 178454 63483 0 367312 0.41575 1 1 -2648.29 -2648 -0.0603578 0.0793508 0.446869 1 0.446004 2 NA
2:135762344_C_T rs16831243 02 135762344 C T NA 0 0 297981 65527.4 4134.64 1.45519e-09 367643 0.100365 0.998032 0.998032 0 0 269 58 4 0 331 0.0996979 1 1 0 0 297712 65469.4 4130.64 1.18803e-11 367312 0.100365 0.99803 0.99803 -2648.29 -2648.29 0.0114744 0.130869 0.930132 1 0.930236 2 NA
2:165551201_T_C rs7607980 02 165551201 T C NA 0 0 284344 77922.9 5376.6 9.8953e-10 367643 0.120601 0.997628 0.997628 0 0 270.086 57.9137 3 0 331 0.0965464 0.998511 0.998511 0 0 284073 77864.9 5373.6 5.15854e-12 367312 0.120622 0.997627 0.997627 -2648.29 -2646.4 -0.247873 0.131777 0.0599705 1 0.0517694 3 NA
2:165619163_T_G rs355838 02 165619163 T G NA 0 0 56394.1 175428 135821 -1.33878e-09 367643 0.391979 0.992057 0.992057 0 0 46.5255 189.706 94.7686 0 331 0.427125 0.995114 0.995114 0 0 56347.6 175238 135726 -1.22569e-12 367312 0.391947 0.992055 0.992055 -2648.29 -2646.68 -0.142124 0.0788899 0.0716168 1 0.0727102 3 NA
rs2287623 rs2287623 02 169830155 G A NA 0 0 57765 176327 133551 0 367643 0.39693 1 1 0 0 47 168 116 0 331 0.39577 1 1 0 0 57718 176159 133435 0 367312 0.396931 1 1 -2648.29 -2648.29 0.00676589 0.0796091 0.93227 1 0.932255 2 NA
rs1047891 rs1047891 02 211540507 C A NA 0 0 172182 158724 36737 0 367643 0.315793 1 1 0 0 151 151 29 0 331 0.31571 1 1 0 0 172031 158573 36708 0 367312 0.315793 1 1 -2648.29 -2648.29 -0.00262673 0.0836367 0.974945 1 0.974929 1 NA
rs1250229 rs1250229 02 216304384 T C NA 0 0 24475 143800 199368 0 367643 0.262143 1 1 0 0 24 135 172 0 331 0.276435 1 1 0 0 24451 143665 199196 0 367312 0.26213 1 1 -2648.29 -2647.95 -0.07211 0.0874596 0.409658 1 0.412151 2 NA
2:227122216_G_T rs1515110 02 227122216 G T NA 0 0 48616.5 170063 148964 2.56114e-09 367643 0.363526 0.998217 0.998217 0 0 40.0235 159.816 131.161 0 331 0.36233 0.99884 0.99884 0 0 48576.5 169903 148833 -6.50857e-12 367312 0.363527 0.998216 0.998216 -2648.29 -2648.29 0.00392157 0.0809226 0.961349 1 0.961342 2 NA
rs11563251 rs11563251 02 234679384 C T NA 0 0 290918 72185 4540 0 367643 0.110522 1 1 0 0 260 69 2 0 331 0.110272 1 1 0 0 290658 72116 4538 0 367312 0.110522 1 1 -2648.29 -2648.29 -0.00402281 0.124072 0.974134 1 0.97408 1 NA
3:12296469_G_A rs9875338 03 12296469 G A NA 0 0 132606 176147 58890 -2.91038e-10 367643 0.399745 0.998416 0.998416 0 0 120.498 161.267 49.2353 0 331 0.392352 0.9939 0.9939 0 0 132486 175985 58840.7 -2.224e-12 367312 0.399751 0.99842 0.99842 -2648.29 -2648.21 -0.031084 0.079862 0.697113 1 0.696798 2 NA
rs7640978 rs7640978 03 32533010 C T NA 0 0 305159 59567 2917 0 367643 0.0889463 1 1 0 0 290 37 4 0 331 0.0679758 1 1 0 0 304869 59530 2913 0 367312 0.0889652 1 1 -2648.29 -2646.29 -0.296275 0.154491 0.0551422 1 0.0452889 3 NA
Affx-22382690 rs2290547 03 47061183 G A NA 0 0 250154 106011 11478 0 367643 0.175397 1 1 0 0 240 79 12 0 331 0.155589 1 1 0 0 249914 105932 11466 0 367312 0.175415 1 1 -2648.29 -2647.39 -0.141323 0.107245 0.187587 1 0.180523 3 NA
3:50113034_A_G rs2240327 03 50113034 A G NA 0 0 100638 183372 83633 1.04774e-09 367643 0.476873 0.999813 0.999813 0 0 94.9686 151.031 85 0 331 0.484942 0.999812 0.999812 0 0 100543 183221 83548 5.68434e-14 367312 0.476866 0.999813 0.999813 -2648.29 -2648.21 0.0313339 0.0790873 0.691962 1 0.691991 2 NA
rs13326165 rs13326165 03 52532118 A G NA 0 0 15457 119234 232952 0 367643 0.204204 1 1 0 0 20 111 200 0 331 0.228097 1 1 0 0 15437 119123 232752 0 367312 0.204182 1 1 -2648.29 -2647.2 -0.139173 0.0929653 0.134383 1 0.139327 3 NA
rs6805251 rs6805251 03 119560606 T C NA 0 0 53883 173728 140032 0 367643 0.382836 1 1 0 0 49 155 127 0 331 0.382175 1 1 0 0 53834 173573 139905 0 367312 0.382837 1 1 -2648.29 -2648.29 0.00520912 0.0800687 0.948128 1 0.948117 2 NA
rs17345563 rs17345563 03 132209203 A G NA 0 0 289342 73619 4682 0 367643 0.112858 1 1 0 0 267 58 6 0 331 0.10574 1 1 0 0 289075 73561 4676 0 367312 0.112865 1 1 -2648.29 -2648.11 -0.0741558 0.126512 0.557771 1 0.553919 2 NA
3:135932359_C_T rs687339 03 135932359 C T NA 0 0 19126.1 129473 219044 -5.87897e-09 367643 0.228108 0.997226 0.997226 0 0 21.1216 113.631 196.247 0 331 0.23546 0.994199 0.994199 0 0 19104.9 129359 218848 -4.25757e-11 367312 0.228102 0.997229 0.997229 -2648.29 -2648.19 -0.0412776 0.0919598 0.653528 1 0.654707 2 NA
3:156798294_A_G rs1482852 03 156798294 A G NA 0 0 131835 177038 58770 2.21189e-09 367643 0.40063 0.996846 0.996846 0 0 117.973 162.973 50.0549 0 331 0.397405 0.998577 0.998577 0 0 131717 176875 58720 1.10703e-11 367312 0.400633 0.996844 0.996844 -2648.29 -2648.28 -0.00982555 0.0797431 0.901937 1 0.901905 2 NA
3:170727218_G_A rs10513688 03 170727218 G A NA 0 0 299650 64523.6 3469.13 6.98492e-10 367643 0.0971891 0.999859 0.999859 0 0 278 53 0 0 331 0.0800604 1 1 0 0 299372 64470.6 3469.13 -2.55795e-13 367312 0.0972046 0.999859 0.999859 -2648.29 -2647.17 -0.208633 0.143332 0.145504 1 0.133928 3 NA
rs6831256 rs6831256 04 3473139 A G NA 0 0 122347 179591 65705 0 367643 0.422966 1 1 0 0 105 173 53 0 331 0.42145 1 1 0 0 122242 179418 65652 0 367312 0.422967 1 1 -2648.29 -2648.29 -0.00425492 0.0788404 0.95696 1 0.956955 2 NA
4:26062990_A_G rs10019888 04 26062990 A G NA 0 0 256257 101247 10139.8 2.09548e-09 367643 0.165277 0.990718 0.990718 0 0 219.176 98.6196 13.2039 0 331 0.188863 0.988162 0.988162 0 0 256037 101148 10126.6 2.35687e-11 367312 0.165256 0.99072 0.99072 -2648.29 -2646.98 0.164257 0.0998358 0.0999129 1 0.10588 3 NA
rs442177 rs442177 04 88030261 G T NA 0 0 60686 177403 129554 0 367643 0.406338 1 1 0 0 59 161 111 0 331 0.42145 1 1 0 0 60627 177242 129443 0 367312 0.406325 1 1 -2648.29 -2647.94 -0.0662766 0.0788068 0.400347 1 0.401205 2 NA
4:88160140_C_T rs10029254 04 88160140 C T NA 0 0 217282 130595 19765.7 -4.07454e-10 367643 0.231375 0.999771 0.999771 0 0 199 122 10 0 331 0.214502 1 1 0 0 217083 130473 19755.7 -8.81073e-13 367312 0.23139 0.999771 0.999771 -2648.29 -2647.76 -0.096206 0.0947683 0.310024 1 0.305625 2 NA
rs3822072 rs3822072 04 89741269 G A NA 0 0 110799 182140 74704 0 367643 0.45091 1 1 0 0 111 168 52 0 331 0.410876 1 1 0 0 110688 181972 74652 0 367312 0.450946 1 1 -2648.29 -2646.17 -0.162244 0.0791148 0.0402921 1 0.0394431 3 NA
rs2602836 rs2602836 04 100014805 A G NA 0 0 64743 179602 123298 0 367643 0.420364 1 1 0 0 53 161 117 0 331 0.403323 1 1 0 0 64690 179441 123181 0 367312 0.42038 1 1 -2648.29 -2647.91 0.0689458 0.0793801 0.385092 1 0.384084 2 NA
rs13107325 rs13107325 04 103188709 C T NA 0 0 314590 51084 1969 0 367643 0.0748307 1 1 0 0 280 49 2 0 331 0.0800604 1 1 0 0 314310 51035 1967 0 367312 0.074826 1 1 -2648.29 -2648.19 0.0662004 0.143745 0.645129 1 0.648142 2 NA
rs6450176 rs6450176 05 53298025 G A NA 0 0 205174 139039 23430 0 367643 0.252825 1 1 0 0 183 129 19 0 331 0.252266 1 1 0 0 204991 138910 23411 0 367312 0.252826 1 1 -2648.29 -2648.29 -0.000826282 0.0895798 0.99264 1 0.992638 1 NA
5:55861786_C_T rs9686661 05 55861786 C T NA 0 0 235368 117459 14815.2 1.10595e-09 367643 0.200044 0.999703 0.999703 0 0 235.992 86.0078 9 0 331 0.157112 0.999911 0.999911 0 0 235132 117373 14806.2 -4.40536e-13 367312 0.200083 0.999703 0.999703 -2648.29 -2644.31 -0.291469 0.106814 0.00635735 1 0.00480423 3 NA
5:67714246_A_G rs4976033 05 67714246 A G NA 0 0 131266 176824 59552.2 1.78115e-08 367643 0.402468 0.972517 0.972517 0 0 132.745 152.659 45.5961 0 331 0.368355 0.968053 0.968053 0 0 131134 176672 59506.6 7.48344e-11 367312 0.402498 0.972521 0.972521 -2648.29 -2646.7 -0.145118 0.0820282 0.0768737 1 0.075073 3 NA
5:74562029_C_G rs2006760 05 74562029 C G NA 0 0 232590 119597 15455.7 1.88011e-08 367643 0.204694 0.974957 0.974957 0 0 200.969 107.125 22.9059 0 331 0.231023 0.969604 0.969604 0 0 232389 119490 15432.8 7.34506e-11 367312 0.20467 0.974963 0.974963 -2648.29 -2646.87 0.160279 0.0936279 0.08692 1 0.091708 3 NA
rs7703051 rs7703051 05 74625487 C A NA 0 0 143744 172116 51783 0 367643 0.374932 1 1 0 0 123 140 68 0 331 0.416918 1 1 0 0 143621 171976 51715 0 367312 0.374894 1 1 -2648.29 -2645.77 0.17797 0.0788772 0.0240528 1 0.0248429 3 NA
5:74648496_G_T rs17238484 05 74648496 G T NA 0 0 220697 127980 18965.4 5.82077e-11 367643 0.225642 0.999474 0.999474 0 0 205 99.0078 26.9922 0 331 0.231106 0.999934 0.999934 0 0 220492 127881 18938.4 -4.68958e-13 367312 0.225637 0.999473 0.999473 -2648.29 -2648.23 0.0310944 0.0921144 0.735693 1 0.736407 2 NA
rs12916 rs12916 05 74656539 T C NA 0 0 132174 176634 58835 0 367643 0.400258 1 1 0 0 111 148 72 0 331 0.441088 1 1 0 0 132063 176486 58763 0 367312 0.400221 1 1 -2648.29 -2645.94 0.170717 0.0783909 0.029423 1 0.0300621 3 NA
rs4530754 rs4530754 05 122855416 G A NA 0 0 76387 182339 108917 0 367643 0.455759 1 1 0 0 64 174 93 0 331 0.456193 1 1 0 0 76323 182165 108824 0 367312 0.455758 1 1 -2648.29 -2648.29 0.00259929 0.0781046 0.973452 1 0.973448 1 NA
rs6882076 rs6882076 05 156390297 T C NA 0 0 49177 170283 148183 0 367643 0.36535 1 1 0 0 38 172 121 0 331 0.374622 1 1 0 0 49139 170111 148062 0 367312 0.365342 1 1 -2648.29 -2648.17 -0.0396015 0.0803288 0.622018 1 0.622604 2 NA
6:16109163_A_C rs2294261 06 16109163 A C NA 0 0 95768.4 183285 88590.1 2.67755e-09 367643 0.490237 0.994417 0.994417 0 0 102.835 146.447 81.7176 0 331 0.4681 0.996932 0.996932 0 0 95665.6 183138 88508.4 2.8443e-11 367312 0.490257 0.994414 0.994414 -2648.29 -2647.67 -0.0865716 0.0780345 0.267257 1 0.266889 2 NA
6:26093141_G_A rs1800562 06 26093141 G A NA 0 0 313477 51911.4 2254.63 2.79397e-09 367643 0.0767329 0.997285 0.997285 0 0 284.976 39.0235 7 0 331 0.080096 0.999529 0.999529 0 0 313192 51872.3 2247.63 5.83356e-12 367312 0.0767299 0.997283 0.997283 -2648.29 -2648.27 0.0283239 0.143601 0.84364 1 0.844244 2 NA
rs2247056 rs2247056 06 31265490 T C NA 0 0 32592 153707 181344 0 367643 0.297695 1 1 0 0 29 136 166 0 331 0.293051 1 1 0 0 32563 153571 181178 0 367312 0.297699 1 1 -2648.29 -2648.22 0.0329331 0.085904 0.701445 1 0.700819 2 NA
6:34563164_A_G rs205262 06 34563164 A G NA 0 0 196653 144337 26652.4 8.14907e-10 367643 0.268796 0.998621 0.998621 0 0 164.063 140.373 26.5647 0 331 0.292299 0.997646 0.997646 0 0 196489 144197 26625.8 -2.58638e-12 367312 0.268775 0.998622 0.998622 -2648.29 -2647.36 0.117867 0.0855815 0.168434 1 0.172012 3 NA
6:43757896_C_A rs998584 06 43757896 C A NA 0 0 98516.4 183590 85536.2 -1.22818e-08 367643 0.482347 0.994692 0.994692 0 0 90.2431 161.945 78.8118 0 331 0.482732 0.997618 0.997618 0 0 98426.2 183428 85457.4 -3.8149e-11 367312 0.482346 0.994689 0.994689 -2648.29 -2648.29 0.00125912 0.0779339 0.98711 1 0.98711 1 NA
rs17789218 rs17789218 06 100600097 T C NA 0 0 209856 135892 21895 0 367643 0.24437 1 1 0 0 183 131 17 0 331 0.249245 1 1 0 0 209673 135761 21878 0 367312 0.244366 1 1 -2648.29 -2648.23 0.031883 0.090022 0.723212 1 0.723917 2 NA
6:116337503_G_A rs868943 06 116337503 G A NA 0 0 122660 178886 66096.8 -2.50293e-09 367643 0.423073 0.999376 0.999376 0 0 110.004 145 75.9961 0 331 0.448629 0.999952 0.999952 0 0 122550 178741 66020.8 -5.09459e-12 367312 0.42305 0.999376 0.999376 -2648.29 -2647.5 0.0985797 0.078169 0.207269 1 0.208124 3 NA
rs9491696 rs9491696 06 127452639 C G NA 0 0 94122 184018 89503 0 367643 0.493718 1 1 0 0 91 145 95 0 331 0.493958 1 1 0 0 94031 183873 89408 0 367312 0.493707 1 1 -2648.29 -2648.06 0.0532659 0.0778793 0.494004 1 0.493983 2 NA
6:139831757_T_C rs634869 06 139831757 T C NA 0 0 61843.2 177574 128225 -6.40284e-10 367643 0.409719 0.999687 0.999687 0 0 64 155 112 0 331 0.427492 1 1 0 0 61779.2 177419 128113 -2.6148e-12 367312 0.409703 0.999687 0.999687 -2648.29 -2647.83 -0.0753473 0.0785854 0.337662 1 0.338598 2 NA
6:152040291_T_C rs12525163 06 152040291 T C NA 0 0 193889 146385 27368.9 7.567e-10 367643 0.27353 0.998573 0.998573 0 0 165.098 133.894 32.0078 0 331 0.298957 0.999104 0.999104 0 0 193724 146251 27336.9 3.28271e-12 367312 0.273507 0.998572 0.998572 -2648.29 -2647.21 0.125962 0.0851175 0.138912 1 0.142331 3 NA
6:160575985_C_T rs2297374 06 160575985 C T NA 0 0 144005 171907 51731.5 -5.76256e-09 367643 0.374507 0.996826 0.996826 0 0 128.247 170.718 32.0353 0 331 0.354665 0.997114 0.997114 0 0 143877 171736 51699.4 -3.48024e-11 367312 0.374525 0.996826 0.996826 -2648.29 -2647.75 -0.0840638 0.0813632 0.301514 1 0.299587 2 NA
rs1564348 rs1564348 06 160578860 T C NA 0 0 253320 103781 10542 0 367643 0.169818 1 1 0 0 224 100 7 0 331 0.172205 1 1 0 0 253096 103681 10535 0 367312 0.169816 1 1 -2648.29 -2648.28 0.0158133 0.10313 0.878135 1 0.878342 2 NA
rs702485 rs702485 07 6449272 A G NA 0 0 109073 182191 76379 0 367643 0.455536 1 1 0 0 97 165 69 0 331 0.457704 1 1 0 0 108976 182026 76310 0 367312 0.455534 1 1 -2648.29 -2648.29 0.00333351 0.0781224 0.965964 1 0.965971 1 NA
7:16152174_T_A rs17286602 07 16152174 T A NA 0 0 120209 180211 67223.6 -9.31323e-10 367643 0.42794 0.996459 0.996459 0 0 105.067 166.027 59.9059 0 331 0.431781 0.996201 0.996201 0 0 120103 180045 67163.7 -1.51275e-11 367312 0.427936 0.996459 0.996459 -2648.29 -2648.27 0.0140713 0.0787423 0.858173 1 0.858218 2 NA
rs10282707 rs10282707 07 17911038 C T NA 0 0 133679 176084 57880 0 367643 0.396912 1 1 0 0 125 152 54 0 331 0.392749 1 1 0 0 133554 175932 57826 0 367312 0.396916 1 1 -2648.29 -2648.27 -0.0163072 0.0796714 0.837821 1 0.837729 2 NA
rs12670798 rs12670798 07 21607352 T C NA 0 0 208530 136828 22285 0 367643 0.246704 1 1 0 0 183 131 17 0 331 0.249245 1 1 0 0 208347 136697 22268 0 367312 0.246702 1 1 -2648.29 -2648.28 0.0135285 0.0899699 0.880475 1 0.880609 2 NA
rs4722551 rs4722551 07 25991826 T C NA 0 0 260226 98082 9335 0 367643 0.158784 1 1 0 0 232 86 13 0 331 0.169184 1 1 0 0 259994 97996 9322 0 367312 0.158775 1 1 -2648.29 -2648.04 0.0744231 0.103654 0.472759 1 0.476416 2 NA
rs2073547 rs2073547 07 44582331 A G NA 0 0 245464 109051 13128 0 367643 0.18402 1 1 0 0 212 105 14 0 331 0.200906 1 1 0 0 245252 108946 13114 0 367312 0.184004 1 1 -2648.29 -2647.7 0.106046 0.0964759 0.271683 1 0.276908 3 NA
rs217386 rs217386 07 44600695 G A NA 0 0 122011 179193 66439 0 367643 0.424421 1 1 0 0 124 135 72 0 331 0.42145 1 1 0 0 121887 179058 66367 0 367312 0.424424 1 1 -2648.29 -2648.28 -0.0106772 0.0786683 0.892039 1 0.892009 2 NA
rs4917014 rs4917014 07 50305863 T G NA 0 0 170033 160292 37318 0 367643 0.319506 1 1 0 0 148 152 31 0 331 0.323263 1 1 0 0 169885 160140 37287 0 367312 0.319502 1 1 -2648.29 -2648.26 0.0207438 0.0832965 0.803334 1 0.803568 2 NA
rs17145738 rs17145738 07 72982874 C T NA 0 0 283453 78574 5616 0 367643 0.122138 1 1 0 0 250 77 4 0 331 0.128399 1 1 0 0 283203 78497 5612 0 367312 0.122132 1 1 -2648.29 -2648.18 0.0540373 0.116071 0.641534 1 0.643774 2 NA
rs799160 rs799160 07 73060006 C T NA 0 0 96065 183981 87597 0 367643 0.488483 1 1 0 0 88 150 93 0 331 0.492447 1 1 0 0 95977 183831 87504 0 367312 0.488466 1 1 -2648.29 -2647.79 0.0778816 0.0779346 0.31764 1 0.317608 2 NA
7:116358044_A_G rs38855 07 116358044 A G NA 0 0 103008 183294 81340.4 -5.93718e-09 367643 0.470531 0.989759 0.989759 0 0 90.6235 169.588 70.7882 0 331 0.470037 0.991451 0.991451 0 0 102918 183125 81269.6 -1.86873e-11 367312 0.470532 0.989758 0.989758 -2648.29 -2648.29 -0.00330112 0.0782698 0.966358 1 0.966354 1 NA
7:130444934_A_G rs3996352 07 130444934 A G NA 0 0 94827.4 183503 89312.7 3.14321e-09 367643 0.4925 0.996092 0.996092 0 0 72.9647 168.055 89.9804 0 331 0.474297 0.999388 0.999388 0 0 94754.4 183335 89222.7 1.37845e-12 367312 0.49247 0.996089 0.996089 -2648.29 -2646.86 0.13162 0.0778989 0.0910993 1 0.0908453 3 NA
rs17173637 rs17173637 07 150529449 T C NA 0 0 308079 56892 2672 0 367643 0.0846419 1 1 0 0 264 65 2 0 331 0.10423 1 1 0 0 307815 56827 2670 0 367312 0.0846242 1 1 -2648.29 -2646.64 0.238366 0.127328 0.0611987 1 0.0696022 3 NA
8:9184231_G_A rs4240624 08 9184231 G A NA 0 0 3037.28 61092.2 303513 1.74623e-10 367643 0.0913478 0.999323 0.999323 0 0 2 57.3608 271.639 0 331 0.09269 0.995858 0.995858 0 0 3035.28 61034.9 303242 7.95808e-13 367312 0.0913466 0.999326 0.999326 -2648.29 -2648.28 -0.017193 0.134455 0.89825 1 0.898486 2 NA
8:9267117_C_T rs9693857 08 9267117 C T NA 0 0 112966 181961 72716.1 -1.22236e-09 367643 0.44526 0.99529 0.99529 0 0 93.3333 177.937 59.7294 0 331 0.449239 0.99121 0.99121 0 0 112873 181783 72656.4 1.3884e-11 367312 0.445256 0.995294 0.995294 -2648.29 -2648.27 0.017056 0.0786207 0.828255 1 0.828305 2 NA
8:15799853_G_C rs4332136 08 15799853 G C NA 0 0 361800 5821.84 21 3.14321e-09 367643 0.0079749 0.978214 0.978214 0 0 324.961 6.03922 0 0 331 0.00912268 0.993534 0.993534 0 0 361475 5815.8 21 1.08287e-11 367312 0.00797387 0.978198 0.978198 -2648.29 -2648.23 0.140045 0.410872 0.733217 1 0.739032 2 NA
rs4921914 rs4921914 08 18272438 C T NA 0 0 17863 128037 221743 0 367643 0.22272 1 1 0 0 17 101 213 0 331 0.203927 1 1 0 0 17846 127936 221530 0 367312 0.222737 1 1 -2648.29 -2647.61 0.111274 0.0967879 0.250281 1 0.245211 3 NA
rs12678919 rs12678919 08 19844222 A G NA 0 0 299569 64598 3476 0 367643 0.0973091 1 1 0 0 273 54 4 0 331 0.0936556 1 1 0 0 299296 64544 3472 0 367312 0.0973124 1 1 -2648.29 -2648.26 -0.0330955 0.133536 0.804259 1 0.8034 2 NA
8:19865843_G_A rs894210 08 19865843 G A NA 0 0 77462.3 182791 107390 1.74623e-09 367643 0.459298 0.992946 0.992946 0 0 74.6863 171.275 85.0392 0 331 0.484361 0.9941 0.9941 0 0 77387.6 182619 107305 -3.8014e-13 367312 0.459275 0.992945 0.992945 -2648.29 -2647.55 -0.095338 0.07811 0.222252 1 0.222575 2 NA
rs10102164 rs10102164 08 55421614 G A NA 0 0 228406 122700 16537 0 367643 0.211855 1 1 0 0 207 113 11 0 331 0.203927 1 1 0 0 228199 122587 16526 0 367312 0.211862 1 1 -2648.29 -2648.13 -0.0537556 0.0965381 0.577641 1 0.575632 2 NA
8:59385919_C_T rs2326077 08 59385919 C T NA 0 0 41722.8 164216 161704 -2.85218e-09 367643 0.336823 0.998927 0.998927 0 0 36.0039 150.961 144.035 0 331 0.336811 0.999642 0.999642 0 0 41686.8 164065 161560 -6.97042e-12 367312 0.336823 0.998926 0.998926 -2648.29 -2648.29 -0.00142255 0.0822989 0.986209 1 0.986213 1 NA
rs2293889 rs2293889 08 116599199 T G NA 0 0 68124 181368 118151 0 367643 0.431963 1 1 0 0 53 169 109 0 331 0.415408 1 1 0 0 68071 181199 118042 0 367312 0.431977 1 1 -2648.29 -2647.89 0.0702525 0.079147 0.374745 1 0.373856 2 NA
8:116663898_G_A rs2737252 08 116663898 G A NA 0 0 189831 148639 29173.6 1.57161e-09 367643 0.281504 0.996606 0.996606 0 0 166.769 138.067 26.1647 0 331 0.287607 0.993445 0.993445 0 0 189664 148501 29147.4 8.71125e-12 367312 0.281499 0.996609 0.996609 -2648.29 -2648.21 0.0334894 0.0862535 0.697819 1 0.698505 2 NA
8:121868551_G_T rs4871137 08 121868551 G T NA 0 0 37343.3 159071 171229 -1.97906e-09 367643 0.317913 0.997721 0.997721 0 0 32.0431 139.961 158.996 0 331 0.308228 0.999678 0.999678 0 0 37311.2 158931 171070 -1.37561e-11 367312 0.317922 0.997719 0.997719 -2648.29 -2648.17 0.0408196 0.0842497 0.628026 1 0.627139 2 NA
8:126474306_G_A rs2980885 08 126474306 G A NA 0 0 18550.5 128653 220440 -2.40398e-08 367643 0.225428 0.979756 0.979756 0 0 14.6902 111.824 204.486 0 331 0.213299 0.977438 0.977438 0 0 18535.8 128541 220235 -8.79297e-11 367312 0.225439 0.979758 0.979758 -2648.29 -2648 0.0730103 0.0962091 0.447929 1 0.444739 2 NA
8:126482621_C_A rs2954022 08 126482621 C A NA 0 0 105014 183109 79520.4 -8.73115e-10 367643 0.465328 0.999672 0.999672 0 0 80 188 63 0 331 0.47432 1 1 0 0 104934 182921 79457.4 4.0643e-12 367312 0.46532 0.999672 0.999672 -2648.29 -2648.18 0.0365758 0.0779387 0.638863 1 0.638976 2 NA
8:126482621_C_T rs2954022 08 126482621 C T NA 0 0 367299 343.506 0.113725 4.19095e-09 367643 0.000467482 0.694179 0.694179 0 0 329.145 1.8549 0 0 331 0.00280197 0.915096 0.915096 0 0 366970 341.651 0.113725 7.50333e-12 367312 0.000465379 0.69298 0.69298 NA NA NA NA NA NA NA 4 frequentist_add:model_fit_error:full_model:failed_to_converge_to_mle
rs4075205 rs4075205 08 144284709 T C NA 0 0 105980 182903 78760 0 367643 0.46298 1 1 0 0 93 160 78 0 331 0.477341 1 1 0 0 105887 182743 78682 0 367312 0.462967 1 1 -2648.29 -2647.99 0.059835 0.0779218 0.442555 1 0.442794 2 NA
8:145022657_G_T rs7832643 08 145022657 G T NA 0 0 130835 177109 59698.9 1.86265e-09 367643 0.403254 0.99187 0.99187 0 0 112.996 160.867 57.1373 0 331 0.415621 0.992796 0.992796 0 0 130722 176949 59641.8 9.08074e-12 367312 0.403243 0.991869 0.991869 -2648.29 -2648.08 0.0511488 0.0792481 0.518651 1 0.519282 2 NA
9:2640759_A_G rs3780181 09 2640759 A G NA 0 0 319761 46182.4 1699.8 7.10133e-09 367643 0.0674323 0.983967 0.983967 0 0 291.443 38.5294 1.02745 0 331 0.0613056 0.984054 0.984054 0 0 319469 46143.9 1698.77 1.80407e-11 367312 0.0674378 0.983967 0.983967 -2648.29 -2648.07 -0.106038 0.163478 0.516573 1 0.509843 2 NA
9:15304782_C_A rs686030 09 15304782 C A NA 0 0 7307.74 89274.9 271060 1.16415e-10 367643 0.141292 0.997838 0.997838 0 0 4.31765 61.5686 265.114 0 331 0.106048 0.991887 0.991887 0 0 7303.42 89213.3 270795 -9.37916e-13 367312 0.141324 0.997843 0.997843 -2648.29 -2644.68 0.326611 0.126986 0.0101109 1 0.00724448 3 NA
9:16904846_C_T rs7033354 09 16904846 C T NA 0 0 38090 160241 169312 -2.73576e-09 367643 0.321537 0.99779 0.99779 0 0 40.0078 133.855 157.137 0 331 0.323067 0.998547 0.998547 0 0 38050 160108 169154 -1.15108e-11 367312 0.321535 0.997789 0.997789 -2648.29 -2648.28 -0.00995319 0.0832685 0.904854 1 0.90491 2 NA
rs1883025 rs1883025 09 107664301 C T NA 0 0 204221 139492 23930 0 367643 0.254802 1 1 0 0 171 136 24 0 331 0.277946 1 1 0 0 204050 139356 23906 0 367312 0.254781 1 1 -2648.29 -2647.4 0.116534 0.0868198 0.179515 1 0.183348 3 NA
9:107684230_T_G rs2472509 09 107684230 T G NA 0 0 166632 161775 39235.5 8.26549e-09 367643 0.326739 0.982562 0.982562 0 0 142.486 153.957 34.5569 0 331 0.336965 0.98498 0.98498 0 0 166490 161621 39200.9 2.24656e-11 367312 0.326729 0.982559 0.982559 -2648.29 -2648.15 0.0439416 0.0829237 0.596178 1 0.597077 2 NA
rs8176720 rs8176720 09 136132873 T C NA 0 0 165335 162059 40249 0 367643 0.329881 1 1 0 0 142 157 32 0 331 0.333837 1 1 0 0 165193 161902 40217 0 367312 0.329878 1 1 -2648.29 -2648.27 0.0144193 0.0824473 0.861165 1 0.861275 2 NA
rs579459 rs579459 09 136154168 T C NA 0 0 230673 121134 15836 0 367643 0.207818 1 1 0 0 213 104 14 0 331 0.199396 1 1 0 0 230460 121030 15822 0 367312 0.207826 1 1 -2648.29 -2648.2 -0.0407052 0.0976382 0.676753 1 0.675528 2 NA
10:5196273_A_G rs1781930 10 5196273 A G NA 0 0 11602.8 107622 248418 5.82077e-11 367643 0.177928 0.999538 0.999538 0 0 10 103 218 0 331 0.185801 1 1 0 0 11592.8 107519 248200 -4.83169e-13 367312 0.177921 0.999538 0.999538 -2648.29 -2648.15 -0.0525135 0.100054 0.599686 1 0.60169 2 NA
rs970548 rs970548 10 46013277 A C NA 0 0 208592 136658 22393 0 367643 0.246767 1 1 0 0 204 109 18 0 331 0.219033 1 1 0 0 208388 136549 22375 0 367312 0.246792 1 1 -2648.29 -2646.9 -0.154621 0.0940115 0.100032 1 0.0952688 3 NA
10:65301725_T_C rs7897379 10 65301725 T C NA 0 0 99877.9 183743 84022.2 -1.04774e-09 367643 0.478436 0.9991 0.9991 0 0 87.9922 162.016 80.9922 0 331 0.489426 0.999906 0.999906 0 0 99789.9 183581 83941.3 -7.37543e-12 367312 0.478426 0.999099 0.999099 -2648.29 -2648.1 0.0475703 0.0778803 0.541323 1 0.541409 2 NA
rs2068888 rs2068888 10 94839642 G A NA 0 0 111308 181936 74399 0 367643 0.449803 1 1 0 0 104 164 63 0 331 0.438066 1 1 0 0 111204 181772 74336 0 367312 0.449814 1 1 -2648.29 -2648.1 -0.0483587 0.0783871 0.537287 1 0.5369 2 NA
rs2255141 rs2255141 10 113933886 A G NA 0 0 27847 146638 193158 0 367643 0.275175 1 1 0 0 24 122 185 0 331 0.256798 1 1 0 0 27823 146516 192973 0 367312 0.275191 1 1 -2648.29 -2647.78 0.0895342 0.0890877 0.314891 1 0.311429 2 NA
rs2923084 rs2923084 11 10388782 A G NA 0 0 248214 107729 11700 0 367643 0.178337 1 1 0 0 221 95 15 0 331 0.188822 1 1 0 0 247993 107634 11685 0 367312 0.178328 1 1 -2648.29 -2648.04 0.070254 0.0993857 0.479639 1 0.482853 2 NA
11:14276999_G_A rs2303975 11 14276999 G A NA 0 0 290446 72723.9 4473.22 -2.32831e-10 367643 0.111073 0.995931 0.995931 0 0 259.337 70.6627 1 0 331 0.109762 0.992794 0.992794 0 0 290187 72653.3 4472.22 1.04947e-11 367312 0.111074 0.995933 0.995933 -2648.29 -2648.28 -0.0188028 0.124995 0.880427 1 0.880137 2 NA
11:18656271_C_T rs10832962 11 18656271 C T NA 0 0 24576.6 141039 202027 -3.49246e-09 367643 0.258664 0.997176 0.997176 0 0 21.0627 106.8 203.137 0 331 0.224963 0.994462 0.994462 0 0 24555.6 140932 201824 -5.81224e-12 367312 0.258695 0.997178 0.997178 -2648.29 -2646.21 0.187577 0.0934712 0.0447717 1 0.0412547 3 NA
rs326214 rs326214 11 47298360 G A NA 0 0 38540 160496 168607 0 367643 0.323107 1 1 0 0 36 142 153 0 331 0.323263 1 1 0 0 38504 160354 168454 0 367312 0.323107 1 1 -2648.29 -2648.29 0.00110802 0.0831137 0.989363 1 0.989361 1 NA
rs17788930 rs17788930 11 47752775 A G NA 0 0 156993 166090 44560 0 367643 0.347089 1 1 0 0 139 151 41 0 331 0.351964 1 1 0 0 156854 165939 44519 0 367312 0.347085 1 1 -2648.29 -2648.26 0.020311 0.0812918 0.802701 1 0.802897 2 NA
11:51512090_T_C rs11246602 11 51512090 T C NA 0 0 276639 84522.2 6482.33 3.20142e-09 367643 0.132584 0.998718 0.998718 0 0 247.004 77.9882 6.00784 0 331 0.135958 0.998563 0.998563 0 0 276392 84444.2 6476.32 1.87583e-12 367312 0.13258 0.998718 0.998718 -2648.29 -2648.26 0.0272376 0.11356 0.810445 1 0.811059 2 NA
11:55324308_A_G rs12226802 11 55324308 A G NA 0 0 279135 82421 6086.81 -1.16415e-10 367643 0.12865 0.999736 0.999736 0 0 247.004 78.9961 5 0 331 0.134435 0.999949 0.999949 0 0 278888 82342 6081.81 -5.68434e-13 367312 0.128645 0.999736 0.999736 -2648.29 -2648.2 0.04874 0.114043 0.669101 1 0.670944 2 NA
rs174532 rs174532 11 61548874 G A NA 0 0 182070 153320 32253 0 367643 0.296247 1 1 0 0 184 119 28 0 331 0.26435 1 1 0 0 181886 153201 32225 0 367312 0.296275 1 1 -2648.29 -2646.74 -0.153397 0.0882388 0.0821347 1 0.0786045 3 NA
rs1535 rs1535 11 61597972 A G NA 0 0 157026 166517 44100 0 367643 0.346419 1 1 0 0 137 154 40 0 331 0.353474 1 1 0 0 156889 166363 44060 0 367312 0.346413 1 1 -2648.29 -2648.23 0.0287613 0.0813811 0.723777 1 0.724152 2 NA
rs12801636 rs12801636 11 65391317 G A NA 0 0 221001 127937 18705 0 367643 0.224874 1 1 0 0 204 107 20 0 331 0.222054 1 1 0 0 220797 127830 18685 0 367312 0.224877 1 1 -2648.29 -2648.27 -0.0195879 0.0934877 0.83404 1 0.833743 2 NA
rs499974 rs499974 11 75455021 C A NA 0 0 261531 97077 9035 0 367643 0.156602 1 1 0 0 227 100 4 0 331 0.163142 1 1 0 0 261304 96977 9031 0 367312 0.156596 1 1 -2648.29 -2648.16 0.0538619 0.105279 0.608925 1 0.611088 2 NA
11:116639104_A_G rs10790162 11 116639104 A G NA 0 0 1652.59 46448.9 319542 4.65661e-10 367643 0.0676663 0.998467 0.998467 0 0 2 41 288 0 331 0.0679758 1 1 0 0 1650.59 46407.9 319254 -7.95808e-13 367312 0.067666 0.998466 0.998466 -2648.29 -2648.29 -0.00262087 0.154661 0.98648 1 0.9865 1 NA
rs603446 rs603446 11 116654435 C T NA 0 0 109750 182299 75594 0 367643 0.453547 1 1 0 0 109 159 63 0 331 0.430514 1 1 0 0 109641 182140 75531 0 367312 0.453568 1 1 -2648.29 -2647.57 -0.0942622 0.078606 0.230461 1 0.229529 2 NA
11:122534504_T_C rs7117842 11 122534504 T C NA 0 0 146372 171087 50184.2 -1.79862e-08 367643 0.369183 0.988903 0.988903 0 0 132.196 150.973 47.8314 0 331 0.372561 0.993174 0.993174 0 0 146240 170936 50136.4 -9.54898e-11 367312 0.36918 0.988899 0.988899 -2648.29 -2648.28 0.0129167 0.0807169 0.872862 1 0.872932 2 NA
rs11220462 rs11220462 11 126243952 G A NA 0 0 276652 84429 6562 0 367643 0.132674 1 1 0 0 250 76 5 0 331 0.129909 1 1 0 0 276402 84353 6557 0 367312 0.132676 1 1 -2648.29 -2648.27 -0.0213445 0.115575 0.853479 1 0.853097 2 NA
12:20463526_A_G rs11045163 12 20463526 A G NA 0 0 119322 180184 68136.7 9.25502e-09 367643 0.430387 0.99506 0.99506 0 0 109.933 162.961 58.1059 0 331 0.421711 0.998036 0.998036 0 0 119212 180022 68078.6 3.0127e-11 367312 0.430395 0.995057 0.995057 -2648.29 -2648.17 -0.0388606 0.0788101 0.621948 1 0.621607 2 NA
12:57844049_C_T rs3741414 12 57844049 C T NA 0 0 211870 134105 21667.2 -8.73115e-10 367643 0.241321 0.999183 0.999183 0 0 186.204 119.8 24.9961 0 331 0.256484 0.998115 0.998115 0 0 211684 133986 21642.3 2.11742e-12 367312 0.241307 0.999184 0.999184 -2648.29 -2647.87 0.0822172 0.0891123 0.356203 1 0.359473 2 NA
rs10861661 rs10861661 12 107174646 A C NA 0 0 208460 137013 22170 0 367643 0.246643 1 1 0 0 182 124 25 0 331 0.26284 1 1 0 0 208278 136889 22145 0 367312 0.246628 1 1 -2648.29 -2647.87 0.0814477 0.0884939 0.357376 1 0.360499 2 NA
12:109950144_A_G rs2241210 12 109950144 A G NA 0 0 83594.8 183070 100978 -3.49246e-10 367643 0.476359 0.999793 0.999793 0 0 76.9843 164.016 90 0 331 0.480339 0.999907 0.999907 0 0 83517.8 182906 100888 3.21165e-12 367312 0.476355 0.999793 0.999793 -2648.29 -2648.27 -0.0147667 0.0778054 0.849474 1 0.849489 2 NA
rs653178 rs653178 12 112007756 C T NA 0 0 85741 183420 98482 0 367643 0.482672 1 1 0 0 68 184 79 0 331 0.483384 1 1 0 0 85673 183236 98403 0 367312 0.482671 1 1 -2648.29 -2648.29 -0.00611414 0.0778677 0.937415 1 0.937417 2 NA
12:112310580_G_A rs6489818 12 112310580 G A NA 0 0 249812 106378 11453.5 8.14907e-10 367643 0.175829 0.999793 0.999793 0 0 224 97 10 0 331 0.176737 1 1 0 0 249588 106281 11443.5 2.27374e-13 367312 0.175828 0.999792 0.999792 -2648.29 -2648.29 0.00750649 0.101946 0.941303 1 0.94135 2 NA
12:121376416_C_T rs1186380 12 121376416 C T NA 0 0 206323 138394 22926.1 9.77889e-09 367643 0.250577 0.991403 0.991403 0 0 189.153 123.714 18.1333 0 331 0.241662 0.98851 0.98851 0 0 206134 138270 22908 3.81064e-11 367312 0.250585 0.991405 0.991405 -2648.29 -2648.13 -0.0510618 0.0915182 0.576885 1 0.575224 2 NA
12:121416650_A_C rs1169288 12 121416650 A C NA 0 0 172202 158881 36559.9 2.20025e-08 367643 0.315524 0.989162 0.989162 0 0 153.49 148.471 29.0392 0 331 0.312008 0.991342 0.991342 0 0 172049 158732 36530.8 9.64384e-11 367312 0.315527 0.98916 0.98916 -2648.29 -2648.27 -0.0181349 0.0843841 0.829838 1 0.82965 2 NA
12:125259888_A_G rs838876 12 125259888 A G NA 0 0 36945.9 159460 171237 -3.17232e-08 367643 0.317362 0.977164 0.977164 0 0 34.4588 124.91 171.631 0 331 0.292791 0.980078 0.980078 0 0 36911.4 159335 171066 -1.49562e-10 367312 0.317384 0.977161 0.977161 -2648.29 -2647.34 0.117892 0.0864101 0.172462 1 0.16901 3 NA
12:125283766_C_T rs10773105 12 125283766 C T NA 0 0 89407.4 184024 94211.8 -3.84171e-09 367643 0.493466 0.997077 0.997077 0 0 72.9725 169.035 88.9922 0 331 0.475801 0.998045 0.998045 0 0 89334.4 183855 94122.8 3.1477e-12 367312 0.493482 0.997076 0.997076 -2648.29 -2647.84 0.0739579 0.0779952 0.343009 1 0.342774 2 NA
rs4942486 rs4942486 13 32953388 T C NA 0 0 83364 183387 100892 0 367643 0.476162 1 1 0 0 81 171 79 0 331 0.496979 1 1 0 0 83283 183216 100813 0 367312 0.476137 1 1 -2648.29 -2647.31 -0.109087 0.0777649 0.160683 1 0.160741 3 NA
rs1341267 rs1341267 13 95284980 C A NA 0 0 59052 176304 132287 0 367643 0.400399 1 1 0 0 57 164 110 0 331 0.41994 1 1 0 0 58995 176140 132177 0 367312 0.400382 1 1 -2648.29 -2647.76 -0.0808526 0.0787441 0.304525 1 0.305638 2 NA
rs8017377 rs8017377 14 24883887 G A NA 0 0 101701 183243 82699 0 367643 0.474157 1 1 0 0 94 169 68 0 331 0.460725 1 1 0 0 101607 183074 82631 0 367312 0.474169 1 1 -2648.29 -2648.04 -0.0553759 0.0780241 0.477872 1 0.477581 2 NA
rs4983559 rs4983559 14 105277209 G A NA 0 0 54863 174774 138006 0 367643 0.386924 1 1 0 0 56 164 111 0 331 0.416918 1 1 0 0 54807 174610 137895 0 367312 0.386897 1 1 -2648.29 -2647.08 -0.123329 0.0789857 0.118426 1 0.119785 3 NA
rs2412710 rs2412710 15 42683787 G A NA 0 0 354500 13031 112 0 367643 0.018027 1 1 0 0 317 14 0 0 331 0.021148 1 1 0 0 354183 13017 112 0 367312 0.0180242 1 1 -2648.29 -2648.1 0.170288 0.270558 0.52909 1 0.54 3 NA
15:44211273_T_C rs492571 15 44211273 T C NA 0 0 337467 29527.7 648.675 -8.14907e-10 367643 0.0419225 0.997857 0.997857 0 0 295 35 1 0 331 0.0558912 1 1 0 0 337172 29492.7 647.675 2.65743e-12 367312 0.0419099 0.997855 0.997855 -2648.29 -2646.83 0.3024 0.169455 0.0743351 1 0.0876499 3 NA
rs1532085 rs1532085 15 58683366 A G NA 0 0 55036 174219 138388 0 367643 0.38664 1 1 0 0 37 172 122 0 331 0.371601 1 1 0 0 54999 174047 138266 0 367312 0.386654 1 1 -2648.29 -2647.93 0.0679 0.0804683 0.398775 1 0.397442 2 NA
15:58731153_G_C rs261342 15 58731153 G C NA 0 0 17976.2 126343 223324 -1.64146e-08 367643 0.220725 0.988362 0.988362 0 0 17.2667 113.212 200.522 0 331 0.22318 0.991402 0.991402 0 0 17958.9 126230 223123 -5.68647e-11 367312 0.220722 0.98836 0.98836 -2648.29 -2648.28 -0.0132326 0.0937738 0.887782 1 0.887919 2 NA
rs2652834 rs2652834 15 63396867 A G NA 0 0 12888 111863 242892 0 367643 0.187191 1 1 0 0 11 116 204 0 331 0.208459 1 1 0 0 12877 111747 242688 0 367312 0.187172 1 1 -2648.29 -2647.31 -0.135811 0.0957693 0.156159 1 0.161704 3 NA
15:72566615_C_T rs1035744 15 72566615 C T NA 0 0 26417.8 145276 195949 4.30737e-09 367643 0.269435 0.995229 0.995229 0 0 20.7137 131.965 178.322 0 331 0.261922 0.994365 0.994365 0 0 26397.1 145144 195771 1.76925e-11 367312 0.269442 0.99523 0.99523 -2648.29 -2648.2 0.0377848 0.0888534 0.670655 1 0.669731 2 NA
rs3198697 rs3198697 16 15129940 C T NA 0 0 129024 177270 61349 0 367643 0.407961 1 1 0 0 113 166 52 0 331 0.407855 1 1 0 0 128911 177104 61297 0 367312 0.407961 1 1 -2648.29 -2648.29 0.000383106 0.0790866 0.996135 1 0.996135 1 NA
rs749671 rs749671 16 31088347 G A NA 0 0 144942 171612 51089 0 367643 0.372359 1 1 0 0 120 169 42 0 331 0.382175 1 1 0 0 144822 171443 51047 0 367312 0.37235 1 1 -2648.29 -2648.12 0.0472857 0.0800339 0.554641 1 0.555391 2 NA
16:53799977_T_G rs9930333 16 53799977 T G NA 0 0 122315 179595 65732.5 4.07454e-10 367643 0.423046 0.999843 0.999843 0 0 107.616 176.384 47 0 331 0.408436 0.998521 0.998521 0 0 122208 179419 65685.5 -3.69482e-13 367312 0.42306 0.999844 0.999844 -2648.29 -2648.03 -0.0566902 0.0792433 0.474365 1 0.473631 2 NA
rs9989419 rs9989419 16 56985139 A G NA 0 0 57313 175506 134824 0 367643 0.394584 1 1 0 0 49 164 118 0 331 0.39577 1 1 0 0 57264 175342 134706 0 367312 0.394583 1 1 -2648.29 -2648.29 -0.00544932 0.0794798 0.945338 1 0.945348 2 NA
rs5880 rs5880 16 57015091 G C NA 0 0 327986 38441 1216 0 367643 0.0555879 1 1 0 0 293 37 1 0 331 0.0589124 1 1 0 0 327693 38404 1215 0 367312 0.0555849 1 1 -2648.29 -2648.23 0.0595459 0.164872 0.717976 1 0.720342 2 NA
rs16942887 rs16942887 16 67928042 G A NA 0 0 287956 74708 4979 0 367643 0.115147 1 1 0 0 263 61 7 0 331 0.113293 1 1 0 0 287693 74647 4972 0 367312 0.115149 1 1 -2648.29 -2648.28 -0.0126577 0.122592 0.917764 1 0.91763 2 NA
16:72057282_A_G rs2288002 16 72057282 A G NA 0 0 69255.7 180711 117676 1.39698e-09 367643 0.434148 0.99485 0.99485 0 0 65.8078 161.435 103.757 0 331 0.442675 0.994538 0.994538 0 0 69189.9 180550 117572 -1.15747e-11 367312 0.43414 0.99485 0.99485 -2648.29 -2648.19 -0.0353236 0.0785817 0.653061 1 0.653285 2 NA
rs2000999 rs2000999 16 72108093 G A NA 0 0 241573 112715 13355 0 367643 0.18962 1 1 0 0 222 103 6 0 331 0.173716 1 1 0 0 241351 112612 13349 0 367312 0.189634 1 1 -2648.29 -2647.76 -0.104008 0.102604 0.310734 1 0.305299 3 NA
rs2925979 rs2925979 16 81534790 T C NA 0 0 33101 154536 180006 0 367643 0.300207 1 1 0 0 31 139 161 0 331 0.303625 1 1 0 0 33070 154397 179845 0 367312 0.300204 1 1 -2648.29 -2648.27 -0.0177727 0.0846227 0.83365 1 0.83384 2 NA
rs314253 rs314253 17 7091650 T C NA 0 0 155761 167026 44856 0 367643 0.349168 1 1 0 0 144 145 42 0 331 0.345921 1 1 0 0 155617 166881 44814 0 367312 0.34917 1 1 -2648.29 -2648.27 -0.0140056 0.0817492 0.863969 1 0.863873 2 NA
rs4791641 rs4791641 17 8161149 C T NA 0 0 90816 183529 93298 0 367643 0.496624 1 1 0 0 71 159 101 0 331 0.454683 1 1 0 0 90745 183370 93197 0 367312 0.496662 1 1 -2648.29 -2645.9 0.170374 0.078109 0.0291662 1 0.0288491 3 NA
17:37821435_G_T rs931992 17 37821435 G T NA 0 0 40720.2 163166 163757 3.49246e-10 367643 0.332668 0.998046 0.998046 0 0 32.9412 151.078 146.98 0 331 0.327735 0.999075 0.999075 0 0 40687.3 163014 163610 -8.88178e-12 367312 0.332672 0.998045 0.998045 -2648.29 -2648.27 0.0170721 0.0829085 0.836857 1 0.836701 2 NA
rs8077889 rs8077889 17 41878166 A C NA 0 0 227111 123853 16679 0 367643 0.213809 1 1 0 0 187 121 23 0 331 0.252266 1 1 0 0 226924 123732 16656 0 367312 0.213775 1 1 -2648.29 -2645.47 0.216867 0.0896608 0.0155741 1 0.0175547 3 NA
17:45391804_T_C rs7225700 17 45391804 T C NA 0 0 46242.7 168507 152894 5.82077e-11 367643 0.354953 0.999518 0.999518 0 0 42 167 122 0 331 0.379154 0.99995 0.99995 0 0 46200.7 168340 152772 8.3844e-13 367312 0.354931 0.999518 0.999518 -2648.29 -2647.4 -0.107447 0.0802559 0.180633 1 0.182602 3 NA
17:66882466_T_G rs4148005 17 66882466 T G NA 0 0 171418 159435 36790.2 -6.17001e-09 367643 0.316904 0.998377 0.998377 0 0 168.008 130.004 32.9882 0 331 0.296043 0.999408 0.999408 0 0 171250 159305 36757.2 -2.25242e-11 367312 0.316923 0.998376 0.998376 -2648.29 -2647.6 -0.0994539 0.0853403 0.243865 1 0.240774 3 NA
17:76388202_A_G rs4969178 17 76388202 A G NA 0 0 55554.9 174880 137208 1.98488e-08 367643 0.388951 0.976307 0.976307 0 0 58.2392 171.31 101.451 0 331 0.434725 0.97179 0.97179 0 0 55496.6 174709 137106 1.03839e-10 367312 0.38891 0.976311 0.976311 -2648.29 -2645.32 -0.194801 0.079592 0.0143852 1 0.0148812 3 NA
rs4939883 rs4939883 18 47167214 T C NA 0 0 11824 108397 247422 0 367643 0.179583 1 1 0 0 6 94 231 0 331 0.160121 1 1 0 0 11818 108303 247191 0 367312 0.179601 1 1 -2648.29 -2647.35 0.143149 0.106143 0.177454 1 0.170564 3 NA
18:47209143_C_T rs11660468 18 47209143 C T NA 0 0 136043 174701 56899.6 4.01633e-09 367643 0.392364 0.997576 0.997576 0 0 97.0196 171.827 62.1529 0 331 0.447331 0.998417 0.998417 0 0 135946 174529 56837.5 1.3145e-11 367312 0.392315 0.997575 0.997575 -2648.29 -2644.05 0.228788 0.0781581 0.00341975 1 0.0035858 3 NA
18:57798110_C_T rs952044 18 57798110 C T NA 0 0 165305 162609 39729.3 4.59841e-09 367643 0.329215 0.990504 0.990504 0 0 157.451 146.522 27.0275 0 331 0.302986 0.987773 0.987773 0 0 165147 162462 39702.3 1.67262e-11 367312 0.329239 0.990506 0.990506 -2648.29 -2647.26 -0.12144 0.0852341 0.154221 1 0.151001 3 NA
19:8431581_G_A rs2278236 19 8431581 G A NA 0 0 86128.3 183824 97691 3.60887e-09 367643 0.484275 0.99757 0.99757 0 0 75.0784 164.898 91.0235 0 331 0.475914 0.998844 0.998844 0 0 86053.3 183659 97600 7.71649e-12 367312 0.484282 0.997569 0.997569 -2648.29 -2648.2 0.0335528 0.0779513 0.666881 1 0.666804 2 NA
rs6511720 rs6511720 19 11202306 G T NA 0 0 285494 77068 5081 0 367643 0.118634 1 1 0 0 253 74 4 0 331 0.123867 1 1 0 0 285241 76994 5077 0 367312 0.118629 1 1 -2648.29 -2648.2 0.0492075 0.118204 0.677196 1 0.67906 2 NA
19:11227602_C_T rs688 19 11227602 C T NA 0 0 110675 182477 74491.8 -2.32831e-10 367643 0.450791 0.999301 0.999301 0 0 91.2941 171.725 67.9804 0 331 0.464783 0.99856 0.99856 0 0 110583 182305 74423.8 2.98428e-12 367312 0.450778 0.999301 0.999301 -2648.29 -2648.04 0.054663 0.0781279 0.484139 1 0.484447 2 NA
19:19407718_T_C rs10401969 19 19407718 T C NA 0 0 313405 52120.4 2117.37 8.73115e-10 367643 0.0766438 0.997444 0.997444 0 0 286 45 0 0 331 0.0679758 1 1 0 0 313119 52075.4 2117.37 -1.71099e-11 367312 0.0766516 0.997442 0.997442 -2648.29 -2647.95 -0.125777 0.154661 0.416076 1 0.407627 3 NA
rs731839 rs731839 19 33899065 G A NA 0 0 41270 163841 162532 0 367643 0.335082 1 1 0 0 44 153 134 0 331 0.364048 1 1 0 0 41226 163688 162398 0 367312 0.335056 1 1 -2648.29 -2647.09 -0.125849 0.0808898 0.119753 1 0.121967 3 NA
19:35556744_T_C rs1688030 19 35556744 T C NA 0 0 1691.18 45801.9 320150 4.07454e-10 367643 0.0668914 0.998272 0.998272 0 0 2 50 279 0 331 0.081571 1 1 0 0 1689.18 45751.9 319871 -9.9476e-13 367312 0.0668782 0.99827 0.99827 -2648.29 -2647.27 -0.208389 0.142088 0.142479 1 0.154178 3 NA
rs6859 rs6859 19 45382034 A G NA 0 0 65627 179040 122976 0 367643 0.422004 1 1 0 0 60 163 108 0 331 0.427492 1 1 0 0 65567 178877 122868 0 367312 0.422 1 1 -2648.29 -2648.24 -0.024606 0.0785627 0.754127 1 0.754271 2 NA
rs7254892 rs7254892 19 45389596 G A NA 0 0 344933 22370 340 0 367643 0.0313483 1 1 0 0 302 29 0 0 331 0.0438066 1 1 0 0 344631 22341 340 0 367312 0.0313371 1 1 -2648.29 -2646.65 0.363539 0.190547 0.056408 1 0.0705351 3 NA
rs492602 rs492602 19 49206417 A G NA 0 0 89567 183226 94850 0 367643 0.492815 1 1 0 0 89 151 91 0 331 0.496979 1 1 0 0 89478 183075 94759 0 367312 0.492811 1 1 -2648.29 -2648.24 -0.0237264 0.0781303 0.761374 1 0.761382 2 NA
rs17695224 rs17695224 19 52324216 G A NA 0 0 197528 144075 26040 0 367643 0.266774 1 1 0 0 181 124 26 0 331 0.265861 1 1 0 0 197347 143951 26014 0 367312 0.266775 1 1 -2648.29 -2648.29 -0.00231086 0.0881129 0.979077 1 0.979062 1 NA
rs103294 rs103294 19 54797848 C T NA 0 0 221283 127606 18754 0 367643 0.224558 1 1 0 0 188 125 18 0 331 0.243202 1 1 0 0 221095 127481 18736 0 367312 0.224541 1 1 -2648.29 -2647.71 0.0982477 0.0907884 0.279181 1 0.283241 3 NA
rs364585 rs364585 20 12962718 A G NA 0 0 56358 175315 135970 0 367643 0.391726 1 1 0 0 33 178 120 0 331 0.36858 1 1 0 0 56325 175137 135850 0 367312 0.391747 1 1 -2648.29 -2647.5 0.10093 0.0806647 0.210849 1 0.20893 3 NA
rs2328223 rs2328223 20 17845921 A C NA 0 0 242999 111748 12896 0 367643 0.187056 1 1 0 0 224 101 6 0 331 0.170695 1 1 0 0 242775 111647 12890 0 367312 0.187071 1 1 -2648.29 -2647.71 -0.109876 0.103394 0.287921 1 0.282167 3 NA
20:34154741_C_T rs7264396 20 34154741 C T NA 0 0 229301 122209 16133.7 -5.82077e-10 367643 0.21009 0.999709 0.999709 0 0 215.992 104.043 10.9647 0 331 0.190291 0.99959 0.99959 0 0 229085 122105 16122.7 -6.82121e-13 367312 0.210108 0.999709 0.999709 -2648.29 -2647.53 -0.120888 0.0993311 0.223595 1 0.217943 3 NA
20:39180436_T_C rs6016381 20 39180436 T C NA 0 0 134763 175280 57600.3 2.18279e-08 367643 0.395058 0.976161 0.976161 0 0 118.588 166.898 45.5137 0 331 0.389616 0.976315 0.976315 0 0 134644 175113 57554.8 7.46141e-11 367312 0.395063 0.976161 0.976161 -2648.29 -2648.23 -0.0272306 0.0807298 0.735887 1 0.735629 2 NA
20:39724338_T_C rs6065311 20 39724338 T C NA 0 0 99710.9 183970 83962.3 -6.40284e-10 367643 0.478582 0.999483 0.999483 0 0 83.2 166.804 80.9961 0 331 0.496671 0.99901 0.99901 0 0 99627.7 183803 83881.3 7.81597e-13 367312 0.478565 0.999483 0.999483 -2648.29 -2647.83 0.0744105 0.0779769 0.33995 1 0.340048 2 NA
rs1800961 rs1800961 20 43042364 C T NA 0 0 345102 22187 354 0 367643 0.0311375 1 1 0 0 310 21 0 0 331 0.0317221 1 1 0 0 344792 22166 354 0 367312 0.031137 1 1 -2648.29 -2648.29 0.0189898 0.221949 0.931817 1 0.932017 2 NA
20:44585420_A_G rs4465830 20 44585420 A G NA 0 0 243312 111575 12755.9 1.74623e-10 367643 0.18644 0.999604 0.999604 0 0 201.067 116.067 13.8667 0 331 0.217221 0.99656 0.99656 0 0 243111 111459 12742.1 1.58806e-12 367312 0.186413 0.999607 0.999607 -2648.29 -2646.31 0.191326 0.094493 0.0428916 1 0.046819 3 NA
rs181362 rs181362 22 21932068 C T NA 0 0 239971 113974 13698 0 367643 0.192265 1 1 0 0 221 96 14 0 331 0.187311 1 1 0 0 239750 113878 13684 0 367312 0.19227 1 1 -2648.29 -2648.24 -0.0298971 0.099732 0.764349 1 0.76364 2 NA
rs5763662 rs5763662 22 30378703 C T NA 0 0 351180 16289 174 0 367643 0.0226266 1 1 0 0 310 20 1 0 331 0.0332326 1 1 0 0 350870 16269 173 0 367312 0.022617 1 1 -2648.29 -2646.9 0.383886 0.217693 0.0778283 1 0.0959532 3 NA
22:38595411_G_A rs3761445 22 38595411 G A NA 0 0 59207 176674 131763 -3.66708e-09 367643 0.401323 0.998254 0.998254 0 0 50.0196 157.98 123 0 331 0.389758 0.999877 0.999877 0 0 59156.9 176516 131640 -8.97415e-12 367312 0.401334 0.998253 0.998253 -2648.29 -2648.11 0.048189 0.0797724 0.54579 1 0.545098 2 NA
# Completed successfully at 2019-06-21 23:02:22
