# Supplementary material for: Predicting the effect of statins on cancer risk using genetic variants from a Mendelian randomization study in the UK Biobank
Source: eLife. 2020 Oct 13;9:e57191. doi: 10.7554/eLife.57191 (PMC7553780; doi:10.7554/eLife.57191)
Supplement: Source data 1. [file elife-57191-data1.zip › Steve_April_ca_blad.out]

# Analysis: "SNPTEST analysis, started 2019-06-21 21:39:43"
#  started: 2019-06-21 21:47:41
# 
# Analysis properties:
#   -cov_names PC1 PC2 PC3 PC4 PC5 PC6 PC7 PC8 PC9 PC10 (user-supplied)
#   -data /scratch/am2609/Gwas/projects/Steve_April/bgen/Steve_April.bgen /scratch/am2609/Gwas/projects/Steve_April/input/cancer.sample (user-supplied)
#   -exclude_samples /scratch/am2609/Gwas/input_all/exclusion_list.txt (user-supplied)
#   -frequentist 1 (user-supplied)
#   -method newml (user-supplied)
#   -o /scratch/am2609/Gwas/projects/Steve_April/output/Steve_April_ca_blad.out (user-supplied)
#   -pheno ca_blad (user-supplied)
# 
alternate_ids rsid chromosome position alleleA alleleB incorrectly_coded all_A all_B all_AA all_AB all_BB all_NULL all_total all_maf all_info all_impute_info cases_A cases_B cases_AA cases_AB cases_BB cases_NULL cases_total cases_maf cases_info cases_impute_info controls_A controls_B controls_AA controls_AB controls_BB controls_NULL controls_total controls_maf controls_info controls_impute_info frequentist_add_null_ll frequentist_add_alternative_ll frequentist_add_beta_1:add/ca_blad=1 frequentist_add_se_1 frequentist_add_wald_pvalue_1 frequentist_add_degrees_of_freedom frequentist_add_lrt_pvalue iterations comment
rs10903129 rs10903129 01 25768937 A G NA 0 0 72176 181083 114384 0 367643 0.442596 1 1 0 0 473 1111 724 0 2308 0.445624 1 1 0 0 71703 179972 113660 0 365335 0.442577 1 1 -13991.3 -13991.2 -0.014523 0.0296923 0.62476 1 0.624852 2 NA
rs4660293 rs4660293 01 40028180 A G NA 0 0 215542 132037 20064 0 367643 0.234147 1 1 0 0 1303 889 116 0 2308 0.242851 1 1 0 0 214239 131148 19948 0 365335 0.234092 1 1 -13991.3 -13990.5 0.0449063 0.0344899 0.192912 1 0.194607 2 NA
rs2479394 rs2479394 01 55486064 G A NA 0 0 28479 148028 191136 0 367643 0.278784 1 1 0 0 146 942 1220 0 2308 0.267331 1 1 0 0 28333 147086 189916 0 365335 0.278856 1 1 -13991.3 -13989.9 0.0562069 0.0333935 0.0923422 1 0.0909609 2 NA
rs11206510 rs11206510 01 55496039 T C NA 0 0 242656 111981 13006 0 367643 0.187673 1 1 0 0 1513 700 95 0 2308 0.192808 1 1 0 0 241143 111281 12911 0 365335 0.18764 1 1 -13991.3 -13991 0.0295399 0.0374351 0.430057 1 0.431436 2 NA
1:55502137_C_G rs2149041 01 55502137 C G NA 0 0 242393 112210 13040.4 4.07454e-09 367643 0.188077 0.992299 0.992299 0 0 1522.96 695.949 89.0863 0 2308 0.189368 0.992793 0.992793 0 0 240870 111514 12951.3 -1.81366e-12 365335 0.188069 0.992295 0.992295 -13991.3 -13991.3 0.00988081 0.0378199 0.793892 1 0.794097 2 NA
rs2479409 rs2479409 01 55504650 G A NA 0 0 44719 166839 156085 0 367643 0.348541 1 1 0 0 300 994 1014 0 2308 0.345321 1 1 0 0 44419 165845 155071 0 365335 0.348561 1 1 -13991.3 -13991.2 0.0138554 0.0310498 0.655429 1 0.655203 2 NA
rs10888897 rs10888897 01 55513061 T C NA 0 0 56462 175531 135650 0 367643 0.392303 1 1 0 0 364 1110 834 0 2308 0.39818 1 1 0 0 56098 174421 134816 0 365335 0.392266 1 1 -13991.3 -13991 -0.0233725 0.0301851 0.43875 1 0.439111 2 NA
1:55518752_C_T rs7552841 01 55518752 C T NA 0 0 142970 172753 51920.5 2.36905e-08 367643 0.376172 0.933839 0.933839 0 0 957.173 1064.93 285.902 0 2308 0.354577 0.931296 0.931296 0 0 142013 171688 51634.5 6.54121e-12 365335 0.376308 0.933854 0.933854 -13991.3 -13986.1 -0.103256 0.0320449 0.00127199 1 0.00120004 3 NA
rs562556 rs562556 01 55524237 G A NA 0 0 11876 108138 247629 0 367643 0.179372 1 1 0 0 80 684 1544 0 2308 0.182842 1 1 0 0 11796 107454 246085 0 365335 0.17935 1 1 -13991.3 -13991.1 -0.0251894 0.0382018 0.509653 1 0.510767 2 NA
1:55958030_C_T rs1998013 01 55958030 C T NA 0 0 365213 2424.65 5.47451 -1.92085e-09 367643 0.00331245 0.924788 0.924788 0 0 2293.09 14.9059 0 0 2308 0.00322918 0.917644 0.917644 0 0 362920 2409.75 5.47451 -9.05942e-14 365335 0.00331298 0.924832 0.924832 -13991.3 -13991.3 -0.0228923 0.271696 0.932852 1 0.932584 2 NA
1:62953373_G_A rs10493326 01 62953373 G A NA 0 0 204911 139081 23651.2 4.94765e-09 367643 0.253484 0.986538 0.986538 0 0 1326.4 847.945 133.655 0 2308 0.241606 0.985457 0.985457 0 0 203584 138233 23517.5 -2.20712e-11 365335 0.253559 0.986544 0.986544 -13991.3 -13989.4 -0.0672351 0.0347529 0.0530321 1 0.051677 3 NA
1:63133930_G_A rs4587594 01 63133930 G A NA 0 0 154571 167745 45327.3 -3.43425e-09 367643 0.351427 0.999167 0.999167 0 0 966.741 1054.39 286.867 0 2308 0.352713 0.999642 0.999642 0 0 153604 166690 45040.4 3.20632e-13 365335 0.351419 0.999164 0.999164 -13991.3 -13991.3 0.00333772 0.030943 0.914101 1 0.914115 2 NA
1:92993807_C_T rs6603981 01 92993807 C T NA 0 0 16188.4 118977 232477 -3.43425e-09 367643 0.205844 0.997189 0.997189 0 0 115.827 736.937 1455.24 0 2308 0.209834 0.998139 0.998139 0 0 16072.6 118240 231022 -7.28306e-13 365335 0.205819 0.997183 0.997183 -13991.3 -13991.2 -0.0201256 0.0361228 0.577428 1 0.578176 2 NA
rs12133576 rs12133576 01 93816400 A G NA 0 0 50176 170925 146542 0 367643 0.368941 1 1 0 0 326 1035 947 0 2308 0.365468 1 1 0 0 49850 169890 145595 0 365335 0.368963 1 1 -13991.3 -13991.2 0.015708 0.0306499 0.608303 1 0.608055 2 NA
rs646776 rs646776 01 109818530 C T NA 0 0 18205 127023 222415 0 367643 0.222271 1 1 0 0 106 809 1393 0 2308 0.221187 1 1 0 0 18099 126214 221022 0 365335 0.222278 1 1 -13991.3 -13991.3 0.00306547 0.0355774 0.931337 1 0.931317 2 NA
1:110198727_C_G rs1010167 01 110198727 C G NA 0 0 138015 174554 55073.9 -9.25502e-09 367643 0.387199 0.993892 0.993892 0 0 849.953 1097.25 360.8 0 2308 0.394031 0.994119 0.994119 0 0 137165 173457 54713.1 -2.25118e-11 365335 0.387156 0.993891 0.993891 -13991.3 -13990.9 0.0293782 0.0303256 0.332667 1 0.333173 2 NA
rs267733 rs267733 01 150958836 A G NA 0 0 258995 99148 9500 0 367643 0.160683 1 1 0 0 1608 637 63 0 2308 0.165295 1 1 0 0 257387 98511 9437 0 365335 0.160654 1 1 -13991.3 -13991 0.0296295 0.0397812 0.456385 1 0.457852 2 NA
rs12145743 rs12145743 01 156700651 T G NA 0 0 161195 164538 41910 0 367643 0.337771 1 1 0 0 992 1034 282 0 2308 0.346187 1 1 0 0 160203 163504 41628 0 365335 0.337717 1 1 -13991.3 -13990.6 0.0368101 0.0310718 0.236144 1 0.237024 2 NA
rs4650994 rs4650994 01 178515312 G A NA 0 0 81154 181922 104567 0 367643 0.468158 1 1 0 0 524 1126 658 0 2308 0.470971 1 1 0 0 80630 180796 103909 0 365335 0.46814 1 1 -13991.3 -13991.2 -0.0126502 0.0295026 0.668082 1 0.668121 2 NA
1:182150978_C_A rs1689797 01 182150978 C A NA 0 0 163441 163324 40878.1 -2.44472e-09 367643 0.333312 0.997402 0.997402 0 0 1028.77 1032.19 247.039 0 2308 0.330647 0.996583 0.996583 0 0 162413 162291 40631 -6.00409e-12 365335 0.333329 0.997407 0.997407 -13991.3 -13991.2 -0.0127614 0.0314451 0.684866 1 0.684653 2 NA
rs2642438 rs2642438 01 220970028 A G NA 0 0 32490 153267 181886 0 367643 0.296819 1 1 0 0 226 931 1151 0 2308 0.29961 1 1 0 0 32264 152336 180735 0 365335 0.296802 1 1 -13991.3 -13991.2 -0.0141133 0.0322209 0.661375 1 0.661672 2 NA
1:220985811_T_C rs903319 01 220985811 T C NA 0 0 198725 143094 25823.5 6.98492e-10 367643 0.264851 0.994977 0.994977 0 0 1242.15 887.992 177.855 0 2308 0.269433 0.994206 0.994206 0 0 197483 142206 25645.7 -1.01394e-11 365335 0.264822 0.994982 0.994982 -13991.3 -13991.1 0.0244593 0.0333879 0.463814 1 0.46465 2 NA
rs4846914 rs4846914 01 230295691 G A NA 0 0 56760 176045 134838 0 367643 0.393813 1 1 0 0 324 1145 839 0 2308 0.388432 1 1 0 0 56436 174900 133999 0 365335 0.393847 1 1 -13991.3 -13991.1 0.0211553 0.0303478 0.485743 1 0.48541 2 NA
1:230419344_G_A rs6680658 01 230419344 G A NA 0 0 216249 131491 19903 2.15368e-09 367643 0.232967 0.986 0.986 0 0 1326.42 865.016 116.561 0 2308 0.237898 0.985861 0.985861 0 0 214923 130626 19786.5 1.3749e-12 365335 0.232935 0.986001 0.986001 -13991.3 -13991 0.028242 0.034945 0.418985 1 0.420134 2 NA
1:234849339_G_A rs2587534 01 234849339 G A NA 0 0 85070.7 183737 98835.1 3.7835e-09 367643 0.48128 0.992502 0.992502 0 0 517.871 1157.27 632.863 0 2308 0.475088 0.992927 0.992927 0 0 84552.8 182580 98202.2 -3.42584e-11 365335 0.481319 0.992499 0.992499 -13991.3 -13990.9 0.0272498 0.029699 0.358863 1 0.358763 2 NA
rs1367117 rs1367117 02 21263900 G A NA 0 0 161878 164017 41748 0 367643 0.336621 1 1 0 0 992 1069 247 0 2308 0.338605 1 1 0 0 160886 162948 41501 0 365335 0.336609 1 1 -13991.3 -13991.3 0.00703103 0.0312076 0.821747 1 0.821812 2 NA
rs515135 rs515135 02 21286057 T C NA 0 0 11884 108448 247311 0 367643 0.179816 1 1 0 0 74 695 1539 0 2308 0.182626 1 1 0 0 11810 107753 245772 0 365335 0.179798 1 1 -13991.3 -13991.2 -0.0182142 0.0382347 0.633805 1 0.634449 2 NA
rs1260326 rs1260326 02 27730940 T C NA 0 0 57446 175555 134642 0 367643 0.395012 1 1 0 0 365 1110 833 0 2308 0.398614 1 1 0 0 57081 174445 133809 0 365335 0.39499 1 1 -13991.3 -13991.2 -0.0153037 0.0301752 0.612042 1 0.612225 2 NA
2:27731212_T_C rs3817588 02 27731212 T C NA 0 0 237991 115461 14190.9 -2.42726e-08 367643 0.195629 0.980656 0.980656 0 0 1504.64 722.137 81.2196 0 2308 0.191633 0.982582 0.982582 0 0 236486 114739 14109.6 6.84697e-12 365335 0.195654 0.980644 0.980644 -13991.3 -13991.1 -0.0264929 0.0378263 0.483689 1 0.482485 2 NA
rs6544713 rs6544713 02 44073881 T C NA 0 0 38471 160739 168433 0 367643 0.32325 1 1 0 0 248 1016 1044 0 2308 0.327556 1 1 0 0 38223 159723 167389 0 365335 0.323223 1 1 -13991.3 -13991.1 -0.0198065 0.0314564 0.528923 1 0.529389 2 NA
rs4148218 rs4148218 02 44099582 G A NA 0 0 245310 109945 12388 0 367643 0.183223 1 1 0 0 1553 683 72 0 2308 0.179159 1 1 0 0 243757 109262 12316 0 365335 0.183248 1 1 -13991.3 -13991.1 -0.0238152 0.0385053 0.536252 1 0.535228 2 NA
rs2710642 rs2710642 02 63149557 G A NA 0 0 39460 161658 166525 0 367643 0.32719 1 1 0 0 261 1019 1028 0 2308 0.333839 1 1 0 0 39199 160639 165497 0 365335 0.327148 1 1 -13991.3 -13990.8 -0.0306751 0.031325 0.327455 1 0.328273 2 NA
2:118576719_T_C rs17508045 02 118576719 T C NA 0 0 306025 58753.3 2864.9 3.49246e-10 367643 0.087698 0.997926 0.997926 0 0 1921.02 372.094 14.8824 0 2308 0.0870578 0.997255 0.997255 0 0 304104 58381.2 2850.02 1.5774e-12 365335 0.087702 0.99793 0.99793 -13991.3 -13991.3 -0.0056012 0.0524406 0.914939 1 0.914875 2 NA
rs2030746 rs2030746 02 121309488 C T NA 0 0 125490 178620 63533 0 367643 0.415738 1 1 0 0 808 1121 379 0 2308 0.407062 1 1 0 0 124682 177499 63154 0 365335 0.415792 1 1 -13991.3 -13990.6 -0.0357861 0.0300689 0.233993 1 0.233493 2 NA
2:135762344_C_T rs16831243 02 135762344 C T NA 0 0 297981 65527.4 4134.64 1.45519e-09 367643 0.100365 0.998032 0.998032 0 0 1871.15 408.855 28 0 2308 0.100705 0.998836 0.998836 0 0 296110 65118.5 4106.64 -1.21148e-12 365335 0.100362 0.998027 0.998027 -13991.3 -13991.3 0.0135157 0.0494369 0.784551 1 0.784916 2 NA
2:165551201_T_C rs7607980 02 165551201 T C NA 0 0 284344 77922.9 5376.6 9.8953e-10 367643 0.120601 0.997628 0.997628 0 0 1804.62 461.365 42.0118 0 2308 0.118152 0.99762 0.99762 0 0 282539 77461.5 5334.59 -8.31335e-13 365335 0.120616 0.997628 0.997628 -13991.3 -13991.2 -0.0210044 0.0457876 0.646424 1 0.64555 2 NA
2:165619163_T_G rs355838 02 165619163 T G NA 0 0 56394.1 175428 135821 -1.33878e-09 367643 0.391979 0.992057 0.992057 0 0 345.451 1158.54 804.012 0 2308 0.400658 0.992136 0.992136 0 0 56048.7 174270 135017 -6.40465e-12 365335 0.391924 0.992057 0.992057 -13991.3 -13990.5 -0.0381219 0.0302824 0.208074 1 0.208657 2 NA
rs2287623 rs2287623 02 169830155 G A NA 0 0 57765 176327 133551 0 367643 0.39693 1 1 0 0 379 1071 858 0 2308 0.396231 1 1 0 0 57386 175256 132693 0 365335 0.396934 1 1 -13991.3 -13991.3 0.000500677 0.0302274 0.986785 1 0.986784 1 NA
rs1047891 rs1047891 02 211540507 C A NA 0 0 172182 158724 36737 0 367643 0.315793 1 1 0 0 1077 1012 219 0 2308 0.314125 1 1 0 0 171105 157712 36518 0 365335 0.315803 1 1 -13991.3 -13991.3 -0.00885119 0.0318002 0.780753 1 0.780638 2 NA
rs1250229 rs1250229 02 216304384 T C NA 0 0 24475 143800 199368 0 367643 0.262143 1 1 0 0 181 872 1255 0 2308 0.267331 1 1 0 0 24294 142928 198113 0 365335 0.26211 1 1 -13991.3 -13991 -0.0256617 0.0335611 0.444493 1 0.445371 2 NA
2:227122216_G_T rs1515110 02 227122216 G T NA 0 0 48616.5 170063 148964 2.56114e-09 367643 0.363526 0.998217 0.998217 0 0 295.867 1066.65 945.478 0 2308 0.35927 0.997983 0.997983 0 0 48320.6 168996 148019 -3.03402e-12 365335 0.363553 0.998218 0.998218 -13991.3 -13991.1 0.0191406 0.0308073 0.534401 1 0.534041 2 NA
rs11563251 rs11563251 02 234679384 C T NA 0 0 290918 72185 4540 0 367643 0.110522 1 1 0 0 1834 451 23 0 2308 0.107669 1 1 0 0 289084 71734 4517 0 365335 0.11054 1 1 -13991.3 -13991.1 -0.0294971 0.0476118 0.535565 1 0.534005 2 NA
3:12296469_G_A rs9875338 03 12296469 G A NA 0 0 132606 176147 58890 -2.91038e-10 367643 0.399745 0.998416 0.998416 0 0 819.133 1096.96 391.902 0 2308 0.407446 0.998383 0.998383 0 0 131787 175050 58498.1 -3.73923e-13 365335 0.399696 0.998416 0.998416 -13991.3 -13990.7 0.032726 0.0300666 0.276396 1 0.276888 2 NA
rs7640978 rs7640978 03 32533010 C T NA 0 0 305159 59567 2917 0 367643 0.0889463 1 1 0 0 1898 389 21 0 2308 0.0933709 1 1 0 0 303261 59178 2896 0 365335 0.0889184 1 1 -13991.3 -13990.8 0.0504782 0.0507644 0.320047 1 0.323316 2 NA
Affx-22382690 rs2290547 03 47061183 G A NA 0 0 250154 106011 11478 0 367643 0.175397 1 1 0 0 1598 644 66 0 2308 0.168111 1 1 0 0 248556 105367 11412 0 365335 0.175443 1 1 -13991.3 -13990.4 -0.0536729 0.0394635 0.173809 1 0.171291 2 NA
3:50113034_A_G rs2240327 03 50113034 A G NA 0 0 100638 183372 83633 1.04774e-09 367643 0.476873 0.999813 0.999813 0 0 601.937 1156.04 550.02 0 2308 0.488753 0.999889 0.999889 0 0 100036 182216 83083 -9.9476e-14 365335 0.476798 0.999813 0.999813 -13991.3 -13989.8 0.0521677 0.0300585 0.0826458 1 0.0826773 2 NA
rs13326165 rs13326165 03 52532118 A G NA 0 0 15457 119234 232952 0 367643 0.204204 1 1 0 0 113 737 1458 0 2308 0.208622 1 1 0 0 15344 118497 231494 0 365335 0.204176 1 1 -13991.3 -13991 -0.028317 0.0364525 0.437267 1 0.438497 2 NA
rs6805251 rs6805251 03 119560606 T C NA 0 0 53883 173728 140032 0 367643 0.382836 1 1 0 0 322 1128 858 0 2308 0.383882 1 1 0 0 53561 172600 139174 0 365335 0.382829 1 1 -13991.3 -13991.3 -0.00702007 0.0303751 0.817227 1 0.817276 2 NA
rs17345563 rs17345563 03 132209203 A G NA 0 0 289342 73619 4682 0 367643 0.112858 1 1 0 0 1828 457 23 0 2308 0.108969 1 1 0 0 287514 73162 4659 0 365335 0.112883 1 1 -13991.3 -13991.1 -0.0338147 0.0474068 0.475668 1 0.473747 2 NA
3:135932359_C_T rs687339 03 135932359 C T NA 0 0 19126.1 129473 219044 -5.87897e-09 367643 0.228108 0.997226 0.997226 0 0 134.082 827.965 1345.95 0 2308 0.237463 0.997648 0.997648 0 0 18992 128645 217698 -4.5155e-12 365335 0.228049 0.997224 0.997224 -13991.3 -13990.1 -0.0538354 0.0347567 0.1214 1 0.12315 2 NA
3:156798294_A_G rs1482852 03 156798294 A G NA 0 0 131835 177038 58770 2.21189e-09 367643 0.40063 0.996846 0.996846 0 0 768.035 1160.26 379.702 0 2308 0.415872 0.996896 0.996896 0 0 131067 175878 58390.3 -1.86429e-11 365335 0.400534 0.996845 0.996845 -13991.3 -13989.1 0.0630961 0.030088 0.0359891 1 0.0363244 3 NA
3:170727218_G_A rs10513688 03 170727218 G A NA 0 0 299650 64523.6 3469.13 6.98492e-10 367643 0.0971891 0.999859 0.999859 0 0 1894.96 391.043 22 0 2308 0.0942468 0.999874 0.999874 0 0 297755 64132.5 3447.13 -1.64846e-12 365335 0.0972077 0.999859 0.999859 -13991.3 -13991.1 -0.0357422 0.0505539 0.47956 1 0.47746 2 NA
rs6831256 rs6831256 04 3473139 A G NA 0 0 122347 179591 65705 0 367643 0.422966 1 1 0 0 752 1142 414 0 2308 0.426776 1 1 0 0 121595 178449 65291 0 365335 0.422942 1 1 -13991.3 -13991.1 0.0196307 0.0298846 0.511255 1 0.511457 2 NA
4:26062990_A_G rs10019888 04 26062990 A G NA 0 0 256257 101247 10139.8 2.09548e-09 367643 0.165277 0.990718 0.990718 0 0 1585.45 673.145 49.4039 0 2308 0.167234 0.988294 0.988294 0 0 254671 100573 10090.4 4.25704e-12 365335 0.165265 0.990733 0.990733 -13991.3 -13991.2 0.0156359 0.0397695 0.6942 1 0.694704 2 NA
rs442177 rs442177 04 88030261 G T NA 0 0 60686 177403 129554 0 367643 0.406338 1 1 0 0 355 1090 863 0 2308 0.389948 1 1 0 0 60331 176313 128691 0 365335 0.406442 1 1 -13991.3 -13988.9 0.0665744 0.0302906 0.0279593 1 0.0275963 3 NA
4:88160140_C_T rs10029254 04 88160140 C T NA 0 0 217282 130595 19765.7 -4.07454e-10 367643 0.231375 0.999771 0.999771 0 0 1353.04 822.973 131.988 0 2308 0.235474 0.99992 0.99992 0 0 215929 129772 19633.7 6.39488e-14 365335 0.231349 0.99977 0.99977 -13991.3 -13991.2 0.0167174 0.0348202 0.631151 1 0.631648 2 NA
rs3822072 rs3822072 04 89741269 G A NA 0 0 110799 182140 74704 0 367643 0.45091 1 1 0 0 719 1126 463 0 2308 0.444541 1 1 0 0 110080 181014 74241 0 365335 0.45095 1 1 -13991.3 -13991.1 -0.0212049 0.0297461 0.47593 1 0.475764 2 NA
rs2602836 rs2602836 04 100014805 A G NA 0 0 64743 179602 123298 0 367643 0.420364 1 1 0 0 444 1126 738 0 2308 0.436308 1 1 0 0 64299 178476 122560 0 365335 0.420264 1 1 -13991.3 -13989.1 -0.0629055 0.0298236 0.0349232 1 0.0351756 3 NA
rs13107325 rs13107325 04 103188709 C T NA 0 0 314590 51084 1969 0 367643 0.0748307 1 1 0 0 1970 321 17 0 2308 0.0769064 1 1 0 0 312620 50763 1952 0 365335 0.0748176 1 1 -13991.3 -13991.1 0.0329839 0.0555827 0.5529 1 0.5547 2 NA
rs6450176 rs6450176 05 53298025 G A NA 0 0 205174 139039 23430 0 367643 0.252825 1 1 0 0 1274 896 138 0 2308 0.253899 1 1 0 0 203900 138143 23292 0 365335 0.252819 1 1 -13991.3 -13991.3 0.00423067 0.0339476 0.900822 1 0.900855 2 NA
5:55861786_C_T rs9686661 05 55861786 C T NA 0 0 235368 117459 14815.2 1.10595e-09 367643 0.200044 0.999703 0.999703 0 0 1474 731.969 102.031 0 2308 0.20278 0.999928 0.999928 0 0 233894 116727 14713.2 -1.49569e-12 365335 0.200027 0.999702 0.999702 -13991.3 -13991.2 0.019072 0.0367053 0.603345 1 0.604023 2 NA
5:67714246_A_G rs4976033 05 67714246 A G NA 0 0 131266 176824 59552.2 1.78115e-08 367643 0.402468 0.972517 0.972517 0 0 817.51 1090.91 399.576 0 2308 0.40946 0.971882 0.971882 0 0 130449 175734 59152.6 2.09197e-11 365335 0.402423 0.972521 0.972521 -13991.3 -13990.9 0.0287226 0.030479 0.346003 1 0.34643 2 NA
5:74562029_C_G rs2006760 05 74562029 C G NA 0 0 232590 119597 15455.7 1.88011e-08 367643 0.204694 0.974957 0.974957 0 0 1439.43 767.992 100.576 0 2308 0.209953 0.97811 0.97811 0 0 231151 118829 15355.1 9.81437e-12 365335 0.204661 0.974937 0.974937 -13991.3 -13990.8 0.0374011 0.0366735 0.307805 1 0.309564 2 NA
rs7703051 rs7703051 05 74625487 C A NA 0 0 143744 172116 51783 0 367643 0.374932 1 1 0 0 865 1102 341 0 2308 0.386482 1 1 0 0 142879 171014 51442 0 365335 0.374859 1 1 -13991.3 -13989.9 0.0513143 0.0303275 0.0906444 1 0.09128 2 NA
5:74648496_G_T rs17238484 05 74648496 G T NA 0 0 220697 127980 18965.4 5.82077e-11 367643 0.225642 0.999474 0.999474 0 0 1333.72 843.29 130.992 0 2308 0.239444 0.999292 0.999292 0 0 219364 127137 18834.4 -8.02913e-13 365335 0.225554 0.999475 0.999475 -13991.3 -13988.7 0.0791192 0.034559 0.0220566 1 0.0229867 3 NA
rs12916 rs12916 05 74656539 T C NA 0 0 132174 176634 58835 0 367643 0.400258 1 1 0 0 784 1142 382 0 2308 0.412912 1 1 0 0 131390 175492 58453 0 365335 0.400178 1 1 -13991.3 -13989.7 0.054558 0.0300207 0.0691637 1 0.0696138 2 NA
rs4530754 rs4530754 05 122855416 G A NA 0 0 76387 182339 108917 0 367643 0.455759 1 1 0 0 485 1140 683 0 2308 0.457106 1 1 0 0 75902 181199 108234 0 365335 0.45575 1 1 -13991.3 -13991.3 -0.00619059 0.0296559 0.834646 1 0.83466 2 NA
rs6882076 rs6882076 05 156390297 T C NA 0 0 49177 170283 148183 0 367643 0.36535 1 1 0 0 311 1051 946 0 2308 0.362435 1 1 0 0 48866 169232 147237 0 365335 0.365369 1 1 -13991.3 -13991.2 0.0126642 0.030699 0.679952 1 0.679779 2 NA
6:16109163_A_C rs2294261 06 16109163 A C NA 0 0 95768.4 183285 88590.1 2.67755e-09 367643 0.490237 0.994417 0.994417 0 0 600.271 1148.64 559.086 0 2308 0.491078 0.993563 0.993563 0 0 95168.1 182136 88031 -5.50671e-12 365335 0.490232 0.994422 0.994422 -13991.3 -13991.3 0.00623352 0.0296246 0.833342 1 0.833345 2 NA
6:26093141_G_A rs1800562 06 26093141 G A NA 0 0 313477 51911.4 2254.63 2.79397e-09 367643 0.0767329 0.997285 0.997285 0 0 1963.35 329.694 14.9529 0 2308 0.0779029 0.99605 0.99605 0 0 311514 51581.7 2239.68 -2.18314e-12 365335 0.0767255 0.997293 0.997293 -13991.3 -13991.3 0.0171674 0.0552983 0.756218 1 0.756778 2 NA
rs2247056 rs2247056 06 31265490 T C NA 0 0 32592 153707 181344 0 367643 0.297695 1 1 0 0 197 989 1122 0 2308 0.29961 1 1 0 0 32395 152718 180222 0 365335 0.297683 1 1 -13991.3 -13991.3 -0.0100982 0.0324036 0.755315 1 0.75547 2 NA
6:34563164_A_G rs205262 06 34563164 A G NA 0 0 196653 144337 26652.4 8.14907e-10 367643 0.268796 0.998621 0.998621 0 0 1237.58 881.992 188.424 0 2308 0.272712 0.998917 0.998917 0 0 195416 143455 26463.9 -1.16351e-12 365335 0.268771 0.998619 0.998619 -13991.3 -13991.2 0.0177187 0.0331725 0.593247 1 0.593738 2 NA
6:43757896_C_A rs998584 06 43757896 C A NA 0 0 98516.4 183590 85536.2 -1.22818e-08 367643 0.482347 0.994692 0.994692 0 0 625.039 1161.03 521.933 0 2308 0.477663 0.995046 0.995046 0 0 97891.4 182429 85014.3 -2.7514e-11 365335 0.482376 0.994689 0.994689 -13991.3 -13991.2 -0.0162632 0.0296413 0.583233 1 0.583189 2 NA
rs17789218 rs17789218 06 100600097 T C NA 0 0 209856 135892 21895 0 367643 0.24437 1 1 0 0 1316 839 153 0 2308 0.24805 1 1 0 0 208540 135053 21742 0 365335 0.244347 1 1 -13991.3 -13991.2 0.0179565 0.034233 0.599905 1 0.600446 2 NA
6:116337503_G_A rs868943 06 116337503 G A NA 0 0 122660 178886 66096.8 -2.50293e-09 367643 0.423073 0.999376 0.999376 0 0 786.02 1112.56 409.416 0 2308 0.418413 0.999097 0.999097 0 0 121874 177774 65687.4 -2.82796e-12 365335 0.423102 0.999378 0.999378 -13991.3 -13991.1 -0.0193166 0.029935 0.518741 1 0.518527 2 NA
rs9491696 rs9491696 06 127452639 C G NA 0 0 94122 184018 89503 0 367643 0.493718 1 1 0 0 561 1168 579 0 2308 0.496101 1 1 0 0 93561 182850 88924 0 365335 0.493654 1 1 -13991.3 -13990.4 0.0399499 0.0295727 0.176726 1 0.176717 2 NA
6:139831757_T_C rs634869 06 139831757 T C NA 0 0 61843.2 177574 128225 -6.40284e-10 367643 0.409719 0.999687 0.999687 0 0 417.004 1110.4 780.592 0 2308 0.421233 0.999734 0.999734 0 0 61426.2 176464 127445 1.42109e-14 365335 0.409646 0.999687 0.999687 -13991.3 -13990.1 -0.047029 0.0298921 0.115651 1 0.116112 2 NA
6:152040291_T_C rs12525163 06 152040291 T C NA 0 0 193889 146385 27368.9 7.567e-10 367643 0.27353 0.998573 0.998573 0 0 1206.43 916.522 185.051 0 2308 0.278731 0.998898 0.998898 0 0 192683 145468 27183.9 -7.42517e-13 365335 0.273497 0.998571 0.998571 -13991.3 -13991.1 0.0243509 0.0330011 0.460586 1 0.46138 2 NA
6:160575985_C_T rs2297374 06 160575985 C T NA 0 0 144005 171907 51731.5 -5.76256e-09 367643 0.374507 0.996826 0.996826 0 0 930.541 1058.36 319.102 0 2308 0.367539 0.996877 0.996877 0 0 143074 170848 51412.4 -1.88543e-11 365335 0.374551 0.996826 0.996826 -13991.3 -13990.9 -0.0291174 0.0306638 0.34233 1 0.34172 2 NA
rs1564348 rs1564348 06 160578860 T C NA 0 0 253320 103781 10542 0 367643 0.169818 1 1 0 0 1572 662 74 0 2308 0.175477 1 1 0 0 251748 103119 10468 0 365335 0.169783 1 1 -13991.3 -13990.7 0.0418231 0.0388667 0.281898 1 0.284045 2 NA
rs702485 rs702485 07 6449272 A G NA 0 0 109073 182191 76379 0 367643 0.455536 1 1 0 0 719 1121 468 0 2308 0.445624 1 1 0 0 108354 181070 75911 0 365335 0.455598 1 1 -13991.3 -13990.6 -0.0366673 0.029731 0.217464 1 0.217174 2 NA
7:16152174_T_A rs17286602 07 16152174 T A NA 0 0 120209 180211 67223.6 -9.31323e-10 367643 0.42794 0.996459 0.996459 0 0 766.275 1131.38 410.349 0 2308 0.422893 0.996503 0.996503 0 0 119442 179080 66813.2 -5.40901e-12 365335 0.427972 0.996459 0.996459 -13991.3 -13991.1 -0.0213779 0.0299705 0.475662 1 0.475425 2 NA
rs10282707 rs10282707 07 17911038 C T NA 0 0 133679 176084 57880 0 367643 0.396912 1 1 0 0 841 1112 355 0 2308 0.394714 1 1 0 0 132838 174972 57525 0 365335 0.396926 1 1 -13991.3 -13991.3 -0.00751128 0.0302324 0.803785 1 0.803736 2 NA
rs12670798 rs12670798 07 21607352 T C NA 0 0 208530 136828 22285 0 367643 0.246704 1 1 0 0 1332 826 150 0 2308 0.243934 1 1 0 0 207198 136002 22135 0 365335 0.246722 1 1 -13991.3 -13991.2 -0.0157082 0.034413 0.648058 1 0.647626 2 NA
rs4722551 rs4722551 07 25991826 T C NA 0 0 260226 98082 9335 0 367643 0.158784 1 1 0 0 1663 584 61 0 2308 0.152946 1 1 0 0 258563 97498 9274 0 365335 0.158821 1 1 -13991.3 -13990.8 -0.0435585 0.0410021 0.288077 1 0.285675 2 NA
rs2073547 rs2073547 07 44582331 A G NA 0 0 245464 109051 13128 0 367643 0.18402 1 1 0 0 1584 649 75 0 2308 0.173094 1 1 0 0 243880 108402 13053 0 365335 0.184089 1 1 -13991.3 -13989.5 -0.0741652 0.0388124 0.0560222 1 0.0540478 3 NA
rs217386 rs217386 07 44600695 G A NA 0 0 122011 179193 66439 0 367643 0.424421 1 1 0 0 753 1112 443 0 2308 0.432842 1 1 0 0 121258 178081 65996 0 365335 0.424368 1 1 -13991.3 -13990.7 0.0341543 0.0297774 0.251387 1 0.251757 2 NA
rs4917014 rs4917014 07 50305863 T G NA 0 0 170033 160292 37318 0 367643 0.319506 1 1 0 0 1038 1024 246 0 2308 0.328423 1 1 0 0 168995 159268 37072 0 365335 0.319449 1 1 -13991.3 -13990.5 0.0396387 0.0315055 0.208337 1 0.209359 2 NA
rs17145738 rs17145738 07 72982874 C T NA 0 0 283453 78574 5616 0 367643 0.122138 1 1 0 0 1787 489 32 0 2308 0.119801 1 1 0 0 281666 78085 5584 0 365335 0.122152 1 1 -13991.3 -13991.2 -0.0206835 0.045414 0.64879 1 0.647937 2 NA
rs799160 rs799160 07 73060006 C T NA 0 0 96065 183981 87597 0 367643 0.488483 1 1 0 0 587 1144 577 0 2308 0.497834 1 1 0 0 95478 182837 87020 0 365335 0.488424 1 1 -13991.3 -13990.6 0.035864 0.0295867 0.225449 1 0.225473 2 NA
7:116358044_A_G rs38855 07 116358044 A G NA 0 0 103008 183294 81340.4 -5.93718e-09 367643 0.470531 0.989759 0.989759 0 0 645.318 1171 491.678 0 2308 0.466716 0.990822 0.990822 0 0 102363 182123 80848.7 -1.36122e-11 365335 0.470555 0.989752 0.989752 -13991.3 -13991.2 -0.0153327 0.0297435 0.606206 1 0.606146 2 NA
7:130444934_A_G rs3996352 07 130444934 A G NA 0 0 94827.4 183503 89312.7 3.14321e-09 367643 0.4925 0.996092 0.996092 0 0 566.745 1151.96 589.294 0 2308 0.495115 0.996365 0.996365 0 0 94260.6 182351 88723.4 -1.45377e-11 365335 0.492422 0.99609 0.99609 -13991.3 -13989.8 0.0517069 0.0295943 0.0806041 1 0.0805936 2 NA
rs17173637 rs17173637 07 150529449 T C NA 0 0 308079 56892 2672 0 367643 0.0846419 1 1 0 0 1931 355 22 0 2308 0.0864385 1 1 0 0 306148 56537 2650 0 365335 0.0846305 1 1 -13991.3 -13991.3 0.0178323 0.0525631 0.734418 1 0.735036 2 NA
8:9184231_G_A rs4240624 08 9184231 G A NA 0 0 3037.28 61092.2 303513 1.74623e-10 367643 0.0913478 0.999323 0.999323 0 0 23.0039 376.957 1908.04 0 2308 0.0916301 0.999809 0.999809 0 0 3014.27 60715.3 301605 -2.84217e-14 365335 0.091346 0.999319 0.999319 -13991.3 -13991.3 -0.000664468 0.0512221 0.98965 1 0.989654 1 NA
8:9267117_C_T rs9693857 08 9267117 C T NA 0 0 112966 181961 72716.1 -1.22236e-09 367643 0.44526 0.99529 0.99529 0 0 695.176 1149.16 463.663 0 2308 0.449845 0.996387 0.996387 0 0 112271 180812 72252.5 -2.14628e-11 365335 0.445231 0.995283 0.995283 -13991.3 -13991.1 0.0204369 0.029773 0.492446 1 0.492596 2 NA
8:15799853_G_C rs4332136 08 15799853 G C NA 0 0 361800 5821.84 21 3.14321e-09 367643 0.0079749 0.978214 0.978214 0 0 2264.4 43.5961 0 0 2308 0.00944456 0.972041 0.972041 0 0 359536 5778.24 21 -3.67706e-13 365335 0.00796562 0.97826 0.97826 -13991.3 -13990.6 0.188548 0.154848 0.223363 1 0.237509 3 NA
rs4921914 rs4921914 08 18272438 C T NA 0 0 17863 128037 221743 0 367643 0.22272 1 1 0 0 100 748 1460 0 2308 0.205373 1 1 0 0 17763 127289 220283 0 365335 0.22283 1 1 -13991.3 -13987.1 0.105892 0.0366533 0.00386444 1 0.00352034 3 NA
rs12678919 rs12678919 08 19844222 A G NA 0 0 299569 64598 3476 0 367643 0.0973091 1 1 0 0 1874 411 23 0 2308 0.0990035 1 1 0 0 297695 64187 3453 0 365335 0.0972984 1 1 -13991.3 -13991.3 0.0176413 0.0494642 0.721355 1 0.721975 2 NA
8:19865843_G_A rs894210 08 19865843 G A NA 0 0 77462.3 182791 107390 1.74623e-09 367643 0.459298 0.992946 0.992946 0 0 501.184 1166.15 640.663 0 2308 0.469784 0.992731 0.992731 0 0 76961.1 181625 106749 -1.55307e-11 365335 0.459232 0.992948 0.992948 -13991.3 -13990.2 -0.0441647 0.0297234 0.137317 1 0.137507 2 NA
rs10102164 rs10102164 08 55421614 G A NA 0 0 228406 122700 16537 0 367643 0.211855 1 1 0 0 1430 761 117 0 2308 0.215555 1 1 0 0 226976 121939 16420 0 365335 0.211832 1 1 -13991.3 -13991.1 0.0212771 0.0359291 0.553719 1 0.554508 2 NA
8:59385919_C_T rs2326077 08 59385919 C T NA 0 0 41722.8 164216 161704 -2.85218e-09 367643 0.336823 0.998927 0.998927 0 0 261.541 1013.11 1033.35 0 2308 0.332796 0.998513 0.998513 0 0 41461.3 163203 160671 -1.65556e-12 365335 0.336849 0.998929 0.998929 -13991.3 -13991.1 0.0184198 0.0313684 0.557063 1 0.556666 2 NA
rs2293889 rs2293889 08 116599199 T G NA 0 0 68124 181368 118151 0 367643 0.431963 1 1 0 0 447 1153 708 0 2308 0.443458 1 1 0 0 67677 180215 117443 0 365335 0.43189 1 1 -13991.3 -13990 -0.0476689 0.0298164 0.109877 1 0.110203 2 NA
8:116663898_G_A rs2737252 08 116663898 G A NA 0 0 189831 148639 29173.6 1.57161e-09 367643 0.281504 0.996606 0.996606 0 0 1195.41 946.075 166.518 0 2308 0.277104 0.996499 0.996499 0 0 188635 147693 29007.1 -4.63984e-12 365335 0.281532 0.996607 0.996607 -13991.3 -13991 -0.0254851 0.033077 0.441016 1 0.440165 2 NA
8:121868551_G_T rs4871137 08 121868551 G T NA 0 0 37343.3 159071 171229 -1.97906e-09 367643 0.317913 0.997721 0.997721 0 0 233.635 1014.06 1060.31 0 2308 0.320912 0.997442 0.997442 0 0 37109.7 158057 170169 -2.86882e-12 365335 0.317894 0.997722 0.997722 -13991.3 -13991.3 -0.0114958 0.0316766 0.71667 1 0.716854 2 NA
8:126474306_G_A rs2980885 08 126474306 G A NA 0 0 18550.5 128653 220440 -2.40398e-08 367643 0.225428 0.979756 0.979756 0 0 109.063 793.341 1405.6 0 2308 0.219122 0.978891 0.978891 0 0 18441.4 127860 219034 -4.78062e-11 365335 0.225468 0.979762 0.979762 -13991.3 -13990.8 0.0382151 0.0361498 0.290452 1 0.288735 2 NA
8:126482621_C_A rs2954022 08 126482621 C A NA 0 0 105014 183109 79520.4 -8.73115e-10 367643 0.465328 0.999672 0.999672 0 0 644.784 1139.22 524 0 2308 0.473834 0.999805 0.999805 0 0 104369 181969 78996.4 2.16716e-13 365335 0.465275 0.999671 0.999671 -13991.3 -13990.6 0.034625 0.0296019 0.242128 1 0.242278 2 NA
8:126482621_C_T rs2954022 08 126482621 C T NA 0 0 367299 343.506 0.113725 4.19095e-09 367643 0.000467482 0.694179 0.694179 0 0 2305.41 2.58824 0 0 2308 0.00056071 0.682389 0.682389 0 0 364994 340.918 0.113725 -8.66862e-13 365335 0.000466894 0.694268 0.694268 -13991.3 -13991.3 0.275306 0.712211 0.699089 1 0.716711 3 NA
rs4075205 rs4075205 08 144284709 T C NA 0 0 105980 182903 78760 0 367643 0.46298 1 1 0 0 647 1168 493 0 2308 0.466638 1 1 0 0 105333 181735 78267 0 365335 0.462957 1 1 -13991.3 -13991.2 0.0135939 0.0296245 0.646326 1 0.646376 2 NA
8:145022657_G_T rs7832643 08 145022657 G T NA 0 0 130835 177109 59698.9 1.86265e-09 367643 0.403254 0.99187 0.99187 0 0 832.29 1088.68 387.027 0 2308 0.403539 0.992843 0.992843 0 0 130002 176021 59311.9 -7.91989e-12 365335 0.403253 0.991864 0.991864 -13991.3 -13991.3 0.000707472 0.0302246 0.981326 1 0.981327 1 NA
9:2640759_A_G rs3780181 09 2640759 A G NA 0 0 319761 46182.4 1699.8 7.10133e-09 367643 0.0674323 0.983967 0.983967 0 0 2016.91 282.067 9.01961 0 2308 0.0650143 0.983946 0.983946 0 0 317744 45900.4 1690.78 4.46754e-12 365335 0.0674476 0.983967 0.983967 -13991.3 -13991.2 -0.0350076 0.0603657 0.561966 1 0.559973 2 NA
9:15304782_C_A rs686030 09 15304782 C A NA 0 0 7307.74 89274.9 271060 1.16415e-10 367643 0.141292 0.997838 0.997838 0 0 51 568.753 1688.25 0 2308 0.14531 0.997742 0.997742 0 0 7256.74 88706.2 269372 -1.1724e-13 365335 0.141267 0.997839 0.997839 -13991.3 -13991 -0.0327409 0.0419712 0.435344 1 0.437099 2 NA
9:16904846_C_T rs7033354 09 16904846 C T NA 0 0 38090 160241 169312 -2.73576e-09 367643 0.321537 0.99779 0.99779 0 0 225.055 1042.7 1040.24 0 2308 0.323399 0.997848 0.997848 0 0 37865 159199 168271 -1.07576e-11 365335 0.321525 0.997789 0.997789 -13991.3 -13991.3 -0.011623 0.0316035 0.71304 1 0.713226 2 NA
rs1883025 rs1883025 09 107664301 C T NA 0 0 204221 139492 23930 0 367643 0.254802 1 1 0 0 1327 834 147 0 2308 0.244367 1 1 0 0 202894 138658 23783 0 365335 0.254867 1 1 -13991.3 -13990.1 -0.0538057 0.0343709 0.117479 1 0.115835 2 NA
9:107684230_T_G rs2472509 09 107684230 T G NA 0 0 166632 161775 39235.5 8.26549e-09 367643 0.326739 0.982562 0.982562 0 0 1057.33 1004.55 246.122 0 2308 0.324262 0.984158 0.984158 0 0 165575 160771 38989.4 -1.36708e-11 365335 0.326754 0.982552 0.982552 -13991.3 -13991.3 -0.00967613 0.0318095 0.760983 1 0.760852 2 NA
rs8176720 rs8176720 09 136132873 T C NA 0 0 165335 162059 40249 0 367643 0.329881 1 1 0 0 1062 1018 228 0 2308 0.319324 1 1 0 0 164273 161041 40021 0 365335 0.329948 1 1 -13991.3 -13990.4 -0.0426611 0.0316621 0.177856 1 0.176767 2 NA
rs579459 rs579459 09 136154168 T C NA 0 0 230673 121134 15836 0 367643 0.207818 1 1 0 0 1438 774 96 0 2308 0.209272 1 1 0 0 229235 120360 15740 0 365335 0.207809 1 1 -13991.3 -13991.3 0.0055338 0.0364113 0.879203 1 0.879265 2 NA
10:5196273_A_G rs1781930 10 5196273 A G NA 0 0 11602.8 107622 248418 5.82077e-11 367643 0.177928 0.999538 0.999538 0 0 78.9961 723.533 1505.47 0 2308 0.190972 0.999375 0.999375 0 0 11523.8 106899 246913 9.9476e-14 365335 0.177845 0.999539 0.999539 -13991.3 -13988.7 -0.086468 0.0376129 0.0215108 1 0.0226844 3 NA
rs970548 rs970548 10 46013277 A C NA 0 0 208592 136658 22393 0 367643 0.246767 1 1 0 0 1380 804 124 0 2308 0.227903 1 1 0 0 207212 135854 22269 0 365335 0.246886 1 1 -13991.3 -13986.7 -0.106319 0.0351952 0.00252074 1 0.00229296 3 NA
10:65301725_T_C rs7897379 10 65301725 T C NA 0 0 99877.9 183743 84022.2 -1.04774e-09 367643 0.478436 0.9991 0.9991 0 0 630.051 1173.18 504.773 0 2308 0.47286 0.999043 0.999043 0 0 99247.8 182570 83517.5 7.10543e-14 365335 0.478471 0.9991 0.9991 -13991.3 -13991 -0.0237535 0.0296274 0.422703 1 0.42261 2 NA
rs2068888 rs2068888 10 94839642 G A NA 0 0 111308 181936 74399 0 367643 0.449803 1 1 0 0 706 1148 454 0 2308 0.445407 1 1 0 0 110602 180788 73945 0 365335 0.449831 1 1 -13991.3 -13991.2 -0.0153568 0.0297168 0.605315 1 0.605217 2 NA
rs2255141 rs2255141 10 113933886 A G NA 0 0 27847 146638 193158 0 367643 0.275175 1 1 0 0 172 846 1290 0 2308 0.257799 1 1 0 0 27675 145792 191868 0 365335 0.275284 1 1 -13991.3 -13987.6 0.0912704 0.0337772 0.00688966 1 0.00649782 3 NA
rs2923084 rs2923084 11 10388782 A G NA 0 0 248214 107729 11700 0 367643 0.178337 1 1 0 0 1566 679 63 0 2308 0.174393 1 1 0 0 246648 107050 11637 0 365335 0.178362 1 1 -13991.3 -13991 -0.0296684 0.0389156 0.445833 1 0.444388 2 NA
11:14276999_G_A rs2303975 11 14276999 G A NA 0 0 290446 72723.9 4473.22 -2.32831e-10 367643 0.111073 0.995931 0.995931 0 0 1832 435.031 40.9686 0 2308 0.111995 0.994723 0.994723 0 0 288614 72288.9 4432.25 -4.40536e-13 365335 0.111067 0.995938 0.995938 -13991.3 -13991.3 0.0119083 0.0469972 0.799972 1 0.80027 2 NA
11:18656271_C_T rs10832962 11 18656271 C T NA 0 0 24576.6 141039 202027 -3.49246e-09 367643 0.258664 0.997176 0.997176 0 0 154.996 908.333 1244.67 0 2308 0.263935 0.997769 0.997769 0 0 24421.7 140131 200783 -1.46159e-11 365335 0.258631 0.997172 0.997172 -13991.3 -13990.9 -0.0311217 0.0335513 0.353624 1 0.354796 2 NA
rs326214 rs326214 11 47298360 G A NA 0 0 38540 160496 168607 0 367643 0.323107 1 1 0 0 224 1035 1049 0 2308 0.321274 1 1 0 0 38316 159461 167558 0 365335 0.323119 1 1 -13991.3 -13991.3 0.00846275 0.031617 0.788957 1 0.788855 2 NA
rs17788930 rs17788930 11 47752775 A G NA 0 0 156993 166090 44560 0 367643 0.347089 1 1 0 0 950 1074 284 0 2308 0.355719 1 1 0 0 156043 165016 44276 0 365335 0.347035 1 1 -13991.3 -13990.5 0.0398422 0.030811 0.19597 1 0.196833 2 NA
11:51512090_T_C rs11246602 11 51512090 T C NA 0 0 276639 84522.2 6482.33 3.20142e-09 367643 0.132584 0.998718 0.998718 0 0 1738.58 522.341 47.0745 0 2308 0.133555 0.998671 0.998671 0 0 274900 83999.8 6435.25 -1.89715e-12 365335 0.132577 0.998718 0.998718 -13991.3 -13991.3 0.00538265 0.0434535 0.901417 1 0.90148 2 NA
11:55324308_A_G rs12226802 11 55324308 A G NA 0 0 279135 82421 6086.81 -1.16415e-10 367643 0.12865 0.999736 0.999736 0 0 1760.82 503.184 43.9961 0 2308 0.128071 0.999634 0.999634 0 0 277374 81917.8 6042.81 -2.91323e-13 365335 0.128654 0.999737 0.999737 -13991.3 -13991.3 -0.00805597 0.0442159 0.855429 1 0.855288 2 NA
rs174532 rs174532 11 61548874 G A NA 0 0 182070 153320 32253 0 367643 0.296247 1 1 0 0 1136 974 198 0 2308 0.296794 1 1 0 0 180934 152346 32055 0 365335 0.296243 1 1 -13991.3 -13991.3 -0.000249759 0.0323448 0.993839 1 0.993839 1 NA
rs1535 rs1535 11 61597972 A G NA 0 0 157026 166517 44100 0 367643 0.346419 1 1 0 0 946 1096 266 0 2308 0.352686 1 1 0 0 156080 165421 43834 0 365335 0.346379 1 1 -13991.3 -13990.9 0.0269173 0.0309196 0.383996 1 0.38462 2 NA
rs12801636 rs12801636 11 65391317 G A NA 0 0 221001 127937 18705 0 367643 0.224874 1 1 0 0 1405 787 116 0 2308 0.220754 1 1 0 0 219596 127150 18589 0 365335 0.2249 1 1 -13991.3 -13991.1 -0.0222375 0.0355799 0.531969 1 0.53113 2 NA
rs499974 rs499974 11 75455021 C A NA 0 0 261531 97077 9035 0 367643 0.156602 1 1 0 0 1631 620 57 0 2308 0.159012 1 1 0 0 259900 96457 8978 0 365335 0.156586 1 1 -13991.3 -13991.2 0.019865 0.0403816 0.622768 1 0.623543 2 NA
11:116639104_A_G rs10790162 11 116639104 A G NA 0 0 1652.59 46448.9 319542 4.65661e-10 367643 0.0676663 0.998467 0.998467 0 0 15 308.145 1984.85 0 2308 0.073255 0.9994 0.9994 0 0 1637.59 46140.7 317557 -7.4607e-14 365335 0.0676309 0.998461 0.998461 -13991.3 -13990.1 -0.0897877 0.0567557 0.113649 1 0.118213 3 NA
rs603446 rs603446 11 116654435 C T NA 0 0 109750 182299 75594 0 367643 0.453547 1 1 0 0 711 1123 474 0 2308 0.448657 1 1 0 0 109039 181176 75120 0 365335 0.453578 1 1 -13991.3 -13991 -0.0219289 0.0297099 0.460454 1 0.460292 2 NA
11:122534504_T_C rs7117842 11 122534504 T C NA 0 0 146372 171087 50184.2 -1.79862e-08 367643 0.369183 0.988903 0.988903 0 0 903.91 1082.32 321.773 0 2308 0.373887 0.989316 0.989316 0 0 145468 170005 49862.4 -2.52438e-11 365335 0.369154 0.9889 0.9889 -13991.3 -13991 0.0228486 0.0306857 0.456513 1 0.456953 2 NA
rs11220462 rs11220462 11 126243952 G A NA 0 0 276652 84429 6562 0 367643 0.132674 1 1 0 0 1714 542 52 0 2308 0.139948 1 1 0 0 274938 83887 6510 0 365335 0.132628 1 1 -13991.3 -13990.2 0.064373 0.042526 0.130094 1 0.133051 3 NA
12:20463526_A_G rs11045163 12 20463526 A G NA 0 0 119322 180184 68136.7 9.25502e-09 367643 0.430387 0.99506 0.99506 0 0 752.671 1146.58 408.753 0 2308 0.425494 0.994639 0.994639 0 0 118569 179038 67727.9 6.73595e-12 365335 0.430418 0.995063 0.995063 -13991.3 -13991.1 -0.0203595 0.0299538 0.496696 1 0.496485 2 NA
12:57844049_C_T rs3741414 12 57844049 C T NA 0 0 211870 134105 21667.2 -8.73115e-10 367643 0.241321 0.999183 0.999183 0 0 1333.05 836.976 137.969 0 2308 0.241099 0.999603 0.999603 0 0 210537 133268 21529.3 -5.57776e-12 365335 0.241322 0.99918 0.99918 -13991.3 -13991.3 -0.00810506 0.0345185 0.814361 1 0.814236 2 NA
rs10861661 rs10861661 12 107174646 A C NA 0 0 208460 137013 22170 0 367643 0.246643 1 1 0 0 1305 852 151 0 2308 0.25 1 1 0 0 207155 136161 22019 0 365335 0.246622 1 1 -13991.3 -13991.2 0.0189769 0.0341621 0.578555 1 0.579145 2 NA
12:109950144_A_G rs2241210 12 109950144 A G NA 0 0 83594.8 183070 100978 -3.49246e-10 367643 0.476359 0.999793 0.999793 0 0 489.761 1177.22 641.02 0 2308 0.467232 0.999803 0.999803 0 0 83105 181893 100337 -5.04485e-13 365335 0.476416 0.999793 0.999793 -13991.3 -13990.6 0.0363809 0.0295782 0.2187 1 0.218529 2 NA
rs653178 rs653178 12 112007756 C T NA 0 0 85741 183420 98482 0 367643 0.482672 1 1 0 0 551 1163 594 0 2308 0.490685 1 1 0 0 85190 182257 97888 0 365335 0.482621 1 1 -13991.3 -13990.8 -0.0297495 0.0295457 0.313983 1 0.314036 2 NA
12:112310580_G_A rs6489818 12 112310580 G A NA 0 0 249812 106378 11453.5 8.14907e-10 367643 0.175829 0.999793 0.999793 0 0 1570.9 657.082 80.0157 0 2308 0.177018 0.999843 0.999843 0 0 248241 105721 11373.5 4.90274e-13 365335 0.175822 0.999792 0.999792 -13991.3 -13991.3 0.00959328 0.0386743 0.804093 1 0.804289 2 NA
12:121376416_C_T rs1186380 12 121376416 C T NA 0 0 206323 138394 22926.1 9.77889e-09 367643 0.250577 0.991403 0.991403 0 0 1287.45 866.533 154.016 0 2308 0.254455 0.991842 0.991842 0 0 205036 137527 22772.1 4.6807e-12 365335 0.250553 0.9914 0.9914 -13991.3 -13991.1 0.0217968 0.0340866 0.522528 1 0.523265 2 NA
12:121416650_A_C rs1169288 12 121416650 A C NA 0 0 172202 158881 36559.9 2.20025e-08 367643 0.315524 0.989162 0.989162 0 0 1104.36 984.141 219.494 0 2308 0.308304 0.989981 0.989981 0 0 171098 157897 36340.4 1.21858e-12 365335 0.31557 0.989157 0.989157 -13991.3 -13990.8 -0.033415 0.0321631 0.298841 1 0.29783 2 NA
12:125259888_A_G rs838876 12 125259888 A G NA 0 0 36945.9 159460 171237 -3.17232e-08 367643 0.317362 0.977164 0.977164 0 0 207.824 996.224 1103.95 0 2308 0.305865 0.975335 0.975335 0 0 36738 158464 170133 -8.94902e-11 365335 0.317434 0.977175 0.977175 -13991.3 -13989.9 0.0552024 0.0324735 0.0891455 1 0.0880181 2 NA
12:125283766_C_T rs10773105 12 125283766 C T NA 0 0 89407.4 184024 94211.8 -3.84171e-09 367643 0.493466 0.997077 0.997077 0 0 557.996 1134.69 615.314 0 2308 0.487583 0.996413 0.996413 0 0 88849.4 182889 93596.5 -2.6521e-11 365335 0.493503 0.997082 0.997082 -13991.3 -13990.9 0.0265545 0.0296233 0.370036 1 0.369989 2 NA
rs4942486 rs4942486 13 32953388 T C NA 0 0 83364 183387 100892 0 367643 0.476162 1 1 0 0 564 1144 600 0 2308 0.492201 1 1 0 0 82800 182243 100292 0 365335 0.47606 1 1 -13991.3 -13988.8 -0.0661632 0.0295385 0.0250977 1 0.0251349 3 NA
rs1341267 rs1341267 13 95284980 C A NA 0 0 59052 176304 132287 0 367643 0.400399 1 1 0 0 371 1112 825 0 2308 0.401646 1 1 0 0 58681 175192 131462 0 365335 0.400391 1 1 -13991.3 -13991.3 -0.00717162 0.0301033 0.8117 1 0.811743 2 NA
rs8017377 rs8017377 14 24883887 G A NA 0 0 101701 183243 82699 0 367643 0.474157 1 1 0 0 627 1159 522 0 2308 0.477253 1 1 0 0 101074 182084 82177 0 365335 0.474137 1 1 -13991.3 -13991.2 0.0126865 0.0295638 0.667833 1 0.667864 2 NA
rs4983559 rs4983559 14 105277209 G A NA 0 0 54863 174774 138006 0 367643 0.386924 1 1 0 0 346 1094 868 0 2308 0.386915 1 1 0 0 54517 173680 137138 0 365335 0.386924 1 1 -13991.3 -13991.3 -0.00132315 0.030358 0.965235 1 0.965242 1 NA
rs2412710 rs2412710 15 42683787 G A NA 0 0 354500 13031 112 0 367643 0.018027 1 1 0 0 2227 80 1 0 2308 0.0177643 1 1 0 0 352273 12951 111 0 365335 0.0180287 1 1 -13991.3 -13991.3 -0.0169798 0.111864 0.879353 1 0.879031 2 NA
15:44211273_T_C rs492571 15 44211273 T C NA 0 0 337467 29527.7 648.675 -8.14907e-10 367643 0.0419225 0.997857 0.997857 0 0 2123.35 184.647 0 0 2308 0.0400015 0.99799 0.99799 0 0 335343 29343 648.675 -1.12621e-12 365335 0.0419346 0.997856 0.997856 -13991.3 -13991.1 -0.0508833 0.0754491 0.500053 1 0.496724 2 NA
rs1532085 rs1532085 15 58683366 A G NA 0 0 55036 174219 138388 0 367643 0.38664 1 1 0 0 340 1099 869 0 2308 0.385399 1 1 0 0 54696 173120 137519 0 365335 0.386648 1 1 -13991.3 -13991.3 0.00616436 0.0303385 0.83899 1 0.838953 2 NA
15:58731153_G_C rs261342 15 58731153 G C NA 0 0 17976.2 126343 223324 -1.64146e-08 367643 0.220725 0.988362 0.988362 0 0 113.867 820.004 1374.13 0 2308 0.226979 0.992255 0.992255 0 0 17862.3 125523 221949 -3.9968e-11 365335 0.220685 0.988337 0.988337 -13991.3 -13990.7 -0.039072 0.0353807 0.26945 1 0.271149 2 NA
rs2652834 rs2652834 15 63396867 A G NA 0 0 12888 111863 242892 0 367643 0.187191 1 1 0 0 90 714 1504 0 2308 0.193674 1 1 0 0 12798 111149 241388 0 365335 0.18715 1 1 -13991.3 -13990.7 -0.0422376 0.0373799 0.258496 1 0.26053 2 NA
15:72566615_C_T rs1035744 15 72566615 C T NA 0 0 26417.8 145276 195949 4.30737e-09 367643 0.269435 0.995229 0.995229 0 0 144.294 886.384 1277.32 0 2308 0.254543 0.995531 0.995531 0 0 26273.5 144390 194672 -7.29017e-12 365335 0.269529 0.995227 0.995227 -13991.3 -13988.7 0.0777 0.0340343 0.0224307 1 0.0216082 3 NA
rs3198697 rs3198697 16 15129940 C T NA 0 0 129024 177270 61349 0 367643 0.407961 1 1 0 0 845 1101 362 0 2308 0.395364 1 1 0 0 128179 176169 60987 0 365335 0.408041 1 1 -13991.3 -13989.8 -0.0526492 0.0301817 0.0810879 1 0.0805508 2 NA
rs749671 rs749671 16 31088347 G A NA 0 0 144942 171612 51089 0 367643 0.372359 1 1 0 0 886 1071 351 0 2308 0.384099 1 1 0 0 144056 170541 50738 0 365335 0.372284 1 1 -13991.3 -13990 0.050268 0.0303607 0.0977843 1 0.0984443 2 NA
16:53799977_T_G rs9930333 16 53799977 T G NA 0 0 122315 179595 65732.5 4.07454e-10 367643 0.423046 0.999843 0.999843 0 0 732.961 1177.05 397.988 0 2308 0.427432 0.999875 0.999875 0 0 121582 178418 65334.6 3.55271e-15 365335 0.423019 0.999843 0.999843 -13991.3 -13991.2 0.0173459 0.0298702 0.561436 1 0.5616 2 NA
rs9989419 rs9989419 16 56985139 A G NA 0 0 57313 175506 134824 0 367643 0.394584 1 1 0 0 343 1140 825 0 2308 0.395581 1 1 0 0 56970 174366 133999 0 365335 0.394578 1 1 -13991.3 -13991.3 -0.00345604 0.030182 0.908836 1 0.908847 2 NA
rs5880 rs5880 16 57015091 G C NA 0 0 327986 38441 1216 0 367643 0.0555879 1 1 0 0 2055 244 9 0 2308 0.0567591 1 1 0 0 325931 38197 1207 0 365335 0.0555805 1 1 -13991.3 -13991.3 0.0240379 0.0637021 0.705915 1 0.706903 2 NA
rs16942887 rs16942887 16 67928042 G A NA 0 0 287956 74708 4979 0 367643 0.115147 1 1 0 0 1791 481 36 0 2308 0.119801 1 1 0 0 286165 74227 4943 0 365335 0.115118 1 1 -13991.3 -13990.9 0.0430965 0.0454405 0.342917 1 0.34553 2 NA
16:72057282_A_G rs2288002 16 72057282 A G NA 0 0 69255.7 180711 117676 1.39698e-09 367643 0.434148 0.99485 0.99485 0 0 474.298 1109.15 724.557 0 2308 0.445784 0.993893 0.993893 0 0 68781.5 179602 116951 -2.19735e-12 365335 0.434074 0.994856 0.994856 -13991.3 -13990 -0.0477593 0.0298278 0.10934 1 0.109658 2 NA
rs2000999 rs2000999 16 72108093 G A NA 0 0 241573 112715 13355 0 367643 0.18962 1 1 0 0 1534 689 85 0 2308 0.186092 1 1 0 0 240039 112026 13270 0 365335 0.189642 1 1 -13991.3 -13991.2 -0.0220378 0.0379202 0.561132 1 0.560239 2 NA
rs2925979 rs2925979 16 81534790 T C NA 0 0 33101 154536 180006 0 367643 0.300207 1 1 0 0 209 965 1134 0 2308 0.29961 1 1 0 0 32892 153571 178872 0 365335 0.300211 1 1 -13991.3 -13991.3 0.00447745 0.0322438 0.889559 1 0.889527 2 NA
rs314253 rs314253 17 7091650 T C NA 0 0 155761 167026 44856 0 367643 0.349168 1 1 0 0 963 1039 306 0 2308 0.357669 1 1 0 0 154798 165987 44550 0 365335 0.349114 1 1 -13991.3 -13990.6 0.037014 0.0308114 0.229632 1 0.23045 2 NA
rs4791641 rs4791641 17 8161149 C T NA 0 0 90816 183529 93298 0 367643 0.496624 1 1 0 0 574 1142 592 0 2308 0.496101 1 1 0 0 90242 182387 92706 0 365335 0.496628 1 1 -13991.3 -13991.3 0.00550904 0.0295402 0.852058 1 0.852057 2 NA
17:37821435_G_T rs931992 17 37821435 G T NA 0 0 40720.2 163166 163757 3.49246e-10 367643 0.332668 0.998046 0.998046 0 0 274.784 1009.8 1023.41 0 2308 0.337819 0.998194 0.998194 0 0 40445.4 162156 162734 -2.47979e-12 365335 0.332635 0.998045 0.998045 -13991.3 -13991.1 -0.0217541 0.0312582 0.486461 1 0.48697 2 NA
rs8077889 rs8077889 17 41878166 A C NA 0 0 227111 123853 16679 0 367643 0.213809 1 1 0 0 1420 770 118 0 2308 0.217938 1 1 0 0 225691 123083 16561 0 365335 0.213783 1 1 -13991.3 -13991.1 0.0233984 0.03581 0.513495 1 0.514407 2 NA
17:45391804_T_C rs7225700 17 45391804 T C NA 0 0 46242.7 168507 152894 5.82077e-11 367643 0.354953 0.999518 0.999518 0 0 280.012 1074.13 953.855 0 2308 0.35402 0.999454 0.999454 0 0 45962.7 167433 151940 -4.29878e-13 365335 0.354959 0.999519 0.999519 -13991.3 -13991.3 0.00726946 0.0309234 0.814147 1 0.814084 2 NA
17:66882466_T_G rs4148005 17 66882466 T G NA 0 0 171418 159435 36790.2 -6.17001e-09 367643 0.316904 0.998377 0.998377 0 0 1044.88 1026.23 236.89 0 2308 0.324959 0.997901 0.997901 0 0 170373 158409 36553.3 -1.11511e-11 365335 0.316853 0.99838 0.99838 -13991.3 -13990.6 0.0392742 0.0316099 0.214065 1 0.215111 2 NA
17:76388202_A_G rs4969178 17 76388202 A G NA 0 0 55554.9 174880 137208 1.98488e-08 367643 0.388951 0.976307 0.976307 0 0 320.282 1101.45 886.263 0 2308 0.377387 0.973554 0.973554 0 0 55234.6 173779 136321 -6.58762e-11 365335 0.389024 0.976324 0.976324 -13991.3 -13989.9 0.0528078 0.0308967 0.0874192 1 0.0867349 2 NA
rs4939883 rs4939883 18 47167214 T C NA 0 0 11824 108397 247422 0 367643 0.179583 1 1 0 0 62 685 1561 0 2308 0.17526 1 1 0 0 11762 107712 245861 0 365335 0.17961 1 1 -13991.3 -13991.1 0.0272631 0.0388842 0.483218 1 0.48195 2 NA
18:47209143_C_T rs11660468 18 47209143 C T NA 0 0 136043 174701 56899.6 4.01633e-09 367643 0.392364 0.997576 0.997576 0 0 842.863 1109.71 355.431 0 2308 0.394404 0.997802 0.997802 0 0 135200 173591 56544.2 -9.20153e-12 365335 0.392351 0.997574 0.997574 -13991.3 -13991.3 0.00879962 0.0302002 0.770764 1 0.770833 2 NA
18:57798110_C_T rs952044 18 57798110 C T NA 0 0 165305 162609 39729.3 4.59841e-09 367643 0.329215 0.990504 0.990504 0 0 1051.23 1010.34 246.427 0 2308 0.325649 0.990544 0.990544 0 0 164254 161598 39482.9 -1.10356e-12 365335 0.329238 0.990504 0.990504 -13991.3 -13991.2 -0.017477 0.031694 0.581339 1 0.58096 2 NA
19:8431581_G_A rs2278236 19 8431581 G A NA 0 0 86128.3 183824 97691 3.60887e-09 367643 0.484275 0.99757 0.99757 0 0 537.02 1167.41 603.573 0 2308 0.485582 0.997753 0.997753 0 0 85591.3 182656 97087.4 -1.42233e-11 365335 0.484266 0.997569 0.997569 -13991.3 -13991.3 -0.00721803 0.0295992 0.80734 1 0.807347 2 NA
rs6511720 rs6511720 19 11202306 G T NA 0 0 285494 77068 5081 0 367643 0.118634 1 1 0 0 1836 443 29 0 2308 0.108536 1 1 0 0 283658 76625 5052 0 365335 0.118698 1 1 -13991.3 -13988.8 -0.105113 0.047523 0.0269778 1 0.0249703 3 NA
19:11227602_C_T rs688 19 11227602 C T NA 0 0 110675 182477 74491.8 -2.32831e-10 367643 0.450791 0.999301 0.999301 0 0 700.239 1176.42 431.345 0 2308 0.441747 0.999467 0.999467 0 0 109974 181300 74060.4 -1.58806e-12 365335 0.450848 0.9993 0.9993 -13991.3 -13990.5 -0.037305 0.0297864 0.210417 1 0.210104 2 NA
19:19407718_T_C rs10401969 19 19407718 T C NA 0 0 313405 52120.4 2117.37 8.73115e-10 367643 0.0766438 0.997444 0.997444 0 0 1976.41 320.569 11.0235 0 2308 0.0742235 0.996205 0.996205 0 0 311429 51799.8 2106.35 1.33582e-12 365335 0.0766591 0.997451 0.997451 -13991.3 -13991.1 -0.0375044 0.0565018 0.506835 1 0.504591 2 NA
rs731839 rs731839 19 33899065 G A NA 0 0 41270 163841 162532 0 367643 0.335082 1 1 0 0 231 1003 1074 0 2308 0.317374 1 1 0 0 41039 162838 161458 0 365335 0.335194 1 1 -13991.3 -13988.4 0.0760952 0.0317388 0.0165055 1 0.0160268 3 NA
19:35556744_T_C rs1688030 19 35556744 T C NA 0 0 1691.18 45801.9 320150 4.07454e-10 367643 0.0668914 0.998272 0.998272 0 0 7.00392 282.471 2018.53 0 2308 0.0642284 0.997836 0.997836 0 0 1684.18 45519.5 318131 -3.55271e-14 365335 0.0669082 0.998274 0.998274 -13991.3 -13991 0.0442449 0.0602684 0.462869 1 0.460006 2 NA
rs6859 rs6859 19 45382034 A G NA 0 0 65627 179040 122976 0 367643 0.422004 1 1 0 0 385 1142 781 0 2308 0.414211 1 1 0 0 65242 177898 122195 0 365335 0.422054 1 1 -13991.3 -13990.7 0.0345464 0.0299655 0.248964 1 0.248511 2 NA
rs7254892 rs7254892 19 45389596 G A NA 0 0 344933 22370 340 0 367643 0.0313483 1 1 0 0 2166 139 3 0 2308 0.0314125 1 1 0 0 342767 22231 337 0 365335 0.0313479 1 1 -13991.3 -13991.3 -0.00380531 0.0848147 0.964214 1 0.964193 2 NA
rs492602 rs492602 19 49206417 A G NA 0 0 89567 183226 94850 0 367643 0.492815 1 1 0 0 571 1131 606 0 2308 0.492418 1 1 0 0 88996 182095 94244 0 365335 0.492818 1 1 -13991.3 -13991.3 0.00558152 0.0296585 0.850725 1 0.850724 2 NA
rs17695224 rs17695224 19 52324216 G A NA 0 0 197528 144075 26040 0 367643 0.266774 1 1 0 0 1226 920 162 0 2308 0.269497 1 1 0 0 196302 143155 25878 0 365335 0.266757 1 1 -13991.3 -13991.2 0.0142153 0.0333183 0.669632 1 0.669966 2 NA
rs103294 rs103294 19 54797848 C T NA 0 0 221283 127606 18754 0 367643 0.224558 1 1 0 0 1367 807 134 0 2308 0.232886 1 1 0 0 219916 126799 18620 0 365335 0.224505 1 1 -13991.3 -13990.3 0.05006 0.0349912 0.152532 1 0.154342 2 NA
rs364585 rs364585 20 12962718 A G NA 0 0 56358 175315 135970 0 367643 0.391726 1 1 0 0 327 1107 874 0 2308 0.381499 1 1 0 0 56031 174208 135096 0 365335 0.391791 1 1 -13991.3 -13990.2 0.0449316 0.0304234 0.139709 1 0.139031 2 NA
rs2328223 rs2328223 20 17845921 A C NA 0 0 242999 111748 12896 0 367643 0.187056 1 1 0 0 1506 724 78 0 2308 0.190641 1 1 0 0 241493 111024 12818 0 365335 0.187034 1 1 -13991.3 -13991.2 0.0214262 0.0376127 0.568912 1 0.569754 2 NA
20:34154741_C_T rs7264396 20 34154741 C T NA 0 0 229301 122209 16133.7 -5.82077e-10 367643 0.21009 0.999709 0.999709 0 0 1443.03 753.035 111.933 0 2308 0.211634 0.999709 0.999709 0 0 227858 121456 16021.8 1.77636e-13 365335 0.21008 0.999709 0.999709 -13991.3 -13991.3 0.0136714 0.0362351 0.705954 1 0.706315 2 NA
20:39180436_T_C rs6016381 20 39180436 T C NA 0 0 134763 175280 57600.3 2.18279e-08 367643 0.395058 0.976161 0.976161 0 0 907.918 1055.03 345.055 0 2308 0.378063 0.975263 0.975263 0 0 133855 174225 57255.3 -2.40368e-11 365335 0.395165 0.976166 0.976166 -13991.3 -13988.7 -0.0709885 0.0308459 0.0213695 1 0.0210049 3 NA
20:39724338_T_C rs6065311 20 39724338 T C NA 0 0 99710.9 183970 83962.3 -6.40284e-10 367643 0.478582 0.999483 0.999483 0 0 600.651 1199.28 508.067 0 2308 0.479943 0.999592 0.999592 0 0 99110.3 182770 83454.3 1.29141e-12 365335 0.478573 0.999482 0.999482 -13991.3 -13991.3 0.00408997 0.0296175 0.890167 1 0.89017 2 NA
rs1800961 rs1800961 20 43042364 C T NA 0 0 345102 22187 354 0 367643 0.0311375 1 1 0 0 2171 137 0 0 2308 0.0296794 1 1 0 0 342931 22050 354 0 365335 0.0311468 1 1 -13991.3 -13991.1 -0.0517184 0.0870153 0.552272 1 0.549067 2 NA
20:44585420_A_G rs4465830 20 44585420 A G NA 0 0 243312 111575 12755.9 1.74623e-10 367643 0.18644 0.999604 0.999604 0 0 1543.28 688.714 76.0039 0 2308 0.182132 0.999555 0.999555 0 0 241769 110886 12679.9 -6.21725e-13 365335 0.186468 0.999604 0.999604 -13991.3 -13991 -0.0288518 0.0382811 0.451041 1 0.449677 2 NA
rs181362 rs181362 22 21932068 C T NA 0 0 239971 113974 13698 0 367643 0.192265 1 1 0 0 1509 710 89 0 2308 0.192374 1 1 0 0 238462 113264 13609 0 365335 0.192265 1 1 -13991.3 -13991.3 -0.00265614 0.0374701 0.943488 1 0.943473 2 NA
rs5763662 rs5763662 22 30378703 C T NA 0 0 351180 16289 174 0 367643 0.0226266 1 1 0 0 2213 95 0 0 2308 0.0205806 1 1 0 0 348967 16194 174 0 365335 0.0226395 1 1 -13991.3 -13991 -0.083869 0.104126 0.420556 1 0.41436 2 NA
22:38595411_G_A rs3761445 22 38595411 G A NA 0 0 59207 176674 131763 -3.66708e-09 367643 0.401323 0.998254 0.998254 0 0 375.498 1076.42 856.082 0 2308 0.395887 0.998667 0.998667 0 0 58831.5 175597 130906 -4.33076e-12 365335 0.401358 0.998252 0.998252 -13991.3 -13991.1 0.0208203 0.0302203 0.490855 1 0.490549 2 NA
# Completed successfully at 2019-06-21 21:47:41
