# Supplementary material for: Predicting the effect of statins on cancer risk using genetic variants from a Mendelian randomization study in the UK Biobank
Source: eLife. 2020 Oct 13;9:e57191. doi: 10.7554/eLife.57191 (PMC7553780; doi:10.7554/eLife.57191)
Supplement: Source data 1. [file elife-57191-data1.zip › Steve_April_ca_bowel.out]

# Analysis: "SNPTEST analysis, started 2019-06-21 20:57:48"
#  started: 2019-06-21 21:04:30
# 
# Analysis properties:
#   -cov_names PC1 PC2 PC3 PC4 PC5 PC6 PC7 PC8 PC9 PC10 (user-supplied)
#   -data /scratch/am2609/Gwas/projects/Steve_April/bgen/Steve_April.bgen /scratch/am2609/Gwas/projects/Steve_April/input/cancer.sample (user-supplied)
#   -exclude_samples /scratch/am2609/Gwas/input_all/exclusion_list.txt (user-supplied)
#   -frequentist 1 (user-supplied)
#   -method newml (user-supplied)
#   -o /scratch/am2609/Gwas/projects/Steve_April/output/Steve_April_ca_bowel.out (user-supplied)
#   -pheno ca_bowel (user-supplied)
# 
alternate_ids rsid chromosome position alleleA alleleB incorrectly_coded all_A all_B all_AA all_AB all_BB all_NULL all_total all_maf all_info all_impute_info cases_A cases_B cases_AA cases_AB cases_BB cases_NULL cases_total cases_maf cases_info cases_impute_info controls_A controls_B controls_AA controls_AB controls_BB controls_NULL controls_total controls_maf controls_info controls_impute_info frequentist_add_null_ll frequentist_add_alternative_ll frequentist_add_beta_1:add/ca_bowel=1 frequentist_add_se_1 frequentist_add_wald_pvalue_1 frequentist_add_degrees_of_freedom frequentist_add_lrt_pvalue iterations comment
rs10903129 rs10903129 01 25768937 A G NA 0 0 72176 181083 114384 0 367643 0.442596 1 1 0 0 963 2415 1520 0 4898 0.44314 1 1 0 0 71213 178668 112864 0 362745 0.442589 1 1 -25984 -25983.9 -0.00518389 0.0204704 0.800084 1 0.800103 2 NA
rs4660293 rs4660293 01 40028180 A G NA 0 0 215542 132037 20064 0 367643 0.234147 1 1 0 0 2895 1740 263 0 4898 0.231319 1 1 0 0 212647 130297 19801 0 362745 0.234185 1 1 -25984 -25983.8 -0.0125643 0.0241593 0.60302 1 0.602626 2 NA
rs2479394 rs2479394 01 55486064 G A NA 0 0 28479 148028 191136 0 367643 0.278784 1 1 0 0 351 1945 2602 0 4898 0.270212 1 1 0 0 28128 146083 188534 0 362745 0.2789 1 1 -25984 -25982.1 0.0439498 0.0229239 0.0552115 1 0.0544242 2 NA
rs11206510 rs11206510 01 55496039 T C NA 0 0 242656 111981 13006 0 367643 0.187673 1 1 0 0 3255 1462 181 0 4898 0.186198 1 1 0 0 239401 110519 12825 0 362745 0.187692 1 1 -25984 -25983.9 -0.0072357 0.0261355 0.781893 1 0.781736 2 NA
1:55502137_C_G rs2149041 01 55502137 C G NA 0 0 242393 112210 13040.4 4.07454e-09 367643 0.188077 0.992299 0.992299 0 0 3251.52 1461.2 185.286 0 4898 0.186991 0.992049 0.992049 0 0 239141 110749 12855.1 -9.15179e-12 362745 0.188092 0.992302 0.992302 -25984 -25983.9 -0.00750616 0.0261932 0.774442 1 0.774274 2 NA
rs2479409 rs2479409 01 55504650 G A NA 0 0 44719 166839 156085 0 367643 0.348541 1 1 0 0 598 2169 2131 0 4898 0.343508 1 1 0 0 44121 164670 153954 0 362745 0.348609 1 1 -25984 -25983.4 0.0229244 0.0214122 0.284338 1 0.28378 2 NA
rs10888897 rs10888897 01 55513061 T C NA 0 0 56462 175531 135650 0 367643 0.392303 1 1 0 0 739 2364 1795 0 4898 0.392201 1 1 0 0 55723 173167 133855 0 362745 0.392305 1 1 -25984 -25984 0.000126266 0.0208558 0.995169 1 0.995169 1 NA
1:55518752_C_T rs7552841 01 55518752 C T NA 0 0 142970 172753 51920.5 2.36905e-08 367643 0.376172 0.933839 0.933839 0 0 1960.52 2259.8 677.682 1.11022e-15 4898 0.369045 0.937916 0.937916 0 0 141009 170493 51242.8 -3.52915e-11 362745 0.376268 0.933784 0.933784 -25984 -25982.9 -0.0313193 0.0217913 0.150651 1 0.150078 2 NA
rs562556 rs562556 01 55524237 G A NA 0 0 11876 108138 247629 0 367643 0.179372 1 1 0 0 167 1474 3257 0 4898 0.184565 1 1 0 0 11709 106664 244372 0 362745 0.179302 1 1 -25984 -25983.3 -0.0299658 0.0262307 0.253289 1 0.254747 2 NA
1:55958030_C_T rs1998013 01 55958030 C T NA 0 0 365213 2424.65 5.47451 -1.92085e-09 367643 0.00331245 0.924788 0.924788 0 0 4868.88 29.1216 0 0 4898 0.0029728 0.908578 0.908578 0 0 360344 2395.53 5.47451 -9.76108e-13 362745 0.00331704 0.924984 0.924984 -25984 -25983.8 -0.117375 0.196445 0.550179 1 0.54196 2 NA
1:62953373_G_A rs10493326 01 62953373 G A NA 0 0 204911 139081 23651.2 4.94765e-09 367643 0.253484 0.986538 0.986538 0 0 2667.49 1923.43 307.082 0 4898 0.259044 0.987023 0.987023 0 0 202243 137158 23344.1 -3.19005e-11 362745 0.253409 0.986531 0.986531 -25984 -25983.1 0.0313699 0.0233714 0.179521 1 0.180606 2 NA
1:63133930_G_A rs4587594 01 63133930 G A NA 0 0 154571 167745 45327.3 -3.43425e-09 367643 0.351427 0.999167 0.999167 0 0 2152.57 2176.17 569.259 0 4898 0.338371 0.999438 0.999438 0 0 152418 165569 44758.1 -5.94191e-13 362745 0.351603 0.999163 0.999163 -25984 -25979.7 -0.0625858 0.0215289 0.00364838 1 0.00354088 3 NA
1:92993807_C_T rs6603981 01 92993807 C T NA 0 0 16188.4 118977 232477 -3.43425e-09 367643 0.205844 0.997189 0.997189 0 0 239.082 1588.94 3069.98 0 4898 0.211015 0.997446 0.997446 0 0 15949.3 117388 229407 3.55271e-15 362745 0.205774 0.997186 0.997186 -25984 -25983.2 -0.031764 0.0248501 0.20117 1 0.202544 2 NA
rs12133576 rs12133576 01 93816400 A G NA 0 0 50176 170925 146542 0 367643 0.368941 1 1 0 0 708 2283 1907 0 4898 0.377603 1 1 0 0 49468 168642 144635 0 362745 0.368824 1 1 -25984 -25982.6 -0.0343163 0.020973 0.101796 1 0.10227 2 NA
rs646776 rs646776 01 109818530 C T NA 0 0 18205 127023 222415 0 367643 0.222271 1 1 0 0 230 1721 2947 0 4898 0.222642 1 1 0 0 17975 125302 219468 0 362745 0.222266 1 1 -25984 -25984 3.77076e-05 0.0244555 0.99877 1 0.998769 1 NA
1:110198727_C_G rs1010167 01 110198727 C G NA 0 0 138015 174554 55073.9 -9.25502e-09 367643 0.387199 0.993892 0.993892 0 0 1848.4 2293.71 755.898 0 4898 0.388475 0.995156 0.995156 0 0 136167 172260 54318 -2.09255e-11 362745 0.387181 0.993875 0.993875 -25984 -25983.9 0.00603494 0.0209339 0.773128 1 0.773177 2 NA
rs267733 rs267733 01 150958836 A G NA 0 0 258995 99148 9500 0 367643 0.160683 1 1 0 0 3408 1369 121 0 4898 0.164455 1 1 0 0 255587 97779 9379 0 362745 0.160632 1 1 -25984 -25983.6 0.0244203 0.0274596 0.373832 1 0.3751 2 NA
rs12145743 rs12145743 01 156700651 T G NA 0 0 161195 164538 41910 0 367643 0.337771 1 1 0 0 2168 2193 537 0 4898 0.333503 1 1 0 0 159027 162345 41373 0 362745 0.337828 1 1 -25984 -25983.7 -0.0147255 0.0216017 0.49544 1 0.495101 2 NA
rs4650994 rs4650994 01 178515312 G A NA 0 0 81154 181922 104567 0 367643 0.468158 1 1 0 0 1045 2466 1387 0 4898 0.465088 1 1 0 0 80109 179456 103180 0 362745 0.468199 1 1 -25984 -25983.9 0.00885274 0.0203411 0.663407 1 0.663375 2 NA
1:182150978_C_A rs1689797 01 182150978 C A NA 0 0 163441 163324 40878.1 -2.44472e-09 367643 0.333312 0.997402 0.997402 0 0 2195.9 2165.98 536.118 0 4898 0.330565 0.997715 0.997715 0 0 161246 161158 40341.9 -5.64526e-12 362745 0.333349 0.997398 0.997398 -25984 -25983.9 -0.00965354 0.021652 0.655706 1 0.655535 2 NA
rs2642438 rs2642438 01 220970028 A G NA 0 0 32490 153267 181886 0 367643 0.296819 1 1 0 0 442 2039 2417 0 4898 0.298387 1 1 0 0 32048 151228 179469 0 362745 0.296798 1 1 -25984 -25983.9 -0.00582854 0.0222232 0.793111 1 0.793188 2 NA
1:220985811_T_C rs903319 01 220985811 T C NA 0 0 198725 143094 25823.5 6.98492e-10 367643 0.264851 0.994977 0.994977 0 0 2566.52 1958.32 373.165 0 4898 0.276097 0.995693 0.995693 0 0 196159 141136 25450.4 -1.24603e-11 362745 0.264699 0.994967 0.994967 -25984 -25981 0.0557562 0.0228148 0.0145312 1 0.0149388 3 NA
rs4846914 rs4846914 01 230295691 G A NA 0 0 56760 176045 134838 0 367643 0.393813 1 1 0 0 779 2341 1778 0 4898 0.39802 1 1 0 0 55981 173704 133060 0 362745 0.393756 1 1 -25984 -25983.5 -0.0204986 0.0208228 0.324906 1 0.325235 2 NA
1:230419344_G_A rs6680658 01 230419344 G A NA 0 0 216249 131491 19903 2.15368e-09 367643 0.232967 0.986 0.986 0 0 2833.29 1798.67 266.035 0 4898 0.237928 0.986764 0.986764 0 0 213416 129692 19637 -1.08151e-11 362745 0.2329 0.98599 0.98599 -25984 -25983.4 0.0257037 0.0240624 0.285424 1 0.286491 2 NA
1:234849339_G_A rs2587534 01 234849339 G A NA 0 0 85070.7 183737 98835.1 3.7835e-09 367643 0.48128 0.992502 0.992502 0 0 1072.52 2482.53 1342.95 0 4898 0.472393 0.992513 0.992513 0 0 83998.1 181255 97492.1 -4.09059e-11 362745 0.4814 0.992501 0.992501 -25984 -25982.3 0.0377348 0.0204696 0.065263 1 0.0651776 2 NA
rs1367117 rs1367117 02 21263900 G A NA 0 0 161878 164017 41748 0 367643 0.336621 1 1 0 0 2146 2206 546 0 4898 0.336668 1 1 0 0 159732 161811 41202 0 362745 0.336621 1 1 -25984 -25983.9 -0.00444625 0.0215312 0.836398 1 0.83636 2 NA
rs515135 rs515135 02 21286057 T C NA 0 0 11884 108448 247311 0 367643 0.179816 1 1 0 0 162 1409 3327 0 4898 0.176909 1 1 0 0 11722 107039 243984 0 362745 0.179855 1 1 -25984 -25983.7 0.0179731 0.026667 0.500322 1 0.499516 2 NA
rs1260326 rs1260326 02 27730940 T C NA 0 0 57446 175555 134642 0 367643 0.395012 1 1 0 0 767 2348 1783 0 4898 0.396284 1 1 0 0 56679 173207 132859 0 362745 0.394995 1 1 -25984 -25983.9 -0.0087948 0.0208097 0.672565 1 0.672656 2 NA
2:27731212_T_C rs3817588 02 27731212 T C NA 0 0 237991 115461 14190.9 -2.42726e-08 367643 0.195629 0.980656 0.980656 0 0 3159.51 1558.85 179.631 0 4898 0.195806 0.980377 0.980377 0 0 234831 113903 14011.2 -1.34959e-12 362745 0.195626 0.98066 0.98066 -25984 -25984 -0.00188886 0.0258714 0.941798 1 0.941787 2 NA
rs6544713 rs6544713 02 44073881 T C NA 0 0 38471 160739 168433 0 367643 0.32325 1 1 0 0 511 2177 2210 0 4898 0.326562 1 1 0 0 37960 158562 166223 0 362745 0.323205 1 1 -25984 -25983.8 -0.0124182 0.0216899 0.56696 1 0.567231 2 NA
rs4148218 rs4148218 02 44099582 G A NA 0 0 245310 109945 12388 0 367643 0.183223 1 1 0 0 3248 1495 155 0 4898 0.184259 1 1 0 0 242062 108450 12233 0 362745 0.183209 1 1 -25984 -25983.9 0.00502348 0.0262388 0.848171 1 0.848249 2 NA
rs2710642 rs2710642 02 63149557 G A NA 0 0 39460 161658 166525 0 367643 0.32719 1 1 0 0 512 2173 2213 0 4898 0.326358 1 1 0 0 38948 159485 164312 0 362745 0.327201 1 1 -25984 -25984 0.000558028 0.0217018 0.979486 1 0.979483 1 NA
2:118576719_T_C rs17508045 02 118576719 T C NA 0 0 306025 58753.3 2864.9 3.49246e-10 367643 0.087698 0.997926 0.997926 0 0 4122.08 738.969 36.9529 0 4898 0.0829802 0.997798 0.997798 0 0 301903 58014.3 2827.95 -1.22391e-12 362745 0.0877617 0.997928 0.997928 -25984 -25982.3 -0.066653 0.0369028 0.0708905 1 0.0683593 3 NA
rs2030746 rs2030746 02 121309488 C T NA 0 0 125490 178620 63533 0 367643 0.415738 1 1 0 0 1633 2386 879 0 4898 0.42303 1 1 0 0 123857 176234 62654 0 362745 0.415639 1 1 -25984 -25983.1 0.0278006 0.0206008 0.17718 1 0.177486 2 NA
2:135762344_C_T rs16831243 02 135762344 C T NA 0 0 297981 65527.4 4134.64 1.45519e-09 367643 0.100365 0.998032 0.998032 0 0 3959.63 873.337 65.0314 0 4898 0.10243 0.997714 0.997714 0 0 294021 64654.1 4069.61 -5.52447e-13 362745 0.100337 0.998036 0.998036 -25984 -25982.4 0.0607034 0.0338073 0.0725629 1 0.0747738 3 NA
2:165551201_T_C rs7607980 02 165551201 T C NA 0 0 284344 77922.9 5376.6 9.8953e-10 367643 0.120601 0.997628 0.997628 0 0 3787.23 1048.76 62.0118 0 4898 0.11972 0.997041 0.997041 0 0 280556 76874.1 5314.59 -1.56497e-12 362745 0.120613 0.997636 0.997636 -25984 -25983.9 -0.0068814 0.031375 0.826395 1 0.82625 2 NA
2:165619163_T_G rs355838 02 165619163 T G NA 0 0 56394.1 175428 135821 -1.33878e-09 367643 0.391979 0.992057 0.992057 0 0 758.098 2388.71 1751.19 0 4898 0.398622 0.991638 0.991638 0 0 55636 173039 134070 -6.2288e-12 362745 0.391889 0.992063 0.992063 -25984 -25983.2 -0.0260106 0.020889 0.213064 1 0.213464 2 NA
rs2287623 rs2287623 02 169830155 G A NA 0 0 57765 176327 133551 0 367643 0.39693 1 1 0 0 752 2349 1797 0 4898 0.393324 1 1 0 0 57013 173978 131754 0 362745 0.396979 1 1 -25984 -25983.6 0.0169589 0.0208509 0.416022 1 0.415752 2 NA
rs1047891 rs1047891 02 211540507 C A NA 0 0 172182 158724 36737 0 367643 0.315793 1 1 0 0 2301 2133 464 0 4898 0.312474 1 1 0 0 169881 156591 36273 0 362745 0.315838 1 1 -25984 -25983.7 -0.016582 0.021939 0.449755 1 0.449299 2 NA
rs1250229 rs1250229 02 216304384 T C NA 0 0 24475 143800 199368 0 367643 0.262143 1 1 0 0 304 1906 2688 0 4898 0.256635 1 1 0 0 24171 141894 196680 0 362745 0.262217 1 1 -25984 -25983.2 0.029536 0.0234162 0.207183 1 0.206152 2 NA
2:227122216_G_T rs1515110 02 227122216 G T NA 0 0 48616.5 170063 148964 2.56114e-09 367643 0.363526 0.998217 0.998217 0 0 646.596 2274.18 1977.22 0 4898 0.364166 0.998203 0.998203 0 0 47969.9 167788 146987 -6.85674e-13 362745 0.363517 0.998217 0.998217 -25984 -25984 -0.00313046 0.0211566 0.882369 1 0.882386 2 NA
rs11563251 rs11563251 02 234679384 C T NA 0 0 290918 72185 4540 0 367643 0.110522 1 1 0 0 3891 945 62 0 4898 0.109126 1 1 0 0 287027 71240 4478 0 362745 0.11054 1 1 -25984 -25983.8 -0.0157707 0.0326036 0.628592 1 0.627903 2 NA
3:12296469_G_A rs9875338 03 12296469 G A NA 0 0 132606 176147 58890 -2.91038e-10 367643 0.399745 0.998416 0.998416 0 0 1760.77 2392.81 744.42 0 4898 0.396248 0.998327 0.998327 0 0 130845 173754 58145.6 -1.94333e-12 362745 0.399792 0.998417 0.998417 -25984 -25983.6 -0.0179695 0.0208115 0.387895 1 0.387609 2 NA
rs7640978 rs7640978 03 32533010 C T NA 0 0 305159 59567 2917 0 367643 0.0889463 1 1 0 0 4085 768 45 0 4898 0.0875868 1 1 0 0 301074 58799 2872 0 362745 0.0889647 1 1 -25984 -25983.8 -0.0189012 0.0359821 0.599378 1 0.598453 2 NA
Affx-22382690 rs2290547 03 47061183 G A NA 0 0 250154 106011 11478 0 367643 0.175397 1 1 0 0 3328 1414 156 0 4898 0.176194 1 1 0 0 246826 104597 11322 0 362745 0.175386 1 1 -25984 -25983.9 0.00488456 0.0266886 0.854782 1 0.854856 2 NA
3:50113034_A_G rs2240327 03 50113034 A G NA 0 0 100638 183372 83633 1.04774e-09 367643 0.476873 0.999813 0.999813 0 0 1275.91 2441.16 1180.93 0 4898 0.490304 0.999814 0.999814 0 0 99361.9 180931 82452.1 -7.74492e-13 362745 0.476692 0.999813 0.999813 -25984 -25978.8 0.0667709 0.0207248 0.0012739 1 0.00127532 3 NA
rs13326165 rs13326165 03 52532118 A G NA 0 0 15457 119234 232952 0 367643 0.204204 1 1 0 0 209 1536 3153 0 4898 0.199469 1 1 0 0 15248 117698 229799 0 362745 0.204267 1 1 -25984 -25983.2 0.0320945 0.0255298 0.208704 1 0.207303 2 NA
rs6805251 rs6805251 03 119560606 T C NA 0 0 53883 173728 140032 0 367643 0.382836 1 1 0 0 749 2343 1806 0 4898 0.392099 1 1 0 0 53134 171385 138226 0 362745 0.382711 1 1 -25984 -25981.9 -0.041931 0.0208448 0.0442638 1 0.0445819 2 NA
rs17345563 rs17345563 03 132209203 A G NA 0 0 289342 73619 4682 0 367643 0.112858 1 1 0 0 3850 985 63 0 4898 0.113414 1 1 0 0 285492 72634 4619 0 362745 0.112851 1 1 -25984 -25984 0.00436818 0.0321006 0.89176 1 0.891818 2 NA
3:135932359_C_T rs687339 03 135932359 C T NA 0 0 19126.1 129473 219044 -5.87897e-09 367643 0.228108 0.997226 0.997226 0 0 256.871 1727.75 2913.38 0 4898 0.228817 0.997286 0.997286 0 0 18869.2 127745 216131 -2.79554e-12 362745 0.228099 0.997226 0.997226 -25984 -25984 -0.00235482 0.0242548 0.922657 1 0.922673 2 NA
3:156798294_A_G rs1482852 03 156798294 A G NA 0 0 131835 177038 58770 2.21189e-09 367643 0.40063 0.996846 0.996846 0 0 1750.02 2358.34 789.643 0 4898 0.401962 0.997084 0.997084 0 0 130085 174680 57980.4 -2.65077e-11 362745 0.400613 0.996842 0.996842 -25984 -25983.7 0.0136588 0.0208347 0.512094 1 0.512277 2 NA
3:170727218_G_A rs10513688 03 170727218 G A NA 0 0 299650 64523.6 3469.13 6.98492e-10 367643 0.0971891 0.999859 0.999859 0 0 4051.85 797.149 49.0039 0 4898 0.0913798 0.999812 0.999812 0 0 295598 63726.4 3420.12 -9.66338e-13 362745 0.0972676 0.999859 0.999859 -25984 -25982.3 -0.0629621 0.0353121 0.0745828 1 0.0721826 3 NA
rs6831256 rs6831256 04 3473139 A G NA 0 0 122347 179591 65705 0 367643 0.422966 1 1 0 0 1649 2321 928 0 4898 0.426399 1 1 0 0 120698 177270 64777 0 362745 0.42292 1 1 -25984 -25983.6 0.016682 0.0205913 0.417856 1 0.418043 2 NA
4:26062990_A_G rs10019888 04 26062990 A G NA 0 0 256257 101247 10139.8 2.09548e-09 367643 0.165277 0.990718 0.990718 0 0 3430.39 1324.42 143.196 0 4898 0.164435 0.990211 0.990211 0 0 252826 99922.1 9996.61 -8.44547e-12 362745 0.165289 0.990724 0.990724 -25984 -25983.9 -0.00693032 0.0275588 0.801448 1 0.8013 2 NA
rs442177 rs442177 04 88030261 G T NA 0 0 60686 177403 129554 0 367643 0.406338 1 1 0 0 796 2366 1736 0 4898 0.404042 1 1 0 0 59890 175037 127818 0 362745 0.406369 1 1 -25984 -25983.9 0.00760184 0.0207424 0.714002 1 0.713937 2 NA
4:88160140_C_T rs10029254 04 88160140 C T NA 0 0 217282 130595 19765.7 -4.07454e-10 367643 0.231375 0.999771 0.999771 0 0 2894.15 1732.51 271.341 0 4898 0.232257 0.999724 0.999724 0 0 214388 128863 19494.3 -3.97904e-13 362745 0.231363 0.999772 0.999772 -25984 -25983.9 0.00596811 0.024102 0.804429 1 0.804529 2 NA
rs3822072 rs3822072 04 89741269 G A NA 0 0 110799 182140 74704 0 367643 0.45091 1 1 0 0 1467 2488 943 0 4898 0.446509 1 1 0 0 109332 179652 73761 0 362745 0.45097 1 1 -25984 -25983.7 -0.0152778 0.0204825 0.455731 1 0.455613 2 NA
rs2602836 rs2602836 04 100014805 A G NA 0 0 64743 179602 123298 0 367643 0.420364 1 1 0 0 848 2377 1673 0 4898 0.415782 1 1 0 0 63895 177225 121625 0 362745 0.420426 1 1 -25984 -25983.6 0.0177929 0.0206691 0.389324 1 0.389097 2 NA
rs13107325 rs13107325 04 103188709 C T NA 0 0 314590 51084 1969 0 367643 0.0748307 1 1 0 0 4138 723 37 0 4898 0.0813597 1 1 0 0 310452 50361 1932 0 362745 0.0747426 1 1 -25984 -25981.2 0.0884322 0.0373429 0.0178792 1 0.0192685 3 NA
rs6450176 rs6450176 05 53298025 G A NA 0 0 205174 139039 23430 0 367643 0.252825 1 1 0 0 2720 1865 313 0 4898 0.254287 1 1 0 0 202454 137174 23117 0 362745 0.252806 1 1 -25984 -25983.9 0.00916016 0.0233779 0.695184 1 0.695395 2 NA
5:55861786_C_T rs9686661 05 55861786 C T NA 0 0 235368 117459 14815.2 1.10595e-09 367643 0.200044 0.999703 0.999703 0 0 3092.66 1591.31 214.027 0 4898 0.206142 0.99978 0.99978 0 0 232276 115868 14601.2 -1.09424e-12 362745 0.199962 0.999702 0.999702 -25984 -25982.9 0.0370662 0.0251415 0.1404 1 0.141812 2 NA
5:67714246_A_G rs4976033 05 67714246 A G NA 0 0 131266 176824 59552.2 1.78115e-08 367643 0.402468 0.972517 0.972517 0 0 1735.54 2366.32 796.145 0 4898 0.404105 0.974954 0.974954 0 0 129531 174458 58756 -2.10738e-11 362745 0.402445 0.972484 0.972484 -25984 -25983.8 0.0124311 0.0210072 0.554016 1 0.554172 2 NA
5:74562029_C_G rs2006760 05 74562029 C G NA 0 0 232590 119597 15455.7 1.88011e-08 367643 0.204694 0.974957 0.974957 0 0 3059.15 1613.65 225.204 -4.44089e-16 4898 0.210704 0.975136 0.975136 0 0 229531 117983 15230.5 -6.79834e-12 362745 0.204613 0.974955 0.974955 -25984 -25982.6 0.0424124 0.0252665 0.0932298 1 0.0945722 2 NA
rs7703051 rs7703051 05 74625487 C A NA 0 0 143744 172116 51783 0 367643 0.374932 1 1 0 0 1928 2280 690 0 4898 0.373622 1 1 0 0 141816 169836 51093 0 362745 0.374949 1 1 -25984 -25984 -0.00102379 0.0210265 0.961166 1 0.961164 2 NA
5:74648496_G_T rs17238484 05 74648496 G T NA 0 0 220697 127980 18965.4 5.82077e-11 367643 0.225642 0.999474 0.999474 0 0 2959.37 1676.4 262.227 0 4898 0.224669 0.999261 0.999261 0 0 217738 126304 18703.2 -4.65405e-13 362745 0.225655 0.999477 0.999477 -25984 -25984 -0.00281685 0.0243414 0.907872 1 0.907849 2 NA
rs12916 rs12916 05 74656539 T C NA 0 0 132174 176634 58835 0 367643 0.400258 1 1 0 0 1796 2327 775 0 4898 0.395774 1 1 0 0 130378 174307 58060 0 362745 0.400318 1 1 -25984 -25983.7 -0.0144853 0.0208195 0.486581 1 0.48637 2 NA
rs4530754 rs4530754 05 122855416 G A NA 0 0 76387 182339 108917 0 367643 0.455759 1 1 0 0 1022 2478 1398 0 4898 0.461617 1 1 0 0 75365 179861 107519 0 362745 0.45568 1 1 -25984 -25983.4 -0.020909 0.0204154 0.305752 1 0.305881 2 NA
rs6882076 rs6882076 05 156390297 T C NA 0 0 49177 170283 148183 0 367643 0.36535 1 1 0 0 605 2266 2027 0 4898 0.354839 1 1 0 0 48572 168017 146156 0 362745 0.365492 1 1 -25984 -25981.7 0.045579 0.0212508 0.031968 1 0.0316055 2 NA
6:16109163_A_C rs2294261 06 16109163 A C NA 0 0 95768.4 183285 88590.1 2.67755e-09 367643 0.490237 0.994417 0.994417 0 0 1327.98 2433.44 1136.57 0 4898 0.48046 0.995209 0.995209 0 0 94440.4 180851 87453.5 -1.31313e-11 362745 0.490369 0.994406 0.994406 -25984 -25982.6 -0.0331998 0.0204007 0.103655 1 0.10359 2 NA
6:26093141_G_A rs1800562 06 26093141 G A NA 0 0 313477 51911.4 2254.63 2.79397e-09 367643 0.0767329 0.997285 0.997285 0 0 4162.96 701.235 33.8039 0 4898 0.0784854 0.998348 0.998348 0 0 309314 51210.1 2220.83 -2.92033e-12 362745 0.0767092 0.99727 0.99727 -25984 -25984 0.000689854 0.0379331 0.98549 1 0.985496 1 NA
rs2247056 rs2247056 06 31265490 T C NA 0 0 32592 153707 181344 0 367643 0.297695 1 1 0 0 464 2077 2357 0 4898 0.306758 1 1 0 0 32128 151630 178987 0 362745 0.297573 1 1 -25984 -25983.2 -0.0273438 0.0221785 0.217614 1 0.21839 2 NA
6:34563164_A_G rs205262 06 34563164 A G NA 0 0 196653 144337 26652.4 8.14907e-10 367643 0.268796 0.998621 0.998621 0 0 2680.63 1874.53 342.839 0 4898 0.261352 0.998581 0.998581 0 0 193973 142463 26309.5 -1.87139e-12 362745 0.268897 0.998622 0.998622 -25984 -25982.8 -0.0345725 0.0231637 0.13556 1 0.134517 2 NA
6:43757896_C_A rs998584 06 43757896 C A NA 0 0 98516.4 183590 85536.2 -1.22818e-08 367643 0.482347 0.994692 0.994692 0 0 1259.36 2497.02 1141.62 2.22045e-16 4898 0.48798 0.99472 0.99472 0 0 97257 181093 84394.6 -2.31202e-11 362745 0.482271 0.994691 0.994691 -25984 -25983.4 0.022287 0.0204095 0.274836 1 0.274884 2 NA
rs17789218 rs17789218 06 100600097 T C NA 0 0 209856 135892 21895 0 367643 0.24437 1 1 0 0 2865 1739 294 0 4898 0.237546 1 1 0 0 206991 134153 21601 0 362745 0.244462 1 1 -25984 -25982.9 -0.0341674 0.0239319 0.153381 1 0.152197 2 NA
6:116337503_G_A rs868943 06 116337503 G A NA 0 0 122660 178886 66096.8 -2.50293e-09 367643 0.423073 0.999376 0.999376 0 0 1640.21 2365.95 891.839 0 4898 0.423604 0.999487 0.999487 0 0 121020 176520 65204.9 -8.98837e-13 362745 0.423066 0.999375 0.999375 -25984 -25983.9 -0.00457223 0.0205861 0.824234 1 0.824214 2 NA
rs9491696 rs9491696 06 127452639 C G NA 0 0 94122 184018 89503 0 367643 0.493718 1 1 0 0 1240 2461 1197 0 4898 0.49561 1 1 0 0 92882 181557 88306 0 362745 0.493693 1 1 -25984 -25983.9 0.00669898 0.0203715 0.742276 1 0.742279 2 NA
6:139831757_T_C rs634869 06 139831757 T C NA 0 0 61843.2 177574 128225 -6.40284e-10 367643 0.409719 0.999687 0.999687 0 0 808.533 2359.47 1729.99 0 4898 0.405935 0.999868 0.999868 0 0 61034.6 175215 126495 -1.06581e-13 362745 0.40977 0.999685 0.999685 -25984 -25983.7 0.0139045 0.0207079 0.501928 1 0.501748 2 NA
6:152040291_T_C rs12525163 06 152040291 T C NA 0 0 193889 146385 27368.9 7.567e-10 367643 0.27353 0.998573 0.998573 0 0 2560.82 1960.06 377.122 0 4898 0.277083 0.997996 0.997996 0 0 191329 144425 26991.8 -1.63602e-12 362745 0.273482 0.998581 0.998581 -25984 -25983.6 0.0183781 0.0227881 0.419968 1 0.420584 2 NA
6:160575985_C_T rs2297374 06 160575985 C T NA 0 0 144005 171907 51731.5 -5.76256e-09 367643 0.374507 0.996826 0.996826 0 0 1955.69 2290.02 652.294 0 4898 0.366946 0.995856 0.995856 0 0 142049 169617 51079.2 -1.93765e-11 362745 0.374609 0.996839 0.996839 -25984 -25982.9 -0.0304191 0.0211397 0.150163 1 0.149628 2 NA
rs1564348 rs1564348 06 160578860 T C NA 0 0 253320 103781 10542 0 367643 0.169818 1 1 0 0 3320 1445 133 0 4898 0.174663 1 1 0 0 250000 102336 10409 0 362745 0.169753 1 1 -25984 -25983.3 0.0301783 0.0268274 0.260628 1 0.262142 2 NA
rs702485 rs702485 07 6449272 A G NA 0 0 109073 182191 76379 0 367643 0.455536 1 1 0 0 1473 2409 1016 0 4898 0.453348 1 1 0 0 107600 179782 75363 0 362745 0.455565 1 1 -25984 -25983.7 -0.0149017 0.02045 0.466192 1 0.466093 2 NA
7:16152174_T_A rs17286602 07 16152174 T A NA 0 0 120209 180211 67223.6 -9.31323e-10 367643 0.42794 0.996459 0.996459 0 0 1658.58 2331.35 908.067 0 4898 0.423386 0.996579 0.996579 0 0 118550 177880 66315.5 -7.11164e-12 362745 0.428001 0.996457 0.996457 -25984 -25983.5 -0.0197322 0.0206447 0.339172 1 0.338938 2 NA
rs10282707 rs10282707 07 17911038 C T NA 0 0 133679 176084 57880 0 367643 0.396912 1 1 0 0 1800 2366 732 0 4898 0.390976 1 1 0 0 131879 173718 57148 0 362745 0.396992 1 1 -25984 -25983.4 -0.0214095 0.0208642 0.304828 1 0.304467 2 NA
rs12670798 rs12670798 07 21607352 T C NA 0 0 208530 136828 22285 0 367643 0.246704 1 1 0 0 2737 1873 288 0 4898 0.25 1 1 0 0 205793 134955 21997 0 362745 0.246659 1 1 -25984 -25983.7 0.016683 0.0235151 0.478039 1 0.478634 2 NA
rs4722551 rs4722551 07 25991826 T C NA 0 0 260226 98082 9335 0 367643 0.158784 1 1 0 0 3415 1339 144 0 4898 0.166088 1 1 0 0 256811 96743 9191 0 362745 0.158686 1 1 -25984 -25982.1 0.0537147 0.027325 0.0493254 1 0.0506625 3 NA
rs2073547 rs2073547 07 44582331 A G NA 0 0 245464 109051 13128 0 367643 0.18402 1 1 0 0 3258 1465 175 0 4898 0.18528 1 1 0 0 242206 107586 12953 0 362745 0.184003 1 1 -25984 -25983.9 0.00941584 0.0260283 0.717535 1 0.717801 2 NA
rs217386 rs217386 07 44600695 G A NA 0 0 122011 179193 66439 0 367643 0.424421 1 1 0 0 1601 2429 868 0 4898 0.425174 1 1 0 0 120410 176764 65571 0 362745 0.424411 1 1 -25984 -25983.9 0.00496427 0.0205563 0.80917 1 0.809193 2 NA
rs4917014 rs4917014 07 50305863 T G NA 0 0 170033 160292 37318 0 367643 0.319506 1 1 0 0 2197 2190 511 0 4898 0.327889 1 1 0 0 167836 158102 36807 0 362745 0.319392 1 1 -25984 -25982 0.043083 0.0217159 0.0472629 1 0.0477982 2 NA
rs17145738 rs17145738 07 72982874 C T NA 0 0 283453 78574 5616 0 367643 0.122138 1 1 0 0 3677 1137 84 0 4898 0.133218 1 1 0 0 279776 77437 5532 0 362745 0.121988 1 1 -25984 -25979 0.0955846 0.0299081 0.00139373 1 0.00157959 3 NA
rs799160 rs799160 07 73060006 C T NA 0 0 96065 183981 87597 0 367643 0.488483 1 1 0 0 1334 2413 1151 0 4898 0.481319 1 1 0 0 94731 181568 86446 0 362745 0.48858 1 1 -25984 -25983.3 -0.0239469 0.0203986 0.240415 1 0.240351 2 NA
7:116358044_A_G rs38855 07 116358044 A G NA 0 0 103008 183294 81340.4 -5.93718e-09 367643 0.470531 0.989759 0.989759 0 0 1407.67 2416.93 1073.4 0 4898 0.465878 0.989789 0.989789 0 0 101601 180877 80267 -1.6001e-11 362745 0.470594 0.989759 0.989759 -25984 -25983.5 -0.0198408 0.0205046 0.33323 1 0.333125 2 NA
7:130444934_A_G rs3996352 07 130444934 A G NA 0 0 94827.4 183503 89312.7 3.14321e-09 367643 0.4925 0.996092 0.996092 0 0 1292.71 2441.56 1163.72 0 4898 0.486832 0.995754 0.995754 0 0 93534.7 181061 88148.9 -1.54756e-11 362745 0.492576 0.996096 0.996096 -25984 -25983 -0.0288059 0.0203945 0.157822 1 0.157777 2 NA
rs17173637 rs17173637 07 150529449 T C NA 0 0 308079 56892 2672 0 367643 0.0846419 1 1 0 0 4076 782 40 0 4898 0.0879951 1 1 0 0 304003 56110 2632 0 362745 0.0845966 1 1 -25984 -25982.9 0.0525604 0.0359296 0.143503 1 0.146322 2 NA
8:9184231_G_A rs4240624 08 9184231 G A NA 0 0 3037.28 61092.2 303513 1.74623e-10 367643 0.0913478 0.999323 0.999323 0 0 41.0078 815.851 4041.14 0 4898 0.0916565 0.999295 0.999295 0 0 2996.27 60276.4 299472 1.56319e-13 362745 0.0913437 0.999323 0.999323 -25984 -25984 -0.00295854 0.0352953 0.933198 1 0.933224 2 NA
8:9267117_C_T rs9693857 08 9267117 C T NA 0 0 112966 181961 72716.1 -1.22236e-09 367643 0.44526 0.99529 0.99529 0 0 1512.15 2407.73 978.122 0 4898 0.445486 0.995653 0.995653 0 0 111454 179553 71738 -1.90319e-11 362745 0.445257 0.995285 0.995285 -25984 -25984 0.00323533 0.0205387 0.874832 1 0.874839 2 NA
8:15799853_G_C rs4332136 08 15799853 G C NA 0 0 361800 5821.84 21 3.14321e-09 367643 0.0079749 0.978214 0.978214 0 0 4816.92 81.0824 0 0 4898 0.00827709 0.975035 0.975035 0 0 356983 5740.75 21 -3.10507e-12 362745 0.00797082 0.978258 0.978258 -25984 -25983.9 0.0533839 0.113796 0.638984 1 0.641862 2 NA
rs4921914 rs4921914 08 18272438 C T NA 0 0 17863 128037 221743 0 367643 0.22272 1 1 0 0 238 1734 2926 0 4898 0.225602 1 1 0 0 17625 126303 218817 0 362745 0.222681 1 1 -25984 -25983.7 -0.0193686 0.0244187 0.427669 1 0.428456 2 NA
rs12678919 rs12678919 08 19844222 A G NA 0 0 299569 64598 3476 0 367643 0.0973091 1 1 0 0 4013 842 43 0 4898 0.0947325 1 1 0 0 295556 63756 3433 0 362745 0.0973439 1 1 -25984 -25983.7 -0.025855 0.0347495 0.456853 1 0.455324 2 NA
8:19865843_G_A rs894210 08 19865843 G A NA 0 0 77462.3 182791 107390 1.74623e-09 367643 0.459298 0.992946 0.992946 0 0 952.69 2538.15 1407.16 0 4898 0.453607 0.993282 0.993282 0 0 76509.6 180253 105983 -1.66995e-11 362745 0.459375 0.992942 0.992942 -25984 -25983.1 0.0267975 0.0205239 0.191664 1 0.191489 2 NA
rs10102164 rs10102164 08 55421614 G A NA 0 0 228406 122700 16537 0 367643 0.211855 1 1 0 0 3028 1636 234 0 4898 0.214782 1 1 0 0 225378 121064 16303 0 362745 0.211815 1 1 -25984 -25983.9 0.0117847 0.0247832 0.634424 1 0.634793 2 NA
8:59385919_C_T rs2326077 08 59385919 C T NA 0 0 41722.8 164216 161704 -2.85218e-09 367643 0.336823 0.998927 0.998927 0 0 567.357 2172.52 2158.13 0 4898 0.33761 0.998881 0.998881 0 0 41155.5 162043 159546 -5.68434e-13 362745 0.336813 0.998927 0.998927 -25984 -25983.9 -0.0065478 0.0215237 0.760965 1 0.761045 2 NA
rs2293889 rs2293889 08 116599199 T G NA 0 0 68124 181368 118151 0 367643 0.431963 1 1 0 0 886 2382 1630 0 4898 0.424051 1 1 0 0 67238 178986 116521 0 362745 0.432069 1 1 -25984 -25982.3 0.0372432 0.0206429 0.0712049 1 0.0709552 2 NA
8:116663898_G_A rs2737252 08 116663898 G A NA 0 0 189831 148639 29173.6 1.57161e-09 367643 0.281504 0.996606 0.996606 0 0 2528.15 1951.91 417.937 0 4898 0.284584 0.996829 0.996829 0 0 187302 146687 28755.7 -6.38112e-12 362745 0.281463 0.996603 0.996603 -25984 -25983.8 0.0135237 0.0225991 0.549562 1 0.549941 2 NA
8:121868551_G_T rs4871137 08 121868551 G T NA 0 0 37343.3 159071 171229 -1.97906e-09 367643 0.317913 0.997721 0.997721 0 0 497.725 2109.29 2290.98 0 4898 0.31694 0.998445 0.998445 0 0 36845.6 156961 168938 -2.92388e-12 362745 0.317926 0.997711 0.997711 -25984 -25984 -0.00317339 0.021888 0.884724 1 0.884746 2 NA
8:126474306_G_A rs2980885 08 126474306 G A NA 0 0 18550.5 128653 220440 -2.40398e-08 367643 0.225428 0.979756 0.979756 0 0 253.694 1679.16 2965.14 0 4898 0.223209 0.980513 0.980513 0 0 18296.8 126974 217474 -3.06821e-11 362745 0.225458 0.979746 0.979746 -25984 -25983.8 0.0144658 0.024711 0.55828 1 0.557765 2 NA
8:126482621_C_A rs2954022 08 126482621 C A NA 0 0 105014 183109 79520.4 -8.73115e-10 367643 0.465328 0.999672 0.999672 0 0 1395.62 2453.54 1048.84 0 4898 0.464599 0.999721 0.999721 0 0 103618 180655 78471.6 -2.91323e-13 362745 0.465338 0.999671 0.999671 -25984 -25984 -0.00315671 0.0204187 0.877138 1 0.877133 2 NA
8:126482621_C_T rs2954022 08 126482621 C T NA 0 0 367299 343.506 0.113725 4.19095e-09 367643 0.000467482 0.694179 0.694179 0 0 4896.45 1.5451 0 0 4898 0.000157727 0.595417 0.595417 0 0 362403 341.961 0.113725 -3.1557e-12 362745 0.000471665 0.694624 0.694624 -25984 -25982.4 -1.52164 1.24414 0.221314 1 0.0818137 4 NA
rs4075205 rs4075205 08 144284709 T C NA 0 0 105980 182903 78760 0 367643 0.46298 1 1 0 0 1420 2457 1021 0 4898 0.459269 1 1 0 0 104560 180446 77739 0 362745 0.463031 1 1 -25984 -25983.7 -0.0158807 0.0204267 0.436893 1 0.436799 2 NA
8:145022657_G_T rs7832643 08 145022657 G T NA 0 0 130835 177109 59698.9 1.86265e-09 367643 0.403254 0.99187 0.99187 0 0 1717.48 2367.15 813.376 0 4898 0.407707 0.992417 0.992417 0 0 129117 174742 58885.5 -6.95088e-12 362745 0.403194 0.991862 0.991862 -25984 -25983.6 0.0184059 0.0207946 0.376087 1 0.376354 2 NA
9:2640759_A_G rs3780181 09 2640759 A G NA 0 0 319761 46182.4 1699.8 7.10133e-09 367643 0.0674323 0.983967 0.983967 0 0 4251.03 616.549 30.4196 0 4898 0.0691495 0.983903 0.983903 0 0 315510 45565.9 1669.38 -3.57137e-12 362745 0.0674091 0.983968 0.983968 -25984 -25983.8 0.0232453 0.0404091 0.565122 1 0.566404 2 NA
9:15304782_C_A rs686030 09 15304782 C A NA 0 0 7307.74 89274.9 271060 1.16415e-10 367643 0.141292 0.997838 0.997838 0 0 101.153 1233.72 3563.13 0 4898 0.146593 0.997428 0.997428 0 0 7206.58 88041.2 267497 -9.03277e-13 362745 0.141221 0.997844 0.997844 -25984 -25982.8 -0.0433031 0.0288214 0.132978 1 0.134912 2 NA
9:16904846_C_T rs7033354 09 16904846 C T NA 0 0 38090 160241 169312 -2.73576e-09 367643 0.321537 0.99779 0.99779 0 0 549.024 2084.76 2264.21 0 4898 0.324909 0.99735 0.99735 0 0 37541 158157 167047 -5.63638e-12 362745 0.321491 0.997796 0.997796 -25984 -25983.4 -0.0222782 0.0217572 0.305861 1 0.306477 2 NA
rs1883025 rs1883025 09 107664301 C T NA 0 0 204221 139492 23930 0 367643 0.254802 1 1 0 0 2657 1937 304 0 4898 0.2598 1 1 0 0 201564 137555 23626 0 362745 0.254734 1 1 -25984 -25983.5 0.0233069 0.0232016 0.315119 1 0.316 2 NA
9:107684230_T_G rs2472509 09 107684230 T G NA 0 0 166632 161775 39235.5 8.26549e-09 367643 0.326739 0.982562 0.982562 0 0 2178.22 2143.2 576.58 0 4898 0.336501 0.983431 0.983431 0 0 164454 159632 38658.9 -2.58256e-11 362745 0.326607 0.98255 0.98255 -25984 -25981.8 0.0450652 0.0217172 0.0379783 1 0.0384533 2 NA
rs8176720 rs8176720 09 136132873 T C NA 0 0 165335 162059 40249 0 367643 0.329881 1 1 0 0 2217 2135 546 0 4898 0.32942 1 1 0 0 163118 159924 39703 0 362745 0.329887 1 1 -25984 -25983.9 -0.00467948 0.0216409 0.828806 1 0.828763 2 NA
rs579459 rs579459 09 136154168 T C NA 0 0 230673 121134 15836 0 367643 0.207818 1 1 0 0 3077 1635 186 0 4898 0.20488 1 1 0 0 227596 119499 15650 0 362745 0.207858 1 1 -25984 -25983.9 -0.00682712 0.0252816 0.787128 1 0.786993 2 NA
10:5196273_A_G rs1781930 10 5196273 A G NA 0 0 11602.8 107622 248418 5.82077e-11 367643 0.177928 0.999538 0.999538 0 0 171.702 1425.65 3300.64 0 4898 0.18059 0.9994 0.9994 0 0 11431.1 106197 245117 9.9476e-14 362745 0.177892 0.99954 0.99954 -25984 -25983.8 -0.0153343 0.0264723 0.562413 1 0.563033 2 NA
rs970548 rs970548 10 46013277 A C NA 0 0 208592 136658 22393 0 367643 0.246767 1 1 0 0 2771 1834 293 0 4898 0.24704 1 1 0 0 205821 134824 22100 0 362745 0.246763 1 1 -25984 -25984 0.00223692 0.0235891 0.924451 1 0.924465 2 NA
10:65301725_T_C rs7897379 10 65301725 T C NA 0 0 99877.9 183743 84022.2 -1.04774e-09 367643 0.478436 0.9991 0.9991 0 0 1328.61 2475.34 1094.05 0 4898 0.476055 0.998889 0.998889 0 0 98549.3 181268 82928.2 -9.02389e-13 362745 0.478468 0.999103 0.999103 -25984 -25983.9 -0.00511759 0.0204065 0.801983 1 0.801975 2 NA
rs2068888 rs2068888 10 94839642 G A NA 0 0 111308 181936 74399 0 367643 0.449803 1 1 0 0 1470 2415 1013 0 4898 0.453348 1 1 0 0 109838 179521 73386 0 362745 0.449755 1 1 -25984 -25983.7 0.0154626 0.0204386 0.449325 1 0.449433 2 NA
rs2255141 rs2255141 10 113933886 A G NA 0 0 27847 146638 193158 0 367643 0.275175 1 1 0 0 360 1954 2584 0 4898 0.272969 1 1 0 0 27487 144684 190574 0 362745 0.275204 1 1 -25984 -25983.9 0.00558278 0.0228533 0.807008 1 0.806931 2 NA
rs2923084 rs2923084 11 10388782 A G NA 0 0 248214 107729 11700 0 367643 0.178337 1 1 0 0 3277 1450 171 0 4898 0.182932 1 1 0 0 244937 106279 11529 0 362745 0.178275 1 1 -25984 -25983.2 0.0336977 0.0263223 0.200477 1 0.20204 2 NA
11:14276999_G_A rs2303975 11 14276999 G A NA 0 0 290446 72723.9 4473.22 -2.32831e-10 367643 0.111073 0.995931 0.995931 0 0 3860.54 988.392 49.0706 0 4898 0.110916 0.996821 0.996821 0 0 286585 71735.5 4424.15 -1.72484e-12 362745 0.111075 0.995919 0.995919 -25984 -25984 -0.00376588 0.032484 0.907708 1 0.907664 2 NA
11:18656271_C_T rs10832962 11 18656271 C T NA 0 0 24576.6 141039 202027 -3.49246e-09 367643 0.258664 0.997176 0.997176 0 0 320.431 1907.52 2670.05 0 4898 0.260145 0.996666 0.996666 0 0 24256.2 139131 199357 -1.1616e-11 362745 0.258644 0.997183 0.997183 -25984 -25983.9 -0.00748425 0.0232427 0.747449 1 0.747591 2 NA
rs326214 rs326214 11 47298360 G A NA 0 0 38540 160496 168607 0 367643 0.323107 1 1 0 0 574 2104 2220 0 4898 0.331972 1 1 0 0 37966 158392 166387 0 362745 0.322987 1 1 -25984 -25982.3 -0.0397384 0.0215985 0.065788 1 0.0663815 2 NA
rs17788930 rs17788930 11 47752775 A G NA 0 0 156993 166090 44560 0 367643 0.347089 1 1 0 0 2056 2256 586 0 4898 0.349939 1 1 0 0 154937 163834 43974 0 362745 0.347051 1 1 -25984 -25983.9 0.0101781 0.0213045 0.632833 1 0.633003 2 NA
11:51512090_T_C rs11246602 11 51512090 T C NA 0 0 276639 84522.2 6482.33 3.20142e-09 367643 0.132584 0.998718 0.998718 0 0 3654.33 1165.53 78.1373 0 4898 0.134933 0.998696 0.998696 0 0 272984 83356.6 6404.19 -1.26903e-11 362745 0.132552 0.998718 0.998718 -25984 -25983.8 0.0182922 0.0298056 0.539402 1 0.540279 2 NA
11:55324308_A_G rs12226802 11 55324308 A G NA 0 0 279135 82421 6086.81 -1.16415e-10 367643 0.12865 0.999736 0.999736 0 0 3679.98 1142.09 75.9373 0 4898 0.132091 0.999805 0.999805 0 0 275455 81278.9 6010.87 -5.40012e-13 362745 0.128604 0.999735 0.999735 -25984 -25983.5 0.0282781 0.0300654 0.346934 1 0.348559 2 NA
rs174532 rs174532 11 61548874 G A NA 0 0 182070 153320 32253 0 367643 0.296247 1 1 0 0 2387 2090 421 0 4898 0.299306 1 1 0 0 179683 151230 31832 0 362745 0.296205 1 1 -25984 -25983.7 0.0168605 0.0222328 0.448234 1 0.448732 2 NA
rs1535 rs1535 11 61597972 A G NA 0 0 157026 166517 44100 0 367643 0.346419 1 1 0 0 2131 2228 539 0 4898 0.337485 1 1 0 0 154895 164289 43561 0 362745 0.34654 1 1 -25984 -25981.8 -0.0442048 0.0215219 0.0399813 1 0.0395256 2 NA
rs12801636 rs12801636 11 65391317 G A NA 0 0 221001 127937 18705 0 367643 0.224874 1 1 0 0 2927 1733 238 0 4898 0.2255 1 1 0 0 218074 126204 18467 0 362745 0.224866 1 1 -25984 -25984 0.000872198 0.024328 0.971401 1 0.97141 1 NA
rs499974 rs499974 11 75455021 C A NA 0 0 261531 97077 9035 0 367643 0.156602 1 1 0 0 3469 1301 128 0 4898 0.158942 1 1 0 0 258062 95776 8907 0 362745 0.15657 1 1 -25984 -25983.6 0.0231523 0.0278309 0.40547 1 0.406672 2 NA
11:116639104_A_G rs10790162 11 116639104 A G NA 0 0 1652.59 46448.9 319542 4.65661e-10 367643 0.0676663 0.998467 0.998467 0 0 26 656.275 4215.73 0 4898 0.0723024 0.997744 0.997744 0 0 1626.59 45792.6 315326 -1.13687e-13 362745 0.0676037 0.998478 0.998478 -25984 -25982.2 -0.0753391 0.0393782 0.0557201 1 0.0583002 3 NA
rs603446 rs603446 11 116654435 C T NA 0 0 109750 182299 75594 0 367643 0.453547 1 1 0 0 1478 2449 971 0 4898 0.448244 1 1 0 0 108272 179850 74623 0 362745 0.453619 1 1 -25984 -25983.1 -0.0263607 0.0204725 0.19788 1 0.197687 2 NA
11:122534504_T_C rs7117842 11 122534504 T C NA 0 0 146372 171087 50184.2 -1.79862e-08 367643 0.369183 0.988903 0.988903 0 0 1955.05 2301.1 641.851 0 4898 0.365946 0.988553 0.988553 0 0 144417 168786 49542.3 -1.34603e-11 362745 0.369227 0.988908 0.988908 -25984 -25983.7 -0.0167702 0.0212404 0.429794 1 0.429453 2 NA
rs11220462 rs11220462 11 126243952 G A NA 0 0 276652 84429 6562 0 367643 0.132674 1 1 0 0 3690 1121 87 0 4898 0.132197 1 1 0 0 272962 83308 6475 0 362745 0.13268 1 1 -25984 -25984 -0.00267562 0.0300084 0.928953 1 0.92893 2 NA
12:20463526_A_G rs11045163 12 20463526 A G NA 0 0 119322 180184 68136.7 9.25502e-09 367643 0.430387 0.99506 0.99506 0 0 1534.89 2394.69 968.412 0 4898 0.442172 0.994972 0.994972 0 0 117787 177790 67168.3 -4.26326e-12 362745 0.430228 0.995061 0.995061 -25984 -25981.5 0.0460428 0.0205395 0.0249823 1 0.0251125 2 NA
12:57844049_C_T rs3741414 12 57844049 C T NA 0 0 211870 134105 21667.2 -8.73115e-10 367643 0.241321 0.999183 0.999183 0 0 2726.66 1841.59 329.745 0 4898 0.255317 0.9993 0.9993 0 0 209144 132264 21337.5 -9.98313e-12 362745 0.241132 0.999181 0.999181 -25984 -25978.9 0.0748794 0.0233409 0.00133627 1 0.00142822 3 NA
rs10861661 rs10861661 12 107174646 A C NA 0 0 208460 137013 22170 0 367643 0.246643 1 1 0 0 2795 1820 283 0 4898 0.243569 1 1 0 0 205665 135193 21887 0 362745 0.246684 1 1 -25984 -25983.6 -0.0204837 0.0237407 0.388242 1 0.387441 2 NA
12:109950144_A_G rs2241210 12 109950144 A G NA 0 0 83594.8 183070 100978 -3.49246e-10 367643 0.476359 0.999793 0.999793 0 0 1058 2474.93 1365.07 0 4898 0.468654 0.999967 0.999967 0 0 82536.8 180595 99612.9 -5.96856e-13 362745 0.476463 0.999791 0.999791 -25984 -25982.6 0.0341199 0.0203743 0.094002 1 0.0938941 2 NA
rs653178 rs653178 12 112007756 C T NA 0 0 85741 183420 98482 0 367643 0.482672 1 1 0 0 1040 2444 1414 0 4898 0.461821 1 1 0 0 84701 180976 97068 0 362745 0.482954 1 1 -25984 -25975.3 0.0848731 0.020415 3.21899e-05 1 3.16543e-05 3 NA
12:112310580_G_A rs6489818 12 112310580 G A NA 0 0 249812 106378 11453.5 8.14907e-10 367643 0.175829 0.999793 0.999793 0 0 3277.05 1454.95 166 0 4898 0.182417 0.999884 0.999884 0 0 246535 104923 11287.5 9.9476e-14 362745 0.17574 0.999791 0.999791 -25984 -25982.3 0.0489897 0.0263417 0.0629174 1 0.0642598 2 NA
12:121376416_C_T rs1186380 12 121376416 C T NA 0 0 206323 138394 22926.1 9.77889e-09 367643 0.250577 0.991403 0.991403 0 0 2738.9 1848.53 310.573 0 4898 0.252111 0.991174 0.991174 0 0 203584 136545 22615.5 -4.6545e-12 362745 0.250556 0.991406 0.991406 -25984 -25983.9 0.0088091 0.023565 0.708538 1 0.708735 2 NA
12:121416650_A_C rs1169288 12 121416650 A C NA 0 0 172202 158881 36559.9 2.20025e-08 367643 0.315524 0.989162 0.989162 0 0 2325.9 2058.2 513.898 2.22045e-16 4898 0.315027 0.988588 0.988588 0 0 169877 156823 36046 -1.73441e-11 362745 0.315531 0.98917 0.98917 -25984 -25984 0.00114359 0.0220404 0.958619 1 0.958622 2 NA
12:125259888_A_G rs838876 12 125259888 A G NA 0 0 36945.9 159460 171237 -3.17232e-08 367643 0.317362 0.977164 0.977164 0 0 500.576 2103.27 2294.15 0 4898 0.316907 0.976616 0.976616 0 0 36445.3 157357 168943 -6.03269e-11 362745 0.317368 0.977171 0.977171 -25984 -25984 0.000220559 0.0221384 0.992051 1 0.992051 1 NA
12:125283766_C_T rs10773105 12 125283766 C T NA 0 0 89407.4 184024 94211.8 -3.84171e-09 367643 0.493466 0.997077 0.997077 0 0 1211.67 2382.61 1303.72 0 4898 0.490604 0.997298 0.997298 0 0 88195.7 181641 92908.1 -2.94924e-11 362745 0.493505 0.997074 0.997074 -25984 -25983.8 0.0130787 0.0203944 0.521337 1 0.521322 2 NA
rs4942486 rs4942486 13 32953388 T C NA 0 0 83364 183387 100892 0 367643 0.476162 1 1 0 0 1109 2468 1321 0 4898 0.478359 1 1 0 0 82255 180919 99571 0 362745 0.476132 1 1 -25984 -25983.8 -0.0105207 0.0203658 0.605446 1 0.605473 2 NA
rs1341267 rs1341267 13 95284980 C A NA 0 0 59052 176304 132287 0 367643 0.400399 1 1 0 0 777 2362 1759 0 4898 0.399755 1 1 0 0 58275 173942 130528 0 362745 0.400408 1 1 -25984 -25983.9 0.0037135 0.0207572 0.858014 1 0.857997 2 NA
rs8017377 rs8017377 14 24883887 G A NA 0 0 101701 183243 82699 0 367643 0.474157 1 1 0 0 1343 2441 1114 0 4898 0.476623 1 1 0 0 100358 180802 81585 0 362745 0.474124 1 1 -25984 -25983.9 0.00801504 0.0203671 0.693929 1 0.693947 2 NA
rs4983559 rs4983559 14 105277209 G A NA 0 0 54863 174774 138006 0 367643 0.386924 1 1 0 0 709 2305 1884 0 4898 0.380053 1 1 0 0 54154 172469 136122 0 362745 0.387017 1 1 -25984 -25983.1 0.0276415 0.0209839 0.187748 1 0.187281 2 NA
rs2412710 rs2412710 15 42683787 G A NA 0 0 354500 13031 112 0 367643 0.018027 1 1 0 0 4727 171 0 0 4898 0.0174561 1 1 0 0 349773 12860 112 0 362745 0.0180347 1 1 -25984 -25983.9 -0.0238887 0.0777175 0.758555 1 0.757679 2 NA
15:44211273_T_C rs492571 15 44211273 T C NA 0 0 337467 29527.7 648.675 -8.14907e-10 367643 0.0419225 0.997857 0.997857 0 0 4492.57 399.427 6 0 4898 0.0419995 0.997921 0.997921 0 0 332974 29128.2 642.675 -9.66338e-13 362745 0.0419214 0.997856 0.997856 -25984 -25983.9 0.00966065 0.050791 0.849149 1 0.849363 2 NA
rs1532085 rs1532085 15 58683366 A G NA 0 0 55036 174219 138388 0 367643 0.38664 1 1 0 0 685 2344 1869 0 4898 0.379134 1 1 0 0 54351 171875 136519 0 362745 0.386741 1 1 -25984 -25982.7 0.0337976 0.0209654 0.106948 1 0.10649 2 NA
15:58731153_G_C rs261342 15 58731153 G C NA 0 0 17976.2 126343 223324 -1.64146e-08 367643 0.220725 0.988362 0.988362 0 0 246.435 1661.28 2990.28 2.22045e-16 4898 0.219901 0.988803 0.988803 0 0 17729.8 124682 220333 -2.84412e-11 362745 0.220736 0.988356 0.988356 -25984 -25983.9 0.00581164 0.0246955 0.813951 1 0.813854 2 NA
rs2652834 rs2652834 15 63396867 A G NA 0 0 12888 111863 242892 0 367643 0.187191 1 1 0 0 181 1426 3291 0 4898 0.182523 1 1 0 0 12707 110437 239601 0 362745 0.187254 1 1 -25984 -25983.4 0.027707 0.0263362 0.292775 1 0.2914 2 NA
15:72566615_C_T rs1035744 15 72566615 C T NA 0 0 26417.8 145276 195949 4.30737e-09 367643 0.269435 0.995229 0.995229 0 0 384.553 1944.12 2569.33 0 4898 0.276973 0.995843 0.995843 0 0 26033.2 143332 193380 -6.43041e-12 362745 0.269333 0.99522 0.99522 -25984 -25982.5 -0.0394342 0.0228259 0.0840582 1 0.0849485 2 NA
rs3198697 rs3198697 16 15129940 C T NA 0 0 129024 177270 61349 0 367643 0.407961 1 1 0 0 1684 2334 880 0 4898 0.417926 1 1 0 0 127340 174936 60469 0 362745 0.407826 1 1 -25984 -25982.1 0.0397349 0.0206145 0.053915 1 0.0541763 2 NA
rs749671 rs749671 16 31088347 G A NA 0 0 144942 171612 51089 0 367643 0.372359 1 1 0 0 1965 2286 647 0 4898 0.365455 1 1 0 0 142977 169326 50442 0 362745 0.372452 1 1 -25984 -25983.2 -0.0253047 0.0211265 0.231007 1 0.230497 2 NA
16:53799977_T_G rs9930333 16 53799977 T G NA 0 0 122315 179595 65732.5 4.07454e-10 367643 0.423046 0.999843 0.999843 0 0 1623.02 2399.9 875.082 0 4898 0.423649 0.999919 0.999919 0 0 120692 177195 64857.5 -4.61853e-13 362745 0.423038 0.999842 0.999842 -25984 -25983.9 0.00649236 0.0206025 0.752667 1 0.752706 2 NA
rs9989419 rs9989419 16 56985139 A G NA 0 0 57313 175506 134824 0 367643 0.394584 1 1 0 0 762 2312 1824 0 4898 0.391588 1 1 0 0 56551 173194 133000 0 362745 0.394624 1 1 -25984 -25983.8 0.0122128 0.0208335 0.557733 1 0.557565 2 NA
rs5880 rs5880 16 57015091 G C NA 0 0 327986 38441 1216 0 367643 0.0555879 1 1 0 0 4363 519 16 0 4898 0.0562474 1 1 0 0 323623 37922 1200 0 362745 0.055579 1 1 -25984 -25984 0.00549775 0.0440789 0.900741 1 0.90082 2 NA
rs16942887 rs16942887 16 67928042 G A NA 0 0 287956 74708 4979 0 367643 0.115147 1 1 0 0 3763 1060 75 0 4898 0.12352 1 1 0 0 284193 73648 4904 0 362745 0.115034 1 1 -25984 -25980 0.0881423 0.030904 0.00434268 1 0.00477927 3 NA
16:72057282_A_G rs2288002 16 72057282 A G NA 0 0 69255.7 180711 117676 1.39698e-09 367643 0.434148 0.99485 0.99485 0 0 964.067 2381.87 1552.07 2.22045e-16 4898 0.439976 0.995498 0.995498 0 0 68291.7 178330 116124 -2.17781e-12 362745 0.434069 0.994841 0.994841 -25984 -25983.4 -0.0215565 0.0205591 0.294402 1 0.294608 2 NA
rs2000999 rs2000999 16 72108093 G A NA 0 0 241573 112715 13355 0 367643 0.18962 1 1 0 0 3177 1551 170 0 4898 0.193038 1 1 0 0 238396 111164 13185 0 362745 0.189574 1 1 -25984 -25983.3 0.0289037 0.0257637 0.261915 1 0.263294 2 NA
rs2925979 rs2925979 16 81534790 T C NA 0 0 33101 154536 180006 0 367643 0.300207 1 1 0 0 454 2070 2374 0 4898 0.304002 1 1 0 0 32647 152466 177632 0 362745 0.300156 1 1 -25984 -25983.6 -0.0192684 0.0221271 0.38386 1 0.384443 2 NA
rs314253 rs314253 17 7091650 T C NA 0 0 155761 167026 44856 0 367643 0.349168 1 1 0 0 2031 2289 578 0 4898 0.351674 1 1 0 0 153730 164737 44278 0 362745 0.349134 1 1 -25984 -25983.9 0.00900609 0.0213056 0.672507 1 0.672641 2 NA
rs4791641 rs4791641 17 8161149 C T NA 0 0 90816 183529 93298 0 367643 0.496624 1 1 0 0 1218 2410 1270 0 4898 0.494692 1 1 0 0 89598 181119 92028 0 362745 0.496651 1 1 -25984 -25983.9 0.00525197 0.0203489 0.796333 1 0.796331 2 NA
17:37821435_G_T rs931992 17 37821435 G T NA 0 0 40720.2 163166 163757 3.49246e-10 367643 0.332668 0.998046 0.998046 0 0 561.125 2186.01 2150.87 0 4898 0.337715 0.998326 0.998326 0 0 40159.1 160980 161606 -1.87939e-12 362745 0.3326 0.998042 0.998042 -25984 -25983.2 -0.0271836 0.0215388 0.206921 1 0.207575 2 NA
rs8077889 rs8077889 17 41878166 A C NA 0 0 227111 123853 16679 0 367643 0.213809 1 1 0 0 3007 1686 205 0 4898 0.213965 1 1 0 0 224104 122167 16474 0 362745 0.213807 1 1 -25984 -25984 0.00159912 0.024838 0.948666 1 0.948673 2 NA
17:45391804_T_C rs7225700 17 45391804 T C NA 0 0 46242.7 168507 152894 5.82077e-11 367643 0.354953 0.999518 0.999518 0 0 639.749 2188.84 2069.42 0 4898 0.354056 0.999655 0.999655 0 0 45603 166318 150824 9.9476e-14 362745 0.354965 0.999517 0.999517 -25984 -25984 0.00128457 0.021301 0.951912 1 0.951909 2 NA
17:66882466_T_G rs4148005 17 66882466 T G NA 0 0 171418 159435 36790.2 -6.17001e-09 367643 0.316904 0.998377 0.998377 0 0 2233.92 2182.57 481.51 0 4898 0.32111 0.998162 0.998162 0 0 169184 157252 36308.6 -1.23546e-11 362745 0.316847 0.998379 0.998379 -25984 -25983.7 0.0172678 0.021839 0.429126 1 0.429589 2 NA
17:76388202_A_G rs4969178 17 76388202 A G NA 0 0 55554.9 174880 137208 1.98488e-08 367643 0.388951 0.976307 0.976307 0 0 795.949 2311.75 1790.3 0 4898 0.398494 0.976553 0.976553 0 0 54758.9 172569 135417 -7.74403e-11 362745 0.388822 0.976304 0.976304 -25984 -25982.1 -0.0411975 0.0210365 0.0501849 1 0.0505134 2 NA
rs4939883 rs4939883 18 47167214 T C NA 0 0 11824 108397 247422 0 367643 0.179583 1 1 0 0 159 1429 3310 0 4898 0.178338 1 1 0 0 11665 106968 244112 0 362745 0.1796 1 1 -25984 -25983.8 0.0165488 0.0266055 0.533938 1 0.533235 2 NA
18:47209143_C_T rs11660468 18 47209143 C T NA 0 0 136043 174701 56899.6 4.01633e-09 367643 0.392364 0.997576 0.997576 0 0 1777.19 2377.84 742.973 0 4898 0.394424 0.997767 0.997767 0 0 134266 172323 56156.6 -1.61293e-11 362745 0.392336 0.997573 0.997573 -25984 -25983.8 0.0123378 0.0208091 0.553246 1 0.553416 2 NA
18:57798110_C_T rs952044 18 57798110 C T NA 0 0 165305 162609 39729.3 4.59841e-09 367643 0.329215 0.990504 0.990504 0 0 2180.76 2190.76 526.471 0 4898 0.331126 0.990631 0.990631 0 0 163124 160418 39202.8 -6.78479e-12 362745 0.329189 0.990502 0.990502 -25984 -25983.9 0.00799238 0.0217368 0.713106 1 0.713226 2 NA
19:8431581_G_A rs2278236 19 8431581 G A NA 0 0 86128.3 183824 97691 3.60887e-09 367643 0.484275 0.99757 0.99757 0 0 1101 2473.65 1323.35 0 4898 0.477301 0.99763 0.99763 0 0 85027.3 181350 96367.6 -2.0993e-11 362745 0.484369 0.997569 0.997569 -25984 -25982.9 0.0303978 0.0204056 0.136309 1 0.136227 2 NA
rs6511720 rs6511720 19 11202306 G T NA 0 0 285494 77068 5081 0 367643 0.118634 1 1 0 0 3783 1073 42 0 4898 0.118109 1 1 0 0 281711 75995 5039 0 362745 0.118641 1 1 -25984 -25983.9 -0.00543329 0.0315612 0.863319 1 0.863228 2 NA
19:11227602_C_T rs688 19 11227602 C T NA 0 0 110675 182477 74491.8 -2.32831e-10 367643 0.450791 0.999301 0.999301 0 0 1423.73 2432.86 1041.4 0 4898 0.460971 0.999179 0.999179 0 0 109251 180044 73450.4 -1.3427e-12 362745 0.450653 0.999302 0.999302 -25984 -25982.2 0.0379979 0.0204445 0.0630857 1 0.0632185 2 NA
19:19407718_T_C rs10401969 19 19407718 T C NA 0 0 313405 52120.4 2117.37 8.73115e-10 367643 0.0766438 0.997444 0.997444 0 0 4197.77 679.573 20.6588 0 4898 0.0735903 0.996083 0.996083 0 0 309207 51440.8 2096.71 -9.69891e-13 362745 0.076685 0.997462 0.997462 -25984 -25983.4 -0.0404981 0.0390765 0.300025 1 0.29731 2 NA
rs731839 rs731839 19 33899065 G A NA 0 0 41270 163841 162532 0 367643 0.335082 1 1 0 0 620 2217 2061 0 4898 0.352899 1 1 0 0 40650 161624 160471 0 362745 0.334841 1 1 -25984 -25977.1 -0.079168 0.0213099 0.000203138 1 0.000214936 3 NA
19:35556744_T_C rs1688030 19 35556744 T C NA 0 0 1691.18 45801.9 320150 4.07454e-10 367643 0.0668914 0.998272 0.998272 0 0 29.0039 602.278 4266.72 0 4898 0.0674037 0.998165 0.998165 0 0 1662.18 45199.7 315883 -1.42109e-14 362745 0.0668845 0.998273 0.998273 -25984 -25983.9 -0.00864918 0.0406038 0.831316 1 0.831518 2 NA
rs6859 rs6859 19 45382034 A G NA 0 0 65627 179040 122976 0 367643 0.422004 1 1 0 0 869 2426 1603 0 4898 0.425071 1 1 0 0 64758 176614 121373 0 362745 0.421963 1 1 -25984 -25983.7 -0.0141598 0.0205697 0.491212 1 0.491362 2 NA
rs7254892 rs7254892 19 45389596 G A NA 0 0 344933 22370 340 0 367643 0.0313483 1 1 0 0 4593 300 5 0 4898 0.0316456 1 1 0 0 340340 22070 335 0 362745 0.0313443 1 1 -25984 -25983.8 0.0284788 0.0582361 0.624825 1 0.626306 2 NA
rs492602 rs492602 19 49206417 A G NA 0 0 89567 183226 94850 0 367643 0.492815 1 1 0 0 1151 2427 1320 0 4898 0.482748 1 1 0 0 88416 180799 93530 0 362745 0.492951 1 1 -25984 -25983.2 0.0258667 0.0204478 0.205867 1 0.205809 2 NA
rs17695224 rs17695224 19 52324216 G A NA 0 0 197528 144075 26040 0 367643 0.266774 1 1 0 0 2632 1932 334 0 4898 0.265414 1 1 0 0 194896 142143 25706 0 362745 0.266792 1 1 -25984 -25983.9 -0.0065073 0.023066 0.777854 1 0.777748 2 NA
rs103294 rs103294 19 54797848 C T NA 0 0 221283 127606 18754 0 367643 0.224558 1 1 0 0 2932 1726 240 0 4898 0.225194 1 1 0 0 218351 125880 18514 0 362745 0.224549 1 1 -25984 -25983.9 -0.0101712 0.024388 0.676638 1 0.676363 2 NA
rs364585 rs364585 20 12962718 A G NA 0 0 56358 175315 135970 0 367643 0.391726 1 1 0 0 787 2322 1789 0 4898 0.397713 1 1 0 0 55571 172993 134181 0 362745 0.391646 1 1 -25984 -25983.4 -0.0213499 0.0208022 0.304738 1 0.305083 2 NA
rs2328223 rs2328223 20 17845921 A C NA 0 0 242999 111748 12896 0 367643 0.187056 1 1 0 0 3229 1506 163 0 4898 0.187015 1 1 0 0 239770 110242 12733 0 362745 0.187057 1 1 -25984 -25983.9 0.00445092 0.0260983 0.864582 1 0.864643 2 NA
20:34154741_C_T rs7264396 20 34154741 C T NA 0 0 229301 122209 16133.7 -5.82077e-10 367643 0.21009 0.999709 0.999709 0 0 3037.82 1636.18 224 0 4898 0.212758 0.999841 0.999841 0 0 226263 120573 15909.7 3.55271e-14 362745 0.210054 0.999707 0.999707 -25984 -25983.5 0.024278 0.0249137 0.329816 1 0.330903 2 NA
20:39180436_T_C rs6016381 20 39180436 T C NA 0 0 134763 175280 57600.3 2.18279e-08 367643 0.395058 0.976161 0.976161 0 0 1747.05 2367.54 783.408 0 4898 0.401629 0.975385 0.975385 0 0 133016 172912 56816.9 -3.40115e-11 362745 0.394969 0.976171 0.976171 -25984 -25983.5 0.0202732 0.0210217 0.33485 1 0.335171 2 NA
20:39724338_T_C rs6065311 20 39724338 T C NA 0 0 99710.9 183970 83962.3 -6.40284e-10 367643 0.478582 0.999483 0.999483 0 0 1292.24 2451.45 1154.32 0 4898 0.485921 0.999269 0.999269 0 0 98418.7 181518 82808 -8.89955e-13 362745 0.478483 0.999486 0.999486 -25984 -25982.6 0.0333082 0.020403 0.102571 1 0.102629 2 NA
rs1800961 rs1800961 20 43042364 C T NA 0 0 345102 22187 354 0 367643 0.0311375 1 1 0 0 4621 274 3 0 4898 0.0285831 1 1 0 0 340481 21913 351 0 362745 0.031172 1 1 -25984 -25982.8 -0.0926006 0.0610233 0.12915 1 0.123743 3 NA
20:44585420_A_G rs4465830 20 44585420 A G NA 0 0 243312 111575 12755.9 1.74623e-10 367643 0.18644 0.999604 0.999604 0 0 3244.44 1495.53 158.024 0 4898 0.184931 0.999197 0.999197 0 0 240067 110080 12597.9 -7.54063e-13 362745 0.186461 0.999609 0.999609 -25984 -25983.8 -0.0133589 0.0262203 0.61041 1 0.609923 2 NA
rs181362 rs181362 22 21932068 C T NA 0 0 239971 113974 13698 0 367643 0.192265 1 1 0 0 3205 1479 214 0 4898 0.194671 1 1 0 0 236766 112495 13484 0 362745 0.192233 1 1 -25984 -25983.6 0.0211759 0.0257038 0.410029 1 0.41101 2 NA
rs5763662 rs5763662 22 30378703 C T NA 0 0 351180 16289 174 0 367643 0.0226266 1 1 0 0 4695 198 5 0 4898 0.0212332 1 1 0 0 346485 16091 169 0 362745 0.0226454 1 1 -25984 -25983.6 -0.0623503 0.070654 0.37752 1 0.372891 2 NA
22:38595411_G_A rs3761445 22 38595411 G A NA 0 0 59207 176674 131763 -3.66708e-09 367643 0.401323 0.998254 0.998254 0 0 796.902 2329.37 1771.73 0 4898 0.400487 0.998494 0.998494 0 0 58410.1 174344 129991 -3.4408e-12 362745 0.401335 0.998251 0.998251 -25984 -25984 0.0031066 0.0207834 0.881179 1 0.881167 2 NA
# Completed successfully at 2019-06-21 21:04:30
