# Supplementary material for: Predicting the effect of statins on cancer risk using genetic variants from a Mendelian randomization study in the UK Biobank
Source: eLife. 2020 Oct 13;9:e57191. doi: 10.7554/eLife.57191 (PMC7553780; doi:10.7554/eLife.57191)
Supplement: Source data 1. [file elife-57191-data1.zip › Steve_April_ca_brain.out]

# Analysis: "SNPTEST analysis, started 2019-06-21 21:28:12"
#  started: 2019-06-21 21:34:49
# 
# Analysis properties:
#   -cov_names PC1 PC2 PC3 PC4 PC5 PC6 PC7 PC8 PC9 PC10 (user-supplied)
#   -data /scratch/am2609/Gwas/projects/Steve_April/bgen/Steve_April.bgen /scratch/am2609/Gwas/projects/Steve_April/input/cancer.sample (user-supplied)
#   -exclude_samples /scratch/am2609/Gwas/input_all/exclusion_list.txt (user-supplied)
#   -frequentist 1 (user-supplied)
#   -method newml (user-supplied)
#   -o /scratch/am2609/Gwas/projects/Steve_April/output/Steve_April_ca_brain.out (user-supplied)
#   -pheno ca_brain (user-supplied)
# 
alternate_ids rsid chromosome position alleleA alleleB incorrectly_coded all_A all_B all_AA all_AB all_BB all_NULL all_total all_maf all_info all_impute_info cases_A cases_B cases_AA cases_AB cases_BB cases_NULL cases_total cases_maf cases_info cases_impute_info controls_A controls_B controls_AA controls_AB controls_BB controls_NULL controls_total controls_maf controls_info controls_impute_info frequentist_add_null_ll frequentist_add_alternative_ll frequentist_add_beta_1:add/ca_brain=1 frequentist_add_se_1 frequentist_add_wald_pvalue_1 frequentist_add_degrees_of_freedom frequentist_add_lrt_pvalue iterations comment
rs10903129 rs10903129 01 25768937 A G NA 0 0 72176 181083 114384 0 367643 0.442596 1 1 0 0 957 2394 1599 0 4950 0.435152 1 1 0 0 71219 178689 112785 0 362693 0.442698 1 1 -26236.1 -26235 0.0301552 0.0204032 0.139416 1 0.139171 2 NA
rs4660293 rs4660293 01 40028180 A G NA 0 0 215542 132037 20064 0 367643 0.234147 1 1 0 0 2917 1763 270 0 4950 0.232626 1 1 0 0 212625 130274 19794 0 362693 0.234168 1 1 -26236.1 -26236 -0.00846961 0.023984 0.723986 1 0.723793 2 NA
rs2479394 rs2479394 01 55486064 G A NA 0 0 28479 148028 191136 0 367643 0.278784 1 1 0 0 381 1979 2590 0 4950 0.276869 1 1 0 0 28098 146049 188546 0 362693 0.27881 1 1 -26236.1 -26236 0.00950414 0.022636 0.674582 1 0.674372 2 NA
rs11206510 rs11206510 01 55496039 T C NA 0 0 242656 111981 13006 0 367643 0.187673 1 1 0 0 3262 1506 182 0 4950 0.188889 1 1 0 0 239394 110475 12824 0 362693 0.187656 1 1 -26236.1 -26236 0.00866685 0.0258572 0.737488 1 0.737709 2 NA
1:55502137_C_G rs2149041 01 55502137 C G NA 0 0 242393 112210 13040.4 4.07454e-09 367643 0.188077 0.992299 0.992299 0 0 3242.74 1531.89 175.365 0 4950 0.190164 0.991714 0.991714 0 0 239150 110678 12865 -9.3543e-12 362693 0.188049 0.992307 0.992307 -26236.1 -26235.9 0.0142412 0.0258919 0.582302 1 0.582846 2 NA
rs2479409 rs2479409 01 55504650 G A NA 0 0 44719 166839 156085 0 367643 0.348541 1 1 0 0 624 2263 2063 0 4950 0.354646 1 1 0 0 44095 164576 154022 0 362693 0.348457 1 1 -26236.1 -26235.3 -0.0268699 0.0211463 0.203846 1 0.204425 2 NA
rs10888897 rs10888897 01 55513061 T C NA 0 0 56462 175531 135650 0 367643 0.392303 1 1 0 0 735 2391 1824 0 4950 0.39 1 1 0 0 55727 173140 133826 0 362693 0.392335 1 1 -26236.1 -26236 0.00986911 0.0207647 0.634585 1 0.634467 2 NA
1:55518752_C_T rs7552841 01 55518752 C T NA 0 0 142970 172753 51920.5 2.36905e-08 367643 0.376172 0.933839 0.933839 0 0 1953.93 2273.98 722.082 2.22045e-16 4950 0.375571 0.935751 0.935751 0 0 141016 170479 51198.4 -3.55735e-11 362693 0.37618 0.933813 0.933813 -26236.1 -26236.1 -0.00276515 0.0216219 0.898239 1 0.898227 2 NA
rs562556 rs562556 01 55524237 G A NA 0 0 11876 108138 247629 0 367643 0.179372 1 1 0 0 170 1462 3318 0 4950 0.18202 1 1 0 0 11706 106676 244311 0 362693 0.179336 1 1 -26236.1 -26235.8 -0.0180692 0.0262275 0.49086 1 0.491668 2 NA
1:55958030_C_T rs1998013 01 55958030 C T NA 0 0 365213 2424.65 5.47451 -1.92085e-09 367643 0.00331245 0.924788 0.924788 0 0 4914.7 35.2941 0.00392157 0 4950 0.00356585 0.910241 0.910241 0 0 360298 2389.36 5.47059 -2.18314e-12 362693 0.00330899 0.925002 0.925002 -26236.1 -26236 0.0819836 0.177327 0.643845 1 0.648554 2 NA
1:62953373_G_A rs10493326 01 62953373 G A NA 0 0 204911 139081 23651.2 4.94765e-09 367643 0.253484 0.986538 0.986538 0 0 2726.21 1892.24 331.553 0 4950 0.258115 0.987759 0.987759 0 0 202185 137189 23319.6 -3.53779e-11 362693 0.253421 0.986521 0.986521 -26236.1 -26235.5 0.0246595 0.0232666 0.289206 1 0.290154 2 NA
1:63133930_G_A rs4587594 01 63133930 G A NA 0 0 154571 167745 45327.3 -3.43425e-09 367643 0.351427 0.999167 0.999167 0 0 2095.82 2244.38 609.8 0 4950 0.349897 0.999239 0.999239 0 0 152475 165500 44717.5 -7.32747e-13 362693 0.351448 0.999166 0.999166 -26236.1 -26236 -0.00746947 0.0212499 0.725209 1 0.725114 2 NA
1:92993807_C_T rs6603981 01 92993807 C T NA 0 0 16188.4 118977 232477 -3.43425e-09 367643 0.205844 0.997189 0.997189 0 0 196.345 1535.22 3218.43 0 4950 0.194739 0.998502 0.998502 0 0 15992.1 117442 229259 -6.21725e-15 362693 0.205995 0.997172 0.997172 -26236.1 -26232.3 0.0699013 0.0254544 0.00603019 1 0.00568352 3 NA
rs12133576 rs12133576 01 93816400 A G NA 0 0 50176 170925 146542 0 367643 0.368941 1 1 0 0 659 2257 2034 0 4950 0.361111 1 1 0 0 49517 168668 144508 0 362693 0.369048 1 1 -26236.1 -26234.7 0.0346496 0.0210571 0.0998652 1 0.0993414 2 NA
rs646776 rs646776 01 109818530 C T NA 0 0 18205 127023 222415 0 367643 0.222271 1 1 0 0 262 1621 3067 0 4950 0.216667 1 1 0 0 17943 125402 219348 0 362693 0.222348 1 1 -26236.1 -26235.2 0.0329867 0.0245608 0.179252 1 0.177939 2 NA
1:110198727_C_G rs1010167 01 110198727 C G NA 0 0 138015 174554 55073.9 -9.25502e-09 367643 0.387199 0.993892 0.993892 0 0 1884.21 2321.73 744.067 0 4950 0.384834 0.993429 0.993429 0 0 136131 172232 54329.8 -2.16458e-11 362693 0.387231 0.993898 0.993898 -26236.1 -26236 -0.0100214 0.020877 0.631213 1 0.631085 2 NA
rs267733 rs267733 01 150958836 A G NA 0 0 258995 99148 9500 0 367643 0.160683 1 1 0 0 3515 1296 139 0 4950 0.15899 1 1 0 0 255480 97852 9361 0 362693 0.160706 1 1 -26236.1 -26236 -0.0127933 0.0276868 0.644029 1 0.643561 2 NA
rs12145743 rs12145743 01 156700651 T G NA 0 0 161195 164538 41910 0 367643 0.337771 1 1 0 0 2240 2132 578 0 4950 0.332121 1 1 0 0 158955 162406 41332 0 362693 0.337848 1 1 -26236.1 -26235.4 -0.0251631 0.0215074 0.242012 1 0.241374 2 NA
rs4650994 rs4650994 01 178515312 G A NA 0 0 81154 181922 104567 0 367643 0.468158 1 1 0 0 1082 2446 1422 0 4950 0.465657 1 1 0 0 80072 179476 103145 0 362693 0.468192 1 1 -26236.1 -26236 0.00988007 0.0202326 0.62532 1 0.625283 2 NA
1:182150978_C_A rs1689797 01 182150978 C A NA 0 0 163441 163324 40878.1 -2.44472e-09 367643 0.333312 0.997402 0.997402 0 0 2196.65 2203.81 549.537 0 4950 0.333625 0.998164 0.998164 0 0 161245 161120 40328.5 -5.61462e-12 362693 0.333308 0.997392 0.997392 -26236.1 -26236.1 0.00105609 0.0214863 0.960798 1 0.9608 2 NA
rs2642438 rs2642438 01 220970028 A G NA 0 0 32490 153267 181886 0 367643 0.296819 1 1 0 0 448 2092 2410 0 4950 0.301818 1 1 0 0 32042 151175 179476 0 362693 0.296751 1 1 -26236.1 -26235.5 -0.0239497 0.0220346 0.277076 1 0.277821 2 NA
1:220985811_T_C rs903319 01 220985811 T C NA 0 0 198725 143094 25823.5 6.98492e-10 367643 0.264851 0.994977 0.994977 0 0 2691.19 1910.05 348.761 0 4950 0.263391 0.993636 0.993636 0 0 196034 141184 25474.8 -1.23439e-11 362693 0.264871 0.994995 0.994995 -26236.1 -26236 -0.00722168 0.0230529 0.754079 1 0.753946 2 NA
rs4846914 rs4846914 01 230295691 G A NA 0 0 56760 176045 134838 0 367643 0.393813 1 1 0 0 785 2435 1730 0 4950 0.404545 1 1 0 0 55975 173610 133108 0 362693 0.393666 1 1 -26236.1 -26233.6 -0.0457851 0.0206556 0.0266506 1 0.0268698 2 NA
1:230419344_G_A rs6680658 01 230419344 G A NA 0 0 216249 131491 19903 2.15368e-09 367643 0.232967 0.986 0.986 0 0 2916.57 1777.75 255.682 2.22045e-16 4950 0.231224 0.98655 0.98655 0 0 213332 129713 19647.4 -1.06073e-11 362693 0.23299 0.985993 0.985993 -26236.1 -26236 -0.00979114 0.0241804 0.685536 1 0.68528 2 NA
1:234849339_G_A rs2587534 01 234849339 G A NA 0 0 85070.7 183737 98835.1 3.7835e-09 367643 0.48128 0.992502 0.992502 0 0 1162.78 2451.64 1335.58 0 4950 0.482546 0.992597 0.992597 0 0 83907.9 181286 97499.5 -4.32863e-11 362693 0.481263 0.9925 0.9925 -26236.1 -26236.1 -0.00521669 0.0203407 0.797591 1 0.797597 2 NA
rs1367117 rs1367117 02 21263900 G A NA 0 0 161878 164017 41748 0 367643 0.336621 1 1 0 0 2196 2182 572 0 4950 0.33596 1 1 0 0 159682 161835 41176 0 362693 0.33663 1 1 -26236.1 -26236.1 -0.0035752 0.0214287 0.867495 1 0.86747 2 NA
rs515135 rs515135 02 21286057 T C NA 0 0 11884 108448 247311 0 367643 0.179816 1 1 0 0 156 1510 3284 0 4950 0.18404 1 1 0 0 11728 106938 244027 0 362693 0.179758 1 1 -26236.1 -26235.5 -0.0285559 0.0261247 0.274366 1 0.275771 2 NA
rs1260326 rs1260326 02 27730940 T C NA 0 0 57446 175555 134642 0 367643 0.395012 1 1 0 0 790 2360 1800 0 4950 0.39798 1 1 0 0 56656 173195 132842 0 362693 0.394972 1 1 -26236.1 -26235.9 -0.0124933 0.0206858 0.545873 1 0.54604 2 NA
2:27731212_T_C rs3817588 02 27731212 T C NA 0 0 237991 115461 14190.9 -2.42726e-08 367643 0.195629 0.980656 0.980656 0 0 3185.13 1581.91 182.965 2.22045e-16 4950 0.196751 0.981097 0.981097 0 0 234806 113879 14007.9 -3.87868e-12 362693 0.195613 0.98065 0.98065 -26236.1 -26236 0.00682425 0.0256785 0.790426 1 0.790567 2 NA
rs6544713 rs6544713 02 44073881 T C NA 0 0 38471 160739 168433 0 367643 0.32325 1 1 0 0 517 2125 2308 0 4950 0.319091 1 1 0 0 37954 158614 166125 0 362693 0.323306 1 1 -26236.1 -26235.7 0.0192801 0.0217062 0.374417 1 0.373879 2 NA
rs4148218 rs4148218 02 44099582 G A NA 0 0 245310 109945 12388 0 367643 0.183223 1 1 0 0 3345 1436 169 0 4950 0.179192 1 1 0 0 241965 108509 12219 0 362693 0.183278 1 1 -26236.1 -26235.6 -0.0270993 0.026384 0.304368 1 0.303007 2 NA
rs2710642 rs2710642 02 63149557 G A NA 0 0 39460 161658 166525 0 367643 0.32719 1 1 0 0 573 2193 2184 0 4950 0.337273 1 1 0 0 38887 159465 164341 0 362693 0.327052 1 1 -26236.1 -26233.7 -0.0466001 0.0214165 0.029563 1 0.0299702 2 NA
2:118576719_T_C rs17508045 02 118576719 T C NA 0 0 306025 58753.3 2864.9 3.49246e-10 367643 0.087698 0.997926 0.997926 0 0 4132.33 781.667 36.0039 0 4950 0.0862297 0.99801 0.99801 0 0 301892 57971.6 2828.9 -8.3844e-13 362693 0.087718 0.997925 0.997925 -26236.1 -26235.9 -0.0188761 0.0360689 0.600742 1 0.599816 2 NA
rs2030746 rs2030746 02 121309488 C T NA 0 0 125490 178620 63533 0 367643 0.415738 1 1 0 0 1687 2399 864 0 4950 0.416869 1 1 0 0 123803 176221 62669 0 362693 0.415722 1 1 -26236.1 -26236.1 0.00478402 0.0205327 0.815765 1 0.815789 2 NA
2:135762344_C_T rs16831243 02 135762344 C T NA 0 0 297981 65527.4 4134.64 1.45519e-09 367643 0.100365 0.998032 0.998032 0 0 4020.49 870.506 59 0 4950 0.0998491 0.997391 0.997391 0 0 293960 64656.9 4075.64 -4.08562e-13 362693 0.100372 0.99804 0.99804 -26236.1 -26236.1 -0.0027713 0.0340598 0.935151 1 0.935129 2 NA
2:165551201_T_C rs7607980 02 165551201 T C NA 0 0 284344 77922.9 5376.6 9.8953e-10 367643 0.120601 0.997628 0.997628 0 0 3807.13 1067.86 75.0118 0 4950 0.123019 0.998807 0.998807 0 0 280536 76855 5301.59 -1.61826e-12 362693 0.120568 0.997612 0.997612 -26236.1 -26235.8 0.0235662 0.0308258 0.444572 1 0.445886 2 NA
2:165619163_T_G rs355838 02 165619163 T G NA 0 0 56394.1 175428 135821 -1.33878e-09 367643 0.391979 0.992057 0.992057 0 0 756.58 2396.31 1797.11 0 4950 0.394896 0.992065 0.992065 0 0 55637.5 173032 134024 -6.18172e-12 362693 0.391939 0.992057 0.992057 -26236.1 -26235.9 -0.011794 0.0208049 0.570793 1 0.57095 2 NA
rs2287623 rs2287623 02 169830155 G A NA 0 0 57765 176327 133551 0 367643 0.39693 1 1 0 0 775 2386 1789 0 4950 0.397576 1 1 0 0 56990 173941 131762 0 362693 0.396921 1 1 -26236.1 -26236.1 -0.00287058 0.0207019 0.889716 1 0.889727 2 NA
rs1047891 rs1047891 02 211540507 C A NA 0 0 172182 158724 36737 0 367643 0.315793 1 1 0 0 2289 2167 494 0 4950 0.318687 1 1 0 0 169893 156557 36243 0 362693 0.315753 1 1 -26236.1 -26235.9 0.0129782 0.0217085 0.549947 1 0.550253 2 NA
rs1250229 rs1250229 02 216304384 T C NA 0 0 24475 143800 199368 0 367643 0.262143 1 1 0 0 311 1933 2706 0 4950 0.258081 1 1 0 0 24164 141867 196662 0 362693 0.262198 1 1 -26236.1 -26235.6 0.0218908 0.0232556 0.346545 1 0.345737 2 NA
2:227122216_G_T rs1515110 02 227122216 G T NA 0 0 48616.5 170063 148964 2.56114e-09 367643 0.363526 0.998217 0.998217 0 0 628.137 2351.38 1970.48 0 4950 0.36441 0.997954 0.997954 0 0 47988.3 167711 146993 -1.18572e-12 362693 0.363514 0.998221 0.998221 -26236.1 -26236.1 -0.00393792 0.0210472 0.851583 1 0.851608 2 NA
rs11563251 rs11563251 02 234679384 C T NA 0 0 290918 72185 4540 0 367643 0.110522 1 1 0 0 3907 969 74 0 4950 0.112828 1 1 0 0 287011 71216 4466 0 362693 0.11049 1 1 -26236.1 -26235.8 0.023593 0.0319736 0.460581 1 0.46191 2 NA
3:12296469_G_A rs9875338 03 12296469 G A NA 0 0 132606 176147 58890 -2.91038e-10 367643 0.399745 0.998416 0.998416 0 0 1829.09 2355.1 765.816 0 4950 0.392599 0.99843 0.99843 0 0 130777 173792 58124.2 -7.38964e-13 362693 0.399842 0.998415 0.998415 -26236.1 -26235 -0.0302145 0.0207328 0.145026 1 0.144608 2 NA
rs7640978 rs7640978 03 32533010 C T NA 0 0 305159 59567 2917 0 367643 0.0889463 1 1 0 0 4112 799 39 0 4950 0.0885859 1 1 0 0 301047 58768 2878 0 362693 0.0889513 1 1 -26236.1 -26236.1 -0.00536419 0.0356135 0.880274 1 0.880189 2 NA
Affx-22382690 rs2290547 03 47061183 G A NA 0 0 250154 106011 11478 0 367643 0.175397 1 1 0 0 3371 1432 147 0 4950 0.174343 1 1 0 0 246783 104579 11331 0 362693 0.175411 1 1 -26236.1 -26236 -0.00882283 0.0266578 0.74067 1 0.740436 2 NA
3:50113034_A_G rs2240327 03 50113034 A G NA 0 0 100638 183372 83633 1.04774e-09 367643 0.476873 0.999813 0.999813 0 0 1335.08 2517.91 1097 0 4950 0.475952 0.99978 0.99978 0 0 99302.8 180854 82536 -1.21503e-12 362693 0.476886 0.999813 0.999813 -26236.1 -26236.1 0.000515492 0.0206206 0.980056 1 0.980056 1 NA
rs13326165 rs13326165 03 52532118 A G NA 0 0 15457 119234 232952 0 367643 0.204204 1 1 0 0 203 1579 3168 0 4950 0.200505 1 1 0 0 15254 117655 229784 0 362693 0.204254 1 1 -26236.1 -26235.7 0.0210395 0.0253478 0.40652 1 0.405575 2 NA
rs6805251 rs6805251 03 119560606 T C NA 0 0 53883 173728 140032 0 367643 0.382836 1 1 0 0 656 2373 1921 0 4950 0.372222 1 1 0 0 53227 171355 138111 0 362693 0.382981 1 1 -26236.1 -26233.7 0.0460817 0.0209415 0.0277716 1 0.0274799 2 NA
rs17345563 rs17345563 03 132209203 A G NA 0 0 289342 73619 4682 0 367643 0.112858 1 1 0 0 3908 985 57 0 4950 0.11101 1 1 0 0 285434 72634 4625 0 362693 0.112883 1 1 -26236.1 -26235.9 -0.0186923 0.0322254 0.561882 1 0.56096 2 NA
3:135932359_C_T rs687339 03 135932359 C T NA 0 0 19126.1 129473 219044 -5.87897e-09 367643 0.228108 0.997226 0.997226 0 0 248.306 1749.9 2951.8 0 4950 0.22692 0.997736 0.997736 0 0 18877.8 127723 216092 -2.20934e-12 362693 0.228125 0.997219 0.997219 -26236.1 -26236 0.0067422 0.0241943 0.780499 1 0.780371 2 NA
3:156798294_A_G rs1482852 03 156798294 A G NA 0 0 131835 177038 58770 2.21189e-09 367643 0.40063 0.996846 0.996846 0 0 1787.96 2414.51 747.529 0 4950 0.394906 0.996806 0.996806 0 0 130047 174623 58022.5 -2.68052e-11 362693 0.400709 0.996846 0.996846 -26236.1 -26235.4 -0.0241826 0.0207899 0.244753 1 0.244371 2 NA
3:170727218_G_A rs10513688 03 170727218 G A NA 0 0 299650 64523.6 3469.13 6.98492e-10 367643 0.0971891 0.999859 0.999859 0 0 3964.85 936.157 48.9961 0 4950 0.104459 0.999835 0.999835 0 0 295685 63587.4 3420.13 -6.03961e-13 362693 0.0970899 0.999859 0.999859 -26236.1 -26233.1 0.0816699 0.0331196 0.0136668 1 0.014674 3 NA
rs6831256 rs6831256 04 3473139 A G NA 0 0 122347 179591 65705 0 367643 0.422966 1 1 0 0 1607 2427 916 0 4950 0.430202 1 1 0 0 120740 177164 64789 0 362693 0.422867 1 1 -26236.1 -26235 0.0306429 0.0204607 0.134224 1 0.1345 2 NA
4:26062990_A_G rs10019888 04 26062990 A G NA 0 0 256257 101247 10139.8 2.09548e-09 367643 0.165277 0.990718 0.990718 0 0 3458.87 1355.49 135.635 0 4950 0.164319 0.991826 0.991826 0 0 252798 99891.1 10004.2 -6.72595e-12 362693 0.16529 0.990703 0.990703 -26236.1 -26236.1 -0.00676858 0.0273995 0.804883 1 0.804741 2 NA
rs442177 rs442177 04 88030261 G T NA 0 0 60686 177403 129554 0 367643 0.406338 1 1 0 0 804 2426 1720 0 4950 0.407475 1 1 0 0 59882 174977 127834 0 362693 0.406323 1 1 -26236.1 -26236.1 -0.00514075 0.0206081 0.803011 1 0.80304 2 NA
4:88160140_C_T rs10029254 04 88160140 C T NA 0 0 217282 130595 19765.7 -4.07454e-10 367643 0.231375 0.999771 0.999771 0 0 2993.96 1684.1 271.937 0 4950 0.225048 0.999809 0.999809 0 0 214288 128911 19493.7 2.45137e-13 362693 0.231461 0.999771 0.999771 -26236.1 -26234.9 -0.0370231 0.0242377 0.126636 1 0.125389 2 NA
rs3822072 rs3822072 04 89741269 G A NA 0 0 110799 182140 74704 0 367643 0.45091 1 1 0 0 1473 2476 1001 0 4950 0.452323 1 1 0 0 109326 179664 73703 0 362693 0.450891 1 1 -26236.1 -26236 0.00594976 0.0203536 0.770042 1 0.770063 2 NA
rs2602836 rs2602836 04 100014805 A G NA 0 0 64743 179602 123298 0 367643 0.420364 1 1 0 0 865 2373 1712 0 4950 0.414444 1 1 0 0 63878 177229 121586 0 362693 0.420445 1 1 -26236.1 -26235.3 0.0250833 0.0205734 0.222763 1 0.222448 2 NA
rs13107325 rs13107325 04 103188709 C T NA 0 0 314590 51084 1969 0 367643 0.0748307 1 1 0 0 4229 689 32 0 4950 0.0760606 1 1 0 0 310361 50395 1937 0 362693 0.074814 1 1 -26236.1 -26236 0.0164766 0.0382867 0.666943 1 0.667643 2 NA
rs6450176 rs6450176 05 53298025 G A NA 0 0 205174 139039 23430 0 367643 0.252825 1 1 0 0 2728 1904 318 0 4950 0.256566 1 1 0 0 202446 137135 23112 0 362693 0.252774 1 1 -26236.1 -26235.7 0.0197792 0.0231881 0.393665 1 0.394403 2 NA
5:55861786_C_T rs9686661 05 55861786 C T NA 0 0 235368 117459 14815.2 1.10595e-09 367643 0.200044 0.999703 0.999703 0 0 3112.97 1638.02 199.016 0 4950 0.205661 0.999914 0.999914 0 0 232255 115821 14616.2 -1.38733e-12 362693 0.199968 0.9997 0.9997 -26236.1 -26235.1 0.0360209 0.0250274 0.150077 1 0.151489 2 NA
5:67714246_A_G rs4976033 05 67714246 A G NA 0 0 131266 176824 59552.2 1.78115e-08 367643 0.402468 0.972517 0.972517 0 0 1722.85 2431.63 795.522 0 4950 0.40633 0.973652 0.973652 0 0 129544 174393 58756.6 -2.22011e-11 362693 0.402415 0.972502 0.972502 -26236.1 -26235.8 0.0167489 0.0208942 0.422782 1 0.423025 2 NA
5:74562029_C_G rs2006760 05 74562029 C G NA 0 0 232590 119597 15455.7 1.88011e-08 367643 0.204694 0.974957 0.974957 0 0 3062.88 1663.42 223.698 0 4950 0.213214 0.975717 0.975717 0 0 229527 117934 15232 -5.74096e-12 362693 0.204577 0.974947 0.974947 -26236.1 -26233.8 0.05384 0.0250206 0.0314112 1 0.0322894 3 NA
rs7703051 rs7703051 05 74625487 C A NA 0 0 143744 172116 51783 0 367643 0.374932 1 1 0 0 1905 2352 693 0 4950 0.377576 1 1 0 0 141839 169764 51090 0 362693 0.374896 1 1 -26236.1 -26235.9 0.0117831 0.0208752 0.572446 1 0.572627 2 NA
5:74648496_G_T rs17238484 05 74648496 G T NA 0 0 220697 127980 18965.4 5.82077e-11 367643 0.225642 0.999474 0.999474 0 0 2962.97 1710.72 276.31 0 4950 0.22862 0.99965 0.99965 0 0 217734 126270 18689.1 6.75016e-14 362693 0.225601 0.999471 0.999471 -26236.1 -26235.8 0.0174971 0.0240614 0.467113 1 0.467805 2 NA
rs12916 rs12916 05 74656539 T C NA 0 0 132174 176634 58835 0 367643 0.400258 1 1 0 0 1746 2409 795 0 4950 0.403939 1 1 0 0 130428 174225 58040 0 362693 0.400208 1 1 -26236.1 -26235.8 0.0159589 0.0206424 0.439455 1 0.439684 2 NA
rs4530754 rs4530754 05 122855416 G A NA 0 0 76387 182339 108917 0 367643 0.455759 1 1 0 0 1068 2469 1413 0 4950 0.465152 1 1 0 0 75319 179870 107504 0 362693 0.455631 1 1 -26236.1 -26234.4 -0.0375564 0.0202975 0.0642709 1 0.0643906 2 NA
rs6882076 rs6882076 05 156390297 T C NA 0 0 49177 170283 148183 0 367643 0.36535 1 1 0 0 613 2337 2000 0 4950 0.359899 1 1 0 0 48564 167946 146183 0 362693 0.365425 1 1 -26236.1 -26235.4 0.0239134 0.0210727 0.256457 1 0.255943 2 NA
6:16109163_A_C rs2294261 06 16109163 A C NA 0 0 95768.4 183285 88590.1 2.67755e-09 367643 0.490237 0.994417 0.994417 0 0 1325.45 2431.75 1192.8 0 4950 0.486601 0.994716 0.994716 0 0 94443 180853 87397.3 -1.40119e-11 362693 0.490287 0.994412 0.994412 -26236.1 -26235.8 -0.0145122 0.0202957 0.474586 1 0.474559 2 NA
6:26093141_G_A rs1800562 06 26093141 G A NA 0 0 313477 51911.4 2254.63 2.79397e-09 367643 0.0767329 0.997285 0.997285 0 0 4202.03 725.157 22.8118 0 4950 0.0778566 0.996993 0.996993 0 0 309275 51186.2 2231.82 -3.12728e-12 362693 0.0767176 0.997289 0.997289 -26236.1 -26236 0.0143484 0.0379007 0.705002 1 0.70555 2 NA
rs2247056 rs2247056 06 31265490 T C NA 0 0 32592 153707 181344 0 367643 0.297695 1 1 0 0 446 2071 2433 0 4950 0.299293 1 1 0 0 32146 151636 178911 0 362693 0.297673 1 1 -26236.1 -26236 -0.00665899 0.0222224 0.764442 1 0.764539 2 NA
6:34563164_A_G rs205262 06 34563164 A G NA 0 0 196653 144337 26652.4 8.14907e-10 367643 0.268796 0.998621 0.998621 0 0 2668.58 1931.5 349.922 0 4950 0.265792 0.998342 0.998342 0 0 193985 142406 26302.4 -2.22755e-12 362693 0.268837 0.998625 0.998625 -26236.1 -26235.8 -0.0161254 0.0229217 0.481746 1 0.481208 2 NA
6:43757896_C_A rs998584 06 43757896 C A NA 0 0 98516.4 183590 85536.2 -1.22818e-08 367643 0.482347 0.994692 0.994692 0 0 1340.84 2433.46 1175.7 0 4950 0.483319 0.995592 0.995592 0 0 97175.6 181157 84360.5 -2.16867e-11 362693 0.482334 0.994679 0.994679 -26236.1 -26236.1 0.00454622 0.0203007 0.822801 1 0.822805 2 NA
rs17789218 rs17789218 06 100600097 T C NA 0 0 209856 135892 21895 0 367643 0.24437 1 1 0 0 2751 1881 318 0 4950 0.254242 1 1 0 0 207105 134011 21577 0 362693 0.244235 1 1 -26236.1 -26233.4 0.0541175 0.0232734 0.0200559 1 0.0205975 3 NA
6:116337503_G_A rs868943 06 116337503 G A NA 0 0 122660 178886 66096.8 -2.50293e-09 367643 0.423073 0.999376 0.999376 0 0 1629.23 2450.76 870.012 0 4950 0.423311 0.998903 0.998903 0 0 121031 176435 65226.8 -1.27542e-12 362693 0.42307 0.999383 0.999383 -26236.1 -26236.1 0.000707614 0.0204866 0.972446 1 0.972448 1 NA
rs9491696 rs9491696 06 127452639 C G NA 0 0 94122 184018 89503 0 367643 0.493718 1 1 0 0 1288 2458 1204 0 4950 0.491515 1 1 0 0 92834 181560 88299 0 362693 0.493748 1 1 -26236.1 -26236 -0.0083481 0.020267 0.680408 1 0.680401 2 NA
6:139831757_T_C rs634869 06 139831757 T C NA 0 0 61843.2 177574 128225 -6.40284e-10 367643 0.409719 0.999687 0.999687 0 0 843.255 2394.83 1711.92 0 4950 0.412256 0.999618 0.999618 0 0 60999.9 175180 126514 2.23821e-13 362693 0.409684 0.999688 0.999688 -26236.1 -26235.9 -0.0106858 0.0205515 0.603097 1 0.603208 2 NA
6:152040291_T_C rs12525163 06 152040291 T C NA 0 0 193889 146385 27368.9 7.567e-10 367643 0.27353 0.998573 0.998573 0 0 2673.73 1899.9 376.369 0 4950 0.267943 0.998542 0.998542 0 0 191216 144485 26992.5 -1.54099e-12 362693 0.273606 0.998573 0.998573 -26236.1 -26235.3 -0.0291226 0.0228948 0.203368 1 0.202386 2 NA
6:160575985_C_T rs2297374 06 160575985 C T NA 0 0 144005 171907 51731.5 -5.76256e-09 367643 0.374507 0.996826 0.996826 0 0 1910.75 2346.94 692.314 0 4950 0.376926 0.997238 0.997238 0 0 142094 169560 51039.2 -2.11662e-11 362693 0.374474 0.99682 0.99682 -26236.1 -26235.9 0.0108506 0.0208992 0.60363 1 0.603789 2 NA
rs1564348 rs1564348 06 160578860 T C NA 0 0 253320 103781 10542 0 367643 0.169818 1 1 0 0 3425 1375 150 0 4950 0.169192 1 1 0 0 249895 102406 10392 0 362693 0.169827 1 1 -26236.1 -26236.1 -0.00399159 0.027017 0.882545 1 0.882495 2 NA
rs702485 rs702485 07 6449272 A G NA 0 0 109073 182191 76379 0 367643 0.455536 1 1 0 0 1395 2505 1050 0 4950 0.465152 1 1 0 0 107678 179686 75329 0 362693 0.455404 1 1 -26236.1 -26234.2 0.0393168 0.0203046 0.0528246 1 0.0529361 2 NA
7:16152174_T_A rs17286602 07 16152174 T A NA 0 0 120209 180211 67223.6 -9.31323e-10 367643 0.42794 0.996459 0.996459 0 0 1633.44 2436.82 879.741 0 4950 0.423869 0.99679 0.99679 0 0 118575 177774 66343.8 -6.07603e-12 362693 0.427995 0.996454 0.996454 -26236.1 -26235.7 -0.0174276 0.0205282 0.395905 1 0.395704 2 NA
rs10282707 rs10282707 07 17911038 C T NA 0 0 133679 176084 57880 0 367643 0.396912 1 1 0 0 1757 2439 754 0 4950 0.398687 1 1 0 0 131922 173645 57126 0 362693 0.396888 1 1 -26236.1 -26236 0.00777418 0.020683 0.707011 1 0.707083 2 NA
rs12670798 rs12670798 07 21607352 T C NA 0 0 208530 136828 22285 0 367643 0.246704 1 1 0 0 2819 1822 309 0 4950 0.246465 1 1 0 0 205711 135006 21976 0 362693 0.246707 1 1 -26236.1 -26236.1 -0.0016508 0.0235016 0.944001 1 0.943993 2 NA
rs4722551 rs4722551 07 25991826 T C NA 0 0 260226 98082 9335 0 367643 0.158784 1 1 0 0 3504 1316 130 0 4950 0.159192 1 1 0 0 256722 96766 9205 0 362693 0.158779 1 1 -26236.1 -26236.1 0.00287534 0.0276464 0.917166 1 0.917192 2 NA
rs2073547 rs2073547 07 44582331 A G NA 0 0 245464 109051 13128 0 367643 0.18402 1 1 0 0 3306 1465 179 0 4950 0.184141 1 1 0 0 242158 107586 12949 0 362693 0.184018 1 1 -26236.1 -26236.1 0.000304999 0.0259582 0.990625 1 0.990627 1 NA
rs217386 rs217386 07 44600695 G A NA 0 0 122011 179193 66439 0 367643 0.424421 1 1 0 0 1680 2399 871 0 4950 0.418283 1 1 0 0 120331 176794 65568 0 362693 0.424505 1 1 -26236.1 -26235.3 -0.0252311 0.0204955 0.218302 1 0.217998 2 NA
rs4917014 rs4917014 07 50305863 T G NA 0 0 170033 160292 37318 0 367643 0.319506 1 1 0 0 2305 2160 485 0 4950 0.316162 1 1 0 0 167728 158132 36833 0 362693 0.319551 1 1 -26236.1 -26235.8 -0.0159362 0.0218029 0.464827 1 0.464407 2 NA
rs17145738 rs17145738 07 72982874 C T NA 0 0 283453 78574 5616 0 367643 0.122138 1 1 0 0 3800 1057 93 0 4950 0.125556 1 1 0 0 279653 77517 5523 0 362693 0.122091 1 1 -26236.1 -26235.5 0.031682 0.0305026 0.29896 1 0.30083 2 NA
rs799160 rs799160 07 73060006 C T NA 0 0 96065 183981 87597 0 367643 0.488483 1 1 0 0 1335 2414 1201 0 4950 0.486465 1 1 0 0 94730 181567 86396 0 362693 0.488511 1 1 -26236.1 -26236 -0.00843155 0.0202821 0.67762 1 0.677609 2 NA
7:116358044_A_G rs38855 07 116358044 A G NA 0 0 103008 183294 81340.4 -5.93718e-09 367643 0.470531 0.989759 0.989759 0 0 1378.58 2508.07 1063.34 2.22045e-16 4950 0.468157 0.990923 0.990923 0 0 101630 180786 80277 -1.5703e-11 362693 0.470564 0.989743 0.989743 -26236.1 -26236 -0.00969012 0.0203784 0.634423 1 0.63439 2 NA
7:130444934_A_G rs3996352 07 130444934 A G NA 0 0 94827.4 183503 89312.7 3.14321e-09 367643 0.4925 0.996092 0.996092 0 0 1327.71 2418.82 1203.47 0 4950 0.487451 0.996569 0.996569 0 0 93499.7 181084 88109.2 -1.51585e-11 362693 0.492569 0.996085 0.996085 -26236.1 -26235.6 -0.0204149 0.0202834 0.314182 1 0.314146 2 NA
rs17173637 rs17173637 07 150529449 T C NA 0 0 308079 56892 2672 0 367643 0.0846419 1 1 0 0 4148 772 30 0 4950 0.0840404 1 1 0 0 303931 56120 2642 0 362693 0.0846501 1 1 -26236.1 -26236.1 -0.00763509 0.0364814 0.834224 1 0.834056 2 NA
8:9184231_G_A rs4240624 08 9184231 G A NA 0 0 3037.28 61092.2 303513 1.74623e-10 367643 0.0913478 0.999323 0.999323 0 0 58.9882 840.416 4050.6 0 4950 0.0968073 0.999547 0.999547 0 0 2978.29 60251.8 299463 5.68434e-14 362693 0.0912733 0.999319 0.999319 -26236.1 -26234.3 -0.0651082 0.0342673 0.0574319 1 0.0595672 3 NA
8:9267117_C_T rs9693857 08 9267117 C T NA 0 0 112966 181961 72716.1 -1.22236e-09 367643 0.44526 0.99529 0.99529 0 0 1548.42 2429.81 971.769 0 4950 0.441752 0.99564 0.99564 0 0 111418 179531 71744.3 -1.83671e-11 362693 0.445308 0.995285 0.995285 -26236.1 -26235.8 -0.0143793 0.0204486 0.481937 1 0.481819 2 NA
8:15799853_G_C rs4332136 08 15799853 G C NA 0 0 361800 5821.84 21 3.14321e-09 367643 0.0079749 0.978214 0.978214 0 0 4873.36 75.6353 1 0 4950 0.00784195 0.980123 0.980123 0 0 356927 5746.2 20 -1.59694e-12 362693 0.00797672 0.978188 0.978188 -26236.1 -26236.1 -0.0152753 0.115984 0.89522 1 0.894963 2 NA
rs4921914 rs4921914 08 18272438 C T NA 0 0 17863 128037 221743 0 367643 0.22272 1 1 0 0 212 1763 2975 0 4950 0.220909 1 1 0 0 17651 126274 218768 0 362693 0.222745 1 1 -26236.1 -26236 0.0106399 0.0244662 0.663647 1 0.663347 2 NA
rs12678919 rs12678919 08 19844222 A G NA 0 0 299569 64598 3476 0 367643 0.0973091 1 1 0 0 4031 871 48 0 4950 0.0976768 1 1 0 0 295538 63727 3428 0 362693 0.0973041 1 1 -26236.1 -26236.1 0.00571854 0.0341037 0.866834 1 0.866933 2 NA
8:19865843_G_A rs894210 08 19865843 G A NA 0 0 77462.3 182791 107390 1.74623e-09 367643 0.459298 0.992946 0.992946 0 0 1073.22 2429.21 1447.56 2.22045e-16 4950 0.462188 0.993465 0.993465 0 0 76389.1 180361 105942 -1.60156e-11 362693 0.459258 0.992939 0.992939 -26236.1 -26235.9 -0.0111145 0.0203851 0.585599 1 0.585651 2 NA
rs10102164 rs10102164 08 55421614 G A NA 0 0 228406 122700 16537 0 367643 0.211855 1 1 0 0 3026 1693 231 0 4950 0.217677 1 1 0 0 225380 121007 16306 0 362693 0.211776 1 1 -26236.1 -26235.1 0.0341341 0.0245375 0.164196 1 0.165517 2 NA
8:59385919_C_T rs2326077 08 59385919 C T NA 0 0 41722.8 164216 161704 -2.85218e-09 367643 0.336823 0.998927 0.998927 0 0 546.02 2226.35 2177.64 0 4950 0.33519 0.998692 0.998692 0 0 41176.8 161989 159527 -1.23901e-13 362693 0.336846 0.99893 0.99893 -26236.1 -26236 0.00730332 0.0214539 0.733541 1 0.733441 2 NA
rs2293889 rs2293889 08 116599199 T G NA 0 0 68124 181368 118151 0 367643 0.431963 1 1 0 0 946 2433 1571 0 4950 0.436869 1 1 0 0 67178 178935 116580 0 362693 0.431896 1 1 -26236.1 -26235.6 -0.0200327 0.0204637 0.327612 1 0.327811 2 NA
8:116663898_G_A rs2737252 08 116663898 G A NA 0 0 189831 148639 29173.6 1.57161e-09 367643 0.281504 0.996606 0.996606 0 0 2545.13 2020.12 384.749 0 4950 0.281779 0.995704 0.995704 0 0 187285 146619 28788.9 -4.51905e-12 362693 0.2815 0.996619 0.996619 -26236.1 -26236.1 0.00126746 0.0225636 0.955204 1 0.955208 2 NA
8:121868551_G_T rs4871137 08 121868551 G T NA 0 0 37343.3 159071 171229 -1.97906e-09 367643 0.317913 0.997721 0.997721 0 0 513.573 2125.37 2311.05 0 4950 0.318436 0.997361 0.997361 0 0 36829.7 156945 168918 -4.0643e-12 362693 0.317906 0.997726 0.997726 -26236.1 -26236.1 -0.00291274 0.0217565 0.893498 1 0.893517 2 NA
8:126474306_G_A rs2980885 08 126474306 G A NA 0 0 18550.5 128653 220440 -2.40398e-08 367643 0.225428 0.979756 0.979756 0 0 263.698 1717.37 2968.93 0 4950 0.226744 0.97987 0.97987 0 0 18286.8 126936 217471 -3.13953e-11 362693 0.22541 0.979755 0.979755 -26236.1 -26236 -0.00804214 0.0244563 0.742279 1 0.742458 2 NA
8:126482621_C_A rs2954022 08 126482621 C A NA 0 0 105014 183109 79520.4 -8.73115e-10 367643 0.465328 0.999672 0.999672 0 0 1461.74 2421.52 1066.74 0 4950 0.460101 0.999639 0.999639 0 0 103552 180687 78453.7 -1.13687e-13 362693 0.4654 0.999672 0.999672 -26236.1 -26235.5 -0.0218826 0.0203243 0.281628 1 0.281496 2 NA
8:126482621_C_T rs2954022 08 126482621 C T NA 0 0 367299 343.506 0.113725 4.19095e-09 367643 0.000467482 0.694179 0.694179 0 0 4945.63 4.36863 0 0 4950 0.000441276 0.769568 0.769568 0 0 362354 339.137 0.113725 -2.73204e-12 362693 0.00046784 0.693208 0.693208 -26236.1 -26236.1 -0.0709807 0.553196 0.897903 1 0.896495 2 NA
rs4075205 rs4075205 08 144284709 T C NA 0 0 105980 182903 78760 0 367643 0.46298 1 1 0 0 1455 2394 1101 0 4950 0.464242 1 1 0 0 104525 180509 77659 0 362693 0.462963 1 1 -26236.1 -26236.1 0.00520992 0.0203073 0.797523 1 0.797535 2 NA
8:145022657_G_T rs7832643 08 145022657 G T NA 0 0 130835 177109 59698.9 1.86265e-09 367643 0.403254 0.99187 0.99187 0 0 1770.42 2337.16 842.412 0 4950 0.406261 0.990913 0.990913 0 0 129064 174772 58856.5 -4.64317e-12 362693 0.403213 0.991883 0.991883 -26236.1 -26235.9 0.0129601 0.0207137 0.531527 1 0.53169 2 NA
9:2640759_A_G rs3780181 09 2640759 A G NA 0 0 319761 46182.4 1699.8 7.10133e-09 367643 0.0674323 0.983967 0.983967 0 0 4291.17 631.843 26.9882 0 4950 0.0692747 0.985573 0.985573 0 0 315470 45550.6 1672.81 -5.12212e-12 362693 0.0674072 0.983945 0.983945 -26236.1 -26235.8 0.0301724 0.0401277 0.452106 1 0.454038 2 NA
9:15304782_C_A rs686030 09 15304782 C A NA 0 0 7307.74 89274.9 271060 1.16415e-10 367643 0.141292 0.997838 0.997838 0 0 104.949 1216.11 3628.94 0 4950 0.144041 0.998329 0.998329 0 0 7202.79 88058.8 267431 -6.34159e-13 362693 0.141255 0.997832 0.997832 -26236.1 -26235.8 -0.0232947 0.0288618 0.419604 1 0.420853 2 NA
9:16904846_C_T rs7033354 09 16904846 C T NA 0 0 38090 160241 169312 -2.73576e-09 367643 0.321537 0.99779 0.99779 0 0 499.082 2042.71 2408.2 0 4950 0.307159 0.99804 0.99804 0 0 37591 158199 166903 -8.08953e-12 362693 0.321733 0.997786 0.997786 -26236.1 -26231.4 0.0671906 0.0219654 0.00222126 1 0.00212882 3 NA
rs1883025 rs1883025 09 107664301 C T NA 0 0 204221 139492 23930 0 367643 0.254802 1 1 0 0 2776 1854 320 0 4950 0.251919 1 1 0 0 201445 137638 23610 0 362693 0.254841 1 1 -26236.1 -26235.9 -0.0149814 0.0233122 0.520456 1 0.519954 2 NA
9:107684230_T_G rs2472509 09 107684230 T G NA 0 0 166632 161775 39235.5 8.26549e-09 367643 0.326739 0.982562 0.982562 0 0 2254.87 2190.55 504.576 2.22045e-16 4950 0.323202 0.981683 0.981683 0 0 164377 159585 38730.9 -3.02314e-11 362693 0.326787 0.982574 0.982574 -26236.1 -26235.8 -0.0170013 0.0218463 0.436436 1 0.435984 2 NA
rs8176720 rs8176720 09 136132873 T C NA 0 0 165335 162059 40249 0 367643 0.329881 1 1 0 0 2238 2160 552 0 4950 0.329697 1 1 0 0 163097 159899 39697 0 362693 0.329884 1 1 -26236.1 -26236.1 -0.000281474 0.0215228 0.989566 1 0.989565 1 NA
rs579459 rs579459 09 136154168 T C NA 0 0 230673 121134 15836 0 367643 0.207818 1 1 0 0 3134 1608 208 0 4950 0.204444 1 1 0 0 227539 119526 15628 0 362693 0.207865 1 1 -26236.1 -26235.7 -0.0207635 0.0251677 0.409368 1 0.408448 2 NA
10:5196273_A_G rs1781930 10 5196273 A G NA 0 0 11602.8 107622 248418 5.82077e-11 367643 0.177928 0.999538 0.999538 0 0 153.988 1493.21 3302.8 0 4950 0.181938 0.999358 0.999358 0 0 11448.8 106129 245115 -1.13687e-13 362693 0.177873 0.999541 0.999541 -26236.1 -26235.5 -0.0273024 0.0262597 0.298478 1 0.299837 2 NA
rs970548 rs970548 10 46013277 A C NA 0 0 208592 136658 22393 0 367643 0.246767 1 1 0 0 2767 1859 324 0 4950 0.253232 1 1 0 0 205825 134799 22069 0 362693 0.246678 1 1 -26236.1 -26235 0.0343958 0.0232737 0.139439 1 0.140535 2 NA
10:65301725_T_C rs7897379 10 65301725 T C NA 0 0 99877.9 183743 84022.2 -1.04774e-09 367643 0.478436 0.9991 0.9991 0 0 1389.42 2439.25 1121.33 0 4950 0.472921 0.999105 0.999105 0 0 98488.5 181304 82900.9 -3.53495e-13 362693 0.478511 0.9991 0.9991 -26236.1 -26235.5 -0.022339 0.0203016 0.271178 1 0.271088 2 NA
rs2068888 rs2068888 10 94839642 G A NA 0 0 111308 181936 74399 0 367643 0.449803 1 1 0 0 1452 2450 1048 0 4950 0.459192 1 1 0 0 109856 179486 73351 0 362693 0.449675 1 1 -26236.1 -26234.3 0.0388063 0.0203108 0.0560525 1 0.0561852 2 NA
rs2255141 rs2255141 10 113933886 A G NA 0 0 27847 146638 193158 0 367643 0.275175 1 1 0 0 362 2004 2584 0 4950 0.275556 1 1 0 0 27485 144634 190574 0 362693 0.275169 1 1 -26236.1 -26236.1 -0.00252685 0.0226662 0.911235 1 0.911251 2 NA
rs2923084 rs2923084 11 10388782 A G NA 0 0 248214 107729 11700 0 367643 0.178337 1 1 0 0 3330 1458 162 0 4950 0.18 1 1 0 0 244884 106271 11538 0 362693 0.178315 1 1 -26236.1 -26236 0.0113439 0.0263441 0.666757 1 0.667125 2 NA
11:14276999_G_A rs2303975 11 14276999 G A NA 0 0 290446 72723.9 4473.22 -2.32831e-10 367643 0.111073 0.995931 0.995931 0 0 3860.62 1016.4 72.9882 0 4950 0.117411 0.995688 0.995688 0 0 286585 71707.5 4400.23 -2.70228e-12 362693 0.110986 0.995934 0.995934 -26236.1 -26234.1 0.0629071 0.0315463 0.0461392 1 0.0478577 3 NA
11:18656271_C_T rs10832962 11 18656271 C T NA 0 0 24576.6 141039 202027 -3.49246e-09 367643 0.258664 0.997176 0.997176 0 0 333.596 1914.88 2701.52 0 4950 0.260816 0.996849 0.996849 0 0 24243.1 139124 199326 -9.73532e-12 362693 0.258635 0.997181 0.997181 -26236.1 -26236 -0.0116204 0.0230943 0.614844 1 0.615164 2 NA
rs326214 rs326214 11 47298360 G A NA 0 0 38540 160496 168607 0 367643 0.323107 1 1 0 0 533 2152 2265 0 4950 0.325051 1 1 0 0 38007 158344 166342 0 362693 0.32308 1 1 -26236.1 -26236 -0.00869347 0.0215997 0.687329 1 0.687476 2 NA
rs17788930 rs17788930 11 47752775 A G NA 0 0 156993 166090 44560 0 367643 0.347089 1 1 0 0 2157 2205 588 0 4950 0.341515 1 1 0 0 154836 163885 43972 0 362693 0.347166 1 1 -26236.1 -26235.4 -0.0247012 0.0213099 0.246399 1 0.2458 2 NA
11:51512090_T_C rs11246602 11 51512090 T C NA 0 0 276639 84522.2 6482.33 3.20142e-09 367643 0.132584 0.998718 0.998718 0 0 3724.21 1143.66 82.1255 0 4950 0.132112 0.998554 0.998554 0 0 272914 83378.5 6400.2 -1.33493e-11 362693 0.13259 0.99872 0.99872 -26236.1 -26236.1 -0.0045201 0.0299191 0.879915 1 0.87985 2 NA
11:55324308_A_G rs12226802 11 55324308 A G NA 0 0 279135 82421 6086.81 -1.16415e-10 367643 0.12865 0.999736 0.999736 0 0 3753.02 1119.98 76.9961 0 4950 0.128684 0.999516 0.999516 0 0 275382 81301 6009.81 -2.91323e-13 362693 0.12865 0.999739 0.999739 -26236.1 -26236.1 -8.24874e-05 0.0302451 0.997824 1 0.997824 1 NA
rs174532 rs174532 11 61548874 G A NA 0 0 182070 153320 32253 0 367643 0.296247 1 1 0 0 2454 2101 395 0 4950 0.29202 1 1 0 0 179616 151219 31858 0 362693 0.296304 1 1 -26236.1 -26235.7 -0.0201762 0.0222718 0.364985 1 0.364337 2 NA
rs1535 rs1535 11 61597972 A G NA 0 0 157026 166517 44100 0 367643 0.346419 1 1 0 0 2114 2261 575 0 4950 0.344545 1 1 0 0 154912 164256 43525 0 362693 0.346445 1 1 -26236.1 -26236 -0.00873246 0.0213033 0.681872 1 0.68174 2 NA
rs12801636 rs12801636 11 65391317 G A NA 0 0 221001 127937 18705 0 367643 0.224874 1 1 0 0 2971 1727 252 0 4950 0.225354 1 1 0 0 218030 126210 18453 0 362693 0.224868 1 1 -26236.1 -26236.1 0.00234526 0.0242048 0.922812 1 0.922828 2 NA
rs499974 rs499974 11 75455021 C A NA 0 0 261531 97077 9035 0 367643 0.156602 1 1 0 0 3525 1293 132 0 4950 0.157273 1 1 0 0 258006 95784 8903 0 362693 0.156592 1 1 -26236.1 -26236.1 0.00570983 0.0278001 0.837268 1 0.83737 2 NA
11:116639104_A_G rs10790162 11 116639104 A G NA 0 0 1652.59 46448.9 319542 4.65661e-10 367643 0.0676663 0.998467 0.998467 0 0 19 595.161 4335.84 0 4950 0.0639556 0.998159 0.998159 0 0 1633.59 45853.7 315206 -4.9738e-14 362693 0.0677169 0.998471 0.998471 -26236.1 -26235 0.0612402 0.0414227 0.139295 1 0.135875 2 NA
rs603446 rs603446 11 116654435 C T NA 0 0 109750 182299 75594 0 367643 0.453547 1 1 0 0 1512 2445 993 0 4950 0.447576 1 1 0 0 108238 179854 74601 0 362693 0.453629 1 1 -26236.1 -26235.4 -0.0246568 0.0203689 0.226083 1 0.225894 2 NA
11:122534504_T_C rs7117842 11 122534504 T C NA 0 0 146372 171087 50184.2 -1.79862e-08 367643 0.369183 0.988903 0.988903 0 0 1969.1 2303.05 677.855 0 4950 0.369571 0.989473 0.989473 0 0 144403 168784 49506.3 -1.68985e-11 362693 0.369178 0.988895 0.988895 -26236.1 -26236.1 0.00145397 0.0210783 0.945006 1 0.945009 2 NA
rs11220462 rs11220462 11 126243952 G A NA 0 0 276652 84429 6562 0 367643 0.132674 1 1 0 0 3769 1090 91 0 4950 0.128485 1 1 0 0 272883 83339 6471 0 362693 0.132731 1 1 -26236.1 -26235.3 -0.036916 0.0302076 0.221679 1 0.219616 2 NA
12:20463526_A_G rs11045163 12 20463526 A G NA 0 0 119322 180184 68136.7 9.25502e-09 367643 0.430387 0.99506 0.99506 0 0 1561.98 2481.55 906.467 0 4950 0.433786 0.995579 0.995579 0 0 117760 177703 67230.2 -4.91607e-12 362693 0.430341 0.995053 0.995053 -26236.1 -26235.9 0.013957 0.0204657 0.495258 1 0.495388 2 NA
12:57844049_C_T rs3741414 12 57844049 C T NA 0 0 211870 134105 21667.2 -8.73115e-10 367643 0.241321 0.999183 0.999183 0 0 2852.35 1804.74 292.91 0 4950 0.241471 0.999327 0.999327 0 0 209018 132301 21374.3 -1.0794e-11 362693 0.241319 0.999181 0.999181 -26236.1 -26236.1 0.000107977 0.0236498 0.996357 1 0.996357 1 NA
rs10861661 rs10861661 12 107174646 A C NA 0 0 208460 137013 22170 0 367643 0.246643 1 1 0 0 2785 1880 285 0 4950 0.247475 1 1 0 0 205675 135133 21885 0 362693 0.246631 1 1 -26236.1 -26236.1 0.00392822 0.0234914 0.867197 1 0.867239 2 NA
12:109950144_A_G rs2241210 12 109950144 A G NA 0 0 83594.8 183070 100978 -3.49246e-10 367643 0.476359 0.999793 0.999793 0 0 1083.28 2474.49 1392.23 0 4950 0.468793 0.999745 0.999745 0 0 82511.5 180596 99585.8 -3.83693e-13 362693 0.476462 0.999794 0.999794 -26236.1 -26234.9 0.0307397 0.0202695 0.12938 1 0.129267 2 NA
rs653178 rs653178 12 112007756 C T NA 0 0 85741 183420 98482 0 367643 0.482672 1 1 0 0 1165 2408 1377 0 4950 0.478586 1 1 0 0 84576 181012 97105 0 362693 0.482728 1 1 -26236.1 -26235.8 0.0164445 0.020266 0.417117 1 0.417067 2 NA
12:112310580_G_A rs6489818 12 112310580 G A NA 0 0 249812 106378 11453.5 8.14907e-10 367643 0.175829 0.999793 0.999793 0 0 3303.78 1470.21 176.008 0 4950 0.184063 0.999602 0.999602 0 0 246508 104908 11277.5 -8.52651e-14 362693 0.175717 0.999795 0.999795 -26236.1 -26233.7 0.0571152 0.026116 0.0287439 1 0.0296917 3 NA
12:121376416_C_T rs1186380 12 121376416 C T NA 0 0 206323 138394 22926.1 9.77889e-09 367643 0.250577 0.991403 0.991403 0 0 2807.45 1860.2 282.357 0 4950 0.24494 0.989705 0.989705 0 0 203516 136533 22643.7 -7.57505e-12 362693 0.250654 0.991426 0.991426 -26236.1 -26235.2 -0.0314838 0.0236826 0.183714 1 0.182571 2 NA
12:121416650_A_C rs1169288 12 121416650 A C NA 0 0 172202 158881 36559.9 2.20025e-08 367643 0.315524 0.989162 0.989162 0 0 2271.4 2171.87 506.725 2.22045e-16 4950 0.32175 0.988825 0.988825 0 0 169931 156709 36053.2 -1.86087e-11 362693 0.315439 0.989167 0.989167 -26236.1 -26235.2 0.0294478 0.0218038 0.176831 1 0.177575 2 NA
12:125259888_A_G rs838876 12 125259888 A G NA 0 0 36945.9 159460 171237 -3.17232e-08 367643 0.317362 0.977164 0.977164 0 0 476.737 2193.98 2279.28 2.22045e-16 4950 0.317925 0.97627 0.97627 0 0 36469.1 157266 168958 -5.85261e-11 362693 0.317354 0.977176 0.977176 -26236.1 -26236.1 -0.00280593 0.0220083 0.89855 1 0.898566 2 NA
12:125283766_C_T rs10773105 12 125283766 C T NA 0 0 89407.4 184024 94211.8 -3.84171e-09 367643 0.493466 0.997077 0.997077 0 0 1215.03 2460.09 1274.88 0 4950 0.493954 0.997278 0.997278 0 0 88192.3 181564 92936.9 -2.88178e-11 362693 0.493459 0.997075 0.997075 -26236.1 -26236.1 -0.00113408 0.0202862 0.955418 1 0.955418 2 NA
rs4942486 rs4942486 13 32953388 T C NA 0 0 83364 183387 100892 0 367643 0.476162 1 1 0 0 1116 2497 1337 0 4950 0.477677 1 1 0 0 82248 180890 99555 0 362693 0.476141 1 1 -26236.1 -26236 -0.00669409 0.0202623 0.741119 1 0.741131 2 NA
rs1341267 rs1341267 13 95284980 C A NA 0 0 59052 176304 132287 0 367643 0.400399 1 1 0 0 831 2358 1761 0 4950 0.406061 1 1 0 0 58221 173946 130526 0 362693 0.400322 1 1 -26236.1 -26235.4 -0.0242059 0.0205948 0.239858 1 0.24021 2 NA
rs8017377 rs8017377 14 24883887 G A NA 0 0 101701 183243 82699 0 367643 0.474157 1 1 0 0 1371 2445 1134 0 4950 0.476061 1 1 0 0 100330 180798 81565 0 362693 0.474131 1 1 -26236.1 -26236 0.00732937 0.020263 0.717568 1 0.717583 2 NA
rs4983559 rs4983559 14 105277209 G A NA 0 0 54863 174774 138006 0 367643 0.386924 1 1 0 0 769 2295 1886 0 4950 0.387172 1 1 0 0 54094 172479 136120 0 362693 0.386921 1 1 -26236.1 -26236.1 -0.000801305 0.0208034 0.969275 1 0.969278 1 NA
rs2412710 rs2412710 15 42683787 G A NA 0 0 354500 13031 112 0 367643 0.018027 1 1 0 0 4792 158 0 0 4950 0.0159596 1 1 0 0 349708 12873 112 0 362693 0.0180552 1 1 -26236.1 -26234.8 -0.125238 0.080745 0.120893 1 0.11363 3 NA
15:44211273_T_C rs492571 15 44211273 T C NA 0 0 337467 29527.7 648.675 -8.14907e-10 367643 0.0419225 0.997857 0.997857 0 0 4526.48 418.518 5.00392 0 4950 0.0432854 0.998735 0.998735 0 0 332940 29109.1 643.671 -1.31095e-12 362693 0.0419039 0.997845 0.997845 -26236.1 -26235.9 0.0337094 0.0497956 0.498435 1 0.50057 2 NA
rs1532085 rs1532085 15 58683366 A G NA 0 0 55036 174219 138388 0 367643 0.38664 1 1 0 0 772 2314 1864 0 4950 0.389697 1 1 0 0 54264 171905 136524 0 362693 0.386598 1 1 -26236.1 -26235.9 -0.0125824 0.0207496 0.544253 1 0.544435 2 NA
15:58731153_G_C rs261342 15 58731153 G C NA 0 0 17976.2 126343 223324 -1.64146e-08 367643 0.220725 0.988362 0.988362 0 0 227.165 1733.48 2989.36 0 4950 0.220991 0.988423 0.988423 0 0 17749 124610 220334 -2.98468e-11 362693 0.220721 0.988362 0.988362 -26236.1 -26236.1 -0.0020738 0.0245257 0.932614 1 0.932627 2 NA
rs2652834 rs2652834 15 63396867 A G NA 0 0 12888 111863 242892 0 367643 0.187191 1 1 0 0 196 1502 3252 0 4950 0.191313 1 1 0 0 12692 110361 239640 0 362693 0.187135 1 1 -26236.1 -26235.5 -0.0271407 0.0257353 0.291605 1 0.292917 2 NA
15:72566615_C_T rs1035744 15 72566615 C T NA 0 0 26417.8 145276 195949 4.30737e-09 367643 0.269435 0.995229 0.995229 0 0 376.667 1975.95 2597.38 0 4950 0.275685 0.995826 0.995826 0 0 26041.1 143300 193352 -5.09282e-12 362693 0.26935 0.995221 0.995221 -26236.1 -26235.1 -0.0324643 0.0227388 0.153377 1 0.154351 2 NA
rs3198697 rs3198697 16 15129940 C T NA 0 0 129024 177270 61349 0 367643 0.407961 1 1 0 0 1743 2384 823 0 4950 0.407071 1 1 0 0 127281 174886 60526 0 362693 0.407973 1 1 -26236.1 -26236.1 -0.00358642 0.0205854 0.861691 1 0.861676 2 NA
rs749671 rs749671 16 31088347 G A NA 0 0 144942 171612 51089 0 367643 0.372359 1 1 0 0 2000 2307 643 0 4950 0.362929 1 1 0 0 142942 169305 50446 0 362693 0.372487 1 1 -26236.1 -26234.2 -0.0403234 0.0210463 0.055373 1 0.0549427 2 NA
16:53799977_T_G rs9930333 16 53799977 T G NA 0 0 122315 179595 65732.5 4.07454e-10 367643 0.423046 0.999843 0.999843 0 0 1668 2421.35 860.659 0 4950 0.418451 0.999852 0.999852 0 0 120647 177174 64871.9 -3.97904e-13 362693 0.423109 0.999843 0.999843 -26236.1 -26235.7 -0.0189572 0.0205307 0.355821 1 0.355583 2 NA
rs9989419 rs9989419 16 56985139 A G NA 0 0 57313 175506 134824 0 367643 0.394584 1 1 0 0 721 2424 1805 0 4950 0.390505 1 1 0 0 56592 173082 133019 0 362693 0.39464 1 1 -26236.1 -26235.7 0.0176173 0.0207324 0.395466 1 0.395172 2 NA
rs5880 rs5880 16 57015091 G C NA 0 0 327986 38441 1216 0 367643 0.0555879 1 1 0 0 4405 532 13 0 4950 0.0563636 1 1 0 0 323581 37909 1203 0 362693 0.0555773 1 1 -26236.1 -26236 0.0146176 0.0438065 0.738616 1 0.739149 2 NA
rs16942887 rs16942887 16 67928042 G A NA 0 0 287956 74708 4979 0 367643 0.115147 1 1 0 0 3869 1023 58 0 4950 0.115051 1 1 0 0 284087 73685 4921 0 362693 0.115148 1 1 -26236.1 -26236.1 -5.82405e-05 0.0316911 0.998534 1 0.998533 1 NA
16:72057282_A_G rs2288002 16 72057282 A G NA 0 0 69255.7 180711 117676 1.39698e-09 367643 0.434148 0.99485 0.99485 0 0 906.008 2470.23 1573.76 0 4950 0.43255 0.994554 0.994554 0 0 68349.7 178241 116102 -2.93099e-12 362693 0.43417 0.994854 0.994854 -26236.1 -26236 0.00694314 0.0204981 0.73482 1 0.734781 2 NA
rs2000999 rs2000999 16 72108093 G A NA 0 0 241573 112715 13355 0 367643 0.18962 1 1 0 0 3251 1514 185 0 4950 0.190303 1 1 0 0 238322 111201 13170 0 362693 0.189611 1 1 -26236.1 -26236.1 0.00492894 0.0257689 0.84831 1 0.848385 2 NA
rs2925979 rs2925979 16 81534790 T C NA 0 0 33101 154536 180006 0 367643 0.300207 1 1 0 0 459 2082 2409 0 4950 0.30303 1 1 0 0 32642 152454 177597 0 362693 0.300168 1 1 -26236.1 -26235.9 -0.0136487 0.0220273 0.535503 1 0.535859 2 NA
rs314253 rs314253 17 7091650 T C NA 0 0 155761 167026 44856 0 367643 0.349168 1 1 0 0 2053 2314 583 0 4950 0.351515 1 1 0 0 153708 164712 44273 0 362693 0.349135 1 1 -26236.1 -26236 0.0103951 0.0211975 0.623857 1 0.624031 2 NA
rs4791641 rs4791641 17 8161149 C T NA 0 0 90816 183529 93298 0 367643 0.496624 1 1 0 0 1250 2402 1298 0 4950 0.495152 1 1 0 0 89566 181127 92000 0 362693 0.496645 1 1 -26236.1 -26236 0.00630352 0.0202441 0.755515 1 0.755513 2 NA
17:37821435_G_T rs931992 17 37821435 G T NA 0 0 40720.2 163166 163757 3.49246e-10 367643 0.332668 0.998046 0.998046 0 0 504.973 2173.05 2271.98 0 4950 0.321514 0.998474 0.998474 0 0 40215.2 160992 161485 -2.33058e-12 362693 0.33282 0.99804 0.99804 -26236.1 -26233.3 0.0512345 0.0216871 0.0181549 1 0.0178174 2 NA
rs8077889 rs8077889 17 41878166 A C NA 0 0 227111 123853 16679 0 367643 0.213809 1 1 0 0 2991 1703 256 0 4950 0.223737 1 1 0 0 224120 122150 16423 0 362693 0.213674 1 1 -26236.1 -26233.1 0.0593191 0.0243178 0.0147147 1 0.0152492 3 NA
17:45391804_T_C rs7225700 17 45391804 T C NA 0 0 46242.7 168507 152894 5.82077e-11 367643 0.354953 0.999518 0.999518 0 0 645.157 2295 2009.84 0 4950 0.362153 0.999371 0.999371 0 0 45597.6 166212 150884 -3.01981e-13 362693 0.354855 0.99952 0.99952 -26236.1 -26235 -0.0315812 0.0210853 0.13419 1 0.134744 2 NA
17:66882466_T_G rs4148005 17 66882466 T G NA 0 0 171418 159435 36790.2 -6.17001e-09 367643 0.316904 0.998377 0.998377 0 0 2316.85 2135.45 497.694 0 4950 0.316246 0.998742 0.998742 0 0 169101 157299 36292.5 -1.23881e-11 362693 0.316913 0.998372 0.998372 -26236.1 -26236.1 -0.00274633 0.0218065 0.899779 1 0.899762 2 NA
17:76388202_A_G rs4969178 17 76388202 A G NA 0 0 55554.9 174880 137208 1.98488e-08 367643 0.388951 0.976307 0.976307 0 0 778.086 2345.64 1826.28 0 4950 0.394122 0.976253 0.976253 0 0 54776.8 172535 135381 -7.70246e-11 362693 0.38888 0.976308 0.976308 -26236.1 -26235.5 -0.022678 0.0209687 0.279469 1 0.279858 2 NA
rs4939883 rs4939883 18 47167214 T C NA 0 0 11824 108397 247422 0 367643 0.179583 1 1 0 0 192 1440 3318 0 4950 0.184242 1 1 0 0 11632 106957 244104 0 362693 0.17952 1 1 -26236.1 -26235.3 -0.0318768 0.0261406 0.222679 1 0.224185 2 NA
18:47209143_C_T rs11660468 18 47209143 C T NA 0 0 136043 174701 56899.6 4.01633e-09 367643 0.392364 0.997576 0.997576 0 0 1852.07 2342.51 755.427 0 4950 0.389228 0.997936 0.997936 0 0 134191 172358 56144.2 -1.59517e-11 362693 0.392407 0.997571 0.997571 -26236.1 -26235.9 -0.0132302 0.0207454 0.52364 1 0.523442 2 NA
18:57798110_C_T rs952044 18 57798110 C T NA 0 0 165305 162609 39729.3 4.59841e-09 367643 0.329215 0.990504 0.990504 0 0 2185.77 2218.7 545.529 0 4950 0.334319 0.99146 0.99146 0 0 163119 160390 39183.8 -7.3932e-12 362693 0.329146 0.990491 0.990491 -26236.1 -26235.5 0.0239437 0.0215628 0.266821 1 0.267442 2 NA
19:8431581_G_A rs2278236 19 8431581 G A NA 0 0 86128.3 183824 97691 3.60887e-09 367643 0.484275 0.99757 0.99757 0 0 1107.41 2478.13 1364.45 0 4950 0.474036 0.997687 0.997687 0 0 85020.9 181346 96326.5 -1.93849e-11 362693 0.484414 0.997569 0.997569 -26236.1 -26234 0.0413544 0.0203045 0.0416789 1 0.0416134 2 NA
rs6511720 rs6511720 19 11202306 G T NA 0 0 285494 77068 5081 0 367643 0.118634 1 1 0 0 3824 1054 72 0 4950 0.12101 1 1 0 0 281670 76014 5009 0 362693 0.118602 1 1 -26236.1 -26235.8 0.022546 0.0310754 0.468131 1 0.469356 2 NA
19:11227602_C_T rs688 19 11227602 C T NA 0 0 110675 182477 74491.8 -2.32831e-10 367643 0.450791 0.999301 0.999301 0 0 1484.16 2437.64 1028.2 0 4950 0.453944 0.999333 0.999333 0 0 109190 180039 73463.6 -1.51701e-12 362693 0.450748 0.9993 0.9993 -26236.1 -26235.9 0.0127452 0.0203615 0.53135 1 0.531429 2 NA
19:19407718_T_C rs10401969 19 19407718 T C NA 0 0 313405 52120.4 2117.37 8.73115e-10 367643 0.0766438 0.997444 0.997444 0 0 4244.64 675.463 29.898 0 4950 0.0742686 0.997565 0.997565 0 0 309161 51444.9 2087.47 -8.89955e-13 362693 0.0766762 0.997442 0.997442 -26236.1 -26235.7 -0.0349262 0.0386783 0.36653 1 0.364215 2 NA
rs731839 rs731839 19 33899065 G A NA 0 0 41270 163841 162532 0 367643 0.335082 1 1 0 0 543 2188 2219 0 4950 0.330707 1 1 0 0 40727 161653 160313 0 362693 0.335142 1 1 -26236.1 -26235.7 0.0191869 0.0215229 0.37268 1 0.37218 2 NA
19:35556744_T_C rs1688030 19 35556744 T C NA 0 0 1691.18 45801.9 320150 4.07454e-10 367643 0.0668914 0.998272 0.998272 0 0 16.9961 625.424 4307.58 0 4950 0.0666076 0.998656 0.998656 0 0 1674.19 45176.5 315842 -1.56319e-13 362693 0.0668953 0.998266 0.998266 -26236.1 -26236.1 0.00469842 0.040604 0.90788 1 0.907819 2 NA
rs6859 rs6859 19 45382034 A G NA 0 0 65627 179040 122976 0 367643 0.422004 1 1 0 0 883 2405 1662 0 4950 0.421313 1 1 0 0 64744 176635 121314 0 362693 0.422014 1 1 -26236.1 -26236.1 0.00282736 0.0204845 0.890221 1 0.890213 2 NA
rs7254892 rs7254892 19 45389596 G A NA 0 0 344933 22370 340 0 367643 0.0313483 1 1 0 0 4641 305 4 0 4950 0.0316162 1 1 0 0 340292 22065 336 0 362693 0.0313447 1 1 -26236.1 -26236.1 0.00995112 0.0579495 0.863657 1 0.863859 2 NA
rs492602 rs492602 19 49206417 A G NA 0 0 89567 183226 94850 0 367643 0.492815 1 1 0 0 1198 2434 1318 0 4950 0.487879 1 1 0 0 88369 180792 93532 0 362693 0.492882 1 1 -26236.1 -26235.6 0.0208991 0.0203328 0.304018 1 0.303983 2 NA
rs17695224 rs17695224 19 52324216 G A NA 0 0 197528 144075 26040 0 367643 0.266774 1 1 0 0 2646 1971 333 0 4950 0.266364 1 1 0 0 194882 142104 25707 0 362693 0.266779 1 1 -26236.1 -26236.1 -0.00158461 0.0229143 0.944867 1 0.944861 2 NA
rs103294 rs103294 19 54797848 C T NA 0 0 221283 127606 18754 0 367643 0.224558 1 1 0 0 2955 1737 258 0 4950 0.227576 1 1 0 0 218328 125869 18496 0 362693 0.224516 1 1 -26236.1 -26235.8 0.0174881 0.0241783 0.469498 1 0.47018 2 NA
rs364585 rs364585 20 12962718 A G NA 0 0 56358 175315 135970 0 367643 0.391726 1 1 0 0 759 2323 1868 0 4950 0.38798 1 1 0 0 55599 172992 134102 0 362693 0.391778 1 1 -26236.1 -26235.8 0.0164572 0.0207829 0.428441 1 0.428168 2 NA
rs2328223 rs2328223 20 17845921 A C NA 0 0 242999 111748 12896 0 367643 0.187056 1 1 0 0 3279 1512 159 0 4950 0.184848 1 1 0 0 239720 110236 12737 0 362693 0.187087 1 1 -26236.1 -26235.9 -0.0144083 0.0260805 0.580635 1 0.580079 2 NA
20:34154741_C_T rs7264396 20 34154741 C T NA 0 0 229301 122209 16133.7 -5.82077e-10 367643 0.21009 0.999709 0.999709 0 0 3068.03 1644 237.965 0 4950 0.214135 0.999861 0.999861 0 0 226233 120565 15895.7 1.03029e-13 362693 0.210035 0.999706 0.999706 -26236.1 -26235.6 0.0255804 0.0247318 0.300991 1 0.30213 2 NA
20:39180436_T_C rs6016381 20 39180436 T C NA 0 0 134763 175280 57600.3 2.18279e-08 367643 0.395058 0.976161 0.976161 0 0 1782.8 2364.91 802.282 2.22045e-16 4950 0.400957 0.974503 0.974503 0 0 132980 172915 56798.1 -3.56475e-11 362693 0.394977 0.976183 0.976183 -26236.1 -26235.3 0.0258587 0.0209242 0.216523 1 0.216917 2 NA
20:39724338_T_C rs6065311 20 39724338 T C NA 0 0 99710.9 183970 83962.3 -6.40284e-10 367643 0.478582 0.999483 0.999483 0 0 1315.76 2457.36 1176.87 0 4950 0.48597 0.999238 0.999238 0 0 98395.2 181512 82785.5 -4.1922e-13 362693 0.478481 0.999486 0.999486 -26236.1 -26235 0.0295745 0.0202922 0.144997 1 0.145057 2 NA
rs1800961 rs1800961 20 43042364 C T NA 0 0 345102 22187 354 0 367643 0.0311375 1 1 0 0 4653 294 3 0 4950 0.030303 1 1 0 0 340449 21893 351 0 362693 0.0311489 1 1 -26236.1 -26236 -0.0282532 0.059031 0.632211 1 0.63074 2 NA
20:44585420_A_G rs4465830 20 44585420 A G NA 0 0 243312 111575 12755.9 1.74623e-10 367643 0.18644 0.999604 0.999604 0 0 3323.47 1460.44 166.094 0 4950 0.181073 0.99963 0.99963 0 0 239988 110115 12589.8 -1.20615e-12 362693 0.186514 0.999603 0.999603 -26236.1 -26235.1 -0.0361287 0.0262874 0.169326 1 0.167737 2 NA
rs181362 rs181362 22 21932068 C T NA 0 0 239971 113974 13698 0 367643 0.192265 1 1 0 0 3202 1576 172 0 4950 0.193939 1 1 0 0 236769 112398 13526 0 362693 0.192242 1 1 -26236.1 -26236 0.0112071 0.0256049 0.66161 1 0.661962 2 NA
rs5763662 rs5763662 22 30378703 C T NA 0 0 351180 16289 174 0 367643 0.0226266 1 1 0 0 4716 233 1 0 4950 0.0237374 1 1 0 0 346464 16056 173 0 362693 0.0226114 1 1 -26236.1 -26235.8 0.0496568 0.066628 0.4561 1 0.459514 2 NA
22:38595411_G_A rs3761445 22 38595411 G A NA 0 0 59207 176674 131763 -3.66708e-09 367643 0.401323 0.998254 0.998254 0 0 809.49 2439.03 1701.48 0 4950 0.4099 0.998564 0.998564 0 0 58397.5 174234 130061 -1.40155e-12 362693 0.401206 0.99825 0.99825 -26236.1 -26234.5 -0.0365811 0.0205988 0.0757521 1 0.0760718 2 NA
# Completed successfully at 2019-06-21 21:34:49
