# Supplementary material for: Predicting the effect of statins on cancer risk using genetic variants from a Mendelian randomization study in the UK Biobank
Source: eLife. 2020 Oct 13;9:e57191. doi: 10.7554/eLife.57191 (PMC7553780; doi:10.7554/eLife.57191)
Supplement: Source data 1. [file elife-57191-data1.zip › Steve_April_ca_breast.out]

# Analysis: "SNPTEST analysis, started 2019-06-21 20:48:10"
#  started: 2019-06-21 20:55:39
# 
# Analysis properties:
#   -cov_names PC1 PC2 PC3 PC4 PC5 PC6 PC7 PC8 PC9 PC10 (user-supplied)
#   -data /scratch/am2609/Gwas/projects/Steve_April/bgen/Steve_April.bgen /scratch/am2609/Gwas/projects/Steve_April/input/cancer.sample (user-supplied)
#   -exclude_samples /scratch/am2609/Gwas/input_all/exclusion_list.txt (user-supplied)
#   -frequentist 1 (user-supplied)
#   -method newml (user-supplied)
#   -o /scratch/am2609/Gwas/projects/Steve_April/output/Steve_April_ca_breast.out (user-supplied)
#   -pheno ca_breast (user-supplied)
# 
alternate_ids rsid chromosome position alleleA alleleB incorrectly_coded all_A all_B all_AA all_AB all_BB all_NULL all_total all_maf all_info all_impute_info cases_A cases_B cases_AA cases_AB cases_BB cases_NULL cases_total cases_maf cases_info cases_impute_info controls_A controls_B controls_AA controls_AB controls_BB controls_NULL controls_total controls_maf controls_info controls_impute_info frequentist_add_null_ll frequentist_add_alternative_ll frequentist_add_beta_1:add/ca_breast=1 frequentist_add_se_1 frequentist_add_wald_pvalue_1 frequentist_add_degrees_of_freedom frequentist_add_lrt_pvalue iterations comment
rs10903129 rs10903129 01 25768937 A G NA 0 0 72176 181083 114384 0 367643 0.442596 1 1 0 0 2336 6067 3839 0 12242 0.438613 1 1 0 0 69840 175016 110545 0 355401 0.442734 1 1 -53677.4 -53676.6 0.0166721 0.0130945 0.202943 1 0.202801 2 NA
rs4660293 rs4660293 01 40028180 A G NA 0 0 215542 132037 20064 0 367643 0.234147 1 1 0 0 7049 4448 745 0 12242 0.242526 1 1 0 0 208493 127589 19319 0 355401 0.233858 1 1 -53677.4 -53672.5 0.047787 0.0151936 0.00165964 1 0.00172888 3 NA
rs2479394 rs2479394 01 55486064 G A NA 0 0 28479 148028 191136 0 367643 0.278784 1 1 0 0 969 4915 6358 0 12242 0.279897 1 1 0 0 27510 143113 184778 0 355401 0.278746 1 1 -53677.4 -53677.3 -0.00549019 0.0144938 0.70484 1 0.704945 2 NA
rs11206510 rs11206510 01 55496039 T C NA 0 0 242656 111981 13006 0 367643 0.187673 1 1 0 0 8126 3703 413 0 12242 0.184978 1 1 0 0 234530 108278 12593 0 355401 0.187765 1 1 -53677.4 -53676.8 -0.0181231 0.0167406 0.278994 1 0.278141 2 NA
1:55502137_C_G rs2149041 01 55502137 C G NA 0 0 242393 112210 13040.4 4.07454e-09 367643 0.188077 0.992299 0.992299 0 0 8077.63 3723.04 441.329 0 12242 0.188111 0.991599 0.991599 0 0 234315 108487 12599 -9.98712e-12 355401 0.188076 0.992323 0.992323 -53677.4 -53677.4 3.66966e-05 0.016703 0.998247 1 0.998247 1 NA
rs2479409 rs2479409 01 55504650 G A NA 0 0 44719 166839 156085 0 367643 0.348541 1 1 0 0 1520 5442 5280 0 12242 0.34643 1 1 0 0 43199 161397 150805 0 355401 0.348613 1 1 -53677.4 -53677.1 0.00964211 0.0136568 0.480169 1 0.479967 2 NA
rs10888897 rs10888897 01 55513061 T C NA 0 0 56462 175531 135650 0 367643 0.392303 1 1 0 0 1916 5904 4422 0 12242 0.397647 1 1 0 0 54546 169627 131228 0 355401 0.392119 1 1 -53677.4 -53675.8 -0.0236528 0.0132954 0.0752356 1 0.0754563 2 NA
1:55518752_C_T rs7552841 01 55518752 C T NA 0 0 142970 172753 51920.5 2.36905e-08 367643 0.376172 0.933839 0.933839 0 0 4716.98 5781.73 1743.29 1.11022e-15 12242 0.378546 0.936108 0.936108 0 0 138253 166971 50177.2 -2.56652e-11 355401 0.37609 0.93376 0.93376 -53677.4 -53677 0.0115716 0.0138643 0.403924 1 0.404146 2 NA
rs562556 rs562556 01 55524237 G A NA 0 0 11876 108138 247629 0 367643 0.179372 1 1 0 0 394 3632 8216 0 12242 0.180526 1 1 0 0 11482 104506 239413 0 355401 0.179333 1 1 -53677.4 -53677.3 -0.00766978 0.0169019 0.649985 1 0.650234 2 NA
1:55958030_C_T rs1998013 01 55958030 C T NA 0 0 365213 2424.65 5.47451 -1.92085e-09 367643 0.00331245 0.924788 0.924788 0 0 12166 75.9804 0 0 12242 0.00310327 0.924396 0.924396 0 0 353047 2348.67 5.47451 -2.84128e-12 355401 0.00331966 0.9248 0.9248 -53677.4 -53677.2 -0.0750353 0.121651 0.53736 1 0.532223 2 NA
1:62953373_G_A rs10493326 01 62953373 G A NA 0 0 204911 139081 23651.2 4.94765e-09 367643 0.253484 0.986538 0.986538 0 0 6921.43 4532.35 788.22 0 12242 0.249501 0.986948 0.986948 0 0 197989 134549 22863 -2.87144e-11 355401 0.253621 0.986524 0.986524 -53677.4 -53676.3 -0.0218685 0.0151186 0.148047 1 0.147349 2 NA
1:63133930_G_A rs4587594 01 63133930 G A NA 0 0 154571 167745 45327.3 -3.43425e-09 367643 0.351427 0.999167 0.999167 0 0 5068.69 5621.4 1551.91 0 12242 0.356364 0.999159 0.999159 0 0 149502 162123 43775.4 -4.24549e-13 355401 0.351257 0.999167 0.999167 -53677.4 -53676 0.02284 0.0135979 0.0930215 1 0.0933556 2 NA
1:92993807_C_T rs6603981 01 92993807 C T NA 0 0 16188.4 118977 232477 -3.43425e-09 367643 0.205844 0.997189 0.997189 0 0 553.537 4009.1 7679.36 0 12242 0.20896 0.997878 0.997878 0 0 15634.9 114968 224798 -1.2168e-13 355401 0.205737 0.997165 0.997165 -53677.4 -53676.6 -0.019413 0.0159353 0.223133 1 0.223964 2 NA
rs12133576 rs12133576 01 93816400 A G NA 0 0 50176 170925 146542 0 367643 0.368941 1 1 0 0 1646 5743 4853 0 12242 0.369017 1 1 0 0 48530 165182 141689 0 355401 0.368938 1 1 -53677.4 -53677.4 -0.000521711 0.0134645 0.969092 1 0.969095 1 NA
rs646776 rs646776 01 109818530 C T NA 0 0 18205 127023 222415 0 367643 0.222271 1 1 0 0 626 4218 7398 0 12242 0.223411 1 1 0 0 17579 122805 215017 0 355401 0.222232 1 1 -53677.4 -53677.3 -0.00642049 0.015607 0.68079 1 0.680957 2 NA
1:110198727_C_G rs1010167 01 110198727 C G NA 0 0 138015 174554 55073.9 -9.25502e-09 367643 0.387199 0.993892 0.993892 0 0 4615.54 5792.84 1833.62 0 12242 0.386378 0.993437 0.993437 0 0 133400 168761 53240.3 -1.03739e-11 355401 0.387227 0.993908 0.993908 -53677.4 -53677.4 -0.00310306 0.013402 0.816897 1 0.816877 2 NA
rs267733 rs267733 01 150958836 A G NA 0 0 258995 99148 9500 0 367643 0.160683 1 1 0 0 8644 3285 313 0 12242 0.159737 1 1 0 0 250351 95863 9187 0 355401 0.160716 1 1 -53677.4 -53677.3 -0.00649435 0.017752 0.714486 1 0.714298 2 NA
rs12145743 rs12145743 01 156700651 T G NA 0 0 161195 164538 41910 0 367643 0.337771 1 1 0 0 5363 5507 1372 0 12242 0.336996 1 1 0 0 155832 159031 40538 0 355401 0.337797 1 1 -53677.4 -53677.3 -0.00384148 0.0137663 0.780207 1 0.780166 2 NA
rs4650994 rs4650994 01 178515312 G A NA 0 0 81154 181922 104567 0 367643 0.468158 1 1 0 0 2790 5974 3478 0 12242 0.4719 1 1 0 0 78364 175948 101089 0 355401 0.468029 1 1 -53677.4 -53676.7 -0.0152859 0.0129862 0.239159 1 0.239224 2 NA
1:182150978_C_A rs1689797 01 182150978 C A NA 0 0 163441 163324 40878.1 -2.44472e-09 367643 0.333312 0.997402 0.997402 0 0 5436.98 5409.53 1395.49 0 12242 0.334934 0.997935 0.997935 0 0 158004 157914 39482.6 -2.12097e-12 355401 0.333256 0.997384 0.997384 -53677.4 -53677.2 0.00756662 0.0137904 0.583221 1 0.583368 2 NA
rs2642438 rs2642438 01 220970028 A G NA 0 0 32490 153267 181886 0 367643 0.296819 1 1 0 0 1042 5102 6098 0 12242 0.293498 1 1 0 0 31448 148165 175788 0 355401 0.296934 1 1 -53677.4 -53676.7 0.0169936 0.0142668 0.233602 1 0.233091 2 NA
1:220985811_T_C rs903319 01 220985811 T C NA 0 0 198725 143094 25823.5 6.98492e-10 367643 0.264851 0.994977 0.994977 0 0 6579.18 4783.58 879.235 0 12242 0.267197 0.994926 0.994926 0 0 192146 138311 24944.3 -8.85114e-12 355401 0.26477 0.994979 0.994979 -53677.4 -53677 0.0120727 0.0147331 0.412544 1 0.412955 2 NA
rs4846914 rs4846914 01 230295691 G A NA 0 0 56760 176045 134838 0 367643 0.393813 1 1 0 0 1858 5872 4512 0 12242 0.391603 1 1 0 0 54902 170173 130326 0 355401 0.393889 1 1 -53677.4 -53677.1 0.00956805 0.0133401 0.473227 1 0.473086 2 NA
1:230419344_G_A rs6680658 01 230419344 G A NA 0 0 216249 131491 19903 2.15368e-09 367643 0.232967 0.986 0.986 0 0 7221.03 4371.28 649.69 2.22045e-16 12242 0.231607 0.98687 0.98687 0 0 209028 127120 19253.4 -1.22311e-11 355401 0.233013 0.98597 0.98597 -53677.4 -53677.3 -0.0077579 0.0155206 0.617184 1 0.616954 2 NA
1:234849339_G_A rs2587534 01 234849339 G A NA 0 0 85070.7 183737 98835.1 3.7835e-09 367643 0.48128 0.992502 0.992502 0 0 2792.38 6106.46 3343.16 4.44089e-16 12242 0.477504 0.992818 0.992818 0 0 82278.3 177631 95491.9 -2.23661e-11 355401 0.48141 0.992491 0.992491 -53677.4 -53676.7 0.0155725 0.0130715 0.233522 1 0.233472 2 NA
rs1367117 rs1367117 02 21263900 G A NA 0 0 161878 164017 41748 0 367643 0.336621 1 1 0 0 5372 5499 1371 0 12242 0.336587 1 1 0 0 156506 158518 40377 0 355401 0.336623 1 1 -53677.4 -53677.4 -0.000325111 0.0137594 0.981149 1 0.981148 1 NA
rs515135 rs515135 02 21286057 T C NA 0 0 11884 108448 247311 0 367643 0.179816 1 1 0 0 397 3607 8238 0 12242 0.17975 1 1 0 0 11487 104841 239073 0 355401 0.179818 1 1 -53677.4 -53677.4 0.000352648 0.0169353 0.983387 1 0.983384 1 NA
rs1260326 rs1260326 02 27730940 T C NA 0 0 57446 175555 134642 0 367643 0.395012 1 1 0 0 1895 5823 4524 0 12242 0.392624 1 1 0 0 55551 169732 130118 0 355401 0.395095 1 1 -53677.4 -53677.1 0.0103184 0.0133187 0.438502 1 0.438345 2 NA
2:27731212_T_C rs3817588 02 27731212 T C NA 0 0 237991 115461 14190.9 -2.42726e-08 367643 0.195629 0.980656 0.980656 0 0 7903.63 3846.82 491.553 2.22045e-16 12242 0.197269 0.982192 0.982192 0 0 230087 111615 13699.3 -9.72089e-12 355401 0.195572 0.980603 0.980603 -53677.4 -53677.2 0.0109366 0.0164714 0.506703 1 0.507151 2 NA
rs6544713 rs6544713 02 44073881 T C NA 0 0 38471 160739 168433 0 367643 0.32325 1 1 0 0 1261 5396 5585 0 12242 0.323395 1 1 0 0 37210 155343 162848 0 355401 0.323245 1 1 -53677.4 -53677.4 -0.000567628 0.0138964 0.967418 1 0.967422 1 NA
rs4148218 rs4148218 02 44099582 G A NA 0 0 245310 109945 12388 0 367643 0.183223 1 1 0 0 8084 3724 434 0 12242 0.187551 1 1 0 0 237226 106221 11954 0 355401 0.183073 1 1 -53677.4 -53675.8 0.0296995 0.0166604 0.0746447 1 0.0754852 2 NA
rs2710642 rs2710642 02 63149557 G A NA 0 0 39460 161658 166525 0 367643 0.32719 1 1 0 0 1325 5371 5546 0 12242 0.327602 1 1 0 0 38135 156287 160979 0 355401 0.327176 1 1 -53677.4 -53677.4 -0.00236922 0.0138581 0.864253 1 0.86427 2 NA
2:118576719_T_C rs17508045 02 118576719 T C NA 0 0 306025 58753.3 2864.9 3.49246e-10 367643 0.087698 0.997926 0.997926 0 0 10181.2 1954.95 105.882 2.22045e-16 12242 0.0884949 0.997585 0.997585 0 0 295844 56798.4 2759.02 -1.90248e-12 355401 0.0876705 0.997938 0.997938 -53677.4 -53677.3 0.0100546 0.0229112 0.660769 1 0.661179 2 NA
rs2030746 rs2030746 02 121309488 C T NA 0 0 125490 178620 63533 0 367643 0.415738 1 1 0 0 4083 6020 2139 0 12242 0.420601 1 1 0 0 121407 172600 61394 0 355401 0.41557 1 1 -53677.4 -53676.1 0.020897 0.0131728 0.112656 1 0.112844 2 NA
2:135762344_C_T rs16831243 02 135762344 C T NA 0 0 297981 65527.4 4134.64 1.45519e-09 367643 0.100365 0.998032 0.998032 0 0 10033.6 2080.64 127.718 0 12242 0.0954123 0.997439 0.997439 0 0 287947 63446.8 4006.93 -1.0183e-12 355401 0.100535 0.998051 0.998051 -53677.4 -53674 -0.0579099 0.0223092 0.00943732 1 0.00893779 3 NA
2:165551201_T_C rs7607980 02 165551201 T C NA 0 0 284344 77922.9 5376.6 9.8953e-10 367643 0.120601 0.997628 0.997628 0 0 9444.57 2642.15 155.282 0 12242 0.120598 0.997863 0.997863 0 0 274899 75280.7 5221.32 -3.43725e-12 355401 0.120601 0.99762 0.99762 -53677.4 -53677.4 -0.000193339 0.0199778 0.992278 1 0.992278 1 NA
2:165619163_T_G rs355838 02 165619163 T G NA 0 0 56394.1 175428 135821 -1.33878e-09 367643 0.391979 0.992057 0.992057 0 0 1956.58 5738.05 4547.37 0 12242 0.394184 0.99239 0.99239 0 0 54437.5 169690 131273 -2.633e-12 355401 0.391903 0.992046 0.992046 -53677.4 -53677.1 -0.0101242 0.0133663 0.448786 1 0.448939 2 NA
rs2287623 rs2287623 02 169830155 G A NA 0 0 57765 176327 133551 0 367643 0.39693 1 1 0 0 1948 5910 4384 0 12242 0.400506 1 1 0 0 55817 170417 129167 0 355401 0.396807 1 1 -53677.4 -53676.7 -0.0153803 0.0132826 0.246891 1 0.247116 2 NA
rs1047891 rs1047891 02 211540507 C A NA 0 0 172182 158724 36737 0 367643 0.315793 1 1 0 0 5729 5332 1181 0 12242 0.314246 1 1 0 0 166453 153392 35556 0 355401 0.315846 1 1 -53677.4 -53677.2 -0.00717244 0.0139965 0.60834 1 0.608191 2 NA
rs1250229 rs1250229 02 216304384 T C NA 0 0 24475 143800 199368 0 367643 0.262143 1 1 0 0 795 4773 6674 0 12242 0.259884 1 1 0 0 23680 139027 192694 0 355401 0.262221 1 1 -53677.4 -53677.1 0.0118589 0.014906 0.426275 1 0.425875 2 NA
2:227122216_G_T rs1515110 02 227122216 G T NA 0 0 48616.5 170063 148964 2.56114e-09 367643 0.363526 0.998217 0.998217 0 0 1649.73 5596.25 4996.02 0 12242 0.363327 0.99817 0.99817 0 0 46966.8 164466 143968 -1.85629e-13 355401 0.363533 0.998219 0.998219 -53677.4 -53677.4 0.000742884 0.0135257 0.956199 1 0.956198 2 NA
rs11563251 rs11563251 02 234679384 C T NA 0 0 290918 72185 4540 0 367643 0.110522 1 1 0 0 9658 2429 155 0 12242 0.111869 1 1 0 0 281260 69756 4385 0 355401 0.110475 1 1 -53677.4 -53677.2 0.0137661 0.020617 0.504321 1 0.50503 2 NA
3:12296469_G_A rs9875338 03 12296469 G A NA 0 0 132606 176147 58890 -2.91038e-10 367643 0.399745 0.998416 0.998416 0 0 4525.77 5825.21 1891.02 0 12242 0.392389 0.998428 0.998428 0 0 128080 170322 56999 -1.25677e-12 355401 0.399998 0.998415 0.998415 -53677.4 -53674.5 -0.03182 0.0133192 0.0168925 1 0.0167765 2 NA
rs7640978 rs7640978 03 32533010 C T NA 0 0 305159 59567 2917 0 367643 0.0889463 1 1 0 0 10174 1988 80 0 12242 0.0877308 1 1 0 0 294985 57579 2837 0 355401 0.0889882 1 1 -53677.4 -53677.2 -0.015127 0.0229723 0.510224 1 0.509402 2 NA
Affx-22382690 rs2290547 03 47061183 G A NA 0 0 250154 106011 11478 0 367643 0.175397 1 1 0 0 8417 3459 366 0 12242 0.171173 1 1 0 0 241737 102552 11112 0 355401 0.175543 1 1 -53677.4 -53675.7 -0.0318352 0.0172442 0.0648722 1 0.064001 2 NA
3:50113034_A_G rs2240327 03 50113034 A G NA 0 0 100638 183372 83633 1.04774e-09 367643 0.476873 0.999813 0.999813 0 0 3339.27 6197.31 2705.43 0 12242 0.474112 0.999824 0.999824 0 0 97298.6 177175 80927.6 -4.1922e-13 355401 0.476968 0.999813 0.999813 -53677.4 -53677.2 -0.00686013 0.0132511 0.604666 1 0.604653 2 NA
rs13326165 rs13326165 03 52532118 A G NA 0 0 15457 119234 232952 0 367643 0.204204 1 1 0 0 517 3918 7807 0 12242 0.202255 1 1 0 0 14940 115316 225145 0 355401 0.204271 1 1 -53677.4 -53677.2 0.00988549 0.0162301 0.542469 1 0.542104 2 NA
rs6805251 rs6805251 03 119560606 T C NA 0 0 53883 173728 140032 0 367643 0.382836 1 1 0 0 1797 5740 4705 0 12242 0.381229 1 1 0 0 52086 167988 135327 0 355401 0.382891 1 1 -53677.4 -53677.2 0.00708257 0.0133895 0.596831 1 0.596735 2 NA
rs17345563 rs17345563 03 132209203 A G NA 0 0 289342 73619 4682 0 367643 0.112858 1 1 0 0 9579 2516 147 0 12242 0.114769 1 1 0 0 279763 71103 4535 0 355401 0.112792 1 1 -53677.4 -53677 0.0187367 0.0204092 0.358592 1 0.359668 2 NA
3:135932359_C_T rs687339 03 135932359 C T NA 0 0 19126.1 129473 219044 -5.87897e-09 367643 0.228108 0.997226 0.997226 0 0 645.035 4294.11 7302.85 0 12242 0.228075 0.997432 0.997432 0 0 18481 125179 211741 -6.66134e-15 355401 0.22811 0.997219 0.997219 -53677.4 -53677.4 0.0004162 0.0155166 0.978601 1 0.978598 1 NA
3:156798294_A_G rs1482852 03 156798294 A G NA 0 0 131835 177038 58770 2.21189e-09 367643 0.40063 0.996846 0.996846 0 0 4414.2 5907.21 1920.59 0 12242 0.398153 0.996985 0.996985 0 0 127421 171131 56849.4 -1.99729e-11 355401 0.400716 0.996841 0.996841 -53677.4 -53677.1 -0.0104931 0.0133353 0.431363 1 0.431211 2 NA
3:170727218_G_A rs10513688 03 170727218 G A NA 0 0 299650 64523.6 3469.13 6.98492e-10 367643 0.0971891 0.999859 0.999859 0 0 9978.72 2148.27 115.008 0 12242 0.0971363 0.999863 0.999863 0 0 289672 62375.3 3354.12 -7.4607e-13 355401 0.0971909 0.999859 0.999859 -53677.4 -53677.4 -0.000526452 0.0219628 0.980876 1 0.980871 1 NA
rs6831256 rs6831256 04 3473139 A G NA 0 0 122347 179591 65705 0 367643 0.422966 1 1 0 0 4067 5967 2208 0 12242 0.424073 1 1 0 0 118280 173624 63497 0 355401 0.422928 1 1 -53677.4 -53677.3 0.00460395 0.0131674 0.726603 1 0.726632 2 NA
4:26062990_A_G rs10019888 04 26062990 A G NA 0 0 256257 101247 10139.8 2.09548e-09 367643 0.165277 0.990718 0.990718 0 0 8621.1 3274.8 346.094 0 12242 0.162024 0.991595 0.991595 0 0 247636 97971.7 9793.71 -1.13638e-11 355401 0.165389 0.990688 0.990688 -53677.4 -53676.4 -0.024847 0.0176991 0.160361 1 0.159257 2 NA
rs442177 rs442177 04 88030261 G T NA 0 0 60686 177403 129554 0 367643 0.406338 1 1 0 0 1929 5848 4465 0 12242 0.396422 1 1 0 0 58757 171555 125089 0 355401 0.40668 1 1 -53677.4 -53672.1 0.0432726 0.0132968 0.00113643 1 0.00111871 3 NA
4:88160140_C_T rs10029254 04 88160140 C T NA 0 0 217282 130595 19765.7 -4.07454e-10 367643 0.231375 0.999771 0.999771 0 0 7217.49 4343.51 681.008 0 12242 0.233031 0.999762 0.999762 0 0 210065 126252 19084.7 -3.57936e-13 355401 0.231318 0.999771 0.999771 -53677.4 -53677.2 0.0100089 0.0153842 0.515305 1 0.515654 2 NA
rs3822072 rs3822072 04 89741269 G A NA 0 0 110799 182140 74704 0 367643 0.45091 1 1 0 0 3691 5958 2593 0 12242 0.455154 1 1 0 0 107108 176182 72111 0 355401 0.450764 1 1 -53677.4 -53676.5 0.0175374 0.013068 0.179591 1 0.179699 2 NA
rs2602836 rs2602836 04 100014805 A G NA 0 0 64743 179602 123298 0 367643 0.420364 1 1 0 0 2143 6009 4090 0 12242 0.420479 1 1 0 0 62600 173593 119208 0 355401 0.42036 1 1 -53677.4 -53677.4 -0.000498147 0.0131888 0.969871 1 0.969872 1 NA
rs13107325 rs13107325 04 103188709 C T NA 0 0 314590 51084 1969 0 367643 0.0748307 1 1 0 0 10478 1699 65 0 12242 0.0747018 1 1 0 0 304112 49385 1904 0 355401 0.0748352 1 1 -53677.4 -53677.4 -0.00250595 0.024794 0.919494 1 0.919468 2 NA
rs6450176 rs6450176 05 53298025 G A NA 0 0 205174 139039 23430 0 367643 0.252825 1 1 0 0 6769 4671 802 0 12242 0.25629 1 1 0 0 198405 134368 22628 0 355401 0.252706 1 1 -53677.4 -53676.6 0.0188509 0.0149023 0.205885 1 0.206532 2 NA
5:55861786_C_T rs9686661 05 55861786 C T NA 0 0 235368 117459 14815.2 1.10595e-09 367643 0.200044 0.999703 0.999703 0 0 7951.59 3814.37 476.039 0 12242 0.194676 0.999707 0.999707 0 0 227417 113645 14339.2 -1.01341e-12 355401 0.200229 0.999703 0.999703 -53677.4 -53675 -0.0353938 0.016405 0.0309671 1 0.0304045 2 NA
5:67714246_A_G rs4976033 05 67714246 A G NA 0 0 131266 176824 59552.2 1.78115e-08 367643 0.402468 0.972517 0.972517 0 0 4298.37 5870.47 2073.16 2.22045e-16 12242 0.409116 0.973571 0.973571 0 0 126968 170954 57479 -1.96445e-11 355401 0.402239 0.972481 0.972481 -53677.4 -53674.9 0.0296415 0.0134083 0.0270583 1 0.0271904 2 NA
5:74562029_C_G rs2006760 05 74562029 C G NA 0 0 232590 119597 15455.7 1.88011e-08 367643 0.204694 0.974957 0.974957 0 0 7755.41 3963.07 523.522 0 12242 0.204628 0.974055 0.974055 0 0 224835 115634 14932.2 -2.53204e-11 355401 0.204696 0.974988 0.974988 -53677.4 -53677.4 -0.00116649 0.0163338 0.943067 1 0.943061 2 NA
rs7703051 rs7703051 05 74625487 C A NA 0 0 143744 172116 51783 0 367643 0.374932 1 1 0 0 4763 5720 1759 0 12242 0.377308 1 1 0 0 138981 166396 50024 0 355401 0.37485 1 1 -53677.4 -53677.1 0.00993726 0.013412 0.45874 1 0.458911 2 NA
5:74648496_G_T rs17238484 05 74648496 G T NA 0 0 220697 127980 18965.4 5.82077e-11 367643 0.225642 0.999474 0.999474 0 0 7370.63 4224.05 647.314 0 12242 0.2254 0.999655 0.999655 0 0 213327 123756 18318.1 -3.83693e-13 355401 0.22565 0.999467 0.999467 -53677.4 -53677.4 -0.00156618 0.0155332 0.919687 1 0.919676 2 NA
rs12916 rs12916 05 74656539 T C NA 0 0 132174 176634 58835 0 367643 0.400258 1 1 0 0 4417 5838 1987 0 12242 0.400752 1 1 0 0 127757 170796 56848 0 355401 0.400241 1 1 -53677.4 -53677.4 0.00168323 0.0132769 0.899116 1 0.899121 2 NA
rs4530754 rs4530754 05 122855416 G A NA 0 0 76387 182339 108917 0 367643 0.455759 1 1 0 0 2622 6070 3550 0 12242 0.462098 1 1 0 0 73765 176269 105367 0 355401 0.45554 1 1 -53677.4 -53675.3 -0.0264163 0.0130444 0.0428567 1 0.0429232 2 NA
rs6882076 rs6882076 05 156390297 T C NA 0 0 49177 170283 148183 0 367643 0.36535 1 1 0 0 1642 5679 4921 0 12242 0.366076 1 1 0 0 47535 164604 143262 0 355401 0.365325 1 1 -53677.4 -53677.3 -0.00375241 0.0134879 0.780855 1 0.780888 2 NA
6:16109163_A_C rs2294261 06 16109163 A C NA 0 0 95768.4 183285 88590.1 2.67755e-09 367643 0.490237 0.994417 0.994417 0 0 3183.05 6216.07 2842.88 0 12242 0.486106 0.994417 0.994417 0 0 92585.4 177068 85747.2 -6.94023e-12 355401 0.49038 0.994417 0.994417 -53677.4 -53676.5 -0.0172572 0.0130391 0.185672 1 0.185641 2 NA
6:26093141_G_A rs1800562 06 26093141 G A NA 0 0 313477 51911.4 2254.63 2.79397e-09 367643 0.0767329 0.997285 0.997285 0 0 10428 1742.11 71.8784 0 12242 0.0770246 0.997479 0.997479 0 0 303049 50169.2 2182.75 -3.11573e-12 355401 0.0767228 0.997278 0.997278 -53677.4 -53677.4 0.00416463 0.0244614 0.864811 1 0.864884 2 NA
rs2247056 rs2247056 06 31265490 T C NA 0 0 32592 153707 181344 0 367643 0.297695 1 1 0 0 1023 5120 6099 0 12242 0.292681 1 1 0 0 31569 148587 175245 0 355401 0.297868 1 1 -53677.4 -53675.8 0.0256824 0.0143634 0.0737683 1 0.0733041 2 NA
6:34563164_A_G rs205262 06 34563164 A G NA 0 0 196653 144337 26652.4 8.14907e-10 367643 0.268796 0.998621 0.998621 0 0 6605.15 4790.25 846.608 0 12242 0.264804 0.998707 0.998707 0 0 190048 139547 25805.8 -2.2311e-12 355401 0.268934 0.998618 0.998618 -53677.4 -53676.4 -0.0208883 0.0147382 0.156398 1 0.155766 2 NA
6:43757896_C_A rs998584 06 43757896 C A NA 0 0 98516.4 183590 85536.2 -1.22818e-08 367643 0.482347 0.994692 0.994692 0 0 3341.99 6072.79 2827.22 0 12242 0.478975 0.994558 0.994558 0 0 95174.4 177518 82709 -8.05267e-12 355401 0.482463 0.994696 0.994696 -53677.4 -53676.8 -0.0144996 0.0130526 0.266628 1 0.266582 2 NA
rs17789218 rs17789218 06 100600097 T C NA 0 0 209856 135892 21895 0 367643 0.24437 1 1 0 0 7026 4500 716 0 12242 0.242281 1 1 0 0 202830 131392 21179 0 355401 0.244442 1 1 -53677.4 -53677.1 -0.0118843 0.0151886 0.433952 1 0.433516 2 NA
6:116337503_G_A rs868943 06 116337503 G A NA 0 0 122660 178886 66096.8 -2.50293e-09 367643 0.423073 0.999376 0.999376 0 0 4194.87 5882.88 2164.25 0 12242 0.417063 0.999598 0.999598 0 0 118465 173003 63932.5 -7.83373e-13 355401 0.42328 0.999369 0.999369 -53677.4 -53675.5 -0.0254154 0.0131811 0.0538341 1 0.0536786 2 NA
rs9491696 rs9491696 06 127452639 C G NA 0 0 94122 184018 89503 0 367643 0.493718 1 1 0 0 3250 6081 2911 0 12242 0.486154 1 1 0 0 90872 177937 86592 0 355401 0.493979 1 1 -53677.4 -53674.5 -0.0313711 0.0130215 0.0159883 1 0.0159754 2 NA
6:139831757_T_C rs634869 06 139831757 T C NA 0 0 61843.2 177574 128225 -6.40284e-10 367643 0.409719 0.999687 0.999687 0 0 2091.17 5897.67 4253.16 0 12242 0.411698 0.99944 0.99944 0 0 59752 171677 123972 -2.66454e-14 355401 0.409651 0.999696 0.999696 -53677.4 -53677.2 -0.00841613 0.0132059 0.523928 1 0.524024 2 NA
6:152040291_T_C rs12525163 06 152040291 T C NA 0 0 193889 146385 27368.9 7.567e-10 367643 0.27353 0.998573 0.998573 0 0 6332.7 4938.16 971.137 0 12242 0.281018 0.998679 0.998679 0 0 187557 141447 26397.8 -1.86162e-12 355401 0.273272 0.998569 0.998569 -53677.4 -53673.8 0.0386393 0.0144956 0.00768526 1 0.0078469 2 NA
6:160575985_C_T rs2297374 06 160575985 C T NA 0 0 144005 171907 51731.5 -5.76256e-09 367643 0.374507 0.996826 0.996826 0 0 4796.22 5723.47 1722.31 0 12242 0.374452 0.996775 0.996775 0 0 139209 166183 50009.2 -1.29678e-11 355401 0.374509 0.996828 0.996828 -53677.4 -53677.4 -0.00030218 0.0134454 0.982069 1 0.982069 1 NA
rs1564348 rs1564348 06 160578860 T C NA 0 0 253320 103781 10542 0 367643 0.169818 1 1 0 0 8425 3471 346 0 12242 0.170029 1 1 0 0 244895 100310 10196 0 355401 0.169811 1 1 -53677.4 -53677.4 0.00111736 0.0173206 0.948564 1 0.94857 2 NA
rs702485 rs702485 07 6449272 A G NA 0 0 109073 182191 76379 0 367643 0.455536 1 1 0 0 3578 6013 2651 0 12242 0.462139 1 1 0 0 105495 176178 73728 0 355401 0.455308 1 1 -53677.4 -53675.2 0.0273395 0.0130479 0.0361426 1 0.0362042 2 NA
7:16152174_T_A rs17286602 07 16152174 T A NA 0 0 120209 180211 67223.6 -9.31323e-10 367643 0.42794 0.996459 0.996459 0 0 4012.07 6004.14 2225.79 0 12242 0.427043 0.996068 0.996068 0 0 116196 174207 64997.8 -4.10028e-12 355401 0.427971 0.996472 0.996472 -53677.4 -53677.3 -0.00393765 0.0131792 0.765109 1 0.765089 2 NA
rs10282707 rs10282707 07 17911038 C T NA 0 0 133679 176084 57880 0 367643 0.396912 1 1 0 0 4454 5969 1819 0 12242 0.392379 1 1 0 0 129225 170115 56061 0 355401 0.397068 1 1 -53677.4 -53676.3 -0.0195489 0.0133228 0.142286 1 0.142028 2 NA
rs12670798 rs12670798 07 21607352 T C NA 0 0 208530 136828 22285 0 367643 0.246704 1 1 0 0 6890 4609 743 0 12242 0.248938 1 1 0 0 201640 132219 21542 0 355401 0.246627 1 1 -53677.4 -53677.1 0.0121366 0.0150492 0.419977 1 0.420417 2 NA
rs4722551 rs4722551 07 25991826 T C NA 0 0 260226 98082 9335 0 367643 0.158784 1 1 0 0 8637 3291 314 0 12242 0.160064 1 1 0 0 251589 94791 9021 0 355401 0.15874 1 1 -53677.4 -53677.2 0.0100073 0.0177204 0.572256 1 0.572664 2 NA
rs2073547 rs2073547 07 44582331 A G NA 0 0 245464 109051 13128 0 367643 0.18402 1 1 0 0 8312 3489 441 0 12242 0.178525 1 1 0 0 237152 105562 12687 0 355401 0.184209 1 1 -53677.4 -53674.9 -0.0374028 0.0168716 0.0266294 1 0.0260534 2 NA
rs217386 rs217386 07 44600695 G A NA 0 0 122011 179193 66439 0 367643 0.424421 1 1 0 0 4007 6030 2205 0 12242 0.426401 1 1 0 0 118004 173163 64234 0 355401 0.424353 1 1 -53677.4 -53677.2 0.00828286 0.0131318 0.528204 1 0.528283 2 NA
rs4917014 rs4917014 07 50305863 T G NA 0 0 170033 160292 37318 0 367643 0.319506 1 1 0 0 5722 5245 1275 0 12242 0.318371 1 1 0 0 164311 155047 36043 0 355401 0.319545 1 1 -53677.4 -53677.3 -0.00531926 0.0139804 0.70359 1 0.703506 2 NA
rs17145738 rs17145738 07 72982874 C T NA 0 0 283453 78574 5616 0 367643 0.122138 1 1 0 0 9422 2626 194 0 12242 0.123101 1 1 0 0 274031 75948 5422 0 355401 0.122104 1 1 -53677.4 -53677.3 0.00858476 0.0197603 0.663965 1 0.664284 2 NA
rs799160 rs799160 07 73060006 C T NA 0 0 96065 183981 87597 0 367643 0.488483 1 1 0 0 3184 6077 2981 0 12242 0.491709 1 1 0 0 92881 177904 84616 0 355401 0.488372 1 1 -53677.4 -53676.8 0.0138028 0.0130268 0.289341 1 0.289359 2 NA
7:116358044_A_G rs38855 07 116358044 A G NA 0 0 103008 183294 81340.4 -5.93718e-09 367643 0.470531 0.989759 0.989759 0 0 3443.45 6070.8 2727.76 0 12242 0.470769 0.99059 0.99059 0 0 99564.9 177223 78612.6 -8.02025e-12 355401 0.470523 0.98973 0.98973 -53677.4 -53677.4 0.000837435 0.013089 0.948986 1 0.948986 2 NA
7:130444934_A_G rs3996352 07 130444934 A G NA 0 0 94827.4 183503 89312.7 3.14321e-09 367643 0.4925 0.996092 0.996092 0 0 3169.4 6108.46 2964.14 0 12242 0.491617 0.996017 0.996017 0 0 91658 177395 86348.5 -8.81473e-12 355401 0.49253 0.996094 0.996094 -53677.4 -53677.3 -0.00387513 0.0130312 0.766182 1 0.76618 2 NA
rs17173637 rs17173637 07 150529449 T C NA 0 0 308079 56892 2672 0 367643 0.0846419 1 1 0 0 10303 1852 87 0 12242 0.0827479 1 1 0 0 297776 55040 2585 0 355401 0.0847071 1 1 -53677.4 -53676.8 -0.0256231 0.0235928 0.277455 1 0.275856 2 NA
8:9184231_G_A rs4240624 08 9184231 G A NA 0 0 3037.28 61092.2 303513 1.74623e-10 367643 0.0913478 0.999323 0.999323 0 0 109.988 1944.62 10187.4 0 12242 0.0884088 0.999378 0.999378 0 0 2927.29 59147.6 293326 2.13163e-14 355401 0.0914491 0.999321 0.999321 -53677.4 -53676 0.0372414 0.0229085 0.104022 1 0.102376 2 NA
8:9267117_C_T rs9693857 08 9267117 C T NA 0 0 112966 181961 72716.1 -1.22236e-09 367643 0.44526 0.99529 0.99529 0 0 3814.54 6004.76 2422.7 0 12242 0.443153 0.994494 0.994494 0 0 109151 175956 70293.4 -8.61977e-12 355401 0.445332 0.995317 0.995317 -53677.4 -53677.1 -0.00900925 0.013139 0.492911 1 0.492843 2 NA
8:15799853_G_C rs4332136 08 15799853 G C NA 0 0 361800 5821.84 21 3.14321e-09 367643 0.0079749 0.978214 0.978214 0 0 12052.7 189.255 0.0470588 0 12242 0.00773358 0.97979 0.97979 0 0 349747 5632.58 20.9529 -4.94005e-12 355401 0.00798322 0.978161 0.978161 -53677.4 -53677.3 -0.0324335 0.0750164 0.665486 1 0.663898 2 NA
rs4921914 rs4921914 08 18272438 C T NA 0 0 17863 128037 221743 0 367643 0.22272 1 1 0 0 567 4277 7398 0 12242 0.221001 1 1 0 0 17296 123760 214345 0 355401 0.222779 1 1 -53677.4 -53677.2 0.0100786 0.0157139 0.521273 1 0.520913 2 NA
rs12678919 rs12678919 08 19844222 A G NA 0 0 299569 64598 3476 0 367643 0.0973091 1 1 0 0 9995 2133 114 0 12242 0.0964303 1 1 0 0 289574 62465 3362 0 355401 0.0973393 1 1 -53677.4 -53677.3 -0.0105876 0.0220316 0.630828 1 0.630374 2 NA
8:19865843_G_A rs894210 08 19865843 G A NA 0 0 77462.3 182791 107390 1.74623e-09 367643 0.459298 0.992946 0.992946 0 0 2519.34 6087.51 3635.15 0 12242 0.454427 0.993225 0.993225 0 0 74943 176703 103755 -7.74159e-12 355401 0.459466 0.992937 0.992937 -53677.4 -53676.2 0.0204345 0.0131139 0.119177 1 0.119071 2 NA
rs10102164 rs10102164 08 55421614 G A NA 0 0 228406 122700 16537 0 367643 0.211855 1 1 0 0 7739 3960 543 0 12242 0.206094 1 1 0 0 220667 118740 15994 0 355401 0.212053 1 1 -53677.4 -53674.8 -0.0361245 0.0160732 0.0246077 1 0.0241381 2 NA
8:59385919_C_T rs2326077 08 59385919 C T NA 0 0 41722.8 164216 161704 -2.85218e-09 367643 0.336823 0.998927 0.998927 0 0 1440.22 5494.75 5307.04 0 12242 0.342068 0.998988 0.998988 0 0 40282.6 158721 156397 -2.83773e-13 355401 0.336643 0.998925 0.998925 -53677.4 -53675.8 -0.0243984 0.0137119 0.0751813 1 0.075533 2 NA
rs2293889 rs2293889 08 116599199 T G NA 0 0 68124 181368 118151 0 367643 0.431963 1 1 0 0 2277 6106 3859 0 12242 0.435386 1 1 0 0 65847 175262 114292 0 355401 0.431845 1 1 -53677.4 -53676.8 -0.014536 0.0131514 0.269037 1 0.269176 2 NA
8:116663898_G_A rs2737252 08 116663898 G A NA 0 0 189831 148639 29173.6 1.57161e-09 367643 0.281504 0.996606 0.996606 0 0 6343.9 4947.89 950.216 0 12242 0.279706 0.996596 0.996596 0 0 183487 143691 28223.4 -2.4547e-12 355401 0.281566 0.996607 0.996607 -53677.4 -53677.2 -0.00957866 0.0145196 0.509444 1 0.509167 2 NA
8:121868551_G_T rs4871137 08 121868551 G T NA 0 0 37343.3 159071 171229 -1.97906e-09 367643 0.317913 0.997721 0.997721 0 0 1283.36 5312.7 5645.95 0 12242 0.321819 0.997882 0.997882 0 0 36059.9 153758 165583 -1.53833e-12 355401 0.317779 0.997715 0.997715 -53677.4 -53676.4 -0.0191339 0.0139346 0.169716 1 0.170171 2 NA
8:126474306_G_A rs2980885 08 126474306 G A NA 0 0 18550.5 128653 220440 -2.40398e-08 367643 0.225428 0.979756 0.979756 0 0 627.118 4248.58 7366.31 0 12242 0.224751 0.980336 0.980336 0 0 17923.4 124404 213073 -6.92602e-12 355401 0.225451 0.979737 0.979737 -53677.4 -53677.3 0.00401402 0.0157548 0.798892 1 0.798823 2 NA
8:126482621_C_A rs2954022 08 126482621 C A NA 0 0 105014 183109 79520.4 -8.73115e-10 367643 0.465328 0.999672 0.999672 0 0 3522.51 6025.41 2694.09 0 12242 0.466165 0.999811 0.999811 0 0 101492 177083 76826.4 -1.3145e-13 355401 0.4653 0.999667 0.999667 -53677.4 -53677.3 0.0031625 0.0130441 0.808434 1 0.80844 2 NA
8:126482621_C_T rs2954022 08 126482621 C T NA 0 0 367299 343.506 0.113725 4.19095e-09 367643 0.000467482 0.694179 0.694179 0 0 12231.4 10.5843 0 0 12242 0.000432295 0.687453 0.687453 0 0 355068 332.922 0.113725 -4.50395e-12 355401 0.000468695 0.694392 0.694392 -53677.4 -53677.3 -0.117606 0.382131 0.758262 1 0.752716 2 NA
rs4075205 rs4075205 08 144284709 T C NA 0 0 105980 182903 78760 0 367643 0.46298 1 1 0 0 3559 6038 2645 0 12242 0.462669 1 1 0 0 102421 176865 76115 0 355401 0.462991 1 1 -53677.4 -53677.4 -0.00175758 0.0130481 0.892849 1 0.892847 2 NA
8:145022657_G_T rs7832643 08 145022657 G T NA 0 0 130835 177109 59698.9 1.86265e-09 367643 0.403254 0.99187 0.99187 0 0 4380.38 5860.19 2001.44 0 12242 0.402837 0.991235 0.991235 0 0 126454 171249 57697.5 -3.94262e-12 355401 0.403269 0.991892 0.991892 -53677.4 -53677.4 -0.00162803 0.0133216 0.902733 1 0.902728 2 NA
9:2640759_A_G rs3780181 09 2640759 A G NA 0 0 319761 46182.4 1699.8 7.10133e-09 367643 0.0674323 0.983967 0.983967 0 0 10671.2 1521.21 49.5765 0 12242 0.0661806 0.982534 0.982534 0 0 309090 44661.2 1650.22 -9.22462e-12 355401 0.0674754 0.984016 0.984016 -53677.4 -53677 -0.0216467 0.0263659 0.41164 1 0.410245 2 NA
9:15304782_C_A rs686030 09 15304782 C A NA 0 0 7307.74 89274.9 271060 1.16415e-10 367643 0.141292 0.997838 0.997838 0 0 230.184 2921.47 9090.34 0 12242 0.138125 0.997554 0.997554 0 0 7077.55 86353.4 261970 1.5099e-14 355401 0.141402 0.997848 0.997848 -53677.4 -53676.3 0.027374 0.0188669 0.146808 1 0.145562 2 NA
9:16904846_C_T rs7033354 09 16904846 C T NA 0 0 38090 160241 169312 -2.73576e-09 367643 0.321537 0.99779 0.99779 0 0 1306.55 5393.27 5542.17 0 12242 0.327005 0.997615 0.997615 0 0 36783.5 154848 163769 -1.32427e-12 355401 0.321348 0.997796 0.997796 -53677.4 -53675.7 -0.0256275 0.0138816 0.0648702 1 0.0652423 2 NA
rs1883025 rs1883025 09 107664301 C T NA 0 0 204221 139492 23930 0 367643 0.254802 1 1 0 0 6838 4636 768 0 12242 0.252083 1 1 0 0 197383 134856 23162 0 355401 0.254895 1 1 -53677.4 -53676.9 -0.0146465 0.0149708 0.327909 1 0.327364 2 NA
9:107684230_T_G rs2472509 09 107684230 T G NA 0 0 166632 161775 39235.5 8.26549e-09 367643 0.326739 0.982562 0.982562 0 0 5462.71 5508.73 1270.56 8.88178e-16 12242 0.32878 0.982479 0.982479 0 0 161170 156267 37964.9 -1.96765e-11 355401 0.326668 0.982565 0.982565 -53677.4 -53677.1 0.00956736 0.0139665 0.49333 1 0.493554 2 NA
rs8176720 rs8176720 09 136132873 T C NA 0 0 165335 162059 40249 0 367643 0.329881 1 1 0 0 5677 5328 1237 0 12242 0.318657 1 1 0 0 159658 156731 39012 0 355401 0.330268 1 1 -53677.4 -53670 -0.0534139 0.0139446 0.000127923 1 0.00012209 3 NA
rs579459 rs579459 09 136154168 T C NA 0 0 230673 121134 15836 0 367643 0.207818 1 1 0 0 7508 4192 542 0 12242 0.215488 1 1 0 0 223165 116942 15294 0 355401 0.207554 1 1 -53677.4 -53672.9 0.0478083 0.0158687 0.00258901 1 0.0026983 3 NA
10:5196273_A_G rs1781930 10 5196273 A G NA 0 0 11602.8 107622 248418 5.82077e-11 367643 0.177928 0.999538 0.999538 0 0 387.937 3562.54 8291.52 0 12242 0.177194 0.999578 0.999578 0 0 11214.8 104060 240127 9.76996e-14 355401 0.177953 0.999537 0.999537 -53677.4 -53677.3 0.00540552 0.017039 0.751058 1 0.750928 2 NA
rs970548 rs970548 10 46013277 A C NA 0 0 208592 136658 22393 0 367643 0.246767 1 1 0 0 6995 4492 755 0 12242 0.24514 1 1 0 0 201597 132166 21638 0 355401 0.246823 1 1 -53677.4 -53677.2 -0.00888639 0.0151112 0.556489 1 0.556211 2 NA
10:65301725_T_C rs7897379 10 65301725 T C NA 0 0 99877.9 183743 84022.2 -1.04774e-09 367643 0.478436 0.9991 0.9991 0 0 3333.87 6161.96 2746.16 0 12242 0.475996 0.998779 0.998779 0 0 96544 177581 81276.1 -2.22933e-13 355401 0.47852 0.999111 0.999111 -53677.4 -53677.1 -0.00981397 0.0130405 0.451705 1 0.451673 2 NA
rs2068888 rs2068888 10 94839642 G A NA 0 0 111308 181936 74399 0 367643 0.449803 1 1 0 0 3737 6057 2448 0 12242 0.447353 1 1 0 0 107571 175879 71951 0 355401 0.449888 1 1 -53677.4 -53677.1 -0.0103023 0.0130758 0.430758 1 0.430681 2 NA
rs2255141 rs2255141 10 113933886 A G NA 0 0 27847 146638 193158 0 367643 0.275175 1 1 0 0 891 4904 6447 0 12242 0.273076 1 1 0 0 26956 141734 186711 0 355401 0.275247 1 1 -53677.4 -53677.1 0.0108097 0.0146001 0.459064 1 0.458723 2 NA
rs2923084 rs2923084 11 10388782 A G NA 0 0 248214 107729 11700 0 367643 0.178337 1 1 0 0 8300 3576 366 0 12242 0.175952 1 1 0 0 239914 104153 11334 0 355401 0.17842 1 1 -53677.4 -53676.9 -0.0166224 0.017069 0.330138 1 0.329328 2 NA
11:14276999_G_A rs2303975 11 14276999 G A NA 0 0 290446 72723.9 4473.22 -2.32831e-10 367643 0.111073 0.995931 0.995931 0 0 9598.27 2498.86 144.863 0 12242 0.113894 0.996006 0.996006 0 0 280848 70225.1 4328.36 -2.49978e-12 355401 0.110976 0.995928 0.995928 -53677.4 -53676.3 0.0295701 0.0205346 0.149864 1 0.151312 2 NA
11:18656271_C_T rs10832962 11 18656271 C T NA 0 0 24576.6 141039 202027 -3.49246e-09 367643 0.258664 0.997176 0.997176 0 0 789.443 4715.12 6737.44 0 12242 0.257066 0.99711 0.99711 0 0 23787.2 136324 195290 -3.36975e-12 355401 0.258719 0.997178 0.997178 -53677.4 -53677.2 0.00879487 0.0149022 0.555075 1 0.554812 2 NA
rs326214 rs326214 11 47298360 G A NA 0 0 38540 160496 168607 0 367643 0.323107 1 1 0 0 1300 5427 5515 0 12242 0.327847 1 1 0 0 37240 155069 163092 0 355401 0.322944 1 1 -53677.4 -53676 -0.022619 0.0138471 0.102367 1 0.102785 2 NA
rs17788930 rs17788930 11 47752775 A G NA 0 0 156993 166090 44560 0 367643 0.347089 1 1 0 0 5216 5563 1463 0 12242 0.346716 1 1 0 0 151777 160527 43097 0 355401 0.347102 1 1 -53677.4 -53677.4 -0.00204242 0.0136412 0.880982 1 0.88097 2 NA
11:51512090_T_C rs11246602 11 51512090 T C NA 0 0 276639 84522.2 6482.33 3.20142e-09 367643 0.132584 0.998718 0.998718 0 0 9223.45 2783.7 234.855 0 12242 0.132879 0.99857 0.99857 0 0 267415 81738.5 6247.47 -1.52429e-11 355401 0.132573 0.998723 0.998723 -53677.4 -53677.4 0.00340753 0.0191726 0.858936 1 0.85899 2 NA
11:55324308_A_G rs12226802 11 55324308 A G NA 0 0 279135 82421 6086.81 -1.16415e-10 367643 0.12865 0.999736 0.999736 0 0 9308.08 2711.94 221.98 0 12242 0.128897 0.999754 0.999754 0 0 269827 79709.1 5864.83 -3.96128e-13 355401 0.128642 0.999736 0.999736 -53677.4 -53677.4 0.00300024 0.0194123 0.877173 1 0.877215 2 NA
rs174532 rs174532 11 61548874 G A NA 0 0 182070 153320 32253 0 367643 0.296247 1 1 0 0 6087 5076 1079 0 12242 0.295458 1 1 0 0 175983 148244 31174 0 355401 0.296274 1 1 -53677.4 -53677.3 -0.00423593 0.0142587 0.766407 1 0.766346 2 NA
rs1535 rs1535 11 61597972 A G NA 0 0 157026 166517 44100 0 367643 0.346419 1 1 0 0 5180 5559 1503 0 12242 0.34982 1 1 0 0 151846 160958 42597 0 355401 0.346302 1 1 -53677.4 -53676.7 0.0156481 0.0136379 0.251216 1 0.251563 2 NA
rs12801636 rs12801636 11 65391317 G A NA 0 0 221001 127937 18705 0 367643 0.224874 1 1 0 0 7339 4300 603 0 12242 0.224882 1 1 0 0 213662 123637 18102 0 355401 0.224874 1 1 -53677.4 -53677.4 3.36929e-05 0.0155601 0.998272 1 0.998273 1 NA
rs499974 rs499974 11 75455021 C A NA 0 0 261531 97077 9035 0 367643 0.156602 1 1 0 0 8668 3260 314 0 12242 0.158798 1 1 0 0 252863 93817 8721 0 355401 0.156526 1 1 -53677.4 -53676.9 0.0169679 0.0177927 0.340266 1 0.341135 2 NA
11:116639104_A_G rs10790162 11 116639104 A G NA 0 0 1652.59 46448.9 319542 4.65661e-10 367643 0.0676663 0.998467 0.998467 0 0 61 1505.72 10675.3 0 12242 0.0664809 0.99864 0.99864 0 0 1591.59 44943.1 308866 7.10543e-15 355401 0.0677071 0.998461 0.998461 -53677.4 -53677.1 0.0192124 0.0261277 0.462141 1 0.46098 2 NA
rs603446 rs603446 11 116654435 C T NA 0 0 109750 182299 75594 0 367643 0.453547 1 1 0 0 3723 6061 2458 0 12242 0.448334 1 1 0 0 106027 176238 73136 0 355401 0.453727 1 1 -53677.4 -53675.9 -0.0222575 0.0130834 0.0889056 1 0.0887941 2 NA
11:122534504_T_C rs7117842 11 122534504 T C NA 0 0 146372 171087 50184.2 -1.79862e-08 367643 0.369183 0.988903 0.988903 0 0 4855.89 5730.07 1656.04 0 12242 0.369308 0.988509 0.988509 0 0 141516 165357 48528.2 -6.01141e-12 355401 0.369179 0.988917 0.988917 -53677.4 -53677.4 0.000861695 0.0135477 0.949285 1 0.949287 2 NA
rs11220462 rs11220462 11 126243952 G A NA 0 0 276652 84429 6562 0 367643 0.132674 1 1 0 0 9224 2805 213 0 12242 0.131964 1 1 0 0 267428 81624 6349 0 355401 0.132698 1 1 -53677.4 -53677.3 -0.00687669 0.0191868 0.720038 1 0.719826 2 NA
12:20463526_A_G rs11045163 12 20463526 A G NA 0 0 119322 180184 68136.7 9.25502e-09 367643 0.430387 0.99506 0.99506 0 0 3915.96 6050.58 2275.47 0 12242 0.432997 0.995433 0.995433 0 0 115406 174134 65861.2 -5.75784e-12 355401 0.430297 0.995047 0.995047 -53677.4 -53677 0.011382 0.0131513 0.386783 1 0.386896 2 NA
12:57844049_C_T rs3741414 12 57844049 C T NA 0 0 211870 134105 21667.2 -8.73115e-10 367643 0.241321 0.999183 0.999183 0 0 6925.77 4547.08 769.149 0 12242 0.248545 0.999237 0.999237 0 0 204945 129558 20898.1 -1.00595e-11 355401 0.241072 0.999181 0.999181 -53677.4 -53673.8 0.0406346 0.0150507 0.00693696 1 0.00711822 3 NA
rs10861661 rs10861661 12 107174646 A C NA 0 0 208460 137013 22170 0 367643 0.246643 1 1 0 0 7065 4438 739 0 12242 0.241627 1 1 0 0 201395 132575 21431 0 355401 0.246816 1 1 -53677.4 -53675.7 -0.0279357 0.0152091 0.066243 1 0.0656405 2 NA
12:109950144_A_G rs2241210 12 109950144 A G NA 0 0 83594.8 183070 100978 -3.49246e-10 367643 0.476359 0.999793 0.999793 0 0 2829.18 6098.18 3314.64 0 12242 0.480173 0.999798 0.999798 0 0 80765.6 176972 97663.4 -1.84741e-13 355401 0.476227 0.999793 0.999793 -53677.4 -53676.7 -0.0155868 0.0130052 0.230721 1 0.230768 2 NA
rs653178 rs653178 12 112007756 C T NA 0 0 85741 183420 98482 0 367643 0.482672 1 1 0 0 2741 6080 3421 0 12242 0.472227 1 1 0 0 83000 177340 95061 0 355401 0.483032 1 1 -53677.4 -53671.7 0.0437701 0.0130273 0.000779795 1 0.000776473 3 NA
12:112310580_G_A rs6489818 12 112310580 G A NA 0 0 249812 106378 11453.5 8.14907e-10 367643 0.175829 0.999793 0.999793 0 0 8257.31 3611.65 373.039 0 12242 0.177983 0.999774 0.999774 0 0 241554 102766 11080.5 -4.34985e-13 355401 0.175755 0.999793 0.999793 -53677.4 -53677 0.0155498 0.0169946 0.360199 1 0.360947 2 NA
12:121376416_C_T rs1186380 12 121376416 C T NA 0 0 206323 138394 22926.1 9.77889e-09 367643 0.250577 0.991403 0.991403 0 0 6749.44 4678.8 813.765 0 12242 0.257569 0.991253 0.991253 0 0 199574 133715 22112.3 -9.47376e-12 355401 0.250336 0.991408 0.991408 -53677.4 -53674 0.038733 0.0149539 0.00959327 1 0.009807 2 NA
12:121416650_A_C rs1169288 12 121416650 A C NA 0 0 172202 158881 36559.9 2.20025e-08 367643 0.315524 0.989162 0.989162 0 0 5763.23 5279.89 1198.88 0 12242 0.313578 0.988871 0.988871 0 0 166439 153601 35361 -2.01967e-11 355401 0.315591 0.989172 0.989172 -53677.4 -53677.2 -0.00922055 0.0141007 0.513171 1 0.512946 2 NA
12:125259888_A_G rs838876 12 125259888 A G NA 0 0 36945.9 159460 171237 -3.17232e-08 367643 0.317362 0.977164 0.977164 0 0 1226.3 5339.51 5676.19 0 12242 0.318253 0.977417 0.977417 0 0 35719.6 154120 165561 -1.534e-11 355401 0.317331 0.977155 0.977155 -53677.4 -53677.3 -0.00427782 0.0141258 0.762014 1 0.762071 2 NA
12:125283766_C_T rs10773105 12 125283766 C T NA 0 0 89407.4 184024 94211.8 -3.84171e-09 367643 0.493466 0.997077 0.997077 0 0 2948.22 6146.08 3147.71 0 12242 0.491852 0.997047 0.997047 0 0 86459.1 177878 91064.1 -1.6064e-11 355401 0.493521 0.997078 0.997078 -53677.4 -53677.3 0.00627945 0.0130344 0.629977 1 0.629972 2 NA
rs4942486 rs4942486 13 32953388 T C NA 0 0 83364 183387 100892 0 367643 0.476162 1 1 0 0 2774 6106 3362 0 12242 0.475984 1 1 0 0 80590 177281 97530 0 355401 0.476168 1 1 -53677.4 -53677.4 0.00108257 0.0130183 0.933726 1 0.933726 2 NA
rs1341267 rs1341267 13 95284980 C A NA 0 0 59052 176304 132287 0 367643 0.400399 1 1 0 0 2013 5874 4355 0 12242 0.404346 1 1 0 0 57039 170430 127932 0 355401 0.400263 1 1 -53677.4 -53676.6 -0.0168293 0.0132395 0.203679 1 0.203907 2 NA
rs8017377 rs8017377 14 24883887 G A NA 0 0 101701 183243 82699 0 367643 0.474157 1 1 0 0 3441 6063 2738 0 12242 0.471287 1 1 0 0 98260 177180 79961 0 355401 0.474256 1 1 -53677.4 -53676.9 -0.0120336 0.0130222 0.355443 1 0.355392 2 NA
rs4983559 rs4983559 14 105277209 G A NA 0 0 54863 174774 138006 0 367643 0.386924 1 1 0 0 1860 5871 4511 0 12242 0.391725 1 1 0 0 53003 168903 133495 0 355401 0.386759 1 1 -53677.4 -53676.1 -0.0212572 0.0133363 0.110951 1 0.111207 2 NA
rs2412710 rs2412710 15 42683787 G A NA 0 0 354500 13031 112 0 367643 0.018027 1 1 0 0 11821 420 1 0 12242 0.0172357 1 1 0 0 342679 12611 111 0 355401 0.0180543 1 1 -53677.4 -53676.9 -0.0470173 0.0499506 0.346563 1 0.343145 2 NA
15:44211273_T_C rs492571 15 44211273 T C NA 0 0 337467 29527.7 648.675 -8.14907e-10 367643 0.0419225 0.997857 0.997857 0 0 11232.9 987.129 21.9961 0 12242 0.0421141 0.997914 0.997914 0 0 326234 28540.5 626.678 -2.87947e-12 355401 0.0419159 0.997855 0.997855 -53677.4 -53677.4 0.00552416 0.0324174 0.86469 1 0.864795 2 NA
rs1532085 rs1532085 15 58683366 A G NA 0 0 55036 174219 138388 0 367643 0.38664 1 1 0 0 1829 5779 4634 0 12242 0.385435 1 1 0 0 53207 168440 133754 0 355401 0.386682 1 1 -53677.4 -53677.3 0.00489811 0.0133545 0.713787 1 0.713739 2 NA
15:58731153_G_C rs261342 15 58731153 G C NA 0 0 17976.2 126343 223324 -1.64146e-08 367643 0.220725 0.988362 0.988362 0 0 595.353 4182.4 7464.24 0 12242 0.219454 0.988167 0.988167 0 0 17380.8 122161 215859 -8.24651e-12 355401 0.220768 0.988369 0.988369 -53677.4 -53677.3 0.00779207 0.0157961 0.621808 1 0.621568 2 NA
rs2652834 rs2652834 15 63396867 A G NA 0 0 12888 111863 242892 0 367643 0.187191 1 1 0 0 458 3764 8020 0 12242 0.191145 1 1 0 0 12430 108099 234872 0 355401 0.187055 1 1 -53677.4 -53676.1 -0.0268419 0.0165405 0.104632 1 0.105528 2 NA
15:72566615_C_T rs1035744 15 72566615 C T NA 0 0 26417.8 145276 195949 4.30737e-09 367643 0.269435 0.995229 0.995229 0 0 893.71 4811.23 6537.06 0 12242 0.269509 0.995026 0.995026 0 0 25524.1 140465 189412 -1.65867e-12 355401 0.269432 0.995236 0.995236 -53677.4 -53677.4 -0.000532758 0.0147155 0.97112 1 0.971124 1 NA
rs3198697 rs3198697 16 15129940 C T NA 0 0 129024 177270 61349 0 367643 0.407961 1 1 0 0 4348 5825 2069 0 12242 0.406919 1 1 0 0 124676 171445 59280 0 355401 0.407997 1 1 -53677.4 -53677.3 -0.00470421 0.0132239 0.722038 1 0.722002 2 NA
rs749671 rs749671 16 31088347 G A NA 0 0 144942 171612 51089 0 367643 0.372359 1 1 0 0 4825 5700 1717 0 12242 0.37306 1 1 0 0 140117 165912 49372 0 355401 0.372334 1 1 -53677.4 -53677.4 0.00312073 0.0134432 0.816428 1 0.81645 2 NA
16:53799977_T_G rs9930333 16 53799977 T G NA 0 0 122315 179595 65732.5 4.07454e-10 367643 0.423046 0.999843 0.999843 0 0 4384.33 5848 2009.67 0 12242 0.403012 0.999814 0.999814 0 0 117931 173747 63722.9 -3.81029e-13 355401 0.423737 0.999844 0.999844 -53677.4 -53656.3 -0.085859 0.0132614 9.52258e-11 1 8.55293e-11 3 NA
rs9989419 rs9989419 16 56985139 A G NA 0 0 57313 175506 134824 0 367643 0.394584 1 1 0 0 1919 5740 4583 0 12242 0.391194 1 1 0 0 55394 169766 130241 0 355401 0.394701 1 1 -53677.4 -53676.8 0.0146051 0.0133135 0.272635 1 0.272399 2 NA
rs5880 rs5880 16 57015091 G C NA 0 0 327986 38441 1216 0 367643 0.0555879 1 1 0 0 10918 1289 35 0 12242 0.0555056 1 1 0 0 317068 37152 1181 0 355401 0.0555907 1 1 -53677.4 -53677.4 -0.00263732 0.0283417 0.92586 1 0.925833 2 NA
rs16942887 rs16942887 16 67928042 G A NA 0 0 287956 74708 4979 0 367643 0.115147 1 1 0 0 9585 2477 180 0 12242 0.115872 1 1 0 0 278371 72231 4799 0 355401 0.115122 1 1 -53677.4 -53677.3 0.00758767 0.0202967 0.708525 1 0.708778 2 NA
16:72057282_A_G rs2288002 16 72057282 A G NA 0 0 69255.7 180711 117676 1.39698e-09 367643 0.434148 0.99485 0.99485 0 0 2320.3 6023.03 3898.67 0 12242 0.435535 0.994801 0.994801 0 0 66935.5 174688 113777 -2.10054e-12 355401 0.4341 0.994852 0.994852 -53677.4 -53677.3 -0.00600048 0.0131569 0.648339 1 0.648379 2 NA
rs2000999 rs2000999 16 72108093 G A NA 0 0 241573 112715 13355 0 367643 0.18962 1 1 0 0 8056 3757 429 0 12242 0.18849 1 1 0 0 233517 108958 12926 0 355401 0.189659 1 1 -53677.4 -53677.3 -0.00782773 0.0166127 0.637505 1 0.637249 2 NA
rs2925979 rs2925979 16 81534790 T C NA 0 0 33101 154536 180006 0 367643 0.300207 1 1 0 0 1125 5072 6045 0 12242 0.299052 1 1 0 0 31976 149464 173961 0 355401 0.300247 1 1 -53677.4 -53677.3 0.00568418 0.0142026 0.688994 1 0.68889 2 NA
rs314253 rs314253 17 7091650 T C NA 0 0 155761 167026 44856 0 367643 0.349168 1 1 0 0 5163 5616 1463 0 12242 0.348881 1 1 0 0 150598 161410 43393 0 355401 0.349177 1 1 -53677.4 -53677.4 -0.00159279 0.0136396 0.907037 1 0.90703 2 NA
rs4791641 rs4791641 17 8161149 C T NA 0 0 90816 183529 93298 0 367643 0.496624 1 1 0 0 2943 6206 3093 0 12242 0.493874 1 1 0 0 87873 177323 90205 0 355401 0.496719 1 1 -53677.4 -53677 0.0109448 0.0130055 0.400039 1 0.40003 2 NA
17:37821435_G_T rs931992 17 37821435 G T NA 0 0 40720.2 163166 163757 3.49246e-10 367643 0.332668 0.998046 0.998046 0 0 1350.21 5400.82 5490.98 0 12242 0.330879 0.997853 0.997853 0 0 39370 157765 158266 -4.91163e-13 355401 0.332729 0.998052 0.998052 -53677.4 -53677.2 0.0086081 0.0138337 0.533775 1 0.53359 2 NA
rs8077889 rs8077889 17 41878166 A C NA 0 0 227111 123853 16679 0 367643 0.213809 1 1 0 0 7597 4099 546 0 12242 0.212016 1 1 0 0 219514 119754 16133 0 355401 0.213871 1 1 -53677.4 -53677.1 -0.0110434 0.0159204 0.487892 1 0.487463 2 NA
17:45391804_T_C rs7225700 17 45391804 T C NA 0 0 46242.7 168507 152894 5.82077e-11 367643 0.354953 0.999518 0.999518 0 0 1555.17 5565.45 5121.38 0 12242 0.354346 0.999435 0.999435 0 0 44687.5 162941 147772 -1.58984e-13 355401 0.354974 0.999521 0.999521 -53677.4 -53677.4 0.00248397 0.013607 0.85515 1 0.855134 2 NA
17:66882466_T_G rs4148005 17 66882466 T G NA 0 0 171418 159435 36790.2 -6.17001e-09 367643 0.316904 0.998377 0.998377 0 0 5725.61 5299.75 1216.64 0 12242 0.31584 0.998291 0.998291 0 0 165692 154135 35573.5 -9.59943e-12 355401 0.316941 0.998379 0.998379 -53677.4 -53677.3 -0.00541193 0.0140148 0.699378 1 0.69929 2 NA
17:76388202_A_G rs4969178 17 76388202 A G NA 0 0 55554.9 174880 137208 1.98488e-08 367643 0.388951 0.976307 0.976307 0 0 1798.23 5834.43 4609.35 4.44089e-16 12242 0.385186 0.977083 0.977083 0 0 53756.7 169046 132598 -2.91502e-11 355401 0.389081 0.97628 0.97628 -53677.4 -53676.6 0.0167594 0.0135207 0.215147 1 0.214866 2 NA
rs4939883 rs4939883 18 47167214 T C NA 0 0 11824 108397 247422 0 367643 0.179583 1 1 0 0 416 3630 8196 0 12242 0.182241 1 1 0 0 11408 104767 239226 0 355401 0.179492 1 1 -53677.4 -53676.8 -0.0183963 0.0168644 0.275343 1 0.276211 2 NA
18:47209143_C_T rs11660468 18 47209143 C T NA 0 0 136043 174701 56899.6 4.01633e-09 367643 0.392364 0.997576 0.997576 0 0 4451.22 5833.06 1957.72 0 12242 0.398158 0.997472 0.997472 0 0 131592 168868 54941.9 -1.06264e-11 355401 0.392164 0.997579 0.997579 -53677.4 -53675.6 0.0249925 0.0132779 0.059801 1 0.0600067 2 NA
18:57798110_C_T rs952044 18 57798110 C T NA 0 0 165305 162609 39729.3 4.59841e-09 367643 0.329215 0.990504 0.990504 0 0 5582.91 5395.69 1263.39 0 12242 0.323578 0.990602 0.990602 0 0 159722 157213 38465.9 -5.92149e-12 355401 0.329409 0.990501 0.990501 -53677.4 -53675.5 -0.0269358 0.0139701 0.0538425 1 0.0534883 2 NA
19:8431581_G_A rs2278236 19 8431581 G A NA 0 0 86128.3 183824 97691 3.60887e-09 367643 0.484275 0.99757 0.99757 0 0 2863.97 6085.2 3292.83 0 12242 0.482484 0.99747 0.99747 0 0 83264.4 177738 94398.2 -9.81348e-12 355401 0.484336 0.997574 0.997574 -53677.4 -53677.2 0.00743427 0.0130356 0.568471 1 0.568455 2 NA
rs6511720 rs6511720 19 11202306 G T NA 0 0 285494 77068 5081 0 367643 0.118634 1 1 0 0 9581 2509 152 0 12242 0.114891 1 1 0 0 275913 74559 4929 0 355401 0.118763 1 1 -53677.4 -53675.7 -0.0372136 0.020404 0.0681765 1 0.0669569 2 NA
19:11227602_C_T rs688 19 11227602 C T NA 0 0 110675 182477 74491.8 -2.32831e-10 367643 0.450791 0.999301 0.999301 0 0 3739.7 6065.75 2436.55 2.22045e-16 12242 0.446775 0.999368 0.999368 0 0 106935 176411 72055.2 -1.03206e-12 355401 0.450929 0.999298 0.999298 -53677.4 -53676.5 -0.016878 0.0130986 0.19756 1 0.197437 2 NA
19:19407718_T_C rs10401969 19 19407718 T C NA 0 0 313405 52120.4 2117.37 8.73115e-10 367643 0.0766438 0.997444 0.997444 0 0 10418.3 1758.04 65.6157 0 12242 0.0771633 0.997111 0.997111 0 0 302987 50362.3 2051.75 -1.07292e-12 355401 0.0766259 0.997455 0.997455 -53677.4 -53677.3 0.00780667 0.0244281 0.749289 1 0.749537 2 NA
rs731839 rs731839 19 33899065 G A NA 0 0 41270 163841 162532 0 367643 0.335082 1 1 0 0 1416 5393 5433 0 12242 0.335934 1 1 0 0 39854 158448 157099 0 355401 0.335053 1 1 -53677.4 -53677.3 -0.00343129 0.0137735 0.803266 1 0.803299 2 NA
19:35556744_T_C rs1688030 19 35556744 T C NA 0 0 1691.18 45801.9 320150 4.07454e-10 367643 0.0668914 0.998272 0.998272 0 0 52.0392 1530.96 10659 0 12242 0.0667797 0.997636 0.997636 0 0 1639.15 44271 309491 -4.61853e-14 355401 0.0668952 0.998294 0.998294 -53677.4 -53677.4 0.000699753 0.0260639 0.978581 1 0.978573 1 NA
rs6859 rs6859 19 45382034 A G NA 0 0 65627 179040 122976 0 367643 0.422004 1 1 0 0 2123 5988 4131 0 12242 0.417987 1 1 0 0 63504 173052 118845 0 355401 0.422143 1 1 -53677.4 -53676.6 0.0165116 0.0131724 0.210025 1 0.209834 2 NA
rs7254892 rs7254892 19 45389596 G A NA 0 0 344933 22370 340 0 367643 0.0313483 1 1 0 0 11513 717 12 0 12242 0.0302647 1 1 0 0 333420 21653 328 0 355401 0.0313857 1 1 -53677.4 -53676.9 -0.0369775 0.0379953 0.330448 1 0.327843 2 NA
rs492602 rs492602 19 49206417 A G NA 0 0 89567 183226 94850 0 367643 0.492815 1 1 0 0 3004 5967 3271 0 12242 0.489095 1 1 0 0 86563 177259 91579 0 355401 0.492943 1 1 -53677.4 -53676.7 0.0151825 0.0130601 0.245029 1 0.245007 2 NA
rs17695224 rs17695224 19 52324216 G A NA 0 0 197528 144075 26040 0 367643 0.266774 1 1 0 0 6602 4723 917 0 12242 0.267808 1 1 0 0 190926 139352 25123 0 355401 0.266738 1 1 -53677.4 -53677.3 0.0055962 0.0146955 0.703343 1 0.703457 2 NA
rs103294 rs103294 19 54797848 C T NA 0 0 221283 127606 18754 0 367643 0.224558 1 1 0 0 7333 4266 643 0 12242 0.22676 1 1 0 0 213950 123340 18111 0 355401 0.224482 1 1 -53677.4 -53677 0.012706 0.0155515 0.413913 1 0.414414 2 NA
rs364585 rs364585 20 12962718 A G NA 0 0 56358 175315 135970 0 367643 0.391726 1 1 0 0 1869 5852 4521 0 12242 0.391684 1 1 0 0 54489 169463 131449 0 355401 0.391728 1 1 -53677.4 -53677.4 -0.000282521 0.0133286 0.983089 1 0.98309 1 NA
rs2328223 rs2328223 20 17845921 A C NA 0 0 242999 111748 12896 0 367643 0.187056 1 1 0 0 8033 3754 455 0 12242 0.190492 1 1 0 0 234966 107994 12441 0 355401 0.186938 1 1 -53677.4 -53676.4 0.0236612 0.0165651 0.153184 1 0.15412 2 NA
20:34154741_C_T rs7264396 20 34154741 C T NA 0 0 229301 122209 16133.7 -5.82077e-10 367643 0.21009 0.999709 0.999709 0 0 7594.48 4138.59 508.933 0 12242 0.210605 0.999662 0.999662 0 0 221706 118070 15624.8 -1.50102e-13 355401 0.210072 0.99971 0.99971 -53677.4 -53677.4 0.00317972 0.0159845 0.842321 1 0.842365 2 NA
20:39180436_T_C rs6016381 20 39180436 T C NA 0 0 134763 175280 57600.3 2.18279e-08 367643 0.395058 0.976161 0.976161 0 0 4496.77 5840.9 1904.33 0 12242 0.394117 0.97662 0.97662 0 0 130266 169439 55696 -2.68363e-11 355401 0.39509 0.976145 0.976145 -53677.4 -53677.3 -0.00470632 0.0134672 0.726739 1 0.726698 2 NA
20:39724338_T_C rs6065311 20 39724338 T C NA 0 0 99710.9 183970 83962.3 -6.40284e-10 367643 0.478582 0.999483 0.999483 0 0 3330.41 6056.91 2854.68 0 12242 0.48057 0.999602 0.999602 0 0 96380.5 177913 81107.7 -3.90799e-13 355401 0.478513 0.999479 0.999479 -53677.4 -53677.2 0.00820989 0.013038 0.528897 1 0.528917 2 NA
rs1800961 rs1800961 20 43042364 C T NA 0 0 345102 22187 354 0 367643 0.0311375 1 1 0 0 11479 754 9 0 12242 0.0315308 1 1 0 0 333623 21433 345 0 355401 0.031124 1 1 -53677.4 -53677.3 0.0131694 0.0372135 0.723423 1 0.72393 2 NA
20:44585420_A_G rs4465830 20 44585420 A G NA 0 0 243312 111575 12755.9 1.74623e-10 367643 0.18644 0.999604 0.999604 0 0 8083.25 3714.04 444.714 0 12242 0.188019 0.999441 0.999441 0 0 235229 107861 12311.2 -7.08322e-13 355401 0.186386 0.999609 0.999609 -53677.4 -53677.2 0.0106376 0.0166488 0.522862 1 0.52329 2 NA
rs181362 rs181362 22 21932068 C T NA 0 0 239971 113974 13698 0 367643 0.192265 1 1 0 0 7991 3783 468 0 12242 0.192738 1 1 0 0 231980 110191 13230 0 355401 0.192249 1 1 -53677.4 -53677.4 0.00373472 0.0164862 0.820784 1 0.820847 2 NA
rs5763662 rs5763662 22 30378703 C T NA 0 0 351180 16289 174 0 367643 0.0226266 1 1 0 0 11689 548 5 0 12242 0.0227904 1 1 0 0 339491 15741 169 0 355401 0.0226209 1 1 -53677.4 -53677.4 0.00776955 0.0436503 0.858727 1 0.858887 2 NA
22:38595411_G_A rs3761445 22 38595411 G A NA 0 0 59207 176674 131763 -3.66708e-09 367643 0.401323 0.998254 0.998254 0 0 1917.26 5826.71 4498.03 0 12242 0.394594 0.998334 0.998334 0 0 57289.7 170847 127264 -7.18536e-13 355401 0.401555 0.998252 0.998252 -53677.4 -53675 0.0290858 0.0133128 0.0289034 1 0.0287525 2 NA
# Completed successfully at 2019-06-21 20:55:39
