# Supplementary material for: Predicting the effect of statins on cancer risk using genetic variants from a Mendelian randomization study in the UK Biobank
Source: eLife. 2020 Oct 13;9:e57191. doi: 10.7554/eLife.57191 (PMC7553780; doi:10.7554/eLife.57191)
Supplement: Source data 1. [file elife-57191-data1.zip › Steve_April_ca_breast_Female.out]

# Analysis: "SNPTEST 2.5.4-beta1 analysis, started 2019-06-26 16:40:15"
#  started: 2019-06-26 17:41:35
# 
# Analysis properties:
#   -cov_names PC1 PC2 PC3 PC4 PC5 PC6 PC7 PC8 PC9 PC10 (user-supplied)
#   -data - /scratch/am2609/Gwas/projects/Steve_April/input/cancer_v2.sample (user-supplied)
#   -exclude_samples /scratch/am2609/Gwas/input_all/exclusion_list.txt (user-supplied)
#   -exclude_samples_where sex=0 (user-supplied)
#   -filetype bgen (user-supplied)
#   -frequentist 1 (user-supplied)
#   -method newml (user-supplied)
#   -o /scratch/am2609/Gwas/projects/Steve_April/output/Steve_April_ca_breast_Female.out (user-supplied)
#   -pheno ca_breast (user-supplied)
# 
alternate_ids rsid chromosome position alleleA alleleB incorrectly_coded all_A all_B all_AA all_AB all_BB all_NULL all_total all_maf all_info all_impute_info cases_A cases_B cases_AA cases_AB cases_BB cases_NULL cases_total cases_maf cases_info cases_impute_info controls_A controls_B controls_AA controls_AB controls_BB controls_NULL controls_total controls_maf controls_info controls_impute_info minor_predictor_count null_ll null_iterations frequentist_add_ll frequentist_add_beta_1:add/ca_breast=1 frequentist_add_se_1 frequentist_add_wald_pvalue_1 frequentist_add_degrees_of_freedom frequentist_add_lrt_pvalue frequentist_add_iterations frequentist_add_fit_time comment
rs10903129 rs10903129 01 25768937 A G NA 0 0 39098 97935 61862 0 198895 0.442774 1 1 0 0 2302 5995 3792 0 12089 0.438374 1 1 0 0 36796 91940 58070 0 186806 0.443059 1 1 176131 -45558 6 -45557.1 0.0183995 0.0133674 0.168684 1 0.168543 2 0.440 NA
rs4660293 rs4660293 01 40028180 A G NA 0 0 116717 71316 10862 0 198895 0.233892 1 1 0 0 6969 4385 735 0 12089 0.242162 1 1 0 0 109748 66931 10127 0 186806 0.233357 1 1 93040 -45558 6 -45553.2 0.0482426 0.0155214 0.00188273 1 0.00195554 3 0.570 NA
rs2479394 rs2479394 01 55486064 G A NA 0 0 15393 80327 103175 0 198895 0.279326 1 1 0 0 956 4855 6278 0 12089 0.279883 1 1 0 0 14437 75472 96897 0 186806 0.27929 1 1 111113 -45558 6 -45558 -0.00253562 0.0148115 0.864072 1 0.864094 2 0.430 NA
rs11206510 rs11206510 01 55496039 T C NA 0 0 131552 60336 7007 0 198895 0.186908 1 1 0 0 8033 3647 409 0 12089 0.184672 1 1 0 0 123519 56689 6598 0 186806 0.187052 1 1 74350 -45558 6 -45557.6 -0.0158522 0.0170943 0.35375 1 0.353044 2 0.430 NA
1:55502137_C_G rs2149041 01 55502137 C G NA 0 0 131066 60790.2 7038.92 8.44011e-10 198895 0.18821 0.992269 0.992269 0 0 7978.72 3670.95 439.329 4.44089e-16 12089 0.188172 0.991616 0.991616 0 0 123087 57119.2 6599.59 -2.60059e-12 186806 0.188212 0.992311 0.992311 74868 -45558 6 -45558 -0.000524878 0.0170581 0.975453 1 0.975448 1 0.290 NA
rs2479409 rs2479409 01 55504650 G A NA 0 0 24337 90157 84401 0 198895 0.349006 1 1 0 0 1505 5365 5219 0 12089 0.346389 1 1 0 0 22832 84792 79182 0 186806 0.349175 1 1 138831 -45558 6 -45557.6 0.0121652 0.0139304 0.382511 1 0.38225 2 0.430 NA
rs10888897 rs10888897 01 55513061 T C NA 0 0 30476 95111 73308 0 198895 0.392325 1 1 0 0 1886 5833 4370 0 12089 0.397262 1 1 0 0 28590 89278 68938 0 186806 0.392006 1 1 156063 -45558 6 -45556.7 -0.0223378 0.0135887 0.100206 1 0.100433 2 0.430 NA
1:55518752_C_T rs7552841 01 55518752 C T NA 0 0 77464.6 93269.4 28161 1.24855e-08 198895 0.376056 0.934109 0.934109 0 0 4661.25 5703.2 1724.56 2.22045e-15 12089 0.378539 0.936322 0.936322 0 0 72803.3 87566.2 26436.5 -4.78395e-12 186806 0.375896 0.933965 0.933965 149591 -45558 6 -45557.6 0.0123712 0.0141395 0.381605 1 0.381831 2 0.430 NA
rs562556 rs562556 01 55524237 G A NA 0 0 6366 58410 134119 0 198895 0.178843 1 1 0 0 387 3598 8104 0 12089 0.180826 1 1 0 0 5979 54812 126015 0 186806 0.178715 1 1 71142 -45558 6 -45557.7 -0.0138418 0.0172548 0.422437 1 0.423035 2 0.440 NA
1:55958030_C_T rs1998013 01 55958030 C T NA 0 0 197565 1328.32 1.96863 1.36788e-09 198895 0.00334915 0.92302 0.92302 0 0 12013.2 75.7529 0 0 12089 0.00313314 0.926825 0.926825 0 0 185551 1252.57 1.96863 -8.83738e-13 186806 0.00336313 0.922791 0.922791 1332.26 -45558 6 -45557.8 -0.0779369 0.123425 0.527747 1 0.522658 2 0.430 NA
1:62953373_G_A rs10493326 01 62953373 G A NA 0 0 110895 75156.4 12843.9 7.567e-10 198895 0.253511 0.986561 0.986561 0 0 6834.37 4469.19 785.439 0 12089 0.249817 0.98702 0.98702 0 0 104060 70687.2 12058.4 -6.91203e-12 186806 0.25375 0.986531 0.986531 100844 -45558 6 -45557.1 -0.0209505 0.0154173 0.174179 1 0.173509 2 0.430 NA
1:63133930_G_A rs4587594 01 63133930 G A NA 0 0 83599.5 90857.1 24438.4 1.74623e-10 198895 0.351276 0.999131 0.999131 0 0 5019.69 5533.4 1535.91 0 12089 0.355911 0.999148 0.999148 0 0 78579.8 85323.7 22902.5 -2.15827e-13 186806 0.350976 0.99913 0.99913 139734 -45558 6 -45556.8 0.0212441 0.0138998 0.126419 1 0.126757 2 0.430 NA
1:92993807_C_T rs6603981 01 92993807 C T NA 0 0 8729.49 64356.9 125809 -6.98492e-10 198895 0.205676 0.997273 0.997273 0 0 542.925 3960.71 7585.36 0 12089 0.208725 0.997909 0.997909 0 0 8186.57 60396.2 118223 -8.43769e-14 186806 0.205479 0.997231 0.997231 81815.9 -45558 6 -45557.3 -0.0189343 0.0162803 0.244822 1 0.245598 2 0.430 NA
rs12133576 rs12133576 01 93816400 A G NA 0 0 27040 92448 79407 0 198895 0.368355 1 1 0 0 1620 5681 4788 0 12089 0.368972 1 1 0 0 25420 86767 74619 0 186806 0.368315 1 1 146528 -45558 6 -45558 -0.00251813 0.0137506 0.854697 1 0.854711 2 0.430 NA
rs646776 rs646776 01 109818530 C T NA 0 0 9784 68828 120283 0 198895 0.222218 1 1 0 0 617 4156 7316 0 12089 0.22293 1 1 0 0 9167 64672 112967 0 186806 0.222172 1 1 88396 -45558 6 -45558 -0.00423745 0.0159608 0.790631 1 0.790701 2 0.430 NA
1:110198727_C_G rs1010167 01 110198727 C G NA 0 0 74672.4 94514.4 29708.2 -3.60887e-09 198895 0.386965 0.993771 0.993771 0 0 4563.07 5720.04 1805.89 2.22045e-16 12089 0.385964 0.993522 0.993522 0 0 70109.3 88794.4 27902.3 -2.08589e-12 186806 0.38703 0.993787 0.993787 153931 -45558 6 -45558 -0.00385988 0.0136924 0.77802 1 0.777992 2 0.430 NA
rs267733 rs267733 01 150958836 A G NA 0 0 140159 53525 5211 0 198895 0.160756 1 1 0 0 8533 3250 306 0 12089 0.159732 1 1 0 0 131626 50275 4905 0 186806 0.160822 1 1 63947 -45558 6 -45557.9 -0.00799925 0.0181024 0.658569 1 0.658313 2 0.430 NA
rs12145743 rs12145743 01 156700651 T G NA 0 0 87171 89039 22685 0 198895 0.337889 1 1 0 0 5296 5435 1358 0 12089 0.337125 1 1 0 0 81875 83604 21327 0 186806 0.337939 1 1 134409 -45558 6 -45558 -0.00353756 0.0140538 0.801261 1 0.801228 2 0.440 NA
rs4650994 rs4650994 01 178515312 G A NA 0 0 43954 98316 56625 0 198895 0.468147 1 1 0 0 2759 5907 3423 0 12089 0.472537 1 1 0 0 41195 92409 53202 0 186806 0.467862 1 1 186224 -45558 6 -45557 -0.018914 0.0132509 0.153471 1 0.153535 2 0.440 NA
1:182150978_C_A rs1689797 01 182150978 C A NA 0 0 88200.2 88506.5 22188.3 -1.28057e-09 198895 0.334053 0.997432 0.997432 0 0 5366.97 5341.54 1380.49 0 12089 0.33512 0.997912 0.997912 0 0 82833.2 83165 20807.8 -1.67644e-13 186806 0.333985 0.997401 0.997401 132883 -45558 6 -45557.9 0.0050021 0.014081 0.722411 1 0.722476 2 0.440 NA
rs2642438 rs2642438 01 220970028 A G NA 0 0 17483 82786 98626 0 198895 0.296015 1 1 0 0 1037 5032 6020 0 12089 0.293904 1 1 0 0 16446 77754 92606 0 186806 0.296152 1 1 117752 -45558 6 -45557.7 0.0113049 0.0145601 0.437495 1 0.437182 2 0.440 NA
1:220985811_T_C rs903319 01 220985811 T C NA 0 0 107460 77435.9 13998.7 6.1118e-10 198895 0.265047 0.995009 0.995009 0 0 6504.09 4717.65 867.255 2.22045e-16 12089 0.266861 0.994892 0.994892 0 0 100956 72718.2 13131.4 -1.65667e-12 186806 0.26493 0.995016 0.995016 105433 -45558 6 -45557.8 0.00982463 0.0150482 0.513834 1 0.514117 2 0.430 NA
rs4846914 rs4846914 01 230295691 G A NA 0 0 30600 95256 73039 0 198895 0.393313 1 1 0 0 1839 5799 4451 0 12089 0.391968 1 1 0 0 28761 89457 68588 0 186806 0.3934 1 1 156456 -45558 6 -45557.9 0.00572083 0.0136224 0.674516 1 0.674461 2 0.430 NA
1:230419344_G_A rs6680658 01 230419344 G A NA 0 0 117123 71043.4 10728.6 1.13505e-09 198895 0.232536 0.985962 0.985962 0 0 7134.73 4314.41 639.867 2.22045e-16 12089 0.231373 0.986833 0.986833 0 0 109988 66729 10088.7 -3.25429e-12 186806 0.232611 0.985906 0.985906 92500.6 -45558 6 -45557.9 -0.00709089 0.0158507 0.654619 1 0.654437 2 0.430 NA
1:234849339_G_A rs2587534 01 234849339 G A NA 0 0 46073.8 99436.3 53384.9 3.66708e-09 198895 0.481621 0.992471 0.992471 0 0 2761.44 6033.34 3294.22 4.44089e-16 12089 0.477964 0.992803 0.992803 0 0 43312.3 93403 50090.7 -3.69615e-12 186806 0.481857 0.992449 0.992449 191584 -45558 6 -45557.3 0.0159684 0.0133474 0.231553 1 0.231505 2 0.430 NA
rs1367117 rs1367117 02 21263900 G A NA 0 0 87554 88624 22717 0 198895 0.337007 1 1 0 0 5300 5434 1355 0 12089 0.336835 1 1 0 0 82254 83190 21362 0 186806 0.337018 1 1 134058 -45558 6 -45558 -0.00144999 0.0140339 0.917709 1 0.917703 2 0.430 NA
rs515135 rs515135 02 21286057 T C NA 0 0 6469 58453 133973 0 198895 0.179469 1 1 0 0 394 3551 8144 0 12089 0.179461 1 1 0 0 6075 54902 125829 0 186806 0.17947 1 1 71391 -45558 6 -45558 3.08291e-05 0.0172829 0.998577 1 0.998577 1 0.290 NA
rs1260326 rs1260326 02 27730940 T C NA 0 0 30984 95000 72911 0 198895 0.3946 1 1 0 0 1865 5755 4469 0 12089 0.392299 1 1 0 0 29119 89245 68442 0 186806 0.394749 1 1 156968 -45558 6 -45557.7 0.0101184 0.0136025 0.456961 1 0.456818 2 0.440 NA
2:27731212_T_C rs3817588 02 27731212 T C NA 0 0 128434 62703 7757.91 2.73576e-09 198895 0.196633 0.980589 0.980589 0 0 7806.77 3797.7 484.529 4.44089e-16 12089 0.197153 0.982192 0.982192 0 0 120627 58905.3 7273.38 -3.53828e-12 186806 0.1966 0.980485 0.980485 78218.8 -45558 6 -45558 0.00345043 0.0168225 0.837487 1 0.837538 2 0.430 NA
rs6544713 rs6544713 02 44073881 T C NA 0 0 20713 87122 91060 0 198895 0.323155 1 1 0 0 1249 5330 5510 0 12089 0.323765 1 1 0 0 19464 81792 85550 0 186806 0.323116 1 1 128548 -45558 6 -45558 -0.00256284 0.0141981 0.856755 1 0.856774 2 0.430 NA
rs4148218 rs4148218 02 44099582 G A NA 0 0 132814 59357 6724 0 198895 0.183024 1 1 0 0 7989 3670 430 0 12089 0.18736 1 1 0 0 124825 55687 6294 0 186806 0.182743 1 1 72805 -45558 6 -45556.3 0.0314673 0.0170106 0.0643342 1 0.065105 2 0.430 NA
rs2710642 rs2710642 02 63149557 G A NA 0 0 21448 87553 89894 0 198895 0.327934 1 1 0 0 1312 5310 5467 0 12089 0.32815 1 1 0 0 20136 82243 84427 0 186806 0.32792 1 1 130449 -45558 6 -45558 -0.00200065 0.0141393 0.887478 1 0.887489 2 0.440 NA
2:118576719_T_C rs17508045 02 118576719 T C NA 0 0 165722 31635.4 1537.87 8.14907e-10 198895 0.0872599 0.997879 0.997879 0 0 10059 1928.09 101.882 2.22045e-16 12089 0.0881735 0.997612 0.997612 0 0 155663 29707.3 1435.98 -5.89306e-13 186806 0.0872007 0.997896 0.997896 34711.1 -45558 6 -45557.9 0.0120973 0.0234321 0.605665 1 0.606192 2 0.420 NA
rs2030746 rs2030746 02 121309488 C T NA 0 0 67812 96621 34462 0 198895 0.416162 1 1 0 0 4032 5943 2114 0 12089 0.420672 1 1 0 0 63780 90678 32348 0 186806 0.41587 1 1 165545 -45558 6 -45556.9 0.0197685 0.0134456 0.141493 1 0.141677 2 0.440 NA
2:135762344_C_T rs16831243 02 135762344 C T NA 0 0 161085 35537.7 2272.22 2.91038e-11 198895 0.100762 0.998069 0.998069 0 0 9905.7 2056.58 126.718 0 12089 0.0955421 0.997436 0.997436 0 0 151179 33481.2 2145.51 -1.82965e-13 186806 0.1011 0.998108 0.998108 40082.2 -45558 6 -45554.7 -0.0580057 0.0227307 0.0107147 1 0.0101933 3 0.580 NA
2:165551201_T_C rs7607980 02 165551201 T C NA 0 0 154190 41881.3 2823.43 1.80444e-09 198895 0.11948 0.997592 0.997592 0 0 9329.6 2605.12 154.282 0 12089 0.12051 0.997845 0.997845 0 0 144861 39276.1 2669.15 -1.22879e-12 186806 0.119414 0.997575 0.997575 47528.1 -45558 6 -45557.9 0.0107554 0.0204245 0.598476 1 0.598912 2 0.440 NA
2:165619163_T_G rs355838 02 165619163 T G NA 0 0 30753.9 94778.9 73362.2 1.33878e-09 198895 0.392887 0.991846 0.991846 0 0 1928.39 5671.47 4489.14 0 12089 0.394088 0.992461 0.992461 0 0 28825.5 89107.5 68873.1 -3.07754e-13 186806 0.39281 0.991806 0.991806 156287 -45558 6 -45557.9 -0.00601039 0.0136318 0.659277 1 0.659338 2 0.440 NA
rs2287623 rs2287623 02 169830155 G A NA 0 0 31210 95334 72351 0 198895 0.396576 1 1 0 0 1923 5844 4322 0 12089 0.400778 1 1 0 0 29287 89490 68029 0 186806 0.396304 1 1 157754 -45558 6 -45557 -0.0190433 0.0135591 0.16018 1 0.160411 2 0.440 NA
rs1047891 rs1047891 02 211540507 C A NA 0 0 93358 85586 19951 0 198895 0.315463 1 1 0 0 5663 5264 1162 0 12089 0.313839 1 1 0 0 87695 80322 18789 0 186806 0.315568 1 1 125488 -45558 6 -45557.8 -0.00809793 0.0142752 0.570529 1 0.570358 2 0.430 NA
rs1250229 rs1250229 02 216304384 T C NA 0 0 13131 77839 107925 0 198895 0.261698 1 1 0 0 786 4711 6592 0 12089 0.259864 1 1 0 0 12345 73128 101333 0 186806 0.261817 1 1 104101 -45558 6 -45557.8 0.0101504 0.0152316 0.50515 1 0.504855 2 0.440 NA
2:227122216_G_T rs1515110 02 227122216 G T NA 0 0 26330.3 92003.3 80561.5 -1.4843e-09 198895 0.363669 0.998195 0.998195 0 0 1633.76 5524.04 4931.2 0 12089 0.363618 0.998179 0.998179 0 0 24696.5 86479.2 75630.3 -4.21885e-14 186806 0.363672 0.998196 0.998196 144664 -45558 6 -45558 -0.000138785 0.0138054 0.991979 1 0.991979 1 0.290 NA
rs11563251 rs11563251 02 234679384 C T NA 0 0 157332 39105 2458 0 198895 0.110664 1 1 0 0 9540 2396 153 0 12089 0.111754 1 1 0 0 147792 36709 2305 0 186806 0.110593 1 1 44021 -45558 6 -45557.9 0.0105871 0.0210638 0.61523 1 0.615655 2 0.440 NA
3:12296469_G_A rs9875338 03 12296469 G A NA 0 0 71981.6 95111.5 31802 2.91038e-10 198895 0.398993 0.998376 0.998376 0 0 4464.77 5758.21 1866.02 0 12089 0.392516 0.998409 0.998409 0 0 67516.8 89353.2 29936 -1.88294e-13 186806 0.399412 0.998374 0.998374 158715 -45558 6 -45555.7 -0.0290734 0.013589 0.0323969 1 0.0322384 2 0.440 NA
rs7640978 rs7640978 03 32533010 C T NA 0 0 165003 32309 1583 0 198895 0.0891802 1 1 0 0 10046 1965 78 0 12089 0.0877244 1 1 0 0 154957 30344 1505 0 186806 0.0892744 1 1 35475 -45558 6 -45557.7 -0.019362 0.0234511 0.409013 1 0.407915 2 0.430 NA
Affx-22382690 rs2290547 03 47061183 G A NA 0 0 135281 57349 6265 0 198895 0.175668 1 1 0 0 8302 3424 363 0 12089 0.171644 1 1 0 0 126979 53925 5902 0 186806 0.175929 1 1 69879 -45558 6 -45556.4 -0.0314569 0.017572 0.0734266 1 0.0725543 2 0.430 NA
3:50113034_A_G rs2240327 03 50113034 A G NA 0 0 54057.1 99282.5 45555.4 8.14907e-10 198895 0.478628 0.999805 0.999805 0 0 3299.27 6122.31 2667.43 0 12089 0.473867 0.999821 0.999821 0 0 50757.8 93160.2 42888 -9.23706e-14 186806 0.478936 0.999803 0.999803 190393 -45558 6 -45557.4 -0.0146032 0.0135377 0.280721 1 0.280688 2 0.430 NA
rs13326165 rs13326165 03 52532118 A G NA 0 0 8290 64421 126184 0 198895 0.203628 1 1 0 0 511 3871 7707 0 12089 0.202374 1 1 0 0 7779 60550 118477 0 186806 0.203709 1 1 81001 -45558 6 -45558 0.00548937 0.016571 0.740445 1 0.740327 2 0.430 NA
rs6805251 rs6805251 03 119560606 T C NA 0 0 29112 93873 75910 0 198895 0.382355 1 1 0 0 1779 5658 4652 0 12089 0.381173 1 1 0 0 27333 88215 71258 0 186806 0.382432 1 1 152097 -45558 6 -45557.9 0.00465661 0.0136651 0.73328 1 0.733238 2 0.430 NA
rs17345563 rs17345563 03 132209203 A G NA 0 0 156461 39925 2509 0 198895 0.112982 1 1 0 0 9462 2481 146 0 12089 0.114691 1 1 0 0 146999 37444 2363 0 186806 0.112871 1 1 44943 -45558 6 -45557.6 0.017682 0.0208625 0.396689 1 0.397624 2 0.440 NA
3:135932359_C_T rs687339 03 135932359 C T NA 0 0 10286.6 70108.3 118500 -8.44011e-10 198895 0.227963 0.997167 0.997167 0 0 639.992 4231.06 7217.95 0 12089 0.227936 0.997431 0.997431 0 0 9646.57 65877.3 111282 2.55795e-13 186806 0.227965 0.997149 0.997149 90681.5 -45558 6 -45558 0.000562574 0.0158563 0.971697 1 0.971692 1 0.290 NA
3:156798294_A_G rs1482852 03 156798294 A G NA 0 0 71223.8 95891.5 31779.7 7.27596e-10 198895 0.400842 0.996852 0.996852 0 0 4364.2 5828.22 1896.59 0 12089 0.39794 0.996956 0.996956 0 0 66859.6 90063.3 29883.1 -4.70179e-12 186806 0.401029 0.996845 0.996845 159451 -45558 6 -45557.6 -0.0122918 0.0136243 0.366953 1 0.366779 2 0.440 NA
3:170727218_G_A rs10513688 03 170727218 G A NA 0 0 162135 34859.4 1900.5 6.40284e-10 198895 0.0971881 0.999871 0.999871 0 0 9854.72 2121.27 113.008 0 12089 0.0970836 0.999861 0.999861 0 0 152280 32738.2 1787.49 -3.05533e-13 186806 0.0971948 0.999872 0.999872 38660.4 -45558 6 -45558 -0.00127184 0.0224124 0.954746 1 0.95474 2 0.440 NA
rs6831256 rs6831256 04 3473139 A G NA 0 0 66067 97172 35656 0 198895 0.42355 1 1 0 0 4020 5883 2186 0 12089 0.424146 1 1 0 0 62047 91289 33470 0 186806 0.423512 1 1 168484 -45558 6 -45558 0.00301413 0.0134423 0.82258 1 0.822592 2 0.420 NA
4:26062990_A_G rs10019888 04 26062990 A G NA 0 0 138553 54900.8 5441.09 3.63798e-09 198895 0.165371 0.990891 0.990891 0 0 8511.12 3234.78 343.094 2.22045e-16 12089 0.162171 0.991503 0.991503 0 0 130042 51666.1 5098 -3.29026e-12 186806 0.165578 0.990852 0.990852 65783 -45558 6 -45557 -0.0250528 0.0180776 0.165794 1 0.164737 2 0.410 NA
rs442177 rs442177 04 88030261 G T NA 0 0 33006 95717 70172 0 198895 0.406569 1 1 0 0 1901 5777 4411 0 12089 0.396187 1 1 0 0 31105 89940 65761 0 186806 0.407241 1 1 161729 -45558 6 -45552.3 0.0457946 0.0135557 0.000729454 1 0.000717128 3 0.580 NA
4:88160140_C_T rs10029254 04 88160140 C T NA 0 0 117500 70761.8 10633.5 -2.91038e-10 198895 0.23135 0.999774 0.999774 0 0 7127.49 4285.51 676.008 0 12089 0.233167 0.999759 0.999759 0 0 110372 66476.3 9957.46 -4.26326e-14 186806 0.231232 0.999775 0.999775 92028.8 -45558 6 -45557.8 0.0102344 0.0157162 0.514917 1 0.515252 2 0.430 NA
rs3822072 rs3822072 04 89741269 G A NA 0 0 59755 98618 40522 0 198895 0.45165 1 1 0 0 3650 5878 2561 0 12089 0.454959 1 1 0 0 56105 92740 37961 0 186806 0.451436 1 1 179662 -45558 6 -45557.4 0.015172 0.0133471 0.255651 1 0.255747 2 0.430 NA
rs2602836 rs2602836 04 100014805 A G NA 0 0 34960 97333 66602 0 198895 0.420456 1 1 0 0 2115 5933 4041 0 12089 0.420341 1 1 0 0 32845 91400 62561 0 186806 0.420463 1 1 167253 -45558 6 -45558 0.00074369 0.0134773 0.955994 1 0.955994 2 0.430 NA
rs13107325 rs13107325 04 103188709 C T NA 0 0 170576 27264 1055 0 198895 0.073843 1 1 0 0 10348 1677 64 0 12089 0.0746546 1 1 0 0 160228 25587 991 0 186806 0.0737905 1 1 29374 -45558 6 -45557.9 0.0118586 0.0253141 0.639457 1 0.639946 2 0.430 NA
rs6450176 rs6450176 05 53298025 G A NA 0 0 110943 75257 12695 0 198895 0.253015 1 1 0 0 6682 4619 788 0 12089 0.256225 1 1 0 0 104261 70638 11907 0 186806 0.252808 1 1 100647 -45558 6 -45557.3 0.0177412 0.0152184 0.243707 1 0.244302 2 0.440 NA
5:55861786_C_T rs9686661 05 55861786 C T NA 0 0 127505 63467 7923.12 2.61934e-10 198895 0.199385 0.999695 0.999695 0 0 7854.59 3768.37 466.039 0 12089 0.19441 0.999703 0.999703 0 0 119650 59698.7 7457.08 -2.57572e-13 186806 0.199707 0.999695 0.999695 79313.3 -45558 6 -45555.9 -0.0339386 0.0167634 0.0429117 1 0.0422816 2 0.430 NA
5:67714246_A_G rs4976033 05 67714246 A G NA 0 0 70842.9 95795 32257.1 1.67056e-08 198895 0.403 0.972734 0.972734 0 0 4244.06 5796.2 2048.74 2.22045e-16 12089 0.409202 0.973459 0.973459 0 0 66598.8 89998.8 30208.3 -4.40226e-12 186806 0.402598 0.972687 0.972687 160309 -45558 6 -45555.8 0.0289399 0.0136981 0.0346265 1 0.0347683 2 0.430 NA
5:74562029_C_G rs2006760 05 74562029 C G NA 0 0 125789 64741.5 8364.24 4.86034e-09 198895 0.204807 0.974849 0.974849 0 0 7650.46 3916.03 522.506 2.22045e-16 12089 0.205188 0.97415 0.97415 0 0 118139 60825.5 7841.73 -8.14082e-12 186806 0.204782 0.974894 0.974894 81470 -45558 6 -45558 0.00252586 0.0166614 0.879503 1 0.879529 2 0.430 NA
rs7703051 rs7703051 05 74625487 C A NA 0 0 77793 93053 28049 0 198895 0.374949 1 1 0 0 4687 5665 1737 0 12089 0.377988 1 1 0 0 73106 87388 26312 0 186806 0.374752 1 1 149151 -45558 6 -45557.5 0.013859 0.0136864 0.311248 1 0.311489 2 0.430 NA
5:74648496_G_T rs17238484 05 74648496 G T NA 0 0 119494 69071.4 10329.1 -3.49246e-10 198895 0.22557 0.99944 0.99944 0 0 7271.63 4178.05 639.314 0 12089 0.225688 0.999651 0.999651 0 0 112223 64893.3 9689.82 -1.13687e-13 186806 0.225563 0.999427 0.999427 89729.7 -45558 6 -45558 0.00101411 0.0158358 0.948939 1 0.948943 2 0.430 NA
rs12916 rs12916 05 74656539 T C NA 0 0 71558 95473 31864 0 198895 0.400214 1 1 0 0 4344 5783 1962 0 12089 0.401481 1 1 0 0 67214 89690 29902 0 186806 0.400132 1 1 159201 -45558 6 -45557.9 0.00571745 0.0135479 0.673012 1 0.673062 2 0.430 NA
rs4530754 rs4530754 05 122855416 G A NA 0 0 41316 98463 59116 0 198895 0.455253 1 1 0 0 2587 5995 3507 0 12089 0.461949 1 1 0 0 38729 92468 55609 0 186806 0.454819 1 1 181095 -45558 6 -45555.7 -0.0286933 0.0133063 0.0310546 1 0.0311095 2 0.430 NA
rs6882076 rs6882076 05 156390297 T C NA 0 0 26693 92074 80128 0 198895 0.36567 1 1 0 0 1621 5614 4854 0 12089 0.366283 1 1 0 0 25072 86460 75274 0 186806 0.365631 1 1 145460 -45558 6 -45558 -0.0036084 0.0137626 0.793176 1 0.793205 2 0.430 NA
6:16109163_A_C rs2294261 06 16109163 A C NA 0 0 51871 99023.5 48000.5 3.25963e-09 198895 0.49027 0.994401 0.994401 0 0 3146.11 6134.58 2808.31 -4.44089e-16 12089 0.486028 0.994432 0.994432 0 0 48724.9 92888.9 45192.2 -1.12621e-12 186806 0.490545 0.994399 0.994399 195025 -45558 6 -45557.2 -0.017066 0.0133036 0.19956 1 0.199529 2 0.440 NA
6:26093141_G_A rs1800562 06 26093141 G A NA 0 0 169714 27957.2 1223.81 -3.20142e-10 198895 0.0764343 0.997336 0.997336 0 0 10297 1720.11 71.8784 0 12089 0.0770895 0.997449 0.997449 0 0 159417 26237.1 1151.93 -8.71525e-13 186806 0.0763919 0.997329 0.997329 30404.8 -45558 6 -45558 0.00820768 0.0249546 0.742228 1 0.74248 2 0.430 NA
rs2247056 rs2247056 06 31265490 T C NA 0 0 17554 82994 98347 0 198895 0.296895 1 1 0 0 1007 5071 6011 0 12089 0.293035 1 1 0 0 16547 77923 92336 0 186806 0.297145 1 1 118102 -45558 6 -45556.9 0.0215041 0.014654 0.142252 1 0.141744 2 0.430 NA
6:34563164_A_G rs205262 06 34563164 A G NA 0 0 106574 77958 14363.4 -3.7835e-10 198895 0.268194 0.998595 0.998595 0 0 6526.18 4732.21 830.608 0 12089 0.264432 0.998697 0.998697 0 0 100047 73225.8 13532.8 -6.60805e-13 186806 0.268437 0.998588 0.998588 106685 -45558 6 -45557.1 -0.0203085 0.0150515 0.177252 1 0.176644 2 0.430 NA
6:43757896_C_A rs998584 06 43757896 C A NA 0 0 53115.8 99440.2 46339 -4.68572e-09 198895 0.482964 0.994674 0.994674 0 0 3294.83 5991.78 2802.4 0 12089 0.479633 0.994609 0.994609 0 0 49821 93448.4 43536.6 -1.22569e-12 186806 0.483179 0.994679 0.994679 192118 -45558 6 -45557.4 -0.014445 0.013332 0.278595 1 0.278553 2 0.420 NA
rs17789218 rs17789218 06 100600097 T C NA 0 0 113411 73640 11844 0 198895 0.244672 1 1 0 0 6929 4450 710 0 12089 0.242783 1 1 0 0 106482 69190 11134 0 186806 0.244794 1 1 97328 -45558 6 -45557.7 -0.0116499 0.0155012 0.452323 1 0.451929 2 0.430 NA
6:116337503_G_A rs868943 06 116337503 G A NA 0 0 66449.4 96880.9 35564.7 -9.31323e-10 198895 0.422359 0.999387 0.999387 0 0 4144.89 5808.85 2135.25 0 12089 0.416881 0.999597 0.999597 0 0 62304.5 91072 33429.4 -5.24025e-14 186806 0.422714 0.999374 0.999374 168010 -45558 6 -45556.4 -0.0244935 0.0134683 0.0689719 1 0.0688076 2 0.430 NA
rs9491696 rs9491696 06 127452639 C G NA 0 0 51008 99553 48334 0 198895 0.493278 1 1 0 0 3217 5994 2878 0 12089 0.485979 1 1 0 0 47791 93559 45456 0 186806 0.49375 1 1 196221 -45558 6 -45555.2 -0.0313186 0.0132953 0.0184916 1 0.0184774 2 0.440 NA
6:139831757_T_C rs634869 06 139831757 T C NA 0 0 33358.8 96181.9 69354.3 -2.61934e-10 198895 0.409511 0.999687 0.999687 0 0 2070.17 5828.67 4190.16 0 12089 0.412317 0.999433 0.999433 0 0 31288.7 90353.2 65164.1 -1.42109e-14 186806 0.40933 0.999704 0.999704 162900 -45558 6 -45557.6 -0.0123957 0.0134899 0.358153 1 0.358306 2 0.440 NA
6:152040291_T_C rs12525163 06 152040291 T C NA 0 0 104825 79167.5 14902.9 -1.04774e-09 198895 0.273947 0.998598 0.998598 0 0 6264.91 4865.95 958.137 2.22045e-16 12089 0.280512 0.998706 0.998706 0 0 98559.7 74301.5 13944.8 -5.51559e-13 186806 0.273522 0.998591 0.998591 108973 -45558 6 -45555.2 0.034847 0.0148012 0.0185556 1 0.0188196 2 0.430 NA
6:160575985_C_T rs2297374 06 160575985 C T NA 0 0 78080.8 92922.5 27891.7 -3.20142e-09 198895 0.37383 0.996774 0.996774 0 0 4747.21 5640.47 1701.32 0 12089 0.374022 0.996739 0.996739 0 0 73333.6 87282 26190.4 -2.68363e-12 186806 0.373818 0.996777 0.996777 148706 -45558 6 -45558 0.00113238 0.0137303 0.934271 1 0.934273 2 0.430 NA
rs1564348 rs1564348 06 160578860 T C NA 0 0 137030 56140 5725 0 198895 0.169914 1 1 0 0 8321 3424 344 0 12089 0.170072 1 1 0 0 128709 52716 5381 0 186806 0.169904 1 1 67590 -45558 6 -45558 0.00091068 0.017679 0.958918 1 0.958921 2 0.440 NA
rs702485 rs702485 07 6449272 A G NA 0 0 58935 98622 41338 0 198895 0.455763 1 1 0 0 3536 5936 2617 0 12089 0.46199 1 1 0 0 55399 92686 38721 0 186806 0.45536 1 1 181298 -45558 6 -45556 0.0264286 0.0133231 0.0472936 1 0.0473595 2 0.430 NA
7:16152174_T_A rs17286602 07 16152174 T A NA 0 0 64885.2 97526.6 36483.2 -1.74623e-10 198895 0.4286 0.996438 0.996438 0 0 3959.84 5932.33 2196.84 0 12089 0.427083 0.99607 0.99607 0 0 60925.4 91594.3 34286.4 -1.10001e-12 186806 0.428699 0.996462 0.996462 170493 -45558 6 -45557.9 -0.00688715 0.013454 0.60872 1 0.608667 2 0.430 NA
rs10282707 rs10282707 07 17911038 C T NA 0 0 72336 95286 31273 0 198895 0.396772 1 1 0 0 4402 5893 1794 0 12089 0.392133 1 1 0 0 67934 89393 29479 0 186806 0.397072 1 1 157832 -45558 6 -45556.9 -0.0198924 0.0136063 0.143742 1 0.143492 2 0.440 NA
rs12670798 rs12670798 07 21607352 T C NA 0 0 112457 74302 12136 0 198895 0.247804 1 1 0 0 6802 4553 734 0 12089 0.249028 1 1 0 0 105655 69749 11402 0 186806 0.247725 1 1 98574 -45558 6 -45557.9 0.00662051 0.0153666 0.666586 1 0.666738 2 0.440 NA
rs4722551 rs4722551 07 25991826 T C NA 0 0 140875 53018 5002 0 198895 0.15843 1 1 0 0 8534 3244 311 0 12089 0.159897 1 1 0 0 132341 49774 4691 0 186806 0.158335 1 1 63022 -45558 6 -45557.8 0.0121882 0.0181111 0.500966 1 0.501485 2 0.430 NA
rs2073547 rs2073547 07 44582331 A G NA 0 0 132701 59031 7163 0 198895 0.184411 1 1 0 0 8199 3455 435 0 12089 0.178882 1 1 0 0 124502 55576 6728 0 186806 0.184769 1 1 73357 -45558 6 -45555.5 -0.0380412 0.017198 0.0269697 1 0.0264119 2 0.440 NA
rs217386 rs217386 07 44600695 G A NA 0 0 66281 96833 35781 0 198895 0.423326 1 1 0 0 3950 5962 2177 0 12089 0.426669 1 1 0 0 62331 90871 33604 0 186806 0.42311 1 1 168395 -45558 6 -45557.4 0.0143914 0.0134036 0.28296 1 0.283111 2 0.430 NA
rs4917014 rs4917014 07 50305863 T G NA 0 0 92016 86749 20130 0 198895 0.319287 1 1 0 0 5651 5178 1260 0 12089 0.318389 1 1 0 0 86365 81571 18870 0 186806 0.319345 1 1 127009 -45558 6 -45558 -0.00457968 0.0142775 0.74839 1 0.748331 2 0.430 NA
rs17145738 rs17145738 07 72982874 C T NA 0 0 153310 42512 3073 0 198895 0.122321 1 1 0 0 9302 2596 191 0 12089 0.12317 1 1 0 0 144008 39916 2882 0 186806 0.122266 1 1 48658 -45558 6 -45557.9 0.0076253 0.0201598 0.70525 1 0.705488 2 0.430 NA
rs799160 rs799160 07 73060006 C T NA 0 0 51950 99542 47403 0 198895 0.488569 1 1 0 0 3147 6003 2939 0 12089 0.491397 1 1 0 0 48803 93539 44464 0 186806 0.488386 1 1 194348 -45558 6 -45557.6 0.0122439 0.0133002 0.357269 1 0.357284 2 0.430 NA
7:116358044_A_G rs38855 07 116358044 A G NA 0 0 55919.5 99039.3 43936.2 2.61934e-10 198895 0.469875 0.989685 0.989685 0 0 3404.65 5992.56 2691.79 4.44089e-16 12089 0.470516 0.990557 0.990557 0 0 52514.8 93046.7 41244.4 -1.33715e-12 186806 0.469834 0.989628 0.989628 186912 -45558 6 -45558 0.00242902 0.0133565 0.855692 1 0.855695 2 0.430 NA
7:130444934_A_G rs3996352 07 130444934 A G NA 0 0 51648 99077 48170 -2.91038e-11 198895 0.491257 0.996054 0.996054 0 0 3125.4 6038.12 2925.48 0 12089 0.491731 0.996008 0.996008 0 0 48522.6 93038.9 45244.5 -1.72751e-12 186806 0.491226 0.996057 0.996057 195417 -45558 6 -45558 0.00181759 0.0132915 0.89123 1 0.89123 2 0.430 NA
rs17173637 rs17173637 07 150529449 T C NA 0 0 166658 30799 1438 0 198895 0.0846552 1 1 0 0 10172 1831 86 0 12089 0.0828439 1 1 0 0 156486 28968 1352 0 186806 0.0847724 1 1 33675 -45558 6 -45557.4 -0.0254467 0.0240764 0.29055 1 0.289051 2 0.430 NA
8:9184231_G_A rs4240624 08 9184231 G A NA 0 0 1678.47 33080.2 164136 5.82077e-11 198895 0.091599 0.999333 0.999333 0 0 109.988 1922.49 10056.5 0 12089 0.0886124 0.999439 0.999439 0 0 1568.49 31157.7 154080 3.73035e-14 186806 0.0917923 0.999326 0.999326 36437.2 -45558 6 -45556.6 0.0392064 0.0233358 0.0929381 1 0.091392 2 0.430 NA
8:9267117_C_T rs9693857 08 9267117 C T NA 0 0 61224.8 98469.5 39200.7 -2.56114e-09 198895 0.444634 0.995235 0.995235 0 0 3776.58 5917.71 2394.71 0 12089 0.442846 0.994434 0.994434 0 0 57448.2 92551.7 36806 -1.49702e-12 186806 0.44475 0.995287 0.995287 176871 -45558 6 -45557.9 -0.00725961 0.0134199 0.588535 1 0.58849 2 0.430 NA
8:15799853_G_C rs4332136 08 15799853 G C NA 0 0 195740 3143.07 12.0275 8.44011e-10 198895 0.0079618 0.978143 0.978143 0 0 11902.8 186.2 0.0470588 0 12089 0.00770511 0.979748 0.979748 0 0 183837 2956.87 11.9804 -2.06413e-12 186806 0.00797841 0.978043 0.978043 3167.13 -45558 6 -45557.9 -0.0341984 0.0766815 0.655612 1 0.653992 2 0.430 NA
rs4921914 rs4921914 08 18272438 C T NA 0 0 9578 69364 119953 0 198895 0.222529 1 1 0 0 558 4226 7305 0 12089 0.220945 1 1 0 0 9020 65138 112648 0 186806 0.222632 1 1 88520 -45558 6 -45557.8 0.00966635 0.0160601 0.54725 1 0.546939 2 0.440 NA
rs12678919 rs12678919 08 19844222 A G NA 0 0 161933 35095 1867 0 198895 0.0976118 1 1 0 0 9866 2110 113 0 12089 0.0966168 1 1 0 0 152067 32985 1754 0 186806 0.0976762 1 1 38829 -45558 6 -45557.9 -0.0123927 0.0224843 0.581517 1 0.580966 2 0.430 NA
8:19865843_G_A rs894210 08 19865843 G A NA 0 0 42010.2 98880 58004.9 -3.49246e-10 198895 0.459791 0.992936 0.992936 0 0 2491.6 6008.72 3588.67 0 12089 0.454625 0.993291 0.993291 0 0 39518.5 92871.3 54416.2 -1.10911e-12 186806 0.460125 0.992913 0.992913 182900 -45558 6 -45556.6 0.0223992 0.0133865 0.094275 1 0.0941775 2 0.440 NA
rs10102164 rs10102164 08 55421614 G A NA 0 0 123546 66365 8984 0 198895 0.212004 1 1 0 0 7631 3918 540 0 12089 0.206717 1 1 0 0 115915 62447 8444 0 186806 0.212346 1 1 84333 -45558 6 -45555.8 -0.0345396 0.0163817 0.0349946 1 0.0344563 2 0.430 NA
8:59385919_C_T rs2326077 08 59385919 C T NA 0 0 22398.9 88824.3 87671.9 5.52973e-10 198895 0.335911 0.998937 0.998937 0 0 1419.2 5418.76 5251.04 0 12089 0.341516 0.998978 0.998978 0 0 20979.7 83405.5 82420.8 3.37508e-14 186806 0.335548 0.998934 0.998934 133622 -45558 6 -45556.1 -0.027286 0.014016 0.0515608 1 0.0518568 2 0.440 NA
rs2293889 rs2293889 08 116599199 T G NA 0 0 36597 98109 64189 0 198895 0.430637 1 1 0 0 2247 6031 3811 0 12089 0.435313 1 1 0 0 34350 92078 60378 0 186806 0.430334 1 1 171303 -45558 6 -45556.9 -0.0200234 0.0134326 0.136053 1 0.1362 2 0.430 NA
8:116663898_G_A rs2737252 08 116663898 G A NA 0 0 102697 80451.2 15746.4 -1.60071e-09 198895 0.281415 0.996547 0.996547 0 0 6259.72 4893.09 936.196 0 12089 0.27982 0.996593 0.996593 0 0 96437.6 75558.1 14810.2 -6.61915e-13 186806 0.281518 0.996545 0.996545 111944 -45558 6 -45557.8 -0.00973182 0.0148253 0.511544 1 0.51128 2 0.440 NA
8:121868551_G_T rs4871137 08 121868551 G T NA 0 0 20299.8 86208.7 92386.5 -1.01863e-09 198895 0.318782 0.997662 0.997662 0 0 1266.15 5241.9 5580.95 0 12089 0.321541 0.997885 0.997885 0 0 19033.7 80966.8 86805.6 3.55271e-15 186806 0.318604 0.997648 0.997648 126808 -45558 6 -45557.5 -0.0142711 0.0142318 0.315976 1 0.316337 2 0.440 NA
8:126474306_G_A rs2980885 08 126474306 G A NA 0 0 9983.43 69504.5 119407 -7.5961e-09 198895 0.224921 0.979571 0.979571 0 0 618.082 4193.09 7277.82 0 12089 0.224554 0.980375 0.980375 0 0 9365.35 65311.4 112129 -4.68514e-13 186806 0.224945 0.979519 0.979519 89471.3 -45558 6 -45558 0.00231367 0.016092 0.885676 1 0.885654 2 0.430 NA
8:126482621_C_A rs2954022 08 126482621 C A NA 0 0 56593.9 99169.1 43132.1 -5.23869e-10 198895 0.466159 0.999678 0.999678 0 0 3475.51 5952.41 2661.09 0 12089 0.466316 0.999808 0.999808 0 0 53118.3 93216.7 40471 -2.66454e-14 186806 0.466148 0.999669 0.999669 185433 -45558 6 -45558 0.000379306 0.0133236 0.977288 1 0.977289 1 0.290 NA
8:126482621_C_T rs2954022 08 126482621 C T NA 0 0 198702 193.106 0 1.60071e-09 198895 0.000485447 0.70518 0.70518 0 0 12078.4 10.5529 0 0 12089 0.000436469 0.689424 0.689424 0 0 186623 182.553 0 -1.73195e-12 186806 0.000488616 0.706091 0.706091 193.106 -45558 6 -45557.9 -0.15253 0.388319 0.69447 1 0.685955 2 0.410 NA
rs4075205 rs4075205 08 144284709 T C NA 0 0 57262 98740 42893 0 198895 0.463878 1 1 0 0 3515 5965 2609 0 12089 0.462528 1 1 0 0 53747 92775 40284 0 186806 0.463965 1 1 184526 -45558 6 -45557.9 -0.00687537 0.0133068 0.605378 1 0.605351 2 0.410 NA
8:145022657_G_T rs7832643 08 145022657 G T NA 0 0 70738.1 95747.3 32409.7 2.03727e-10 198895 0.403647 0.991751 0.991751 0 0 4320.85 5791.76 1976.38 0 12089 0.403033 0.991192 0.991192 0 0 66417.2 89955.5 30433.3 -5.63993e-13 186806 0.403686 0.991787 0.991787 160567 -45558 6 -45558 -0.00294438 0.0135935 0.828518 1 0.828504 2 0.410 NA
9:2640759_A_G rs3780181 09 2640759 A G NA 0 0 172896 25060.6 938.561 3.17232e-09 198895 0.0677183 0.983529 0.983529 0 0 10540.1 1499.35 49.5451 8.88178e-16 12089 0.0661111 0.982403 0.982403 0 0 162356 23561.2 889.016 -3.63931e-12 186806 0.0678223 0.9836 0.9836 26937.7 -45558 6 -45557.5 -0.0275291 0.0269137 0.306372 1 0.30464 2 0.440 NA
9:15304782_C_A rs686030 09 15304782 C A NA 0 0 3950.81 48139 146805 -2.91038e-10 198895 0.14088 0.997874 0.997874 0 0 230.184 2882.44 8976.37 0 12089 0.138258 0.997536 0.997536 0 0 3720.63 45256.6 137829 1.06581e-14 186806 0.14105 0.997896 0.997896 56040.6 -45558 6 -45557.3 0.0231002 0.0192426 0.229958 1 0.228813 2 0.430 NA
9:16904846_C_T rs7033354 09 16904846 C T NA 0 0 20620.5 86715 91559.4 -1.86265e-09 198895 0.321667 0.997876 0.997876 0 0 1288.53 5322.29 5478.17 0 12089 0.326717 0.997587 0.997587 0 0 19332 81392.8 86081.2 -8.88178e-14 186806 0.321341 0.997894 0.997894 127956 -45558 6 -45556.4 -0.0253625 0.0141777 0.0736303 1 0.0740024 2 0.430 NA
rs1883025 rs1883025 09 107664301 C T NA 0 0 110576 75357 12962 0 198895 0.254609 1 1 0 0 6748 4584 757 0 12089 0.252213 1 1 0 0 103828 70773 12205 0 186806 0.254764 1 1 101281 -45558 6 -45557.6 -0.0131589 0.0152744 0.388963 1 0.38851 2 0.430 NA
9:107684230_T_G rs2472509 09 107684230 T G NA 0 0 89914.2 87802 21178.8 -4.65661e-10 198895 0.327207 0.982598 0.982598 0 0 5399.47 5441.96 1247.56 1.55431e-15 12089 0.328277 0.982458 0.982458 0 0 84514.7 82360 19931.3 -4.1287e-12 186806 0.327138 0.982607 0.982607 130160 -45558 6 -45557.9 0.00565992 0.0142824 0.691893 1 0.691977 2 0.430 NA
rs8176720 rs8176720 09 136132873 T C NA 0 0 89378 87632 21885 0 198895 0.33033 1 1 0 0 5610 5252 1227 0 12089 0.318719 1 1 0 0 83768 82380 20658 0 186806 0.331081 1 1 131402 -45558 6 -45550.3 -0.0558019 0.0142223 8.72507e-05 1 8.31319e-05 3 0.580 NA
rs579459 rs579459 09 136154168 T C NA 0 0 124586 65763 8546 0 198895 0.208288 1 1 0 0 7411 4143 535 0 12089 0.215609 1 1 0 0 117175 61620 8011 0 186806 0.207815 1 1 82855 -45558 6 -45553.8 0.0472121 0.0162163 0.00359819 1 0.00372935 3 0.580 NA
10:5196273_A_G rs1781930 10 5196273 A G NA 0 0 6298.49 58199.9 134397 5.82077e-11 198895 0.177976 0.999527 0.999527 0 0 385.937 3526.54 8176.52 0 12089 0.177782 0.999574 0.999574 0 0 5912.55 54673.4 126220 2.84217e-14 186806 0.177988 0.999524 0.999524 70796.9 -45558 6 -45558 0.00205728 0.0173689 0.905714 1 0.905696 2 0.430 NA
rs970548 rs970548 10 46013277 A C NA 0 0 112714 73989 12192 0 198895 0.247299 1 1 0 0 6899 4441 749 0 12089 0.245637 1 1 0 0 105815 69548 11443 0 186806 0.247406 1 1 98373 -45558 6 -45557.8 -0.00960337 0.0154113 0.533195 1 0.532902 2 0.430 NA
10:65301725_T_C rs7897379 10 65301725 T C NA 0 0 53932.2 99416.2 45546.6 -2.91038e-10 198895 0.47892 0.99906 0.99906 0 0 3295.87 6080.97 2712.16 0 12089 0.475858 0.998766 0.998766 0 0 50636.3 93335.2 42834.5 -4.08562e-14 186806 0.479118 0.999079 0.999079 190509 -45558 6 -45557.6 -0.0126041 0.0133146 0.343824 1 0.343781 2 0.430 NA
rs2068888 rs2068888 10 94839642 G A NA 0 0 60035 98457 40403 0 198895 0.450647 1 1 0 0 3681 5983 2425 0 12089 0.448052 1 1 0 0 56354 92474 37978 0 186806 0.450815 1 1 179263 -45558 6 -45557.7 -0.0106784 0.0133479 0.423707 1 0.423632 2 0.430 NA
rs2255141 rs2255141 10 113933886 A G NA 0 0 15150 79439 104306 0 198895 0.275872 1 1 0 0 879 4840 6370 0 12089 0.272893 1 1 0 0 14271 74599 97936 0 186806 0.276064 1 1 109739 -45558 6 -45557.4 0.0160288 0.014905 0.282195 1 0.281683 2 0.440 NA
rs2923084 rs2923084 11 10388782 A G NA 0 0 133922 58586 6387 0 198895 0.179391 1 1 0 0 8195 3532 362 0 12089 0.176028 1 1 0 0 125727 55054 6025 0 186806 0.179609 1 1 71360 -45558 6 -45557 -0.0246365 0.0174247 0.157395 1 0.156426 2 0.430 NA
11:14276999_G_A rs2303975 11 14276999 G A NA 0 0 157247 39204.1 2443.56 8.44011e-10 198895 0.11084 0.995978 0.995978 0 0 9479.11 2467.02 142.863 0 12089 0.113853 0.996015 0.996015 0 0 147768 36737 2300.7 -1.02851e-12 186806 0.110645 0.995976 0.995976 44091.2 -45558 6 -45556.8 0.033 0.0209583 0.115359 1 0.116719 2 0.430 NA
11:18656271_C_T rs10832962 11 18656271 C T NA 0 0 13301.3 76386 109208 -9.8953e-10 198895 0.258902 0.997224 0.997224 0 0 778.459 4653.33 6657.21 0 12089 0.256855 0.997118 0.997118 0 0 12522.9 71732.7 102550 -2.65121e-13 186806 0.259034 0.997231 0.997231 102989 -45558 6 -45557.7 0.0110284 0.0152208 0.46872 1 0.468371 2 0.440 NA
rs326214 rs326214 11 47298360 G A NA 0 0 20855 86882 91158 0 198895 0.323266 1 1 0 0 1279 5361 5449 0 12089 0.327529 1 1 0 0 19576 81521 85709 0 186806 0.32299 1 1 128592 -45558 6 -45556.9 -0.0207282 0.0141455 0.142825 1 0.143244 2 0.430 NA
rs17788930 rs17788930 11 47752775 A G NA 0 0 84834 89996 24065 0 198895 0.347233 1 1 0 0 5149 5502 1438 0 12089 0.346513 1 1 0 0 79685 84494 22627 0 186806 0.34728 1 1 138126 -45558 6 -45558 -0.0032642 0.0139397 0.814856 1 0.814829 2 0.440 NA
11:51512090_T_C rs11246602 11 51512090 T C NA 0 0 149747 45634.4 3513.45 2.79397e-09 198895 0.132385 0.998709 0.998709 0 0 9105.49 2751.65 231.855 0 12089 0.132987 0.99857 0.99857 0 0 140642 42882.7 3281.59 -2.12896e-12 186806 0.132346 0.998718 0.998718 52661.3 -45558 6 -45558 0.00591935 0.0195623 0.762203 1 0.762349 2 0.440 NA
11:55324308_A_G rs12226802 11 55324308 A G NA 0 0 151059 44515 3321 1.16415e-10 198895 0.128603 0.999733 0.999733 0 0 9189.07 2680.92 219.008 0 12089 0.128999 0.999762 0.999762 0 0 141870 41834.1 3102 -1.88294e-13 186806 0.128577 0.999732 0.999732 51157 -45558 6 -45558 0.0041235 0.0198005 0.835032 1 0.835104 2 0.430 NA
rs174532 rs174532 11 61548874 G A NA 0 0 98179 83196 17520 0 198895 0.297232 1 1 0 0 6011 5010 1068 0 12089 0.295558 1 1 0 0 92168 78186 16452 0 186806 0.297341 1 1 118236 -45558 6 -45557.8 -0.0094757 0.0145632 0.515265 1 0.515028 2 0.430 NA
rs1535 rs1535 11 61597972 A G NA 0 0 85277 89927 23691 0 198895 0.34518 1 1 0 0 5121 5490 1478 0 12089 0.349326 1 1 0 0 80156 84437 22213 0 186806 0.344911 1 1 137309 -45558 6 -45557 0.0193928 0.0139304 0.163885 1 0.164245 2 0.440 NA
rs12801636 rs12801636 11 65391317 G A NA 0 0 119480 69321 10094 0 198895 0.225016 1 1 0 0 7239 4251 599 0 12089 0.22537 1 1 0 0 112241 65070 9495 0 186806 0.224993 1 1 89509 -45558 6 -45558 0.00214112 0.0158839 0.892771 1 0.89279 2 0.420 NA
rs499974 rs499974 11 75455021 C A NA 0 0 141409 52533 4953 0 198895 0.156965 1 1 0 0 8554 3227 308 0 12089 0.158946 1 1 0 0 132855 49306 4645 0 186806 0.156837 1 1 62439 -45558 6 -45557.6 0.0166627 0.0181456 0.358474 1 0.359274 2 0.430 NA
11:116639104_A_G rs10790162 11 116639104 A G NA 0 0 895.945 25134.5 172865 -5.82077e-11 198895 0.0676901 0.998397 0.998397 0 0 60 1483.56 10545.4 0 12089 0.066323 0.99871 0.99871 0 0 835.945 23651 162319 8.88178e-16 186806 0.0677786 0.998377 0.998377 26926.4 -45558 6 -45557.7 0.022352 0.0266931 0.402383 1 0.401045 2 0.430 NA
rs603446 rs603446 11 116654435 C T NA 0 0 59275 98718 40902 0 198895 0.453812 1 1 0 0 3677 5979 2433 0 12089 0.448548 1 1 0 0 55598 92739 38469 0 186806 0.454153 1 1 180522 -45558 6 -45556.4 -0.0239838 0.0133611 0.0726463 1 0.0725446 2 0.430 NA
11:122534504_T_C rs7117842 11 122534504 T C NA 0 0 78842.1 93002.4 27050.5 -8.14907e-09 198895 0.369802 0.988815 0.988815 0 0 4797.91 5647.02 1644.07 2.22045e-16 12089 0.369557 0.988404 0.988404 0 0 74044.2 87355.3 25406.4 -8.68416e-13 186806 0.369817 0.988841 0.988841 147103 -45558 6 -45558 -0.000360965 0.0138593 0.979221 1 0.97922 1 0.290 NA
rs11220462 rs11220462 11 126243952 G A NA 0 0 149574 45723 3598 0 198895 0.133033 1 1 0 0 9109 2771 209 0 12089 0.131897 1 1 0 0 140465 42952 3389 0 186806 0.133106 1 1 52919 -45558 6 -45557.9 -0.0106254 0.0195772 0.587307 1 0.586876 2 0.430 NA
12:20463526_A_G rs11045163 12 20463526 A G NA 0 0 64552.8 97501 36841.3 3.89991e-09 198895 0.430336 0.9951 0.9951 0 0 3869.4 5966.16 2253.44 0 12089 0.433164 0.995451 0.995451 0 0 60683.3 91534.8 34587.8 -1.2268e-12 186806 0.430153 0.995078 0.995078 171184 -45558 6 -45557.6 0.0124129 0.0134279 0.355273 1 0.35539 2 0.430 NA
12:57844049_C_T rs3741414 12 57844049 C T NA 0 0 114541 72572.5 11781.8 -3.20142e-10 198895 0.241675 0.9992 0.9992 0 0 6843.77 4487.07 758.153 0 12089 0.248299 0.999232 0.999232 0 0 107697 68085.4 11023.6 -2.76934e-12 186806 0.241247 0.999198 0.999198 96136 -45558 6 -45555.1 0.0371869 0.0153713 0.015553 1 0.0158388 2 0.430 NA
rs10861661 rs10861661 12 107174646 A C NA 0 0 112625 74399 11871 0 198895 0.246716 1 1 0 0 6975 4380 734 0 12089 0.241873 1 1 0 0 105650 70019 11137 0 186806 0.247029 1 1 98141 -45558 6 -45556.4 -0.0280073 0.0155489 0.0716639 1 0.071073 2 0.430 NA
12:109950144_A_G rs2241210 12 109950144 A G NA 0 0 45368.9 98875.2 54651 5.82077e-11 198895 0.476666 0.999792 0.999792 0 0 2798.18 6027.18 3263.64 0 12089 0.480749 0.999796 0.999796 0 0 42570.7 92848 51387.3 -4.9738e-14 186806 0.476402 0.999792 0.999792 189613 -45558 6 -45557.2 -0.0168142 0.0132659 0.204986 1 0.205031 2 0.430 NA
rs653178 rs653178 12 112007756 C T NA 0 0 46492 98929 53474 0 198895 0.482448 1 1 0 0 2706 5999 3384 0 12089 0.471958 1 1 0 0 43786 92930 50090 0 186806 0.483127 1 1 191913 -45558 6 -45552.2 0.0452026 0.0132816 0.000665492 1 0.000662542 3 0.570 NA
12:112310580_G_A rs6489818 12 112310580 G A NA 0 0 134803 57854.5 6237.1 -5.82077e-11 198895 0.176799 0.999812 0.999812 0 0 8146.34 3575.62 367.039 0 12089 0.178249 0.99978 0.99978 0 0 126657 54278.9 5870.06 -4.24105e-14 186806 0.176705 0.999814 0.999814 70328.7 -45558 6 -45557.8 0.0110912 0.0173516 0.522691 1 0.523124 2 0.430 NA
12:121376416_C_T rs1186380 12 121376416 C T NA 0 0 111466 74913.5 12515.7 3.28873e-09 198895 0.25125 0.991467 0.991467 0 0 6663.55 4618.68 806.765 0 12089 0.257764 0.991235 0.991235 0 0 104802 70294.8 11708.9 -2.95985e-12 186806 0.250829 0.991482 0.991482 99944.8 -45558 6 -45555 0.0372675 0.0152571 0.0145806 1 0.0148443 2 0.430 NA
12:121416650_A_C rs1169288 12 121416650 A C NA 0 0 93052.5 86044.6 19797.9 6.46105e-09 198895 0.315846 0.989067 0.989067 0 0 5691.68 5210.52 1186.8 0 12089 0.313679 0.988823 0.988823 0 0 87360.8 80834 18611.1 -5.32774e-12 186806 0.315986 0.989083 0.989083 125640 -45558 6 -45557.8 -0.0101168 0.0143985 0.482288 1 0.482046 2 0.430 NA
12:125259888_A_G rs838876 12 125259888 A G NA 0 0 19967.3 86301.3 92626.3 -1.15251e-08 198895 0.317343 0.97697 0.97697 0 0 1205.67 5274.79 5608.55 4.44089e-16 12089 0.317897 0.977418 0.977418 0 0 18761.7 81026.6 87017.8 -1.1493e-12 186806 0.317308 0.976941 0.976941 126236 -45558 6 -45558 -0.0026977 0.0144299 0.851698 1 0.851719 2 0.440 NA
12:125283766_C_T rs10773105 12 125283766 C T NA 0 0 48378.4 99603.3 50913.3 4.36557e-10 198895 0.493628 0.997133 0.997133 0 0 2909.21 6073.07 3106.72 0 12089 0.491831 0.99705 0.99705 0 0 45469.2 93530.3 47806.6 -2.35434e-12 186806 0.493744 0.997139 0.997139 196360 -45558 6 -45557.8 0.00790847 0.0133098 0.55239 1 0.552383 2 0.430 NA
rs4942486 rs4942486 13 32953388 T C NA 0 0 45139 99400 54356 0 198895 0.476829 1 1 0 0 2741 6035 3313 0 12089 0.476342 1 1 0 0 42398 93365 51043 0 186806 0.476861 1 1 189678 -45558 6 -45558 0.00218555 0.0133018 0.869492 1 0.86949 2 0.440 NA
rs1341267 rs1341267 13 95284980 C A NA 0 0 31953 95328 71614 0 198895 0.400297 1 1 0 0 1979 5810 4300 0 12089 0.404004 1 1 0 0 29974 89518 67314 0 186806 0.400057 1 1 159234 -45558 6 -45557.3 -0.0165706 0.0135161 0.220202 1 0.220418 2 0.430 NA
rs8017377 rs8017377 14 24883887 G A NA 0 0 54985 99121 44789 0 198895 0.474368 1 1 0 0 3396 5985 2708 0 12089 0.471544 1 1 0 0 51589 93136 42081 0 186806 0.474551 1 1 188699 -45558 6 -45557.6 -0.0124431 0.0132948 0.349305 1 0.349256 2 0.430 NA
rs4983559 rs4983559 14 105277209 G A NA 0 0 29875 94526 74494 0 198895 0.387833 1 1 0 0 1837 5804 4448 0 12089 0.392009 1 1 0 0 28038 88722 70046 0 186806 0.387562 1 1 154276 -45558 6 -45556.9 -0.0197954 0.0136089 0.145781 1 0.146032 2 0.440 NA
rs2412710 rs2412710 15 42683787 G A NA 0 0 191844 6996 55 0 198895 0.0178637 1 1 0 0 11672 416 1 0 12089 0.0172884 1 1 0 0 180172 6580 54 0 186806 0.0179009 1 1 7106 -45558 6 -45557.8 -0.0360964 0.0509357 0.478532 1 0.476284 2 0.430 NA
15:44211273_T_C rs492571 15 44211273 T C NA 0 0 182521 16017.1 357.275 -8.73115e-11 198895 0.0420615 0.997782 0.997782 0 0 11088.9 978.129 21.9961 0 12089 0.0422749 0.997896 0.997896 0 0 171432 15038.9 335.278 -1.18283e-12 186806 0.0420476 0.997774 0.997774 16731.6 -45558 6 -45558 0.00585672 0.0330285 0.859255 1 0.859364 2 0.440 NA
rs1532085 rs1532085 15 58683366 A G NA 0 0 29584 94175 75136 0 198895 0.385487 1 1 0 0 1802 5708 4579 0 12089 0.385144 1 1 0 0 27782 88467 70557 0 186806 0.38551 1 1 153343 -45558 6 -45558 0.00174586 0.0136392 0.898147 1 0.898141 2 0.430 NA
15:58731153_G_C rs261342 15 58731153 G C NA 0 0 9718.2 68424.3 120753 -4.77303e-09 198895 0.220872 0.988399 0.988399 0 0 589.612 4135.79 7363.6 0 12089 0.219828 0.988293 0.988293 0 0 9128.58 64288.5 113389 -1.05693e-12 186806 0.22094 0.988406 0.988406 87860.7 -45558 6 -45557.9 0.00607551 0.0161213 0.706275 1 0.706135 2 0.440 NA
rs2652834 rs2652834 15 63396867 A G NA 0 0 7035 60509 131351 0 198895 0.187483 1 1 0 0 454 3710 7925 0 12089 0.191 1 1 0 0 6581 56799 123426 0 186806 0.187256 1 1 74579 -45558 6 -45556.9 -0.0248063 0.0168846 0.141789 1 0.142684 2 0.430 NA
15:72566615_C_T rs1035744 15 72566615 C T NA 0 0 14438.9 78672.7 105783 -1.71713e-09 198895 0.27037 0.995322 0.995322 0 0 879.639 4759.42 6449.94 0 12089 0.269613 0.995021 0.995021 0 0 13559.3 73913.3 99333.5 -1.19016e-13 186806 0.270419 0.995342 0.995342 107550 -45558 6 -45558 0.00396599 0.0150132 0.791651 1 0.791597 2 0.430 NA
rs3198697 rs3198697 16 15129940 C T NA 0 0 69766 95796 33333 0 198895 0.408411 1 1 0 0 4296 5763 2030 0 12089 0.406278 1 1 0 0 65470 90033 31303 0 186806 0.40855 1 1 162462 -45558 6 -45557.7 -0.00976558 0.013494 0.469252 1 0.469132 2 0.430 NA
rs749671 rs749671 16 31088347 G A NA 0 0 78759 92581 27555 0 198895 0.371279 1 1 0 0 4764 5635 1690 0 12089 0.37286 1 1 0 0 73995 86946 25865 0 186806 0.371177 1 1 147691 -45558 6 -45557.9 0.00739788 0.0137139 0.589582 1 0.589684 2 0.430 NA
16:53799977_T_G rs9930333 16 53799977 T G NA 0 0 66568.3 97093 35233.7 -1.45519e-10 198895 0.421228 0.999837 0.999837 0 0 4326.33 5782 1980.67 0 12089 0.402984 0.999813 0.999813 0 0 62242 91311 33253 -2.01617e-13 186806 0.422409 0.999838 0.999838 167560 -45558 6 -45540.3 -0.0803125 0.01354 3.00186e-09 1 2.76817e-09 3 0.570 NA
rs9989419 rs9989419 16 56985139 A G NA 0 0 31085 94766 73044 0 198895 0.39452 1 1 0 0 1896 5668 4525 0 12089 0.391265 1 1 0 0 29189 89098 68519 0 186806 0.39473 1 1 156936 -45558 6 -45557.4 0.0144904 0.0135788 0.285912 1 0.285689 2 0.430 NA
rs5880 rs5880 16 57015091 G C NA 0 0 177389 20835 671 0 198895 0.0557505 1 1 0 0 10779 1276 34 0 12089 0.0555877 1 1 0 0 166610 19559 637 0 186806 0.0557611 1 1 22177 -45558 6 -45558 -0.00498099 0.0288994 0.863157 1 0.863069 2 0.430 NA
rs16942887 rs16942887 16 67928042 G A NA 0 0 155933 40260 2702 0 198895 0.114794 1 1 0 0 9468 2444 177 0 12089 0.115725 1 1 0 0 146465 37816 2525 0 186806 0.114734 1 1 45664 -45558 6 -45557.9 0.0103135 0.0207248 0.618736 1 0.619144 2 0.430 NA
16:72057282_A_G rs2288002 16 72057282 A G NA 0 0 37347.2 97905.9 63641.8 9.60426e-10 198895 0.433898 0.99485 0.99485 0 0 2293.03 5945.92 3850.05 0 12089 0.435602 0.994823 0.994823 0 0 35054.2 91960 59791.8 -1.02585e-13 186806 0.433788 0.994852 0.994852 172600 -45558 6 -45557.8 -0.00753259 0.0134436 0.575269 1 0.575323 2 0.430 NA
rs2000999 rs2000999 16 72108093 G A NA 0 0 130824 60826 7245 0 198895 0.189336 1 1 0 0 7947 3717 425 0 12089 0.188891 1 1 0 0 122877 57109 6820 0 186806 0.189365 1 1 75316 -45558 6 -45558 -0.00289098 0.016935 0.864452 1 0.864416 2 0.440 NA
rs2925979 rs2925979 16 81534790 T C NA 0 0 17878 83657 97360 0 198895 0.300191 1 1 0 0 1110 5017 5962 0 12089 0.299322 1 1 0 0 16768 78640 91398 0 186806 0.300247 1 1 119413 -45558 6 -45558 0.00470063 0.0145006 0.74581 1 0.745743 2 0.430 NA
rs314253 rs314253 17 7091650 T C NA 0 0 84248 90456 24191 0 198895 0.349023 1 1 0 0 5098 5549 1442 0 12089 0.348788 1 1 0 0 79150 84907 22749 0 186806 0.349039 1 1 138838 -45558 6 -45558 -0.00138635 0.0139353 0.920753 1 0.920748 2 0.430 NA
rs4791641 rs4791641 17 8161149 C T NA 0 0 49094 99294 50507 0 198895 0.496448 1 1 0 0 2904 6132 3053 0 12089 0.493837 1 1 0 0 46190 93162 47454 0 186806 0.496617 1 1 197482 -45558 6 -45557.6 0.0115418 0.0132786 0.384738 1 0.384729 2 0.430 NA
17:37821435_G_T rs931992 17 37821435 G T NA 0 0 21954.7 88130.1 88810.1 2.61934e-10 198895 0.331933 0.998062 0.998062 0 0 1335.2 5331.85 5421.95 0 12089 0.330972 0.997837 0.997837 0 0 20619.5 82798.3 83388.2 -1.65201e-13 186806 0.331995 0.998076 0.998076 132040 -45558 6 -45557.9 0.00480485 0.0141195 0.733632 1 0.733571 2 0.430 NA
rs8077889 rs8077889 17 41878166 A C NA 0 0 122947 66968 8980 0 198895 0.2135 1 1 0 0 7489 4060 540 0 12089 0.21259 1 1 0 0 115458 62908 8440 0 186806 0.213558 1 1 84928 -45558 6 -45557.9 -0.00597654 0.0162429 0.712912 1 0.712774 2 0.430 NA
17:45391804_T_C rs7225700 17 45391804 T C NA 0 0 25183 91115.5 82596.6 -2.91038e-11 198895 0.355669 0.999498 0.999498 0 0 1532.17 5487.19 5069.64 0 12089 0.353691 0.999465 0.999465 0 0 23650.8 85628.3 77526.9 -4.52971e-14 186806 0.355797 0.9995 0.9995 141481 -45558 6 -45557.8 0.00938162 0.0138889 0.499374 1 0.499202 2 0.430 NA
17:66882466_T_G rs4148005 17 66882466 T G NA 0 0 92817 86110.3 19967.7 -2.70666e-09 198895 0.316865 0.998414 0.998414 0 0 5657.93 5230.42 1200.65 0 12089 0.315647 0.998327 0.998327 0 0 87159.1 80879.9 18767 -2.13451e-12 186806 0.316944 0.998419 0.998419 126046 -45558 6 -45557.9 -0.00634059 0.0142987 0.657448 1 0.657339 2 0.430 NA
17:76388202_A_G rs4969178 17 76388202 A G NA 0 0 30088.6 94748.7 74057.7 -1.45519e-09 198895 0.389467 0.976348 0.976348 0 0 1771.52 5759.21 4558.27 6.66134e-16 12089 0.38474 0.977041 0.977041 0 0 28317.1 88989.4 69499.4 -3.97482e-12 186806 0.389772 0.976303 0.976303 154926 -45558 6 -45556.7 0.0221906 0.0138132 0.108168 1 0.107898 2 0.440 NA
rs4939883 rs4939883 18 47167214 T C NA 0 0 6494 58466 133935 0 198895 0.179627 1 1 0 0 413 3583 8093 0 12089 0.182356 1 1 0 0 6081 54883 125842 0 186806 0.179451 1 1 71454 -45558 6 -45557.4 -0.0193421 0.0171913 0.260544 1 0.261401 2 0.430 NA
18:47209143_C_T rs11660468 18 47209143 C T NA 0 0 73688.8 94256.9 30949.3 1.89175e-09 198895 0.392557 0.997596 0.997596 0 0 4392.4 5760.9 1935.71 0 12089 0.398392 0.997481 0.997481 0 0 69296.4 88496 29013.6 -2.37144e-12 186806 0.39218 0.997603 0.997603 156155 -45558 6 -45556.1 0.0262278 0.0135366 0.0526788 1 0.0528666 2 0.440 NA
18:57798110_C_T rs952044 18 57798110 C T NA 0 0 89284.1 88014.1 21596.8 2.15368e-09 198895 0.329842 0.990603 0.990603 0 0 5509.3 5331.29 1248.4 2.22045e-16 12089 0.32377 0.990632 0.990632 0 0 83774.8 82682.8 20348.4 -1.41798e-12 186806 0.330235 0.990601 0.990601 131208 -45558 6 -45555.8 -0.0299842 0.0142554 0.035434 1 0.035149 2 0.430 NA
19:8431581_G_A rs2278236 19 8431581 G A NA 0 0 46701.8 99420.5 52772.7 1.04774e-09 198895 0.484739 0.997545 0.997545 0 0 2823.96 6002.22 3262.83 0 12089 0.481848 0.99745 0.99745 0 0 43877.9 93418.3 49509.9 -1.88161e-12 186806 0.484926 0.997551 0.997551 192824 -45558 6 -45557.6 0.0123644 0.0133075 0.35282 1 0.352788 2 0.430 NA
rs6511720 rs6511720 19 11202306 G T NA 0 0 154444 41736 2715 0 198895 0.11857 1 1 0 0 9462 2478 149 0 12089 0.114815 1 1 0 0 144982 39258 2566 0 186806 0.118813 1 1 47166 -45558 6 -45556.2 -0.0395952 0.0208454 0.0575024 1 0.0563994 2 0.430 NA
19:11227602_C_T rs688 19 11227602 C T NA 0 0 59937.2 98685.2 40272.6 1.16415e-10 198895 0.450566 0.999303 0.999303 0 0 3695.72 5995.69 2397.59 2.22045e-16 12089 0.446309 0.999368 0.999368 0 0 56241.5 92689.5 37875.1 -2.43361e-13 186806 0.450841 0.999299 0.999299 179230 -45558 6 -45557 -0.0189739 0.0133741 0.155985 1 0.155863 2 0.430 NA
19:19407718_T_C rs10401969 19 19407718 T C NA 0 0 169607 28145.6 1142.61 1.74623e-10 198895 0.0764998 0.997404 0.997404 0 0 10294.3 1730.04 64.6157 0 12089 0.0768991 0.997065 0.997065 0 0 159312 26415.6 1078 -2.04059e-13 186806 0.0764739 0.997426 0.997426 30430.9 -45558 6 -45558 0.00574551 0.0249775 0.81807 1 0.818197 2 0.430 NA
rs731839 rs731839 19 33899065 G A NA 0 0 22310 88583 88002 0 198895 0.334858 1 1 0 0 1405 5316 5368 0 12089 0.336091 1 1 0 0 20905 83267 82634 0 186806 0.334778 1 1 133203 -45558 6 -45557.9 -0.0062196 0.0140589 0.658203 1 0.658298 2 0.430 NA
19:35556744_T_C rs1688030 19 35556744 T C NA 0 0 914.369 24746.3 173234 1.16415e-10 198895 0.0668068 0.998221 0.998221 0 0 52.0392 1518.96 10518 0 12089 0.0671286 0.997618 0.997618 0 0 862.329 23227.4 162716 1.77636e-15 186806 0.0667859 0.99826 0.99826 26575.1 -45558 6 -45558 -0.00638702 0.0265482 0.809879 1 0.810031 2 0.430 NA
rs6859 rs6859 19 45382034 A G NA 0 0 35359 97190 66346 0 198895 0.422102 1 1 0 0 2095 5918 4076 0 12089 0.418066 1 1 0 0 33264 91272 62270 0 186806 0.422363 1 1 167908 -45558 6 -45557.2 0.0170438 0.0134702 0.205766 1 0.205582 2 0.430 NA
rs7254892 rs7254892 19 45389596 G A NA 0 0 186709 11981 205 0 198895 0.0311496 1 1 0 0 11369 708 12 0 12089 0.0302755 1 1 0 0 175340 11273 193 0 186806 0.0312062 1 1 12391 -45558 6 -45557.7 -0.030246 0.0386964 0.434437 1 0.432514 2 0.430 NA
rs492602 rs492602 19 49206417 A G NA 0 0 48410 98941 51544 0 198895 0.492121 1 1 0 0 2967 5882 3240 0 12089 0.488709 1 1 0 0 45443 93059 48304 0 186806 0.492342 1 1 195761 -45558 6 -45557.5 0.0137797 0.0133253 0.301087 1 0.301066 2 0.440 NA
rs17695224 rs17695224 19 52324216 G A NA 0 0 106785 77985 14125 0 198895 0.267063 1 1 0 0 6514 4669 906 0 12089 0.268054 1 1 0 0 100271 73316 13219 0 186806 0.266999 1 1 106235 -45558 6 -45557.9 0.0054001 0.0149978 0.718804 1 0.718902 2 0.430 NA
rs103294 rs103294 19 54797848 C T NA 0 0 119629 69046 10220 0 198895 0.224958 1 1 0 0 7250 4201 638 0 12089 0.226528 1 1 0 0 112379 64845 9582 0 186806 0.224856 1 1 89486 -45558 6 -45557.9 0.00883509 0.0158735 0.577804 1 0.578072 2 0.440 NA
rs364585 rs364585 20 12962718 A G NA 0 0 30476 94952 73467 0 198895 0.391925 1 1 0 0 1835 5785 4469 0 12089 0.391058 1 1 0 0 28641 89167 68998 0 186806 0.391982 1 1 155904 -45558 6 -45558 0.00402734 0.0136178 0.767428 1 0.767399 2 0.430 NA
rs2328223 rs2328223 20 17845921 A C NA 0 0 131209 60646 7040 0 198895 0.187853 1 1 0 0 7918 3720 451 0 12089 0.191166 1 1 0 0 123291 56926 6589 0 186806 0.187639 1 1 74726 -45558 6 -45557.1 0.0232539 0.0168912 0.16861 1 0.169504 2 0.430 NA
20:34154741_C_T rs7264396 20 34154741 C T NA 0 0 124093 66117.7 8684.77 2.03727e-10 198895 0.209878 0.999712 0.999712 0 0 7489.48 4096.59 502.933 0 12089 0.211037 0.999659 0.999659 0 0 116603 62021.1 8181.84 -7.81597e-14 186806 0.209803 0.999715 0.999715 83487.2 -45558 6 -45557.9 0.00846994 0.0163174 0.603709 1 0.603966 2 0.420 NA
20:39180436_T_C rs6016381 20 39180436 T C NA 0 0 73134.7 94546.4 31213.8 5.00586e-09 198895 0.394616 0.976049 0.976049 0 0 4444.87 5764.82 1879.31 2.22045e-16 12089 0.393889 0.97656 0.97656 0 0 68689.8 88781.6 29334.5 -5.40101e-12 186806 0.394663 0.976016 0.976016 156974 -45558 6 -45558 -0.00365893 0.0137337 0.789917 1 0.789893 2 0.430 NA
20:39724338_T_C rs6065311 20 39724338 T C NA 0 0 54213.2 99172 45509.8 2.03727e-10 198895 0.478121 0.999483 0.999483 0 0 3292.42 5980.91 2815.67 0 12089 0.480282 0.999601 0.999601 0 0 50920.8 93191.1 42694.1 8.88178e-15 186806 0.477981 0.999475 0.999475 190192 -45558 6 -45557.8 0.00903579 0.0132881 0.496509 1 0.496532 2 0.430 NA
rs1800961 rs1800961 20 43042364 C T NA 0 0 186733 11974 188 0 198895 0.0310465 1 1 0 0 11336 744 9 0 12089 0.0315163 1 1 0 0 175397 11230 179 0 186806 0.0310161 1 1 12350 -45558 6 -45557.9 0.0158445 0.0380193 0.676862 1 0.677521 2 0.430 NA
20:44585420_A_G rs4465830 20 44585420 A G NA 0 0 131843 60147.4 6904.45 4.36557e-10 198895 0.185918 0.999619 0.999619 0 0 7984.25 3669.04 435.714 0 12089 0.187793 0.999433 0.999433 0 0 123859 56478.4 6468.74 -3.49942e-13 186806 0.185797 0.999631 0.999631 73956.3 -45558 6 -45557.7 0.0128327 0.0169959 0.450222 1 0.450754 2 0.440 NA
rs181362 rs181362 22 21932068 C T NA 0 0 129453 62028 7414 0 198895 0.193207 1 1 0 0 7892 3736 461 0 12089 0.192654 1 1 0 0 121561 58292 6953 0 186806 0.193243 1 1 76856 -45558 6 -45558 -0.00349662 0.0168533 0.83564 1 0.83559 2 0.430 NA
rs5763662 rs5763662 22 30378703 C T NA 0 0 189837 8962 96 0 198895 0.0230121 1 1 0 0 11543 541 5 0 12089 0.0227893 1 1 0 0 178294 8421 91 0 186806 0.0230266 1 1 9154 -45558 6 -45558 -0.00860741 0.0445436 0.846774 1 0.846593 2 0.440 NA
22:38595411_G_A rs3761445 22 38595411 G A NA 0 0 31766.7 96008.9 71119.4 -1.33878e-09 198895 0.401072 0.998261 0.998261 0 0 1902.26 5757.71 4429.03 0 12089 0.395493 0.998316 0.998316 0 0 29864.4 90251.2 66690.4 -2.26485e-14 186806 0.401433 0.998257 0.998257 159542 -45558 6 -45556.4 0.0246713 0.0136178 0.0700326 1 0.0698244 2 0.430 NA
# Completed successfully at 2019-06-26 17:41:35
