# Supplementary material for: Predicting the effect of statins on cancer risk using genetic variants from a Mendelian randomization study in the UK Biobank
Source: eLife. 2020 Oct 13;9:e57191. doi: 10.7554/eLife.57191 (PMC7553780; doi:10.7554/eLife.57191)
Supplement: Source data 1. [file elife-57191-data1.zip › Steve_April_ca_cerv.out]

# Analysis: "SNPTEST analysis, started 2019-06-21 22:53:14"
#  started: 2019-06-21 23:02:05
# 
# Analysis properties:
#   -cov_names PC1 PC2 PC3 PC4 PC5 PC6 PC7 PC8 PC9 PC10 (user-supplied)
#   -data /scratch/am2609/Gwas/projects/Steve_April/bgen/Steve_April.bgen /scratch/am2609/Gwas/projects/Steve_April/input/cancer.sample (user-supplied)
#   -exclude_samples /scratch/am2609/Gwas/input_all/exclusion_list.txt (user-supplied)
#   -frequentist 1 (user-supplied)
#   -method newml (user-supplied)
#   -o /scratch/am2609/Gwas/projects/Steve_April/output/Steve_April_ca_cerv.out (user-supplied)
#   -pheno ca_cerv (user-supplied)
# 
alternate_ids rsid chromosome position alleleA alleleB incorrectly_coded all_A all_B all_AA all_AB all_BB all_NULL all_total all_maf all_info all_impute_info cases_A cases_B cases_AA cases_AB cases_BB cases_NULL cases_total cases_maf cases_info cases_impute_info controls_A controls_B controls_AA controls_AB controls_BB controls_NULL controls_total controls_maf controls_info controls_impute_info frequentist_add_null_ll frequentist_add_alternative_ll frequentist_add_beta_1:add/ca_cerv=1 frequentist_add_se_1 frequentist_add_wald_pvalue_1 frequentist_add_degrees_of_freedom frequentist_add_lrt_pvalue iterations comment
rs10903129 rs10903129 01 25768937 A G NA 0 0 72176 181083 114384 0 367643 0.442596 1 1 0 0 56 122 79 0 257 0.455253 1 1 0 0 72120 180961 114305 0 367386 0.442588 1 1 -2114.07 -2113.91 -0.0504774 0.0885766 0.568764 1 0.569075 2 NA
rs4660293 rs4660293 01 40028180 A G NA 0 0 215542 132037 20064 0 367643 0.234147 1 1 0 0 159 84 14 0 257 0.217899 1 1 0 0 215383 131953 20050 0 367386 0.234158 1 1 -2114.07 -2113.72 -0.0892939 0.107057 0.404237 1 0.400334 2 NA
rs2479394 rs2479394 01 55486064 G A NA 0 0 28479 148028 191136 0 367643 0.278784 1 1 0 0 23 96 138 0 257 0.276265 1 1 0 0 28456 147932 190998 0 367386 0.278786 1 1 -2114.07 -2114.07 0.00783833 0.0987838 0.936756 1 0.936719 2 NA
rs11206510 rs11206510 01 55496039 T C NA 0 0 242656 111981 13006 0 367643 0.187673 1 1 0 0 178 71 8 0 257 0.169261 1 1 0 0 242478 111910 12998 0 367386 0.187685 1 1 -2114.07 -2113.53 -0.121644 0.117664 0.301219 1 0.294791 3 NA
1:55502137_C_G rs2149041 01 55502137 C G NA 0 0 242393 112210 13040.4 4.07454e-09 367643 0.188077 0.992299 0.992299 0 0 173.259 74.1882 9.55294 0 257 0.181506 0.987093 0.987093 0 0 242220 112136 13030.8 2.73417e-11 367386 0.188082 0.992302 0.992302 -2114.07 -2114.01 -0.0410205 0.115233 0.721855 1 0.720676 2 NA
rs2479409 rs2479409 01 55504650 G A NA 0 0 44719 166839 156085 0 367643 0.348541 1 1 0 0 32 110 115 0 257 0.338521 1 1 0 0 44687 166729 155970 0 367386 0.348548 1 1 -2114.07 -2113.96 0.0442307 0.0931692 0.634975 1 0.634178 2 NA
rs10888897 rs10888897 01 55513061 T C NA 0 0 56462 175531 135650 0 367643 0.392303 1 1 0 0 42 119 96 0 257 0.394942 1 1 0 0 56420 175412 135554 0 367386 0.392301 1 1 -2114.07 -2114.07 -0.011958 0.0903765 0.894737 1 0.894781 2 NA
1:55518752_C_T rs7552841 01 55518752 C T NA 0 0 142970 172753 51920.5 2.36905e-08 367643 0.376172 0.933839 0.933839 0 0 107.737 121.016 28.2471 0 257 0.34535 0.930695 0.930695 0 0 142862 172632 51892.2 8.08704e-11 367386 0.376193 0.933841 0.933841 -2114.07 -2112.95 -0.14341 0.0963993 0.136838 1 0.133878 3 NA
rs562556 rs562556 01 55524237 G A NA 0 0 11876 108138 247629 0 367643 0.179372 1 1 0 0 14 79 164 0 257 0.208171 1 1 0 0 11862 108059 247465 0 367386 0.179352 1 1 -2114.07 -2112.79 -0.177256 0.108732 0.103057 1 0.109153 3 NA
1:55958030_C_T rs1998013 01 55958030 C T NA 0 0 365213 2424.65 5.47451 -1.92085e-09 367643 0.00331245 0.924788 0.924788 0 0 256 1 0 0 257 0.00194553 1 1 0 0 364957 2423.65 5.47451 -5.04485e-13 367386 0.00331341 0.924757 0.924757 -2114.07 -2113.91 -0.52932 1.00108 0.59698 1 0.562214 3 NA
1:62953373_G_A rs10493326 01 62953373 G A NA 0 0 204911 139081 23651.2 4.94765e-09 367643 0.253484 0.986538 0.986538 0 0 149.867 99.2941 7.83922 0 257 0.223682 0.985208 0.985208 0 0 204761 138982 23643.4 2.92104e-11 367386 0.253505 0.986538 0.986538 -2114.07 -2112.86 -0.164078 0.106744 0.124264 1 0.118642 3 NA
1:63133930_G_A rs4587594 01 63133930 G A NA 0 0 154571 167745 45327.3 -3.43425e-09 367643 0.351427 0.999167 0.999167 0 0 97.1333 128.808 31.0588 0 257 0.37145 0.996913 0.996913 0 0 154474 167616 45296.3 5.40012e-12 367386 0.351413 0.999168 0.999168 -2114.07 -2113.54 0.0955577 0.0916244 0.296981 1 0.299043 2 NA
1:92993807_C_T rs6603981 01 92993807 C T NA 0 0 16188.4 118977 232477 -3.43425e-09 367643 0.205844 0.997189 0.997189 0 0 9.07451 74.9255 173 0 257 0.181079 0.999095 0.999095 0 0 16179.3 118902 232304 6.9349e-12 367386 0.205861 0.997188 0.997188 -2114.07 -2113.16 0.152174 0.114182 0.18262 1 0.17556 3 NA
rs12133576 rs12133576 01 93816400 A G NA 0 0 50176 170925 146542 0 367643 0.368941 1 1 0 0 35 112 110 0 257 0.354086 1 1 0 0 50141 170813 146432 0 367386 0.368951 1 1 -2114.07 -2113.84 0.063303 0.092189 0.492294 1 0.490985 2 NA
rs646776 rs646776 01 109818530 C T NA 0 0 18205 127023 222415 0 367643 0.222271 1 1 0 0 8 88 161 0 257 0.202335 1 1 0 0 18197 126935 222254 0 367386 0.222285 1 1 -2114.07 -2113.37 0.128373 0.109818 0.24242 1 0.236511 3 NA
1:110198727_C_G rs1010167 01 110198727 C G NA 0 0 138015 174554 55073.9 -9.25502e-09 367643 0.387199 0.993892 0.993892 0 0 94.2235 120.043 42.7333 0 257 0.399825 0.995872 0.995872 0 0 137921 174434 55031.1 -3.1676e-11 367386 0.38719 0.993891 0.993891 -2114.07 -2113.91 0.0519423 0.0903167 0.565215 1 0.565917 2 NA
rs267733 rs267733 01 150958836 A G NA 0 0 258995 99148 9500 0 367643 0.160683 1 1 0 0 173 78 6 0 257 0.175097 1 1 0 0 258822 99070 9494 0 367386 0.160673 1 1 -2114.07 -2113.68 0.103939 0.116139 0.370812 1 0.376206 3 NA
rs12145743 rs12145743 01 156700651 T G NA 0 0 161195 164538 41910 0 367643 0.337771 1 1 0 0 117 111 29 0 257 0.328794 1 1 0 0 161078 164427 41881 0 367386 0.337777 1 1 -2114.07 -2113.97 -0.0421468 0.0940496 0.654057 1 0.653292 2 NA
rs4650994 rs4650994 01 178515312 G A NA 0 0 81154 181922 104567 0 367643 0.468158 1 1 0 0 66 124 67 0 257 0.498054 1 1 0 0 81088 181798 104500 0 367386 0.468137 1 1 -2114.07 -2113.13 -0.120746 0.0880155 0.170102 1 0.170267 3 NA
1:182150978_C_A rs1689797 01 182150978 C A NA 0 0 163441 163324 40878.1 -2.44472e-09 367643 0.333312 0.997402 0.997402 0 0 115.125 112.655 29.2196 0 257 0.332868 0.996317 0.996317 0 0 163326 163211 40848.8 -2.90612e-11 367386 0.333312 0.997403 0.997403 -2114.07 -2114.07 0.00180483 0.0938569 0.984658 1 0.984664 1 NA
rs2642438 rs2642438 01 220970028 A G NA 0 0 32490 153267 181886 0 367643 0.296819 1 1 0 0 29 103 125 0 257 0.31323 1 1 0 0 32461 153164 181761 0 367386 0.296808 1 1 -2114.07 -2113.76 -0.0752783 0.0951175 0.428697 1 0.430908 2 NA
1:220985811_T_C rs903319 01 220985811 T C NA 0 0 198725 143094 25823.5 6.98492e-10 367643 0.264851 0.994977 0.994977 0 0 136.078 103.914 17.0078 0 257 0.268345 0.999098 0.999098 0 0 198589 142990 25806.5 1.73372e-12 367386 0.264849 0.994974 0.994974 -2114.07 -2114.07 0.0132164 0.0996407 0.894477 1 0.894585 2 NA
rs4846914 rs4846914 01 230295691 G A NA 0 0 56760 176045 134838 0 367643 0.393813 1 1 0 0 42 120 95 0 257 0.396887 1 1 0 0 56718 175925 134743 0 367386 0.393811 1 1 -2114.07 -2114.06 -0.0153042 0.0903773 0.865531 1 0.865601 2 NA
1:230419344_G_A rs6680658 01 230419344 G A NA 0 0 216249 131491 19903 2.15368e-09 367643 0.232967 0.986 0.986 0 0 162.773 79.2 15.0275 0 257 0.212558 0.994325 0.994325 0 0 216086 131412 19888 3.13634e-11 367386 0.232981 0.985995 0.985995 -2114.07 -2113.43 -0.121308 0.10826 0.262493 1 0.25704 3 NA
1:234849339_G_A rs2587534 01 234849339 G A NA 0 0 85070.7 183737 98835.1 3.7835e-09 367643 0.48128 0.992502 0.992502 0 0 66.0784 128.8 62.1216 0 257 0.492302 0.994252 0.994252 0 0 85004.6 183608 98773 1.17595e-11 367386 0.481262 0.9925 0.9925 -2114.07 -2113.35 -0.106583 0.0885526 0.228738 1 0.228717 3 NA
rs1367117 rs1367117 02 21263900 G A NA 0 0 161878 164017 41748 0 367643 0.336621 1 1 0 0 103 124 30 0 257 0.357977 1 1 0 0 161775 163893 41718 0 367386 0.336606 1 1 -2114.07 -2113.54 0.0953708 0.0920852 0.300351 1 0.302621 2 NA
rs515135 rs515135 02 21286057 T C NA 0 0 11884 108448 247311 0 367643 0.179816 1 1 0 0 4 70 183 0 257 0.151751 1 1 0 0 11880 108378 247128 0 367386 0.179835 1 1 -2114.07 -2112.66 0.201892 0.123008 0.100737 1 0.0929959 3 NA
rs1260326 rs1260326 02 27730940 T C NA 0 0 57446 175555 134642 0 367643 0.395012 1 1 0 0 30 140 87 0 257 0.389105 1 1 0 0 57416 175415 134555 0 367386 0.395016 1 1 -2114.07 -2114.03 0.0263303 0.090555 0.771231 1 0.771018 2 NA
2:27731212_T_C rs3817588 02 27731212 T C NA 0 0 237991 115461 14190.9 -2.42726e-08 367643 0.195629 0.980656 0.980656 0 0 168.729 78.1843 10.0863 0 257 0.191356 0.968404 0.968404 0 0 237822 115383 14180.8 -9.37916e-11 367386 0.195632 0.980664 0.980664 -2114.07 -2114.04 -0.0291111 0.113926 0.798316 1 0.797705 2 NA
rs6544713 rs6544713 02 44073881 T C NA 0 0 38471 160739 168433 0 367643 0.32325 1 1 0 0 30 109 118 0 257 0.328794 1 1 0 0 38441 160630 168315 0 367386 0.323246 1 1 -2114.07 -2114.05 -0.02049 0.0939075 0.827279 1 0.827478 2 NA
rs4148218 rs4148218 02 44099582 G A NA 0 0 245310 109945 12388 0 367643 0.183223 1 1 0 0 170 75 12 0 257 0.192607 1 1 0 0 245140 109870 12376 0 367386 0.183216 1 1 -2114.07 -2113.98 0.0498677 0.111886 0.655812 1 0.657461 2 NA
rs2710642 rs2710642 02 63149557 G A NA 0 0 39460 161658 166525 0 367643 0.32719 1 1 0 0 32 118 107 0 257 0.354086 1 1 0 0 39428 161540 166418 0 367386 0.327171 1 1 -2114.07 -2113.28 -0.117238 0.0923028 0.204035 1 0.206721 3 NA
2:118576719_T_C rs17508045 02 118576719 T C NA 0 0 306025 58753.3 2864.9 3.49246e-10 367643 0.087698 0.997926 0.997926 0 0 208.012 47.9882 1 0 257 0.0972534 0.996686 0.996686 0 0 305817 58705.3 2863.9 -4.60432e-12 367386 0.0876913 0.997927 0.997927 -2114.07 -2113.84 0.102676 0.149008 0.490784 1 0.496815 2 NA
rs2030746 rs2030746 02 121309488 C T NA 0 0 125490 178620 63533 0 367643 0.415738 1 1 0 0 89 124 44 0 257 0.412451 1 1 0 0 125401 178496 63489 0 367386 0.41574 1 1 -2114.07 -2114.06 -0.0166932 0.0896987 0.852364 1 0.852294 2 NA
2:135762344_C_T rs16831243 02 135762344 C T NA 0 0 297981 65527.4 4134.64 1.45519e-09 367643 0.100365 0.998032 0.998032 0 0 206.824 46.1765 4 0 257 0.105402 0.996597 0.996597 0 0 297774 65481.2 4130.64 1.87157e-11 367386 0.100361 0.998033 0.998033 -2114.07 -2114.02 0.0469607 0.145284 0.746518 1 0.747981 2 NA
2:165551201_T_C rs7607980 02 165551201 T C NA 0 0 284344 77922.9 5376.6 9.8953e-10 367643 0.120601 0.997628 0.997628 0 0 193.141 57.8588 6 0 257 0.135912 0.997991 0.997991 0 0 284150 77865 5370.6 8.01492e-12 367386 0.12059 0.997628 0.997628 -2114.07 -2113.59 0.128806 0.128837 0.317428 1 0.325031 3 NA
2:165619163_T_G rs355838 02 165619163 T G NA 0 0 56394.1 175428 135821 -1.33878e-09 367643 0.391979 0.992057 0.992057 0 0 36.6275 132.541 87.8314 0 257 0.400381 0.995015 0.995015 0 0 56357.5 175296 135733 -3.62377e-13 367386 0.391973 0.992055 0.992055 -2114.07 -2114.01 -0.0324906 0.0904219 0.719354 1 0.719649 2 NA
rs2287623 rs2287623 02 169830155 G A NA 0 0 57765 176327 133551 0 367643 0.39693 1 1 0 0 40 117 100 0 257 0.383268 1 1 0 0 57725 176210 133451 0 367386 0.396939 1 1 -2114.07 -2113.82 0.0650713 0.0908763 0.473965 1 0.472884 2 NA
rs1047891 rs1047891 02 211540507 C A NA 0 0 172182 158724 36737 0 367643 0.315793 1 1 0 0 123 110 24 0 257 0.307393 1 1 0 0 172059 158614 36713 0 367386 0.315799 1 1 -2114.07 -2114 -0.0360689 0.0955773 0.705891 1 0.705246 2 NA
rs1250229 rs1250229 02 216304384 T C NA 0 0 24475 143800 199368 0 367643 0.262143 1 1 0 0 11 105 141 0 257 0.247082 1 1 0 0 24464 143695 199227 0 367386 0.262153 1 1 -2114.07 -2113.8 0.0759945 0.102892 0.460158 1 0.457371 2 NA
2:227122216_G_T rs1515110 02 227122216 G T NA 0 0 48616.5 170063 148964 2.56114e-09 367643 0.363526 0.998217 0.998217 0 0 28.9961 125.004 103 0 257 0.356023 0.999967 0.999967 0 0 48587.5 169938 148861 -2.65743e-12 367386 0.363531 0.998216 0.998216 -2114.07 -2114 0.0359725 0.0921312 0.696205 1 0.695713 2 NA
rs11563251 rs11563251 02 234679384 C T NA 0 0 290918 72185 4540 0 367643 0.110522 1 1 0 0 209 41 7 0 257 0.107004 1 1 0 0 290709 72144 4533 0 367386 0.110524 1 1 -2114.07 -2114.06 -0.0268784 0.142661 0.850557 1 0.850035 2 NA
3:12296469_G_A rs9875338 03 12296469 G A NA 0 0 132606 176147 58890 -2.91038e-10 367643 0.399745 0.998416 0.998416 0 0 96.9922 123.584 36.4235 0 257 0.382162 0.996508 0.996508 0 0 132509 176023 58853.6 -1.49214e-12 367386 0.399757 0.998417 0.998417 -2114.07 -2113.69 -0.0797234 0.0909703 0.38083 1 0.379375 2 NA
rs7640978 rs7640978 03 32533010 C T NA 0 0 305159 59567 2917 0 367643 0.0889463 1 1 0 0 215 41 1 0 257 0.0836576 1 1 0 0 304944 59526 2916 0 367386 0.08895 1 1 -2114.07 -2114.01 -0.0587496 0.159385 0.712425 1 0.710173 2 NA
Affx-22382690 rs2290547 03 47061183 G A NA 0 0 250154 106011 11478 0 367643 0.175397 1 1 0 0 194 55 8 0 257 0.138132 1 1 0 0 249960 105956 11470 0 367386 0.175423 1 1 -2114.07 -2111.56 -0.277453 0.127879 0.0300329 1 0.0249138 3 NA
3:50113034_A_G rs2240327 03 50113034 A G NA 0 0 100638 183372 83633 1.04774e-09 367643 0.476873 0.999813 0.999813 0 0 65.9804 134.02 57 0 257 0.482528 0.999849 0.999849 0 0 100572 183238 83576 -1.25056e-12 367386 0.476869 0.999813 0.999813 -2114.07 -2114.06 0.0133187 0.089706 0.881971 1 0.881977 2 NA
rs13326165 rs13326165 03 52532118 A G NA 0 0 15457 119234 232952 0 367643 0.204204 1 1 0 0 6 97 154 0 257 0.212062 1 1 0 0 15451 119137 232798 0 367386 0.204198 1 1 -2114.07 -2114.02 -0.0357727 0.108224 0.740989 1 0.741837 2 NA
rs6805251 rs6805251 03 119560606 T C NA 0 0 53883 173728 140032 0 367643 0.382836 1 1 0 0 30 118 109 0 257 0.346304 1 1 0 0 53853 173610 139923 0 367386 0.382862 1 1 -2114.07 -2112.58 0.159037 0.0927704 0.0864728 1 0.0840738 3 NA
rs17345563 rs17345563 03 132209203 A G NA 0 0 289342 73619 4682 0 367643 0.112858 1 1 0 0 211 45 1 0 257 0.0914397 1 1 0 0 289131 73574 4681 0 367386 0.112873 1 1 -2114.07 -2112.7 -0.245808 0.153157 0.108506 1 0.0970009 3 NA
3:135932359_C_T rs687339 03 135932359 C T NA 0 0 19126.1 129473 219044 -5.87897e-09 367643 0.228108 0.997226 0.997226 0 0 12.0471 84.1569 160.796 0 257 0.210605 0.996305 0.996305 0 0 19114 129389 218883 -5.34541e-11 367386 0.228121 0.997227 0.997227 -2114.07 -2113.62 0.102325 0.108463 0.34547 1 0.340733 2 NA
3:156798294_A_G rs1482852 03 156798294 A G NA 0 0 131835 177038 58770 2.21189e-09 367643 0.40063 0.996846 0.996846 0 0 99.9647 124.027 33.0078 0 257 0.369734 0.998229 0.998229 0 0 131735 176914 58737 1.00329e-11 367386 0.400652 0.996845 0.996845 -2114.07 -2113.13 -0.12564 0.0917517 0.17089 1 0.16871 3 NA
3:170727218_G_A rs10513688 03 170727218 G A NA 0 0 299650 64523.6 3469.13 6.98492e-10 367643 0.0971891 0.999859 0.999859 0 0 196 57 4 0 257 0.126459 1 1 0 0 299454 64466.6 3465.13 -1.49214e-13 367386 0.0971687 0.999859 0.999859 -2114.07 -2111.62 0.305829 0.132956 0.0214355 1 0.0267764 3 NA
rs6831256 rs6831256 04 3473139 A G NA 0 0 122347 179591 65705 0 367643 0.422966 1 1 0 0 94 119 44 0 257 0.402724 1 1 0 0 122253 179472 65661 0 367386 0.42298 1 1 -2114.07 -2113.6 -0.0878497 0.0900602 0.329335 1 0.32803 2 NA
4:26062990_A_G rs10019888 04 26062990 A G NA 0 0 256257 101247 10139.8 2.09548e-09 367643 0.165277 0.990718 0.990718 0 0 185.373 66.6196 5.00784 0 257 0.149096 0.980377 0.980377 0 0 256071 101180 10134.8 3.87317e-11 367386 0.165289 0.990724 0.990724 -2114.07 -2113.52 -0.129557 0.125146 0.300554 1 0.29313 3 NA
rs442177 rs442177 04 88030261 G T NA 0 0 60686 177403 129554 0 367643 0.406338 1 1 0 0 56 118 83 0 257 0.447471 1 1 0 0 60630 177285 129471 0 367386 0.40631 1 1 -2114.07 -2112.35 -0.165292 0.0887749 0.0626142 1 0.0635198 3 NA
4:88160140_C_T rs10029254 04 88160140 C T NA 0 0 217282 130595 19765.7 -4.07454e-10 367643 0.231375 0.999771 0.999771 0 0 159.004 81.9961 16 0 257 0.221782 0.999956 0.999956 0 0 217123 130513 19749.7 1.3074e-12 367386 0.231381 0.999771 0.999771 -2114.07 -2114 -0.0420636 0.106202 0.692052 1 0.690915 2 NA
rs3822072 rs3822072 04 89741269 G A NA 0 0 110799 182140 74704 0 367643 0.45091 1 1 0 0 84 139 34 0 257 0.402724 1 1 0 0 110715 182001 74670 0 367386 0.450944 1 1 -2114.07 -2111.38 -0.207824 0.0901175 0.0211023 1 0.0203571 3 NA
rs2602836 rs2602836 04 100014805 A G NA 0 0 64743 179602 123298 0 367643 0.420364 1 1 0 0 46 130 81 0 257 0.431907 1 1 0 0 64697 179472 123217 0 367386 0.420356 1 1 -2114.07 -2113.91 -0.051093 0.0892006 0.566789 1 0.567257 2 NA
rs13107325 rs13107325 04 103188709 C T NA 0 0 314590 51084 1969 0 367643 0.0748307 1 1 0 0 229 26 2 0 257 0.0583658 1 1 0 0 314361 51058 1967 0 367386 0.0748423 1 1 -2114.07 -2112.93 -0.274332 0.188589 0.145764 1 0.129859 3 NA
rs6450176 rs6450176 05 53298025 G A NA 0 0 205174 139039 23430 0 367643 0.252825 1 1 0 0 143 103 11 0 257 0.243191 1 1 0 0 205031 138936 23419 0 367386 0.252832 1 1 -2114.07 -2113.98 -0.0445984 0.102962 0.664904 1 0.663713 2 NA
5:55861786_C_T rs9686661 05 55861786 C T NA 0 0 235368 117459 14815.2 1.10595e-09 367643 0.200044 0.999703 0.999703 0 0 176 71 10 0 257 0.177043 1 1 0 0 235192 117388 14805.2 5.40012e-13 367386 0.20006 0.999703 0.999703 -2114.07 -2113.16 -0.153327 0.11556 0.184568 1 0.177438 3 NA
5:67714246_A_G rs4976033 05 67714246 A G NA 0 0 131266 176824 59552.2 1.78115e-08 367643 0.402468 0.972517 0.972517 0 0 89.1451 127.298 40.5569 0 257 0.40547 0.974013 0.974013 0 0 131177 176697 59511.6 7.74207e-11 367386 0.402465 0.972516 0.972516 -2114.07 -2114.06 0.0156261 0.0910756 0.863773 1 0.863842 2 NA
5:74562029_C_G rs2006760 05 74562029 C G NA 0 0 232590 119597 15455.7 1.88011e-08 367643 0.204694 0.974957 0.974957 0 0 165.867 80.8157 10.3176 0 257 0.197375 0.985275 0.985275 0 0 232424 119516 15445.4 2.67875e-11 367386 0.204699 0.97495 0.97495 -2114.07 -2114 -0.0434854 0.111699 0.697048 1 0.695776 2 NA
rs7703051 rs7703051 05 74625487 C A NA 0 0 143744 172116 51783 0 367643 0.374932 1 1 0 0 94 123 40 0 257 0.394942 1 1 0 0 143650 171993 51743 0 367386 0.374918 1 1 -2114.07 -2113.59 0.0890782 0.0902337 0.323547 1 0.325141 2 NA
5:74648496_G_T rs17238484 05 74648496 G T NA 0 0 220697 127980 18965.4 5.82077e-11 367643 0.225642 0.999474 0.999474 0 0 158.996 81.0039 17 0 257 0.223743 0.999956 0.999956 0 0 220538 127899 18948.4 2.77112e-12 367386 0.225643 0.999473 0.999473 -2114.07 -2114.07 -0.00724337 0.105697 0.945364 1 0.945328 2 NA
rs12916 rs12916 05 74656539 T C NA 0 0 132174 176634 58835 0 367643 0.400258 1 1 0 0 89 123 45 0 257 0.414397 1 1 0 0 132085 176511 58790 0 367386 0.400248 1 1 -2114.07 -2113.83 0.0622589 0.0896131 0.487211 1 0.488017 2 NA
rs4530754 rs4530754 05 122855416 G A NA 0 0 76387 182339 108917 0 367643 0.455759 1 1 0 0 55 131 71 0 257 0.468872 1 1 0 0 76332 182208 108846 0 367386 0.45575 1 1 -2114.07 -2113.9 -0.0521957 0.088456 0.55514 1 0.555376 2 NA
rs6882076 rs6882076 05 156390297 T C NA 0 0 49177 170283 148183 0 367643 0.36535 1 1 0 0 45 117 95 0 257 0.402724 1 1 0 0 49132 170166 148088 0 367386 0.365324 1 1 -2114.07 -2112.63 -0.153527 0.0899483 0.0878515 1 0.0895829 3 NA
6:16109163_A_C rs2294261 06 16109163 A C NA 0 0 95768.4 183285 88590.1 2.67755e-09 367643 0.490237 0.994417 0.994417 0 0 64.7569 113.753 78.4902 0 257 0.473281 0.989622 0.989622 0 0 95703.6 183171 88511.6 1.81544e-11 367386 0.490212 0.99442 0.99442 -2114.07 -2112.73 0.145432 0.0887961 0.101459 1 0.10118 3 NA
6:26093141_G_A rs1800562 06 26093141 G A NA 0 0 313477 51911.4 2254.63 2.79397e-09 367643 0.0767329 0.997285 0.997285 0 0 222.467 33.5333 1 0 257 0.069131 0.9892 0.9892 0 0 313255 51877.8 2253.63 8.16414e-12 367386 0.0767382 0.99729 0.99729 -2114.07 -2113.8 -0.128455 0.17544 0.464055 1 0.455681 3 NA
rs2247056 rs2247056 06 31265490 T C NA 0 0 32592 153707 181344 0 367643 0.297695 1 1 0 0 25 102 130 0 257 0.29572 1 1 0 0 32567 153605 181214 0 367386 0.297696 1 1 -2114.07 -2114.05 0.0194806 0.0973396 0.841379 1 0.841178 2 NA
6:34563164_A_G rs205262 06 34563164 A G NA 0 0 196653 144337 26652.4 8.14907e-10 367643 0.268796 0.998621 0.998621 0 0 145.984 98 13.0157 0 257 0.241306 0.999589 0.999589 0 0 196507 144239 26639.4 -7.02016e-12 367386 0.268815 0.99862 0.99862 -2114.07 -2113.17 -0.137007 0.10311 0.18393 1 0.178871 3 NA
6:43757896_C_A rs998584 06 43757896 C A NA 0 0 98516.4 183590 85536.2 -1.22818e-08 367643 0.482347 0.994692 0.994692 0 0 72.3882 120.643 63.9686 0 257 0.483619 0.995117 0.995117 0 0 98444 183470 85472.3 -3.64082e-11 367386 0.482346 0.994691 0.994691 -2114.07 -2114.07 0.00158472 0.0885526 0.985722 1 0.985722 1 NA
rs17789218 rs17789218 06 100600097 T C NA 0 0 209856 135892 21895 0 367643 0.24437 1 1 0 0 153 92 12 0 257 0.225681 1 1 0 0 209703 135800 21883 0 367386 0.244383 1 1 -2114.07 -2113.65 -0.0965156 0.105728 0.361314 1 0.35713 2 NA
6:116337503_G_A rs868943 06 116337503 G A NA 0 0 122660 178886 66096.8 -2.50293e-09 367643 0.423073 0.999376 0.999376 0 0 75.0157 136.984 45 0 257 0.441604 0.999878 0.999878 0 0 122585 178749 66051.8 8.95284e-13 367386 0.42306 0.999376 0.999376 -2114.07 -2113.74 0.0731437 0.0888783 0.410528 1 0.411245 2 NA
rs9491696 rs9491696 06 127452639 C G NA 0 0 94122 184018 89503 0 367643 0.493718 1 1 0 0 53 137 67 0 257 0.472763 1 1 0 0 94069 183881 89436 0 367386 0.493695 1 1 -2114.07 -2112.9 0.135256 0.0884946 0.126411 1 0.12609 3 NA
6:139831757_T_C rs634869 06 139831757 T C NA 0 0 61843.2 177574 128225 -6.40284e-10 367643 0.409719 0.999687 0.999687 0 0 37 117 103 0 257 0.371595 1 1 0 0 61806.2 177457 128122 6.53699e-13 367386 0.409746 0.999687 0.999687 -2114.07 -2112.52 0.159662 0.0912701 0.080234 1 0.0783262 3 NA
6:152040291_T_C rs12525163 06 152040291 T C NA 0 0 193889 146385 27368.9 7.567e-10 367643 0.27353 0.998573 0.998573 0 0 143.992 95.0314 17.9765 0 257 0.254833 0.999604 0.999604 0 0 193745 146290 27350.9 5.04485e-12 367386 0.273543 0.998572 0.998572 -2114.07 -2113.61 -0.0964955 0.101404 0.341301 1 0.33755 2 NA
6:160575985_C_T rs2297374 06 160575985 C T NA 0 0 144005 171907 51731.5 -5.76256e-09 367643 0.374507 0.996826 0.996826 0 0 104.043 116.478 36.4784 0 257 0.368551 0.996323 0.996323 0 0 143901 171790 51695 -3.49587e-11 367386 0.374511 0.996826 0.996826 -2114.07 -2114.03 -0.0264362 0.0915409 0.772741 1 0.772485 2 NA
rs1564348 rs1564348 06 160578860 T C NA 0 0 253320 103781 10542 0 367643 0.169818 1 1 0 0 198 54 5 0 257 0.124514 1 1 0 0 253122 103727 10537 0 367386 0.16985 1 1 -2114.07 -2109.8 -0.373213 0.133722 0.0052553 1 0.0034678 3 NA
rs702485 rs702485 07 6449272 A G NA 0 0 109073 182191 76379 0 367643 0.455536 1 1 0 0 79 129 49 0 257 0.441634 1 1 0 0 108994 182062 76330 0 367386 0.455545 1 1 -2114.07 -2113.82 -0.0635479 0.088962 0.475026 1 0.474517 2 NA
7:16152174_T_A rs17286602 07 16152174 T A NA 0 0 120209 180211 67223.6 -9.31323e-10 367643 0.42794 0.996459 0.996459 0 0 72.3373 126.792 57.8706 0 257 0.471855 0.994121 0.994121 0 0 120136 180084 67165.7 -2.49329e-11 367386 0.427909 0.996461 0.996461 -2114.07 -2111.97 0.182519 0.0886653 0.0395406 1 0.0400204 3 NA
rs10282707 rs10282707 07 17911038 C T NA 0 0 133679 176084 57880 0 367643 0.396912 1 1 0 0 100 129 28 0 257 0.359922 1 1 0 0 133579 175955 57852 0 367386 0.396938 1 1 -2114.07 -2112.55 -0.159619 0.0920131 0.082787 1 0.0806667 3 NA
rs12670798 rs12670798 07 21607352 T C NA 0 0 208530 136828 22285 0 367643 0.246704 1 1 0 0 137 99 21 0 257 0.274319 1 1 0 0 208393 136729 22264 0 367386 0.246685 1 1 -2114.07 -2113 0.146928 0.0990364 0.137923 1 0.142385 3 NA
rs4722551 rs4722551 07 25991826 T C NA 0 0 260226 98082 9335 0 367643 0.158784 1 1 0 0 185 63 9 0 257 0.157588 1 1 0 0 260041 98019 9326 0 367386 0.158785 1 1 -2114.07 -2114.06 -0.017763 0.121063 0.883349 1 0.883114 2 NA
rs2073547 rs2073547 07 44582331 A G NA 0 0 245464 109051 13128 0 367643 0.18402 1 1 0 0 170 78 9 0 257 0.18677 1 1 0 0 245294 108973 13119 0 367386 0.184018 1 1 -2114.07 -2114.07 0.0140555 0.112535 0.900604 1 0.900752 2 NA
rs217386 rs217386 07 44600695 G A NA 0 0 122011 179193 66439 0 367643 0.424421 1 1 0 0 89 122 46 0 257 0.416342 1 1 0 0 121922 179071 66393 0 367386 0.424427 1 1 -2114.07 -2114.01 -0.0320601 0.089423 0.719953 1 0.719718 2 NA
rs4917014 rs4917014 07 50305863 T G NA 0 0 170033 160292 37318 0 367643 0.319506 1 1 0 0 126 103 28 0 257 0.309339 1 1 0 0 169907 160189 37290 0 367386 0.319513 1 1 -2114.07 -2113.99 -0.0393179 0.0956582 0.681055 1 0.680315 2 NA
rs17145738 rs17145738 07 72982874 C T NA 0 0 283453 78574 5616 0 367643 0.122138 1 1 0 0 194 59 4 0 257 0.13035 1 1 0 0 283259 78515 5612 0 367386 0.122132 1 1 -2114.07 -2113.94 0.0678948 0.130858 0.603871 1 0.606915 2 NA
rs799160 rs799160 07 73060006 C T NA 0 0 96065 183981 87597 0 367643 0.488483 1 1 0 0 80 119 58 0 257 0.457198 1 1 0 0 95985 183862 87539 0 367386 0.488505 1 1 -2114.07 -2113.26 -0.113192 0.0886824 0.201821 1 0.201215 3 NA
7:116358044_A_G rs38855 07 116358044 A G NA 0 0 103008 183294 81340.4 -5.93718e-09 367643 0.470531 0.989759 0.989759 0 0 69.8941 139.776 47.3294 0 257 0.4561 0.989195 0.989195 0 0 102938 183154 81293 -2.97433e-11 367386 0.470541 0.989759 0.989759 -2114.07 -2113.86 -0.0577517 0.0891272 0.517005 1 0.51668 2 NA
7:130444934_A_G rs3996352 07 130444934 A G NA 0 0 94827.4 183503 89312.7 3.14321e-09 367643 0.4925 0.996092 0.996092 0 0 61.8941 139.141 55.9647 0 257 0.488464 0.997596 0.997596 0 0 94765.5 183364 89256.7 6.1533e-12 367386 0.492503 0.996091 0.996091 -2114.07 -2114.03 -0.0258475 0.0883802 0.769937 1 0.769918 2 NA
rs17173637 rs17173637 07 150529449 T C NA 0 0 308079 56892 2672 0 367643 0.0846419 1 1 0 0 214 39 4 0 257 0.0914397 1 1 0 0 307865 56853 2668 0 367386 0.0846371 1 1 -2114.07 -2113.88 0.0976959 0.153157 0.52355 1 0.529069 2 NA
8:9184231_G_A rs4240624 08 9184231 G A NA 0 0 3037.28 61092.2 303513 1.74623e-10 367643 0.0913478 0.999323 0.999323 0 0 2 40 215 0 257 0.0856031 1 1 0 0 3035.28 61052.2 303298 -9.37916e-13 367386 0.0913518 0.999322 0.999322 -2114.07 -2113.99 0.0635169 0.1578 0.687306 1 0.684697 2 NA
8:9267117_C_T rs9693857 08 9267117 C T NA 0 0 112966 181961 72716.1 -1.22236e-09 367643 0.44526 0.99529 0.99529 0 0 77.6118 125.384 54.0039 0 257 0.45407 0.997125 0.997125 0 0 112888 181836 72662.1 9.08784e-12 367386 0.445253 0.995289 0.995289 -2114.07 -2114.02 0.0297579 0.0889049 0.737839 1 0.737959 2 NA
8:15799853_G_C rs4332136 08 15799853 G C NA 0 0 361800 5821.84 21 3.14321e-09 367643 0.0079749 0.978214 0.978214 0 0 251.984 5.01569 0 0 257 0.00975814 0.99686 0.99686 0 0 361548 5816.82 21 -1.6243e-11 367386 0.00797366 0.978198 0.978198 -2114.07 -2113.97 0.214154 0.449766 0.63397 1 0.645458 3 NA
rs4921914 rs4921914 08 18272438 C T NA 0 0 17863 128037 221743 0 367643 0.22272 1 1 0 0 11 85 161 0 257 0.208171 1 1 0 0 17852 127952 221582 0 367386 0.22273 1 1 -2114.07 -2113.79 0.081727 0.109025 0.453486 1 0.449954 2 NA
rs12678919 rs12678919 08 19844222 A G NA 0 0 299569 64598 3476 0 367643 0.0973091 1 1 0 0 211 44 2 0 257 0.0933852 1 1 0 0 299358 64554 3474 0 367386 0.0973118 1 1 -2114.07 -2114.04 -0.041216 0.151818 0.786019 1 0.784855 2 NA
8:19865843_G_A rs894210 08 19865843 G A NA 0 0 77462.3 182791 107390 1.74623e-09 367643 0.459298 0.992946 0.992946 0 0 51.6431 119.38 85.9765 0 257 0.433204 0.990534 0.990534 0 0 77410.7 182671 107304 2.01084e-12 367386 0.459316 0.992948 0.992948 -2114.07 -2113.35 0.107843 0.0895518 0.228491 1 0.227466 3 NA
rs10102164 rs10102164 08 55421614 G A NA 0 0 228406 122700 16537 0 367643 0.211855 1 1 0 0 160 80 17 0 257 0.22179 1 1 0 0 228246 122620 16520 0 367386 0.211848 1 1 -2114.07 -2113.92 0.0602932 0.106272 0.570477 1 0.572638 2 NA
8:59385919_C_T rs2326077 08 59385919 C T NA 0 0 41722.8 164216 161704 -2.85218e-09 367643 0.336823 0.998927 0.998927 0 0 24.0157 118.149 114.835 0 257 0.323308 0.998513 0.998513 0 0 41698.8 164098 161590 -1.35998e-11 367386 0.336833 0.998927 0.998927 -2114.07 -2113.84 0.0638829 0.0944188 0.498666 1 0.497078 2 NA
rs2293889 rs2293889 08 116599199 T G NA 0 0 68124 181368 118151 0 367643 0.431963 1 1 0 0 37 134 86 0 257 0.404669 1 1 0 0 68087 181234 118065 0 367386 0.431982 1 1 -2114.07 -2113.24 0.116307 0.0901303 0.1969 1 0.195385 3 NA
8:116663898_G_A rs2737252 08 116663898 G A NA 0 0 189831 148639 29173.6 1.57161e-09 367643 0.281504 0.996606 0.996606 0 0 121.953 105.047 30 0 257 0.321103 0.9996 0.9996 0 0 189709 148534 29143.6 8.49099e-12 367386 0.281476 0.996604 0.996604 -2114.07 -2111.94 0.197754 0.0946441 0.0366669 1 0.0390286 3 NA
8:121868551_G_T rs4871137 08 121868551 G T NA 0 0 37343.3 159071 171229 -1.97906e-09 367643 0.317913 0.997721 0.997721 0 0 22.7294 114.533 119.737 0 257 0.311269 0.996399 0.996399 0 0 37320.6 158956 171109 -2.46416e-11 367386 0.317918 0.997722 0.997722 -2114.07 -2114.04 0.0239486 0.095529 0.80205 1 0.80176 2 NA
8:126474306_G_A rs2980885 08 126474306 G A NA 0 0 18550.5 128653 220440 -2.40398e-08 367643 0.225428 0.979756 0.979756 0 0 10.5451 94.9333 151.522 0 257 0.225727 0.980279 0.980279 0 0 18539.9 128558 220288 -8.52225e-11 367386 0.225428 0.979756 0.979756 -2114.07 -2114.07 0.000319934 0.106754 0.997609 1 0.997609 1 NA
8:126482621_C_A rs2954022 08 126482621 C A NA 0 0 105014 183109 79520.4 -8.73115e-10 367643 0.465328 0.999672 0.999672 0 0 69 134.957 53.0431 0 257 0.468956 0.999678 0.999678 0 0 104945 182974 79467.4 -3.58114e-12 367386 0.465326 0.999672 0.999672 -2114.07 -2114.06 0.0127567 0.0885067 0.885396 1 0.885411 2 NA
8:126482621_C_T rs2954022 08 126482621 C T NA 0 0 367299 343.506 0.113725 4.19095e-09 367643 0.000467482 0.694179 0.694179 0 0 256.973 0.027451 0 0 257 5.34066e-05 0.00947091 0.00947091 0 0 367042 343.478 0.113725 -3.75451e-11 367386 0.000467772 0.694233 0.694233 -2114.07 -2113.87 -5.99999 44.4983 0.892741 1 0.523844 6 NA
rs4075205 rs4075205 08 144284709 T C NA 0 0 105980 182903 78760 0 367643 0.46298 1 1 0 0 81 124 52 0 257 0.44358 1 1 0 0 105899 182779 78708 0 367386 0.462994 1 1 -2114.07 -2113.74 -0.0723614 0.0888788 0.415554 1 0.414971 2 NA
8:145022657_G_T rs7832643 08 145022657 G T NA 0 0 130835 177109 59698.9 1.86265e-09 367643 0.403254 0.99187 0.99187 0 0 92.3725 122.365 42.2627 0 257 0.40251 0.983038 0.983038 0 0 130742 176987 59656.7 2.75691e-12 367386 0.403255 0.991876 0.991876 -2114.07 -2114.07 0.000155103 0.0908696 0.998638 1 0.998638 1 NA
9:2640759_A_G rs3780181 09 2640759 A G NA 0 0 319761 46182.4 1699.8 7.10133e-09 367643 0.0674323 0.983967 0.983967 0 0 211.91 43.0902 2 0 257 0.0916152 0.992468 0.992468 0 0 319549 46139.3 1697.8 -2.13873e-12 367386 0.0674154 0.983959 0.983959 -2114.07 -2112.04 0.323233 0.153415 0.0351249 1 0.0437382 3 NA
9:15304782_C_A rs686030 09 15304782 C A NA 0 0 7307.74 89274.9 271060 1.16415e-10 367643 0.141292 0.997838 0.997838 0 0 2.10196 70.7373 184.161 0 257 0.1458 0.996036 0.996036 0 0 7305.64 89204.2 270876 -2.40163e-12 367386 0.141289 0.99784 0.99784 -2114.07 -2114.05 -0.0303394 0.125382 0.808799 1 0.809471 2 NA
9:16904846_C_T rs7033354 09 16904846 C T NA 0 0 38090 160241 169312 -2.73576e-09 367643 0.321537 0.99779 0.99779 0 0 22.7843 96.2392 137.976 0 257 0.275891 0.997347 0.997347 0 0 38067.3 160145 169174 -1.07292e-11 367386 0.321569 0.99779 0.99779 -2114.07 -2111.54 0.219245 0.0989654 0.0267343 1 0.0244215 3 NA
rs1883025 rs1883025 09 107664301 C T NA 0 0 204221 139492 23930 0 367643 0.254802 1 1 0 0 160 79 18 0 257 0.223735 1 1 0 0 204061 139413 23912 0 367386 0.254823 1 1 -2114.07 -2112.62 -0.177622 0.105882 0.0934343 1 0.0882714 3 NA
9:107684230_T_G rs2472509 09 107684230 T G NA 0 0 166632 161775 39235.5 8.26549e-09 367643 0.326739 0.982562 0.982562 0 0 107.639 120.329 29.0314 0 257 0.347066 0.985907 0.985907 0 0 166525 161655 39206.5 3.55165e-11 367386 0.326724 0.982559 0.982559 -2114.07 -2113.65 0.0865996 0.0933748 0.353698 1 0.355919 2 NA
rs8176720 rs8176720 09 136132873 T C NA 0 0 165335 162059 40249 0 367643 0.329881 1 1 0 0 120 106 31 0 257 0.326848 1 1 0 0 165215 161953 40218 0 367386 0.329883 1 1 -2114.07 -2114.03 -0.0283683 0.0940888 0.763029 1 0.762656 2 NA
rs579459 rs579459 09 136154168 T C NA 0 0 230673 121134 15836 0 367643 0.207818 1 1 0 0 169 78 10 0 257 0.190661 1 1 0 0 230504 121056 15826 0 367386 0.20783 1 1 -2114.07 -2113.71 -0.0954334 0.112686 0.397053 1 0.392472 2 NA
10:5196273_A_G rs1781930 10 5196273 A G NA 0 0 11602.8 107622 248418 5.82077e-11 367643 0.177928 0.999538 0.999538 0 0 10 67.1059 179.894 0 257 0.169467 0.998691 0.998691 0 0 11592.8 107555 248238 -1.67688e-12 367386 0.177934 0.999539 0.999539 -2114.07 -2113.96 0.0569595 0.117769 0.628632 1 0.626484 2 NA
rs970548 rs970548 10 46013277 A C NA 0 0 208592 136658 22393 0 367643 0.246767 1 1 0 0 143 103 11 0 257 0.243191 1 1 0 0 208449 136555 22382 0 367386 0.246769 1 1 -2114.07 -2114.06 -0.0164637 0.102875 0.872852 1 0.872675 2 NA
10:65301725_T_C rs7897379 10 65301725 T C NA 0 0 99877.9 183743 84022.2 -1.04774e-09 367643 0.478436 0.9991 0.9991 0 0 74 114.184 68.8157 0 257 0.489914 0.998748 0.998748 0 0 99803.9 183629 83953.4 -3.41061e-13 367386 0.478428 0.9991 0.9991 -2114.07 -2113.92 0.0484453 0.0884191 0.583757 1 0.583839 2 NA
rs2068888 rs2068888 10 94839642 G A NA 0 0 111308 181936 74399 0 367643 0.449803 1 1 0 0 71 138 48 0 257 0.455253 1 1 0 0 111237 181798 74351 0 367386 0.449799 1 1 -2114.07 -2114.06 0.0166752 0.0886169 0.850742 1 0.850779 2 NA
rs2255141 rs2255141 10 113933886 A G NA 0 0 27847 146638 193158 0 367643 0.275175 1 1 0 0 10 102 145 0 257 0.237354 1 1 0 0 27837 146536 193013 0 367386 0.275201 1 1 -2114.07 -2112.29 0.192957 0.103792 0.0630161 1 0.0587888 3 NA
rs2923084 rs2923084 11 10388782 A G NA 0 0 248214 107729 11700 0 367643 0.178337 1 1 0 0 174 75 8 0 257 0.177043 1 1 0 0 248040 107654 11692 0 367386 0.178338 1 1 -2114.07 -2114.07 -0.00174866 0.11564 0.987935 1 0.987926 1 NA
11:14276999_G_A rs2303975 11 14276999 G A NA 0 0 290446 72723.9 4473.22 -2.32831e-10 367643 0.111073 0.995931 0.995931 0 0 205.004 49.9765 2.01961 0 257 0.105089 0.999522 0.999522 0 0 290241 72673.9 4471.2 3.7943e-12 367386 0.111077 0.995928 0.995928 -2114.07 -2113.96 -0.0675052 0.144085 0.639421 1 0.636442 2 NA
11:18656271_C_T rs10832962 11 18656271 C T NA 0 0 24576.6 141039 202027 -3.49246e-09 367643 0.258664 0.997176 0.997176 0 0 17.0392 78.9255 161.035 0 257 0.219852 0.996489 0.996489 0 0 24559.6 140960 201866 7.53175e-13 367386 0.258692 0.997177 0.997177 -2114.07 -2111.88 0.21957 0.106832 0.0398518 1 0.0360145 3 NA
rs326214 rs326214 11 47298360 G A NA 0 0 38540 160496 168607 0 367643 0.323107 1 1 0 0 35 106 116 0 257 0.342412 1 1 0 0 38505 160390 168491 0 367386 0.323093 1 1 -2114.07 -2113.58 -0.0926342 0.0929784 0.319106 1 0.321545 2 NA
rs17788930 rs17788930 11 47752775 A G NA 0 0 156993 166090 44560 0 367643 0.347089 1 1 0 0 95 134 28 0 257 0.36965 1 1 0 0 156898 165956 44532 0 367386 0.347074 1 1 -2114.07 -2113.6 0.0894728 0.0912814 0.326994 1 0.328965 2 NA
11:51512090_T_C rs11246602 11 51512090 T C NA 0 0 276639 84522.2 6482.33 3.20142e-09 367643 0.132584 0.998718 0.998718 0 0 193.929 60.0627 3.00784 0 257 0.128557 0.998649 0.998649 0 0 276445 84462.1 6479.32 6.82121e-13 367386 0.132586 0.998718 0.998718 -2114.07 -2114.05 -0.0268741 0.131964 0.838629 1 0.8381 2 NA
11:55324308_A_G rs12226802 11 55324308 A G NA 0 0 279135 82421 6086.81 -1.16415e-10 367643 0.12865 0.999736 0.999736 0 0 196 58 3 0 257 0.124514 0.999861 0.999861 0 0 278939 82363 6083.81 3.97904e-13 367386 0.128653 0.999736 0.999736 -2114.07 -2114.05 -0.030284 0.133723 0.820838 1 0.820171 2 NA
rs174532 rs174532 11 61548874 G A NA 0 0 182070 153320 32253 0 367643 0.296247 1 1 0 0 118 113 26 0 257 0.321012 1 1 0 0 181952 153207 32227 0 367386 0.296229 1 1 -2114.07 -2113.27 0.120877 0.0946115 0.201385 1 0.204729 3 NA
rs1535 rs1535 11 61597972 A G NA 0 0 157026 166517 44100 0 367643 0.346419 1 1 0 0 117 109 31 0 257 0.332685 1 1 0 0 156909 166408 44069 0 367386 0.346429 1 1 -2114.07 -2113.85 -0.0621693 0.0937051 0.507038 1 0.505594 2 NA
rs12801636 rs12801636 11 65391317 G A NA 0 0 221001 127937 18705 0 367643 0.224874 1 1 0 0 146 97 14 0 257 0.243191 1 1 0 0 220855 127840 18691 0 367386 0.224862 1 1 -2114.07 -2113.59 0.102529 0.102814 0.318654 1 0.322957 3 NA
rs499974 rs499974 11 75455021 C A NA 0 0 261531 97077 9035 0 367643 0.156602 1 1 0 0 186 68 3 0 257 0.143969 1 1 0 0 261345 97009 9032 0 367386 0.15661 1 1 -2114.07 -2113.74 -0.101989 0.125723 0.417239 1 0.411583 2 NA
11:116639104_A_G rs10790162 11 116639104 A G NA 0 0 1652.59 46448.9 319542 4.65661e-10 367643 0.0676663 0.998467 0.998467 0 0 1 38 218 0 257 0.077821 1 1 0 0 1651.59 46410.9 319324 -1.73372e-12 367386 0.0676592 0.998466 0.998466 -2114.07 -2113.66 -0.153575 0.164901 0.351689 1 0.361973 3 NA
rs603446 rs603446 11 116654435 C T NA 0 0 109750 182299 75594 0 367643 0.453547 1 1 0 0 90 124 43 0 257 0.40856 1 1 0 0 109660 182175 75551 0 367386 0.453579 1 1 -2114.07 -2112.04 -0.180426 0.0898868 0.0447224 1 0.0437015 3 NA
11:122534504_T_C rs7117842 11 122534504 T C NA 0 0 146372 171087 50184.2 -1.79862e-08 367643 0.369183 0.988903 0.988903 0 0 94.8471 122.353 39.8 0 257 0.392905 0.992967 0.992967 0 0 146277 170965 50144.4 -1.12045e-10 367386 0.369167 0.9889 0.9889 -2114.07 -2113.56 0.0923586 0.0906999 0.308541 1 0.310236 2 NA
rs11220462 rs11220462 11 126243952 G A NA 0 0 276652 84429 6562 0 367643 0.132674 1 1 0 0 183 70 4 0 257 0.151751 1 1 0 0 276469 84359 6558 0 367386 0.13266 1 1 -2114.07 -2113.33 0.152736 0.122841 0.213732 1 0.221951 3 NA
12:20463526_A_G rs11045163 12 20463526 A G NA 0 0 119322 180184 68136.7 9.25502e-09 367643 0.430387 0.99506 0.99506 0 0 85.7961 132.58 38.6235 0 257 0.408225 0.995392 0.995392 0 0 119236 180052 68098 2.95373e-11 367386 0.430403 0.99506 0.99506 -2114.07 -2113.5 -0.0964406 0.089973 0.283772 1 0.282442 2 NA
12:57844049_C_T rs3741414 12 57844049 C T NA 0 0 211870 134105 21667.2 -8.73115e-10 367643 0.241321 0.999183 0.999183 0 0 144.012 101.976 11.0118 0 257 0.241245 0.999502 0.999502 0 0 211726 134003 21656.2 9.9476e-14 367386 0.241321 0.999183 0.999183 -2114.07 -2114.07 0.0112813 0.103197 0.91295 1 0.913035 2 NA
rs10861661 rs10861661 12 107174646 A C NA 0 0 208460 137013 22170 0 367643 0.246643 1 1 0 0 149 96 12 0 257 0.233463 1 1 0 0 208311 136917 22158 0 367386 0.246652 1 1 -2114.07 -2113.81 -0.0752594 0.104496 0.471395 1 0.468469 2 NA
12:109950144_A_G rs2241210 12 109950144 A G NA 0 0 83594.8 183070 100978 -3.49246e-10 367643 0.476359 0.999793 0.999793 0 0 49 123 85 0 257 0.429961 1 1 0 0 83545.8 182947 100893 3.55271e-12 367386 0.476391 0.999793 0.999793 -2114.07 -2111.92 0.184152 0.0891066 0.0387669 1 0.0380671 3 NA
rs653178 rs653178 12 112007756 C T NA 0 0 85741 183420 98482 0 367643 0.482672 1 1 0 0 67 127 63 0 257 0.492218 1 1 0 0 85674 183293 98419 0 367386 0.482654 1 1 -2114.07 -2113.48 -0.0966071 0.0882771 0.273796 1 0.27377 2 NA
12:112310580_G_A rs6489818 12 112310580 G A NA 0 0 249812 106378 11453.5 8.14907e-10 367643 0.175829 0.999793 0.999793 0 0 171 81 5 0 257 0.177043 1 1 0 0 249641 106297 11448.5 -8.52651e-13 367386 0.175828 0.999792 0.999792 -2114.07 -2114.07 0.0145539 0.115616 0.899825 1 0.899981 2 NA
12:121376416_C_T rs1186380 12 121376416 C T NA 0 0 206323 138394 22926.1 9.77889e-09 367643 0.250577 0.991403 0.991403 0 0 146.392 93.4824 17.1255 0 257 0.248508 0.993271 0.993271 0 0 206177 138300 22909 2.76117e-11 367386 0.250579 0.991401 0.991401 -2114.07 -2114.07 -0.0103371 0.102586 0.919737 1 0.919668 2 NA
12:121416650_A_C rs1169288 12 121416650 A C NA 0 0 172202 158881 36559.9 2.20025e-08 367643 0.315524 0.989162 0.989162 0 0 109.863 122.588 24.549 0 257 0.33402 0.990983 0.990983 0 0 172093 158758 36535.3 1.09715e-10 367386 0.315511 0.989161 0.989161 -2114.07 -2113.67 0.0848433 0.0940149 0.366821 1 0.369151 2 NA
12:125259888_A_G rs838876 12 125259888 A G NA 0 0 36945.9 159460 171237 -3.17232e-08 367643 0.317362 0.977164 0.977164 0 0 17.3255 125.91 113.765 0 257 0.312375 0.979671 0.979671 0 0 36928.5 159334 171124 -1.6216e-10 367386 0.317365 0.977162 0.977162 -2114.07 -2114.05 0.021379 0.0962625 0.824243 1 0.824011 2 NA
12:125283766_C_T rs10773105 12 125283766 C T NA 0 0 89407.4 184024 94211.8 -3.84171e-09 367643 0.493466 0.997077 0.997077 0 0 58.6353 126.349 72.0157 0 257 0.473968 0.996509 0.996509 0 0 89348.7 183898 94139.8 -6.36646e-12 367386 0.49348 0.997078 0.997078 -2114.07 -2113.73 0.0732825 0.0886087 0.408217 1 0.407965 2 NA
rs4942486 rs4942486 13 32953388 T C NA 0 0 83364 183387 100892 0 367643 0.476162 1 1 0 0 67 124 66 0 257 0.498054 1 1 0 0 83297 183263 100826 0 367386 0.476144 1 1 -2114.07 -2113.39 -0.103263 0.088251 0.241959 1 0.242035 2 NA
rs1341267 rs1341267 13 95284980 C A NA 0 0 59052 176304 132287 0 367643 0.400399 1 1 0 0 44 114 99 0 257 0.392996 1 1 0 0 59008 176190 132188 0 367386 0.400404 1 1 -2114.07 -2114 0.0351501 0.0903085 0.697111 1 0.696757 2 NA
rs8017377 rs8017377 14 24883887 G A NA 0 0 101701 183243 82699 0 367643 0.474157 1 1 0 0 72 117 68 0 257 0.492218 1 1 0 0 101629 183126 82631 0 367386 0.474144 1 1 -2114.07 -2113.76 0.0702985 0.0882693 0.425794 1 0.425927 2 NA
rs4983559 rs4983559 14 105277209 G A NA 0 0 54863 174774 138006 0 367643 0.386924 1 1 0 0 28 131 98 0 257 0.363813 1 1 0 0 54835 174643 137908 0 367386 0.38694 1 1 -2114.07 -2113.46 0.10156 0.0918345 0.268768 1 0.266653 2 NA
rs2412710 rs2412710 15 42683787 G A NA 0 0 354500 13031 112 0 367643 0.018027 1 1 0 0 247 10 0 0 257 0.0194553 1 1 0 0 354253 13021 112 0 367386 0.018026 1 1 -2114.07 -2114.03 0.0912305 0.31983 0.775455 1 0.77861 2 NA
15:44211273_T_C rs492571 15 44211273 T C NA 0 0 337467 29527.7 648.675 -8.14907e-10 367643 0.0419225 0.997857 0.997857 0 0 239.361 17.6392 0 0 257 0.0343175 0.986169 0.986169 0 0 337227 29510 648.675 -9.45022e-13 367386 0.0419278 0.997864 0.997864 -2114.07 -2113.73 -0.197153 0.244603 0.420237 1 0.405581 3 NA
rs1532085 rs1532085 15 58683366 A G NA 0 0 55036 174219 138388 0 367643 0.38664 1 1 0 0 33 114 110 0 257 0.350195 1 1 0 0 55003 174105 138278 0 367386 0.386666 1 1 -2114.07 -2112.75 0.14962 0.0924962 0.105754 1 0.103304 3 NA
15:58731153_G_C rs261342 15 58731153 G C NA 0 0 17976.2 126343 223324 -1.64146e-08 367643 0.220725 0.988362 0.988362 0 0 16.1176 86.5922 154.29 0 257 0.231182 0.991053 0.991053 0 0 17960.1 126257 223169 -6.87592e-11 367386 0.220717 0.98836 0.98836 -2114.07 -2113.94 -0.0549743 0.105131 0.601036 1 0.602841 2 NA
rs2652834 rs2652834 15 63396867 A G NA 0 0 12888 111863 242892 0 367643 0.187191 1 1 0 0 20 80 157 0 257 0.233463 1 1 0 0 12868 111783 242735 0 367386 0.187159 1 1 -2114.07 -2110.65 -0.279888 0.104293 0.00728173 1 0.00890147 3 NA
15:72566615_C_T rs1035744 15 72566615 C T NA 0 0 26417.8 145276 195949 4.30737e-09 367643 0.269435 0.995229 0.995229 0 0 7.98039 106.353 142.667 0 257 0.237964 0.995007 0.995007 0 0 26409.8 145170 195806 1.43103e-11 367386 0.269457 0.995229 0.995229 -2114.07 -2112.75 0.167168 0.104105 0.108325 1 0.103385 3 NA
rs3198697 rs3198697 16 15129940 C T NA 0 0 129024 177270 61349 0 367643 0.407961 1 1 0 0 106 114 37 0 257 0.365759 1 1 0 0 128918 177156 61312 0 367386 0.407991 1 1 -2114.07 -2112.05 -0.18273 0.0915376 0.0459088 1 0.0442839 3 NA
rs749671 rs749671 16 31088347 G A NA 0 0 144942 171612 51089 0 367643 0.372359 1 1 0 0 101 129 27 0 257 0.356031 1 1 0 0 144841 171483 51062 0 367386 0.37237 1 1 -2114.07 -2113.79 -0.0690742 0.0921909 0.453705 1 0.452246 2 NA
16:53799977_T_G rs9930333 16 53799977 T G NA 0 0 122315 179595 65732.5 4.07454e-10 367643 0.423046 0.999843 0.999843 0 0 86 115.996 55.0039 0 257 0.439696 0.999969 0.999969 0 0 122229 179479 65677.5 1.56319e-12 367386 0.423035 0.999843 0.999843 -2114.07 -2113.78 0.0681127 0.0890331 0.444256 1 0.44492 2 NA
rs9989419 rs9989419 16 56985139 A G NA 0 0 57313 175506 134824 0 367643 0.394584 1 1 0 0 47 124 86 0 257 0.424125 1 1 0 0 57266 175382 134738 0 367386 0.394563 1 1 -2114.07 -2113.13 -0.123001 0.0892729 0.168263 1 0.169714 3 NA
rs5880 rs5880 16 57015091 G C NA 0 0 327986 38441 1216 0 367643 0.0555879 1 1 0 0 228 28 1 0 257 0.0583658 1 1 0 0 327758 38413 1215 0 367386 0.055586 1 1 -2114.07 -2114.04 0.0496596 0.187926 0.791586 1 0.793076 2 NA
rs16942887 rs16942887 16 67928042 G A NA 0 0 287956 74708 4979 0 367643 0.115147 1 1 0 0 219 36 2 0 257 0.077821 1 1 0 0 287737 74672 4977 0 367386 0.115173 1 1 -2114.07 -2110.31 -0.424972 0.16463 0.00984083 1 0.00610519 3 NA
16:72057282_A_G rs2288002 16 72057282 A G NA 0 0 69255.7 180711 117676 1.39698e-09 367643 0.434148 0.99485 0.99485 0 0 41.9725 131.443 83.5843 0 257 0.419043 0.992537 0.992537 0 0 69213.8 180580 117592 -1.55183e-11 367386 0.434159 0.994851 0.994851 -2114.07 -2113.8 0.0660241 0.0898362 0.462377 1 0.461621 2 NA
rs2000999 rs2000999 16 72108093 G A NA 0 0 241573 112715 13355 0 367643 0.18962 1 1 0 0 173 77 7 0 257 0.177043 1 1 0 0 241400 112638 13348 0 367386 0.189629 1 1 -2114.07 -2113.85 -0.0775412 0.115589 0.502323 1 0.498754 2 NA
rs2925979 rs2925979 16 81534790 T C NA 0 0 33101 154536 180006 0 367643 0.300207 1 1 0 0 24 96 137 0 257 0.280156 1 1 0 0 33077 154440 179869 0 367386 0.300221 1 1 -2114.07 -2113.64 0.0906921 0.0982811 0.35612 1 0.35297 2 NA
rs314253 rs314253 17 7091650 T C NA 0 0 155761 167026 44856 0 367643 0.349168 1 1 0 0 103 110 44 0 257 0.385214 1 1 0 0 155658 166916 44812 0 367386 0.349142 1 1 -2114.07 -2112.65 0.154112 0.0907033 0.0893042 1 0.091337 3 NA
rs4791641 rs4791641 17 8161149 C T NA 0 0 90816 183529 93298 0 367643 0.496624 1 1 0 0 61 136 60 0 257 0.498054 1 1 0 0 90755 183393 93238 0 367386 0.496621 1 1 -2114.07 -2114 -0.0335162 0.0882974 0.704255 1 0.704255 2 NA
17:37821435_G_T rs931992 17 37821435 G T NA 0 0 40720.2 163166 163757 3.49246e-10 367643 0.332668 0.998046 0.998046 0 0 28 117.627 111.373 0 257 0.337797 0.99715 0.99715 0 0 40692.2 163048 163646 -6.8141e-12 367386 0.332664 0.998046 0.998046 -2114.07 -2114.03 -0.0290085 0.0934696 0.756293 1 0.756668 2 NA
rs8077889 rs8077889 17 41878166 A C NA 0 0 227111 123853 16679 0 367643 0.213809 1 1 0 0 151 90 16 0 257 0.237354 1 1 0 0 226960 123763 16663 0 367386 0.213793 1 1 -2114.07 -2113.22 0.137474 0.103848 0.18557 1 0.190939 3 NA
17:45391804_T_C rs7225700 17 45391804 T C NA 0 0 46242.7 168507 152894 5.82077e-11 367643 0.354953 0.999518 0.999518 0 0 35 104.996 117.004 0 257 0.340459 0.999966 0.999966 0 0 46207.7 168402 152777 4.26326e-13 367386 0.354963 0.999518 0.999518 -2114.07 -2113.91 0.0535821 0.0931916 0.565313 1 0.564226 2 NA
17:66882466_T_G rs4148005 17 66882466 T G NA 0 0 171418 159435 36790.2 -6.17001e-09 367643 0.316904 0.998377 0.998377 0 0 108.976 116.039 31.9843 0 257 0.35021 0.999211 0.999211 0 0 171309 159319 36758.2 -2.33342e-11 367386 0.316881 0.998376 0.998376 -2114.07 -2112.81 0.14861 0.0926543 0.108731 1 0.111489 3 NA
17:76388202_A_G rs4969178 17 76388202 A G NA 0 0 55554.9 174880 137208 1.98488e-08 367643 0.388951 0.976307 0.976307 0 0 40.8706 115.173 100.957 0 257 0.383101 0.963087 0.963087 0 0 55514 174765 137107 1.10504e-10 367386 0.388955 0.976316 0.976316 -2114.07 -2114.05 0.0184307 0.0925467 0.842145 1 0.842029 2 NA
rs4939883 rs4939883 18 47167214 T C NA 0 0 11824 108397 247422 0 367643 0.179583 1 1 0 0 12 74 171 0 257 0.190661 1 1 0 0 11812 108323 247251 0 367386 0.179575 1 1 -2114.07 -2113.92 -0.0622292 0.112461 0.580032 1 0.582459 2 NA
18:47209143_C_T rs11660468 18 47209143 C T NA 0 0 136043 174701 56899.6 4.01633e-09 367643 0.392364 0.997576 0.997576 0 0 94.8471 121.18 40.9725 0 257 0.395186 0.998436 0.998436 0 0 135948 174579 56858.6 1.58806e-11 367386 0.392362 0.997575 0.997575 -2114.07 -2114.07 0.0116116 0.0902263 0.8976 1 0.897641 2 NA
18:57798110_C_T rs952044 18 57798110 C T NA 0 0 165305 162609 39729.3 4.59841e-09 367643 0.329215 0.990504 0.990504 0 0 114.169 120.031 22.8 0 257 0.32224 0.982226 0.982226 0 0 165191 162489 39706.5 1.62501e-11 367386 0.32922 0.99051 0.99051 -2114.07 -2114.03 -0.0297266 0.0953599 0.755246 1 0.754826 2 NA
19:8431581_G_A rs2278236 19 8431581 G A NA 0 0 86128.3 183824 97691 3.60887e-09 367643 0.484275 0.99757 0.99757 0 0 61.9804 126.024 68.9961 0 257 0.486351 0.998801 0.998801 0 0 86066.4 183698 97622 1.29248e-11 367386 0.484273 0.997569 0.997569 -2114.07 -2114.07 -0.00441976 0.0883829 0.960117 1 0.960118 2 NA
rs6511720 rs6511720 19 11202306 G T NA 0 0 285494 77068 5081 0 367643 0.118634 1 1 0 0 183 71 3 0 257 0.149805 1 1 0 0 285311 76997 5078 0 367386 0.118612 1 1 -2114.07 -2111.66 0.280899 0.123831 0.0233048 1 0.0281453 3 NA
19:11227602_C_T rs688 19 11227602 C T NA 0 0 110675 182477 74491.8 -2.32831e-10 367643 0.450791 0.999301 0.999301 0 0 75 128.008 53.9922 0 257 0.459129 0.999939 0.999939 0 0 110600 182349 74437.8 -1.22213e-12 367386 0.450785 0.9993 0.9993 -2114.07 -2114 0.0343486 0.0886656 0.698464 1 0.698604 2 NA
19:19407718_T_C rs10401969 19 19407718 T C NA 0 0 313405 52120.4 2117.37 8.73115e-10 367643 0.0766438 0.997444 0.997444 0 0 222.937 33.0706 0.992157 0 257 0.0682002 0.997681 0.997681 0 0 313182 52087.3 2116.38 -1.69962e-11 367386 0.0766497 0.997444 0.997444 -2114.07 -2113.86 -0.113281 0.175468 0.518543 1 0.51165 2 NA
rs731839 rs731839 19 33899065 G A NA 0 0 41270 163841 162532 0 367643 0.335082 1 1 0 0 33 119 105 0 257 0.359922 1 1 0 0 41237 163722 162427 0 367386 0.335064 1 1 -2114.07 -2113.46 -0.102506 0.0919921 0.265155 1 0.267546 2 NA
19:35556744_T_C rs1688030 19 35556744 T C NA 0 0 1691.18 45801.9 320150 4.07454e-10 367643 0.0668914 0.998272 0.998272 0 0 1 33 223 0 257 0.0680934 1 1 0 0 1690.18 45768.9 319927 1.67688e-12 367386 0.0668905 0.99827 0.99827 -2114.07 -2114.06 -0.0307932 0.175092 0.860397 1 0.861008 2 NA
rs6859 rs6859 19 45382034 A G NA 0 0 65627 179040 122976 0 367643 0.422004 1 1 0 0 41 137 79 0 257 0.42607 1 1 0 0 65586 178903 122897 0 367386 0.422002 1 1 -2114.07 -2114.06 -0.0149635 0.089176 0.866743 1 0.866792 2 NA
rs7254892 rs7254892 19 45389596 G A NA 0 0 344933 22370 340 0 367643 0.0313483 1 1 0 0 252 5 0 0 257 0.00972763 1 1 0 0 344681 22365 340 0 367386 0.0313635 1 1 -2114.07 -2108.9 -1.17483 0.44978 0.00900128 1 0.00129614 4 NA
rs492602 rs492602 19 49206417 A G NA 0 0 89567 183226 94850 0 367643 0.492815 1 1 0 0 50 125 82 0 257 0.437743 1 1 0 0 89517 183101 94768 0 367386 0.492854 1 1 -2114.07 -2111.39 0.206412 0.0894243 0.0209865 1 0.02056 3 NA
rs17695224 rs17695224 19 52324216 G A NA 0 0 197528 144075 26040 0 367643 0.266774 1 1 0 0 131 105 21 0 257 0.285992 1 1 0 0 197397 143970 26019 0 367386 0.26676 1 1 -2114.07 -2113.59 0.0964939 0.0977297 0.323469 1 0.326873 2 NA
rs103294 rs103294 19 54797848 C T NA 0 0 221283 127606 18754 0 367643 0.224558 1 1 0 0 148 95 14 0 257 0.2393 1 1 0 0 221135 127511 18740 0 367386 0.224547 1 1 -2114.07 -2113.85 0.0704567 0.10366 0.496702 1 0.499336 2 NA
rs364585 rs364585 20 12962718 A G NA 0 0 56358 175315 135970 0 367643 0.391726 1 1 0 0 26 129 102 0 257 0.35214 1 1 0 0 56332 175186 135868 0 367386 0.391754 1 1 -2114.07 -2112.38 0.168812 0.0924435 0.067834 1 0.0657165 3 NA
rs2328223 rs2328223 20 17845921 A C NA 0 0 242999 111748 12896 0 367643 0.187056 1 1 0 0 174 73 10 0 257 0.180934 1 1 0 0 242825 111675 12886 0 367386 0.187061 1 1 -2114.07 -2114.04 -0.0316497 0.114657 0.782519 1 0.781807 2 NA
20:34154741_C_T rs7264396 20 34154741 C T NA 0 0 229301 122209 16133.7 -5.82077e-10 367643 0.21009 0.999709 0.999709 0 0 151 94 12 0 257 0.229572 1 1 0 0 229150 122115 16121.7 -6.53699e-13 367386 0.210076 0.999708 0.999708 -2114.07 -2113.51 0.112476 0.105196 0.284978 1 0.289874 3 NA
20:39180436_T_C rs6016381 20 39180436 T C NA 0 0 134763 175280 57600.3 2.18279e-08 367643 0.395058 0.976161 0.976161 0 0 108.224 111.98 36.7961 0 257 0.361036 0.972889 0.972889 0 0 134655 175168 57563.5 1.16847e-10 367386 0.395082 0.976163 0.976163 -2114.07 -2112.55 -0.161836 0.0933325 0.0829236 1 0.0807014 3 NA
20:39724338_T_C rs6065311 20 39724338 T C NA 0 0 99710.9 183970 83962.3 -6.40284e-10 367643 0.478582 0.999483 0.999483 0 0 73 126.031 57.9686 0 257 0.470756 0.999645 0.999645 0 0 99637.9 183844 83904.4 8.81073e-13 367386 0.478587 0.999483 0.999483 -2114.07 -2114.04 -0.0228133 0.0885816 0.796762 1 0.79672 2 NA
rs1800961 rs1800961 20 43042364 C T NA 0 0 345102 22187 354 0 367643 0.0311375 1 1 0 0 246 11 0 0 257 0.0214008 1 1 0 0 344856 22176 354 0 367386 0.0311444 1 1 -2114.07 -2113.19 -0.381472 0.304925 0.210922 1 0.183032 3 NA
20:44585420_A_G rs4465830 20 44585420 A G NA 0 0 243312 111575 12755.9 1.74623e-10 367643 0.18644 0.999604 0.999604 0 0 182.984 69.0157 5 0 257 0.153727 0.999769 0.999769 0 0 243129 111506 12750.9 1.56319e-12 367386 0.186463 0.999604 0.999604 -2114.07 -2112.11 -0.235844 0.122385 0.0539718 1 0.0477542 3 NA
rs181362 rs181362 22 21932068 C T NA 0 0 239971 113974 13698 0 367643 0.192265 1 1 0 0 160 89 8 0 257 0.20428 1 1 0 0 239811 113885 13690 0 367386 0.192257 1 1 -2114.07 -2113.72 0.0935712 0.109491 0.392773 1 0.397183 2 NA
rs5763662 rs5763662 22 30378703 C T NA 0 0 351180 16289 174 0 367643 0.0226266 1 1 0 0 248 9 0 0 257 0.0175097 1 1 0 0 350932 16280 174 0 367386 0.0226301 1 1 -2114.07 -2113.73 -0.267439 0.336745 0.427087 1 0.406788 3 NA
22:38595411_G_A rs3761445 22 38595411 G A NA 0 0 59207 176674 131763 -3.66708e-09 367643 0.401323 0.998254 0.998254 0 0 42.1608 131.522 83.3176 0 257 0.419928 0.995626 0.995626 0 0 59164.8 176542 131679 -1.93126e-11 367386 0.40131 0.998256 0.998256 -2114.07 -2113.72 -0.0756135 0.089629 0.398877 1 0.399878 2 NA
# Completed successfully at 2019-06-21 23:02:05
