# Supplementary material for: Predicting the effect of statins on cancer risk using genetic variants from a Mendelian randomization study in the UK Biobank
Source: eLife. 2020 Oct 13;9:e57191. doi: 10.7554/eLife.57191 (PMC7553780; doi:10.7554/eLife.57191)
Supplement: Source data 1. [file elife-57191-data1.zip › Steve_April_ca_cerv_Female.out]

# Analysis: "SNPTEST 2.5.4-beta1 analysis, started 2019-06-26 16:41:44"
#  started: 2019-06-26 17:54:41
# 
# Analysis properties:
#   -cov_names PC1 PC2 PC3 PC4 PC5 PC6 PC7 PC8 PC9 PC10 (user-supplied)
#   -data - /scratch/am2609/Gwas/projects/Steve_April/input/cancer_v2.sample (user-supplied)
#   -exclude_samples /scratch/am2609/Gwas/input_all/exclusion_list.txt (user-supplied)
#   -exclude_samples_where sex=0 (user-supplied)
#   -filetype bgen (user-supplied)
#   -frequentist 1 (user-supplied)
#   -method newml (user-supplied)
#   -o /scratch/am2609/Gwas/projects/Steve_April/output/Steve_April_ca_cerv_Female.out (user-supplied)
#   -pheno ca_cerv (user-supplied)
# 
alternate_ids rsid chromosome position alleleA alleleB incorrectly_coded all_A all_B all_AA all_AB all_BB all_NULL all_total all_maf all_info all_impute_info cases_A cases_B cases_AA cases_AB cases_BB cases_NULL cases_total cases_maf cases_info cases_impute_info controls_A controls_B controls_AA controls_AB controls_BB controls_NULL controls_total controls_maf controls_info controls_impute_info minor_predictor_count null_ll null_iterations frequentist_add_ll frequentist_add_beta_1:add/ca_cerv=1 frequentist_add_se_1 frequentist_add_wald_pvalue_1 frequentist_add_degrees_of_freedom frequentist_add_lrt_pvalue frequentist_add_iterations frequentist_add_fit_time comment
rs10903129 rs10903129 01 25768937 A G NA 0 0 39098 97935 61862 0 198895 0.442774 1 1 0 0 56 122 79 0 257 0.455253 1 1 0 0 39042 97813 61783 0 198638 0.442758 1 1 176131 -1957.09 9 -1956.93 -0.0507551 0.0885743 0.56663 1 0.566944 2 0.610 NA
rs4660293 rs4660293 01 40028180 A G NA 0 0 116717 71316 10862 0 198895 0.233892 1 1 0 0 159 84 14 0 257 0.217899 1 1 0 0 116558 71232 10848 0 198638 0.233913 1 1 93040 -1957.09 9 -1956.75 -0.087867 0.107023 0.411641 1 0.407814 2 0.620 NA
rs2479394 rs2479394 01 55486064 G A NA 0 0 15393 80327 103175 0 198895 0.279326 1 1 0 0 23 96 138 0 257 0.276265 1 1 0 0 15370 80231 103037 0 198638 0.27933 1 1 111113 -1957.09 9 -1957.09 0.0114678 0.0989079 0.907697 1 0.907619 2 0.610 NA
rs11206510 rs11206510 01 55496039 T C NA 0 0 131552 60336 7007 0 198895 0.186908 1 1 0 0 178 71 8 0 257 0.169261 1 1 0 0 131374 60265 6999 0 198638 0.18693 1 1 74350 -1957.09 9 -1956.59 -0.116413 0.117619 0.322296 1 0.316122 3 0.810 NA
1:55502137_C_G rs2149041 01 55502137 C G NA 0 0 131066 60790.2 7038.92 8.44011e-10 198895 0.18821 0.992269 0.992269 0 0 173.259 74.1882 9.55294 0 257 0.181506 0.987093 0.987093 0 0 130893 60716 7029.36 1.70175e-12 198638 0.188219 0.992275 0.992275 74868 -1957.09 9 -1957.03 -0.0418023 0.115334 0.717019 1 0.715802 2 0.600 NA
rs2479409 rs2479409 01 55504650 G A NA 0 0 24337 90157 84401 0 198895 0.349006 1 1 0 0 32 110 115 0 257 0.338521 1 1 0 0 24305 90047 84286 0 198638 0.349019 1 1 138831 -1957.09 9 -1956.97 0.0462534 0.0931346 0.61945 1 0.618586 2 0.620 NA
rs10888897 rs10888897 01 55513061 T C NA 0 0 30476 95111 73308 0 198895 0.392325 1 1 0 0 42 119 96 0 257 0.394942 1 1 0 0 30434 94992 73212 0 198638 0.392322 1 1 156063 -1957.09 9 -1957.08 -0.0116867 0.0904489 0.897193 1 0.897235 2 0.620 NA
1:55518752_C_T rs7552841 01 55518752 C T NA 0 0 77464.6 93269.4 28161 1.24855e-08 198895 0.376056 0.934109 0.934109 0 0 107.737 121.016 28.2471 0 257 0.34535 0.930695 0.930695 0 0 77356.8 93148.4 28132.8 4.20055e-11 198638 0.376096 0.934113 0.934113 149591 -1957.09 9 -1955.96 -0.143835 0.0963401 0.13544 1 0.132478 3 0.850 NA
rs562556 rs562556 01 55524237 G A NA 0 0 6366 58410 134119 0 198895 0.178843 1 1 0 0 14 79 164 0 257 0.208171 1 1 0 0 6352 58331 133955 0 198638 0.178805 1 1 71142 -1957.09 9 -1955.77 -0.180365 0.108796 0.0973531 1 0.103374 3 0.840 NA
1:55958030_C_T rs1998013 01 55958030 C T NA 0 0 197565 1328.32 1.96863 1.36788e-09 198895 0.00334915 0.92302 0.92302 0 0 256 1 0 0 257 0.00194553 1 1 0 0 197309 1327.32 1.96863 3.48876e-12 198638 0.00335097 0.922962 0.922962 1332.26 -1957.09 9 -1956.92 -0.538942 1.00172 0.590566 1 0.554807 3 0.830 NA
1:62953373_G_A rs10493326 01 62953373 G A NA 0 0 110895 75156.4 12843.9 7.567e-10 198895 0.253511 0.986561 0.986561 0 0 149.867 99.2941 7.83922 0 257 0.223682 0.985208 0.985208 0 0 110745 75057.1 12836 2.02149e-11 198638 0.25355 0.986562 0.986562 100844 -1957.09 9 -1955.88 -0.163776 0.106705 0.124822 1 0.11919 3 0.800 NA
1:63133930_G_A rs4587594 01 63133930 G A NA 0 0 83599.5 90857.1 24438.4 1.74623e-10 198895 0.351276 0.999131 0.999131 0 0 97.1333 128.808 31.0588 0 257 0.37145 0.996913 0.996913 0 0 83502.4 90728.3 24407.4 -6.11067e-13 198638 0.351249 0.999134 0.999134 139734 -1957.09 9 -1956.55 0.0961256 0.0917077 0.294559 1 0.296624 2 0.630 NA
1:92993807_C_T rs6603981 01 92993807 C T NA 0 0 8729.49 64356.9 125809 -6.98492e-10 198895 0.205676 0.997273 0.997273 0 0 9.07451 74.9255 173 0 257 0.181079 0.999095 0.999095 0 0 8720.42 64282 125636 4.12115e-13 198638 0.205708 0.997271 0.997271 81815.9 -1957.09 9 -1956.19 0.150998 0.114236 0.186232 1 0.179193 3 0.800 NA
rs12133576 rs12133576 01 93816400 A G NA 0 0 27040 92448 79407 0 198895 0.368355 1 1 0 0 35 112 110 0 257 0.354086 1 1 0 0 27005 92336 79297 0 198638 0.368374 1 1 146528 -1957.09 9 -1956.88 0.0604921 0.0922343 0.511919 1 0.510701 2 0.590 NA
rs646776 rs646776 01 109818530 C T NA 0 0 9784 68828 120283 0 198895 0.222218 1 1 0 0 8 88 161 0 257 0.202335 1 1 0 0 9776 68740 120122 0 198638 0.222243 1 1 88396 -1957.09 9 -1956.42 0.126397 0.109941 0.250275 1 0.244445 3 0.830 NA
1:110198727_C_G rs1010167 01 110198727 C G NA 0 0 74672.4 94514.4 29708.2 -3.60887e-09 198895 0.386965 0.993771 0.993771 0 0 94.2235 120.043 42.7333 0 257 0.399825 0.995872 0.995872 0 0 74578.2 94394.4 29665.5 -1.21148e-11 198638 0.386948 0.993768 0.993768 153931 -1957.09 9 -1956.92 0.0528688 0.0903708 0.558533 1 0.559254 2 0.610 NA
rs267733 rs267733 01 150958836 A G NA 0 0 140159 53525 5211 0 198895 0.160756 1 1 0 0 173 78 6 0 257 0.175097 1 1 0 0 139986 53447 5205 0 198638 0.160737 1 1 63947 -1957.09 9 -1956.71 0.102139 0.116017 0.378656 1 0.384005 2 0.630 NA
rs12145743 rs12145743 01 156700651 T G NA 0 0 87171 89039 22685 0 198895 0.337889 1 1 0 0 117 111 29 0 257 0.328794 1 1 0 0 87054 88928 22656 0 198638 0.337901 1 1 134409 -1957.09 9 -1956.99 -0.0425516 0.0940692 0.651022 1 0.650245 2 0.590 NA
rs4650994 rs4650994 01 178515312 G A NA 0 0 43954 98316 56625 0 198895 0.468147 1 1 0 0 66 124 67 0 257 0.498054 1 1 0 0 43888 98192 56558 0 198638 0.468108 1 1 186224 -1957.09 9 -1956.15 -0.121079 0.087982 0.168767 1 0.168933 3 0.800 NA
1:182150978_C_A rs1689797 01 182150978 C A NA 0 0 88200.2 88506.5 22188.3 -1.28057e-09 198895 0.334053 0.997432 0.997432 0 0 115.125 112.655 29.2196 0 257 0.332868 0.996317 0.996317 0 0 88085 88393.9 22159.1 -8.13927e-12 198638 0.334055 0.997434 0.997434 132883 -1957.09 9 -1957.09 -0.00119291 0.0938972 0.989864 1 0.989861 1 0.400 NA
rs2642438 rs2642438 01 220970028 A G NA 0 0 17483 82786 98626 0 198895 0.296015 1 1 0 0 29 103 125 0 257 0.31323 1 1 0 0 17454 82683 98501 0 198638 0.295993 1 1 117752 -1957.09 9 -1956.76 -0.0777231 0.0951654 0.414091 1 0.416396 2 0.620 NA
1:220985811_T_C rs903319 01 220985811 T C NA 0 0 107460 77435.9 13998.7 6.1118e-10 198895 0.265047 0.995009 0.995009 0 0 136.078 103.914 17.0078 0 257 0.268345 0.999098 0.999098 0 0 107324 77332 13981.6 -8.52651e-14 198638 0.265043 0.995003 0.995003 105433 -1957.09 9 -1957.09 0.0115506 0.0996563 0.907728 1 0.90781 2 0.620 NA
rs4846914 rs4846914 01 230295691 G A NA 0 0 30600 95256 73039 0 198895 0.393313 1 1 0 0 42 120 95 0 257 0.396887 1 1 0 0 30558 95136 72944 0 198638 0.393308 1 1 156456 -1957.09 9 -1957.07 -0.0184728 0.090427 0.838131 1 0.838233 2 0.640 NA
1:230419344_G_A rs6680658 01 230419344 G A NA 0 0 117123 71043.4 10728.6 1.13505e-09 198895 0.232536 0.985962 0.985962 0 0 162.773 79.2 15.0275 0 257 0.212558 0.994325 0.994325 0 0 116960 70964.2 10713.5 1.13829e-11 198638 0.232562 0.985952 0.985952 92500.6 -1957.09 9 -1956.48 -0.118886 0.108271 0.272189 1 0.266818 3 0.840 NA
1:234849339_G_A rs2587534 01 234849339 G A NA 0 0 46073.8 99436.3 53384.9 3.66708e-09 198895 0.481621 0.992471 0.992471 0 0 66.0784 128.8 62.1216 0 257 0.492302 0.994252 0.994252 0 0 46007.7 99307.5 53322.8 5.37881e-12 198638 0.481587 0.992469 0.992469 191584 -1957.09 9 -1956.4 -0.104092 0.0886028 0.240067 1 0.240045 2 0.630 NA
rs1367117 rs1367117 02 21263900 G A NA 0 0 87554 88624 22717 0 198895 0.337007 1 1 0 0 103 124 30 0 257 0.357977 1 1 0 0 87451 88500 22687 0 198638 0.33698 1 1 134058 -1957.09 9 -1956.59 0.092371 0.0920537 0.315645 1 0.317844 2 0.610 NA
rs515135 rs515135 02 21286057 T C NA 0 0 6469 58453 133973 0 198895 0.179469 1 1 0 0 4 70 183 0 257 0.151751 1 1 0 0 6465 58383 133790 0 198638 0.179505 1 1 71391 -1957.09 9 -1955.73 0.197937 0.122899 0.107275 1 0.0994043 3 0.830 NA
rs1260326 rs1260326 02 27730940 T C NA 0 0 30984 95000 72911 0 198895 0.3946 1 1 0 0 30 140 87 0 257 0.389105 1 1 0 0 30954 94860 72824 0 198638 0.394607 1 1 156968 -1957.09 9 -1957.06 0.0243822 0.0906148 0.787872 1 0.787688 2 0.630 NA
2:27731212_T_C rs3817588 02 27731212 T C NA 0 0 128434 62703 7757.91 2.73576e-09 198895 0.196633 0.980589 0.980589 0 0 168.729 78.1843 10.0863 0 257 0.191356 0.968404 0.968404 0 0 128265 62624.8 7747.82 -2.65672e-11 198638 0.19664 0.980605 0.980605 78218.8 -1957.09 9 -1957.05 -0.0347302 0.113992 0.760617 1 0.759762 2 0.640 NA
rs6544713 rs6544713 02 44073881 T C NA 0 0 20713 87122 91060 0 198895 0.323155 1 1 0 0 30 109 118 0 257 0.328794 1 1 0 0 20683 87013 90942 0 198638 0.323148 1 1 128548 -1957.09 9 -1957.07 -0.0201268 0.0940932 0.830623 1 0.830814 2 0.630 NA
rs4148218 rs4148218 02 44099582 G A NA 0 0 132814 59357 6724 0 198895 0.183024 1 1 0 0 170 75 12 0 257 0.192607 1 1 0 0 132644 59282 6712 0 198638 0.183011 1 1 72805 -1957.09 9 -1956.98 0.0524186 0.111881 0.63941 1 0.641214 2 0.650 NA
rs2710642 rs2710642 02 63149557 G A NA 0 0 21448 87553 89894 0 198895 0.327934 1 1 0 0 32 118 107 0 257 0.354086 1 1 0 0 21416 87435 89787 0 198638 0.327901 1 1 130449 -1957.09 9 -1956.33 -0.114492 0.0923169 0.214898 1 0.217554 3 0.850 NA
2:118576719_T_C rs17508045 02 118576719 T C NA 0 0 165722 31635.4 1537.87 8.14907e-10 198895 0.0872599 0.997879 0.997879 0 0 208.012 47.9882 1 0 257 0.0972534 0.996686 0.996686 0 0 165514 31587.4 1536.87 -8.52651e-14 198638 0.0872469 0.997881 0.997881 34711.1 -1957.09 9 -1956.83 0.108609 0.149082 0.466295 1 0.472848 2 0.640 NA
rs2030746 rs2030746 02 121309488 C T NA 0 0 67812 96621 34462 0 198895 0.416162 1 1 0 0 89 124 44 0 257 0.412451 1 1 0 0 67723 96497 34418 0 198638 0.416167 1 1 165545 -1957.09 9 -1957.07 -0.0181261 0.0897194 0.839893 1 0.83981 2 0.620 NA
2:135762344_C_T rs16831243 02 135762344 C T NA 0 0 161085 35537.7 2272.22 2.91038e-11 198895 0.100762 0.998069 0.998069 0 0 206.824 46.1765 4 0 257 0.105402 0.996597 0.996597 0 0 160878 35491.6 2268.22 6.57963e-12 198638 0.100756 0.998071 0.998071 40082.2 -1957.09 9 -1957.04 0.045439 0.145194 0.754316 1 0.755692 2 0.620 NA
2:165551201_T_C rs7607980 02 165551201 T C NA 0 0 154190 41881.3 2823.43 1.80444e-09 198895 0.11948 0.997592 0.997592 0 0 193.141 57.8588 6 0 257 0.135912 0.997991 0.997991 0 0 153997 41823.4 2817.43 -1.44951e-12 198638 0.119459 0.997591 0.997591 47528.1 -1957.09 9 -1956.51 0.141122 0.128965 0.273838 1 0.282078 3 0.840 NA
2:165619163_T_G rs355838 02 165619163 T G NA 0 0 30753.9 94778.9 73362.2 1.33878e-09 198895 0.392887 0.991846 0.991846 0 0 36.6275 132.541 87.8314 0 257 0.400381 0.995015 0.995015 0 0 30717.2 94646.4 73274.4 -2.43006e-12 198638 0.392878 0.991842 0.991842 156287 -1957.09 9 -1957.05 -0.027794 0.090343 0.758349 1 0.758569 2 0.630 NA
rs2287623 rs2287623 02 169830155 G A NA 0 0 31210 95334 72351 0 198895 0.396576 1 1 0 0 40 117 100 0 257 0.383268 1 1 0 0 31170 95217 72251 0 198638 0.396593 1 1 157754 -1957.09 9 -1956.84 0.0638586 0.0908791 0.482257 1 0.481206 2 0.620 NA
rs1047891 rs1047891 02 211540507 C A NA 0 0 93358 85586 19951 0 198895 0.315463 1 1 0 0 123 110 24 0 257 0.307393 1 1 0 0 93235 85476 19927 0 198638 0.315473 1 1 125488 -1957.09 9 -1957.03 -0.0342269 0.0954565 0.719925 1 0.719335 2 0.630 NA
rs1250229 rs1250229 02 216304384 T C NA 0 0 13131 77839 107925 0 198895 0.261698 1 1 0 0 11 105 141 0 257 0.247082 1 1 0 0 13120 77734 107784 0 198638 0.261717 1 1 104101 -1957.09 9 -1956.84 0.0731031 0.102983 0.477793 1 0.475171 2 0.630 NA
2:227122216_G_T rs1515110 02 227122216 G T NA 0 0 26330.3 92003.3 80561.5 -1.4843e-09 198895 0.363669 0.998195 0.998195 0 0 28.9961 125.004 103 0 257 0.356023 0.999967 0.999967 0 0 26301.3 91878.2 80458.5 -3.5314e-12 198638 0.363679 0.998193 0.998193 144664 -1957.09 9 -1957.01 0.0364511 0.0921353 0.692381 1 0.691877 2 0.620 NA
rs11563251 rs11563251 02 234679384 C T NA 0 0 157332 39105 2458 0 198895 0.110664 1 1 0 0 209 41 7 0 257 0.107004 1 1 0 0 157123 39064 2451 0 198638 0.110669 1 1 44021 -1957.09 9 -1957.07 -0.0282598 0.142721 0.843039 1 0.842464 2 0.640 NA
3:12296469_G_A rs9875338 03 12296469 G A NA 0 0 71981.6 95111.5 31802 2.91038e-10 198895 0.398993 0.998376 0.998376 0 0 96.9922 123.584 36.4235 0 257 0.382162 0.996508 0.996508 0 0 71884.6 94987.9 31765.6 -1.92557e-12 198638 0.399015 0.998379 0.998379 158715 -1957.09 9 -1956.73 -0.0769282 0.090961 0.397705 1 0.396311 2 0.630 NA
rs7640978 rs7640978 03 32533010 C T NA 0 0 165003 32309 1583 0 198895 0.0891802 1 1 0 0 215 41 1 0 257 0.0836576 1 1 0 0 164788 32268 1582 0 198638 0.0891874 1 1 35475 -1957.09 9 -1957.01 -0.0624972 0.159417 0.695032 1 0.692507 2 0.640 NA
Affx-22382690 rs2290547 03 47061183 G A NA 0 0 135281 57349 6265 0 198895 0.175668 1 1 0 0 194 55 8 0 257 0.138132 1 1 0 0 135087 57294 6257 0 198638 0.175717 1 1 69879 -1957.09 9 -1954.52 -0.280653 0.127892 0.0282032 1 0.0232567 3 0.840 NA
3:50113034_A_G rs2240327 03 50113034 A G NA 0 0 54057.1 99282.5 45555.4 8.14907e-10 198895 0.478628 0.999805 0.999805 0 0 65.9804 134.02 57 0 257 0.482528 0.999849 0.999849 0 0 53991.1 99148.5 45498.4 1.42109e-14 198638 0.478623 0.999805 0.999805 190393 -1957.09 9 -1957.09 0.00647268 0.0897989 0.942539 1 0.94254 2 0.630 NA
rs13326165 rs13326165 03 52532118 A G NA 0 0 8290 64421 126184 0 198895 0.203628 1 1 0 0 6 97 154 0 257 0.212062 1 1 0 0 8284 64324 126030 0 198638 0.203617 1 1 81001 -1957.09 9 -1957.02 -0.0400407 0.108322 0.711647 1 0.712692 2 0.630 NA
rs6805251 rs6805251 03 119560606 T C NA 0 0 29112 93873 75910 0 198895 0.382355 1 1 0 0 30 118 109 0 257 0.346304 1 1 0 0 29082 93755 75801 0 198638 0.382402 1 1 152097 -1957.09 9 -1955.65 0.156193 0.0927535 0.0921894 1 0.0897463 3 0.860 NA
rs17345563 rs17345563 03 132209203 A G NA 0 0 156461 39925 2509 0 198895 0.112982 1 1 0 0 211 45 1 0 257 0.0914397 1 1 0 0 156250 39880 2508 0 198638 0.11301 1 1 44943 -1957.09 9 -1955.71 -0.246967 0.153311 0.107204 1 0.0957654 3 0.830 NA
3:135932359_C_T rs687339 03 135932359 C T NA 0 0 10286.6 70108.3 118500 -8.44011e-10 198895 0.227963 0.997167 0.997167 0 0 12.0471 84.1569 160.796 0 257 0.210605 0.996305 0.996305 0 0 10274.5 70024.2 118339 -1.19371e-11 198638 0.227986 0.997168 0.997168 90681.5 -1957.09 9 -1956.64 0.102429 0.108531 0.34528 1 0.34055 2 0.630 NA
3:156798294_A_G rs1482852 03 156798294 A G NA 0 0 71223.8 95891.5 31779.7 7.27596e-10 198895 0.400842 0.996852 0.996852 0 0 99.9647 124.027 33.0078 0 257 0.369734 0.998229 0.998229 0 0 71123.9 95767.5 31746.6 4.47642e-12 198638 0.400882 0.99685 0.99685 159451 -1957.09 9 -1956.15 -0.125685 0.0918138 0.171027 1 0.16885 3 0.830 NA
3:170727218_G_A rs10513688 03 170727218 G A NA 0 0 162135 34859.4 1900.5 6.40284e-10 198895 0.0971881 0.999871 0.999871 0 0 196 57 4 0 257 0.126459 1 1 0 0 161939 34802.4 1896.5 -1.27898e-13 198638 0.0971502 0.999871 0.999871 38660.4 -1957.09 9 -1954.67 0.304048 0.132941 0.02219 1 0.0276244 3 0.860 NA
rs6831256 rs6831256 04 3473139 A G NA 0 0 66067 97172 35656 0 198895 0.42355 1 1 0 0 94 119 44 0 257 0.402724 1 1 0 0 65973 97053 35612 0 198638 0.423577 1 1 168484 -1957.09 9 -1956.59 -0.0901896 0.0900813 0.316729 1 0.315392 2 0.620 NA
4:26062990_A_G rs10019888 04 26062990 A G NA 0 0 138553 54900.8 5441.09 3.63798e-09 198895 0.165371 0.990891 0.990891 0 0 185.373 66.6196 5.00784 0 257 0.149096 0.980377 0.980377 0 0 138368 54834.2 5436.09 3.63087e-12 198638 0.165392 0.990903 0.990903 65783 -1957.09 9 -1956.52 -0.131957 0.125254 0.292104 1 0.284583 3 0.830 NA
rs442177 rs442177 04 88030261 G T NA 0 0 33006 95717 70172 0 198895 0.406569 1 1 0 0 56 118 83 0 257 0.447471 1 1 0 0 32950 95599 70089 0 198638 0.406516 1 1 161729 -1957.09 9 -1955.4 -0.163839 0.088722 0.0647977 1 0.0657137 3 0.840 NA
4:88160140_C_T rs10029254 04 88160140 C T NA 0 0 117500 70761.8 10633.5 -2.91038e-10 198895 0.23135 0.999774 0.999774 0 0 159.004 81.9961 16 0 257 0.221782 0.999956 0.999956 0 0 117341 70679.8 10617.5 -5.96856e-13 198638 0.231362 0.999774 0.999774 92028.8 -1957.09 9 -1957.01 -0.0437605 0.106315 0.680623 1 0.679406 2 0.630 NA
rs3822072 rs3822072 04 89741269 G A NA 0 0 59755 98618 40522 0 198895 0.45165 1 1 0 0 84 139 34 0 257 0.402724 1 1 0 0 59671 98479 40488 0 198638 0.451714 1 1 179662 -1957.09 9 -1954.32 -0.210932 0.0901801 0.0193351 1 0.0186265 3 0.830 NA
rs2602836 rs2602836 04 100014805 A G NA 0 0 34960 97333 66602 0 198895 0.420456 1 1 0 0 46 130 81 0 257 0.431907 1 1 0 0 34914 97203 66521 0 198638 0.420441 1 1 167253 -1957.09 9 -1956.93 -0.0504852 0.089282 0.571762 1 0.572219 2 0.620 NA
rs13107325 rs13107325 04 103188709 C T NA 0 0 170576 27264 1055 0 198895 0.073843 1 1 0 0 229 26 2 0 257 0.0583658 1 1 0 0 170347 27238 1053 0 198638 0.073863 1 1 29374 -1957.09 9 -1956.07 -0.259072 0.188539 0.169409 1 0.153403 3 0.860 NA
rs6450176 rs6450176 05 53298025 G A NA 0 0 110943 75257 12695 0 198895 0.253015 1 1 0 0 143 103 11 0 257 0.243191 1 1 0 0 110800 75154 12684 0 198638 0.253028 1 1 100647 -1957.09 9 -1956.99 -0.0453722 0.103013 0.659611 1 0.658386 2 0.630 NA
5:55861786_C_T rs9686661 05 55861786 C T NA 0 0 127505 63467 7923.12 2.61934e-10 198895 0.199385 0.999695 0.999695 0 0 176 71 10 0 257 0.177043 1 1 0 0 127329 63396 7913.12 7.95808e-13 198638 0.199414 0.999695 0.999695 79313.3 -1957.09 9 -1956.22 -0.150031 0.115663 0.194584 1 0.187512 3 0.830 NA
5:67714246_A_G rs4976033 05 67714246 A G NA 0 0 70842.9 95795 32257.1 1.67056e-08 198895 0.403 0.972734 0.972734 0 0 89.1451 127.298 40.5569 0 257 0.40547 0.974013 0.974013 0 0 70753.8 95667.7 32216.5 3.71116e-11 198638 0.402996 0.972732 0.972732 160309 -1957.09 9 -1957.08 0.012725 0.0911366 0.888956 1 0.889002 2 0.630 NA
5:74562029_C_G rs2006760 05 74562029 C G NA 0 0 125789 64741.5 8364.24 4.86034e-09 198895 0.204807 0.974849 0.974849 0 0 165.867 80.8157 10.3176 0 257 0.197375 0.985275 0.985275 0 0 125623 64660.7 8353.92 2.80451e-11 198638 0.204816 0.974836 0.974836 81470 -1957.09 9 -1957.01 -0.0438247 0.111747 0.694925 1 0.693638 2 0.640 NA
rs7703051 rs7703051 05 74625487 C A NA 0 0 77793 93053 28049 0 198895 0.374949 1 1 0 0 94 123 40 0 257 0.394942 1 1 0 0 77699 92930 28009 0 198638 0.374923 1 1 149151 -1957.09 9 -1956.61 0.0889551 0.0902225 0.324157 1 0.325749 2 0.640 NA
5:74648496_G_T rs17238484 05 74648496 G T NA 0 0 119494 69071.4 10329.1 -3.49246e-10 198895 0.22557 0.99944 0.99944 0 0 158.996 81.0039 17 0 257 0.223743 0.999956 0.999956 0 0 119335 68990.4 10312.1 1.95399e-12 198638 0.225573 0.999439 0.999439 89729.7 -1957.09 9 -1957.09 -0.00767473 0.105615 0.942071 1 0.94203 2 0.620 NA
rs12916 rs12916 05 74656539 T C NA 0 0 71558 95473 31864 0 198895 0.400214 1 1 0 0 89 123 45 0 257 0.414397 1 1 0 0 71469 95350 31819 0 198638 0.400195 1 1 159201 -1957.09 9 -1956.85 0.0624425 0.0895847 0.485789 1 0.4866 2 0.620 NA
rs4530754 rs4530754 05 122855416 G A NA 0 0 41316 98463 59116 0 198895 0.455253 1 1 0 0 55 131 71 0 257 0.468872 1 1 0 0 41261 98332 59045 0 198638 0.455235 1 1 181095 -1957.09 9 -1956.9 -0.0543911 0.0883874 0.538309 1 0.538565 2 0.640 NA
rs6882076 rs6882076 05 156390297 T C NA 0 0 26693 92074 80128 0 198895 0.36567 1 1 0 0 45 117 95 0 257 0.402724 1 1 0 0 26648 91957 80033 0 198638 0.365622 1 1 145460 -1957.09 9 -1955.67 -0.152339 0.0898936 0.0901406 1 0.0918844 3 0.840 NA
6:16109163_A_C rs2294261 06 16109163 A C NA 0 0 51871 99023.5 48000.5 3.25963e-09 198895 0.49027 0.994401 0.994401 0 0 64.7569 113.753 78.4902 0 257 0.473281 0.989622 0.989622 0 0 51806.2 98909.7 47922 1.11768e-11 198638 0.490223 0.994407 0.994407 195025 -1957.09 9 -1955.73 0.146652 0.0887659 0.0985097 1 0.0982344 3 0.830 NA
6:26093141_G_A rs1800562 06 26093141 G A NA 0 0 169714 27957.2 1223.81 -3.20142e-10 198895 0.0764343 0.997336 0.997336 0 0 222.467 33.5333 1 0 257 0.069131 0.9892 0.9892 0 0 169492 27923.7 1222.81 -2.91323e-13 198638 0.0764438 0.997346 0.997346 30404.8 -1957.09 9 -1956.83 -0.125342 0.17541 0.474879 1 0.466713 2 0.630 NA
rs2247056 rs2247056 06 31265490 T C NA 0 0 17554 82994 98347 0 198895 0.296895 1 1 0 0 25 102 130 0 257 0.29572 1 1 0 0 17529 82892 98217 0 198638 0.296897 1 1 118102 -1957.09 9 -1957.08 0.0161478 0.0973695 0.868282 1 0.868144 2 0.620 NA
6:34563164_A_G rs205262 06 34563164 A G NA 0 0 106574 77958 14363.4 -3.7835e-10 198895 0.268194 0.998595 0.998595 0 0 145.984 98 13.0157 0 257 0.241306 0.999589 0.999589 0 0 106428 77860 14350.3 2.38742e-12 198638 0.268228 0.998594 0.998594 106685 -1957.09 9 -1956.22 -0.134265 0.103096 0.192804 1 0.187764 3 0.850 NA
6:43757896_C_A rs998584 06 43757896 C A NA 0 0 53115.8 99440.2 46339 -4.68572e-09 198895 0.482964 0.994674 0.994674 0 0 72.3882 120.643 63.9686 0 257 0.483619 0.995117 0.995117 0 0 53043.4 99319.6 46275 -2.6489e-11 198638 0.482963 0.994674 0.994674 192118 -1957.09 9 -1957.09 -0.000885476 0.0886313 0.992029 1 0.992029 1 0.430 NA
rs17789218 rs17789218 06 100600097 T C NA 0 0 113411 73640 11844 0 198895 0.244672 1 1 0 0 153 92 12 0 257 0.225681 1 1 0 0 113258 73548 11832 0 198638 0.244696 1 1 97328 -1957.09 9 -1956.64 -0.0992516 0.105817 0.348267 1 0.343964 2 0.630 NA
6:116337503_G_A rs868943 06 116337503 G A NA 0 0 66449.4 96880.9 35564.7 -9.31323e-10 198895 0.422359 0.999387 0.999387 0 0 75.0157 136.984 45 0 257 0.441604 0.999878 0.999878 0 0 66374.4 96743.9 35519.7 -7.53175e-13 198638 0.422334 0.999387 0.999387 168010 -1957.09 9 -1956.73 0.0757014 0.0890123 0.395069 1 0.395816 2 0.640 NA
rs9491696 rs9491696 06 127452639 C G NA 0 0 51008 99553 48334 0 198895 0.493278 1 1 0 0 53 137 67 0 257 0.472763 1 1 0 0 50955 99416 48267 0 198638 0.493234 1 1 196221 -1957.09 9 -1955.9 0.13646 0.0885421 0.123272 1 0.122952 3 0.830 NA
6:139831757_T_C rs634869 06 139831757 T C NA 0 0 33358.8 96181.9 69354.3 -2.61934e-10 198895 0.409511 0.999687 0.999687 0 0 37 117 103 0 257 0.371595 1 1 0 0 33321.8 96064.9 69251.3 6.11067e-13 198638 0.409561 0.999687 0.999687 162900 -1957.09 9 -1955.56 0.158928 0.0914077 0.0820924 1 0.0801791 3 0.830 NA
6:152040291_T_C rs12525163 06 152040291 T C NA 0 0 104825 79167.5 14902.9 -1.04774e-09 198895 0.273947 0.998598 0.998598 0 0 143.992 95.0314 17.9765 0 257 0.254833 0.999604 0.999604 0 0 104681 79072.5 14885 8.66862e-13 198638 0.273972 0.998597 0.998597 108973 -1957.09 9 -1956.61 -0.0989366 0.101399 0.329205 1 0.325353 2 0.650 NA
6:160575985_C_T rs2297374 06 160575985 C T NA 0 0 78080.8 92922.5 27891.7 -3.20142e-09 198895 0.37383 0.996774 0.996774 0 0 104.043 116.478 36.4784 0 257 0.368551 0.996323 0.996323 0 0 77976.8 92806 27855.2 -1.7188e-11 198638 0.373837 0.996775 0.996775 148706 -1957.09 9 -1957.06 -0.0231339 0.0915665 0.800542 1 0.800343 2 0.630 NA
rs1564348 rs1564348 06 160578860 T C NA 0 0 137030 56140 5725 0 198895 0.169914 1 1 0 0 198 54 5 0 257 0.124514 1 1 0 0 136832 56086 5720 0 198638 0.169973 1 1 67590 -1957.09 9 -1952.8 -0.374229 0.133729 0.0051355 1 0.00337807 3 0.850 NA
rs702485 rs702485 07 6449272 A G NA 0 0 58935 98622 41338 0 198895 0.455763 1 1 0 0 79 129 49 0 257 0.441634 1 1 0 0 58856 98493 41289 0 198638 0.455781 1 1 181298 -1957.09 9 -1956.85 -0.0622652 0.0890203 0.484271 1 0.483778 2 0.640 NA
7:16152174_T_A rs17286602 07 16152174 T A NA 0 0 64885.2 97526.6 36483.2 -1.74623e-10 198895 0.4286 0.996438 0.996438 0 0 72.3373 126.792 57.8706 0 257 0.471855 0.994121 0.994121 0 0 64812.9 97399.8 36425.3 -1.7053e-12 198638 0.428545 0.996441 0.996441 170493 -1957.09 9 -1955.05 0.179606 0.0887045 0.0428915 1 0.0433851 3 0.840 NA
rs10282707 rs10282707 07 17911038 C T NA 0 0 72336 95286 31273 0 198895 0.396772 1 1 0 0 100 129 28 0 257 0.359922 1 1 0 0 72236 95157 31245 0 198638 0.39682 1 1 157832 -1957.09 9 -1955.58 -0.159113 0.0920631 0.0839332 1 0.0818067 3 0.850 NA
rs12670798 rs12670798 07 21607352 T C NA 0 0 112457 74302 12136 0 198895 0.247804 1 1 0 0 137 99 21 0 257 0.274319 1 1 0 0 112320 74203 12115 0 198638 0.24777 1 1 98574 -1957.09 9 -1956.11 0.140623 0.0991175 0.155973 1 0.160434 3 0.830 NA
rs4722551 rs4722551 07 25991826 T C NA 0 0 140875 53018 5002 0 198895 0.15843 1 1 0 0 185 63 9 0 257 0.157588 1 1 0 0 140690 52955 4993 0 198638 0.158431 1 1 63022 -1957.09 9 -1957.09 -0.013665 0.12116 0.910201 1 0.910062 2 0.620 NA
rs2073547 rs2073547 07 44582331 A G NA 0 0 132701 59031 7163 0 198895 0.184411 1 1 0 0 170 78 9 0 257 0.18677 1 1 0 0 132531 58953 7154 0 198638 0.184408 1 1 73357 -1957.09 9 -1957.09 0.0117652 0.112519 0.916723 1 0.916828 2 0.630 NA
rs217386 rs217386 07 44600695 G A NA 0 0 66281 96833 35781 0 198895 0.423326 1 1 0 0 89 122 46 0 257 0.416342 1 1 0 0 66192 96711 35735 0 198638 0.423335 1 1 168395 -1957.09 9 -1957.04 -0.0278763 0.089444 0.755298 1 0.755117 2 0.640 NA
rs4917014 rs4917014 07 50305863 T G NA 0 0 92016 86749 20130 0 198895 0.319287 1 1 0 0 126 103 28 0 257 0.309339 1 1 0 0 91890 86646 20102 0 198638 0.319299 1 1 127009 -1957.09 9 -1957.01 -0.0390356 0.0956695 0.683255 1 0.682525 2 0.650 NA
rs17145738 rs17145738 07 72982874 C T NA 0 0 153310 42512 3073 0 198895 0.122321 1 1 0 0 194 59 4 0 257 0.13035 1 1 0 0 153116 42453 3069 0 198638 0.12231 1 1 48658 -1957.09 9 -1956.96 0.0672629 0.130788 0.60705 1 0.610053 2 0.630 NA
rs799160 rs799160 07 73060006 C T NA 0 0 51950 99542 47403 0 198895 0.488569 1 1 0 0 80 119 58 0 257 0.457198 1 1 0 0 51870 99423 47345 0 198638 0.48861 1 1 194348 -1957.09 9 -1956.26 -0.114138 0.08869 0.198119 1 0.197511 3 0.830 NA
7:116358044_A_G rs38855 07 116358044 A G NA 0 0 55919.5 99039.3 43936.2 2.61934e-10 198895 0.469875 0.989685 0.989685 0 0 69.8941 139.776 47.3294 0 257 0.4561 0.989195 0.989195 0 0 55849.6 98899.5 43888.9 -5.20473e-12 198638 0.469893 0.989685 0.989685 186912 -1957.09 9 -1956.91 -0.0545202 0.0891431 0.540801 1 0.540504 2 0.630 NA
7:130444934_A_G rs3996352 07 130444934 A G NA 0 0 51648 99077 48170 -2.91038e-11 198895 0.491257 0.996054 0.996054 0 0 61.8941 139.141 55.9647 0 257 0.488464 0.997596 0.997596 0 0 51586.1 98937.9 48114 2.8777e-12 198638 0.49126 0.996052 0.996052 195417 -1957.09 9 -1957.07 -0.020601 0.0883142 0.815552 1 0.81554 2 0.630 NA
rs17173637 rs17173637 07 150529449 T C NA 0 0 166658 30799 1438 0 198895 0.0846552 1 1 0 0 214 39 4 0 257 0.0914397 1 1 0 0 166444 30760 1434 0 198638 0.0846464 1 1 33675 -1957.09 9 -1956.89 0.0987114 0.1533 0.519635 1 0.52522 2 0.620 NA
8:9184231_G_A rs4240624 08 9184231 G A NA 0 0 1678.47 33080.2 164136 5.82077e-11 198895 0.091599 0.999333 0.999333 0 0 2 40 215 0 257 0.0856031 1 1 0 0 1676.47 33040.2 163921 8.45546e-13 198638 0.0916068 0.999332 0.999332 36437.2 -1957.09 9 -1957 0.0673717 0.157804 0.669428 1 0.666521 2 0.630 NA
8:9267117_C_T rs9693857 08 9267117 C T NA 0 0 61224.8 98469.5 39200.7 -2.56114e-09 198895 0.444634 0.995235 0.995235 0 0 77.6118 125.384 54.0039 0 257 0.45407 0.997125 0.997125 0 0 61147.2 98344.1 39146.7 6.82121e-13 198638 0.444622 0.995233 0.995233 176871 -1957.09 9 -1957.03 0.0319389 0.0889945 0.71968 1 0.719817 2 0.640 NA
8:15799853_G_C rs4332136 08 15799853 G C NA 0 0 195740 3143.07 12.0275 8.44011e-10 198895 0.0079618 0.978143 0.978143 0 0 251.984 5.01569 0 0 257 0.00975814 0.99686 0.99686 0 0 195488 3138.05 12.0275 2.359e-12 198638 0.00795948 0.978113 0.978113 3167.13 -1957.09 9 -1956.98 0.219793 0.450037 0.625275 1 0.637263 3 0.840 NA
rs4921914 rs4921914 08 18272438 C T NA 0 0 9578 69364 119953 0 198895 0.222529 1 1 0 0 11 85 161 0 257 0.208171 1 1 0 0 9567 69279 119792 0 198638 0.222548 1 1 88520 -1957.09 9 -1956.82 0.0802311 0.109228 0.462626 1 0.459216 2 0.640 NA
rs12678919 rs12678919 08 19844222 A G NA 0 0 161933 35095 1867 0 198895 0.0976118 1 1 0 0 211 44 2 0 257 0.0933852 1 1 0 0 161722 35051 1865 0 198638 0.0976173 1 1 38829 -1957.09 9 -1957.05 -0.0447026 0.151987 0.768665 1 0.767312 2 0.620 NA
8:19865843_G_A rs894210 08 19865843 G A NA 0 0 42010.2 98880 58004.9 -3.49246e-10 198895 0.459791 0.992936 0.992936 0 0 51.6431 119.38 85.9765 0 257 0.433204 0.990534 0.990534 0 0 41958.5 98760.6 57918.9 5.08749e-12 198638 0.459825 0.992939 0.992939 182900 -1957.09 9 -1956.33 0.110501 0.0895675 0.217307 1 0.216271 3 0.840 NA
rs10102164 rs10102164 08 55421614 G A NA 0 0 123546 66365 8984 0 198895 0.212004 1 1 0 0 160 80 17 0 257 0.22179 1 1 0 0 123386 66285 8967 0 198638 0.211991 1 1 84333 -1957.09 9 -1956.93 0.0600426 0.106251 0.572005 1 0.574153 2 0.620 NA
8:59385919_C_T rs2326077 08 59385919 C T NA 0 0 22398.9 88824.3 87671.9 5.52973e-10 198895 0.335911 0.998937 0.998937 0 0 24.0157 118.149 114.835 0 257 0.323308 0.998513 0.998513 0 0 22374.9 88706.1 87557 -5.52092e-12 198638 0.335927 0.998937 0.998937 133622 -1957.09 9 -1956.9 0.0591448 0.094511 0.531447 1 0.530046 2 0.630 NA
rs2293889 rs2293889 08 116599199 T G NA 0 0 36597 98109 64189 0 198895 0.430637 1 1 0 0 37 134 86 0 257 0.404669 1 1 0 0 36560 97975 64103 0 198638 0.43067 1 1 171303 -1957.09 9 -1956.33 0.110748 0.0901798 0.219417 1 0.21793 3 0.820 NA
8:116663898_G_A rs2737252 08 116663898 G A NA 0 0 102697 80451.2 15746.4 -1.60071e-09 198895 0.281415 0.996547 0.996547 0 0 121.953 105.047 30 0 257 0.321103 0.9996 0.9996 0 0 102575 80346.2 15716.4 -1.32161e-12 198638 0.281364 0.996543 0.996543 111944 -1957.09 9 -1954.97 0.197719 0.0946948 0.0368013 1 0.0391617 3 0.820 NA
8:121868551_G_T rs4871137 08 121868551 G T NA 0 0 20299.8 86208.7 92386.5 -1.01863e-09 198895 0.318782 0.997662 0.997662 0 0 22.7294 114.533 119.737 0 257 0.311269 0.996399 0.996399 0 0 20277.1 86094.2 92266.8 -3.31823e-12 198638 0.318792 0.997664 0.997664 126808 -1957.09 9 -1957.05 0.0282268 0.0955932 0.767779 1 0.767382 2 0.630 NA
8:126474306_G_A rs2980885 08 126474306 G A NA 0 0 9983.43 69504.5 119407 -7.5961e-09 198895 0.224921 0.979571 0.979571 0 0 10.5451 94.9333 151.522 0 257 0.225727 0.980279 0.980279 0 0 9972.89 69409.5 119256 -3.12781e-11 198638 0.22492 0.979571 0.979571 89471.3 -1957.09 9 -1957.09 -0.00119681 0.106795 0.991059 1 0.991063 1 0.430 NA
8:126482621_C_A rs2954022 08 126482621 C A NA 0 0 56593.9 99169.1 43132.1 -5.23869e-10 198895 0.466159 0.999678 0.999678 0 0 69 134.957 53.0431 0 257 0.468956 0.999678 0.999678 0 0 56524.9 99034.1 43079 1.20792e-12 198638 0.466155 0.999678 0.999678 185433 -1957.09 9 -1957.09 0.0101312 0.088563 0.908924 1 0.908934 2 0.630 NA
8:126482621_C_T rs2954022 08 126482621 C T NA 0 0 198702 193.106 0 1.60071e-09 198895 0.000485447 0.70518 0.70518 0 0 256.973 0.027451 0 0 257 5.34066e-05 0.00947091 0.00947091 0 0 198445 193.078 0 4.87432e-12 198638 0.000486006 0.705279 0.705279 193.106 -1957.09 9 -1956.88 -6.00284 43.5527 0.890375 1 0.514472 6 1.490 NA
rs4075205 rs4075205 08 144284709 T C NA 0 0 57262 98740 42893 0 198895 0.463878 1 1 0 0 81 124 52 0 257 0.44358 1 1 0 0 57181 98616 42841 0 198638 0.463904 1 1 184526 -1957.09 9 -1956.72 -0.0765743 0.0887897 0.388455 1 0.387826 2 0.630 NA
8:145022657_G_T rs7832643 08 145022657 G T NA 0 0 70738.1 95747.3 32409.7 2.03727e-10 198895 0.403647 0.991751 0.991751 0 0 92.3725 122.365 42.2627 0 257 0.40251 0.983038 0.983038 0 0 70645.7 95624.9 32367.4 4.62563e-12 198638 0.403648 0.991762 0.991762 160567 -1957.09 9 -1957.09 -0.00221748 0.0908774 0.980533 1 0.980527 1 0.430 NA
9:2640759_A_G rs3780181 09 2640759 A G NA 0 0 172896 25060.6 938.561 3.17232e-09 198895 0.0677183 0.983529 0.983529 0 0 211.91 43.0902 2 0 257 0.0916152 0.992468 0.992468 0 0 172684 25017.5 936.561 1.6982e-11 198638 0.0676874 0.983513 0.983513 26937.7 -1957.09 9 -1955.12 0.318196 0.153406 0.0380604 1 0.046965 3 0.860 NA
9:15304782_C_A rs686030 09 15304782 C A NA 0 0 3950.81 48139 146805 -2.91038e-10 198895 0.14088 0.997874 0.997874 0 0 2.10196 70.7373 184.161 0 257 0.1458 0.996036 0.996036 0 0 3948.71 48068.3 146621 -1.3074e-12 198638 0.140874 0.997877 0.997877 56040.6 -1957.09 9 -1957.06 -0.0342073 0.125391 0.785002 1 0.785849 2 0.640 NA
9:16904846_C_T rs7033354 09 16904846 C T NA 0 0 20620.5 86715 91559.4 -1.86265e-09 198895 0.321667 0.997876 0.997876 0 0 22.7843 96.2392 137.976 0 257 0.275891 0.997347 0.997347 0 0 20597.7 86618.8 91421.4 -6.06803e-12 198638 0.321727 0.997876 0.997876 127956 -1957.09 9 -1954.55 0.219636 0.098963 0.0264612 1 0.0241607 3 0.830 NA
rs1883025 rs1883025 09 107664301 C T NA 0 0 110576 75357 12962 0 198895 0.254609 1 1 0 0 160 79 18 0 257 0.223735 1 1 0 0 110416 75278 12944 0 198638 0.254649 1 1 101281 -1957.09 9 -1955.66 -0.176388 0.10586 0.0956674 1 0.0904708 3 0.840 NA
9:107684230_T_G rs2472509 09 107684230 T G NA 0 0 89914.2 87802 21178.8 -4.65661e-10 198895 0.327207 0.982598 0.982598 0 0 107.639 120.329 29.0314 0 257 0.347066 0.985907 0.985907 0 0 89806.5 87681.7 21149.8 3.13349e-12 198638 0.327181 0.982593 0.982593 130160 -1957.09 9 -1956.68 0.0857763 0.0935386 0.359135 1 0.361314 2 0.630 NA
rs8176720 rs8176720 09 136132873 T C NA 0 0 89378 87632 21885 0 198895 0.33033 1 1 0 0 120 106 31 0 257 0.326848 1 1 0 0 89258 87526 21854 0 198638 0.330335 1 1 131402 -1957.09 9 -1957.04 -0.0293255 0.0940427 0.755169 1 0.754771 2 0.640 NA
rs579459 rs579459 09 136154168 T C NA 0 0 124586 65763 8546 0 198895 0.208288 1 1 0 0 169 78 10 0 257 0.190661 1 1 0 0 124417 65685 8536 0 198638 0.208311 1 1 82855 -1957.09 9 -1956.7 -0.0992876 0.112796 0.378727 1 0.373938 2 0.630 NA
10:5196273_A_G rs1781930 10 5196273 A G NA 0 0 6298.49 58199.9 134397 5.82077e-11 198895 0.177976 0.999527 0.999527 0 0 10 67.1059 179.894 0 257 0.169467 0.998691 0.998691 0 0 6288.49 58132.8 134217 7.74492e-13 198638 0.177987 0.999528 0.999528 70796.9 -1957.09 9 -1956.97 0.0573661 0.117772 0.626192 1 0.624017 2 0.620 NA
rs970548 rs970548 10 46013277 A C NA 0 0 112714 73989 12192 0 198895 0.247299 1 1 0 0 143 103 11 0 257 0.243191 1 1 0 0 112571 73886 12181 0 198638 0.247304 1 1 98373 -1957.09 9 -1957.08 -0.0184581 0.10288 0.857612 1 0.857391 2 0.620 NA
10:65301725_T_C rs7897379 10 65301725 T C NA 0 0 53932.2 99416.2 45546.6 -2.91038e-10 198895 0.47892 0.99906 0.99906 0 0 74 114.184 68.8157 0 257 0.489914 0.998748 0.998748 0 0 53858.2 99302 45477.8 -2.55085e-12 198638 0.478905 0.99906 0.99906 190509 -1957.09 9 -1956.95 0.0474914 0.0884391 0.591271 1 0.591349 2 0.630 NA
rs2068888 rs2068888 10 94839642 G A NA 0 0 60035 98457 40403 0 198895 0.450647 1 1 0 0 71 138 48 0 257 0.455253 1 1 0 0 59964 98319 40355 0 198638 0.450641 1 1 179263 -1957.09 9 -1957.08 0.0136371 0.0886275 0.877713 1 0.877738 2 0.630 NA
rs2255141 rs2255141 10 113933886 A G NA 0 0 15150 79439 104306 0 198895 0.275872 1 1 0 0 10 102 145 0 257 0.237354 1 1 0 0 15140 79337 104161 0 198638 0.275922 1 1 109739 -1957.09 9 -1955.25 0.196134 0.103805 0.0588316 1 0.0547127 3 0.840 NA
rs2923084 rs2923084 11 10388782 A G NA 0 0 133922 58586 6387 0 198895 0.179391 1 1 0 0 174 75 8 0 257 0.177043 1 1 0 0 133748 58511 6379 0 198638 0.179394 1 1 71360 -1957.09 9 -1957.09 -0.00803996 0.115684 0.944592 1 0.944545 2 0.640 NA
11:14276999_G_A rs2303975 11 14276999 G A NA 0 0 157247 39204.1 2443.56 8.44011e-10 198895 0.11084 0.995978 0.995978 0 0 205.004 49.9765 2.01961 0 257 0.105089 0.999522 0.999522 0 0 157042 39154.1 2441.54 -1.38556e-12 198638 0.110848 0.995974 0.995974 44091.2 -1957.09 9 -1956.99 -0.0650802 0.144011 0.651334 1 0.648537 2 0.640 NA
11:18656271_C_T rs10832962 11 18656271 C T NA 0 0 13301.3 76386 109208 -9.8953e-10 198895 0.258902 0.997224 0.997224 0 0 17.0392 78.9255 161.035 0 257 0.219852 0.996489 0.996489 0 0 13284.3 76307.1 109047 -8.95994e-12 198638 0.258953 0.997225 0.997225 102989 -1957.09 9 -1954.87 0.221027 0.10687 0.038623 1 0.0348465 3 0.850 NA
rs326214 rs326214 11 47298360 G A NA 0 0 20855 86882 91158 0 198895 0.323266 1 1 0 0 35 106 116 0 257 0.342412 1 1 0 0 20820 86776 91042 0 198638 0.323241 1 1 128592 -1957.09 9 -1956.61 -0.0914321 0.0930317 0.325703 1 0.328102 2 0.620 NA
rs17788930 rs17788930 11 47752775 A G NA 0 0 84834 89996 24065 0 198895 0.347233 1 1 0 0 95 134 28 0 257 0.36965 1 1 0 0 84739 89862 24037 0 198638 0.347204 1 1 138126 -1957.09 9 -1956.63 0.0886303 0.0913723 0.332051 1 0.333993 2 0.630 NA
11:51512090_T_C rs11246602 11 51512090 T C NA 0 0 149747 45634.4 3513.45 2.79397e-09 198895 0.132385 0.998709 0.998709 0 0 193.929 60.0627 3.00784 0 257 0.128557 0.998649 0.998649 0 0 149553 45574.3 3510.44 -6.39488e-14 198638 0.13239 0.998709 0.998709 52661.3 -1957.09 9 -1957.07 -0.0268016 0.131953 0.839046 1 0.838519 2 0.640 NA
11:55324308_A_G rs12226802 11 55324308 A G NA 0 0 151059 44515 3321 1.16415e-10 198895 0.128603 0.999733 0.999733 0 0 196 58 3 0 257 0.124514 0.999861 0.999861 0 0 150863 44457 3318 2.70006e-13 198638 0.128608 0.999733 0.999733 51157 -1957.09 9 -1957.06 -0.0313617 0.133689 0.814529 1 0.813814 2 0.630 NA
rs174532 rs174532 11 61548874 G A NA 0 0 98179 83196 17520 0 198895 0.297232 1 1 0 0 118 113 26 0 257 0.321012 1 1 0 0 98061 83083 17494 0 198638 0.297201 1 1 118236 -1957.09 9 -1956.35 0.115938 0.0947166 0.220933 1 0.224197 3 0.830 NA
rs1535 rs1535 11 61597972 A G NA 0 0 85277 89927 23691 0 198895 0.34518 1 1 0 0 117 109 31 0 257 0.332685 1 1 0 0 85160 89818 23660 0 198638 0.345196 1 1 137309 -1957.09 9 -1956.9 -0.0576286 0.0937565 0.538777 1 0.5375 2 0.630 NA
rs12801636 rs12801636 11 65391317 G A NA 0 0 119480 69321 10094 0 198895 0.225016 1 1 0 0 146 97 14 0 257 0.243191 1 1 0 0 119334 69224 10080 0 198638 0.224992 1 1 89509 -1957.09 9 -1956.62 0.100868 0.102912 0.327017 1 0.331266 2 0.640 NA
rs499974 rs499974 11 75455021 C A NA 0 0 141409 52533 4953 0 198895 0.156965 1 1 0 0 186 68 3 0 257 0.143969 1 1 0 0 141223 52465 4950 0 198638 0.156982 1 1 62439 -1957.09 9 -1956.74 -0.103527 0.125699 0.410158 1 0.404382 2 0.630 NA
11:116639104_A_G rs10790162 11 116639104 A G NA 0 0 895.945 25134.5 172865 -5.82077e-11 198895 0.0676901 0.998397 0.998397 0 0 1 38 218 0 257 0.077821 1 1 0 0 894.945 25096.5 172647 1.02318e-12 198638 0.067677 0.998395 0.998395 26926.4 -1957.09 9 -1956.68 -0.152559 0.165032 0.355266 1 0.36544 3 0.840 NA
rs603446 rs603446 11 116654435 C T NA 0 0 59275 98718 40902 0 198895 0.453812 1 1 0 0 90 124 43 0 257 0.40856 1 1 0 0 59185 98594 40859 0 198638 0.453871 1 1 180522 -1957.09 9 -1955.02 -0.182438 0.0899784 0.0426031 1 0.0416066 3 0.830 NA
11:122534504_T_C rs7117842 11 122534504 T C NA 0 0 78842.1 93002.4 27050.5 -8.14907e-09 198895 0.369802 0.988815 0.988815 0 0 94.8471 122.353 39.8 0 257 0.392905 0.992967 0.992967 0 0 78747.3 92880 27010.7 -3.14202e-11 198638 0.369772 0.988809 0.988809 147103 -1957.09 9 -1956.61 0.0900143 0.0909152 0.32213 1 0.323764 2 0.630 NA
rs11220462 rs11220462 11 126243952 G A NA 0 0 149574 45723 3598 0 198895 0.133033 1 1 0 0 183 70 4 0 257 0.151751 1 1 0 0 149391 45653 3594 0 198638 0.133008 1 1 52919 -1957.09 9 -1956.36 0.151035 0.122875 0.219006 1 0.22717 3 0.860 NA
12:20463526_A_G rs11045163 12 20463526 A G NA 0 0 64552.8 97501 36841.3 3.89991e-09 198895 0.430336 0.9951 0.9951 0 0 85.7961 132.58 38.6235 0 257 0.408225 0.995392 0.995392 0 0 64467 97368.4 36802.6 1.71312e-11 198638 0.430365 0.9951 0.9951 171184 -1957.09 9 -1956.52 -0.0957024 0.0900294 0.287776 1 0.286456 2 0.630 NA
12:57844049_C_T rs3741414 12 57844049 C T NA 0 0 114541 72572.5 11781.8 -3.20142e-10 198895 0.241675 0.9992 0.9992 0 0 144.012 101.976 11.0118 0 257 0.241245 0.999502 0.999502 0 0 114397 72470.5 11770.7 -3.69482e-13 198638 0.241676 0.9992 0.9992 96136 -1957.09 9 -1957.09 0.0088315 0.103213 0.931812 1 0.931863 2 0.620 NA
rs10861661 rs10861661 12 107174646 A C NA 0 0 112625 74399 11871 0 198895 0.246716 1 1 0 0 149 96 12 0 257 0.233463 1 1 0 0 112476 74303 11859 0 198638 0.246733 1 1 98141 -1957.09 9 -1956.83 -0.0757016 0.104654 0.469465 1 0.466533 2 0.630 NA
12:109950144_A_G rs2241210 12 109950144 A G NA 0 0 45368.9 98875.2 54651 5.82077e-11 198895 0.476666 0.999792 0.999792 0 0 49 123 85 0 257 0.429961 1 1 0 0 45319.9 98752.2 54566 -7.38964e-13 198638 0.476726 0.999792 0.999792 189613 -1957.09 9 -1954.92 0.185011 0.0890586 0.0377644 1 0.0370715 3 0.840 NA
rs653178 rs653178 12 112007756 C T NA 0 0 46492 98929 53474 0 198895 0.482448 1 1 0 0 67 127 63 0 257 0.492218 1 1 0 0 46425 98802 53411 0 198638 0.482415 1 1 191913 -1957.09 9 -1956.49 -0.096914 0.0881941 0.271824 1 0.271797 2 0.630 NA
12:112310580_G_A rs6489818 12 112310580 G A NA 0 0 134803 57854.5 6237.1 -5.82077e-11 198895 0.176799 0.999812 0.999812 0 0 171 81 5 0 257 0.177043 1 1 0 0 134632 57773.5 6232.1 1.08002e-12 198638 0.176798 0.999812 0.999812 70328.7 -1957.09 9 -1957.09 0.0091403 0.115714 0.93704 1 0.937102 2 0.630 NA
12:121376416_C_T rs1186380 12 121376416 C T NA 0 0 111466 74913.5 12515.7 3.28873e-09 198895 0.25125 0.991467 0.991467 0 0 146.392 93.4824 17.1255 0 257 0.248508 0.993271 0.993271 0 0 111319 74820 12498.6 1.12905e-11 198638 0.251254 0.991464 0.991464 99944.8 -1957.09 9 -1957.08 -0.0144521 0.102563 0.887942 1 0.887807 2 0.640 NA
12:121416650_A_C rs1169288 12 121416650 A C NA 0 0 93052.5 86044.6 19797.9 6.46105e-09 198895 0.315846 0.989067 0.989067 0 0 109.863 122.588 24.549 0 257 0.33402 0.990983 0.990983 0 0 92942.7 85922 19773.4 4.08491e-11 198638 0.315823 0.989065 0.989065 125640 -1957.09 9 -1956.7 0.0838697 0.0940582 0.372565 1 0.374858 2 0.630 NA
12:125259888_A_G rs838876 12 125259888 A G NA 0 0 19967.3 86301.3 92626.3 -1.15251e-08 198895 0.317343 0.97697 0.97697 0 0 17.3255 125.91 113.765 0 257 0.312375 0.979671 0.979671 0 0 19950 86175.4 92512.5 -8.21245e-11 198638 0.31735 0.976967 0.976967 126236 -1957.09 9 -1957.07 0.0204295 0.096326 0.832039 1 0.831828 2 0.620 NA
12:125283766_C_T rs10773105 12 125283766 C T NA 0 0 48378.4 99603.3 50913.3 4.36557e-10 198895 0.493628 0.997133 0.997133 0 0 58.6353 126.349 72.0157 0 257 0.473968 0.996509 0.996509 0 0 48319.8 99477 50841.3 -6.75016e-12 198638 0.493653 0.997134 0.997134 196360 -1957.09 9 -1956.74 0.0745096 0.0886621 0.400697 1 0.40044 2 0.630 NA
rs4942486 rs4942486 13 32953388 T C NA 0 0 45139 99400 54356 0 198895 0.476829 1 1 0 0 67 124 66 0 257 0.498054 1 1 0 0 45072 99276 54290 0 198638 0.476797 1 1 189678 -1957.09 9 -1956.46 -0.0994274 0.0883258 0.260297 1 0.260365 2 0.630 NA
rs1341267 rs1341267 13 95284980 C A NA 0 0 31953 95328 71614 0 198895 0.400297 1 1 0 0 44 114 99 0 257 0.392996 1 1 0 0 31909 95214 71515 0 198638 0.400306 1 1 159234 -1957.09 9 -1957.02 0.0343825 0.0903135 0.703425 1 0.703084 2 0.620 NA
rs8017377 rs8017377 14 24883887 G A NA 0 0 54985 99121 44789 0 198895 0.474368 1 1 0 0 72 117 68 0 257 0.492218 1 1 0 0 54913 99004 44721 0 198638 0.474345 1 1 188699 -1957.09 9 -1956.79 0.0689668 0.0882849 0.434694 1 0.434823 2 0.640 NA
rs4983559 rs4983559 14 105277209 G A NA 0 0 29875 94526 74494 0 198895 0.387833 1 1 0 0 28 131 98 0 257 0.363813 1 1 0 0 29847 94395 74396 0 198638 0.387864 1 1 154276 -1957.09 9 -1956.42 0.105817 0.0917958 0.249014 1 0.246838 2 0.670 NA
rs2412710 rs2412710 15 42683787 G A NA 0 0 191844 6996 55 0 198895 0.0178637 1 1 0 0 247 10 0 0 257 0.0194553 1 1 0 0 191597 6986 55 0 198638 0.0178616 1 1 7106 -1957.09 9 -1957.04 0.101472 0.320179 0.751302 1 0.755148 2 0.630 NA
15:44211273_T_C rs492571 15 44211273 T C NA 0 0 182521 16017.1 357.275 -8.73115e-11 198895 0.0420615 0.997782 0.997782 0 0 239.361 17.6392 0 0 257 0.0343175 0.986169 0.986169 0 0 182281 15999.4 357.275 1.27898e-13 198638 0.0420715 0.997794 0.997794 16731.6 -1957.09 9 -1956.73 -0.201317 0.244612 0.410506 1 0.395438 3 0.860 NA
rs1532085 rs1532085 15 58683366 A G NA 0 0 29584 94175 75136 0 198895 0.385487 1 1 0 0 33 114 110 0 257 0.350195 1 1 0 0 29551 94061 75026 0 198638 0.385533 1 1 153343 -1957.09 9 -1955.85 0.14489 0.0925382 0.117411 1 0.114916 3 0.840 NA
15:58731153_G_C rs261342 15 58731153 G C NA 0 0 9718.2 68424.3 120753 -4.77303e-09 198895 0.220872 0.988399 0.988399 0 0 16.1176 86.5922 154.29 0 257 0.231182 0.991053 0.991053 0 0 9702.08 68337.7 120598 -3.22302e-11 198638 0.220859 0.988395 0.988395 87860.7 -1957.09 9 -1956.96 -0.055151 0.105209 0.600138 1 0.601946 2 0.620 NA
rs2652834 rs2652834 15 63396867 A G NA 0 0 7035 60509 131351 0 198895 0.187483 1 1 0 0 20 80 157 0 257 0.233463 1 1 0 0 7015 60429 131194 0 198638 0.187424 1 1 74579 -1957.09 9 -1953.71 -0.278006 0.10425 0.0076595 1 0.00933128 3 0.840 NA
15:72566615_C_T rs1035744 15 72566615 C T NA 0 0 14438.9 78672.7 105783 -1.71713e-09 198895 0.27037 0.995322 0.995322 0 0 7.98039 106.353 142.667 0 257 0.237964 0.995007 0.995007 0 0 14430.9 78566.3 105641 5.94014e-12 198638 0.270412 0.995323 0.995323 107550 -1957.09 9 -1955.71 0.170796 0.104038 0.100658 1 0.0957844 3 0.840 NA
rs3198697 rs3198697 16 15129940 C T NA 0 0 69766 95796 33333 0 198895 0.408411 1 1 0 0 106 114 37 0 257 0.365759 1 1 0 0 69660 95682 33296 0 198638 0.408467 1 1 162462 -1957.09 9 -1955.04 -0.184122 0.0914872 0.0441624 1 0.0425628 3 0.840 NA
rs749671 rs749671 16 31088347 G A NA 0 0 78759 92581 27555 0 198895 0.371279 1 1 0 0 101 129 27 0 257 0.356031 1 1 0 0 78658 92452 27528 0 198638 0.371299 1 1 147691 -1957.09 9 -1956.85 -0.0644487 0.0921262 0.484196 1 0.482873 2 0.640 NA
16:53799977_T_G rs9930333 16 53799977 T G NA 0 0 66568.3 97093 35233.7 -1.45519e-10 198895 0.421228 0.999837 0.999837 0 0 86 115.996 55.0039 0 257 0.439696 0.999969 0.999969 0 0 66482.3 96977 35178.7 9.66338e-13 198638 0.421204 0.999836 0.999836 167560 -1957.09 9 -1956.73 0.0755576 0.0890819 0.396337 1 0.397105 2 0.640 NA
rs9989419 rs9989419 16 56985139 A G NA 0 0 31085 94766 73044 0 198895 0.39452 1 1 0 0 47 124 86 0 257 0.424125 1 1 0 0 31038 94642 72958 0 198638 0.394481 1 1 156936 -1957.09 9 -1956.15 -0.123213 0.0892075 0.167219 1 0.168673 3 0.840 NA
rs5880 rs5880 16 57015091 G C NA 0 0 177389 20835 671 0 198895 0.0557505 1 1 0 0 228 28 1 0 257 0.0583658 1 1 0 0 177161 20807 670 0 198638 0.0557471 1 1 22177 -1957.09 9 -1957.06 0.0481671 0.18789 0.797675 1 0.799081 2 0.640 NA
rs16942887 rs16942887 16 67928042 G A NA 0 0 155933 40260 2702 0 198895 0.114794 1 1 0 0 219 36 2 0 257 0.077821 1 1 0 0 155714 40224 2700 0 198638 0.114842 1 1 45664 -1957.09 9 -1953.43 -0.419995 0.164626 0.0107351 1 0.00676621 3 0.840 NA
16:72057282_A_G rs2288002 16 72057282 A G NA 0 0 37347.2 97905.9 63641.8 9.60426e-10 198895 0.433898 0.99485 0.99485 0 0 41.9725 131.443 83.5843 0 257 0.419043 0.992537 0.992537 0 0 37305.2 97774.5 63558.3 3.28981e-12 198638 0.433917 0.994853 0.994853 172600 -1957.09 9 -1956.83 0.0650064 0.0899118 0.469679 1 0.468943 2 0.620 NA
rs2000999 rs2000999 16 72108093 G A NA 0 0 130824 60826 7245 0 198895 0.189336 1 1 0 0 173 77 7 0 257 0.177043 1 1 0 0 130651 60749 7238 0 198638 0.189352 1 1 75316 -1957.09 9 -1956.87 -0.0758372 0.115524 0.511525 1 0.508068 2 0.630 NA
rs2925979 rs2925979 16 81534790 T C NA 0 0 17878 83657 97360 0 198895 0.300191 1 1 0 0 24 96 137 0 257 0.280156 1 1 0 0 17854 83561 97223 0 198638 0.300217 1 1 119413 -1957.09 9 -1956.65 0.0917941 0.0983778 0.35078 1 0.3476 2 0.630 NA
rs314253 rs314253 17 7091650 T C NA 0 0 84248 90456 24191 0 198895 0.349023 1 1 0 0 103 110 44 0 257 0.385214 1 1 0 0 84145 90346 24147 0 198638 0.348977 1 1 138838 -1957.09 9 -1955.67 0.154301 0.0907813 0.0891868 1 0.0912127 3 0.850 NA
rs4791641 rs4791641 17 8161149 C T NA 0 0 49094 99294 50507 0 198895 0.496448 1 1 0 0 61 136 60 0 257 0.498054 1 1 0 0 49033 99158 50447 0 198638 0.496441 1 1 197482 -1957.09 9 -1957.02 -0.0342822 0.0883377 0.697956 1 0.697956 2 0.640 NA
17:37821435_G_T rs931992 17 37821435 G T NA 0 0 21954.7 88130.1 88810.1 2.61934e-10 198895 0.331933 0.998062 0.998062 0 0 28 117.627 111.373 0 257 0.337797 0.99715 0.99715 0 0 21926.7 88012.5 88698.8 -9.59233e-13 198638 0.331925 0.998063 0.998063 132040 -1957.09 9 -1957.03 -0.0329191 0.0934718 0.724702 1 0.725178 2 0.630 NA
rs8077889 rs8077889 17 41878166 A C NA 0 0 122947 66968 8980 0 198895 0.2135 1 1 0 0 151 90 16 0 257 0.237354 1 1 0 0 122796 66878 8964 0 198638 0.213469 1 1 84928 -1957.09 9 -1956.21 0.139978 0.103917 0.177976 1 0.183357 3 0.830 NA
17:45391804_T_C rs7225700 17 45391804 T C NA 0 0 25183 91115.5 82596.6 -2.91038e-11 198895 0.355669 0.999498 0.999498 0 0 35 104.996 117.004 0 257 0.340459 0.999966 0.999966 0 0 25148 91010.5 82479.6 -1.77636e-13 198638 0.355688 0.999497 0.999497 141481 -1957.09 9 -1956.91 0.0563351 0.0931766 0.545441 1 0.544261 2 0.630 NA
17:66882466_T_G rs4148005 17 66882466 T G NA 0 0 92817 86110.3 19967.7 -2.70666e-09 198895 0.316865 0.998414 0.998414 0 0 108.976 116.039 31.9843 0 257 0.35021 0.999211 0.999211 0 0 92708.1 85994.2 19935.7 -9.59233e-12 198638 0.316822 0.998413 0.998413 126046 -1957.09 9 -1955.83 0.148255 0.0926219 0.109454 1 0.112216 3 0.830 NA
17:76388202_A_G rs4969178 17 76388202 A G NA 0 0 30088.6 94748.7 74057.7 -1.45519e-09 198895 0.389467 0.976348 0.976348 0 0 40.8706 115.173 100.957 0 257 0.383101 0.963087 0.963087 0 0 30047.8 94633.5 73956.8 4.28813e-11 198638 0.389475 0.976365 0.976365 154926 -1957.09 9 -1957.06 0.0220231 0.0926316 0.812076 1 0.811912 2 0.630 NA
rs4939883 rs4939883 18 47167214 T C NA 0 0 6494 58466 133935 0 198895 0.179627 1 1 0 0 12 74 171 0 257 0.190661 1 1 0 0 6482 58392 133764 0 198638 0.179613 1 1 71454 -1957.09 9 -1956.95 -0.0610044 0.112324 0.587054 1 0.589415 2 0.630 NA
18:47209143_C_T rs11660468 18 47209143 C T NA 0 0 73688.8 94256.9 30949.3 1.89175e-09 198895 0.392557 0.997596 0.997596 0 0 94.8471 121.18 40.9725 0 257 0.395186 0.998436 0.998436 0 0 73594 94135.7 30908.3 7.08411e-12 198638 0.392554 0.997595 0.997595 156155 -1957.09 9 -1957.08 0.0110688 0.0901366 0.902265 1 0.902303 2 0.610 NA
18:57798110_C_T rs952044 18 57798110 C T NA 0 0 89284.1 88014.1 21596.8 2.15368e-09 198895 0.329842 0.990603 0.990603 0 0 114.169 120.031 22.8 0 257 0.32224 0.982226 0.982226 0 0 89169.9 87894.1 21574 1.39586e-11 198638 0.329851 0.990613 0.990613 131208 -1957.09 9 -1957.03 -0.0327886 0.0953876 0.731041 1 0.730538 2 0.640 NA
19:8431581_G_A rs2278236 19 8431581 G A NA 0 0 46701.8 99420.5 52772.7 1.04774e-09 198895 0.484739 0.997545 0.997545 0 0 61.9804 126.024 68.9961 0 257 0.486351 0.998801 0.998801 0 0 46639.9 99294.5 52703.7 -1.35003e-13 198638 0.484736 0.997543 0.997543 192824 -1957.09 9 -1957.09 -0.0031272 0.0883964 0.971779 1 0.971781 1 0.420 NA
rs6511720 rs6511720 19 11202306 G T NA 0 0 154444 41736 2715 0 198895 0.11857 1 1 0 0 183 71 3 0 257 0.149805 1 1 0 0 154261 41665 2712 0 198638 0.11853 1 1 47166 -1957.09 9 -1954.66 0.282728 0.12401 0.0226146 1 0.0273624 3 0.840 NA
19:11227602_C_T rs688 19 11227602 C T NA 0 0 59937.2 98685.2 40272.6 1.16415e-10 198895 0.450566 0.999303 0.999303 0 0 75 128.008 53.9922 0 257 0.459129 0.999939 0.999939 0 0 59862.2 98557.1 40218.7 1.48503e-12 198638 0.450554 0.999302 0.999302 179230 -1957.09 9 -1957.01 0.0356506 0.0887253 0.687824 1 0.687974 2 0.630 NA
19:19407718_T_C rs10401969 19 19407718 T C NA 0 0 169607 28145.6 1142.61 1.74623e-10 198895 0.0764998 0.997404 0.997404 0 0 222.937 33.0706 0.992157 0 257 0.0682002 0.997681 0.997681 0 0 169384 28112.6 1141.62 -8.59757e-12 198638 0.0765105 0.997404 0.997404 30430.9 -1957.09 9 -1956.89 -0.110863 0.175514 0.527617 1 0.520968 2 0.630 NA
rs731839 rs731839 19 33899065 G A NA 0 0 22310 88583 88002 0 198895 0.334858 1 1 0 0 33 119 105 0 257 0.359922 1 1 0 0 22277 88464 87897 0 198638 0.334825 1 1 133203 -1957.09 9 -1956.47 -0.10296 0.0919892 0.263031 1 0.265429 2 0.620 NA
19:35556744_T_C rs1688030 19 35556744 T C NA 0 0 914.369 24746.3 173234 1.16415e-10 198895 0.0668068 0.998221 0.998221 0 0 1 33 223 0 257 0.0680934 1 1 0 0 913.369 24713.3 173011 -6.82121e-13 198638 0.0668051 0.998218 0.998218 26575.1 -1957.09 9 -1957.08 -0.0319324 0.175172 0.855354 1 0.856009 2 0.620 NA
rs6859 rs6859 19 45382034 A G NA 0 0 35359 97190 66346 0 198895 0.422102 1 1 0 0 41 137 79 0 257 0.42607 1 1 0 0 35318 97053 66267 0 198638 0.422097 1 1 167908 -1957.09 9 -1957.08 -0.0149748 0.0893601 0.866915 1 0.866964 2 0.630 NA
rs7254892 rs7254892 19 45389596 G A NA 0 0 186709 11981 205 0 198895 0.0311496 1 1 0 0 252 5 0 0 257 0.00972763 1 1 0 0 186457 11976 205 0 198638 0.0311773 1 1 12391 -1957.09 9 -1951.98 -1.16828 0.449539 0.00935382 1 0.00137998 4 1.060 NA
rs492602 rs492602 19 49206417 A G NA 0 0 48410 98941 51544 0 198895 0.492121 1 1 0 0 50 125 82 0 257 0.437743 1 1 0 0 48360 98816 51462 0 198638 0.492192 1 1 195761 -1957.09 9 -1954.5 0.202815 0.089405 0.0232986 1 0.0228415 3 0.800 NA
rs17695224 rs17695224 19 52324216 G A NA 0 0 106785 77985 14125 0 198895 0.267063 1 1 0 0 131 105 21 0 257 0.285992 1 1 0 0 106654 77880 14104 0 198638 0.267039 1 1 106235 -1957.09 9 -1956.63 0.0942002 0.0977639 0.335273 1 0.338584 2 0.590 NA
rs103294 rs103294 19 54797848 C T NA 0 0 119629 69046 10220 0 198895 0.224958 1 1 0 0 148 95 14 0 257 0.2393 1 1 0 0 119481 68951 10206 0 198638 0.224939 1 1 89486 -1957.09 9 -1956.89 0.0667471 0.103598 0.519387 1 0.521813 2 0.600 NA
rs364585 rs364585 20 12962718 A G NA 0 0 30476 94952 73467 0 198895 0.391925 1 1 0 0 26 129 102 0 257 0.35214 1 1 0 0 30450 94823 73365 0 198638 0.391977 1 1 155904 -1957.09 9 -1955.38 0.16992 0.0925476 0.0663543 1 0.0642593 3 0.800 NA
rs2328223 rs2328223 20 17845921 A C NA 0 0 131209 60646 7040 0 198895 0.187853 1 1 0 0 174 73 10 0 257 0.180934 1 1 0 0 131035 60573 7030 0 198638 0.187862 1 1 74726 -1957.09 9 -1957.04 -0.0364102 0.114678 0.750864 1 0.749934 2 0.600 NA
20:34154741_C_T rs7264396 20 34154741 C T NA 0 0 124093 66117.7 8684.77 2.03727e-10 198895 0.209878 0.999712 0.999712 0 0 151 94 12 0 257 0.229572 1 1 0 0 123942 66023.7 8672.77 -1.81188e-12 198638 0.209852 0.999711 0.999711 83487.2 -1957.09 9 -1956.51 0.115269 0.105305 0.273686 1 0.278664 3 0.800 NA
20:39180436_T_C rs6016381 20 39180436 T C NA 0 0 73134.7 94546.4 31213.8 5.00586e-09 198895 0.394616 0.976049 0.976049 0 0 108.224 111.98 36.7961 0 257 0.361036 0.972889 0.972889 0 0 73026.5 94434.5 31177 4.29878e-11 198638 0.394659 0.976053 0.976053 156974 -1957.09 9 -1955.59 -0.160603 0.0932454 0.0850023 1 0.0827558 3 0.800 NA
20:39724338_T_C rs6065311 20 39724338 T C NA 0 0 54213.2 99172 45509.8 2.03727e-10 198895 0.478121 0.999483 0.999483 0 0 73 126.031 57.9686 0 257 0.470756 0.999645 0.999645 0 0 54140.2 99046 45451.8 -9.23706e-13 198638 0.47813 0.999482 0.999482 190192 -1957.09 9 -1957.07 -0.0203911 0.0884615 0.817697 1 0.817663 2 0.630 NA
rs1800961 rs1800961 20 43042364 C T NA 0 0 186733 11974 188 0 198895 0.0310465 1 1 0 0 246 11 0 0 257 0.0214008 1 1 0 0 186487 11963 188 0 198638 0.031059 1 1 12350 -1957.09 9 -1956.21 -0.37993 0.305074 0.212995 1 0.185195 3 0.830 NA
20:44585420_A_G rs4465830 20 44585420 A G NA 0 0 131843 60147.4 6904.45 4.36557e-10 198895 0.185918 0.999619 0.999619 0 0 182.984 69.0157 5 0 257 0.153727 0.999769 0.999769 0 0 131660 60078.4 6899.45 9.80549e-13 198638 0.18596 0.999619 0.999619 73956.3 -1957.09 9 -1955.18 -0.232987 0.122346 0.0568674 1 0.0505082 3 0.790 NA
rs181362 rs181362 22 21932068 C T NA 0 0 129453 62028 7414 0 198895 0.193207 1 1 0 0 160 89 8 0 257 0.20428 1 1 0 0 129293 61939 7406 0 198638 0.193193 1 1 76856 -1957.09 9 -1956.78 0.0873371 0.109704 0.425965 1 0.42995 2 0.620 NA
rs5763662 rs5763662 22 30378703 C T NA 0 0 189837 8962 96 0 198895 0.0230121 1 1 0 0 248 9 0 0 257 0.0175097 1 1 0 0 189589 8953 96 0 198638 0.0230193 1 1 9154 -1957.09 9 -1956.7 -0.284066 0.337006 0.399279 1 0.377371 3 0.800 NA
22:38595411_G_A rs3761445 22 38595411 G A NA 0 0 31766.7 96008.9 71119.4 -1.33878e-09 198895 0.401072 0.998261 0.998261 0 0 42.1608 131.522 83.3176 0 257 0.419928 0.995626 0.995626 0 0 31724.5 95877.4 71036.1 -5.03064e-12 198638 0.401047 0.998264 0.998264 159542 -1957.09 9 -1956.72 -0.0774775 0.0899019 0.388797 1 0.389816 2 0.600 NA
# Completed successfully at 2019-06-26 17:54:41
