# Supplementary material for: Predicting the effect of statins on cancer risk using genetic variants from a Mendelian randomization study in the UK Biobank
Source: eLife. 2020 Oct 13;9:e57191. doi: 10.7554/eLife.57191 (PMC7553780; doi:10.7554/eLife.57191)
Supplement: Source data 1. [file elife-57191-data1.zip › Steve_April_ca_gastric.out]

# Analysis: "SNPTEST analysis, started 2019-06-21 22:30:06"
#  started: 2019-06-21 22:38:32
# 
# Analysis properties:
#   -cov_names PC1 PC2 PC3 PC4 PC5 PC6 PC7 PC8 PC9 PC10 (user-supplied)
#   -data /scratch/am2609/Gwas/projects/Steve_April/bgen/Steve_April.bgen /scratch/am2609/Gwas/projects/Steve_April/input/cancer.sample (user-supplied)
#   -exclude_samples /scratch/am2609/Gwas/input_all/exclusion_list.txt (user-supplied)
#   -frequentist 1 (user-supplied)
#   -method newml (user-supplied)
#   -o /scratch/am2609/Gwas/projects/Steve_April/output/Steve_April_ca_gastric.out (user-supplied)
#   -pheno ca_gastric (user-supplied)
# 
alternate_ids rsid chromosome position alleleA alleleB incorrectly_coded all_A all_B all_AA all_AB all_BB all_NULL all_total all_maf all_info all_impute_info cases_A cases_B cases_AA cases_AB cases_BB cases_NULL cases_total cases_maf cases_info cases_impute_info controls_A controls_B controls_AA controls_AB controls_BB controls_NULL controls_total controls_maf controls_info controls_impute_info frequentist_add_null_ll frequentist_add_alternative_ll frequentist_add_beta_1:add/ca_gastric=1 frequentist_add_se_1 frequentist_add_wald_pvalue_1 frequentist_add_degrees_of_freedom frequentist_add_lrt_pvalue iterations comment
rs10903129 rs10903129 01 25768937 A G NA 0 0 72176 181083 114384 0 367643 0.442596 1 1 0 0 139 322 245 0 706 0.424929 1 1 0 0 72037 180761 114139 0 366937 0.44263 1 1 -5108.91 -5108.12 0.0675023 0.0538556 0.210062 1 0.209332 2 NA
rs4660293 rs4660293 01 40028180 A G NA 0 0 215542 132037 20064 0 367643 0.234147 1 1 0 0 413 252 41 0 706 0.236544 1 1 0 0 215129 131785 20023 0 366937 0.234142 1 1 -5108.91 -5108.87 0.0188145 0.0627877 0.764442 1 0.764817 2 NA
rs2479394 rs2479394 01 55486064 G A NA 0 0 28479 148028 191136 0 367643 0.278784 1 1 0 0 54 275 377 0 706 0.271246 1 1 0 0 28425 147753 190759 0 366937 0.278799 1 1 -5108.91 -5108.72 0.0375252 0.0599639 0.531448 1 0.530288 2 NA
rs11206510 rs11206510 01 55496039 T C NA 0 0 242656 111981 13006 0 367643 0.187673 1 1 0 0 458 227 21 0 706 0.19051 1 1 0 0 242198 111754 12985 0 366937 0.187667 1 1 -5108.91 -5108.85 0.023405 0.0678487 0.730126 1 0.73075 2 NA
1:55502137_C_G rs2149041 01 55502137 C G NA 0 0 242393 112210 13040.4 4.07454e-09 367643 0.188077 0.992299 0.992299 0 0 458.486 225.373 22.1412 0 706 0.190974 0.993391 0.993391 0 0 241934 111984 13018.2 5.26867e-12 366937 0.188071 0.992296 0.992296 -5108.91 -5108.87 0.0190922 0.0680172 0.778943 1 0.779367 2 NA
rs2479409 rs2479409 01 55504650 G A NA 0 0 44719 166839 156085 0 367643 0.348541 1 1 0 0 80 315 311 0 706 0.336402 1 1 0 0 44639 166524 155774 0 366937 0.348564 1 1 -5108.91 -5108.44 0.054893 0.0563614 0.330083 1 0.328661 2 NA
rs10888897 rs10888897 01 55513061 T C NA 0 0 56462 175531 135650 0 367643 0.392303 1 1 0 0 111 342 253 0 706 0.399433 1 1 0 0 56351 175189 135397 0 366937 0.392289 1 1 -5108.91 -5108.75 -0.0307706 0.0544475 0.571977 1 0.572377 2 NA
1:55518752_C_T rs7552841 01 55518752 C T NA 0 0 142970 172753 51920.5 2.36905e-08 367643 0.376172 0.933839 0.933839 0 0 286.031 332.427 87.5412 0 706 0.359426 0.940927 0.940927 0 0 142684 172420 51832.9 9.76119e-11 366937 0.376204 0.933825 0.933825 -5108.91 -5108.03 -0.0757017 0.0573283 0.18667 1 0.185026 2 NA
rs562556 rs562556 01 55524237 G A NA 0 0 11876 108138 247629 0 367643 0.179372 1 1 0 0 21 228 457 0 706 0.191218 1 1 0 0 11855 107910 247172 0 366937 0.17935 1 1 -5108.91 -5108.36 -0.0715932 0.0677655 0.290747 1 0.294317 2 NA
1:55958030_C_T rs1998013 01 55958030 C T NA 0 0 365213 2424.65 5.47451 -1.92085e-09 367643 0.00331245 0.924788 0.924788 0 0 701.098 4.90196 0 0 706 0.00347164 0.844839 0.844839 0 0 364512 2419.75 5.47451 -2.0961e-13 366937 0.00331215 0.924949 0.924949 -5108.91 -5108.9 0.0724852 0.49152 0.88276 1 0.884227 2 NA
1:62953373_G_A rs10493326 01 62953373 G A NA 0 0 204911 139081 23651.2 4.94765e-09 367643 0.253484 0.986538 0.986538 0 0 399.243 255.337 51.4196 0 706 0.253666 0.987004 0.987004 0 0 204512 138826 23599.8 1.65095e-11 366937 0.253484 0.986537 0.986537 -5108.91 -5108.91 0.00311655 0.0616224 0.959664 1 0.959675 2 NA
1:63133930_G_A rs4587594 01 63133930 G A NA 0 0 154571 167745 45327.3 -3.43425e-09 367643 0.351427 0.999167 0.999167 0 0 294.016 320.992 90.9922 0 706 0.356216 0.999928 0.999928 0 0 154277 167424 45236.3 -2.73559e-12 366937 0.351418 0.999165 0.999165 -5108.91 -5108.88 0.0147962 0.0556999 0.790515 1 0.790659 2 NA
1:92993807_C_T rs6603981 01 92993807 C T NA 0 0 16188.4 118977 232477 -3.43425e-09 367643 0.205844 0.997189 0.997189 0 0 30.5216 240.255 435.224 0 706 0.213384 0.997688 0.997688 0 0 16157.9 118737 232042 -2.74269e-12 366937 0.205829 0.997188 0.997188 -5108.91 -5108.67 -0.0456056 0.064791 0.481502 1 0.483457 2 NA
rs12133576 rs12133576 01 93816400 A G NA 0 0 50176 170925 146542 0 367643 0.368941 1 1 0 0 98 329 279 0 706 0.371813 1 1 0 0 50078 170596 146263 0 366937 0.368935 1 1 -5108.91 -5108.91 -0.00597736 0.0550895 0.913597 1 0.913619 2 NA
rs646776 rs646776 01 109818530 C T NA 0 0 18205 127023 222415 0 367643 0.222271 1 1 0 0 44 246 416 0 706 0.236544 1 1 0 0 18161 126777 221999 0 366937 0.222244 1 1 -5108.91 -5108.16 -0.0772505 0.0626999 0.217924 1 0.22108 2 NA
1:110198727_C_G rs1010167 01 110198727 C G NA 0 0 138015 174554 55073.9 -9.25502e-09 367643 0.387199 0.993892 0.993892 0 0 236.047 364.804 105.149 0 706 0.407296 0.995267 0.995267 0 0 137779 174189 54968.7 -2.11102e-11 366937 0.38716 0.993889 0.993889 -5108.91 -5107.68 0.0856088 0.0543787 0.115416 1 0.116434 3 NA
rs267733 rs267733 01 150958836 A G NA 0 0 258995 99148 9500 0 367643 0.160683 1 1 0 0 507 183 16 0 706 0.152266 1 1 0 0 258488 98965 9484 0 366937 0.160699 1 1 -5108.91 -5108.43 -0.0719502 0.0741768 0.332055 1 0.328041 2 NA
rs12145743 rs12145743 01 156700651 T G NA 0 0 161195 164538 41910 0 367643 0.337771 1 1 0 0 293 340 73 0 706 0.344193 1 1 0 0 160902 164198 41837 0 366937 0.337758 1 1 -5108.91 -5108.7 0.0363273 0.056146 0.517622 1 0.518414 2 NA
rs4650994 rs4650994 01 178515312 G A NA 0 0 81154 181922 104567 0 367643 0.468158 1 1 0 0 159 338 209 0 706 0.464589 1 1 0 0 80995 181584 104358 0 366937 0.468165 1 1 -5108.91 -5108.9 0.00792799 0.0532744 0.8817 1 0.881689 2 NA
1:182150978_C_A rs1689797 01 182150978 C A NA 0 0 163441 163324 40878.1 -2.44472e-09 367643 0.333312 0.997402 0.997402 0 0 291.867 326.459 87.6745 0 706 0.355388 0.995818 0.995818 0 0 163150 162997 40790.4 -1.00933e-11 366937 0.33327 0.997405 0.997405 -5108.91 -5107.18 0.104284 0.0557727 0.0615098 1 0.0628744 3 NA
rs2642438 rs2642438 01 220970028 A G NA 0 0 32490 153267 181886 0 367643 0.296819 1 1 0 0 59 278 369 0 706 0.280453 1 1 0 0 32431 152989 181517 0 366937 0.296851 1 1 -5108.91 -5107.92 0.0831843 0.0592777 0.160528 1 0.158025 2 NA
1:220985811_T_C rs903319 01 220985811 T C NA 0 0 198725 143094 25823.5 6.98492e-10 367643 0.264851 0.994977 0.994977 0 0 375.02 275.384 55.5961 0 706 0.273779 0.997164 0.997164 0 0 198350 142819 25767.9 1.08153e-11 366937 0.264834 0.994973 0.994973 -5108.91 -5108.67 0.0420317 0.0598424 0.482447 1 0.483845 2 NA
rs4846914 rs4846914 01 230295691 G A NA 0 0 56760 176045 134838 0 367643 0.393813 1 1 0 0 105 333 268 0 706 0.384561 1 1 0 0 56655 175712 134570 0 366937 0.393831 1 1 -5108.91 -5108.72 0.0342592 0.0548646 0.532343 1 0.531818 2 NA
1:230419344_G_A rs6680658 01 230419344 G A NA 0 0 216249 131491 19903 2.15368e-09 367643 0.232967 0.986 0.986 0 0 404.765 257.306 43.9294 0 706 0.244451 0.987209 0.987209 0 0 215844 131234 19859.1 1.17204e-11 366937 0.232945 0.985998 0.985998 -5108.91 -5108.45 0.0606168 0.0623986 0.331327 1 0.333868 2 NA
1:234849339_G_A rs2587534 01 234849339 G A NA 0 0 85070.7 183737 98835.1 3.7835e-09 367643 0.48128 0.992502 0.992502 0 0 167.969 351.576 186.455 0 706 0.486908 0.992505 0.992505 0 0 84902.7 183386 98648.6 -5.22959e-12 366937 0.481269 0.992502 0.992502 -5108.91 -5108.83 -0.0221394 0.0535472 0.679273 1 0.679305 2 NA
rs1367117 rs1367117 02 21263900 G A NA 0 0 161878 164017 41748 0 367643 0.336621 1 1 0 0 325 294 87 0 706 0.331445 1 1 0 0 161553 163723 41661 0 366937 0.336631 1 1 -5108.91 -5108.76 -0.0306869 0.0565995 0.587697 1 0.587061 2 NA
rs515135 rs515135 02 21286057 T C NA 0 0 11884 108448 247311 0 367643 0.179816 1 1 0 0 20 199 487 0 706 0.169263 1 1 0 0 11864 108249 246824 0 366937 0.179836 1 1 -5108.91 -5108.41 0.0708058 0.0710747 0.319144 1 0.31539 2 NA
rs1260326 rs1260326 02 27730940 T C NA 0 0 57446 175555 134642 0 367643 0.395012 1 1 0 0 103 330 273 0 706 0.379603 1 1 0 0 57343 175225 134369 0 366937 0.395042 1 1 -5108.91 -5108.32 0.0594527 0.0549244 0.279055 1 0.277944 2 NA
2:27731212_T_C rs3817588 02 27731212 T C NA 0 0 237991 115461 14190.9 -2.42726e-08 367643 0.195629 0.980656 0.980656 0 0 439.212 230.992 35.7961 0 706 0.214295 0.983118 0.983118 0 0 237552 115230 14155.1 -3.13776e-11 366937 0.195593 0.980651 0.980651 -5108.91 -5107.5 0.111259 0.0653817 0.0888157 1 0.0923268 3 NA
rs6544713 rs6544713 02 44073881 T C NA 0 0 38471 160739 168433 0 367643 0.32325 1 1 0 0 86 288 332 0 706 0.325779 1 1 0 0 38385 160451 168101 0 366937 0.323245 1 1 -5108.91 -5108.9 -0.00758233 0.0568314 0.893863 1 0.893909 2 NA
rs4148218 rs4148218 02 44099582 G A NA 0 0 245310 109945 12388 0 367643 0.183223 1 1 0 0 451 231 24 0 706 0.197592 1 1 0 0 244859 109714 12364 0 366937 0.183195 1 1 -5108.91 -5108.02 0.0904227 0.066905 0.176532 1 0.180499 3 NA
rs2710642 rs2710642 02 63149557 G A NA 0 0 39460 161658 166525 0 367643 0.32719 1 1 0 0 70 297 339 0 706 0.30949 1 1 0 0 39390 161361 166186 0 366937 0.327224 1 1 -5108.91 -5107.98 0.0785188 0.0576349 0.173088 1 0.170991 2 NA
2:118576719_T_C rs17508045 02 118576719 T C NA 0 0 306025 58753.3 2864.9 3.49246e-10 367643 0.087698 0.997926 0.997926 0 0 586.02 111.98 8 0 706 0.0906377 0.999766 0.999766 0 0 305439 58641.3 2856.9 4.34142e-12 366937 0.0876923 0.997922 0.997922 -5108.91 -5108.87 0.0277866 0.0927993 0.764615 1 0.765476 2 NA
rs2030746 rs2030746 02 121309488 C T NA 0 0 125490 178620 63533 0 367643 0.415738 1 1 0 0 249 345 112 0 706 0.402975 1 1 0 0 125241 178275 63421 0 366937 0.415762 1 1 -5108.91 -5108.34 -0.0579951 0.0543325 0.285786 1 0.284916 2 NA
2:135762344_C_T rs16831243 02 135762344 C T NA 0 0 297981 65527.4 4134.64 1.45519e-09 367643 0.100365 0.998032 0.998032 0 0 592.008 106.992 7 0 706 0.0856885 0.999929 0.999929 0 0 297389 65420.4 4127.64 8.87468e-12 366937 0.100393 0.998029 0.998029 -5108.91 -5108.1 -0.120107 0.0956513 0.209235 1 0.201854 3 NA
2:165551201_T_C rs7607980 02 165551201 T C NA 0 0 284344 77922.9 5376.6 9.8953e-10 367643 0.120601 0.997628 0.997628 0 0 518.545 168.165 19.2902 0 706 0.14642 0.996846 0.996846 0 0 283825 77754.7 5357.31 3.41771e-12 366937 0.120551 0.99763 0.99763 -5108.91 -5104.62 0.227097 0.0754538 0.00261462 1 0.00338909 3 NA
2:165619163_T_G rs355838 02 165619163 T G NA 0 0 56394.1 175428 135821 -1.33878e-09 367643 0.391979 0.992057 0.992057 0 0 105.784 332.984 267.231 0 706 0.385661 0.993191 0.993191 0 0 56288.3 175095 135554 -2.43006e-12 366937 0.391991 0.992055 0.992055 -5108.91 -5108.76 0.0307745 0.0549887 0.575717 1 0.575274 2 NA
rs2287623 rs2287623 02 169830155 G A NA 0 0 57765 176327 133551 0 367643 0.39693 1 1 0 0 124 317 265 0 706 0.400142 1 1 0 0 57641 176010 133286 0 366937 0.396924 1 1 -5108.91 -5108.89 -0.0105516 0.0544444 0.846329 1 0.846382 2 NA
rs1047891 rs1047891 02 211540507 C A NA 0 0 172182 158724 36737 0 367643 0.315793 1 1 0 0 309 316 81 0 706 0.338527 1 1 0 0 171873 158408 36656 0 366937 0.315749 1 1 -5108.91 -5107.3 0.101706 0.0562763 0.0707225 1 0.0723187 3 NA
rs1250229 rs1250229 02 216304384 T C NA 0 0 24475 143800 199368 0 367643 0.262143 1 1 0 0 36 265 405 0 706 0.238669 1 1 0 0 24439 143535 198963 0 366937 0.262188 1 1 -5108.91 -5106.76 0.128925 0.0628091 0.040107 1 0.0379985 3 NA
2:227122216_G_T rs1515110 02 227122216 G T NA 0 0 48616.5 170063 148964 2.56114e-09 367643 0.363526 0.998217 0.998217 0 0 86.2 314.827 304.973 0 706 0.345062 0.998485 0.998485 0 0 48530.3 169748 148659 -1.98241e-12 366937 0.363561 0.998217 0.998217 -5108.91 -5107.86 0.0811732 0.0560661 0.14767 1 0.146019 2 NA
rs11563251 rs11563251 02 234679384 C T NA 0 0 290918 72185 4540 0 367643 0.110522 1 1 0 0 556 145 5 0 706 0.109773 1 1 0 0 290362 72040 4535 0 366937 0.110523 1 1 -5108.91 -5108.91 -0.00842904 0.0851553 0.921151 1 0.921065 2 NA
3:12296469_G_A rs9875338 03 12296469 G A NA 0 0 132606 176147 58890 -2.91038e-10 367643 0.399745 0.998416 0.998416 0 0 261.004 353.992 91.0039 0 706 0.379603 0.996948 0.996948 0 0 132345 175793 58799 2.21689e-12 366937 0.399784 0.998418 0.998418 -5108.91 -5107.62 -0.0882441 0.0549705 0.108428 1 0.107231 3 NA
rs7640978 rs7640978 03 32533010 C T NA 0 0 305159 59567 2917 0 367643 0.0889463 1 1 0 0 586 112 8 0 706 0.0906516 1 1 0 0 304573 59455 2909 0 366937 0.0889431 1 1 -5108.91 -5108.89 0.0185498 0.0927921 0.841553 1 0.841947 2 NA
Affx-22382690 rs2290547 03 47061183 G A NA 0 0 250154 106011 11478 0 367643 0.175397 1 1 0 0 480 202 24 0 706 0.177054 1 1 0 0 249674 105809 11454 0 366937 0.175394 1 1 -5108.91 -5108.9 0.00966185 0.0697549 0.889836 1 0.88995 2 NA
3:50113034_A_G rs2240327 03 50113034 A G NA 0 0 100638 183372 83633 1.04774e-09 367643 0.476873 0.999813 0.999813 0 0 200.961 369.031 136.008 0 706 0.453999 0.999867 0.999867 0 0 100437 183003 83497 2.84217e-14 366937 0.476917 0.999813 0.999813 -5108.91 -5107.83 -0.0799161 0.0544432 0.142137 1 0.141805 2 NA
rs13326165 rs13326165 03 52532118 A G NA 0 0 15457 119234 232952 0 367643 0.204204 1 1 0 0 22 229 455 0 706 0.193343 1 1 0 0 15435 119005 232497 0 366937 0.204224 1 1 -5108.91 -5108.36 0.0705982 0.0676462 0.296652 1 0.293235 2 NA
rs6805251 rs6805251 03 119560606 T C NA 0 0 53883 173728 140032 0 367643 0.382836 1 1 0 0 97 364 245 0 706 0.395184 1 1 0 0 53786 173364 139787 0 366937 0.382812 1 1 -5108.91 -5108.41 -0.0548369 0.0545053 0.314375 1 0.315327 2 NA
rs17345563 rs17345563 03 132209203 A G NA 0 0 289342 73619 4682 0 367643 0.112858 1 1 0 0 550 145 11 0 706 0.118272 1 1 0 0 288792 73474 4671 0 366937 0.112848 1 1 -5108.91 -5108.71 0.0531882 0.0825521 0.519381 1 0.52219 2 NA
3:135932359_C_T rs687339 03 135932359 C T NA 0 0 19126.1 129473 219044 -5.87897e-09 367643 0.228108 0.997226 0.997226 0 0 33.1176 268.133 404.749 0 706 0.236805 0.998122 0.998122 0 0 19092.9 129205 218639 -1.66871e-11 366937 0.228092 0.997225 0.997225 -5108.91 -5108.61 -0.048836 0.0627451 0.436379 1 0.438347 2 NA
3:156798294_A_G rs1482852 03 156798294 A G NA 0 0 131835 177038 58770 2.21189e-09 367643 0.40063 0.996846 0.996846 0 0 244.722 338.298 122.98 0 706 0.413781 0.998086 0.998086 0 0 131590 176700 58647 1.47793e-12 366937 0.400605 0.996843 0.996843 -5108.91 -5108.17 0.0664695 0.0542896 0.220819 1 0.221729 2 NA
3:170727218_G_A rs10513688 03 170727218 G A NA 0 0 299650 64523.6 3469.13 6.98492e-10 367643 0.0971891 0.999859 0.999859 0 0 572.992 124.008 9 0 706 0.100572 0.999878 0.999878 0 0 299077 64399.5 3460.13 -4.68958e-13 366937 0.0971826 0.999859 0.999859 -5108.91 -5108.76 0.048848 0.0886275 0.581524 1 0.583963 2 NA
rs6831256 rs6831256 04 3473139 A G NA 0 0 122347 179591 65705 0 367643 0.422966 1 1 0 0 244 347 115 0 706 0.40864 1 1 0 0 122103 179244 65590 0 366937 0.422994 1 1 -5108.91 -5108.43 -0.0533886 0.0542456 0.325016 1 0.324261 2 NA
4:26062990_A_G rs10019888 04 26062990 A G NA 0 0 256257 101247 10139.8 2.09548e-09 367643 0.165277 0.990718 0.990718 0 0 476.231 211.733 18.0353 0 706 0.175499 0.992508 0.992508 0 0 255780 101035 10121.8 1.11413e-11 366937 0.165258 0.990714 0.990714 -5108.91 -5108.39 0.0723155 0.0702237 0.303109 1 0.306953 2 NA
rs442177 rs442177 04 88030261 G T NA 0 0 60686 177403 129554 0 367643 0.406338 1 1 0 0 115 356 235 0 706 0.415014 1 1 0 0 60571 177047 129319 0 366937 0.406322 1 1 -5108.91 -5108.64 -0.0396539 0.0541035 0.463603 1 0.464116 2 NA
4:88160140_C_T rs10029254 04 88160140 C T NA 0 0 217282 130595 19765.7 -4.07454e-10 367643 0.231375 0.999771 0.999771 0 0 438.004 229.035 38.9608 0 706 0.217392 0.999827 0.999827 0 0 216844 130366 19726.7 -1.09424e-12 366937 0.231402 0.999771 0.999771 -5108.91 -5108.14 -0.079936 0.0646125 0.216027 1 0.212605 2 NA
rs3822072 rs3822072 04 89741269 G A NA 0 0 110799 182140 74704 0 367643 0.45091 1 1 0 0 220 351 135 0 706 0.439802 1 1 0 0 110579 181789 74569 0 366937 0.450932 1 1 -5108.91 -5108.64 -0.0394909 0.0537184 0.46225 1 0.461911 2 NA
rs2602836 rs2602836 04 100014805 A G NA 0 0 64743 179602 123298 0 367643 0.420364 1 1 0 0 128 340 238 0 706 0.422096 1 1 0 0 64615 179262 123060 0 366937 0.420361 1 1 -5108.91 -5108.9 -0.00914565 0.054006 0.865525 1 0.865557 2 NA
rs13107325 rs13107325 04 103188709 C T NA 0 0 314590 51084 1969 0 367643 0.0748307 1 1 0 0 589 111 6 0 706 0.0871105 1 1 0 0 314001 50973 1963 0 366937 0.0748071 1 1 -5108.91 -5107.48 0.163916 0.0947812 0.0837355 1 0.0907209 3 NA
rs6450176 rs6450176 05 53298025 G A NA 0 0 205174 139039 23430 0 367643 0.252825 1 1 0 0 384 277 45 0 706 0.259915 1 1 0 0 204790 138762 23385 0 366937 0.252812 1 1 -5108.91 -5108.7 0.0395659 0.0607749 0.515032 1 0.516362 2 NA
5:55861786_C_T rs9686661 05 55861786 C T NA 0 0 235368 117459 14815.2 1.10595e-09 367643 0.200044 0.999703 0.999703 0 0 473.992 208.141 23.8667 0 706 0.181214 0.999411 0.999411 0 0 234894 117251 14791.3 1.23634e-12 366937 0.200081 0.999704 0.999704 -5108.91 -5107.33 -0.121281 0.0691454 0.0794294 1 0.0756404 3 NA
5:67714246_A_G rs4976033 05 67714246 A G NA 0 0 131266 176824 59552.2 1.78115e-08 367643 0.402468 0.972517 0.972517 0 0 251.961 345.576 108.463 0 706 0.398372 0.971394 0.971394 0 0 131014 176479 59443.7 6.83578e-11 366937 0.402475 0.972519 0.972519 -5108.91 -5108.9 -0.00928437 0.055253 0.866557 1 0.866515 2 NA
5:74562029_C_G rs2006760 05 74562029 C G NA 0 0 232590 119597 15455.7 1.88011e-08 367643 0.204694 0.974957 0.974957 0 0 444.192 235.145 26.6627 0 706 0.204299 0.973225 0.973225 0 0 232146 119362 15429 4.08775e-11 366937 0.204695 0.974961 0.974961 -5108.91 -5108.91 0.00554671 0.066996 0.934017 1 0.934054 2 NA
rs7703051 rs7703051 05 74625487 C A NA 0 0 143744 172116 51783 0 367643 0.374932 1 1 0 0 282 324 100 0 706 0.371105 1 1 0 0 143462 171792 51683 0 366937 0.374939 1 1 -5108.91 -5108.9 -0.0092624 0.0551397 0.866599 1 0.866546 2 NA
5:74648496_G_T rs17238484 05 74648496 G T NA 0 0 220697 127980 18965.4 5.82077e-11 367643 0.225642 0.999474 0.999474 0 0 425.969 239.039 40.9922 0 706 0.227354 0.999755 0.999755 0 0 220271 127741 18924.4 1.27898e-13 366937 0.225638 0.999473 0.999473 -5108.91 -5108.89 0.0138414 0.0634662 0.827358 1 0.827573 2 NA
rs12916 rs12916 05 74656539 T C NA 0 0 132174 176634 58835 0 367643 0.400258 1 1 0 0 256 335 115 0 706 0.400142 1 1 0 0 131918 176299 58720 0 366937 0.400258 1 1 -5108.91 -5108.9 0.00664541 0.0544209 0.902811 1 0.902832 2 NA
rs4530754 rs4530754 05 122855416 G A NA 0 0 76387 182339 108917 0 367643 0.455759 1 1 0 0 169 318 219 0 706 0.464589 1 1 0 0 76218 182021 108698 0 366937 0.455742 1 1 -5108.91 -5108.76 -0.0297429 0.0534374 0.577805 1 0.577945 2 NA
rs6882076 rs6882076 05 156390297 T C NA 0 0 49177 170283 148183 0 367643 0.36535 1 1 0 0 94 347 265 0 706 0.378895 1 1 0 0 49083 169936 147918 0 366937 0.365324 1 1 -5108.91 -5108.34 -0.0587033 0.0549073 0.285009 1 0.28618 2 NA
6:16109163_A_C rs2294261 06 16109163 A C NA 0 0 95768.4 183285 88590.1 2.67755e-09 367643 0.490237 0.994417 0.994417 0 0 194.671 339.753 171.576 0 706 0.483644 0.992359 0.992359 0 0 95573.7 182945 88418.5 5.98988e-12 366937 0.49025 0.994421 0.994421 -5108.91 -5108.86 -0.0177397 0.0534845 0.740131 1 0.740108 2 NA
6:26093141_G_A rs1800562 06 26093141 G A NA 0 0 313477 51911.4 2254.63 2.79397e-09 367643 0.0767329 0.997285 0.997285 0 0 598.059 103.941 4 0 706 0.0792785 0.999228 0.999228 0 0 312879 51807.4 2250.63 -1.09424e-12 366937 0.076728 0.997281 0.997281 -5108.91 -5108.91 -0.00293353 0.0988199 0.976318 1 0.976279 1 NA
rs2247056 rs2247056 06 31265490 T C NA 0 0 32592 153707 181344 0 367643 0.297695 1 1 0 0 72 302 332 0 706 0.315864 1 1 0 0 32520 153405 181012 0 366937 0.29766 1 1 -5108.91 -5108.35 -0.0615137 0.0575981 0.285528 1 0.287335 2 NA
6:34563164_A_G rs205262 06 34563164 A G NA 0 0 196653 144337 26652.4 8.14907e-10 367643 0.268796 0.998621 0.998621 0 0 376.024 264.702 65.2745 0 706 0.279923 0.998637 0.998637 0 0 196277 144073 26587.1 1.53477e-12 366937 0.268775 0.998621 0.998621 -5108.91 -5108.36 0.0624751 0.0593706 0.292667 1 0.294906 2 NA
6:43757896_C_A rs998584 06 43757896 C A NA 0 0 98516.4 183590 85536.2 -1.22818e-08 367643 0.482347 0.994692 0.994692 0 0 187.247 351.769 166.984 0 706 0.48565 0.997432 0.997432 0 0 98329.2 183239 85369.2 -3.59748e-11 366937 0.48234 0.994686 0.994686 -5108.91 -5108.89 0.0119081 0.0533803 0.823473 1 0.823483 2 NA
rs17789218 rs17789218 06 100600097 T C NA 0 0 209856 135892 21895 0 367643 0.24437 1 1 0 0 406 264 36 0 706 0.23796 1 1 0 0 209450 135628 21859 0 366937 0.244383 1 1 -5108.91 -5108.82 -0.0267613 0.0626413 0.669223 1 0.668504 2 NA
6:116337503_G_A rs868943 06 116337503 G A NA 0 0 122660 178886 66096.8 -2.50293e-09 367643 0.423073 0.999376 0.999376 0 0 231.216 351.784 123 0 706 0.42336 0.999455 0.999455 0 0 122429 178534 65973.8 -5.76961e-12 366937 0.423072 0.999376 0.999376 -5108.91 -5108.9 -0.00751965 0.0539186 0.889084 1 0.889063 2 NA
rs9491696 rs9491696 06 127452639 C G NA 0 0 94122 184018 89503 0 367643 0.493718 1 1 0 0 183 337 186 0 706 0.497875 1 1 0 0 93939 183681 89317 0 366937 0.493702 1 1 -5108.91 -5108.73 0.0323507 0.05334 0.544183 1 0.544182 2 NA
6:139831757_T_C rs634869 06 139831757 T C NA 0 0 61843.2 177574 128225 -6.40284e-10 367643 0.409719 0.999687 0.999687 0 0 131.561 352.439 222 0 706 0.43595 0.999291 0.999291 0 0 61711.6 177222 128003 9.166e-13 366937 0.409669 0.999688 0.999688 -5108.91 -5106.83 -0.109943 0.053729 0.0407319 1 0.0412525 3 NA
6:152040291_T_C rs12525163 06 152040291 T C NA 0 0 193889 146385 27368.9 7.567e-10 367643 0.27353 0.998573 0.998573 0 0 363.004 295.722 47.2745 0 706 0.276396 0.998902 0.998902 0 0 193526 146089 27321.6 -3.4035e-12 366937 0.273524 0.998572 0.998572 -5108.91 -5108.89 0.0133653 0.0596966 0.822845 1 0.823017 2 NA
6:160575985_C_T rs2297374 06 160575985 C T NA 0 0 144005 171907 51731.5 -5.76256e-09 367643 0.374507 0.996826 0.996826 0 0 273.357 334.937 97.7059 0 706 0.375601 0.995848 0.995848 0 0 143732 171572 51633.8 -2.83435e-11 366937 0.374505 0.996828 0.996828 -5108.91 -5108.9 0.00992833 0.0550963 0.856996 1 0.857055 2 NA
rs1564348 rs1564348 06 160578860 T C NA 0 0 253320 103781 10542 0 367643 0.169818 1 1 0 0 500 185 21 0 706 0.160765 1 1 0 0 252820 103596 10521 0 366937 0.169836 1 1 -5108.91 -5108.39 -0.0735144 0.0726048 0.311285 1 0.307296 2 NA
rs702485 rs702485 07 6449272 A G NA 0 0 109073 182191 76379 0 367643 0.455536 1 1 0 0 209 337 160 0 706 0.465297 1 1 0 0 108864 181854 76219 0 366937 0.455517 1 1 -5108.91 -5108.75 0.0304247 0.0534567 0.569256 1 0.569398 2 NA
7:16152174_T_A rs17286602 07 16152174 T A NA 0 0 120209 180211 67223.6 -9.31323e-10 367643 0.42794 0.996459 0.996459 0 0 236.863 333.51 135.627 0 706 0.428304 0.99766 0.99766 0 0 119972 179877 67087.9 -2.47269e-12 366937 0.427939 0.996457 0.996457 -5108.91 -5108.91 -0.00045035 0.0539657 0.993342 1 0.993341 1 NA
rs10282707 rs10282707 07 17911038 C T NA 0 0 133679 176084 57880 0 367643 0.396912 1 1 0 0 278 324 104 0 706 0.376771 1 1 0 0 133401 175760 57776 0 366937 0.396951 1 1 -5108.91 -5107.86 -0.079494 0.0550222 0.148525 1 0.147254 2 NA
rs12670798 rs12670798 07 21607352 T C NA 0 0 208530 136828 22285 0 367643 0.246704 1 1 0 0 396 268 42 0 706 0.249292 1 1 0 0 208134 136560 22243 0 366937 0.246699 1 1 -5108.91 -5108.89 0.0119675 0.0616388 0.846054 1 0.846205 2 NA
rs4722551 rs4722551 07 25991826 T C NA 0 0 260226 98082 9335 0 367643 0.158784 1 1 0 0 495 192 19 0 706 0.16289 1 1 0 0 259731 97890 9316 0 366937 0.158777 1 1 -5108.91 -5108.83 0.0293631 0.0720957 0.683803 1 0.684789 2 NA
rs2073547 rs2073547 07 44582331 A G NA 0 0 245464 109051 13128 0 367643 0.18402 1 1 0 0 463 218 25 0 706 0.189802 1 1 0 0 245001 108833 13103 0 366937 0.184008 1 1 -5108.91 -5108.77 0.0363199 0.0675285 0.590684 1 0.592109 2 NA
rs217386 rs217386 07 44600695 G A NA 0 0 122011 179193 66439 0 367643 0.424421 1 1 0 0 248 345 113 0 706 0.404391 1 1 0 0 121763 178848 66326 0 366937 0.42446 1 1 -5108.91 -5107.84 -0.079159 0.0542234 0.144327 1 0.14336 2 NA
rs4917014 rs4917014 07 50305863 T G NA 0 0 170033 160292 37318 0 367643 0.319506 1 1 0 0 324 299 83 0 706 0.32932 1 1 0 0 169709 159993 37235 0 366937 0.319487 1 1 -5108.91 -5108.48 0.0532714 0.0568064 0.348361 1 0.349828 2 NA
rs17145738 rs17145738 07 72982874 C T NA 0 0 283453 78574 5616 0 367643 0.122138 1 1 0 0 548 150 8 0 706 0.117564 1 1 0 0 282905 78424 5608 0 366937 0.122146 1 1 -5108.91 -5108.71 -0.0518945 0.0825799 0.529732 1 0.526993 2 NA
rs799160 rs799160 07 73060006 C T NA 0 0 96065 183981 87597 0 367643 0.488483 1 1 0 0 194 344 168 0 706 0.481586 1 1 0 0 95871 183637 87429 0 366937 0.488497 1 1 -5108.91 -5108.84 -0.020308 0.0534246 0.703853 1 0.70382 2 NA
7:116358044_A_G rs38855 07 116358044 A G NA 0 0 103008 183294 81340.4 -5.93718e-09 367643 0.470531 0.989759 0.989759 0 0 178.659 350.933 176.408 0 706 0.498406 0.991673 0.991673 0 0 102830 182943 81164 -1.28324e-11 366937 0.470478 0.989755 0.989755 -5108.91 -5106.76 0.111191 0.053516 0.0377361 1 0.0377973 3 NA
7:130444934_A_G rs3996352 07 130444934 A G NA 0 0 94827.4 183503 89312.7 3.14321e-09 367643 0.4925 0.996092 0.996092 0 0 181.118 359.275 165.608 0 706 0.489016 0.995746 0.995746 0 0 94646.2 183144 89147.1 -8.19256e-12 366937 0.492507 0.996093 0.996093 -5108.91 -5108.83 -0.0221416 0.0533955 0.678383 1 0.67836 2 NA
rs17173637 rs17173637 07 150529449 T C NA 0 0 308079 56892 2672 0 367643 0.0846419 1 1 0 0 601 97 8 0 706 0.0800283 1 1 0 0 307478 56795 2664 0 366937 0.0846508 1 1 -5108.91 -5108.79 -0.0483105 0.0982004 0.622749 1 0.620396 2 NA
8:9184231_G_A rs4240624 08 9184231 G A NA 0 0 3037.28 61092.2 303513 1.74623e-10 367643 0.0913478 0.999323 0.999323 0 0 3 121 582 0 706 0.0899433 1 1 0 0 3034.28 60971.2 302931 -1.0516e-12 366937 0.0913505 0.999321 0.999321 -5108.91 -5108.89 0.0192578 0.0931587 0.836228 1 0.835805 2 NA
8:9267117_C_T rs9693857 08 9267117 C T NA 0 0 112966 181961 72716.1 -1.22236e-09 367643 0.44526 0.99529 0.99529 0 0 220.659 330.165 155.176 0 706 0.453624 0.992958 0.992958 0 0 112745 181631 72560.9 -7.39009e-12 366937 0.445244 0.995294 0.995294 -5108.91 -5108.67 0.0374334 0.0537628 0.48626 1 0.486525 2 NA
8:15799853_G_C rs4332136 08 15799853 G C NA 0 0 361800 5821.84 21 3.14321e-09 367643 0.0079749 0.978214 0.978214 0 0 695.059 10.9412 0 0 706 0.00774871 0.961744 0.961744 0 0 361105 5810.89 21 6.16751e-12 366937 0.00797534 0.978245 0.978245 -5108.91 -5108.91 -0.0105205 0.310099 0.972936 1 0.972744 1 NA
rs4921914 rs4921914 08 18272438 C T NA 0 0 17863 128037 221743 0 367643 0.22272 1 1 0 0 36 235 435 0 706 0.217422 1 1 0 0 17827 127802 221308 0 366937 0.22273 1 1 -5108.91 -5108.81 0.0285243 0.0647798 0.659701 1 0.658859 2 NA
rs12678919 rs12678919 08 19844222 A G NA 0 0 299569 64598 3476 0 367643 0.0973091 1 1 0 0 575 121 10 0 706 0.0998584 1 1 0 0 298994 64477 3466 0 366937 0.0973042 1 1 -5108.91 -5108.82 0.037393 0.0889156 0.674088 1 0.675607 2 NA
8:19865843_G_A rs894210 08 19865843 G A NA 0 0 77462.3 182791 107390 1.74623e-09 367643 0.459298 0.992946 0.992946 0 0 157.216 358.173 190.612 0 706 0.476348 0.993683 0.993683 0 0 77305.1 182433 107199 -4.22062e-12 366937 0.459265 0.992945 0.992945 -5108.91 -5108.22 -0.063279 0.053557 0.237394 1 0.237668 2 NA
rs10102164 rs10102164 08 55421614 G A NA 0 0 228406 122700 16537 0 367643 0.211855 1 1 0 0 458 219 29 0 706 0.196176 1 1 0 0 227948 122481 16508 0 366937 0.211885 1 1 -5108.91 -5107.61 -0.107005 0.0671021 0.110787 1 0.107006 3 NA
8:59385919_C_T rs2326077 08 59385919 C T NA 0 0 41722.8 164216 161704 -2.85218e-09 367643 0.336823 0.998927 0.998927 0 0 66.0039 304.757 335.239 0 706 0.309323 0.99822 0.99822 0 0 41656.8 163911 161369 -4.85301e-12 366937 0.336876 0.998928 0.998928 -5108.91 -5106.6 0.123147 0.0576859 0.0327788 1 0.0314726 3 NA
rs2293889 rs2293889 08 116599199 T G NA 0 0 68124 181368 118151 0 367643 0.431963 1 1 0 0 132 344 230 0 706 0.430595 1 1 0 0 67992 181024 117921 0 366937 0.431965 1 1 -5108.91 -5108.89 0.0110868 0.0539574 0.837202 1 0.837162 2 NA
8:116663898_G_A rs2737252 08 116663898 G A NA 0 0 189831 148639 29173.6 1.57161e-09 367643 0.281504 0.996606 0.996606 0 0 348.298 309.694 48.0078 0 706 0.28733 0.996814 0.996814 0 0 189482 148329 29125.6 -1.9611e-12 366937 0.281493 0.996606 0.996606 -5108.91 -5108.81 0.0271609 0.0589927 0.645221 1 0.645859 2 NA
8:121868551_G_T rs4871137 08 121868551 G T NA 0 0 37343.3 159071 171229 -1.97906e-09 367643 0.317913 0.997721 0.997721 0 0 68.8627 312.318 324.82 0 706 0.318727 0.998984 0.998984 0 0 37274.4 158758 170904 -1.11555e-11 366937 0.317912 0.997718 0.997718 -5108.91 -5108.88 -0.0143315 0.0572071 0.802185 1 0.802353 2 NA
8:126474306_G_A rs2980885 08 126474306 G A NA 0 0 18550.5 128653 220440 -2.40398e-08 367643 0.225428 0.979756 0.979756 0 0 46.5412 231.259 428.2 0 706 0.229703 0.979044 0.979044 0 0 18503.9 128422 220011 -6.83151e-11 366937 0.22542 0.979758 0.979758 -5108.91 -5108.85 -0.0235728 0.0641013 0.713065 1 0.71365 2 NA
8:126482621_C_A rs2954022 08 126482621 C A NA 0 0 105014 183109 79520.4 -8.73115e-10 367643 0.465328 0.999672 0.999672 0 0 214 341.671 150.329 0 706 0.454908 0.999253 0.999253 0 0 104800 182767 79370.1 9.80549e-13 366937 0.465348 0.999673 0.999673 -5108.91 -5108.59 -0.0427887 0.0535626 0.424375 1 0.424096 2 NA
8:126482621_C_T rs2954022 08 126482621 C T NA 0 0 367299 343.506 0.113725 4.19095e-09 367643 0.000467482 0.694179 0.694179 0 0 704.145 1.8549 0 0 706 0.00131367 0.64241 0.64241 0 0 366595 341.651 0.113725 5.32197e-12 366937 0.000465854 0.694458 0.694458 NA NA NA NA NA NA NA 20 frequentist_add:model_fit_error:full_model:failed_to_converge_to_mle
rs4075205 rs4075205 08 144284709 T C NA 0 0 105980 182903 78760 0 367643 0.46298 1 1 0 0 185 359 162 0 706 0.483711 1 1 0 0 105795 182544 78598 0 366937 0.462941 1 1 -5108.91 -5107.64 0.0852658 0.0533496 0.109988 1 0.110204 3 NA
8:145022657_G_T rs7832643 08 145022657 G T NA 0 0 130835 177109 59698.9 1.86265e-09 367643 0.403254 0.99187 0.99187 0 0 250.635 343.855 111.51 0 706 0.401469 0.991936 0.991936 0 0 130584 176766 59587.4 7.10543e-12 366937 0.403258 0.99187 0.99187 -5108.91 -5108.9 -0.00667357 0.0546079 0.902734 1 0.902712 2 NA
9:2640759_A_G rs3780181 09 2640759 A G NA 0 0 319761 46182.4 1699.8 7.10133e-09 367643 0.0674323 0.983967 0.983967 0 0 614.898 89.4706 1.63137 0 706 0.0656752 0.972631 0.972631 0 0 319146 46093 1698.17 1.35358e-11 366937 0.0674357 0.983989 0.983989 -5108.91 -5108.86 -0.0355005 0.109044 0.744757 1 0.743457 2 NA
9:15304782_C_A rs686030 09 15304782 C A NA 0 0 7307.74 89274.9 271060 1.16415e-10 367643 0.141292 0.997838 0.997838 0 0 5 163.11 537.89 0 706 0.122599 0.999075 0.999075 0 0 7302.74 89111.8 270522 -1.47793e-12 366937 0.141328 0.997836 0.997836 -5108.91 -5106.78 0.164518 0.0813044 0.0430239 1 0.0388798 3 NA
9:16904846_C_T rs7033354 09 16904846 C T NA 0 0 38090 160241 169312 -2.73576e-09 367643 0.321537 0.99779 0.99779 0 0 65.7412 316.322 323.937 0 706 0.317142 0.998836 0.998836 0 0 38024.3 159925 168988 -1.32818e-11 366937 0.321545 0.997788 0.997788 -5108.91 -5108.89 0.0110146 0.05729 0.847539 1 0.847438 2 NA
rs1883025 rs1883025 09 107664301 C T NA 0 0 204221 139492 23930 0 367643 0.254802 1 1 0 0 391 256 59 0 706 0.264873 1 1 0 0 203830 139236 23871 0 366937 0.254782 1 1 -5108.91 -5108.6 0.0480333 0.0603795 0.426309 1 0.428057 2 NA
9:107684230_T_G rs2472509 09 107684230 T G NA 0 0 166632 161775 39235.5 8.26549e-09 367643 0.326739 0.982562 0.982562 0 0 332.706 285.078 88.2157 0 706 0.326848 0.986622 0.986622 0 0 166300 161490 39147.3 -2.04103e-12 366937 0.326738 0.982554 0.982554 -5108.91 -5108.91 -0.00238052 0.0571998 0.966803 1 0.966785 1 NA
rs8176720 rs8176720 09 136132873 T C NA 0 0 165335 162059 40249 0 367643 0.329881 1 1 0 0 318 304 84 0 706 0.334278 1 1 0 0 165017 161755 40165 0 366937 0.329873 1 1 -5108.91 -5108.88 0.0143336 0.0564542 0.799575 1 0.79973 2 NA
rs579459 rs579459 09 136154168 T C NA 0 0 230673 121134 15836 0 367643 0.207818 1 1 0 0 465 223 18 0 706 0.183428 1 1 0 0 230208 120911 15818 0 366937 0.207865 1 1 -5108.91 -5106.94 -0.135336 0.0690273 0.0499245 1 0.0467992 3 NA
10:5196273_A_G rs1781930 10 5196273 A G NA 0 0 11602.8 107622 248418 5.82077e-11 367643 0.177928 0.999538 0.999538 0 0 21 208 477 0 706 0.177054 1 1 0 0 11581.8 107414 247941 -2.27374e-13 366937 0.177929 0.999538 0.999538 -5108.91 -5108.9 0.00927254 0.0698335 0.894367 1 0.894263 2 NA
rs970548 rs970548 10 46013277 A C NA 0 0 208592 136658 22393 0 367643 0.246767 1 1 0 0 381 272 53 0 706 0.267705 1 1 0 0 208211 136386 22340 0 366937 0.246726 1 1 -5108.91 -5107.22 0.111732 0.0601748 0.063342 1 0.0656839 3 NA
10:65301725_T_C rs7897379 10 65301725 T C NA 0 0 99877.9 183743 84022.2 -1.04774e-09 367643 0.478436 0.9991 0.9991 0 0 179.2 344.812 181.988 0 706 0.498025 0.999501 0.999501 0 0 99698.7 183398 83840.3 -3.49587e-12 366937 0.478391 0.999099 0.999099 -5108.91 -5107.13 0.10077 0.0533609 0.0589638 1 0.0590001 3 NA
rs2068888 rs2068888 10 94839642 G A NA 0 0 111308 181936 74399 0 367643 0.449803 1 1 0 0 210 353 143 0 706 0.45255 1 1 0 0 111098 181583 74256 0 366937 0.449798 1 1 -5108.91 -5108.89 0.0115587 0.0535369 0.829064 1 0.829095 2 NA
rs2255141 rs2255141 10 113933886 A G NA 0 0 27847 146638 193158 0 367643 0.275175 1 1 0 0 49 254 403 0 706 0.249292 1 1 0 0 27798 146384 192755 0 366937 0.275224 1 1 -5108.91 -5106.81 0.125042 0.0616293 0.0424651 1 0.0403943 3 NA
rs2923084 rs2923084 11 10388782 A G NA 0 0 248214 107729 11700 0 367643 0.178337 1 1 0 0 468 228 10 0 706 0.175637 1 1 0 0 247746 107501 11690 0 366937 0.178343 1 1 -5108.91 -5108.89 -0.0156471 0.0700258 0.823187 1 0.822895 2 NA
11:14276999_G_A rs2303975 11 14276999 G A NA 0 0 290446 72723.9 4473.22 -2.32831e-10 367643 0.111073 0.995931 0.995931 0 0 563.776 133.227 8.99608 0 706 0.107096 0.994636 0.994636 0 0 289882 72590.7 4464.22 2.70006e-12 366937 0.111081 0.995933 0.995933 -5108.91 -5108.78 -0.0448762 0.0864902 0.603859 1 0.601729 2 NA
11:18656271_C_T rs10832962 11 18656271 C T NA 0 0 24576.6 141039 202027 -3.49246e-09 367643 0.258664 0.997176 0.997176 0 0 56.0824 264.255 385.663 0 706 0.266586 0.997842 0.997842 0 0 24520.6 140775 201642 -1.52056e-11 366937 0.258649 0.997175 0.997175 -5108.91 -5108.69 -0.0401293 0.0603625 0.506175 1 0.507502 2 NA
rs326214 rs326214 11 47298360 G A NA 0 0 38540 160496 168607 0 367643 0.323107 1 1 0 0 77 313 316 0 706 0.330737 1 1 0 0 38463 160183 168291 0 366937 0.323092 1 1 -5108.91 -5108.75 -0.0321375 0.0566056 0.570208 1 0.570912 2 NA
rs17788930 rs17788930 11 47752775 A G NA 0 0 156993 166090 44560 0 367643 0.347089 1 1 0 0 309 304 93 0 706 0.347025 1 1 0 0 156684 165786 44467 0 366937 0.34709 1 1 -5108.91 -5108.91 -0.00516064 0.0558955 0.926439 1 0.926419 2 NA
11:51512090_T_C rs11246602 11 51512090 T C NA 0 0 276639 84522.2 6482.33 3.20142e-09 367643 0.132584 0.998718 0.998718 0 0 529.878 162.125 13.9961 0 706 0.134644 0.998681 0.998681 0 0 276109 84360 6468.33 3.2685e-13 366937 0.13258 0.998718 0.998718 -5108.91 -5108.9 0.0131465 0.0780988 0.866322 1 0.866533 2 NA
11:55324308_A_G rs12226802 11 55324308 A G NA 0 0 279135 82421 6086.81 -1.16415e-10 367643 0.12865 0.999736 0.999736 0 0 533.047 158.953 14 0 706 0.132403 0.99972 0.99972 0 0 278602 82262.1 6072.81 6.11067e-13 366937 0.128643 0.999736 0.999736 -5108.91 -5108.85 0.0281052 0.0786298 0.720765 1 0.721682 2 NA
rs174532 rs174532 11 61548874 G A NA 0 0 182070 153320 32253 0 367643 0.296247 1 1 0 0 348 296 62 0 706 0.29745 1 1 0 0 181722 153024 32191 0 366937 0.296244 1 1 -5108.91 -5108.9 0.0107707 0.0583169 0.853471 1 0.853576 2 NA
rs1535 rs1535 11 61597972 A G NA 0 0 157026 166517 44100 0 367643 0.346419 1 1 0 0 306 315 85 0 706 0.343484 1 1 0 0 156720 166202 44015 0 366937 0.346425 1 1 -5108.91 -5108.85 -0.0198135 0.0561198 0.724045 1 0.723775 2 NA
rs12801636 rs12801636 11 65391317 G A NA 0 0 221001 127937 18705 0 367643 0.224874 1 1 0 0 433 234 39 0 706 0.220963 1 1 0 0 220568 127703 18666 0 366937 0.224882 1 1 -5108.91 -5108.83 -0.0258579 0.0641609 0.686936 1 0.686225 2 NA
rs499974 rs499974 11 75455021 C A NA 0 0 261531 97077 9035 0 367643 0.156602 1 1 0 0 515 172 19 0 706 0.148725 1 1 0 0 261016 96905 9016 0 366937 0.156617 1 1 -5108.91 -5108.65 -0.0534757 0.0748803 0.475135 1 0.472379 2 NA
11:116639104_A_G rs10790162 11 116639104 A G NA 0 0 1652.59 46448.9 319542 4.65661e-10 367643 0.0676663 0.998467 0.998467 0 0 2 81.2706 622.729 0 706 0.0603899 0.997537 0.997537 0 0 1650.59 46367.6 318919 -1.13687e-13 366937 0.0676803 0.998469 0.998469 -5108.91 -5108.34 0.117869 0.112067 0.292905 1 0.284591 3 NA
rs603446 rs603446 11 116654435 C T NA 0 0 109750 182299 75594 0 367643 0.453547 1 1 0 0 190 367 149 0 706 0.470963 1 1 0 0 109560 181932 75445 0 366937 0.453514 1 1 -5108.91 -5108.17 0.0649922 0.053418 0.223728 1 0.224058 2 NA
11:122534504_T_C rs7117842 11 122534504 T C NA 0 0 146372 171087 50184.2 -1.79862e-08 367643 0.369183 0.988903 0.988903 0 0 284.204 325.824 95.9725 0 706 0.366692 0.9915 0.9915 0 0 146088 170761 50088.2 -5.54081e-11 366937 0.369188 0.988898 0.988898 -5108.91 -5108.88 -0.0149867 0.0555176 0.787203 1 0.787064 2 NA
rs11220462 rs11220462 11 126243952 G A NA 0 0 276652 84429 6562 0 367643 0.132674 1 1 0 0 526 172 8 0 706 0.133144 1 1 0 0 276126 84257 6554 0 366937 0.132673 1 1 -5108.91 -5108.91 0.006127 0.0783477 0.937667 1 0.937713 2 NA
12:20463526_A_G rs11045163 12 20463526 A G NA 0 0 119322 180184 68136.7 9.25502e-09 367643 0.430387 0.99506 0.99506 0 0 221.792 355.682 128.525 0 706 0.433947 0.995148 0.995148 0 0 119100 179829 68008.1 2.36078e-11 366937 0.430381 0.99506 0.99506 -5108.91 -5108.9 0.00966424 0.0538937 0.857686 1 0.857716 2 NA
12:57844049_C_T rs3741414 12 57844049 C T NA 0 0 211870 134105 21667.2 -8.73115e-10 367643 0.241321 0.999183 0.999183 0 0 394.973 271.788 39.2392 0 706 0.248064 0.998585 0.998585 0 0 211475 133834 21628 -9.02389e-13 366937 0.241308 0.999184 0.999184 -5108.91 -5108.78 0.032178 0.0617039 0.602025 1 0.603008 2 NA
rs10861661 rs10861661 12 107174646 A C NA 0 0 208460 137013 22170 0 367643 0.246643 1 1 0 0 398 273 35 0 706 0.242918 1 1 0 0 208062 136740 22135 0 366937 0.24665 1 1 -5108.91 -5108.83 -0.0251328 0.0622255 0.686287 1 0.685655 2 NA
12:109950144_A_G rs2241210 12 109950144 A G NA 0 0 83594.8 183070 100978 -3.49246e-10 367643 0.476359 0.999793 0.999793 0 0 142.988 354.012 209 0 706 0.453249 0.999967 0.999967 0 0 83451.8 182716 100769 -1.27898e-12 366937 0.476403 0.999793 0.999793 -5108.91 -5107.27 0.0966847 0.0534785 0.0706194 1 0.0702492 3 NA
rs653178 rs653178 12 112007756 C T NA 0 0 85741 183420 98482 0 367643 0.482672 1 1 0 0 149 372 185 0 706 0.474504 1 1 0 0 85592 183048 98297 0 366937 0.482688 1 1 -5108.91 -5108.71 0.0339384 0.0533796 0.524912 1 0.524803 2 NA
12:112310580_G_A rs6489818 12 112310580 G A NA 0 0 249812 106378 11453.5 8.14907e-10 367643 0.175829 0.999793 0.999793 0 0 492.988 198.012 15 0 706 0.161481 0.999939 0.999939 0 0 249319 106180 11438.5 1.77636e-13 366937 0.175857 0.999792 0.999792 -5108.91 -5107.98 -0.0976669 0.0723875 0.177266 1 0.172551 3 NA
12:121376416_C_T rs1186380 12 121376416 C T NA 0 0 206323 138394 22926.1 9.77889e-09 367643 0.250577 0.991403 0.991403 0 0 380.38 288.447 37.1725 0 706 0.256935 0.992933 0.992933 0 0 205943 138105 22888.9 1.72644e-11 366937 0.250565 0.9914 0.9914 -5108.91 -5108.77 0.0331106 0.0612816 0.588989 1 0.589988 2 NA
12:121416650_A_C rs1169288 12 121416650 A C NA 0 0 172202 158881 36559.9 2.20025e-08 367643 0.315524 0.989162 0.989162 0 0 350.643 301.627 53.7294 0 706 0.289721 0.992187 0.992187 0 0 171852 158579 36506.1 6.24567e-11 366937 0.315574 0.989157 0.989157 -5108.91 -5106.8 -0.12035 0.0589993 0.0413654 1 0.0397184 3 NA
12:125259888_A_G rs838876 12 125259888 A G NA 0 0 36945.9 159460 171237 -3.17232e-08 367643 0.317362 0.977164 0.977164 0 0 62.9686 318.608 324.424 0 706 0.314834 0.980206 0.980206 0 0 36882.9 159141 170913 -1.17712e-10 366937 0.317366 0.977158 0.977158 -5108.91 -5108.9 0.00922556 0.0579695 0.873554 1 0.873483 2 NA
12:125283766_C_T rs10773105 12 125283766 C T NA 0 0 89407.4 184024 94211.8 -3.84171e-09 367643 0.493466 0.997077 0.997077 0 0 166.647 359.114 180.239 0 706 0.490374 0.996565 0.996565 0 0 89240.7 183665 94031.6 -1.30882e-11 366937 0.493472 0.997078 0.997078 -5108.91 -5108.87 0.0147402 0.0534249 0.782622 1 0.782612 2 NA
rs4942486 rs4942486 13 32953388 T C NA 0 0 83364 183387 100892 0 367643 0.476162 1 1 0 0 150 373 183 0 706 0.476629 1 1 0 0 83214 183014 100709 0 366937 0.476161 1 1 -5108.91 -5108.91 -0.00485352 0.0533344 0.927491 1 0.927494 2 NA
rs1341267 rs1341267 13 95284980 C A NA 0 0 59052 176304 132287 0 367643 0.400399 1 1 0 0 132 332 242 0 706 0.422096 1 1 0 0 58920 175972 132045 0 366937 0.400358 1 1 -5108.91 -5107.57 -0.0884816 0.0539126 0.100755 1 0.10159 3 NA
rs8017377 rs8017377 14 24883887 G A NA 0 0 101701 183243 82699 0 367643 0.474157 1 1 0 0 188 346 172 0 706 0.488669 1 1 0 0 101513 182897 82527 0 366937 0.474129 1 1 -5108.91 -5108.35 0.056707 0.0532892 0.287267 1 0.287402 2 NA
rs4983559 rs4983559 14 105277209 G A NA 0 0 54863 174774 138006 0 367643 0.386924 1 1 0 0 100 333 273 0 706 0.377479 1 1 0 0 54763 174441 137733 0 366937 0.386942 1 1 -5108.91 -5108.66 0.0391406 0.0550227 0.476865 1 0.476178 2 NA
rs2412710 rs2412710 15 42683787 G A NA 0 0 354500 13031 112 0 367643 0.018027 1 1 0 0 682 24 0 0 706 0.0169972 1 1 0 0 353818 13007 112 0 366937 0.018029 1 1 -5108.91 -5108.89 -0.0412356 0.206225 0.841516 1 0.840477 2 NA
15:44211273_T_C rs492571 15 44211273 T C NA 0 0 337467 29527.7 648.675 -8.14907e-10 367643 0.0419225 0.997857 0.997857 0 0 653.98 51.0157 1.00392 0 706 0.0375521 0.999541 0.999541 0 0 336813 29476.6 647.671 -9.13047e-13 366937 0.0419309 0.997854 0.997854 -5108.91 -5108.63 -0.103164 0.14019 0.461798 1 0.454594 2 NA
rs1532085 rs1532085 15 58683366 A G NA 0 0 55036 174219 138388 0 367643 0.38664 1 1 0 0 114 320 272 0 706 0.388102 1 1 0 0 54922 173899 138116 0 366937 0.386637 1 1 -5108.91 -5108.91 -0.00402059 0.0546617 0.941365 1 0.941374 2 NA
15:58731153_G_C rs261342 15 58731153 G C NA 0 0 17976.2 126343 223324 -1.64146e-08 367643 0.220725 0.988362 0.988362 0 0 35.3725 247.059 423.569 0 706 0.225074 0.990533 0.990533 0 0 17940.8 126096 222900 -5.62146e-11 366937 0.220716 0.988358 0.988358 -5108.91 -5108.85 -0.0229003 0.0640857 0.720838 1 0.7214 2 NA
rs2652834 rs2652834 15 63396867 A G NA 0 0 12888 111863 242892 0 367643 0.187191 1 1 0 0 28 224 454 0 706 0.1983 1 1 0 0 12860 111639 242438 0 366937 0.18717 1 1 -5108.91 -5108.26 -0.0770946 0.0668346 0.2487 1 0.252393 2 NA
15:72566615_C_T rs1035744 15 72566615 C T NA 0 0 26417.8 145276 195949 4.30737e-09 367643 0.269435 0.995229 0.995229 0 0 52.6275 295.212 358.161 0 706 0.283617 0.996113 0.996113 0 0 26365.2 144981 195591 -4.99867e-12 366937 0.269408 0.995227 0.995227 -5108.91 -5108.18 -0.0722338 0.0593225 0.223359 1 0.225791 2 NA
rs3198697 rs3198697 16 15129940 C T NA 0 0 129024 177270 61349 0 367643 0.407961 1 1 0 0 251 328 127 0 706 0.412181 1 1 0 0 128773 176942 61222 0 366937 0.407953 1 1 -5108.91 -5108.87 0.0153834 0.054086 0.776084 1 0.776183 2 NA
rs749671 rs749671 16 31088347 G A NA 0 0 144942 171612 51089 0 367643 0.372359 1 1 0 0 287 335 84 0 706 0.356232 1 1 0 0 144655 171277 51005 0 366937 0.37239 1 1 -5108.91 -5108.32 -0.0603998 0.0556315 0.277606 1 0.27625 2 NA
16:53799977_T_G rs9930333 16 53799977 T G NA 0 0 122315 179595 65732.5 4.07454e-10 367643 0.423046 0.999843 0.999843 0 0 214.008 363.992 128 0 706 0.439088 0.999978 0.999978 0 0 122101 179231 65604.5 1.60583e-12 366937 0.423016 0.999843 0.999843 -5108.91 -5108.04 0.071223 0.0537213 0.18491 1 0.185588 2 NA
rs9989419 rs9989419 16 56985139 A G NA 0 0 57313 175506 134824 0 367643 0.394584 1 1 0 0 121 323 262 0 706 0.400142 1 1 0 0 57192 175183 134562 0 366937 0.394573 1 1 -5108.91 -5108.82 -0.0238412 0.0543528 0.660924 1 0.661179 2 NA
rs5880 rs5880 16 57015091 G C NA 0 0 327986 38441 1216 0 367643 0.0555879 1 1 0 0 637 66 3 0 706 0.0509915 1 1 0 0 327349 38375 1213 0 366937 0.0555967 1 1 -5108.91 -5108.55 -0.101766 0.120904 0.39995 1 0.392654 2 NA
rs16942887 rs16942887 16 67928042 G A NA 0 0 287956 74708 4979 0 367643 0.115147 1 1 0 0 554 143 9 0 706 0.114023 1 1 0 0 287402 74565 4970 0 366937 0.115149 1 1 -5108.91 -5108.91 -0.00182115 0.0837372 0.982649 1 0.982632 1 NA
16:72057282_A_G rs2288002 16 72057282 A G NA 0 0 69255.7 180711 117676 1.39698e-09 367643 0.434148 0.99485 0.99485 0 0 133.137 333.478 239.384 0 706 0.424754 0.99488 0.99488 0 0 69122.6 180378 117436 -1.33795e-11 366937 0.434166 0.99485 0.99485 -5108.91 -5108.6 0.0428569 0.0540922 0.428189 1 0.427706 2 NA
rs2000999 rs2000999 16 72108093 G A NA 0 0 241573 112715 13355 0 367643 0.18962 1 1 0 0 485 198 23 0 706 0.172805 1 1 0 0 241088 112517 13332 0 366937 0.189652 1 1 -5108.91 -5107.83 -0.102649 0.0704239 0.144952 1 0.140515 3 NA
rs2925979 rs2925979 16 81534790 T C NA 0 0 33101 154536 180006 0 367643 0.300207 1 1 0 0 84 286 336 0 706 0.32153 1 1 0 0 33017 154250 179670 0 366937 0.300166 1 1 -5108.91 -5107.34 -0.101854 0.0570759 0.0743366 1 0.0761385 3 NA
rs314253 rs314253 17 7091650 T C NA 0 0 155761 167026 44856 0 367643 0.349168 1 1 0 0 292 338 76 0 706 0.347025 1 1 0 0 155469 166688 44780 0 366937 0.349172 1 1 -5108.91 -5108.89 -0.0128594 0.055958 0.818244 1 0.818128 2 NA
rs4791641 rs4791641 17 8161149 C T NA 0 0 90816 183529 93298 0 367643 0.496624 1 1 0 0 173 352 181 0 706 0.494334 1 1 0 0 90643 183177 93117 0 366937 0.496629 1 1 -5108.91 -5108.91 0.00643292 0.0532892 0.903915 1 0.903914 2 NA
17:37821435_G_T rs931992 17 37821435 G T NA 0 0 40720.2 163166 163757 3.49246e-10 367643 0.332668 0.998046 0.998046 0 0 63.2353 317.875 324.89 0 706 0.314692 0.998204 0.998204 0 0 40657 162848 163432 -3.5314e-12 366937 0.332702 0.998045 0.998045 -5108.91 -5108.03 0.0757856 0.05744 0.18704 1 0.185023 2 NA
rs8077889 rs8077889 17 41878166 A C NA 0 0 227111 123853 16679 0 367643 0.213809 1 1 0 0 430 243 33 0 706 0.218839 1 1 0 0 226681 123610 16646 0 366937 0.2138 1 1 -5108.91 -5108.8 0.030889 0.064525 0.632143 1 0.633121 2 NA
17:45391804_T_C rs7225700 17 45391804 T C NA 0 0 46242.7 168507 152894 5.82077e-11 367643 0.354953 0.999518 0.999518 0 0 90.9922 325.004 290.004 0 706 0.359057 0.99994 0.99994 0 0 46151.7 168182 152604 1.22924e-12 366937 0.354945 0.999518 0.999518 -5108.91 -5108.83 -0.0228676 0.0556085 0.680907 1 0.681231 2 NA
17:66882466_T_G rs4148005 17 66882466 T G NA 0 0 171418 159435 36790.2 -6.17001e-09 367643 0.316904 0.998377 0.998377 0 0 321.176 324.851 59.9725 0 706 0.315011 0.999012 0.999012 0 0 171097 159110 36730.2 -1.20295e-11 366937 0.316908 0.998375 0.998375 -5108.91 -5108.9 -0.00990598 0.0574587 0.863122 1 0.86304 2 NA
17:76388202_A_G rs4969178 17 76388202 A G NA 0 0 55554.9 174880 137208 1.98488e-08 367643 0.388951 0.976307 0.976307 0 0 95.0471 346.145 264.808 0 706 0.379773 0.974971 0.974971 0 0 55459.8 174534 136943 1.61151e-11 366937 0.388969 0.97631 0.97631 -5108.91 -5108.65 0.0405997 0.0556244 0.465456 1 0.464733 2 NA
rs4939883 rs4939883 18 47167214 T C NA 0 0 11824 108397 247422 0 367643 0.179583 1 1 0 0 26 189 491 0 706 0.17068 1 1 0 0 11798 108208 246931 0 366937 0.1796 1 1 -5108.91 -5108.34 0.0749328 0.0708712 0.29037 1 0.286437 2 NA
18:47209143_C_T rs11660468 18 47209143 C T NA 0 0 136043 174701 56899.6 4.01633e-09 367643 0.392364 0.997576 0.997576 0 0 273.149 306.094 126.757 0 706 0.396323 0.997902 0.997902 0 0 135770 174394 56772.8 1.12053e-11 366937 0.392356 0.997575 0.997575 -5108.91 -5108.83 0.0226727 0.0544384 0.677056 1 0.677299 2 NA
18:57798110_C_T rs952044 18 57798110 C T NA 0 0 165305 162609 39729.3 4.59841e-09 367643 0.329215 0.990504 0.990504 0 0 319.145 314.62 72.2353 0 706 0.325135 0.993765 0.993765 0 0 164986 162294 39657.1 1.40084e-11 366937 0.329223 0.990498 0.990498 -5108.91 -5108.85 -0.0197156 0.0570992 0.729879 1 0.729583 2 NA
19:8431581_G_A rs2278236 19 8431581 G A NA 0 0 86128.3 183824 97691 3.60887e-09 367643 0.484275 0.99757 0.99757 0 0 160.894 361.973 183.133 0 706 0.48425 0.998358 0.998358 0 0 85967.4 183462 97507.9 -1.75504e-12 366937 0.484275 0.997569 0.997569 -5108.91 -5108.91 0.00237624 0.0533897 0.9645 1 0.964498 1 NA
rs6511720 rs6511720 19 11202306 G T NA 0 0 285494 77068 5081 0 367643 0.118634 1 1 0 0 537 158 11 0 706 0.127479 1 1 0 0 284957 76910 5070 0 366937 0.118617 1 1 -5108.91 -5108.38 0.0833826 0.0799951 0.297252 1 0.302238 2 NA
19:11227602_C_T rs688 19 11227602 C T NA 0 0 110675 182477 74491.8 -2.32831e-10 367643 0.450791 0.999301 0.999301 0 0 212.082 356.902 137.016 0 706 0.446837 0.999418 0.999418 0 0 110462 182120 74354.8 -3.48166e-13 366937 0.450799 0.9993 0.9993 -5108.91 -5108.84 -0.0207021 0.0536666 0.699679 1 0.699578 2 NA
19:19407718_T_C rs10401969 19 19407718 T C NA 0 0 313405 52120.4 2117.37 8.73115e-10 367643 0.0766438 0.997444 0.997444 0 0 591.369 100.651 13.9804 0 706 0.0910848 0.995727 0.995727 0 0 312814 52019.7 2103.39 -9.30811e-13 366937 0.076616 0.997448 0.997448 -5108.91 -5106.74 0.198852 0.0928922 0.0323008 1 0.037169 3 NA
rs731839 rs731839 19 33899065 G A NA 0 0 41270 163841 162532 0 367643 0.335082 1 1 0 0 78 341 287 0 706 0.351983 1 1 0 0 41192 163500 162245 0 366937 0.335049 1 1 -5108.91 -5108.05 -0.073764 0.0558319 0.186441 1 0.188083 2 NA
19:35556744_T_C rs1688030 19 35556744 T C NA 0 0 1691.18 45801.9 320150 4.07454e-10 367643 0.0668914 0.998272 0.998272 0 0 3 93 610 0 706 0.0701133 1 1 0 0 1688.18 45708.9 319540 1.56319e-13 366937 0.0668852 0.998268 0.998268 -5108.91 -5108.81 -0.0471778 0.104305 0.651048 1 0.653238 2 NA
rs6859 rs6859 19 45382034 A G NA 0 0 65627 179040 122976 0 367643 0.422004 1 1 0 0 113 350 243 0 706 0.407932 1 1 0 0 65514 178690 122733 0 366937 0.422032 1 1 -5108.91 -5108.35 0.0573865 0.0541865 0.289574 1 0.288756 2 NA
rs7254892 rs7254892 19 45389596 G A NA 0 0 344933 22370 340 0 367643 0.0313483 1 1 0 0 662 44 0 0 706 0.0311615 1 1 0 0 344271 22326 340 0 366937 0.0313487 1 1 -5108.91 -5108.9 0.0209382 0.153629 0.891591 1 0.891939 2 NA
rs492602 rs492602 19 49206417 A G NA 0 0 89567 183226 94850 0 367643 0.492815 1 1 0 0 160 350 196 0 706 0.474504 1 1 0 0 89407 182876 94654 0 366937 0.49285 1 1 -5108.91 -5108.44 0.0522498 0.0535944 0.329604 1 0.329421 2 NA
rs17695224 rs17695224 19 52324216 G A NA 0 0 197528 144075 26040 0 367643 0.266774 1 1 0 0 371 285 50 0 706 0.272663 1 1 0 0 197157 143790 25990 0 366937 0.266762 1 1 -5108.91 -5108.77 0.0324278 0.0598993 0.588251 1 0.589164 2 NA
rs103294 rs103294 19 54797848 C T NA 0 0 221283 127606 18754 0 367643 0.224558 1 1 0 0 411 259 36 0 706 0.234419 1 1 0 0 220872 127347 18718 0 366937 0.224539 1 1 -5108.91 -5108.75 0.035595 0.0629612 0.571836 1 0.573042 2 NA
rs364585 rs364585 20 12962718 A G NA 0 0 56358 175315 135970 0 367643 0.391726 1 1 0 0 108 351 247 0 706 0.401558 1 1 0 0 56250 174964 135723 0 366937 0.391708 1 1 -5108.91 -5108.69 -0.0360274 0.054382 0.507658 1 0.508167 2 NA
rs2328223 rs2328223 20 17845921 A C NA 0 0 242999 111748 12896 0 367643 0.187056 1 1 0 0 471 211 24 0 706 0.183428 1 1 0 0 242528 111537 12872 0 366937 0.187063 1 1 -5108.91 -5108.88 -0.018579 0.0688553 0.787293 1 0.786888 2 NA
20:34154741_C_T rs7264396 20 34154741 C T NA 0 0 229301 122209 16133.7 -5.82077e-10 367643 0.21009 0.999709 0.999709 0 0 433 243 30 0 706 0.214589 1 1 0 0 228868 121966 16103.7 -2.55795e-13 366937 0.210081 0.999708 0.999708 -5108.91 -5108.72 0.0405108 0.0650276 0.533299 1 0.534864 2 NA
20:39180436_T_C rs6016381 20 39180436 T C NA 0 0 134763 175280 57600.3 2.18279e-08 367643 0.395058 0.976161 0.976161 0 0 254.584 330.729 120.686 0 706 0.405171 0.977943 0.977943 0 0 134508 174949 57479.7 4.44622e-11 366937 0.395038 0.976157 0.976157 -5108.91 -5108.76 0.030484 0.0548978 0.578699 1 0.579076 2 NA
20:39724338_T_C rs6065311 20 39724338 T C NA 0 0 99710.9 183970 83962.3 -6.40284e-10 367643 0.478582 0.999483 0.999483 0 0 187.741 342.376 175.882 0 706 0.491601 0.999121 0.999121 0 0 99523.2 183627 83786.5 -8.2423e-13 366937 0.478557 0.999483 0.999483 -5108.91 -5108.34 0.0573989 0.0534283 0.282681 1 0.282788 2 NA
rs1800961 rs1800961 20 43042364 C T NA 0 0 345102 22187 354 0 367643 0.0311375 1 1 0 0 657 47 2 0 706 0.036119 1 1 0 0 344445 22140 352 0 366937 0.031128 1 1 -5108.91 -5108.4 0.148302 0.142836 0.299146 1 0.310076 3 NA
20:44585420_A_G rs4465830 20 44585420 A G NA 0 0 243312 111575 12755.9 1.74623e-10 367643 0.18644 0.999604 0.999604 0 0 489.996 189.004 27 0 706 0.172099 0.999981 0.999981 0 0 242822 111386 12728.9 -2.98428e-13 366937 0.186468 0.999603 0.999603 -5108.91 -5107.82 -0.103389 0.0705946 0.143044 1 0.138605 3 NA
rs181362 rs181362 22 21932068 C T NA 0 0 239971 113974 13698 0 367643 0.192265 1 1 0 0 464 219 23 0 706 0.187677 1 1 0 0 239507 113755 13675 0 366937 0.192274 1 1 -5108.91 -5108.86 -0.0225969 0.0682518 0.740583 1 0.739998 2 NA
rs5763662 rs5763662 22 30378703 C T NA 0 0 351180 16289 174 0 367643 0.0226266 1 1 0 0 677 29 0 0 706 0.0205382 1 1 0 0 350503 16260 174 0 366937 0.0226306 1 1 -5108.91 -5108.77 -0.097983 0.188124 0.602477 1 0.596747 2 NA
22:38595411_G_A rs3761445 22 38595411 G A NA 0 0 59207 176674 131763 -3.66708e-09 367643 0.401323 0.998254 0.998254 0 0 101.976 342.306 261.718 0 706 0.386869 0.999164 0.999164 0 0 59105 176331 131501 -1.06724e-11 366937 0.401351 0.998253 0.998253 -5108.91 -5108.34 0.0586022 0.0547378 0.28435 1 0.283321 2 NA
# Completed successfully at 2019-06-21 22:38:32
