# Supplementary material for: Predicting the effect of statins on cancer risk using genetic variants from a Mendelian randomization study in the UK Biobank
Source: eLife. 2020 Oct 13;9:e57191. doi: 10.7554/eLife.57191 (PMC7553780; doi:10.7554/eLife.57191)
Supplement: Source data 1. [file elife-57191-data1.zip › Steve_April_ca_headneck.out]

# Analysis: "SNPTEST analysis, started 2019-06-21 21:16:22"
#  started: 2019-06-21 21:23:03
# 
# Analysis properties:
#   -cov_names PC1 PC2 PC3 PC4 PC5 PC6 PC7 PC8 PC9 PC10 (user-supplied)
#   -data /scratch/am2609/Gwas/projects/Steve_April/bgen/Steve_April.bgen /scratch/am2609/Gwas/projects/Steve_April/input/cancer.sample (user-supplied)
#   -exclude_samples /scratch/am2609/Gwas/input_all/exclusion_list.txt (user-supplied)
#   -frequentist 1 (user-supplied)
#   -method newml (user-supplied)
#   -o /scratch/am2609/Gwas/projects/Steve_April/output/Steve_April_ca_headneck.out (user-supplied)
#   -pheno ca_headneck (user-supplied)
# 
alternate_ids rsid chromosome position alleleA alleleB incorrectly_coded all_A all_B all_AA all_AB all_BB all_NULL all_total all_maf all_info all_impute_info cases_A cases_B cases_AA cases_AB cases_BB cases_NULL cases_total cases_maf cases_info cases_impute_info controls_A controls_B controls_AA controls_AB controls_BB controls_NULL controls_total controls_maf controls_info controls_impute_info frequentist_add_null_ll frequentist_add_alternative_ll frequentist_add_beta_1:add/ca_headneck=1 frequentist_add_se_1 frequentist_add_wald_pvalue_1 frequentist_add_degrees_of_freedom frequentist_add_lrt_pvalue iterations comment
rs10903129 rs10903129 01 25768937 A G NA 0 0 72176 181083 114384 0 367643 0.442596 1 1 0 0 2202 5506 3482 0 11190 0.442806 1 1 0 0 69974 175577 110902 0 356453 0.44259 1 1 -50088 -50088 -0.00167657 0.0136627 0.902335 1 0.902338 2 NA
rs4660293 rs4660293 01 40028180 A G NA 0 0 215542 132037 20064 0 367643 0.234147 1 1 0 0 6499 4045 646 0 11190 0.238472 1 1 0 0 209043 127992 19418 0 356453 0.234011 1 1 -50088 -50086.8 0.0252093 0.0159567 0.114139 1 0.114884 2 NA
rs2479394 rs2479394 01 55486064 G A NA 0 0 28479 148028 191136 0 367643 0.278784 1 1 0 0 886 4395 5909 0 11190 0.275559 1 1 0 0 27593 143633 185227 0 356453 0.278885 1 1 -50088 -50087.4 0.0166628 0.0152072 0.273201 1 0.272642 2 NA
rs11206510 rs11206510 01 55496039 T C NA 0 0 242656 111981 13006 0 367643 0.187673 1 1 0 0 7405 3408 377 0 11190 0.18597 1 1 0 0 235251 108573 12629 0 356453 0.187726 1 1 -50088 -50087.8 -0.0110288 0.0174491 0.527352 1 0.526905 2 NA
1:55502137_C_G rs2149041 01 55502137 C G NA 0 0 242393 112210 13040.4 4.07454e-09 367643 0.188077 0.992299 0.992299 0 0 7340.74 3459.39 389.871 0 11190 0.189416 0.992119 0.992119 0 0 235052 108750 12650.5 -1.05347e-11 356453 0.188035 0.992304 0.992304 -50088 -50087.9 0.00896446 0.0173951 0.606312 1 0.606628 2 NA
rs2479409 rs2479409 01 55504650 G A NA 0 0 44719 166839 156085 0 367643 0.348541 1 1 0 0 1403 5052 4735 0 11190 0.351117 1 1 0 0 43316 161787 151350 0 356453 0.34846 1 1 -50088 -50087.7 -0.0114866 0.0142197 0.419208 1 0.419458 2 NA
rs10888897 rs10888897 01 55513061 T C NA 0 0 56462 175531 135650 0 367643 0.392303 1 1 0 0 1718 5362 4110 0 11190 0.393119 1 1 0 0 54744 170169 131540 0 356453 0.392278 1 1 -50088 -50088 -0.00366398 0.0139121 0.792267 1 0.792292 2 NA
1:55518752_C_T rs7552841 01 55518752 C T NA 0 0 142970 172753 51920.5 2.36905e-08 367643 0.376172 0.933839 0.933839 0 0 4368.02 5211.61 1610.38 6.66134e-16 11190 0.376781 0.93461 0.93461 0 0 138602 167541 50310.1 -2.92215e-11 356453 0.376152 0.933815 0.933815 -50088 -50088 0.00322192 0.0145048 0.824214 1 0.824237 2 NA
rs562556 rs562556 01 55524237 G A NA 0 0 11876 108138 247629 0 367643 0.179372 1 1 0 0 354 3281 7555 0 11190 0.178239 1 1 0 0 11522 104857 240074 0 356453 0.179408 1 1 -50088 -50087.9 0.00911464 0.0177381 0.60736 1 0.60703 2 NA
1:55958030_C_T rs1998013 01 55958030 C T NA 0 0 365213 2424.65 5.47451 -1.92085e-09 367643 0.00331245 0.924788 0.924788 0 0 11118.9 71.1255 0 0 11190 0.00317808 0.922256 0.922256 0 0 354094 2353.53 5.47451 -2.63545e-12 356453 0.00331667 0.924864 0.924864 -50088 -50088 -0.0458938 0.125625 0.71487 1 0.712771 2 NA
1:62953373_G_A rs10493326 01 62953373 G A NA 0 0 204911 139081 23651.2 4.94765e-09 367643 0.253484 0.986538 0.986538 0 0 6251 4207.35 731.651 2.22045e-16 11190 0.25338 0.987203 0.987203 0 0 198660 134874 22919.5 -3.10436e-11 356453 0.253488 0.986517 0.986517 -50088 -50088 -0.000277001 0.0157089 0.985931 1 0.98593 1 NA
1:63133930_G_A rs4587594 01 63133930 G A NA 0 0 154571 167745 45327.3 -3.43425e-09 367643 0.351427 0.999167 0.999167 0 0 4642.56 5188.36 1359.08 0 11190 0.353285 0.999084 0.999084 0 0 149928 162557 43968.2 -5.31131e-13 356453 0.351369 0.999169 0.999169 -50088 -50087.9 0.00773126 0.0142278 0.58686 1 0.586992 2 NA
1:92993807_C_T rs6603981 01 92993807 C T NA 0 0 16188.4 118977 232477 -3.43425e-09 367643 0.205844 0.997189 0.997189 0 0 480.467 3599.79 7109.74 0 11190 0.203786 0.997432 0.997432 0 0 15707.9 115377 225368 -1.9007e-13 356453 0.205908 0.997182 0.997182 -50088 -50087.7 0.0131696 0.0167978 0.433035 1 0.432462 2 NA
rs12133576 rs12133576 01 93816400 A G NA 0 0 50176 170925 146542 0 367643 0.368941 1 1 0 0 1539 5208 4443 0 11190 0.370241 1 1 0 0 48637 165717 142099 0 356453 0.3689 1 1 -50088 -50088 -0.00513857 0.0140529 0.714619 1 0.714676 2 NA
rs646776 rs646776 01 109818530 C T NA 0 0 18205 127023 222415 0 367643 0.222271 1 1 0 0 568 3905 6717 0 11190 0.225246 1 1 0 0 17637 123118 215698 0 356453 0.222178 1 1 -50088 -50087.5 -0.0174265 0.0162546 0.283676 1 0.284398 2 NA
1:110198727_C_G rs1010167 01 110198727 C G NA 0 0 138015 174554 55073.9 -9.25502e-09 367643 0.387199 0.993892 0.993892 0 0 4174.82 5366.85 1648.32 0 11190 0.387109 0.993675 0.993675 0 0 133840 169187 53425.5 -1.27347e-11 356453 0.387202 0.993899 0.993899 -50088 -50088 -0.000118849 0.0139903 0.993222 1 0.993222 1 NA
rs267733 rs267733 01 150958836 A G NA 0 0 258995 99148 9500 0 367643 0.160683 1 1 0 0 7939 2951 300 0 11190 0.158668 1 1 0 0 251056 96197 9200 0 356453 0.160746 1 1 -50088 -50087.7 -0.0160949 0.018589 0.386583 1 0.385768 2 NA
rs12145743 rs12145743 01 156700651 T G NA 0 0 161195 164538 41910 0 367643 0.337771 1 1 0 0 4916 5007 1267 0 11190 0.336953 1 1 0 0 156279 159531 40643 0 356453 0.337796 1 1 -50088 -50088 -0.00281276 0.0143788 0.844908 1 0.844887 2 NA
rs4650994 rs4650994 01 178515312 G A NA 0 0 81154 181922 104567 0 367643 0.468158 1 1 0 0 2474 5600 3116 0 11190 0.471314 1 1 0 0 78680 176322 101451 0 356453 0.468059 1 1 -50088 -50087.5 -0.0136379 0.0135642 0.314689 1 0.31475 2 NA
1:182150978_C_A rs1689797 01 182150978 C A NA 0 0 163441 163324 40878.1 -2.44472e-09 367643 0.333312 0.997402 0.997402 0 0 4962.84 4948.81 1278.35 0 11190 0.335367 0.997365 0.997365 0 0 158479 158375 39599.7 -2.04992e-12 356453 0.333248 0.997403 0.997403 -50088 -50087.8 0.00980604 0.0144024 0.495959 1 0.496177 2 NA
rs2642438 rs2642438 01 220970028 A G NA 0 0 32490 153267 181886 0 367643 0.296819 1 1 0 0 945 4657 5588 0 11190 0.292538 1 1 0 0 31545 148610 176298 0 356453 0.296954 1 1 -50088 -50087 0.0220074 0.014914 0.140046 1 0.13948 2 NA
1:220985811_T_C rs903319 01 220985811 T C NA 0 0 198725 143094 25823.5 6.98492e-10 367643 0.264851 0.994977 0.994977 0 0 5974.71 4411.97 803.322 0 11190 0.268928 0.995443 0.995443 0 0 192750 138682 25020.2 -9.25282e-12 356453 0.264723 0.994962 0.994962 -50088 -50087.1 0.021341 0.0153528 0.164516 1 0.165172 2 NA
rs4846914 rs4846914 01 230295691 G A NA 0 0 56760 176045 134838 0 367643 0.393813 1 1 0 0 1731 5348 4111 0 11190 0.393655 1 1 0 0 55029 170697 130727 0 356453 0.393818 1 1 -50088 -50088 1.0518e-05 0.0139208 0.999397 1 0.999398 1 NA
1:230419344_G_A rs6680658 01 230419344 G A NA 0 0 216249 131491 19903 2.15368e-09 367643 0.232967 0.986 0.986 0 0 6611.8 3983.87 594.329 2.22045e-16 11190 0.231123 0.98588 0.98588 0 0 209637 127507 19308.7 -1.3199e-11 356453 0.233025 0.986004 0.986004 -50088 -50087.8 -0.0111373 0.0162292 0.492552 1 0.492142 2 NA
1:234849339_G_A rs2587534 01 234849339 G A NA 0 0 85070.7 183737 98835.1 3.7835e-09 367643 0.48128 0.992502 0.992502 0 0 2536.24 5650.38 3003.38 2.22045e-16 11190 0.479127 0.992672 0.992672 0 0 82534.4 178087 95831.7 -2.52234e-11 356453 0.481348 0.992496 0.992496 -50088 -50087.8 0.00922203 0.0136504 0.499304 1 0.499279 2 NA
rs1367117 rs1367117 02 21263900 G A NA 0 0 161878 164017 41748 0 367643 0.336621 1 1 0 0 4882 5032 1276 0 11190 0.338874 1 1 0 0 156996 158985 40472 0 356453 0.336551 1 1 -50088 -50087.8 0.00928305 0.0143472 0.517612 1 0.517809 2 NA
rs515135 rs515135 02 21286057 T C NA 0 0 11884 108448 247311 0 367643 0.179816 1 1 0 0 363 3300 7527 0 11190 0.179893 1 1 0 0 11521 105148 239784 0 356453 0.179813 1 1 -50088 -50088 -0.000692826 0.0176818 0.968745 1 0.968753 1 NA
rs1260326 rs1260326 02 27730940 T C NA 0 0 57446 175555 134642 0 367643 0.395012 1 1 0 0 1715 5404 4071 0 11190 0.394727 1 1 0 0 55731 170151 130571 0 356453 0.395021 1 1 -50088 -50088 0.000724795 0.0138975 0.958407 1 0.958406 2 NA
2:27731212_T_C rs3817588 02 27731212 T C NA 0 0 237991 115461 14190.9 -2.42726e-08 367643 0.195629 0.980656 0.980656 0 0 7208.48 3536.97 444.549 2.22045e-16 11190 0.197769 0.9818 0.9818 0 0 230782 111924 13746.3 -9.12315e-12 356453 0.195562 0.98062 0.98062 -50088 -50087.7 0.013666 0.0171892 0.426592 1 0.427204 2 NA
rs6544713 rs6544713 02 44073881 T C NA 0 0 38471 160739 168433 0 367643 0.32325 1 1 0 0 1144 4894 5152 0 11190 0.320912 1 1 0 0 37327 155845 163281 0 356453 0.323323 1 1 -50088 -50087.7 0.0117188 0.0145407 0.420284 1 0.419979 2 NA
rs4148218 rs4148218 02 44099582 G A NA 0 0 245310 109945 12388 0 367643 0.183223 1 1 0 0 7447 3340 403 0 11190 0.185255 1 1 0 0 237863 106605 11985 0 356453 0.183159 1 1 -50088 -50087.7 0.0139104 0.0174783 0.42611 1 0.426743 2 NA
rs2710642 rs2710642 02 63149557 G A NA 0 0 39460 161658 166525 0 367643 0.32719 1 1 0 0 1212 4906 5072 0 11190 0.327525 1 1 0 0 38248 156752 161453 0 356453 0.327179 1 1 -50088 -50088 -0.00222395 0.0144734 0.877879 1 0.877894 2 NA
2:118576719_T_C rs17508045 02 118576719 T C NA 0 0 306025 58753.3 2864.9 3.49246e-10 367643 0.087698 0.997926 0.997926 0 0 9317.54 1784.92 87.5412 0 11190 0.0875782 0.997898 0.997898 0 0 296707 56968.4 2777.36 -2.2129e-12 356453 0.0877017 0.997927 0.997927 -50088 -50088 -0.00237243 0.0240341 0.921368 1 0.921344 2 NA
rs2030746 rs2030746 02 121309488 C T NA 0 0 125490 178620 63533 0 367643 0.415738 1 1 0 0 3678 5546 1966 0 11190 0.423503 1 1 0 0 121812 173074 61567 0 356453 0.415494 1 1 -50088 -50085.2 0.0325758 0.0137461 0.017797 1 0.0178876 2 NA
2:135762344_C_T rs16831243 02 135762344 C T NA 0 0 297981 65527.4 4134.64 1.45519e-09 367643 0.100365 0.998032 0.998032 0 0 9168.34 1887.48 134.176 0 11190 0.0963287 0.997844 0.997844 0 0 288813 63639.9 4000.47 -7.41185e-13 356453 0.100491 0.998037 0.998037 -50088 -50086.6 -0.0394031 0.0231954 0.0893669 1 0.08781 2 NA
2:165551201_T_C rs7607980 02 165551201 T C NA 0 0 284344 77922.9 5376.6 9.8953e-10 367643 0.120601 0.997628 0.997628 0 0 8672.12 2364.91 152.969 0 11190 0.119341 0.997481 0.997481 0 0 275671 75557.9 5223.63 -3.57803e-12 356453 0.12064 0.997632 0.997632 -50088 -50087.9 -0.0118795 0.0209611 0.570891 1 0.570344 2 NA
2:165619163_T_G rs355838 02 165619163 T G NA 0 0 56394.1 175428 135821 -1.33878e-09 367643 0.391979 0.992057 0.992057 0 0 1749.86 5214.89 4225.24 0 11190 0.389393 0.992259 0.992259 0 0 54644.2 170213 131596 -2.9079e-12 356453 0.39206 0.992051 0.992051 -50088 -50087.7 0.0116962 0.013991 0.403169 1 0.402978 2 NA
rs2287623 rs2287623 02 169830155 G A NA 0 0 57765 176327 133551 0 367643 0.39693 1 1 0 0 1766 5379 4045 0 11190 0.398168 1 1 0 0 55999 170948 129506 0 356453 0.396891 1 1 -50088 -50088 -0.0052142 0.0138857 0.707282 1 0.707329 2 NA
rs1047891 rs1047891 02 211540507 C A NA 0 0 172182 158724 36737 0 367643 0.315793 1 1 0 0 5296 4789 1105 0 11190 0.312735 1 1 0 0 166886 153935 35632 0 356453 0.315889 1 1 -50088 -50087.5 -0.0148704 0.0146367 0.309643 1 0.309222 2 NA
rs1250229 rs1250229 02 216304384 T C NA 0 0 24475 143800 199368 0 367643 0.262143 1 1 0 0 728 4359 6103 0 11190 0.25983 1 1 0 0 23747 139441 193265 0 356453 0.262215 1 1 -50088 -50087.7 0.0123186 0.0155678 0.428779 1 0.428362 2 NA
2:227122216_G_T rs1515110 02 227122216 G T NA 0 0 48616.5 170063 148964 2.56114e-09 367643 0.363526 0.998217 0.998217 0 0 1511.14 5167.46 4511.4 0 11190 0.36594 0.998238 0.998238 0 0 47105.3 164895 144453 -3.01092e-13 356453 0.36345 0.998216 0.998216 -50088 -50087.7 -0.0109452 0.014105 0.437762 1 0.437974 2 NA
rs11563251 rs11563251 02 234679384 C T NA 0 0 290918 72185 4540 0 367643 0.110522 1 1 0 0 8751 2284 155 0 11190 0.115907 1 1 0 0 282167 69901 4385 0 356453 0.110353 1 1 -50088 -50084.7 0.0548962 0.0212117 0.00965324 1 0.0101404 3 NA
3:12296469_G_A rs9875338 03 12296469 G A NA 0 0 132606 176147 58890 -2.91038e-10 367643 0.399745 0.998416 0.998416 0 0 4113.59 5349.4 1727.01 0 11190 0.393361 0.998593 0.998593 0 0 128493 170797 57163 -1.59117e-12 356453 0.399945 0.99841 0.99841 -50088 -50086 -0.0281358 0.0139035 0.043006 1 0.0428117 2 NA
rs7640978 rs7640978 03 32533010 C T NA 0 0 305159 59567 2917 0 367643 0.0889463 1 1 0 0 9300 1811 79 0 11190 0.0879803 1 1 0 0 295859 57756 2838 0 356453 0.0889767 1 1 -50088 -50087.9 -0.0131874 0.0239636 0.582107 1 0.581465 2 NA
Affx-22382690 rs2290547 03 47061183 G A NA 0 0 250154 106011 11478 0 367643 0.175397 1 1 0 0 7623 3223 344 0 11190 0.174754 1 1 0 0 242531 102788 11134 0 356453 0.175417 1 1 -50088 -50088 -0.00540114 0.0178684 0.762443 1 0.762316 2 NA
3:50113034_A_G rs2240327 03 50113034 A G NA 0 0 100638 183372 83633 1.04774e-09 367643 0.476873 0.999813 0.999813 0 0 3056 5580.76 2553.25 0 11190 0.477536 0.999808 0.999808 0 0 97581.9 177791 81079.8 -6.2883e-13 356453 0.476852 0.999813 0.999813 -50088 -50087.9 0.00738677 0.0138318 0.593313 1 0.593325 2 NA
rs13326165 rs13326165 03 52532118 A G NA 0 0 15457 119234 232952 0 367643 0.204204 1 1 0 0 449 3616 7125 0 11190 0.201698 1 1 0 0 15008 115618 225827 0 356453 0.204282 1 1 -50088 -50087.7 0.0150329 0.0169667 0.375607 1 0.374946 2 NA
rs6805251 rs6805251 03 119560606 T C NA 0 0 53883 173728 140032 0 367643 0.382836 1 1 0 0 1648 5277 4265 0 11190 0.383065 1 1 0 0 52235 168451 135767 0 356453 0.382829 1 1 -50088 -50088 -0.00138434 0.0139714 0.921072 1 0.921076 2 NA
rs17345563 rs17345563 03 132209203 A G NA 0 0 289342 73619 4682 0 367643 0.112858 1 1 0 0 8789 2249 152 0 11190 0.114075 1 1 0 0 280553 71370 4530 0 356453 0.11282 1 1 -50088 -50087.9 0.0120482 0.0213698 0.572894 1 0.57345 2 NA
3:135932359_C_T rs687339 03 135932359 C T NA 0 0 19126.1 129473 219044 -5.87897e-09 367643 0.228108 0.997226 0.997226 0 0 576.565 3947.04 6666.4 0 11190 0.227889 0.9973 0.9973 0 0 18549.5 125526 212378 -7.19425e-14 356453 0.228115 0.997224 0.997224 -50088 -50088 0.00177802 0.016211 0.912663 1 0.91265 2 NA
3:156798294_A_G rs1482852 03 156798294 A G NA 0 0 131835 177038 58770 2.21189e-09 367643 0.40063 0.996846 0.996846 0 0 3982.1 5404.97 1802.93 0 11190 0.402629 0.996788 0.996788 0 0 127853 171633 56967.1 -2.21552e-11 356453 0.400568 0.996848 0.996848 -50088 -50087.8 0.0101667 0.0139035 0.464636 1 0.464774 2 NA
3:170727218_G_A rs10513688 03 170727218 G A NA 0 0 299650 64523.6 3469.13 6.98492e-10 367643 0.0971891 0.999859 0.999859 0 0 9097.85 1989.14 103.012 0 11190 0.0980858 0.999921 0.999921 0 0 290552 62534.4 3366.11 -9.30811e-13 356453 0.097161 0.999857 0.999857 -50088 -50087.9 0.0115429 0.0228411 0.613309 1 0.613823 2 NA
rs6831256 rs6831256 04 3473139 A G NA 0 0 122347 179591 65705 0 367643 0.422966 1 1 0 0 3713 5465 2012 0 11190 0.423995 1 1 0 0 118634 174126 63693 0 356453 0.422934 1 1 -50088 -50088 0.00503778 0.0137526 0.714129 1 0.714162 2 NA
4:26062990_A_G rs10019888 04 26062990 A G NA 0 0 256257 101247 10139.8 2.09548e-09 367643 0.165277 0.990718 0.990718 0 0 7849.47 3025.89 314.639 0 11190 0.163323 0.991158 0.991158 0 0 248407 98220.7 9825.16 -1.12372e-11 356453 0.165339 0.990704 0.990704 -50088 -50087.7 -0.0148231 0.0184318 0.421274 1 0.42054 2 NA
rs442177 rs442177 04 88030261 G T NA 0 0 60686 177403 129554 0 367643 0.406338 1 1 0 0 1815 5374 4001 0 11190 0.402324 1 1 0 0 58871 172029 125553 0 356453 0.406465 1 1 -50088 -50087.3 0.0167125 0.013853 0.227656 1 0.227421 2 NA
4:88160140_C_T rs10029254 04 88160140 C T NA 0 0 217282 130595 19765.7 -4.07454e-10 367643 0.231375 0.999771 0.999771 0 0 6656.51 3922.56 610.937 0 11190 0.229867 0.999798 0.999798 0 0 210626 126673 19154.7 -2.84217e-13 356453 0.231422 0.99977 0.99977 -50088 -50087.9 -0.00882131 0.0161413 0.584717 1 0.584437 2 NA
rs3822072 rs3822072 04 89741269 G A NA 0 0 110799 182140 74704 0 367643 0.45091 1 1 0 0 3386 5435 2369 0 11190 0.454558 1 1 0 0 107413 176705 72335 0 356453 0.450796 1 1 -50088 -50087.4 0.0158934 0.0136492 0.244253 1 0.244361 2 NA
rs2602836 rs2602836 04 100014805 A G NA 0 0 64743 179602 123298 0 367643 0.420364 1 1 0 0 1978 5508 3704 0 11190 0.422878 1 1 0 0 62765 174094 119594 0 356453 0.420285 1 1 -50088 -50087.7 -0.0107048 0.0137637 0.436713 1 0.436832 2 NA
rs13107325 rs13107325 04 103188709 C T NA 0 0 314590 51084 1969 0 367643 0.0748307 1 1 0 0 9552 1579 59 0 11190 0.0758266 1 1 0 0 305038 49505 1910 0 356453 0.0747995 1 1 -50088 -50087.9 0.012879 0.0257244 0.616616 1 0.617211 2 NA
rs6450176 rs6450176 05 53298025 G A NA 0 0 205174 139039 23430 0 367643 0.252825 1 1 0 0 6173 4310 707 0 11190 0.255764 1 1 0 0 199001 134729 22723 0 356453 0.252733 1 1 -50088 -50087.5 0.0163033 0.0155736 0.295166 1 0.295767 2 NA
5:55861786_C_T rs9686661 05 55861786 C T NA 0 0 235368 117459 14815.2 1.10595e-09 367643 0.200044 0.999703 0.999703 0 0 7283.78 3439.04 467.176 0 11190 0.195415 0.999762 0.999762 0 0 228085 114020 14348 -9.98313e-13 356453 0.20019 0.999701 0.999701 -50088 -50086.5 -0.0302396 0.0171096 0.0771608 1 0.0763087 2 NA
5:67714246_A_G rs4976033 05 67714246 A G NA 0 0 131266 176824 59552.2 1.78115e-08 367643 0.402468 0.972517 0.972517 0 0 3947.5 5362.62 1879.88 2.22045e-16 11190 0.407613 0.973048 0.973048 0 0 127319 171462 57672.3 -2.19789e-11 356453 0.402306 0.972501 0.972501 -50088 -50086.6 0.0237647 0.014015 0.0899499 1 0.0901765 2 NA
5:74562029_C_G rs2006760 05 74562029 C G NA 0 0 232590 119597 15455.7 1.88011e-08 367643 0.204694 0.974957 0.974957 0 0 7072.21 3628.39 489.4 0 11190 0.205862 0.975411 0.975411 0 0 225518 115969 14966.3 -2.48475e-11 356453 0.204657 0.974943 0.974943 -50088 -50087.9 0.008199 0.0170093 0.629785 1 0.630048 2 NA
rs7703051 rs7703051 05 74625487 C A NA 0 0 143744 172116 51783 0 367643 0.374932 1 1 0 0 4380 5217 1593 0 11190 0.375469 1 1 0 0 139364 166899 50190 0 356453 0.374915 1 1 -50088 -50088 0.0031668 0.0140202 0.821299 1 0.821321 2 NA
5:74648496_G_T rs17238484 05 74648496 G T NA 0 0 220697 127980 18965.4 5.82077e-11 367643 0.225642 0.999474 0.999474 0 0 6735.27 3890.56 564.165 0 11190 0.224258 0.999654 0.999654 0 0 213962 124090 18401.2 -1.75859e-13 356453 0.225685 0.999468 0.999468 -50088 -50087.9 -0.00760903 0.0162519 0.639647 1 0.639426 2 NA
rs12916 rs12916 05 74656539 T C NA 0 0 132174 176634 58835 0 367643 0.400258 1 1 0 0 4058 5320 1812 0 11190 0.399643 1 1 0 0 128116 171314 57023 0 356453 0.400277 1 1 -50088 -50088 -0.00180313 0.0138724 0.896582 1 0.896576 2 NA
rs4530754 rs4530754 05 122855416 G A NA 0 0 76387 182339 108917 0 367643 0.455759 1 1 0 0 2384 5495 3311 0 11190 0.458579 1 1 0 0 74003 176844 105606 0 356453 0.45567 1 1 -50088 -50087.7 -0.0110773 0.0136307 0.416406 1 0.416474 2 NA
rs6882076 rs6882076 05 156390297 T C NA 0 0 49177 170283 148183 0 367643 0.36535 1 1 0 0 1474 5163 4553 0 11190 0.362422 1 1 0 0 47703 165120 143630 0 356453 0.365442 1 1 -50088 -50087.6 0.0126874 0.0141162 0.36877 1 0.368508 2 NA
6:16109163_A_C rs2294261 06 16109163 A C NA 0 0 95768.4 183285 88590.1 2.67755e-09 367643 0.490237 0.994417 0.994417 0 0 2959.67 5639.15 2591.18 0 11190 0.483535 0.994492 0.994492 0 0 92808.7 177645 85998.9 -7.52598e-12 356453 0.490448 0.994414 0.994414 -50088 -50086.2 -0.0263104 0.0136192 0.0533767 1 0.0533466 2 NA
6:26093141_G_A rs1800562 06 26093141 G A NA 0 0 313477 51911.4 2254.63 2.79397e-09 367643 0.0767329 0.997285 0.997285 0 0 9510.38 1611.81 67.8118 0 11190 0.07808 0.997226 0.997226 0 0 303967 50299.5 2186.82 -3.201e-12 356453 0.0766906 0.997287 0.997287 -50088 -50087.9 0.0146295 0.0253953 0.564566 1 0.565313 2 NA
rs2247056 rs2247056 06 31265490 T C NA 0 0 32592 153707 181344 0 367643 0.297695 1 1 0 0 956 4592 5642 0 11190 0.290617 1 1 0 0 31636 149115 175702 0 356453 0.297917 1 1 -50088 -50084.7 0.0390648 0.0150305 0.00934888 1 0.00917385 2 NA
6:34563164_A_G rs205262 06 34563164 A G NA 0 0 196653 144337 26652.4 8.14907e-10 367643 0.268796 0.998621 0.998621 0 0 6127.65 4282.77 779.573 0 11190 0.261033 0.998321 0.998321 0 0 190526 140054 25872.8 -2.46025e-12 356453 0.26904 0.99863 0.99863 -50088 -50084.6 -0.040689 0.0154648 0.00851143 1 0.00831271 2 NA
6:43757896_C_A rs998584 06 43757896 C A NA 0 0 98516.4 183590 85536.2 -1.22818e-08 367643 0.482347 0.994692 0.994692 0 0 3046.15 5530.49 2613.36 0 11190 0.480662 0.995135 0.995135 0 0 95470.2 178060 82922.9 -1.00608e-11 356453 0.4824 0.994678 0.994678 -50088 -50087.9 -0.00700926 0.0136256 0.606961 1 0.606945 2 NA
rs17789218 rs17789218 06 100600097 T C NA 0 0 209856 135892 21895 0 367643 0.24437 1 1 0 0 6447 4108 635 0 11190 0.240304 1 1 0 0 203409 131784 21260 0 356453 0.244498 1 1 -50088 -50087.1 -0.0223634 0.0159066 0.159748 1 0.158994 2 NA
6:116337503_G_A rs868943 06 116337503 G A NA 0 0 122660 178886 66096.8 -2.50293e-09 367643 0.423073 0.999376 0.999376 0 0 3844.16 5354.42 1991.42 0 11190 0.417214 0.999611 0.999611 0 0 118816 173532 64105.4 -6.4837e-13 356453 0.423257 0.999369 0.999369 -50088 -50086.2 -0.0263275 0.0137657 0.0558062 1 0.0556409 2 NA
rs9491696 rs9491696 06 127452639 C G NA 0 0 94122 184018 89503 0 367643 0.493718 1 1 0 0 2847 5662 2681 0 11190 0.492583 1 1 0 0 91275 178356 86822 0 356453 0.493754 1 1 -50088 -50088 -0.00448251 0.0135963 0.741637 1 0.741635 2 NA
6:139831757_T_C rs634869 06 139831757 T C NA 0 0 61843.2 177574 128225 -6.40284e-10 367643 0.409719 0.999687 0.999687 0 0 1883.14 5409.43 3897.44 0 11190 0.409996 0.999455 0.999455 0 0 59960 172165 124328 -1.33227e-13 356453 0.40971 0.999695 0.999695 -50088 -50088 -0.00164832 0.0138006 0.904928 1 0.904933 2 NA
6:152040291_T_C rs12525163 06 152040291 T C NA 0 0 193889 146385 27368.9 7.567e-10 367643 0.27353 0.998573 0.998573 0 0 5747.59 4506.99 935.424 0 11190 0.284979 0.998609 0.998609 0 0 188142 141878 26433.5 -1.62759e-12 356453 0.27317 0.998571 0.998571 -50088 -50080.5 0.058825 0.0150784 9.56888e-05 1 0.000101977 3 NA
6:160575985_C_T rs2297374 06 160575985 C T NA 0 0 144005 171907 51731.5 -5.76256e-09 367643 0.374507 0.996826 0.996826 0 0 4389.37 5275.44 1525.19 0 11190 0.372021 0.996491 0.996491 0 0 139616 166631 50206.3 -1.45208e-11 356453 0.374585 0.996837 0.996837 -50088 -50087.8 -0.0105644 0.0140629 0.452517 1 0.452325 2 NA
rs1564348 rs1564348 06 160578860 T C NA 0 0 253320 103781 10542 0 367643 0.169818 1 1 0 0 7725 3125 340 0 11190 0.170018 1 1 0 0 245595 100656 10202 0 356453 0.169812 1 1 -50088 -50088 0.000721311 0.0180918 0.968197 1 0.968207 1 NA
rs702485 rs702485 07 6449272 A G NA 0 0 109073 182191 76379 0 367643 0.455536 1 1 0 0 3336 5494 2360 0 11190 0.45639 1 1 0 0 105737 176697 74019 0 356453 0.455509 1 1 -50088 -50088 0.00259083 0.0136399 0.849353 1 0.849358 2 NA
7:16152174_T_A rs17286602 07 16152174 T A NA 0 0 120209 180211 67223.6 -9.31323e-10 367643 0.42794 0.996459 0.996459 0 0 3648.12 5521.38 2020.49 0 11190 0.427273 0.996052 0.996052 0 0 116560 174690 65203.1 -5.26246e-12 356453 0.427961 0.996472 0.996472 -50088 -50088 -0.00307236 0.0137637 0.823363 1 0.823351 2 NA
rs10282707 rs10282707 07 17911038 C T NA 0 0 133679 176084 57880 0 367643 0.396912 1 1 0 0 4116 5445 1629 0 11190 0.388874 1 1 0 0 129563 170639 56251 0 356453 0.397165 1 1 -50088 -50085.1 -0.0338694 0.0139358 0.015083 1 0.0149659 2 NA
rs12670798 rs12670798 07 21607352 T C NA 0 0 208530 136828 22285 0 367643 0.246704 1 1 0 0 6271 4248 671 0 11190 0.249777 1 1 0 0 202259 132580 21614 0 356453 0.246608 1 1 -50088 -50087.5 0.0166741 0.0156994 0.288197 1 0.288825 2 NA
rs4722551 rs4722551 07 25991826 T C NA 0 0 260226 98082 9335 0 367643 0.158784 1 1 0 0 7892 2996 302 0 11190 0.160858 1 1 0 0 252334 95086 9033 0 356453 0.158719 1 1 -50088 -50087.7 0.0156932 0.0184716 0.395557 1 0.396346 2 NA
rs2073547 rs2073547 07 44582331 A G NA 0 0 245464 109051 13128 0 367643 0.18402 1 1 0 0 7550 3247 393 0 11190 0.180206 1 1 0 0 237914 105804 12735 0 356453 0.184139 1 1 -50088 -50087 -0.0257147 0.0175583 0.143049 1 0.141997 2 NA
rs217386 rs217386 07 44600695 G A NA 0 0 122011 179193 66439 0 367643 0.424421 1 1 0 0 3646 5475 2069 0 11190 0.429535 1 1 0 0 118365 173718 64370 0 356453 0.424261 1 1 -50088 -50086.8 0.0216699 0.0137024 0.113772 1 0.113947 2 NA
rs4917014 rs4917014 07 50305863 T G NA 0 0 170033 160292 37318 0 367643 0.319506 1 1 0 0 5198 4820 1172 0 11190 0.320107 1 1 0 0 164835 155472 36146 0 356453 0.319487 1 1 -50088 -50088 0.003558 0.014581 0.807218 1 0.807256 2 NA
rs17145738 rs17145738 07 72982874 C T NA 0 0 283453 78574 5616 0 367643 0.122138 1 1 0 0 8571 2447 172 0 11190 0.12471 1 1 0 0 274882 76127 5444 0 356453 0.122057 1 1 -50088 -50087.4 0.0233356 0.0205262 0.255593 1 0.256902 2 NA
rs799160 rs799160 07 73060006 C T NA 0 0 96065 183981 87597 0 367643 0.488483 1 1 0 0 2966 5505 2719 0 11190 0.488963 1 1 0 0 93099 178476 84878 0 356453 0.488468 1 1 -50088 -50088 0.00298536 0.0136065 0.826333 1 0.826335 2 NA
7:116358044_A_G rs38855 07 116358044 A G NA 0 0 103008 183294 81340.4 -5.93718e-09 367643 0.470531 0.989759 0.989759 0 0 3160.42 5519.16 2510.42 0 11190 0.470956 0.990273 0.990273 0 0 99848 177775 78830 -9.35607e-12 356453 0.470518 0.989743 0.989743 -50088 -50088 0.00151752 0.013672 0.91162 1 0.911622 2 NA
7:130444934_A_G rs3996352 07 130444934 A G NA 0 0 94827.4 183503 89312.7 3.14321e-09 367643 0.4925 0.996092 0.996092 0 0 2922.68 5581 2686.31 0 11190 0.489438 0.995927 0.995927 0 0 91904.7 177922 86626.3 -9.85256e-12 356453 0.492596 0.996097 0.996097 -50088 -50087.5 -0.0136807 0.0136107 0.314829 1 0.314809 2 NA
rs17173637 rs17173637 07 150529449 T C NA 0 0 308079 56892 2672 0 367643 0.0846419 1 1 0 0 9364 1732 94 0 11190 0.0857909 1 1 0 0 298715 55160 2578 0 356453 0.0846058 1 1 -50088 -50087.8 0.0167005 0.0242531 0.491081 1 0.492017 2 NA
8:9184231_G_A rs4240624 08 9184231 G A NA 0 0 3037.28 61092.2 303513 1.74623e-10 367643 0.0913478 0.999323 0.999323 0 0 96 1831.41 9262.59 0 11190 0.0904116 0.999657 0.999657 0 0 2941.28 59260.8 294251 -1.24345e-14 356453 0.0913772 0.999312 0.999312 -50088 -50087.9 0.0117704 0.023691 0.619309 1 0.618781 2 NA
8:9267117_C_T rs9693857 08 9267117 C T NA 0 0 112966 181961 72716.1 -1.22236e-09 367643 0.44526 0.99529 0.99529 0 0 3525.9 5505.7 2158.4 0 11190 0.438897 0.995172 0.995172 0 0 109440 176455 70557.7 -9.83746e-12 356453 0.445459 0.995294 0.995294 -50088 -50086.2 -0.0264468 0.0137314 0.054103 1 0.0539835 2 NA
8:15799853_G_C rs4332136 08 15799853 G C NA 0 0 361800 5821.84 21 3.14321e-09 367643 0.0079749 0.978214 0.978214 0 0 11028.9 161.055 0.00784314 0 11190 0.00719708 0.980932 0.980932 0 0 350771 5660.78 20.9922 -5.15987e-12 356453 0.00799932 0.978137 0.978137 -50088 -50087.2 -0.104693 0.0810952 0.19671 1 0.189355 3 NA
rs4921914 rs4921914 08 18272438 C T NA 0 0 17863 128037 221743 0 367643 0.22272 1 1 0 0 554 3891 6745 0 11190 0.223369 1 1 0 0 17309 124146 214998 0 356453 0.2227 1 1 -50088 -50088 -0.00447776 0.016352 0.784211 1 0.784292 2 NA
rs12678919 rs12678919 08 19844222 A G NA 0 0 299569 64598 3476 0 367643 0.0973091 1 1 0 0 9166 1905 119 0 11190 0.0957551 1 1 0 0 290403 62693 3357 0 356453 0.0973579 1 1 -50088 -50087.8 -0.0172796 0.0230794 0.454036 1 0.45305 2 NA
8:19865843_G_A rs894210 08 19865843 G A NA 0 0 77462.3 182791 107390 1.74623e-09 367643 0.459298 0.992946 0.992946 0 0 2311.02 5620.04 3258.94 2.22045e-16 11190 0.457644 0.993293 0.993293 0 0 75151.3 177171 104131 -8.95639e-12 356453 0.45935 0.992935 0.992935 -50088 -50087.9 0.00772823 0.0136873 0.572326 1 0.572287 2 NA
rs10102164 rs10102164 08 55421614 G A NA 0 0 228406 122700 16537 0 367643 0.211855 1 1 0 0 7025 3670 495 0 11190 0.208222 1 1 0 0 221381 119030 16042 0 356453 0.211969 1 1 -50088 -50087 -0.0238786 0.0167251 0.153376 1 0.152482 2 NA
8:59385919_C_T rs2326077 08 59385919 C T NA 0 0 41722.8 164216 161704 -2.85218e-09 367643 0.336823 0.998927 0.998927 0 0 1297.8 5005.76 4886.44 0 11190 0.33965 0.998809 0.998809 0 0 40425 159210 156818 -2.32259e-13 356453 0.336735 0.998931 0.998931 -50088 -50087.6 -0.0137676 0.0143459 0.33721 1 0.337545 2 NA
rs2293889 rs2293889 08 116599199 T G NA 0 0 68124 181368 118151 0 367643 0.431963 1 1 0 0 2049 5606 3535 0 11190 0.433601 1 1 0 0 66075 175762 114616 0 356453 0.431911 1 1 -50088 -50087.9 -0.00604453 0.0137409 0.660015 1 0.660054 2 NA
8:116663898_G_A rs2737252 08 116663898 G A NA 0 0 189831 148639 29173.6 1.57161e-09 367643 0.281504 0.996606 0.996606 0 0 5774.82 4507.8 907.384 4.44089e-16 11190 0.28251 0.996559 0.996559 0 0 184056 144131 28266.2 -2.93943e-12 356453 0.281473 0.996608 0.996608 -50088 -50088 0.00473551 0.0151195 0.754125 1 0.754201 2 NA
8:121868551_G_T rs4871137 08 121868551 G T NA 0 0 37343.3 159071 171229 -1.97906e-09 367643 0.317913 0.997721 0.997721 0 0 1177.18 4891.73 5121.09 0 11190 0.323775 0.998159 0.998159 0 0 36166.1 154179 166108 -1.21592e-12 356453 0.317729 0.997707 0.997707 -50088 -50086 -0.0293131 0.0145293 0.0436412 1 0.0439837 2 NA
8:126474306_G_A rs2980885 08 126474306 G A NA 0 0 18550.5 128653 220440 -2.40398e-08 367643 0.225428 0.979756 0.979756 0 0 584.565 3877.82 6727.61 -4.44089e-16 11190 0.225512 0.980689 0.980689 0 0 17965.9 124775 213712 -8.94573e-12 356453 0.225425 0.979727 0.979727 -50088 -50088 -0.000183436 0.0164322 0.991093 1 0.991094 1 NA
8:126482621_C_A rs2954022 08 126482621 C A NA 0 0 105014 183109 79520.4 -8.73115e-10 367643 0.465328 0.999672 0.999672 0 0 3204.96 5533.98 2451.06 0 11190 0.466314 0.999858 0.999858 0 0 101809 177575 77069.4 -1.40332e-13 356453 0.465297 0.999666 0.999666 -50088 -50088 0.0039022 0.0136226 0.774533 1 0.774542 2 NA
8:126482621_C_T rs2954022 08 126482621 C T NA 0 0 367299 343.506 0.113725 4.19095e-09 367643 0.000467482 0.694179 0.694179 0 0 11180.8 9.22353 0 0 11190 0.000412133 0.634844 0.634844 0 0 356119 334.282 0.113725 -4.83524e-12 356453 0.00046922 0.695815 0.695815 -50088 -50087.9 -0.183894 0.429791 0.668748 1 0.65672 3 NA
rs4075205 rs4075205 08 144284709 T C NA 0 0 105980 182903 78760 0 367643 0.46298 1 1 0 0 3234 5599 2357 0 11190 0.460813 1 1 0 0 102746 177304 76403 0 356453 0.463048 1 1 -50088 -50087.8 -0.0094827 0.0136308 0.486627 1 0.486577 2 NA
8:145022657_G_T rs7832643 08 145022657 G T NA 0 0 130835 177109 59698.9 1.86265e-09 367643 0.403254 0.99187 0.99187 0 0 4012.82 5362.71 1814.46 0 11190 0.401771 0.99104 0.99104 0 0 126822 171747 57884.5 -4.37694e-12 356453 0.403301 0.991896 0.991896 -50088 -50087.9 -0.00653852 0.0139201 0.638557 1 0.638489 2 NA
9:2640759_A_G rs3780181 09 2640759 A G NA 0 0 319761 46182.4 1699.8 7.10133e-09 367643 0.0674323 0.983967 0.983967 0 0 9761.66 1379.97 48.3725 0 11190 0.0659836 0.981569 0.981569 0 0 309999 44802.5 1651.43 -8.84626e-12 356453 0.0674778 0.984041 0.984041 -50088 -50087.6 -0.0252461 0.0275888 0.360148 1 0.358463 2 NA
9:15304782_C_A rs686030 09 15304782 C A NA 0 0 7307.74 89274.9 271060 1.16415e-10 367643 0.141292 0.997838 0.997838 0 0 226.047 2736.42 8227.54 0 11190 0.142471 0.997688 0.997688 0 0 7081.69 86538.5 262833 -1.05249e-13 356453 0.141255 0.997843 0.997843 -50088 -50087.9 -0.0102868 0.019458 0.597036 1 0.597458 2 NA
9:16904846_C_T rs7033354 09 16904846 C T NA 0 0 38090 160241 169312 -2.73576e-09 367643 0.321537 0.99779 0.99779 0 0 1214.92 4901.38 5073.71 0 11190 0.327579 0.99751 0.99751 0 0 36875.1 155340 164238 -2.19158e-12 356453 0.321347 0.997798 0.997798 -50088 -50085.9 -0.0299719 0.0144915 0.0386178 1 0.0389353 2 NA
rs1883025 rs1883025 09 107664301 C T NA 0 0 204221 139492 23930 0 367643 0.254802 1 1 0 0 6204 4231 755 0 11190 0.256524 1 1 0 0 198017 135261 23175 0 356453 0.254747 1 1 -50088 -50087.9 0.00906777 0.0155488 0.559771 1 0.560042 2 NA
9:107684230_T_G rs2472509 09 107684230 T G NA 0 0 166632 161775 39235.5 8.26549e-09 367643 0.326739 0.982562 0.982562 0 0 4954.94 5056.71 1178.35 0 11190 0.331252 0.982479 0.982479 0 0 161677 156719 38057.2 -2.1408e-11 356453 0.326597 0.982564 0.982564 -50088 -50087 0.0213229 0.0145588 0.143031 1 0.143491 2 NA
rs8176720 rs8176720 09 136132873 T C NA 0 0 165335 162059 40249 0 367643 0.329881 1 1 0 0 5143 4874 1173 0 11190 0.322609 1 1 0 0 160192 157185 39076 0 356453 0.330109 1 1 -50088 -50085.2 -0.0343686 0.0145184 0.017921 1 0.0177043 2 NA
rs579459 rs579459 09 136154168 T C NA 0 0 230673 121134 15836 0 367643 0.207818 1 1 0 0 6980 3738 472 0 11190 0.209205 1 1 0 0 223693 117396 15364 0 356453 0.207775 1 1 -50088 -50087.8 0.0108195 0.0167454 0.518204 1 0.518611 2 NA
10:5196273_A_G rs1781930 10 5196273 A G NA 0 0 11602.8 107622 248418 5.82077e-11 367643 0.177928 0.999538 0.999538 0 0 377.843 3228.15 7584.01 0 11190 0.178009 0.999636 0.999636 0 0 11224.9 104394 240834 6.57252e-14 356453 0.177925 0.999535 0.999535 -50088 -50088 9.35937e-05 0.0177638 0.995796 1 0.995796 1 NA
rs970548 rs970548 10 46013277 A C NA 0 0 208592 136658 22393 0 367643 0.246767 1 1 0 0 6326 4190 674 0 11190 0.247453 1 1 0 0 202266 132468 21719 0 356453 0.246745 1 1 -50088 -50088 0.00383325 0.0157336 0.807514 1 0.807571 2 NA
10:65301725_T_C rs7897379 10 65301725 T C NA 0 0 99877.9 183743 84022.2 -1.04774e-09 367643 0.478436 0.9991 0.9991 0 0 3022.77 5626.24 2540.99 0 11190 0.478473 0.998724 0.998724 0 0 96855.1 178117 81481.3 -4.52083e-13 356453 0.478435 0.999112 0.999112 -50088 -50088 0.00121461 0.0136165 0.928922 1 0.928923 2 NA
rs2068888 rs2068888 10 94839642 G A NA 0 0 111308 181936 74399 0 367643 0.449803 1 1 0 0 3368 5514 2308 0 11190 0.452636 1 1 0 0 107940 176422 72091 0 356453 0.449714 1 1 -50088 -50087.6 0.0122274 0.0136418 0.37008 1 0.370168 2 NA
rs2255141 rs2255141 10 113933886 A G NA 0 0 27847 146638 193158 0 367643 0.275175 1 1 0 0 845 4455 5890 0 11190 0.274576 1 1 0 0 27002 142183 187268 0 356453 0.275193 1 1 -50088 -50088 0.00206201 0.0152235 0.892257 1 0.892242 2 NA
rs2923084 rs2923084 11 10388782 A G NA 0 0 248214 107729 11700 0 367643 0.178337 1 1 0 0 7576 3260 354 0 11190 0.177301 1 1 0 0 240638 104469 11346 0 356453 0.17837 1 1 -50088 -50088 -0.0069833 0.0177766 0.69444 1 0.694235 2 NA
11:14276999_G_A rs2303975 11 14276999 G A NA 0 0 290446 72723.9 4473.22 -2.32831e-10 367643 0.111073 0.995931 0.995931 0 0 8836.34 2208.36 145.306 0 11190 0.111661 0.995793 0.995793 0 0 281610 70515.6 4327.91 -3.08464e-12 356453 0.111054 0.995935 0.995935 -50088 -50088 0.00569444 0.0216271 0.792319 1 0.792459 2 NA
11:18656271_C_T rs10832962 11 18656271 C T NA 0 0 24576.6 141039 202027 -3.49246e-09 367643 0.258664 0.997176 0.997176 0 0 722 4287.96 6180.04 0 11190 0.25612 0.997202 0.997202 0 0 23854.6 136751 195847 -4.11005e-12 356453 0.258744 0.997175 0.997175 -50088 -50087.7 0.0135574 0.0155819 0.384262 1 0.38377 2 NA
rs326214 rs326214 11 47298360 G A NA 0 0 38540 160496 168607 0 367643 0.323107 1 1 0 0 1167 4997 5026 0 11190 0.327569 1 1 0 0 37373 155499 163581 0 356453 0.322967 1 1 -50088 -50087 -0.021155 0.0144643 0.143586 1 0.144045 2 NA
rs17788930 rs17788930 11 47752775 A G NA 0 0 156993 166090 44560 0 367643 0.347089 1 1 0 0 4742 5125 1323 0 11190 0.34723 1 1 0 0 152251 160965 43237 0 356453 0.347085 1 1 -50088 -50088 0.000230004 0.0142418 0.987115 1 0.987115 1 NA
11:51512090_T_C rs11246602 11 51512090 T C NA 0 0 276639 84522.2 6482.33 3.20142e-09 367643 0.132584 0.998718 0.998718 0 0 8425.56 2569.54 194.898 0 11190 0.132231 0.998506 0.998506 0 0 268213 81952.6 6287.43 -1.85967e-11 356453 0.132595 0.998725 0.998725 -50088 -50088 -0.00311432 0.0200637 0.876647 1 0.876603 2 NA
11:55324308_A_G rs12226802 11 55324308 A G NA 0 0 279135 82421 6086.81 -1.16415e-10 367643 0.12865 0.999736 0.999736 0 0 8513.95 2493.05 182.996 0 11190 0.12775 0.99978 0.99978 0 0 270621 79927.9 5903.81 -3.72147e-13 356453 0.128678 0.999735 0.999735 -50088 -50088 -0.00833295 0.0203484 0.682162 1 0.681871 2 NA
rs174532 rs174532 11 61548874 G A NA 0 0 182070 153320 32253 0 367643 0.296247 1 1 0 0 5469 4721 1000 0 11190 0.300313 1 1 0 0 176601 148599 31253 0 356453 0.296119 1 1 -50088 -50087.1 0.0201143 0.014824 0.174822 1 0.175364 2 NA
rs1535 rs1535 11 61597972 A G NA 0 0 157026 166517 44100 0 367643 0.346419 1 1 0 0 4845 5017 1328 0 11190 0.342851 1 1 0 0 152181 161500 42772 0 356453 0.346531 1 1 -50088 -50087.3 -0.0170166 0.0143085 0.234333 1 0.233944 2 NA
rs12801636 rs12801636 11 65391317 G A NA 0 0 221001 127937 18705 0 367643 0.224874 1 1 0 0 6729 3885 576 0 11190 0.225067 1 1 0 0 214272 124052 18129 0 356453 0.224868 1 1 -50088 -50088 0.000641474 0.0162467 0.968505 1 0.968512 1 NA
rs499974 rs499974 11 75455021 C A NA 0 0 261531 97077 9035 0 367643 0.156602 1 1 0 0 7920 2984 286 0 11190 0.158892 1 1 0 0 253611 94093 8749 0 356453 0.15653 1 1 -50088 -50087.5 0.019064 0.018578 0.304817 1 0.305801 2 NA
11:116639104_A_G rs10790162 11 116639104 A G NA 0 0 1652.59 46448.9 319542 4.65661e-10 367643 0.0676663 0.998467 0.998467 0 0 54 1382.49 9753.51 0 11190 0.0665994 0.998367 0.998367 0 0 1598.59 45066.4 309788 3.90799e-14 356453 0.0676997 0.99847 0.99847 -50088 -50087.9 0.0167503 0.0272711 0.539073 1 0.53815 2 NA
rs603446 rs603446 11 116654435 C T NA 0 0 109750 182299 75594 0 367643 0.453547 1 1 0 0 3340 5613 2237 0 11190 0.450715 1 1 0 0 106410 176686 73357 0 356453 0.453636 1 1 -50088 -50087.6 -0.0130258 0.013657 0.340193 1 0.340097 2 NA
11:122534504_T_C rs7117842 11 122534504 T C NA 0 0 146372 171087 50184.2 -1.79862e-08 367643 0.369183 0.988903 0.988903 0 0 4352.94 5286.14 1550.92 0 11190 0.374798 0.9886 0.9886 0 0 142019 165801 48633.3 -6.01275e-12 356453 0.369007 0.988913 0.988913 -50088 -50086.5 0.0250414 0.0141067 0.0758748 1 0.0761703 2 NA
rs11220462 rs11220462 11 126243952 G A NA 0 0 276652 84429 6562 0 367643 0.132674 1 1 0 0 8414 2570 206 0 11190 0.133244 1 1 0 0 268238 81859 6356 0 356453 0.132656 1 1 -50088 -50088 0.00564716 0.0199605 0.77724 1 0.777381 2 NA
12:20463526_A_G rs11045163 12 20463526 A G NA 0 0 119322 180184 68136.7 9.25502e-09 367643 0.430387 0.99506 0.99506 0 0 3622.88 5515.03 2052.09 0 11190 0.429813 0.9955 0.9955 0 0 115699 174669 66084.6 -6.12066e-12 356453 0.430405 0.995046 0.995046 -50088 -50088 -0.00306282 0.0137463 0.823683 1 0.823671 2 NA
12:57844049_C_T rs3741414 12 57844049 C T NA 0 0 211870 134105 21667.2 -8.73115e-10 367643 0.241321 0.999183 0.999183 0 0 6458.95 4056.88 674.173 0 11190 0.24152 0.999093 0.999093 0 0 205411 130049 20993.1 -1.00595e-11 356453 0.241315 0.999186 0.999186 -50088 -50088 0.000540449 0.0158674 0.972829 1 0.972834 1 NA
rs10861661 rs10861661 12 107174646 A C NA 0 0 208460 137013 22170 0 367643 0.246643 1 1 0 0 6484 4055 651 0 11190 0.239366 1 1 0 0 201976 132958 21519 0 356453 0.246871 1 1 -50088 -50084.6 -0.0415324 0.0159337 0.00914538 1 0.00891379 2 NA
12:109950144_A_G rs2241210 12 109950144 A G NA 0 0 83594.8 183070 100978 -3.49246e-10 367643 0.476359 0.999793 0.999793 0 0 2515.56 5593.75 3080.69 0 11190 0.474748 0.999825 0.999825 0 0 81079.2 177476 97897.3 -3.69482e-13 356453 0.476409 0.999793 0.999793 -50088 -50087.9 0.00720536 0.0135893 0.595956 1 0.595935 2 NA
rs653178 rs653178 12 112007756 C T NA 0 0 85741 183420 98482 0 367643 0.482672 1 1 0 0 2518 5566 3106 0 11190 0.473727 1 1 0 0 83223 177854 95376 0 356453 0.482953 1 1 -50088 -50084.3 0.0373692 0.0136031 0.0060122 1 0.00599778 2 NA
12:112310580_G_A rs6489818 12 112310580 G A NA 0 0 249812 106378 11453.5 8.14907e-10 367643 0.175829 0.999793 0.999793 0 0 7580.5 3276.49 333.004 0 11190 0.176162 0.999789 0.999789 0 0 242231 103101 11120.5 -4.90274e-13 356453 0.175819 0.999793 0.999793 -50088 -50088 0.00353984 0.0178183 0.842526 1 0.842582 2 NA
12:121376416_C_T rs1186380 12 121376416 C T NA 0 0 206323 138394 22926.1 9.77889e-09 367643 0.250577 0.991403 0.991403 0 0 6230.54 4216.8 742.655 0 11190 0.254786 0.990992 0.990992 0 0 200093 134177 22183.4 -9.37228e-12 356453 0.250445 0.991416 0.991416 -50088 -50086.9 0.0233539 0.0156743 0.136237 1 0.136944 2 NA
12:121416650_A_C rs1169288 12 121416650 A C NA 0 0 172202 158881 36559.9 2.20025e-08 367643 0.315524 0.989162 0.989162 0 0 5238.41 4858.53 1093.06 2.22045e-16 11190 0.314774 0.989135 0.989135 0 0 166964 154022 35466.8 -2.13911e-11 356453 0.315548 0.989163 0.989163 -50088 -50088 -0.00299134 0.01471 0.838858 1 0.83883 2 NA
12:125259888_A_G rs838876 12 125259888 A G NA 0 0 36945.9 159460 171237 -3.17232e-08 367643 0.317362 0.977164 0.977164 0 0 1138.76 4902.24 5149 0 11190 0.320811 0.977207 0.977207 0 0 35807.1 154558 166088 -1.72848e-11 356453 0.317253 0.977162 0.977162 -50088 -50087.4 -0.0170046 0.0147237 0.248127 1 0.248584 2 NA
12:125283766_C_T rs10773105 12 125283766 C T NA 0 0 89407.4 184024 94211.8 -3.84171e-09 367643 0.493466 0.997077 0.997077 0 0 2741.44 5598.16 2850.4 0 11190 0.495131 0.996833 0.996833 0 0 86665.9 178426 91361.4 -1.79403e-11 356453 0.493414 0.997085 0.997085 -50088 -50087.9 -0.00627151 0.0136129 0.64501 1 0.645014 2 NA
rs4942486 rs4942486 13 32953388 T C NA 0 0 83364 183387 100892 0 367643 0.476162 1 1 0 0 2596 5597 2997 0 11190 0.482082 1 1 0 0 80768 177790 97895 0 356453 0.475976 1 1 -50088 -50086.4 -0.0247632 0.0135891 0.0684117 1 0.0684525 2 NA
rs1341267 rs1341267 13 95284980 C A NA 0 0 59052 176304 132287 0 367643 0.400399 1 1 0 0 1884 5318 3988 0 11190 0.405987 1 1 0 0 57168 170986 128299 0 356453 0.400224 1 1 -50088 -50086.6 -0.0238907 0.0138188 0.083834 1 0.0840544 2 NA
rs8017377 rs8017377 14 24883887 G A NA 0 0 101701 183243 82699 0 367643 0.474157 1 1 0 0 3122 5600 2468 0 11190 0.470777 1 1 0 0 98579 177643 80231 0 356453 0.474263 1 1 -50088 -50087.5 -0.0146345 0.0136016 0.281956 1 0.281893 2 NA
rs4983559 rs4983559 14 105277209 G A NA 0 0 54863 174774 138006 0 367643 0.386924 1 1 0 0 1674 5357 4159 0 11190 0.388963 1 1 0 0 53189 169417 133847 0 356453 0.38686 1 1 -50088 -50087.8 -0.00943236 0.0139451 0.49879 1 0.498931 2 NA
rs2412710 rs2412710 15 42683787 G A NA 0 0 354500 13031 112 0 367643 0.018027 1 1 0 0 10784 405 1 0 11190 0.0181859 1 1 0 0 343716 12626 111 0 356453 0.018022 1 1 -50088 -50088 0.0109308 0.050857 0.82982 1 0.830094 2 NA
15:44211273_T_C rs492571 15 44211273 T C NA 0 0 337467 29527.7 648.675 -8.14907e-10 367643 0.0419225 0.997857 0.997857 0 0 10267.2 910.776 11.9882 0 11190 0.0417673 0.997909 0.997909 0 0 327199 28616.9 636.686 -2.51621e-12 356453 0.0419273 0.997856 0.997856 -50088 -50088 -0.00280653 0.0339865 0.934187 1 0.934161 2 NA
rs1532085 rs1532085 15 58683366 A G NA 0 0 55036 174219 138388 0 367643 0.38664 1 1 0 0 1703 5258 4229 0 11190 0.387131 1 1 0 0 53333 168961 134159 0 356453 0.386625 1 1 -50088 -50088 -0.0016549 0.013937 0.90548 1 0.905486 2 NA
15:58731153_G_C rs261342 15 58731153 G C NA 0 0 17976.2 126343 223324 -1.64146e-08 367643 0.220725 0.988362 0.988362 0 0 552.349 3812.53 6825.12 0 11190 0.219715 0.989123 0.989123 0 0 17423.8 122531 216498 -9.36939e-12 356453 0.220756 0.988339 0.988339 -50088 -50088 0.00593797 0.0164828 0.718659 1 0.718517 2 NA
rs2652834 rs2652834 15 63396867 A G NA 0 0 12888 111863 242892 0 367643 0.187191 1 1 0 0 410 3316 7464 0 11190 0.184808 1 1 0 0 12478 108547 235428 0 356453 0.187266 1 1 -50088 -50087.6 0.0156846 0.0174922 0.369899 1 0.369159 2 NA
15:72566615_C_T rs1035744 15 72566615 C T NA 0 0 26417.8 145276 195949 4.30737e-09 367643 0.269435 0.995229 0.995229 0 0 789.988 4411.1 5988.91 0 11190 0.267698 0.99551 0.99551 0 0 25627.8 140865 189960 -2.75713e-12 356453 0.26949 0.99522 0.99522 -50088 -50087.9 0.00874803 0.0153968 0.569919 1 0.569674 2 NA
rs3198697 rs3198697 16 15129940 C T NA 0 0 129024 177270 61349 0 367643 0.407961 1 1 0 0 3943 5311 1936 0 11190 0.410322 1 1 0 0 125081 171959 59413 0 356453 0.407887 1 1 -50088 -50087.8 0.00962204 0.0137942 0.485462 1 0.485581 2 NA
rs749671 rs749671 16 31088347 G A NA 0 0 144942 171612 51089 0 367643 0.372359 1 1 0 0 4428 5244 1518 0 11190 0.369973 1 1 0 0 140514 166368 49571 0 356453 0.372433 1 1 -50088 -50087.8 -0.00961916 0.0140628 0.493967 1 0.493798 2 NA
16:53799977_T_G rs9930333 16 53799977 T G NA 0 0 122315 179595 65732.5 4.07454e-10 367643 0.423046 0.999843 0.999843 0 0 3978.2 5405.86 1805.94 0 11190 0.402937 0.999803 0.999803 0 0 118337 174189 63926.6 -4.68958e-13 356453 0.423678 0.999844 0.999844 -50088 -50069.1 -0.0850221 0.0138509 8.33544e-10 1 7.57009e-10 3 NA
rs9989419 rs9989419 16 56985139 A G NA 0 0 57313 175506 134824 0 367643 0.394584 1 1 0 0 1772 5182 4236 0 11190 0.389902 1 1 0 0 55541 170324 130588 0 356453 0.394731 1 1 -50088 -50087 0.0202445 0.0139128 0.145642 1 0.145363 2 NA
rs5880 rs5880 16 57015091 G C NA 0 0 327986 38441 1216 0 367643 0.0555879 1 1 0 0 10005 1157 28 0 11190 0.0542002 1 1 0 0 317981 37284 1188 0 356453 0.0556315 1 1 -50088 -50087.6 -0.0291723 0.0299245 0.329628 1 0.32764 2 NA
rs16942887 rs16942887 16 67928042 G A NA 0 0 287956 74708 4979 0 367643 0.115147 1 1 0 0 8737 2284 169 0 11190 0.117158 1 1 0 0 279219 72424 4810 0 356453 0.115084 1 1 -50088 -50087.5 0.0220909 0.0210988 0.295089 1 0.296371 2 NA
16:72057282_A_G rs2288002 16 72057282 A G NA 0 0 69255.7 180711 117676 1.39698e-09 367643 0.434148 0.99485 0.99485 0 0 2119.37 5536.97 3533.66 0 11190 0.436806 0.99466 0.99466 0 0 67136.4 175174 114142 -2.33413e-12 356453 0.434065 0.994856 0.994856 -50088 -50087.7 -0.0107855 0.0137371 0.432371 1 0.43247 2 NA
rs2000999 rs2000999 16 72108093 G A NA 0 0 241573 112715 13355 0 367643 0.18962 1 1 0 0 7316 3489 385 0 11190 0.190304 1 1 0 0 234257 109226 12970 0 356453 0.189599 1 1 -50088 -50088 0.00599679 0.0172887 0.728695 1 0.728847 2 NA
rs2925979 rs2925979 16 81534790 T C NA 0 0 33101 154536 180006 0 367643 0.300207 1 1 0 0 1070 4607 5513 0 11190 0.301475 1 1 0 0 32031 149929 174493 0 356453 0.300167 1 1 -50088 -50088 -0.00636637 0.0148003 0.667086 1 0.667209 2 NA
rs314253 rs314253 17 7091650 T C NA 0 0 155761 167026 44856 0 367643 0.349168 1 1 0 0 4740 5105 1345 0 11190 0.348302 1 1 0 0 151021 161921 43511 0 356453 0.349195 1 1 -50088 -50088 -0.00428279 0.0142507 0.763771 1 0.763725 2 NA
rs4791641 rs4791641 17 8161149 C T NA 0 0 90816 183529 93298 0 367643 0.496624 1 1 0 0 2728 5634 2828 0 11190 0.495532 1 1 0 0 88088 177895 90470 0 356453 0.496659 1 1 -50088 -50088 0.00436876 0.0135818 0.747709 1 0.747707 2 NA
17:37821435_G_T rs931992 17 37821435 G T NA 0 0 40720.2 163166 163757 3.49246e-10 367643 0.332668 0.998046 0.998046 0 0 1225.74 4959.65 5004.6 0 11190 0.33115 0.997816 0.997816 0 0 39494.5 158206 158753 -5.87086e-13 356453 0.332715 0.998053 0.998053 -50088 -50088 0.00628747 0.0144456 0.663379 1 0.663274 2 NA
rs8077889 rs8077889 17 41878166 A C NA 0 0 227111 123853 16679 0 367643 0.213809 1 1 0 0 6939 3748 503 0 11190 0.212422 1 1 0 0 220172 120105 16176 0 356453 0.213853 1 1 -50088 -50087.9 -0.00846743 0.0166164 0.610344 1 0.610073 2 NA
17:45391804_T_C rs7225700 17 45391804 T C NA 0 0 46242.7 168507 152894 5.82077e-11 367643 0.354953 0.999518 0.999518 0 0 1388.95 5148.01 4653.04 0 11190 0.354151 0.999475 0.999475 0 0 44853.8 163359 148241 -3.09974e-13 356453 0.354978 0.99952 0.99952 -50088 -50088 0.00312794 0.0142138 0.825822 1 0.825797 2 NA
17:66882466_T_G rs4148005 17 66882466 T G NA 0 0 171418 159435 36790.2 -6.17001e-09 367643 0.316904 0.998377 0.998377 0 0 5150.41 4919.89 1119.71 0 11190 0.319897 0.998545 0.998545 0 0 166268 154515 35670.4 -9.53548e-12 356453 0.31681 0.998371 0.998371 -50088 -50087.6 0.0137119 0.0145876 0.347233 1 0.347605 2 NA
17:76388202_A_G rs4969178 17 76388202 A G NA 0 0 55554.9 174880 137208 1.98488e-08 367643 0.388951 0.976307 0.976307 0 0 1705.5 5295.37 4189.13 8.88178e-16 11190 0.389025 0.976414 0.976414 0 0 53849.4 169585 133018 -3.38369e-11 356453 0.388949 0.976304 0.976304 -50088 -50088 -0.000129359 0.0141001 0.99268 1 0.99268 1 NA
rs4939883 rs4939883 18 47167214 T C NA 0 0 11824 108397 247422 0 367643 0.179583 1 1 0 0 354 3315 7521 0 11190 0.179759 1 1 0 0 11470 105082 239901 0 356453 0.179578 1 1 -50088 -50088 0.000111619 0.0177032 0.994969 1 0.994969 1 NA
18:47209143_C_T rs11660468 18 47209143 C T NA 0 0 136043 174701 56899.6 4.01633e-09 367643 0.392364 0.997576 0.997576 0 0 4046.19 5391.6 1752.22 0 11190 0.397499 0.997285 0.997285 0 0 131997 169309 55147.4 -1.20255e-11 356453 0.392203 0.997585 0.997585 -50088 -50086.7 0.0227337 0.0138723 0.101259 1 0.101513 2 NA
18:57798110_C_T rs952044 18 57798110 C T NA 0 0 165305 162609 39729.3 4.59841e-09 367643 0.329215 0.990504 0.990504 0 0 5170.46 4887.94 1131.6 0 11190 0.319532 0.990798 0.990798 0 0 160134 157721 38597.7 -7.04548e-12 356453 0.329519 0.990495 0.990495 -50088 -50083 -0.0461805 0.0146367 0.00160434 1 0.00155971 3 NA
19:8431581_G_A rs2278236 19 8431581 G A NA 0 0 86128.3 183824 97691 3.60887e-09 367643 0.484275 0.99757 0.99757 0 0 2631.87 5533.29 3024.83 0 11190 0.482442 0.997482 0.997482 0 0 83496.5 178290 94666.2 -1.25469e-11 356453 0.484332 0.997573 0.997573 -50088 -50087.9 0.00758095 0.0136134 0.577614 1 0.577598 2 NA
rs6511720 rs6511720 19 11202306 G T NA 0 0 285494 77068 5081 0 367643 0.118634 1 1 0 0 8764 2289 137 0 11190 0.114522 1 1 0 0 276730 74779 4944 0 356453 0.118763 1 1 -50088 -50086.1 -0.0415308 0.0213383 0.051619 1 0.0504592 2 NA
19:11227602_C_T rs688 19 11227602 C T NA 0 0 110675 182477 74491.8 -2.32831e-10 367643 0.450791 0.999301 0.999301 0 0 3325.15 5578.57 2286.28 0 11190 0.453581 0.99922 0.99922 0 0 107349 176898 72205.5 -1.01963e-12 356453 0.450703 0.999303 0.999303 -50088 -50087.7 0.0108583 0.0136623 0.426751 1 0.426825 2 NA
19:19407718_T_C rs10401969 19 19407718 T C NA 0 0 313405 52120.4 2117.37 8.73115e-10 367643 0.0766438 0.997444 0.997444 0 0 9483.79 1637.64 68.5686 0 11190 0.0793021 0.997137 0.997137 0 0 303921 50482.7 2048.8 -9.33031e-13 356453 0.0765603 0.997454 0.997454 -50088 -50086.9 0.0391432 0.0252042 0.120412 1 0.122325 2 NA
rs731839 rs731839 19 33899065 G A NA 0 0 41270 163841 162532 0 367643 0.335082 1 1 0 0 1333 4943 4914 0 11190 0.339991 1 1 0 0 39937 158898 157618 0 356453 0.334928 1 1 -50088 -50086.8 -0.0226543 0.0143443 0.114262 1 0.114674 2 NA
19:35556744_T_C rs1688030 19 35556744 T C NA 0 0 1691.18 45801.9 320150 4.07454e-10 367643 0.0668914 0.998272 0.998272 0 0 56.0431 1387.78 9746.17 0 11190 0.0670183 0.997598 0.997598 0 0 1635.14 44414.1 310404 -5.9508e-14 356453 0.0668874 0.998293 0.998293 -50088 -50088 -0.00287576 0.0271776 0.91573 1 0.915763 2 NA
rs6859 rs6859 19 45382034 A G NA 0 0 65627 179040 122976 0 367643 0.422004 1 1 0 0 2002 5407 3781 0 11190 0.420509 1 1 0 0 63625 173633 119195 0 356453 0.422051 1 1 -50088 -50088 0.00585789 0.0137463 0.670004 1 0.669959 2 NA
rs7254892 rs7254892 19 45389596 G A NA 0 0 344933 22370 340 0 367643 0.0313483 1 1 0 0 10519 661 10 0 11190 0.030429 1 1 0 0 334414 21709 330 0 356453 0.0313772 1 1 -50088 -50087.8 -0.0279786 0.0395833 0.479674 1 0.477873 2 NA
rs492602 rs492602 19 49206417 A G NA 0 0 89567 183226 94850 0 367643 0.492815 1 1 0 0 2757 5509 2924 0 11190 0.492538 1 1 0 0 86810 177717 91926 0 356453 0.492824 1 1 -50088 -50088 -0.00144958 0.0136385 0.915356 1 0.915356 2 NA
rs17695224 rs17695224 19 52324216 G A NA 0 0 197528 144075 26040 0 367643 0.266774 1 1 0 0 6054 4332 804 0 11190 0.265416 1 1 0 0 191474 139743 25236 0 356453 0.266816 1 1 -50088 -50087.9 -0.00701632 0.0153909 0.64848 1 0.648312 2 NA
rs103294 rs103294 19 54797848 C T NA 0 0 221283 127606 18754 0 367643 0.224558 1 1 0 0 6773 3820 597 0 11190 0.224039 1 1 0 0 214510 123786 18157 0 356453 0.224574 1 1 -50088 -50088 -0.00554483 0.0163082 0.733855 1 0.733733 2 NA
rs364585 rs364585 20 12962718 A G NA 0 0 56358 175315 135970 0 367643 0.391726 1 1 0 0 1695 5342 4153 0 11190 0.39017 1 1 0 0 54663 169973 131817 0 356453 0.391775 1 1 -50088 -50087.9 0.00742787 0.0139292 0.593854 1 0.593761 2 NA
rs2328223 rs2328223 20 17845921 A C NA 0 0 242999 111748 12896 0 367643 0.187056 1 1 0 0 7311 3451 428 0 11190 0.192449 1 1 0 0 235688 108297 12468 0 356453 0.186887 1 1 -50088 -50085.7 0.0373341 0.0172351 0.0302988 1 0.030897 2 NA
20:34154741_C_T rs7264396 20 34154741 C T NA 0 0 229301 122209 16133.7 -5.82077e-10 367643 0.21009 0.999709 0.999709 0 0 6945.66 3768.38 475.957 0 11190 0.210916 0.999764 0.999764 0 0 222355 118440 15657.7 1.95399e-14 356453 0.210064 0.999707 0.999707 -50088 -50088 0.00675977 0.0166838 0.685352 1 0.685533 2 NA
20:39180436_T_C rs6016381 20 39180436 T C NA 0 0 134763 175280 57600.3 2.18279e-08 367643 0.395058 0.976161 0.976161 0 0 4150.5 5269.09 1770.41 4.44089e-16 11190 0.393651 0.976428 0.976428 0 0 130612 170011 55829.9 -2.79097e-11 356453 0.395102 0.976152 0.976152 -50088 -50087.9 -0.00765858 0.0140689 0.586194 1 0.586096 2 NA
20:39724338_T_C rs6065311 20 39724338 T C NA 0 0 99710.9 183970 83962.3 -6.40284e-10 367643 0.478582 0.999483 0.999483 0 0 2968.24 5615.96 2605.81 0 11190 0.483806 0.99951 0.99951 0 0 96742.7 178354 81356.5 -3.51719e-13 356453 0.478418 0.999482 0.999482 -50088 -50086.7 0.0221529 0.0136149 0.103714 1 0.103754 2 NA
rs1800961 rs1800961 20 43042364 C T NA 0 0 345102 22187 354 0 367643 0.0311375 1 1 0 0 10478 705 7 0 11190 0.0321269 1 1 0 0 334624 21482 347 0 356453 0.0311065 1 1 -50088 -50087.7 0.032802 0.0385255 0.394527 1 0.396788 2 NA
20:44585420_A_G rs4465830 20 44585420 A G NA 0 0 243312 111575 12755.9 1.74623e-10 367643 0.18644 0.999604 0.999604 0 0 7333.33 3448.99 407.682 0 11190 0.190543 0.999433 0.999433 0 0 235979 108126 12348.3 -1.06182e-12 356453 0.186312 0.999609 0.999609 -50088 -50086.8 0.0272302 0.0173023 0.115536 1 0.116497 2 NA
rs181362 rs181362 22 21932068 C T NA 0 0 239971 113974 13698 0 367643 0.192265 1 1 0 0 7331 3444 415 0 11190 0.190974 1 1 0 0 232640 110530 13283 0 356453 0.192306 1 1 -50088 -50088 -0.00734158 0.0172767 0.67088 1 0.67066 2 NA
rs5763662 rs5763662 22 30378703 C T NA 0 0 351180 16289 174 0 367643 0.0226266 1 1 0 0 10692 496 2 0 11190 0.0223414 1 1 0 0 340488 15793 172 0 356453 0.0226355 1 1 -50088 -50088 -0.0120387 0.0460127 0.793599 1 0.793238 2 NA
22:38595411_G_A rs3761445 22 38595411 G A NA 0 0 59207 176674 131763 -3.66708e-09 367643 0.401323 0.998254 0.998254 0 0 1733.98 5332.26 4123.76 0 11190 0.393218 0.998511 0.998511 0 0 57473 171341 127639 -9.38805e-13 356453 0.401578 0.998246 0.998246 -50088 -50084.9 0.0347518 0.0139116 0.0124882 1 0.0123876 2 NA
# Completed successfully at 2019-06-21 21:23:03
