# Supplementary material for: Predicting the effect of statins on cancer risk using genetic variants from a Mendelian randomization study in the UK Biobank
Source: eLife. 2020 Oct 13;9:e57191. doi: 10.7554/eLife.57191 (PMC7553780; doi:10.7554/eLife.57191)
Supplement: Source data 1. [file elife-57191-data1.zip › Steve_April_ca_hep.out]

# Analysis: "SNPTEST analysis, started 2019-06-21 22:30:06"
#  started: 2019-06-21 22:39:16
# 
# Analysis properties:
#   -cov_names PC1 PC2 PC3 PC4 PC5 PC6 PC7 PC8 PC9 PC10 (user-supplied)
#   -data /scratch/am2609/Gwas/projects/Steve_April/bgen/Steve_April.bgen /scratch/am2609/Gwas/projects/Steve_April/input/cancer.sample (user-supplied)
#   -exclude_samples /scratch/am2609/Gwas/input_all/exclusion_list.txt (user-supplied)
#   -frequentist 1 (user-supplied)
#   -method newml (user-supplied)
#   -o /scratch/am2609/Gwas/projects/Steve_April/output/Steve_April_ca_hep.out (user-supplied)
#   -pheno ca_hep (user-supplied)
# 
alternate_ids rsid chromosome position alleleA alleleB incorrectly_coded all_A all_B all_AA all_AB all_BB all_NULL all_total all_maf all_info all_impute_info cases_A cases_B cases_AA cases_AB cases_BB cases_NULL cases_total cases_maf cases_info cases_impute_info controls_A controls_B controls_AA controls_AB controls_BB controls_NULL controls_total controls_maf controls_info controls_impute_info frequentist_add_null_ll frequentist_add_alternative_ll frequentist_add_beta_1:add/ca_hep=1 frequentist_add_se_1 frequentist_add_wald_pvalue_1 frequentist_add_degrees_of_freedom frequentist_add_lrt_pvalue iterations comment
rs10903129 rs10903129 01 25768937 A G NA 0 0 72176 181083 114384 0 367643 0.442596 1 1 0 0 71 169 137 0 377 0.412467 1 1 0 0 72105 180914 114247 0 367266 0.442627 1 1 -2966.57 -2965.11 0.126233 0.0740104 0.0880815 1 0.0870156 3 NA
rs4660293 rs4660293 01 40028180 A G NA 0 0 215542 132037 20064 0 367643 0.234147 1 1 0 0 229 130 18 0 377 0.220159 1 1 0 0 215313 131907 20046 0 367266 0.234161 1 1 -2966.57 -2966.24 -0.0709763 0.0880468 0.420174 1 0.417128 2 NA
rs2479394 rs2479394 01 55486064 G A NA 0 0 28479 148028 191136 0 367643 0.278784 1 1 0 0 33 154 190 0 377 0.291777 1 1 0 0 28446 147874 190946 0 367266 0.278771 1 1 -2966.57 -2966.31 -0.0580216 0.0802294 0.469559 1 0.471362 2 NA
rs11206510 rs11206510 01 55496039 T C NA 0 0 242656 111981 13006 0 367643 0.187673 1 1 0 0 249 116 12 0 377 0.185676 1 1 0 0 242407 111865 12994 0 367266 0.187675 1 1 -2966.57 -2966.57 -0.0056211 0.0937361 0.952182 1 0.952154 2 NA
1:55502137_C_G rs2149041 01 55502137 C G NA 0 0 242393 112210 13040.4 4.07454e-09 367643 0.188077 0.992299 0.992299 0 0 243.804 127.173 6.02353 0 377 0.184641 0.99698 0.99698 0 0 242149 112083 13034.3 2.27587e-11 367266 0.188081 0.992294 0.992294 -2966.57 -2966.53 -0.0278203 0.0940724 0.767434 1 0.766775 2 NA
rs2479409 rs2479409 01 55504650 G A NA 0 0 44719 166839 156085 0 367643 0.348541 1 1 0 0 43 171 163 0 377 0.340849 1 1 0 0 44676 166668 155922 0 367266 0.348548 1 1 -2966.57 -2966.47 0.0349785 0.076846 0.648982 1 0.648381 2 NA
rs10888897 rs10888897 01 55513061 T C NA 0 0 56462 175531 135650 0 367643 0.392303 1 1 0 0 65 200 112 0 377 0.437666 1 1 0 0 56397 175331 135538 0 367266 0.392257 1 1 -2966.57 -2963.33 -0.188155 0.0735397 0.010511 1 0.0108689 3 NA
1:55518752_C_T rs7552841 01 55518752 C T NA 0 0 142970 172753 51920.5 2.36905e-08 367643 0.376172 0.933839 0.933839 0 0 162.71 168.675 45.6157 0 377 0.344703 0.937343 0.937343 0 0 142807 172584 51874.8 -1.98082e-11 367266 0.376204 0.933835 0.933835 -2966.57 -2964.95 -0.141978 0.0793657 0.0736304 1 0.0714869 3 NA
rs562556 rs562556 01 55524237 G A NA 0 0 11876 108138 247629 0 367643 0.179372 1 1 0 0 16 127 234 0 377 0.210875 1 1 0 0 11860 108011 247395 0 367266 0.17934 1 1 -2966.57 -2964.22 -0.197491 0.0893483 0.0270808 1 0.0301518 3 NA
1:55958030_C_T rs1998013 01 55958030 C T NA 0 0 365213 2424.65 5.47451 -1.92085e-09 367643 0.00331245 0.924788 0.924788 0 0 373.937 3.06275 0 0 377 0.004062 0.865377 0.865377 0 0 364839 2421.59 5.47451 -1.35287e-11 367266 0.00331168 0.924863 0.924863 -2966.57 -2966.5 0.238715 0.606709 0.693981 1 0.706374 3 NA
1:62953373_G_A rs10493326 01 62953373 G A NA 0 0 204911 139081 23651.2 4.94765e-09 367643 0.253484 0.986538 0.986538 0 0 214.51 138.404 24.0863 0 377 0.247449 0.981008 0.981008 0 0 204696 138943 23627.1 2.40465e-11 367266 0.25349 0.986543 0.986543 -2966.57 -2966.51 -0.0287449 0.0852544 0.735992 1 0.735366 2 NA
1:63133930_G_A rs4587594 01 63133930 G A NA 0 0 154571 167745 45327.3 -3.43425e-09 367643 0.351427 0.999167 0.999167 0 0 139 188.02 49.9804 0 377 0.381937 0.999892 0.999892 0 0 154432 167557 45277.3 -6.82121e-13 367266 0.351396 0.999166 0.999166 -2966.57 -2965.07 0.13092 0.0750994 0.0812839 1 0.0829442 3 NA
1:92993807_C_T rs6603981 01 92993807 C T NA 0 0 16188.4 118977 232477 -3.43425e-09 367643 0.205844 0.997189 0.997189 0 0 9.91373 111.086 256 0 377 0.173626 0.997266 0.997266 0 0 16178.5 118866 232221 2.64322e-12 367266 0.205877 0.997189 0.997189 -2966.57 -2964.26 0.201751 0.0959627 0.035519 1 0.031615 3 NA
rs12133576 rs12133576 01 93816400 A G NA 0 0 50176 170925 146542 0 367643 0.368941 1 1 0 0 47 187 143 0 377 0.372679 1 1 0 0 50129 170738 146399 0 367266 0.368937 1 1 -2966.57 -2966.55 -0.0130269 0.0753347 0.862714 1 0.862789 2 NA
rs646776 rs646776 01 109818530 C T NA 0 0 18205 127023 222415 0 367643 0.222271 1 1 0 0 20 133 224 0 377 0.229443 1 1 0 0 18185 126890 222191 0 367266 0.222264 1 1 -2966.57 -2966.47 -0.0388705 0.0866853 0.653858 1 0.654993 2 NA
1:110198727_C_G rs1010167 01 110198727 C G NA 0 0 138015 174554 55073.9 -9.25502e-09 367643 0.387199 0.993892 0.993892 0 0 141.992 174.031 60.9765 0 377 0.392552 0.99436 0.99436 0 0 137873 174380 55012.9 -1.15215e-11 367266 0.387193 0.993891 0.993891 -2966.57 -2966.53 0.0205964 0.0748726 0.78325 1 0.78341 2 NA
rs267733 rs267733 01 150958836 A G NA 0 0 258995 99148 9500 0 367643 0.160683 1 1 0 0 278 91 8 0 377 0.14191 1 1 0 0 258717 99057 9492 0 367266 0.160702 1 1 -2966.57 -2965.58 -0.144502 0.104465 0.166584 1 0.159389 3 NA
rs12145743 rs12145743 01 156700651 T G NA 0 0 161195 164538 41910 0 367643 0.337771 1 1 0 0 151 172 54 0 377 0.371353 1 1 0 0 161044 164366 41856 0 367266 0.337736 1 1 -2966.57 -2964.46 0.156025 0.0755085 0.0387978 1 0.0401935 3 NA
rs4650994 rs4650994 01 178515312 G A NA 0 0 81154 181922 104567 0 367643 0.468158 1 1 0 0 75 196 106 0 377 0.458886 1 1 0 0 81079 181726 104461 0 367266 0.468167 1 1 -2966.57 -2966.44 0.0376148 0.0729455 0.606094 1 0.605917 2 NA
1:182150978_C_A rs1689797 01 182150978 C A NA 0 0 163441 163324 40878.1 -2.44472e-09 367643 0.333312 0.997402 0.997402 0 0 166.031 169.173 41.7961 0 377 0.335232 0.996812 0.996812 0 0 163275 163154 40836.3 -8.04334e-12 367266 0.33331 0.997403 0.997403 -2966.57 -2966.56 0.0101627 0.0773355 0.895451 1 0.895509 2 NA
rs2642438 rs2642438 01 220970028 A G NA 0 0 32490 153267 181886 0 367643 0.296819 1 1 0 0 29 158 190 0 377 0.286472 1 1 0 0 32461 153109 181696 0 367266 0.29683 1 1 -2966.57 -2966.36 0.0521806 0.0805458 0.51709 1 0.515545 2 NA
1:220985811_T_C rs903319 01 220985811 T C NA 0 0 198725 143094 25823.5 6.98492e-10 367643 0.264851 0.994977 0.994977 0 0 202.514 147.463 27.0235 0 377 0.267254 0.992762 0.992762 0 0 198523 142947 25796.5 1.29923e-11 367266 0.264849 0.994979 0.994979 -2966.57 -2966.56 0.0141244 0.0826783 0.864353 1 0.864501 2 NA
rs4846914 rs4846914 01 230295691 G A NA 0 0 56760 176045 134838 0 367643 0.393813 1 1 0 0 57 181 139 0 377 0.391247 1 1 0 0 56703 175864 134699 0 367266 0.393815 1 1 -2966.57 -2966.56 0.0123474 0.0748114 0.868907 1 0.86885 2 NA
1:230419344_G_A rs6680658 01 230419344 G A NA 0 0 216249 131491 19903 2.15368e-09 367643 0.232967 0.986 0.986 0 0 234 123.6 19.4 0 377 0.215385 0.985988 0.985988 0 0 216015 131367 19883.6 -1.21823e-11 367266 0.232985 0.986 0.986 -2966.57 -2965.84 -0.10665 0.0893409 0.232577 1 0.227891 3 NA
1:234849339_G_A rs2587534 01 234849339 G A NA 0 0 85070.7 183737 98835.1 3.7835e-09 367643 0.48128 0.992502 0.992502 0 0 76.102 211.851 89.0471 0 377 0.482831 0.994227 0.994227 0 0 84994.6 183525 98746.1 1.51275e-11 367266 0.481279 0.9925 0.9925 -2966.57 -2966.56 -0.00844032 0.0731918 0.908193 1 0.908198 2 NA
rs1367117 rs1367117 02 21263900 G A NA 0 0 161878 164017 41748 0 367643 0.336621 1 1 0 0 181 156 40 0 377 0.312997 1 1 0 0 161697 163861 41708 0 367266 0.336646 1 1 -2966.57 -2965.64 -0.106523 0.0786016 0.175344 1 0.172572 3 NA
rs515135 rs515135 02 21286057 T C NA 0 0 11884 108448 247311 0 367643 0.179816 1 1 0 0 20 115 242 0 377 0.20557 1 1 0 0 11864 108333 247069 0 367266 0.179789 1 1 -2966.57 -2964.94 -0.165325 0.0902172 0.0668733 1 0.0714253 3 NA
rs1260326 rs1260326 02 27730940 T C NA 0 0 57446 175555 134642 0 367643 0.395012 1 1 0 0 66 176 135 0 377 0.408488 1 1 0 0 57380 175379 134507 0 367266 0.394998 1 1 -2966.57 -2966.28 -0.05616 0.0741933 0.449084 1 0.449887 2 NA
2:27731212_T_C rs3817588 02 27731212 T C NA 0 0 237991 115461 14190.9 -2.42726e-08 367643 0.195629 0.980656 0.980656 0 0 239.267 123.957 13.7765 0 377 0.200941 0.978006 0.978006 0 0 237751 115337 14177.1 -7.55946e-11 367266 0.195623 0.980659 0.980659 -2966.57 -2966.5 0.0337991 0.0918611 0.712921 1 0.713874 2 NA
rs6544713 rs6544713 02 44073881 T C NA 0 0 38471 160739 168433 0 367643 0.32325 1 1 0 0 38 162 177 0 377 0.31565 1 1 0 0 38433 160577 168256 0 367266 0.323258 1 1 -2966.57 -2966.46 0.0363173 0.0784128 0.643253 1 0.64252 2 NA
rs4148218 rs4148218 02 44099582 G A NA 0 0 245310 109945 12388 0 367643 0.183223 1 1 0 0 246 111 20 0 377 0.200265 1 1 0 0 245064 109834 12368 0 367266 0.183205 1 1 -2966.57 -2965.92 0.105085 0.0910552 0.248467 1 0.25347 3 NA
rs2710642 rs2710642 02 63149557 G A NA 0 0 39460 161658 166525 0 367643 0.32719 1 1 0 0 42 165 170 0 377 0.330239 1 1 0 0 39418 161493 166355 0 367266 0.327187 1 1 -2966.57 -2966.56 -0.0123914 0.0775467 0.873045 1 0.873133 2 NA
2:118576719_T_C rs17508045 02 118576719 T C NA 0 0 306025 58753.3 2864.9 3.49246e-10 367643 0.087698 0.997926 0.997926 0 0 307.867 67.1333 2 0 377 0.0943413 0.998191 0.998191 0 0 305717 58686.2 2862.9 5.99698e-12 367266 0.0876912 0.997926 0.997926 -2966.57 -2966.39 0.0760945 0.124747 0.541867 1 0.546021 2 NA
rs2030746 rs2030746 02 121309488 C T NA 0 0 125490 178620 63533 0 367643 0.415738 1 1 0 0 144 172 61 0 377 0.38992 1 1 0 0 125346 178448 63472 0 367266 0.415764 1 1 -2966.57 -2965.46 -0.111113 0.0747265 0.137035 1 0.135534 3 NA
2:135762344_C_T rs16831243 02 135762344 C T NA 0 0 297981 65527.4 4134.64 1.45519e-09 367643 0.100365 0.998032 0.998032 0 0 320 54 3 0 377 0.0795756 1 1 0 0 297661 65473.4 4131.64 1.35127e-11 367266 0.100386 0.99803 0.99803 -2966.57 -2964.66 -0.256403 0.135816 0.0590433 1 0.0505661 3 NA
2:165551201_T_C rs7607980 02 165551201 T C NA 0 0 284344 77922.9 5376.6 9.8953e-10 367643 0.120601 0.997628 0.997628 0 0 298.333 72.6667 6 0 377 0.11229 0.996263 0.996263 0 0 284045 77850.2 5370.6 -5.05906e-12 367266 0.120609 0.997629 0.997629 -2966.57 -2966.32 -0.0813266 0.115633 0.481857 1 0.477209 2 NA
2:165619163_T_G rs355838 02 165619163 T G NA 0 0 56394.1 175428 135821 -1.33878e-09 367643 0.391979 0.992057 0.992057 0 0 50.1961 188.784 138.02 0 377 0.383523 0.996667 0.996667 0 0 56343.9 175239 135683 1.47793e-12 367266 0.391987 0.992053 0.992053 -2966.57 -2966.42 0.0406941 0.0751427 0.588123 1 0.587545 2 NA
rs2287623 rs2287623 02 169830155 G A NA 0 0 57765 176327 133551 0 367643 0.39693 1 1 0 0 57 188 132 0 377 0.400531 1 1 0 0 57708 176139 133419 0 367266 0.396926 1 1 -2966.57 -2966.56 -0.0126968 0.0744401 0.864566 1 0.864623 2 NA
rs1047891 rs1047891 02 211540507 C A NA 0 0 172182 158724 36737 0 367643 0.315793 1 1 0 0 186 161 30 0 377 0.293103 1 1 0 0 171996 158563 36707 0 367266 0.315816 1 1 -2966.57 -2965.65 -0.107716 0.080027 0.178303 1 0.175166 3 NA
rs1250229 rs1250229 02 216304384 T C NA 0 0 24475 143800 199368 0 367643 0.262143 1 1 0 0 27 145 205 0 377 0.263926 1 1 0 0 24448 143655 199163 0 367266 0.262141 1 1 -2966.57 -2966.56 -0.00882676 0.0831428 0.915452 1 0.915509 2 NA
2:227122216_G_T rs1515110 02 227122216 G T NA 0 0 48616.5 170063 148964 2.56114e-09 367643 0.363526 0.998217 0.998217 0 0 59.1765 178.004 139.82 0 377 0.393046 0.996783 0.996783 0 0 48557.3 169885 148824 3.11218e-12 367266 0.363496 0.998219 0.998219 -2966.57 -2965.1 -0.128675 0.0747025 0.084979 1 0.0865089 3 NA
rs11563251 rs11563251 02 234679384 C T NA 0 0 290918 72185 4540 0 367643 0.110522 1 1 0 0 301 71 5 0 377 0.107427 1 1 0 0 290617 72114 4535 0 367266 0.110525 1 1 -2966.57 -2966.52 -0.0380843 0.117612 0.746079 1 0.744853 2 NA
3:12296469_G_A rs9875338 03 12296469 G A NA 0 0 132606 176147 58890 -2.91038e-10 367643 0.399745 0.998416 0.998416 0 0 132.769 180.176 64.0549 0 377 0.408868 0.998659 0.998659 0 0 132473 175967 58825.9 3.09086e-12 367266 0.399735 0.998415 0.998415 -2966.57 -2966.46 0.03479 0.0741625 0.638995 1 0.639356 2 NA
rs7640978 rs7640978 03 32533010 C T NA 0 0 305159 59567 2917 0 367643 0.0889463 1 1 0 0 300 71 6 0 377 0.11008 1 1 0 0 304859 59496 2911 0 367266 0.0889246 1 1 -2966.57 -2964.64 0.236045 0.116418 0.0426053 1 0.0492374 3 NA
Affx-22382690 rs2290547 03 47061183 G A NA 0 0 250154 106011 11478 0 367643 0.175397 1 1 0 0 265 105 7 0 377 0.157825 1 1 0 0 249889 105906 11471 0 367266 0.175415 1 1 -2966.57 -2965.76 -0.125368 0.0998798 0.209408 1 0.202957 3 NA
3:50113034_A_G rs2240327 03 50113034 A G NA 0 0 100638 183372 83633 1.04774e-09 367643 0.476873 0.999813 0.999813 0 0 95 179 103 0 377 0.48939 1 1 0 0 100543 183193 83530 -5.45697e-12 367266 0.476839 0.999813 0.999813 -2966.57 -2964.4 0.154973 0.0743983 0.0372498 1 0.0371566 3 NA
rs13326165 rs13326165 03 52532118 A G NA 0 0 15457 119234 232952 0 367643 0.204204 1 1 0 0 15 126 236 0 377 0.206897 1 1 0 0 15442 119108 232716 0 367266 0.204201 1 1 -2966.57 -2966.54 -0.0231409 0.0902759 0.797692 1 0.798132 2 NA
rs6805251 rs6805251 03 119560606 T C NA 0 0 53883 173728 140032 0 367643 0.382836 1 1 0 0 46 180 151 0 377 0.360743 1 1 0 0 53837 173548 139881 0 367266 0.382859 1 1 -2966.57 -2965.74 0.0976551 0.0759178 0.198329 1 0.196383 3 NA
rs17345563 rs17345563 03 132209203 A G NA 0 0 289342 73619 4682 0 367643 0.112858 1 1 0 0 300 70 7 0 377 0.111406 1 1 0 0 289042 73549 4675 0 367266 0.11286 1 1 -2966.57 -2966.55 -0.0210178 0.11588 0.856072 1 0.855686 2 NA
3:135932359_C_T rs687339 03 135932359 C T NA 0 0 19126.1 129473 219044 -5.87897e-09 367643 0.228108 0.997226 0.997226 0 0 23.9216 124.11 228.969 0 377 0.228054 0.99853 0.99853 0 0 19102.1 129349 218815 -2.29363e-11 367266 0.228108 0.997225 0.997225 -2966.57 -2966.57 0.00421135 0.0869207 0.961357 1 0.961343 2 NA
3:156798294_A_G rs1482852 03 156798294 A G NA 0 0 131835 177038 58770 2.21189e-09 367643 0.40063 0.996846 0.996846 0 0 136.506 173.498 66.9961 0 377 0.407812 0.997413 0.997413 0 0 131699 176864 58703 1.22924e-12 367266 0.400623 0.996845 0.996845 -2966.57 -2966.47 0.033718 0.0744713 0.650718 1 0.651059 2 NA
3:170727218_G_A rs10513688 03 170727218 G A NA 0 0 299650 64523.6 3469.13 6.98492e-10 367643 0.0971891 0.999859 0.999859 0 0 303 72 2 0 377 0.100796 1 1 0 0 299347 64451.6 3467.13 -2.10321e-12 367266 0.0971854 0.999859 0.999859 -2966.57 -2966.51 0.0427399 0.121117 0.724178 1 0.725673 2 NA
rs6831256 rs6831256 04 3473139 A G NA 0 0 122347 179591 65705 0 367643 0.422966 1 1 0 0 120 190 67 0 377 0.429708 1 1 0 0 122227 179401 65638 0 367266 0.422959 1 1 -2966.57 -2966.51 0.0247126 0.0736998 0.737388 1 0.737536 2 NA
4:26062990_A_G rs10019888 04 26062990 A G NA 0 0 256257 101247 10139.8 2.09548e-09 367643 0.165277 0.990718 0.990718 0 0 264.42 98.0471 14.5333 0 377 0.168586 0.990779 0.990779 0 0 255992 101149 10125.3 2.30074e-11 367266 0.165274 0.990718 0.990718 -2966.57 -2966.55 0.0213948 0.0976973 0.826657 1 0.827063 2 NA
rs442177 rs442177 04 88030261 G T NA 0 0 60686 177403 129554 0 367643 0.406338 1 1 0 0 61 176 140 0 377 0.395225 1 1 0 0 60625 177227 129414 0 367266 0.40635 1 1 -2966.57 -2966.4 0.0434645 0.0745943 0.560109 1 0.55953 2 NA
4:88160140_C_T rs10029254 04 88160140 C T NA 0 0 217282 130595 19765.7 -4.07454e-10 367643 0.231375 0.999771 0.999771 0 0 233.996 123.004 20 0 377 0.216186 0.999969 0.999969 0 0 217048 130472 19745.7 2.31637e-12 367266 0.23139 0.999771 0.999771 -2966.57 -2966.15 -0.0805426 0.0885471 0.363033 1 0.3594 2 NA
rs3822072 rs3822072 04 89741269 G A NA 0 0 110799 182140 74704 0 367643 0.45091 1 1 0 0 114 189 74 0 377 0.44695 1 1 0 0 110685 181951 74630 0 367266 0.450914 1 1 -2966.57 -2966.54 -0.0180197 0.0733569 0.805958 1 0.805899 2 NA
rs2602836 rs2602836 04 100014805 A G NA 0 0 64743 179602 123298 0 367643 0.420364 1 1 0 0 71 181 125 0 377 0.428382 1 1 0 0 64672 179421 123173 0 367266 0.420356 1 1 -2966.57 -2966.44 -0.0368825 0.0737553 0.617028 1 0.617345 2 NA
rs13107325 rs13107325 04 103188709 C T NA 0 0 314590 51084 1969 0 367643 0.0748307 1 1 0 0 331 44 2 0 377 0.0636605 1 1 0 0 314259 51040 1967 0 367266 0.0748422 1 1 -2966.57 -2965.79 -0.182517 0.149634 0.222556 1 0.210438 3 NA
rs6450176 rs6450176 05 53298025 G A NA 0 0 205174 139039 23430 0 367643 0.252825 1 1 0 0 231 125 21 0 377 0.221485 1 1 0 0 204943 138914 23409 0 367266 0.252858 1 1 -2966.57 -2964.53 -0.174625 0.0877976 0.0467064 1 0.0433148 3 NA
5:55861786_C_T rs9686661 05 55861786 C T NA 0 0 235368 117459 14815.2 1.10595e-09 367643 0.200044 0.999703 0.999703 0 0 225.659 141.341 10 0 377 0.21398 0.998051 0.998051 0 0 235143 117318 14805.2 5.30065e-12 367266 0.20003 0.999705 0.999705 -2966.57 -2966.15 0.0822365 0.0888984 0.354934 1 0.358754 2 NA
5:67714246_A_G rs4976033 05 67714246 A G NA 0 0 131266 176824 59552.2 1.78115e-08 367643 0.402468 0.972517 0.972517 0 0 130.694 184.318 61.9882 0 377 0.408878 0.976554 0.976554 0 0 131136 176640 59490.2 8.97415e-12 367266 0.402461 0.972513 0.972513 -2966.57 -2966.47 0.0328778 0.0750527 0.66134 1 0.661661 2 NA
5:74562029_C_G rs2006760 05 74562029 C G NA 0 0 232590 119597 15455.7 1.88011e-08 367643 0.204694 0.974957 0.974957 0 0 226.369 127.176 23.4549 0 377 0.230884 0.978099 0.978099 0 0 232364 119470 15432.3 -4.49401e-11 367266 0.204667 0.974954 0.974954 -2966.57 -2965.11 0.151432 0.0874228 0.0832417 1 0.0876297 3 NA
rs7703051 rs7703051 05 74625487 C A NA 0 0 143744 172116 51783 0 367643 0.374932 1 1 0 0 142 186 49 0 377 0.376658 1 1 0 0 143602 171930 51734 0 367266 0.37493 1 1 -2966.57 -2966.56 0.00741056 0.0752151 0.921515 1 0.921539 2 NA
5:74648496_G_T rs17238484 05 74648496 G T NA 0 0 220697 127980 18965.4 5.82077e-11 367643 0.225642 0.999474 0.999474 0 0 217 141 19 0 377 0.237401 1 1 0 0 220480 127839 18946.4 1.62004e-12 367266 0.225629 0.999473 0.999473 -2966.57 -2966.29 0.0638199 0.0855016 0.455415 1 0.457969 2 NA
rs12916 rs12916 05 74656539 T C NA 0 0 132174 176634 58835 0 367643 0.400258 1 1 0 0 128 198 51 0 377 0.397878 1 1 0 0 132046 176436 58784 0 367266 0.40026 1 1 -2966.57 -2966.56 -0.00882475 0.0745234 0.905738 1 0.90571 2 NA
rs4530754 rs4530754 05 122855416 G A NA 0 0 76387 182339 108917 0 367643 0.455759 1 1 0 0 85 184 108 0 377 0.469496 1 1 0 0 76302 182155 108809 0 367266 0.455745 1 1 -2966.57 -2966.3 -0.0532885 0.0730555 0.465742 1 0.466009 2 NA
rs6882076 rs6882076 05 156390297 T C NA 0 0 49177 170283 148183 0 367643 0.36535 1 1 0 0 54 184 139 0 377 0.387268 1 1 0 0 49123 170099 148044 0 367266 0.365328 1 1 -2966.57 -2965.77 -0.094806 0.0747899 0.20493 1 0.206631 2 NA
6:16109163_A_C rs2294261 06 16109163 A C NA 0 0 95768.4 183285 88590.1 2.67755e-09 367643 0.490237 0.994417 0.994417 0 0 102.875 189.071 85.0549 0 377 0.476367 0.996837 0.996837 0 0 95665.5 183095 88505 1.39337e-11 367266 0.490252 0.994414 0.994414 -2966.57 -2966.29 -0.0546175 0.0730595 0.454716 1 0.45455 2 NA
6:26093141_G_A rs1800562 06 26093141 G A NA 0 0 313477 51911.4 2254.63 2.79397e-09 367643 0.0767329 0.997285 0.997285 0 0 311.176 52.8235 13 0 377 0.10454 0.997775 0.997775 0 0 313166 51858.5 2241.63 1.00613e-11 367266 0.0767043 0.997284 0.997284 -2966.57 -2963.12 0.327576 0.119578 0.00615456 1 0.00865385 3 NA
rs2247056 rs2247056 06 31265490 T C NA 0 0 32592 153707 181344 0 367643 0.297695 1 1 0 0 33 157 187 0 377 0.295756 1 1 0 0 32559 153550 181157 0 367266 0.297697 1 1 -2966.57 -2966.55 0.0162171 0.0803265 0.840003 1 0.839834 2 NA
6:34563164_A_G rs205262 06 34563164 A G NA 0 0 196653 144337 26652.4 8.14907e-10 367643 0.268796 0.998621 0.998621 0 0 197.898 150.11 28.9922 0 377 0.275987 0.999041 0.999041 0 0 196456 144187 26623.4 -4.59011e-12 367266 0.268789 0.998621 0.998621 -2966.57 -2966.45 0.0392616 0.0815585 0.630238 1 0.631245 2 NA
6:43757896_C_A rs998584 06 43757896 C A NA 0 0 98516.4 183590 85536.2 -1.22818e-08 367643 0.482347 0.994692 0.994692 0 0 97.7255 178.153 101.122 0 377 0.495496 0.993653 0.993653 0 0 98418.7 183412 85435.1 -2.85638e-12 367266 0.482324 0.994693 0.994693 -2966.57 -2965.9 0.084574 0.0731341 0.247508 1 0.247522 2 NA
rs17789218 rs17789218 06 100600097 T C NA 0 0 209856 135892 21895 0 367643 0.24437 1 1 0 0 209 148 20 0 377 0.249337 1 1 0 0 209647 135744 21875 0 367266 0.244365 1 1 -2966.57 -2966.51 0.0292285 0.0843495 0.728954 1 0.729587 2 NA
6:116337503_G_A rs868943 06 116337503 G A NA 0 0 122660 178886 66096.8 -2.50293e-09 367643 0.423073 0.999376 0.999376 0 0 117 193.11 66.8902 0 377 0.433541 0.999463 0.999463 0 0 122543 178693 66029.9 2.41585e-12 367266 0.423062 0.999376 0.999376 -2966.57 -2966.45 0.0357382 0.0735286 0.626935 1 0.627218 2 NA
rs9491696 rs9491696 06 127452639 C G NA 0 0 94122 184018 89503 0 367643 0.493718 1 1 0 0 87 193 97 0 377 0.486737 1 1 0 0 94035 183825 89406 0 367266 0.493698 1 1 -2966.57 -2965.94 0.0816076 0.0730013 0.263613 1 0.263507 2 NA
6:139831757_T_C rs634869 06 139831757 T C NA 0 0 61843.2 177574 128225 -6.40284e-10 367643 0.409719 0.999687 0.999687 0 0 62 190 125 0 377 0.416446 1 1 0 0 61781.2 177384 128100 -2.84217e-14 367266 0.409712 0.999687 0.999687 -2966.57 -2966.48 -0.0319555 0.0738994 0.665437 1 0.665722 2 NA
6:152040291_T_C rs12525163 06 152040291 T C NA 0 0 193889 146385 27368.9 7.567e-10 367643 0.27353 0.998573 0.998573 0 0 190.988 151.012 35 0 377 0.293119 0.999926 0.999926 0 0 193698 146234 27333.9 -6.0254e-12 367266 0.27351 0.998571 0.998571 -2966.57 -2965.77 0.10246 0.0801955 0.20138 1 0.204608 3 NA
6:160575985_C_T rs2297374 06 160575985 C T NA 0 0 144005 171907 51731.5 -5.76256e-09 367643 0.374507 0.996826 0.996826 0 0 150.369 181.537 45.0941 0 377 0.360379 0.997582 0.997582 0 0 143855 171725 51686.4 -3.42482e-11 367266 0.374521 0.996825 0.996825 -2966.57 -2966.24 -0.0618226 0.075962 0.415724 1 0.414403 2 NA
rs1564348 rs1564348 06 160578860 T C NA 0 0 253320 103781 10542 0 367643 0.169818 1 1 0 0 253 112 12 0 377 0.180371 1 1 0 0 253067 103669 10530 0 367266 0.169807 1 1 -2966.57 -2966.29 0.0720017 0.0948946 0.448 1 0.451479 2 NA
rs702485 rs702485 07 6449272 A G NA 0 0 109073 182191 76379 0 367643 0.455536 1 1 0 0 117 196 64 0 377 0.429708 1 1 0 0 108956 181995 76315 0 367266 0.455562 1 1 -2966.57 -2965.4 -0.112363 0.0736532 0.127118 1 0.126219 3 NA
7:16152174_T_A rs17286602 07 16152174 T A NA 0 0 120209 180211 67223.6 -9.31323e-10 367643 0.42794 0.996459 0.996459 0 0 129.2 184.357 63.4431 0 377 0.412789 0.995404 0.995404 0 0 120079 180027 67160.1 3.73745e-12 367266 0.427955 0.99646 0.99646 -2966.57 -2966.21 -0.0624899 0.0742796 0.400191 1 0.399371 2 NA
rs10282707 rs10282707 07 17911038 C T NA 0 0 133679 176084 57880 0 367643 0.396912 1 1 0 0 144 188 45 0 377 0.3687 1 1 0 0 133535 175896 57835 0 367266 0.396941 1 1 -2966.57 -2965.28 -0.120708 0.075577 0.110231 1 0.108464 3 NA
rs12670798 rs12670798 07 21607352 T C NA 0 0 208530 136828 22285 0 367643 0.246704 1 1 0 0 206 145 26 0 377 0.261273 1 1 0 0 208324 136683 22259 0 367266 0.246689 1 1 -2966.57 -2966.13 0.0783947 0.0830149 0.344993 1 0.348036 2 NA
rs4722551 rs4722551 07 25991826 T C NA 0 0 260226 98082 9335 0 367643 0.158784 1 1 0 0 247 116 14 0 377 0.190981 1 1 0 0 259979 97966 9321 0 367266 0.158751 1 1 -2966.57 -2963.77 0.224524 0.0926432 0.0153704 1 0.0179178 3 NA
rs2073547 rs2073547 07 44582331 A G NA 0 0 245464 109051 13128 0 367643 0.18402 1 1 0 0 251 119 7 0 377 0.176393 1 1 0 0 245213 108932 13121 0 367266 0.184027 1 1 -2966.57 -2966.44 -0.0487866 0.0950562 0.607784 1 0.605854 2 NA
rs217386 rs217386 07 44600695 G A NA 0 0 122011 179193 66439 0 367643 0.424421 1 1 0 0 118 184 75 0 377 0.442971 1 1 0 0 121893 179009 66364 0 367266 0.424402 1 1 -2966.57 -2966.03 0.0764612 0.0732903 0.296826 1 0.29759 2 NA
rs4917014 rs4917014 07 50305863 T G NA 0 0 170033 160292 37318 0 367643 0.319506 1 1 0 0 180 159 38 0 377 0.311671 1 1 0 0 169853 160133 37280 0 367266 0.319514 1 1 -2966.57 -2966.48 -0.0330769 0.0788186 0.674735 1 0.674109 2 NA
rs17145738 rs17145738 07 72982874 C T NA 0 0 283453 78574 5616 0 367643 0.122138 1 1 0 0 291 82 4 0 377 0.119363 1 1 0 0 283162 78492 5612 0 367266 0.12214 1 1 -2966.57 -2966.54 -0.0287554 0.112232 0.797786 1 0.797061 2 NA
rs799160 rs799160 07 73060006 C T NA 0 0 96065 183981 87597 0 367643 0.488483 1 1 0 0 85 206 86 0 377 0.498674 1 1 0 0 95980 183775 87511 0 367266 0.48847 1 1 -2966.57 -2966.3 0.0531671 0.0730447 0.466692 1 0.46671 2 NA
7:116358044_A_G rs38855 07 116358044 A G NA 0 0 103008 183294 81340.4 -5.93718e-09 367643 0.470531 0.989759 0.989759 0 0 95.6235 193.596 87.7804 0 377 0.489598 0.990231 0.990231 0 0 102913 183101 81252.6 -3.14984e-11 367266 0.470512 0.989759 0.989759 -2966.57 -2966.04 0.075607 0.0732741 0.302148 1 0.302333 2 NA
7:130444934_A_G rs3996352 07 130444934 A G NA 0 0 94827.4 183503 89312.7 3.14321e-09 367643 0.4925 0.996092 0.996092 0 0 92 191.314 93.6863 0 377 0.497764 0.99828 0.99828 0 0 94735.4 183312 89219 1.10276e-11 367266 0.49249 0.99609 0.99609 -2966.57 -2966.44 0.0373893 0.0729561 0.608307 1 0.608307 2 NA
rs17173637 rs17173637 07 150529449 T C NA 0 0 308079 56892 2672 0 367643 0.0846419 1 1 0 0 318 56 3 0 377 0.0822281 1 1 0 0 307761 56836 2669 0 367266 0.0846444 1 1 -2966.57 -2966.56 -0.0180692 0.132682 0.891675 1 0.891405 2 NA
8:9184231_G_A rs4240624 08 9184231 G A NA 0 0 3037.28 61092.2 303513 1.74623e-10 367643 0.0913478 0.999323 0.999323 0 0 3.00392 56.3569 317.639 0 377 0.0827118 0.9959 0.9959 0 0 3034.27 61035.9 303196 -9.66338e-13 367266 0.0913567 0.999326 0.999326 -2966.57 -2966.24 0.106429 0.132675 0.422449 1 0.415514 2 NA
8:9267117_C_T rs9693857 08 9267117 C T NA 0 0 112966 181961 72716.1 -1.22236e-09 367643 0.44526 0.99529 0.99529 0 0 109.561 201.231 66.2078 0 377 0.442503 0.997024 0.997024 0 0 112856 181760 72649.9 6.03961e-14 367266 0.445262 0.995288 0.995288 -2966.57 -2966.56 -0.0107856 0.0735751 0.883453 1 0.883429 2 NA
8:15799853_G_C rs4332136 08 15799853 G C NA 0 0 361800 5821.84 21 3.14321e-09 367643 0.0079749 0.978214 0.978214 0 0 372.51 4.4902 0 0 377 0.00595517 0.920623 0.920623 0 0 361428 5817.35 21 -2.21902e-11 367266 0.00797698 0.978258 0.978258 -2966.57 -2966.32 -0.330975 0.497242 0.505653 1 0.480878 3 NA
rs4921914 rs4921914 08 18272438 C T NA 0 0 17863 128037 221743 0 367643 0.22272 1 1 0 0 26 127 224 0 377 0.237401 1 1 0 0 17837 127910 221519 0 367266 0.222705 1 1 -2966.57 -2966.07 -0.086438 0.0859169 0.314384 1 0.318051 2 NA
rs12678919 rs12678919 08 19844222 A G NA 0 0 299569 64598 3476 0 367643 0.0973091 1 1 0 0 323 52 2 0 377 0.0742706 1 1 0 0 299246 64546 3474 0 367266 0.0973327 1 1 -2966.57 -2964.18 -0.291648 0.138991 0.0358773 1 0.0287138 3 NA
8:19865843_G_A rs894210 08 19865843 G A NA 0 0 77462.3 182791 107390 1.74623e-09 367643 0.459298 0.992946 0.992946 0 0 97.298 160.141 119.561 0 377 0.470474 0.993193 0.993193 0 0 77365 182631 107270 -8.2423e-13 367266 0.459286 0.992946 0.992946 -2966.57 -2966.42 -0.0398368 0.0733399 0.587006 1 0.58717 2 NA
rs10102164 rs10102164 08 55421614 G A NA 0 0 228406 122700 16537 0 367643 0.211855 1 1 0 0 232 129 16 0 377 0.213528 1 1 0 0 228174 122571 16521 0 367266 0.211853 1 1 -2966.57 -2966.57 0.00783287 0.0889664 0.929843 1 0.929895 2 NA
8:59385919_C_T rs2326077 08 59385919 C T NA 0 0 41722.8 164216 161704 -2.85218e-09 367643 0.336823 0.998927 0.998927 0 0 41.0039 150.043 185.953 0 377 0.30776 0.999697 0.999697 0 0 41681.8 164066 161518 -3.87956e-12 367266 0.336853 0.998926 0.998926 -2966.57 -2965.2 0.129437 0.078943 0.101082 1 0.0983671 3 NA
rs2293889 rs2293889 08 116599199 T G NA 0 0 68124 181368 118151 0 367643 0.431963 1 1 0 0 71 182 124 0 377 0.429708 1 1 0 0 68053 181186 118027 0 367266 0.431965 1 1 -2966.57 -2966.56 0.0112583 0.07383 0.878801 1 0.87877 2 NA
8:116663898_G_A rs2737252 08 116663898 G A NA 0 0 189831 148639 29173.6 1.57161e-09 367643 0.281504 0.996606 0.996606 0 0 203.78 147.173 26.0471 0 377 0.264279 0.996217 0.996217 0 0 189627 148492 29147.6 9.00968e-12 367266 0.281522 0.996607 0.996607 -2966.57 -2966.07 -0.0826177 0.0828704 0.318789 1 0.31569 2 NA
8:121868551_G_T rs4871137 08 121868551 G T NA 0 0 37343.3 159071 171229 -1.97906e-09 367643 0.317913 0.997721 0.997721 0 0 42.0078 142.682 192.31 0 377 0.300661 0.998278 0.998278 0 0 37301.3 158928 171037 -1.09139e-11 367266 0.317931 0.99772 0.99772 -2966.57 -2966.11 0.0760029 0.0795918 0.339624 1 0.337221 2 NA
8:126474306_G_A rs2980885 08 126474306 G A NA 0 0 18550.5 128653 220440 -2.40398e-08 367643 0.225428 0.979756 0.979756 0 0 26.251 146.957 203.792 0 377 0.264534 0.98344 0.98344 0 0 18524.2 128506 220236 -7.79607e-11 367266 0.225388 0.979752 0.979752 -2966.57 -2963.41 -0.21318 0.0834146 0.0105983 1 0.0120063 3 NA
8:126482621_C_A rs2954022 08 126482621 C A NA 0 0 105014 183109 79520.4 -8.73115e-10 367643 0.465328 0.999672 0.999672 0 0 125.004 167.996 84 0 377 0.445618 0.999979 0.999979 0 0 104889 182941 79436.4 3.1406e-12 367266 0.465349 0.999672 0.999672 -2966.57 -2966.03 -0.0763941 0.0733892 0.297902 1 0.297292 2 NA
8:126482621_C_T rs2954022 08 126482621 C T NA 0 0 367299 343.506 0.113725 4.19095e-09 367643 0.000467482 0.694179 0.694179 0 0 377 0 0 0 377 0 NA NA 0 0 366922 343.506 0.113725 -3.46247e-11 367266 0.000467962 0.694178 0.694178 -2966.57 -2966.21 -7.00366 55.0541 0.898771 1 0.394681 7 NA
rs4075205 rs4075205 08 144284709 T C NA 0 0 105980 182903 78760 0 367643 0.46298 1 1 0 0 104 189 84 0 377 0.473475 1 1 0 0 105876 182714 78676 0 367266 0.46297 1 1 -2966.57 -2966.4 0.0429781 0.073028 0.556187 1 0.556351 2 NA
8:145022657_G_T rs7832643 08 145022657 G T NA 0 0 130835 177109 59698.9 1.86265e-09 367643 0.403254 0.99187 0.99187 0 0 134.196 181.847 60.9569 0 377 0.402866 0.996131 0.996131 0 0 130700 176928 59638 -2.17781e-12 367266 0.403255 0.991865 0.991865 -2966.57 -2966.57 -0.00389483 0.0744942 0.958303 1 0.958297 2 NA
9:2640759_A_G rs3780181 09 2640759 A G NA 0 0 319761 46182.4 1699.8 7.10133e-09 367643 0.0674323 0.983967 0.983967 0 0 335.2 40.8 1 0 377 0.0567639 0.978258 0.978258 0 0 319426 46141.6 1698.8 -5.63176e-11 367266 0.0674433 0.983972 0.983972 -2966.57 -2965.78 -0.195099 0.159458 0.221136 1 0.207529 3 NA
9:15304782_C_A rs686030 09 15304782 C A NA 0 0 7307.74 89274.9 271060 1.16415e-10 367643 0.141292 0.997838 0.997838 0 0 3 89.6627 284.337 0 377 0.126874 0.992941 0.992941 0 0 7304.74 89185.2 270776 -6.45173e-12 367266 0.141307 0.997843 0.997843 -2966.57 -2965.94 0.121653 0.109974 0.268642 1 0.2614 3 NA
9:16904846_C_T rs7033354 09 16904846 C T NA 0 0 38090 160241 169312 -2.73576e-09 367643 0.321537 0.99779 0.99779 0 0 45 160.043 171.957 0 377 0.331622 0.999745 0.999745 0 0 38045 160081 169140 -7.10543e-12 367266 0.321526 0.997788 0.997788 -2966.57 -2966.39 -0.0461802 0.0774866 0.551191 1 0.552234 2 NA
rs1883025 rs1883025 09 107664301 C T NA 0 0 204221 139492 23930 0 367643 0.254802 1 1 0 0 204 149 24 0 377 0.261273 1 1 0 0 204017 139343 23906 0 367266 0.254795 1 1 -2966.57 -2966.52 0.0269597 0.0829384 0.745138 1 0.745667 2 NA
9:107684230_T_G rs2472509 09 107684230 T G NA 0 0 166632 161775 39235.5 8.26549e-09 367643 0.326739 0.982562 0.982562 0 0 170.98 164.565 41.4549 0 377 0.328216 0.99521 0.99521 0 0 166461 161611 39194.1 7.80886e-12 367266 0.326737 0.982549 0.982549 -2966.57 -2966.57 0.00496926 0.0778214 0.949086 1 0.9491 2 NA
rs8176720 rs8176720 09 136132873 T C NA 0 0 165335 162059 40249 0 367643 0.329881 1 1 0 0 156 182 39 0 377 0.344828 1 1 0 0 165179 161877 40210 0 367266 0.329866 1 1 -2966.57 -2966.27 0.0591016 0.0766512 0.44068 1 0.442104 2 NA
rs579459 rs579459 09 136154168 T C NA 0 0 230673 121134 15836 0 367643 0.207818 1 1 0 0 244 111 22 0 377 0.20557 1 1 0 0 230429 121023 15814 0 367266 0.207821 1 1 -2966.57 -2966.57 -0.000985513 0.0904592 0.991308 1 0.991304 1 NA
10:5196273_A_G rs1781930 10 5196273 A G NA 0 0 11602.8 107622 248418 5.82077e-11 367643 0.177928 0.999538 0.999538 0 0 10 114 253 0 377 0.177719 1 1 0 0 11592.8 107508 248165 -5.68434e-14 367266 0.177928 0.999538 0.999538 -2966.57 -2966.57 -0.000217595 0.095381 0.99818 1 0.99818 1 NA
rs970548 rs970548 10 46013277 A C NA 0 0 208592 136658 22393 0 367643 0.246767 1 1 0 0 224 140 13 0 377 0.220159 1 1 0 0 208368 136518 22380 0 367266 0.246794 1 1 -2966.57 -2965.14 -0.146542 0.0879576 0.0957036 1 0.0913094 3 NA
10:65301725_T_C rs7897379 10 65301725 T C NA 0 0 99877.9 183743 84022.2 -1.04774e-09 367643 0.478436 0.9991 0.9991 0 0 106.992 186.898 83.1098 0 377 0.468326 0.99936 0.99936 0 0 99770.9 183556 83939.1 1.77636e-12 367266 0.478446 0.9991 0.9991 -2966.57 -2966.45 -0.0356897 0.0731433 0.625591 1 0.625472 2 NA
rs2068888 rs2068888 10 94839642 G A NA 0 0 111308 181936 74399 0 367643 0.449803 1 1 0 0 117 175 85 0 377 0.45756 1 1 0 0 111191 181761 74314 0 367266 0.449795 1 1 -2966.57 -2966.49 0.028644 0.0731511 0.695374 1 0.695496 2 NA
rs2255141 rs2255141 10 113933886 A G NA 0 0 27847 146638 193158 0 367643 0.275175 1 1 0 0 31 149 197 0 377 0.279841 1 1 0 0 27816 146489 192961 0 367266 0.27517 1 1 -2966.57 -2966.51 -0.0269725 0.0812573 0.739935 1 0.74043 2 NA
rs2923084 rs2923084 11 10388782 A G NA 0 0 248214 107729 11700 0 367643 0.178337 1 1 0 0 265 95 17 0 377 0.171088 1 1 0 0 247949 107634 11683 0 367266 0.178345 1 1 -2966.57 -2966.44 -0.0492694 0.0967762 0.610677 1 0.608754 2 NA
11:14276999_G_A rs2303975 11 14276999 G A NA 0 0 290446 72723.9 4473.22 -2.32831e-10 367643 0.111073 0.995931 0.995931 0 0 314.996 56.0039 6 0 377 0.0901909 0.999811 0.999811 0 0 290131 72667.9 4467.22 2.16716e-12 367266 0.111094 0.995927 0.995927 -2966.57 -2964.75 -0.235207 0.127351 0.0647584 1 0.0565167 3 NA
11:18656271_C_T rs10832962 11 18656271 C T NA 0 0 24576.6 141039 202027 -3.49246e-09 367643 0.258664 0.997176 0.997176 0 0 29.0667 132.349 215.584 0 377 0.252629 0.99531 0.99531 0 0 24547.6 140907 201812 -5.42855e-12 367266 0.258671 0.997178 0.997178 -2966.57 -2966.47 0.0368869 0.0841143 0.661 1 0.660034 2 NA
rs326214 rs326214 11 47298360 G A NA 0 0 38540 160496 168607 0 367643 0.323107 1 1 0 0 34 160 183 0 377 0.302387 1 1 0 0 38506 160336 168424 0 367266 0.323128 1 1 -2966.57 -2965.82 0.0968025 0.0793159 0.222288 1 0.219399 2 NA
rs17788930 rs17788930 11 47752775 A G NA 0 0 156993 166090 44560 0 367643 0.347089 1 1 0 0 149 183 45 0 377 0.362069 1 1 0 0 156844 165907 44515 0 367266 0.347074 1 1 -2966.57 -2966.22 0.0637619 0.075702 0.399634 1 0.40106 2 NA
11:51512090_T_C rs11246602 11 51512090 T C NA 0 0 276639 84522.2 6482.33 3.20142e-09 367643 0.132584 0.998718 0.998718 0 0 292.89 74.102 10.0078 0 377 0.124824 0.998583 0.998583 0 0 276346 84448.1 6472.32 4.63984e-12 367266 0.132592 0.998718 0.998718 -2966.57 -2966.39 -0.0663871 0.110356 0.547458 1 0.544129 2 NA
11:55324308_A_G rs12226802 11 55324308 A G NA 0 0 279135 82421 6086.81 -1.16415e-10 367643 0.12865 0.999736 0.999736 0 0 297.012 69.9882 10 0 377 0.119348 0.999852 0.999852 0 0 278838 82351 6076.81 6.30962e-12 367266 0.12866 0.999736 0.999736 -2966.57 -2966.29 -0.0828357 0.112455 0.461357 1 0.456634 2 NA
rs174532 rs174532 11 61548874 G A NA 0 0 182070 153320 32253 0 367643 0.296247 1 1 0 0 192 151 34 0 377 0.290451 1 1 0 0 181878 153169 32219 0 367266 0.296253 1 1 -2966.57 -2966.53 -0.022764 0.0803621 0.776971 1 0.77663 2 NA
rs1535 rs1535 11 61597972 A G NA 0 0 157026 166517 44100 0 367643 0.346419 1 1 0 0 158 172 47 0 377 0.352785 1 1 0 0 156868 166345 44053 0 367266 0.346412 1 1 -2966.57 -2966.5 0.0279302 0.0763138 0.714371 1 0.714747 2 NA
rs12801636 rs12801636 11 65391317 G A NA 0 0 221001 127937 18705 0 367643 0.224874 1 1 0 0 225 135 17 0 377 0.224138 1 1 0 0 220776 127802 18688 0 367266 0.224875 1 1 -2966.57 -2966.56 -0.0102002 0.0873105 0.906997 1 0.90691 2 NA
rs499974 rs499974 11 75455021 C A NA 0 0 261531 97077 9035 0 367643 0.156602 1 1 0 0 264 103 10 0 377 0.16313 1 1 0 0 261267 96974 9025 0 367266 0.156595 1 1 -2966.57 -2966.43 0.0527005 0.0986478 0.593183 1 0.595368 2 NA
11:116639104_A_G rs10790162 11 116639104 A G NA 0 0 1652.59 46448.9 319542 4.65661e-10 367643 0.0676663 0.998467 0.998467 0 0 2 36.1882 338.812 0 377 0.0533 0.995984 0.995984 0 0 1650.59 46412.7 319203 2.41585e-12 367266 0.067681 0.998469 0.998469 -2966.57 -2965.16 0.262677 0.162716 0.106457 1 0.0931305 3 NA
rs603446 rs603446 11 116654435 C T NA 0 0 109750 182299 75594 0 367643 0.453547 1 1 0 0 93 198 86 0 377 0.490716 1 1 0 0 109657 182101 75508 0 367266 0.453509 1 1 -2966.57 -2964.46 0.149927 0.0729859 0.0399577 1 0.040138 3 NA
11:122534504_T_C rs7117842 11 122534504 T C NA 0 0 146372 171087 50184.2 -1.79862e-08 367643 0.369183 0.988903 0.988903 0 0 152.427 175.8 48.7725 0 377 0.362527 0.992038 0.992038 0 0 146219 170911 50135.4 -4.36842e-11 367266 0.36919 0.9889 0.9889 -2966.57 -2966.49 -0.0294597 0.0761107 0.698709 1 0.69832 2 NA
rs11220462 rs11220462 11 126243952 G A NA 0 0 276652 84429 6562 0 367643 0.132674 1 1 0 0 285 84 8 0 377 0.132626 1 1 0 0 276367 84345 6554 0 367266 0.132674 1 1 -2966.57 -2966.57 0.000773023 0.107345 0.994254 1 0.994256 1 NA
12:20463526_A_G rs11045163 12 20463526 A G NA 0 0 119322 180184 68136.7 9.25502e-09 367643 0.430387 0.99506 0.99506 0 0 116.949 196.161 63.8902 0 377 0.42963 0.997479 0.997479 0 0 119205 179988 68072.8 1.02531e-11 367266 0.430388 0.995058 0.995058 -2966.57 -2966.57 -0.00373539 0.0737008 0.959578 1 0.959575 2 NA
12:57844049_C_T rs3741414 12 57844049 C T NA 0 0 211870 134105 21667.2 -8.73115e-10 367643 0.241321 0.999183 0.999183 0 0 227.043 130.961 18.9961 0 377 0.224076 0.999064 0.999064 0 0 211643 133974 21648.3 1.35145e-11 367266 0.241339 0.999183 0.999183 -2966.57 -2966.06 -0.0874162 0.0874327 0.317402 1 0.313534 2 NA
rs10861661 rs10861661 12 107174646 A C NA 0 0 208460 137013 22170 0 367643 0.246643 1 1 0 0 198 157 22 0 377 0.266578 1 1 0 0 208262 136856 22148 0 367266 0.246622 1 1 -2966.57 -2965.8 0.103043 0.0825757 0.212082 1 0.215778 3 NA
12:109950144_A_G rs2241210 12 109950144 A G NA 0 0 83594.8 183070 100978 -3.49246e-10 367643 0.476359 0.999793 0.999793 0 0 85 182.996 109.004 0 377 0.468165 0.999979 0.999979 0 0 83509.8 182887 100869 -1.5703e-12 367266 0.476367 0.999793 0.999793 -2966.57 -2966.45 0.0356078 0.0729959 0.625688 1 0.625566 2 NA
rs653178 rs653178 12 112007756 C T NA 0 0 85741 183420 98482 0 367643 0.482672 1 1 0 0 68 189 120 0 377 0.431034 1 1 0 0 85673 183231 98362 0 367266 0.482725 1 1 -2966.57 -2962.7 0.204282 0.0736644 0.00555177 1 0.0053744 3 NA
12:112310580_G_A rs6489818 12 112310580 G A NA 0 0 249812 106378 11453.5 8.14907e-10 367643 0.175829 0.999793 0.999793 0 0 243.231 117.769 16 0 377 0.198632 0.998084 0.998084 0 0 249568 106260 11437.5 2.64322e-12 367266 0.175806 0.999795 0.999795 -2966.57 -2965.29 0.148727 0.0914065 0.103717 1 0.109003 3 NA
12:121376416_C_T rs1186380 12 121376416 C T NA 0 0 206323 138394 22926.1 9.77889e-09 367643 0.250577 0.991403 0.991403 0 0 203.357 149.667 23.9765 0 377 0.262095 0.989671 0.989671 0 0 206120 138244 22902.1 -4.80682e-12 367266 0.250565 0.991405 0.991405 -2966.57 -2966.32 0.0597423 0.0834104 0.47384 1 0.475948 2 NA
12:121416650_A_C rs1169288 12 121416650 A C NA 0 0 172202 158881 36559.9 2.20025e-08 367643 0.315524 0.989162 0.989162 0 0 179.031 154.847 43.1216 0 377 0.319748 0.992088 0.992088 0 0 172023 158726 36516.8 5.17772e-11 367266 0.31552 0.989159 0.989159 -2966.57 -2966.54 0.0183135 0.0785129 0.815564 1 0.815764 2 NA
12:125259888_A_G rs838876 12 125259888 A G NA 0 0 36945.9 159460 171237 -3.17232e-08 367643 0.317362 0.977164 0.977164 0 0 25.1255 162.871 189.004 0 377 0.282655 0.976551 0.976551 0 0 36920.7 159297 171048 -1.10932e-10 367266 0.317397 0.977164 0.977164 -2966.57 -2964.35 0.170684 0.0819646 0.0373055 1 0.0350717 3 NA
12:125283766_C_T rs10773105 12 125283766 C T NA 0 0 89407.4 184024 94211.8 -3.84171e-09 367643 0.493466 0.997077 0.997077 0 0 90.9137 183.122 102.965 0 377 0.484017 0.997132 0.997132 0 0 89316.4 183841 94108.8 4.718e-12 367266 0.493476 0.997077 0.997077 -2966.57 -2966.43 0.0382957 0.0730801 0.600262 1 0.600198 2 NA
rs4942486 rs4942486 13 32953388 T C NA 0 0 83364 183387 100892 0 367643 0.476162 1 1 0 0 77 192 108 0 377 0.458886 1 1 0 0 83287 183195 100784 0 367266 0.476179 1 1 -2966.57 -2966.09 0.0714233 0.0731429 0.328821 1 0.328398 2 NA
rs1341267 rs1341267 13 95284980 C A NA 0 0 59052 176304 132287 0 367643 0.400399 1 1 0 0 55 180 142 0 377 0.384615 1 1 0 0 58997 176124 132145 0 367266 0.400416 1 1 -2966.57 -2966.15 0.068165 0.0748708 0.362593 1 0.361374 2 NA
rs8017377 rs8017377 14 24883887 G A NA 0 0 101701 183243 82699 0 367643 0.474157 1 1 0 0 116 176 85 0 377 0.458886 1 1 0 0 101585 183067 82614 0 367266 0.474173 1 1 -2966.57 -2966.21 -0.0622592 0.0731288 0.394567 1 0.394201 2 NA
rs4983559 rs4983559 14 105277209 G A NA 0 0 54863 174774 138006 0 367643 0.386924 1 1 0 0 57 175 145 0 377 0.383289 1 1 0 0 54806 174599 137861 0 367266 0.386928 1 1 -2966.57 -2966.55 0.0156281 0.0750531 0.835052 1 0.834955 2 NA
rs2412710 rs2412710 15 42683787 G A NA 0 0 354500 13031 112 0 367643 0.018027 1 1 0 0 367 10 0 0 377 0.0132626 1 1 0 0 354133 13021 112 0 367266 0.0180319 1 1 -2966.57 -2966.04 -0.310416 0.318688 0.330035 1 0.305222 3 NA
15:44211273_T_C rs492571 15 44211273 T C NA 0 0 337467 29527.7 648.675 -8.14907e-10 367643 0.0419225 0.997857 0.997857 0 0 339.714 35.2863 2 0 377 0.0521038 0.994337 0.994337 0 0 337127 29492.4 646.675 -1.84599e-11 367266 0.041912 0.997862 0.997862 -2966.57 -2965.68 0.226752 0.164535 0.16816 1 0.182573 3 NA
rs1532085 rs1532085 15 58683366 A G NA 0 0 55036 174219 138388 0 367643 0.38664 1 1 0 0 56 186 135 0 377 0.395225 1 1 0 0 54980 174033 138253 0 367266 0.386631 1 1 -2966.57 -2966.48 -0.0323568 0.0745095 0.664097 1 0.664459 2 NA
15:58731153_G_C rs261342 15 58731153 G C NA 0 0 17976.2 126343 223324 -1.64146e-08 367643 0.220725 0.988362 0.988362 0 0 15.7412 139.275 221.984 0 377 0.226468 0.988277 0.988277 0 0 17960.5 126204 223102 -3.69198e-11 367266 0.220719 0.988363 0.988363 -2966.57 -2966.51 -0.02946 0.0875491 0.736496 1 0.737188 2 NA
rs2652834 rs2652834 15 63396867 A G NA 0 0 12888 111863 242892 0 367643 0.187191 1 1 0 0 7 127 243 0 377 0.187003 1 1 0 0 12881 111736 242649 0 367266 0.187191 1 1 -2966.57 -2966.57 0.000169652 0.0934808 0.998552 1 0.998552 1 NA
15:72566615_C_T rs1035744 15 72566615 C T NA 0 0 26417.8 145276 195949 4.30737e-09 367643 0.269435 0.995229 0.995229 0 0 21.1176 149.047 206.835 0 377 0.25369 0.996338 0.996338 0 0 26396.7 145127 195742 1.73372e-12 367266 0.269451 0.995228 0.995228 -2966.57 -2966.08 0.0826655 0.0840592 0.325401 1 0.322172 2 NA
rs3198697 rs3198697 16 15129940 C T NA 0 0 129024 177270 61349 0 367643 0.407961 1 1 0 0 129 184 64 0 377 0.413793 1 1 0 0 128895 177086 61285 0 367266 0.407955 1 1 -2966.57 -2966.51 0.024569 0.0739546 0.739725 1 0.739905 2 NA
rs749671 rs749671 16 31088347 G A NA 0 0 144942 171612 51089 0 367643 0.372359 1 1 0 0 142 185 50 0 377 0.377984 1 1 0 0 144800 171427 51039 0 367266 0.372353 1 1 -2966.57 -2966.5 0.0272806 0.075178 0.716694 1 0.716997 2 NA
16:53799977_T_G rs9930333 16 53799977 T G NA 0 0 122315 179595 65732.5 4.07454e-10 367643 0.423046 0.999843 0.999843 0 0 124.988 181.016 70.9961 0 377 0.428392 0.999873 0.999873 0 0 122190 179414 65661.5 9.09495e-13 367266 0.423041 0.999843 0.999843 -2966.57 -2966.51 0.025606 0.0737034 0.728277 1 0.728438 2 NA
rs9989419 rs9989419 16 56985139 A G NA 0 0 57313 175506 134824 0 367643 0.394584 1 1 0 0 45 186 146 0 377 0.366048 1 1 0 0 57268 175320 134678 0 367266 0.394613 1 1 -2966.57 -2965.29 0.120243 0.0756116 0.111773 1 0.109954 3 NA
rs5880 rs5880 16 57015091 G C NA 0 0 327986 38441 1216 0 367643 0.0555879 1 1 0 0 345 31 1 0 377 0.0437666 1 1 0 0 327641 38410 1215 0 367266 0.0556 1 1 -2966.57 -2965.45 -0.255469 0.177883 0.150955 1 0.135172 3 NA
rs16942887 rs16942887 16 67928042 G A NA 0 0 287956 74708 4979 0 367643 0.115147 1 1 0 0 303 70 4 0 377 0.103448 1 1 0 0 287653 74638 4975 0 367266 0.115159 1 1 -2966.57 -2966.1 -0.114405 0.119567 0.338655 1 0.331337 3 NA
16:72057282_A_G rs2288002 16 72057282 A G NA 0 0 69255.7 180711 117676 1.39698e-09 367643 0.434148 0.99485 0.99485 0 0 82.0196 176.871 118.11 0 377 0.452135 0.995991 0.995991 0 0 69173.7 180535 117558 -2.7498e-11 367266 0.434129 0.994849 0.994849 -2966.57 -2966.03 -0.0763516 0.0734336 0.298462 1 0.299112 2 NA
rs2000999 rs2000999 16 72108093 G A NA 0 0 241573 112715 13355 0 367643 0.18962 1 1 0 0 245 121 11 0 377 0.189655 1 1 0 0 241328 112594 13344 0 367266 0.18962 1 1 -2966.57 -2966.57 -0.00137723 0.0929185 0.988174 1 0.988168 1 NA
rs2925979 rs2925979 16 81534790 T C NA 0 0 33101 154536 180006 0 367643 0.300207 1 1 0 0 34 161 182 0 377 0.303714 1 1 0 0 33067 154375 179824 0 367266 0.300203 1 1 -2966.57 -2966.54 -0.018875 0.0792895 0.811841 1 0.812068 2 NA
rs314253 rs314253 17 7091650 T C NA 0 0 155761 167026 44856 0 367643 0.349168 1 1 0 0 146 175 56 0 377 0.380637 1 1 0 0 155615 166851 44800 0 367266 0.349135 1 1 -2966.57 -2964.91 0.137715 0.0750633 0.0665581 1 0.0681474 3 NA
rs4791641 rs4791641 17 8161149 C T NA 0 0 90816 183529 93298 0 367643 0.496624 1 1 0 0 99 189 89 0 377 0.486737 1 1 0 0 90717 183340 93209 0 367266 0.496607 1 1 -2966.57 -2966.16 -0.0656858 0.0729108 0.367638 1 0.367542 2 NA
17:37821435_G_T rs931992 17 37821435 G T NA 0 0 40720.2 163166 163757 3.49246e-10 367643 0.332668 0.998046 0.998046 0 0 42.7373 160.227 174.035 0 377 0.325865 0.998083 0.998083 0 0 40677.5 163005 163583 1.84741e-13 367266 0.332675 0.998045 0.998045 -2966.57 -2966.51 0.0259137 0.0778518 0.739241 1 0.738865 2 NA
rs8077889 rs8077889 17 41878166 A C NA 0 0 227111 123853 16679 0 367643 0.213809 1 1 0 0 239 128 10 0 377 0.196286 1 1 0 0 226872 123725 16669 0 367266 0.213827 1 1 -2966.57 -2965.86 -0.108106 0.0918508 0.239207 1 0.234159 3 NA
17:45391804_T_C rs7225700 17 45391804 T C NA 0 0 46242.7 168507 152894 5.82077e-11 367643 0.354953 0.999518 0.999518 0 0 46.051 177.969 152.98 0 377 0.358184 0.999566 0.999566 0 0 46196.7 168329 152741 4.63274e-12 367266 0.35495 0.999518 0.999518 -2966.57 -2966.54 -0.0182441 0.0760887 0.810505 1 0.810666 2 NA
17:66882466_T_G rs4148005 17 66882466 T G NA 0 0 171418 159435 36790.2 -6.17001e-09 367643 0.316904 0.998377 0.998377 0 0 191.051 148.961 36.9882 0 377 0.295673 0.999313 0.999313 0 0 171227 159286 36753.2 -2.78177e-12 367266 0.316926 0.998376 0.998376 -2966.57 -2965.68 -0.106012 0.0799881 0.185058 1 0.181986 3 NA
17:76388202_A_G rs4969178 17 76388202 A G NA 0 0 55554.9 174880 137208 1.98488e-08 367643 0.388951 0.976307 0.976307 0 0 59.1686 176.329 141.502 0 377 0.390805 0.969228 0.969228 0 0 55495.7 174704 137066 9.14611e-11 367266 0.388949 0.976314 0.976314 -2966.57 -2966.56 -0.00810863 0.0758979 0.914919 1 0.914945 2 NA
rs4939883 rs4939883 18 47167214 T C NA 0 0 11824 108397 247422 0 367643 0.179583 1 1 0 0 11 109 257 0 377 0.17374 1 1 0 0 11813 108288 247165 0 367266 0.179589 1 1 -2966.57 -2966.46 0.045713 0.0962986 0.635001 1 0.63333 2 NA
18:47209143_C_T rs11660468 18 47209143 C T NA 0 0 136043 174701 56899.6 4.01633e-09 367643 0.392364 0.997576 0.997576 0 0 145.275 173.439 58.2863 0 377 0.384631 0.996724 0.996724 0 0 135898 174527 56841.3 5.04485e-12 367266 0.392372 0.997577 0.997577 -2966.57 -2966.49 -0.0291158 0.0749233 0.697566 1 0.697247 2 NA
18:57798110_C_T rs952044 18 57798110 C T NA 0 0 165305 162609 39729.3 4.59841e-09 367643 0.329215 0.990504 0.990504 0 0 170.541 159.506 46.9529 0 377 0.33609 0.993434 0.993434 0 0 165134 162449 39682.3 7.70939e-12 367266 0.329208 0.990501 0.990501 -2966.57 -2966.49 0.0314827 0.077441 0.684347 1 0.684865 2 NA
19:8431581_G_A rs2278236 19 8431581 G A NA 0 0 86128.3 183824 97691 3.60887e-09 367643 0.484275 0.99757 0.99757 0 0 106.482 186.537 83.9804 0 377 0.470157 0.995511 0.995511 0 0 86021.9 183637 97607 -4.25615e-12 367266 0.484228 0.997572 0.997572 -2966.57 -2963.5 -0.181214 0.0732388 0.0133503 1 0.0132448 3 NA
rs6511720 rs6511720 19 11202306 G T NA 0 0 285494 77068 5081 0 367643 0.118634 1 1 0 0 301 69 7 0 377 0.11008 1 1 0 0 285193 76999 5074 0 367266 0.118643 1 1 -2966.57 -2966.3 -0.084253 0.116561 0.46979 1 0.464926 2 NA
19:11227602_C_T rs688 19 11227602 C T NA 0 0 110675 182477 74491.8 -2.32831e-10 367643 0.450791 0.999301 0.999301 0 0 124.024 178.98 73.9961 0 377 0.433651 0.999854 0.999854 0 0 110550 182298 74417.8 -3.22586e-12 367266 0.450809 0.9993 0.9993 -2966.57 -2966.09 -0.072143 0.0736319 0.327195 1 0.326476 2 NA
19:19407718_T_C rs10401969 19 19407718 T C NA 0 0 313405 52120.4 2117.37 8.73115e-10 367643 0.0766438 0.997444 0.997444 0 0 300 69 8 0 377 0.112732 1 1 0 0 313105 52051.4 2109.37 -5.76961e-12 367266 0.0766067 0.99744 0.99744 -2966.57 -2960.26 0.433323 0.115454 0.000174585 1 0.000382747 4 NA
rs731839 rs731839 19 33899065 G A NA 0 0 41270 163841 162532 0 367643 0.335082 1 1 0 0 39 191 147 0 377 0.356764 1 1 0 0 41231 163650 162385 0 367266 0.33506 1 1 -2966.57 -2965.88 -0.089584 0.076155 0.23946 1 0.241541 2 NA
19:35556744_T_C rs1688030 19 35556744 T C NA 0 0 1691.18 45801.9 320150 4.07454e-10 367643 0.0668914 0.998272 0.998272 0 0 2 57.0039 317.996 0 377 0.0809071 0.999791 0.999791 0 0 1689.18 45744.9 319832 -9.09495e-13 367266 0.066877 0.99827 0.99827 -2966.57 -2965.53 -0.198534 0.133737 0.137674 1 0.148659 3 NA
rs6859 rs6859 19 45382034 A G NA 0 0 65627 179040 122976 0 367643 0.422004 1 1 0 0 55 192 130 0 377 0.400531 1 1 0 0 65572 178848 122846 0 367266 0.422027 1 1 -2966.57 -2965.94 0.0833422 0.0743198 0.262118 1 0.260858 2 NA
rs7254892 rs7254892 19 45389596 G A NA 0 0 344933 22370 340 0 367643 0.0313483 1 1 0 0 350 27 0 0 377 0.035809 1 1 0 0 344583 22343 340 0 367266 0.0313438 1 1 -2966.57 -2966.27 0.154853 0.196604 0.430908 1 0.441668 3 NA
rs492602 rs492602 19 49206417 A G NA 0 0 89567 183226 94850 0 367643 0.492815 1 1 0 0 100 183 94 0 377 0.492042 1 1 0 0 89467 183043 94756 0 367266 0.492799 1 1 -2966.57 -2966.06 -0.0739843 0.0732069 0.312199 1 0.312156 2 NA
rs17695224 rs17695224 19 52324216 G A NA 0 0 197528 144075 26040 0 367643 0.266774 1 1 0 0 192 158 27 0 377 0.281167 1 1 0 0 197336 143917 26013 0 367266 0.266759 1 1 -2966.57 -2966.18 0.0720369 0.0811453 0.374674 1 0.37721 2 NA
rs103294 rs103294 19 54797848 C T NA 0 0 221283 127606 18754 0 367643 0.224558 1 1 0 0 226 132 19 0 377 0.225464 1 1 0 0 221057 127474 18735 0 367266 0.224557 1 1 -2966.57 -2966.57 -0.00190781 0.0873574 0.982576 1 0.982564 1 NA
rs364585 rs364585 20 12962718 A G NA 0 0 56358 175315 135970 0 367643 0.391726 1 1 0 0 56 189 132 0 377 0.399204 1 1 0 0 56302 175126 135838 0 367266 0.391719 1 1 -2966.57 -2966.48 -0.0314294 0.0744795 0.673034 1 0.673363 2 NA
rs2328223 rs2328223 20 17845921 A C NA 0 0 242999 111748 12896 0 367643 0.187056 1 1 0 0 257 107 13 0 377 0.176393 1 1 0 0 242742 111641 12883 0 367266 0.187067 1 1 -2966.57 -2966.28 -0.0721446 0.0956429 0.450662 1 0.447148 2 NA
20:34154741_C_T rs7264396 20 34154741 C T NA 0 0 229301 122209 16133.7 -5.82077e-10 367643 0.21009 0.999709 0.999709 0 0 235 121 21 0 377 0.21618 1 1 0 0 229066 122088 16112.7 -1.77636e-12 367266 0.210084 0.999708 0.999708 -2966.57 -2966.5 0.0331814 0.0887917 0.708628 1 0.709493 2 NA
20:39180436_T_C rs6016381 20 39180436 T C NA 0 0 134763 175280 57600.3 2.18279e-08 367643 0.395058 0.976161 0.976161 0 0 134.588 187.588 54.8235 0 377 0.394211 0.982893 0.982893 0 0 134628 175092 57545.5 5.53992e-11 367266 0.395059 0.976154 0.976154 -2966.57 -2966.56 -0.00955316 0.0752519 0.898981 1 0.898946 2 NA
20:39724338_T_C rs6065311 20 39724338 T C NA 0 0 99710.9 183970 83962.3 -6.40284e-10 367643 0.478582 0.999483 0.999483 0 0 99.9686 183.031 94 0 377 0.492084 0.999597 0.999597 0 0 99611 183787 83868.3 -3.45324e-12 367266 0.478568 0.999483 0.999483 -2966.57 -2966.26 0.0575238 0.0730538 0.431038 1 0.431137 2 NA
rs1800961 rs1800961 20 43042364 C T NA 0 0 345102 22187 354 0 367643 0.0311375 1 1 0 0 347 29 1 0 377 0.0411141 1 1 0 0 344755 22158 353 0 367266 0.0311273 1 1 -2966.57 -2965.42 0.290392 0.183591 0.113709 1 0.129936 3 NA
20:44585420_A_G rs4465830 20 44585420 A G NA 0 0 243312 111575 12755.9 1.74623e-10 367643 0.18644 0.999604 0.999604 0 0 245 115 17 0 377 0.197613 1 1 0 0 243067 111460 12738.9 -2.45137e-12 367266 0.186429 0.999603 0.999603 -2966.57 -2966.28 0.0704374 0.0915247 0.441537 1 0.444796 2 NA
rs181362 rs181362 22 21932068 C T NA 0 0 239971 113974 13698 0 367643 0.192265 1 1 0 0 240 119 18 0 377 0.20557 1 1 0 0 239731 113855 13680 0 367266 0.192252 1 1 -2966.57 -2966.13 0.0852875 0.0902544 0.344675 1 0.348742 2 NA
rs5763662 rs5763662 22 30378703 C T NA 0 0 351180 16289 174 0 367643 0.0226266 1 1 0 0 360 17 0 0 377 0.0225464 1 1 0 0 350820 16272 174 0 367266 0.0226267 1 1 -2966.57 -2966.56 -0.0290836 0.246286 0.905997 1 0.905568 2 NA
22:38595411_G_A rs3761445 22 38595411 G A NA 0 0 59207 176674 131763 -3.66708e-09 367643 0.401323 0.998254 0.998254 0 0 63.9608 182.224 130.816 0 377 0.411333 0.997093 0.997093 0 0 59143 176491 131632 -6.23679e-12 367266 0.401313 0.998255 0.998255 -2966.57 -2966.44 -0.0384124 0.0742043 0.604697 1 0.605117 2 NA
# Completed successfully at 2019-06-21 22:39:16
