# Supplementary material for: Predicting the effect of statins on cancer risk using genetic variants from a Mendelian randomization study in the UK Biobank
Source: eLife. 2020 Oct 13;9:e57191. doi: 10.7554/eLife.57191 (PMC7553780; doi:10.7554/eLife.57191)
Supplement: Source data 1. [file elife-57191-data1.zip › Steve_April_ca_kid.out]

# Analysis: "SNPTEST analysis, started 2019-06-21 21:16:22"
#  started: 2019-06-21 21:25:00
# 
# Analysis properties:
#   -cov_names PC1 PC2 PC3 PC4 PC5 PC6 PC7 PC8 PC9 PC10 (user-supplied)
#   -data /scratch/am2609/Gwas/projects/Steve_April/bgen/Steve_April.bgen /scratch/am2609/Gwas/projects/Steve_April/input/cancer.sample (user-supplied)
#   -exclude_samples /scratch/am2609/Gwas/input_all/exclusion_list.txt (user-supplied)
#   -frequentist 1 (user-supplied)
#   -method newml (user-supplied)
#   -o /scratch/am2609/Gwas/projects/Steve_April/output/Steve_April_ca_kid.out (user-supplied)
#   -pheno ca_kid (user-supplied)
# 
alternate_ids rsid chromosome position alleleA alleleB incorrectly_coded all_A all_B all_AA all_AB all_BB all_NULL all_total all_maf all_info all_impute_info cases_A cases_B cases_AA cases_AB cases_BB cases_NULL cases_total cases_maf cases_info cases_impute_info controls_A controls_B controls_AA controls_AB controls_BB controls_NULL controls_total controls_maf controls_info controls_impute_info frequentist_add_null_ll frequentist_add_alternative_ll frequentist_add_beta_1:add/ca_kid=1 frequentist_add_se_1 frequentist_add_wald_pvalue_1 frequentist_add_degrees_of_freedom frequentist_add_lrt_pvalue iterations comment
rs10903129 rs10903129 01 25768937 A G NA 0 0 72176 181083 114384 0 367643 0.442596 1 1 0 0 246 545 364 0 1155 0.448918 1 1 0 0 71930 180538 114020 0 366488 0.442577 1 1 -7801.44 -7801.21 -0.0284422 0.0418796 0.497048 1 0.497263 2 NA
rs4660293 rs4660293 01 40028180 A G NA 0 0 215542 132037 20064 0 367643 0.234147 1 1 0 0 650 434 71 0 1155 0.249351 1 1 0 0 214892 131603 19993 0 366488 0.234099 1 1 -7801.44 -7800.07 0.0803957 0.048249 0.0956603 1 0.0978972 3 NA
rs2479394 rs2479394 01 55486064 G A NA 0 0 28479 148028 191136 0 367643 0.278784 1 1 0 0 74 447 634 0 1155 0.257576 1 1 0 0 28405 147581 190502 0 366488 0.278851 1 1 -7801.44 -7798.85 0.107816 0.0477004 0.0238049 1 0.022637 3 NA
rs11206510 rs11206510 01 55496039 T C NA 0 0 242656 111981 13006 0 367643 0.187673 1 1 0 0 758 345 52 0 1155 0.194372 1 1 0 0 241898 111636 12954 0 366488 0.187651 1 1 -7801.44 -7801.13 0.0417839 0.0526759 0.427647 1 0.429606 2 NA
1:55502137_C_G rs2149041 01 55502137 C G NA 0 0 242393 112210 13040.4 4.07454e-09 367643 0.188077 0.992299 0.992299 0 0 783.557 326.376 45.0667 0 1155 0.180307 0.993433 0.993433 0 0 241609 111883 12995.3 2.90257e-12 366488 0.188102 0.992295 0.992295 -7801.44 -7801.01 -0.0501465 0.0543762 0.356417 1 0.353857 2 NA
rs2479409 rs2479409 01 55504650 G A NA 0 0 44719 166839 156085 0 367643 0.348541 1 1 0 0 149 511 495 0 1155 0.350216 1 1 0 0 44570 166328 155590 0 366488 0.348535 1 1 -7801.44 -7801.43 -0.00756643 0.0436778 0.862468 1 0.86252 2 NA
rs10888897 rs10888897 01 55513061 T C NA 0 0 56462 175531 135650 0 367643 0.392303 1 1 0 0 187 543 425 0 1155 0.39697 1 1 0 0 56275 174988 135225 0 366488 0.392288 1 1 -7801.44 -7801.32 -0.0209598 0.042631 0.622962 1 0.623213 2 NA
1:55518752_C_T rs7552841 01 55518752 C T NA 0 0 142970 172753 51920.5 2.36905e-08 367643 0.376172 0.933839 0.933839 0 0 432.094 553.486 169.42 0 1155 0.386288 0.933865 0.933865 0 0 142538 172199 51751 5.59277e-11 366488 0.37614 0.933839 0.933839 -7801.44 -7800.91 0.0457658 0.0443153 0.301729 1 0.302649 2 NA
rs562556 rs562556 01 55524237 G A NA 0 0 11876 108138 247629 0 367643 0.179372 1 1 0 0 28 349 778 0 1155 0.175325 1 1 0 0 11848 107789 246851 0 366488 0.179385 1 1 -7801.44 -7801.33 0.026144 0.0548001 0.633305 1 0.632349 2 NA
1:55958030_C_T rs1998013 01 55958030 C T NA 0 0 365213 2424.65 5.47451 -1.92085e-09 367643 0.00331245 0.924788 0.924788 0 0 1150.58 4.42353 0 0 1155 0.00191495 0.79382 0.79382 0 0 364062 2420.23 5.47451 2.45137e-12 366488 0.00331686 0.925026 0.925026 -7801.44 -7800.47 -0.689647 0.567027 0.223889 1 0.161675 3 NA
1:62953373_G_A rs10493326 01 62953373 G A NA 0 0 204911 139081 23651.2 4.94765e-09 367643 0.253484 0.986538 0.986538 0 0 652.161 430.404 72.4353 0 1155 0.249037 0.9861 0.9861 0 0 204259 138651 23578.8 2.67519e-12 366488 0.253498 0.986539 0.986539 -7801.44 -7801.3 -0.0261833 0.0485333 0.589548 1 0.588731 2 NA
1:63133930_G_A rs4587594 01 63133930 G A NA 0 0 154571 167745 45327.3 -3.43425e-09 367643 0.351427 0.999167 0.999167 0 0 473.835 535.173 145.992 0 1155 0.358077 0.999262 0.999262 0 0 154097 167210 45181.3 2.37321e-12 366488 0.351406 0.999166 0.999166 -7801.44 -7801.28 0.0253565 0.043535 0.560271 1 0.560741 2 NA
1:92993807_C_T rs6603981 01 92993807 C T NA 0 0 16188.4 118977 232477 -3.43425e-09 367643 0.205844 0.997189 0.997189 0 0 47.1647 358.941 748.894 0 1155 0.196221 0.996612 0.996612 0 0 16141.2 118618 231728 -2.04636e-12 366488 0.205874 0.997191 0.997191 -7801.44 -7800.68 0.0642019 0.0523322 0.219893 1 0.216863 2 NA
rs12133576 rs12133576 01 93816400 A G NA 0 0 50176 170925 146542 0 367643 0.368941 1 1 0 0 174 548 433 0 1155 0.387879 1 1 0 0 50002 170377 146109 0 366488 0.368881 1 1 -7801.44 -7799.68 -0.080636 0.0427485 0.0592561 1 0.0600518 3 NA
rs646776 rs646776 01 109818530 C T NA 0 0 18205 127023 222415 0 367643 0.222271 1 1 0 0 54 415 686 0 1155 0.226407 1 1 0 0 18151 126608 221729 0 366488 0.222258 1 1 -7801.44 -7801.32 -0.0249245 0.0497952 0.616695 1 0.617493 2 NA
1:110198727_C_G rs1010167 01 110198727 C G NA 0 0 138015 174554 55073.9 -9.25502e-09 367643 0.387199 0.993892 0.993892 0 0 432.329 553.114 169.557 0 1155 0.386246 0.994358 0.994358 0 0 137583 174001 54904.3 -2.82814e-11 366488 0.387202 0.993891 0.993891 -7801.44 -7801.44 -0.000898096 0.0429431 0.983315 1 0.983312 1 NA
rs267733 rs267733 01 150958836 A G NA 0 0 258995 99148 9500 0 367643 0.160683 1 1 0 0 814 315 26 0 1155 0.158874 1 1 0 0 258181 98833 9474 0 366488 0.160689 1 1 -7801.44 -7801.41 -0.0140499 0.0570415 0.805442 1 0.80514 2 NA
rs12145743 rs12145743 01 156700651 T G NA 0 0 161195 164538 41910 0 367643 0.337771 1 1 0 0 499 516 140 0 1155 0.344589 1 1 0 0 160696 164022 41770 0 366488 0.337749 1 1 -7801.44 -7801.23 0.0284832 0.0438916 0.516374 1 0.516992 2 NA
rs4650994 rs4650994 01 178515312 G A NA 0 0 81154 181922 104567 0 367643 0.468158 1 1 0 0 258 561 336 0 1155 0.466234 1 1 0 0 80896 181361 104231 0 366488 0.468164 1 1 -7801.44 -7801.43 0.0061609 0.041657 0.882425 1 0.882417 2 NA
1:182150978_C_A rs1689797 01 182150978 C A NA 0 0 163441 163324 40878.1 -2.44472e-09 367643 0.333312 0.997402 0.997402 0 0 492.392 532.69 129.918 0 1155 0.343085 0.998397 0.998397 0 0 162949 162791 40748.1 -5.79803e-12 366488 0.333281 0.997399 0.997399 -7801.44 -7800.94 0.0443209 0.0439335 0.313062 1 0.314198 2 NA
rs2642438 rs2642438 01 220970028 A G NA 0 0 32490 153267 181886 0 367643 0.296819 1 1 0 0 81 444 630 0 1155 0.262338 1 1 0 0 32409 152823 181256 0 366488 0.296928 1 1 -7801.44 -7794.8 0.170355 0.0473498 0.000320934 1 0.00026732 3 NA
1:220985811_T_C rs903319 01 220985811 T C NA 0 0 198725 143094 25823.5 6.98492e-10 367643 0.264851 0.994977 0.994977 0 0 587.275 478.427 89.298 0 1155 0.284426 0.993495 0.993495 0 0 198138 142616 25734.2 -7.88702e-12 366488 0.26479 0.994982 0.994982 -7801.44 -7799.28 0.0971502 0.0463535 0.036095 1 0.0374334 3 NA
rs4846914 rs4846914 01 230295691 G A NA 0 0 56760 176045 134838 0 367643 0.393813 1 1 0 0 182 565 408 0 1155 0.402165 1 1 0 0 56578 175480 134430 0 366488 0.393786 1 1 -7801.44 -7801.1 -0.0356078 0.0425696 0.402896 1 0.403446 2 NA
1:230419344_G_A rs6680658 01 230419344 G A NA 0 0 216249 131491 19903 2.15368e-09 367643 0.232967 0.986 0.986 0 0 697.039 403.729 54.2314 0 1155 0.221728 0.986787 0.986787 0 0 215552 131087 19848.8 6.44818e-12 366488 0.233002 0.985998 0.985998 -7801.44 -7800.67 -0.0626919 0.0505327 0.214746 1 0.212087 2 NA
1:234849339_G_A rs2587534 01 234849339 G A NA 0 0 85070.7 183737 98835.1 3.7835e-09 367643 0.48128 0.992502 0.992502 0 0 266.682 588.941 299.376 0 1155 0.485847 0.992329 0.992329 0 0 84804 183148 98535.7 -1.62785e-11 366488 0.481266 0.992502 0.992502 -7801.44 -7801.35 -0.0181388 0.0418953 0.665046 1 0.665076 2 NA
rs1367117 rs1367117 02 21263900 G A NA 0 0 161878 164017 41748 0 367643 0.336621 1 1 0 0 514 515 126 0 1155 0.332035 1 1 0 0 161364 163502 41622 0 366488 0.336636 1 1 -7801.44 -7801.29 -0.0242045 0.0442596 0.584464 1 0.583962 2 NA
rs515135 rs515135 02 21286057 T C NA 0 0 11884 108448 247311 0 367643 0.179816 1 1 0 0 35 334 786 0 1155 0.174892 1 1 0 0 11849 108114 246525 0 366488 0.179831 1 1 -7801.44 -7801.28 0.0313136 0.0548804 0.568285 1 0.566983 2 NA
rs1260326 rs1260326 02 27730940 T C NA 0 0 57446 175555 134642 0 367643 0.395012 1 1 0 0 201 505 449 0 1155 0.392641 1 1 0 0 57245 175050 134193 0 366488 0.39502 1 1 -7801.44 -7801.43 0.00600147 0.0426941 0.88821 1 0.888187 2 NA
2:27731212_T_C rs3817588 02 27731212 T C NA 0 0 237991 115461 14190.9 -2.42726e-08 367643 0.195629 0.980656 0.980656 0 0 748.051 364.941 42.0078 0 1155 0.194354 0.9855 0.9855 0 0 237243 115096 14148.9 -4.94005e-12 366488 0.195633 0.980641 0.980641 -7801.44 -7801.42 -0.0106383 0.0530148 0.840959 1 0.840787 2 NA
rs6544713 rs6544713 02 44073881 T C NA 0 0 38471 160739 168433 0 367643 0.32325 1 1 0 0 112 540 503 0 1155 0.330736 1 1 0 0 38359 160199 167930 0 366488 0.323226 1 1 -7801.44 -7801.12 -0.0356941 0.0442965 0.420359 1 0.421299 2 NA
rs4148218 rs4148218 02 44099582 G A NA 0 0 245310 109945 12388 0 367643 0.183223 1 1 0 0 781 335 39 0 1155 0.178788 1 1 0 0 244529 109610 12349 0 366488 0.183237 1 1 -7801.44 -7801.34 -0.0247461 0.0543998 0.649187 1 0.648326 2 NA
rs2710642 rs2710642 02 63149557 G A NA 0 0 39460 161658 166525 0 367643 0.32719 1 1 0 0 114 520 521 0 1155 0.32381 1 1 0 0 39346 161138 166004 0 366488 0.3272 1 1 -7801.44 -7801.42 0.00982218 0.0445471 0.82549 1 0.825391 2 NA
2:118576719_T_C rs17508045 02 118576719 T C NA 0 0 306025 58753.3 2864.9 3.49246e-10 367643 0.087698 0.997926 0.997926 0 0 964.059 180.941 10 0 1155 0.0869875 0.996611 0.996611 0 0 305061 58572.4 2854.9 2.83507e-12 366488 0.0877002 0.99793 0.99793 -7801.44 -7801.44 -0.00656464 0.0740608 0.929369 1 0.929306 2 NA
rs2030746 rs2030746 02 121309488 C T NA 0 0 125490 178620 63533 0 367643 0.415738 1 1 0 0 414 527 214 0 1155 0.41342 1 1 0 0 125076 178093 63319 0 366488 0.415745 1 1 -7801.44 -7801.43 -0.00754984 0.0423359 0.858462 1 0.858432 2 NA
2:135762344_C_T rs16831243 02 135762344 C T NA 0 0 297981 65527.4 4134.64 1.45519e-09 367643 0.100365 0.998032 0.998032 0 0 949 192 14 0 1155 0.0952381 1 1 0 0 297032 65335.4 4120.64 1.86873e-12 366488 0.100381 0.998026 0.998026 -7801.44 -7801.3 -0.0386582 0.0713638 0.588021 1 0.586113 2 NA
2:165551201_T_C rs7607980 02 165551201 T C NA 0 0 284344 77922.9 5376.6 9.8953e-10 367643 0.120601 0.997628 0.997628 0 0 887.945 244.988 22.0667 0 1155 0.125161 0.994154 0.994154 0 0 283456 77677.9 5354.53 4.42668e-12 366488 0.120586 0.997639 0.997639 -7801.44 -7801.18 0.0463462 0.0631439 0.462962 1 0.465556 2 NA
2:165619163_T_G rs355838 02 165619163 T G NA 0 0 56394.1 175428 135821 -1.33878e-09 367643 0.391979 0.992057 0.992057 0 0 166.078 527.278 461.643 0 1155 0.37205 0.994568 0.994568 0 0 56228 174901 135359 -6.23857e-12 366488 0.392041 0.99205 0.99205 -7801.44 -7799.58 0.0833381 0.0432736 0.0541238 1 0.0533049 3 NA
rs2287623 rs2287623 02 169830155 G A NA 0 0 57765 176327 133551 0 367643 0.39693 1 1 0 0 179 554 422 0 1155 0.394805 1 1 0 0 57586 175773 133129 0 366488 0.396937 1 1 -7801.44 -7801.43 0.00733272 0.0426888 0.863617 1 0.863583 2 NA
rs1047891 rs1047891 02 211540507 C A NA 0 0 172182 158724 36737 0 367643 0.315793 1 1 0 0 545 504 106 0 1155 0.309957 1 1 0 0 171637 158220 36631 0 366488 0.315811 1 1 -7801.44 -7801.25 -0.0279017 0.0450453 0.535643 1 0.53493 2 NA
rs1250229 rs1250229 02 216304384 T C NA 0 0 24475 143800 199368 0 367643 0.262143 1 1 0 0 72 462 621 0 1155 0.262338 1 1 0 0 24403 143338 198747 0 366488 0.262142 1 1 -7801.44 -7801.44 0.000737363 0.0476491 0.987653 1 0.987651 1 NA
2:227122216_G_T rs1515110 02 227122216 G T NA 0 0 48616.5 170063 148964 2.56114e-09 367643 0.363526 0.998217 0.998217 0 0 122.98 532.012 500.008 0 1155 0.336785 0.999349 0.999349 0 0 48493.5 169531 148464 1.15818e-12 366488 0.36361 0.998214 0.998214 -7801.44 -7797.83 0.117902 0.0441135 0.00752465 1 0.00716319 3 NA
rs11563251 rs11563251 02 234679384 C T NA 0 0 290918 72185 4540 0 367643 0.110522 1 1 0 0 923 222 10 0 1155 0.104762 1 1 0 0 289995 71963 4530 0 366488 0.11054 1 1 -7801.44 -7801.05 -0.0600648 0.068021 0.377219 1 0.373448 2 NA
3:12296469_G_A rs9875338 03 12296469 G A NA 0 0 132606 176147 58890 -2.91038e-10 367643 0.399745 0.998416 0.998416 0 0 420.627 547.518 186.855 0 1155 0.3988 0.998625 0.998625 0 0 132186 175599 58703.1 -7.60281e-13 366488 0.399748 0.998415 0.998415 -7801.44 -7801.44 -0.000525948 0.0425756 0.990144 1 0.990143 1 NA
rs7640978 rs7640978 03 32533010 C T NA 0 0 305159 59567 2917 0 367643 0.0889463 1 1 0 0 971 176 8 0 1155 0.0831169 1 1 0 0 304188 59391 2909 0 366488 0.0889647 1 1 -7801.44 -7800.94 -0.0749204 0.0754885 0.320966 1 0.315932 2 NA
Affx-22382690 rs2290547 03 47061183 G A NA 0 0 250154 106011 11478 0 367643 0.175397 1 1 0 0 776 345 34 0 1155 0.178788 1 1 0 0 249378 105666 11444 0 366488 0.175386 1 1 -7801.44 -7801.38 0.0203157 0.0543639 0.708629 1 0.709231 2 NA
3:50113034_A_G rs2240327 03 50113034 A G NA 0 0 100638 183372 83633 1.04774e-09 367643 0.476873 0.999813 0.999813 0 0 319.2 562.753 273.047 0 1155 0.48002 0.999597 0.999597 0 0 100319 182809 83360 -3.12639e-13 366488 0.476863 0.999814 0.999814 -7801.44 -7801.39 0.0141963 0.0424537 0.738081 1 0.738096 2 NA
rs13326165 rs13326165 03 52532118 A G NA 0 0 15457 119234 232952 0 367643 0.204204 1 1 0 0 50 376 729 0 1155 0.206061 1 1 0 0 15407 118858 232223 0 366488 0.204198 1 1 -7801.44 -7801.42 -0.0115038 0.0516752 0.823833 1 0.824024 2 NA
rs6805251 rs6805251 03 119560606 T C NA 0 0 53883 173728 140032 0 367643 0.382836 1 1 0 0 160 536 459 0 1155 0.370563 1 1 0 0 53723 173192 139573 0 366488 0.382875 1 1 -7801.44 -7800.76 0.0503341 0.043169 0.243624 1 0.242628 2 NA
rs17345563 rs17345563 03 132209203 A G NA 0 0 289342 73619 4682 0 367643 0.112858 1 1 0 0 913 230 12 0 1155 0.109957 1 1 0 0 288429 73389 4670 0 366488 0.112867 1 1 -7801.44 -7801.37 -0.0249295 0.0666448 0.708356 1 0.707459 2 NA
3:135932359_C_T rs687339 03 135932359 C T NA 0 0 19126.1 129473 219044 -5.87897e-09 367643 0.228108 0.997226 0.997226 0 0 52.9922 396.871 705.137 0 1155 0.217686 0.997382 0.997382 0 0 19073.1 129076 218339 -6.8745e-12 366488 0.228141 0.997226 0.997226 -7801.44 -7800.76 0.0587285 0.0505775 0.245578 1 0.242999 2 NA
3:156798294_A_G rs1482852 03 156798294 A G NA 0 0 131835 177038 58770 2.21189e-09 367643 0.40063 0.996846 0.996846 0 0 401.635 554.145 199.22 0 1155 0.412374 0.996185 0.996185 0 0 131433 176484 58570.8 -4.30411e-12 366488 0.400593 0.996848 0.996848 -7801.44 -7800.75 0.050181 0.0425266 0.238004 1 0.238704 2 NA
3:170727218_G_A rs10513688 03 170727218 G A NA 0 0 299650 64523.6 3469.13 6.98492e-10 367643 0.0971891 0.999859 0.999859 0 0 930.996 214.004 10 0 1155 0.1013 0.999981 0.999981 0 0 298719 64309.5 3459.13 -1.12266e-12 366488 0.0971762 0.999858 0.999858 -7801.44 -7801.22 0.0469496 0.0690964 0.496834 1 0.499496 2 NA
rs6831256 rs6831256 04 3473139 A G NA 0 0 122347 179591 65705 0 367643 0.422966 1 1 0 0 400 571 184 0 1155 0.406494 1 1 0 0 121947 179020 65521 0 366488 0.423018 1 1 -7801.44 -7800.28 -0.064769 0.0424653 0.127204 1 0.126473 2 NA
4:26062990_A_G rs10019888 04 26062990 A G NA 0 0 256257 101247 10139.8 2.09548e-09 367643 0.165277 0.990718 0.990718 0 0 839.976 277.549 37.4745 0 1155 0.152597 0.987601 0.987601 0 0 255417 100969 10102.3 1.42437e-11 366488 0.165317 0.990727 0.990727 -7801.44 -7800.14 -0.0932543 0.0582961 0.109673 1 0.105844 3 NA
rs442177 rs442177 04 88030261 G T NA 0 0 60686 177403 129554 0 367643 0.406338 1 1 0 0 195 567 393 0 1155 0.414286 1 1 0 0 60491 176836 129161 0 366488 0.406313 1 1 -7801.44 -7801.18 -0.0308527 0.0423395 0.466186 1 0.466583 2 NA
4:88160140_C_T rs10029254 04 88160140 C T NA 0 0 217282 130595 19765.7 -4.07454e-10 367643 0.231375 0.999771 0.999771 0 0 678.047 413.957 62.9961 0 1155 0.233744 0.99988 0.99988 0 0 216604 130181 19702.7 4.9738e-13 366488 0.231367 0.999771 0.999771 -7801.44 -7801.43 0.0075349 0.0492648 0.87844 1 0.87852 2 NA
rs3822072 rs3822072 04 89741269 G A NA 0 0 110799 182140 74704 0 367643 0.45091 1 1 0 0 324 619 212 0 1155 0.451515 1 1 0 0 110475 181521 74492 0 366488 0.450908 1 1 -7801.44 -7801.43 0.00639532 0.0419228 0.878753 1 0.878766 2 NA
rs2602836 rs2602836 04 100014805 A G NA 0 0 64743 179602 123298 0 367643 0.420364 1 1 0 0 198 592 365 0 1155 0.427706 1 1 0 0 64545 179010 122933 0 366488 0.420341 1 1 -7801.44 -7801.21 -0.0291846 0.0421918 0.489117 1 0.489426 2 NA
rs13107325 rs13107325 04 103188709 C T NA 0 0 314590 51084 1969 0 367643 0.0748307 1 1 0 0 996 149 10 0 1155 0.0731602 1 1 0 0 313594 50935 1959 0 366488 0.074836 1 1 -7801.44 -7801.42 -0.0182335 0.0802453 0.820251 1 0.8198 2 NA
rs6450176 rs6450176 05 53298025 G A NA 0 0 205174 139039 23430 0 367643 0.252825 1 1 0 0 615 454 86 0 1155 0.270996 1 1 0 0 204559 138585 23344 0 366488 0.252768 1 1 -7801.44 -7799.5 0.0931054 0.0469231 0.0472324 1 0.0488295 3 NA
5:55861786_C_T rs9686661 05 55861786 C T NA 0 0 235368 117459 14815.2 1.10595e-09 367643 0.200044 0.999703 0.999703 0 0 714.675 401.325 39 0 1155 0.2075 0.99939 0.99939 0 0 234654 117058 14776.2 -2.70006e-13 366488 0.200021 0.999704 0.999704 -7801.44 -7801 0.0484998 0.0513819 0.345217 1 0.347501 2 NA
5:67714246_A_G rs4976033 05 67714246 A G NA 0 0 131266 176824 59552.2 1.78115e-08 367643 0.402468 0.972517 0.972517 0 0 409.392 547.063 198.545 0 1155 0.408724 0.972889 0.972889 0 0 130857 176277 59353.6 5.69482e-11 366488 0.402448 0.972516 0.972516 -7801.44 -7801.26 0.0258961 0.0430089 0.547101 1 0.547427 2 NA
5:74562029_C_G rs2006760 05 74562029 C G NA 0 0 232590 119597 15455.7 1.88011e-08 367643 0.204694 0.974957 0.974957 0 0 717.533 393.298 44.1686 0 1155 0.2085 0.97791 0.97791 0 0 231873 119204 15411.5 2.69029e-11 366488 0.204682 0.974948 0.974948 -7801.44 -7801.31 0.0272142 0.0518927 0.599978 1 0.600957 2 NA
rs7703051 rs7703051 05 74625487 C A NA 0 0 143744 172116 51783 0 367643 0.374932 1 1 0 0 457 532 166 0 1155 0.374026 1 1 0 0 143287 171584 51617 0 366488 0.374935 1 1 -7801.44 -7801.44 -0.00427726 0.0430702 0.920893 1 0.920879 2 NA
5:74648496_G_T rs17238484 05 74648496 G T NA 0 0 220697 127980 18965.4 5.82077e-11 367643 0.225642 0.999474 0.999474 0 0 693.004 384.996 77 0 1155 0.233332 0.999934 0.999934 0 0 220004 127595 18888.4 -2.02505e-12 366488 0.225617 0.999472 0.999472 -7801.44 -7801.04 0.0444927 0.0491857 0.365686 1 0.367595 2 NA
rs12916 rs12916 05 74656539 T C NA 0 0 132174 176634 58835 0 367643 0.400258 1 1 0 0 413 556 186 0 1155 0.401732 1 1 0 0 131761 176078 58649 0 366488 0.400253 1 1 -7801.44 -7801.44 0.00564974 0.0425478 0.894363 1 0.894382 2 NA
rs4530754 rs4530754 05 122855416 G A NA 0 0 76387 182339 108917 0 367643 0.455759 1 1 0 0 235 564 356 0 1155 0.447619 1 1 0 0 76152 181775 108561 0 366488 0.455784 1 1 -7801.44 -7801.1 0.0345937 0.0419285 0.409336 1 0.409066 2 NA
rs6882076 rs6882076 05 156390297 T C NA 0 0 49177 170283 148183 0 367643 0.36535 1 1 0 0 140 525 490 0 1155 0.348485 1 1 0 0 49037 169758 147693 0 366488 0.365404 1 1 -7801.44 -7800.07 0.072305 0.0437116 0.0980998 1 0.0969078 2 NA
6:16109163_A_C rs2294261 06 16109163 A C NA 0 0 95768.4 183285 88590.1 2.67755e-09 367643 0.490237 0.994417 0.994417 0 0 315.004 557.906 282.09 0 1155 0.485752 0.99366 0.99366 0 0 95453.4 182727 88308 2.97362e-12 366488 0.490252 0.994419 0.994419 -7801.44 -7801.37 -0.016625 0.0418212 0.690981 1 0.690959 2 NA
6:26093141_G_A rs1800562 06 26093141 G A NA 0 0 313477 51911.4 2254.63 2.79397e-09 367643 0.0767329 0.997285 0.997285 0 0 970.051 169.965 14.9843 0 1155 0.0865512 0.998313 0.998313 0 0 312507 51741.4 2239.65 -3.08376e-12 366488 0.0767019 0.997281 0.997281 -7801.44 -7799.9 0.132786 0.0743193 0.0739863 1 0.0792943 3 NA
rs2247056 rs2247056 06 31265490 T C NA 0 0 32592 153707 181344 0 367643 0.297695 1 1 0 0 102 462 591 0 1155 0.288312 1 1 0 0 32490 153245 180753 0 366488 0.297725 1 1 -7801.44 -7800.88 0.0488636 0.0462232 0.290455 1 0.28885 2 NA
6:34563164_A_G rs205262 06 34563164 A G NA 0 0 196653 144337 26652.4 8.14907e-10 367643 0.268796 0.998621 0.998621 0 0 612.702 461.945 80.3529 0 1155 0.269546 0.996837 0.996837 0 0 196041 143875 26572 1.43885e-12 366488 0.268794 0.998627 0.998627 -7801.44 -7801.44 0.00365548 0.0470374 0.938055 1 0.938073 2 NA
6:43757896_C_A rs998584 06 43757896 C A NA 0 0 98516.4 183590 85536.2 -1.22818e-08 367643 0.482347 0.994692 0.994692 0 0 318.675 561.957 274.369 0 1155 0.48082 0.996258 0.996258 0 0 98197.7 183028 85261.9 -3.08251e-11 366488 0.482352 0.994687 0.994687 -7801.44 -7801.44 -0.00379914 0.0418041 0.927588 1 0.927587 2 NA
rs17789218 rs17789218 06 100600097 T C NA 0 0 209856 135892 21895 0 367643 0.24437 1 1 0 0 635 441 79 0 1155 0.259307 1 1 0 0 209221 135451 21816 0 366488 0.244323 1 1 -7801.44 -7800.05 0.0800783 0.047604 0.0925349 1 0.0946445 3 NA
6:116337503_G_A rs868943 06 116337503 G A NA 0 0 122660 178886 66096.8 -2.50293e-09 367643 0.423073 0.999376 0.999376 0 0 372.09 572.906 210.004 0 1155 0.429833 0.99956 0.99956 0 0 122288 178313 65886.8 -2.26308e-12 366488 0.423052 0.999376 0.999376 -7801.44 -7801.17 0.0311551 0.0420925 0.459204 1 0.459538 2 NA
rs9491696 rs9491696 06 127452639 C G NA 0 0 94122 184018 89503 0 367643 0.493718 1 1 0 0 302 591 262 0 1155 0.482684 1 1 0 0 93820 183427 89241 0 366488 0.493753 1 1 -7801.44 -7800.79 -0.047622 0.041752 0.25404 1 0.253932 2 NA
6:139831757_T_C rs634869 06 139831757 T C NA 0 0 61843.2 177574 128225 -6.40284e-10 367643 0.409719 0.999687 0.999687 0 0 204.016 592.984 358 0 1155 0.43334 0.999918 0.999918 0 0 61639.2 176981 127867 -6.64357e-13 366488 0.409645 0.999687 0.999687 -7801.44 -7798.9 -0.0949942 0.0420346 0.0238272 1 0.0241477 3 NA
6:152040291_T_C rs12525163 06 152040291 T C NA 0 0 193889 146385 27368.9 7.567e-10 367643 0.27353 0.998573 0.998573 0 0 603.318 471.745 79.9373 0 1155 0.273428 0.997719 0.997719 0 0 193286 145913 27289 -2.4869e-12 366488 0.27353 0.998575 0.998575 -7801.44 -7801.44 -0.00385017 0.0468712 0.934533 1 0.934514 2 NA
6:160575985_C_T rs2297374 06 160575985 C T NA 0 0 144005 171907 51731.5 -5.76256e-09 367643 0.374507 0.996826 0.996826 0 0 454.408 539.208 161.384 0 1155 0.37315 0.994691 0.994691 0 0 143550 171367 51570.1 -2.10818e-11 366488 0.374511 0.996833 0.996833 -7801.44 -7801.44 -0.00272785 0.0431826 0.949631 1 0.949625 2 NA
rs1564348 rs1564348 06 160578860 T C NA 0 0 253320 103781 10542 0 367643 0.169818 1 1 0 0 821 298 36 0 1155 0.160173 1 1 0 0 252499 103483 10506 0 366488 0.169849 1 1 -7801.44 -7800.67 -0.0701761 0.0568593 0.217126 1 0.213511 2 NA
rs702485 rs702485 07 6449272 A G NA 0 0 109073 182191 76379 0 367643 0.455536 1 1 0 0 360 538 257 0 1155 0.455411 1 1 0 0 108713 181653 76122 0 366488 0.455536 1 1 -7801.44 -7801.44 0.000731615 0.0418768 0.986061 1 0.986062 1 NA
7:16152174_T_A rs17286602 07 16152174 T A NA 0 0 120209 180211 67223.6 -9.31323e-10 367643 0.42794 0.996459 0.996459 0 0 385.549 559.384 210.067 0 1155 0.424034 0.997074 0.997074 0 0 119823 179652 67013.5 -5.20028e-12 366488 0.427952 0.996457 0.996457 -7801.44 -7801.34 -0.0191398 0.0422703 0.650697 1 0.650542 2 NA
rs10282707 rs10282707 07 17911038 C T NA 0 0 133679 176084 57880 0 367643 0.396912 1 1 0 0 439 544 172 0 1155 0.384416 1 1 0 0 133240 175540 57708 0 366488 0.396952 1 1 -7801.44 -7800.76 -0.0499529 0.0428759 0.243995 1 0.243118 2 NA
rs12670798 rs12670798 07 21607352 T C NA 0 0 208530 136828 22285 0 367643 0.246704 1 1 0 0 679 408 68 0 1155 0.235498 1 1 0 0 207851 136420 22217 0 366488 0.246739 1 1 -7801.44 -7800.55 -0.0652045 0.0491559 0.184679 1 0.182198 2 NA
rs4722551 rs4722551 07 25991826 T C NA 0 0 260226 98082 9335 0 367643 0.158784 1 1 0 0 810 318 27 0 1155 0.161039 1 1 0 0 259416 97764 9308 0 366488 0.158777 1 1 -7801.44 -7801.39 0.0189573 0.0566641 0.73796 1 0.738498 2 NA
rs2073547 rs2073547 07 44582331 A G NA 0 0 245464 109051 13128 0 367643 0.18402 1 1 0 0 786 329 40 0 1155 0.177056 1 1 0 0 244678 108722 13088 0 366488 0.184041 1 1 -7801.44 -7801.06 -0.0474244 0.0542928 0.382394 1 0.379927 2 NA
rs217386 rs217386 07 44600695 G A NA 0 0 122011 179193 66439 0 367643 0.424421 1 1 0 0 389 550 216 0 1155 0.425108 1 1 0 0 121622 178643 66223 0 366488 0.424419 1 1 -7801.44 -7801.44 0.00425812 0.0421175 0.91947 1 0.919479 2 NA
rs4917014 rs4917014 07 50305863 T G NA 0 0 170033 160292 37318 0 367643 0.319506 1 1 0 0 537 507 111 0 1155 0.315584 1 1 0 0 169496 159785 37207 0 366488 0.319518 1 1 -7801.44 -7801.35 -0.0199929 0.0449258 0.656306 1 0.655918 2 NA
rs17145738 rs17145738 07 72982874 C T NA 0 0 283453 78574 5616 0 367643 0.122138 1 1 0 0 893 247 15 0 1155 0.119913 1 1 0 0 282560 78327 5601 0 366488 0.122145 1 1 -7801.44 -7801.39 -0.0208926 0.0640619 0.744325 1 0.743672 2 NA
rs799160 rs799160 07 73060006 C T NA 0 0 96065 183981 87597 0 367643 0.488483 1 1 0 0 293 595 267 0 1155 0.488745 1 1 0 0 95772 183386 87330 0 366488 0.488483 1 1 -7801.44 -7801.44 -0.000724591 0.041766 0.986158 1 0.986158 1 NA
7:116358044_A_G rs38855 07 116358044 A G NA 0 0 103008 183294 81340.4 -5.93718e-09 367643 0.470531 0.989759 0.989759 0 0 350.624 539.4 264.976 0 1155 0.462923 0.992565 0.992565 0 0 102658 182755 81075.4 -1.21787e-11 366488 0.470555 0.98975 0.98975 -7801.44 -7801.18 -0.0307939 0.0419593 0.46301 1 0.462847 2 NA
7:130444934_A_G rs3996352 07 130444934 A G NA 0 0 94827.4 183503 89312.7 3.14321e-09 367643 0.4925 0.996092 0.996092 0 0 304.38 580.769 269.851 0 1155 0.485052 0.99584 0.99584 0 0 94523 182922 89042.8 -7.7236e-12 366488 0.492523 0.996093 0.996093 -7801.44 -7801.19 -0.0296573 0.0417905 0.477911 1 0.477855 2 NA
rs17173637 rs17173637 07 150529449 T C NA 0 0 308079 56892 2672 0 367643 0.0846419 1 1 0 0 972 174 9 0 1155 0.0831169 1 1 0 0 307107 56718 2663 0 366488 0.0846467 1 1 -7801.44 -7801.39 -0.0253989 0.0755086 0.736591 1 0.7357 2 NA
8:9184231_G_A rs4240624 08 9184231 G A NA 0 0 3037.28 61092.2 303513 1.74623e-10 367643 0.0913478 0.999323 0.999323 0 0 6.98824 186.969 961.043 0 1155 0.0869892 0.999665 0.999665 0 0 3030.29 60905.3 302552 1.13687e-13 366488 0.0913616 0.999322 0.999322 -7801.44 -7801.12 0.0589418 0.0740004 0.425737 1 0.421993 2 NA
8:9267117_C_T rs9693857 08 9267117 C T NA 0 0 112966 181961 72716.1 -1.22236e-09 367643 0.44526 0.99529 0.99529 0 0 353.557 555.847 245.596 0 1155 0.453264 0.99567 0.99567 0 0 112612 181405 72470.5 -1.9984e-11 366488 0.445234 0.995289 0.995289 -7801.44 -7801.09 0.0355464 0.0420046 0.397413 1 0.397684 2 NA
8:15799853_G_C rs4332136 08 15799853 G C NA 0 0 361800 5821.84 21 3.14321e-09 367643 0.0079749 0.978214 0.978214 0 0 1136.23 18.7725 0 0 1155 0.00812664 0.981384 0.981384 0 0 360664 5803.06 21 3.46034e-12 366488 0.00797443 0.978204 0.978204 -7801.44 -7801.44 0.0191562 0.234498 0.934893 1 0.935098 2 NA
rs4921914 rs4921914 08 18272438 C T NA 0 0 17863 128037 221743 0 367643 0.22272 1 1 0 0 59 400 696 0 1155 0.224242 1 1 0 0 17804 127637 221047 0 366488 0.222715 1 1 -7801.44 -7801.43 -0.00703655 0.0501225 0.888354 1 0.888425 2 NA
rs12678919 rs12678919 08 19844222 A G NA 0 0 299569 64598 3476 0 367643 0.0973091 1 1 0 0 923 219 13 0 1155 0.106061 1 1 0 0 298646 64379 3463 0 366488 0.0972815 1 1 -7801.44 -7800.47 0.0957403 0.0677268 0.157472 1 0.162673 3 NA
8:19865843_G_A rs894210 08 19865843 G A NA 0 0 77462.3 182791 107390 1.74623e-09 367643 0.459298 0.992946 0.992946 0 0 219.804 604.376 330.82 0 1155 0.451941 0.994958 0.994958 0 0 77242.5 182186 107059 -7.63833e-12 366488 0.459321 0.99294 0.99294 -7801.44 -7801.21 0.0288791 0.0420298 0.492013 1 0.49182 2 NA
rs10102164 rs10102164 08 55421614 G A NA 0 0 228406 122700 16537 0 367643 0.211855 1 1 0 0 717 383 55 0 1155 0.21342 1 1 0 0 227689 122317 16482 0 366488 0.21185 1 1 -7801.44 -7801.44 0.00595859 0.0508849 0.906781 1 0.906834 2 NA
8:59385919_C_T rs2326077 08 59385919 C T NA 0 0 41722.8 164216 161704 -2.85218e-09 367643 0.336823 0.998927 0.998927 0 0 129.012 531.176 494.812 0 1155 0.341645 0.998017 0.998017 0 0 41593.8 163685 161210 5.93303e-13 366488 0.336808 0.99893 0.99893 -7801.44 -7801.32 -0.021727 0.0439953 0.621413 1 0.621813 2 NA
rs2293889 rs2293889 08 116599199 T G NA 0 0 68124 181368 118151 0 367643 0.431963 1 1 0 0 248 557 350 0 1155 0.455844 1 1 0 0 67876 180811 117801 0 366488 0.431887 1 1 -7801.44 -7798.73 -0.0979085 0.0419759 0.0196749 1 0.0198713 3 NA
8:116663898_G_A rs2737252 08 116663898 G A NA 0 0 189831 148639 29173.6 1.57161e-09 367643 0.281504 0.996606 0.996606 0 0 559.125 491.376 104.498 0 1155 0.303192 0.997746 0.997746 0 0 189271 148147 29069.1 -7.23688e-12 366488 0.281436 0.996602 0.996602 -7801.44 -7799.12 0.0986183 0.0454323 0.0299563 1 0.0310466 3 NA
8:121868551_G_T rs4871137 08 121868551 G T NA 0 0 37343.3 159071 171229 -1.97906e-09 367643 0.317913 0.997721 0.997721 0 0 101.008 499.086 554.906 0 1155 0.303507 0.998765 0.998765 0 0 37242.3 158572 170674 -6.49436e-12 366488 0.317959 0.997717 0.997717 -7801.44 -7800.34 0.0670591 0.0453549 0.139263 1 0.137563 2 NA
8:126474306_G_A rs2980885 08 126474306 G A NA 0 0 18550.5 128653 220440 -2.40398e-08 367643 0.225428 0.979756 0.979756 0 0 56.7529 389.957 708.29 0 1155 0.217949 0.98711 0.98711 0 0 18493.7 128263 219731 -6.10676e-11 366488 0.225451 0.979734 0.979734 -7801.44 -7801.14 0.0397333 0.0508987 0.435017 1 0.433307 2 NA
8:126482621_C_A rs2954022 08 126482621 C A NA 0 0 105014 183109 79520.4 -8.73115e-10 367643 0.465328 0.999672 0.999672 0 0 308.004 581.776 265.22 0 1155 0.481479 0.999202 0.999202 0 0 104706 182527 79255.2 -6.64357e-13 366488 0.465277 0.999673 0.999673 -7801.44 -7800.34 0.0622202 0.0417579 0.136218 1 0.136399 2 NA
8:126482621_C_T rs2954022 08 126482621 C T NA 0 0 367299 343.506 0.113725 4.19095e-09 367643 0.000467482 0.694179 0.694179 0 0 1154.93 0.0745098 0 0 1155 3.22553e-05 0.0183378 0.0183378 0 0 366144 343.431 0.113725 3.63087e-12 366488 0.000468854 0.694325 0.694325 -7801.44 -7800.5 -8.00432 56.2025 0.886749 1 0.168994 8 NA
rs4075205 rs4075205 08 144284709 T C NA 0 0 105980 182903 78760 0 367643 0.46298 1 1 0 0 323 582 250 0 1155 0.468398 1 1 0 0 105657 182321 78510 0 366488 0.462963 1 1 -7801.44 -7801.33 0.0196263 0.041803 0.638715 1 0.638786 2 NA
8:145022657_G_T rs7832643 08 145022657 G T NA 0 0 130835 177109 59698.9 1.86265e-09 367643 0.403254 0.99187 0.99187 0 0 429.525 542.431 183.043 0 1155 0.393298 0.991901 0.991901 0 0 130405 176567 59515.9 -5.94191e-13 366488 0.403286 0.99187 0.99187 -7801.44 -7801 -0.0404455 0.042867 0.345419 1 0.344738 2 NA
9:2640759_A_G rs3780181 09 2640759 A G NA 0 0 319761 46182.4 1699.8 7.10133e-09 367643 0.0674323 0.983967 0.983967 0 0 1014.18 134.875 5.94118 0 1155 0.0635311 0.988686 0.988686 0 0 318747 46047.6 1693.86 1.0532e-11 366488 0.0674446 0.983953 0.983953 -7801.44 -7801.2 -0.0598618 0.0859131 0.485946 1 0.482098 2 NA
9:15304782_C_A rs686030 09 15304782 C A NA 0 0 7307.74 89274.9 271060 1.16415e-10 367643 0.141292 0.997838 0.997838 0 0 30.102 297.882 827.016 0 1155 0.155016 0.996988 0.996988 0 0 7277.64 88977 270233 -3.5385e-12 366488 0.141249 0.997841 0.997841 -7801.44 -7799.69 -0.109323 0.0577029 0.0581481 1 0.0613443 3 NA
9:16904846_C_T rs7033354 09 16904846 C T NA 0 0 38090 160241 169312 -2.73576e-09 367643 0.321537 0.99779 0.99779 0 0 120.118 513.212 521.671 0 1155 0.326168 0.998462 0.998462 0 0 37969.9 159728 168790 -1.09068e-11 366488 0.321522 0.997787 0.997787 -7801.44 -7801.32 -0.0220174 0.0445021 0.620776 1 0.621222 2 NA
rs1883025 rs1883025 09 107664301 C T NA 0 0 204221 139492 23930 0 367643 0.254802 1 1 0 0 675 396 84 0 1155 0.244156 1 1 0 0 203546 139096 23846 0 366488 0.254835 1 1 -7801.44 -7800.85 -0.0527935 0.0485206 0.276568 1 0.274433 2 NA
9:107684230_T_G rs2472509 09 107684230 T G NA 0 0 166632 161775 39235.5 8.26549e-09 367643 0.326739 0.982562 0.982562 0 0 557.275 483.863 113.863 0 1155 0.308047 0.983031 0.983031 0 0 166075 161291 39121.6 -1.37526e-11 366488 0.326797 0.98256 0.98256 -7801.44 -7799.61 -0.0867171 0.0455628 0.0570089 1 0.0556516 3 NA
rs8176720 rs8176720 09 136132873 T C NA 0 0 165335 162059 40249 0 367643 0.329881 1 1 0 0 502 518 135 0 1155 0.341126 1 1 0 0 164833 161541 40114 0 366488 0.329846 1 1 -7801.44 -7800.63 0.0562494 0.0439487 0.200585 1 0.201947 2 NA
rs579459 rs579459 09 136154168 T C NA 0 0 230673 121134 15836 0 367643 0.207818 1 1 0 0 741 366 48 0 1155 0.2 1 1 0 0 229932 120768 15788 0 366488 0.207843 1 1 -7801.44 -7800.92 -0.0533104 0.0522551 0.307636 1 0.30511 2 NA
10:5196273_A_G rs1781930 10 5196273 A G NA 0 0 11602.8 107622 248418 5.82077e-11 367643 0.177928 0.999538 0.999538 0 0 38.9882 349.02 766.992 0 1155 0.184847 0.999921 0.999921 0 0 11563.8 107273 247651 -4.83169e-13 366488 0.177906 0.999537 0.999537 -7801.44 -7801.12 -0.0434233 0.0537322 0.419008 1 0.421117 2 NA
rs970548 rs970548 10 46013277 A C NA 0 0 208592 136658 22393 0 367643 0.246767 1 1 0 0 669 419 67 0 1155 0.239394 1 1 0 0 207923 136239 22326 0 366488 0.24679 1 1 -7801.44 -7801.07 -0.0421009 0.048837 0.388649 1 0.386932 2 NA
10:65301725_T_C rs7897379 10 65301725 T C NA 0 0 99877.9 183743 84022.2 -1.04774e-09 367643 0.478436 0.9991 0.9991 0 0 308.373 597.647 248.98 0 1155 0.474289 0.998832 0.998832 0 0 99569.5 183145 83773.3 -2.17426e-12 366488 0.478449 0.999101 0.999101 -7801.44 -7801.36 -0.0176348 0.0418116 0.673194 1 0.673149 2 NA
rs2068888 rs2068888 10 94839642 G A NA 0 0 111308 181936 74399 0 367643 0.449803 1 1 0 0 347 559 249 0 1155 0.457576 1 1 0 0 110961 181377 74150 0 366488 0.449779 1 1 -7801.44 -7801.11 0.0341149 0.041848 0.414952 1 0.415187 2 NA
rs2255141 rs2255141 10 113933886 A G NA 0 0 27847 146638 193158 0 367643 0.275175 1 1 0 0 88 452 615 0 1155 0.271861 1 1 0 0 27759 146186 192543 0 366488 0.275185 1 1 -7801.44 -7801.39 0.0159054 0.0468683 0.734336 1 0.73403 2 NA
rs2923084 rs2923084 11 10388782 A G NA 0 0 248214 107729 11700 0 367643 0.178337 1 1 0 0 827 296 32 0 1155 0.155844 1 1 0 0 247387 107433 11668 0 366488 0.178408 1 1 -7801.44 -7797.29 -0.16254 0.0574485 0.00466485 1 0.00395306 3 NA
11:14276999_G_A rs2303975 11 14276999 G A NA 0 0 290446 72723.9 4473.22 -2.32831e-10 367643 0.111073 0.995931 0.995931 0 0 936.894 203.129 14.9765 0 1155 0.100901 0.995866 0.995866 0 0 289509 72520.8 4458.24 2.19025e-12 366488 0.111105 0.995931 0.995931 -7801.44 -7800.2 -0.107966 0.0694041 0.119801 1 0.114577 3 NA
11:18656271_C_T rs10832962 11 18656271 C T NA 0 0 24576.6 141039 202027 -3.49246e-09 367643 0.258664 0.997176 0.997176 0 0 87.2667 427.698 640.035 0 1155 0.260706 0.996433 0.996433 0 0 24489.4 140611 201387 -1.53335e-11 366488 0.258658 0.997179 0.997179 -7801.44 -7801.41 -0.0128348 0.0475782 0.787343 1 0.787555 2 NA
rs326214 rs326214 11 47298360 G A NA 0 0 38540 160496 168607 0 367643 0.323107 1 1 0 0 119 510 526 0 1155 0.32381 1 1 0 0 38421 159986 168081 0 366488 0.323105 1 1 -7801.44 -7801.44 0.00109313 0.0445272 0.980414 1 0.980409 1 NA
rs17788930 rs17788930 11 47752775 A G NA 0 0 156993 166090 44560 0 367643 0.347089 1 1 0 0 497 520 138 0 1155 0.344589 1 1 0 0 156496 165570 44422 0 366488 0.347097 1 1 -7801.44 -7801.42 -0.00965093 0.043807 0.825633 1 0.825548 2 NA
11:51512090_T_C rs11246602 11 51512090 T C NA 0 0 276639 84522.2 6482.33 3.20142e-09 367643 0.132584 0.998718 0.998718 0 0 891.824 249.122 14.0549 0 1155 0.120014 0.998617 0.998617 0 0 275747 84273 6468.27 4.76064e-13 366488 0.132623 0.998718 0.998718 -7801.44 -7799.62 -0.120813 0.0641929 0.0598322 1 0.0560304 3 NA
11:55324308_A_G rs12226802 11 55324308 A G NA 0 0 279135 82421 6086.81 -1.16415e-10 367643 0.12865 0.999736 0.999736 0 0 896.976 244.024 14 0 1155 0.117759 0.999808 0.999808 0 0 278238 82177 6072.81 -1.48503e-12 366488 0.128684 0.999736 0.999736 -7801.44 -7800.04 -0.107019 0.0646895 0.0980576 1 0.0935705 3 NA
rs174532 rs174532 11 61548874 G A NA 0 0 182070 153320 32253 0 367643 0.296247 1 1 0 0 575 479 101 0 1155 0.294805 1 1 0 0 181495 152841 32152 0 366488 0.296251 1 1 -7801.44 -7801.43 -0.00809713 0.0457369 0.859479 1 0.859403 2 NA
rs1535 rs1535 11 61597972 A G NA 0 0 157026 166517 44100 0 367643 0.346419 1 1 0 0 488 524 143 0 1155 0.350649 1 1 0 0 156538 165993 43957 0 366488 0.346406 1 1 -7801.44 -7801.37 0.0171776 0.0436872 0.694175 1 0.694423 2 NA
rs12801636 rs12801636 11 65391317 G A NA 0 0 221001 127937 18705 0 367643 0.224874 1 1 0 0 695 392 68 0 1155 0.228571 1 1 0 0 220306 127545 18637 0 366488 0.224863 1 1 -7801.44 -7801.35 0.0219841 0.0496042 0.657628 1 0.658264 2 NA
rs499974 rs499974 11 75455021 C A NA 0 0 261531 97077 9035 0 367643 0.156602 1 1 0 0 801 324 30 0 1155 0.166234 1 1 0 0 260730 96753 9005 0 366488 0.156571 1 1 -7801.44 -7800.64 0.0716736 0.0559881 0.20049 1 0.204088 2 NA
11:116639104_A_G rs10790162 11 116639104 A G NA 0 0 1652.59 46448.9 319542 4.65661e-10 367643 0.0676663 0.998467 0.998467 0 0 2 132.8 1020.2 0 1155 0.0592208 0.998652 0.998652 0 0 1650.59 46316.1 318521 -2.70006e-13 366488 0.0676929 0.998467 0.998467 -7801.44 -7800.14 0.139894 0.0884134 0.113588 1 0.106289 3 NA
rs603446 rs603446 11 116654435 C T NA 0 0 109750 182299 75594 0 367643 0.453547 1 1 0 0 322 591 242 0 1155 0.465368 1 1 0 0 109428 181708 75352 0 366488 0.45351 1 1 -7801.44 -7800.86 0.0450894 0.0418147 0.280893 1 0.28116 2 NA
11:122534504_T_C rs7117842 11 122534504 T C NA 0 0 146372 171087 50184.2 -1.79862e-08 367643 0.369183 0.988903 0.988903 0 0 459.576 518.122 177.302 0 1155 0.377803 0.988771 0.988771 0 0 145912 170569 50006.9 -4.38174e-11 366488 0.369156 0.988903 0.988903 -7801.44 -7801.07 0.0374316 0.0432191 0.386441 1 0.387189 2 NA
rs11220462 rs11220462 11 126243952 G A NA 0 0 276652 84429 6562 0 367643 0.132674 1 1 0 0 879 257 19 0 1155 0.127706 1 1 0 0 275773 84172 6543 0 366488 0.132689 1 1 -7801.44 -7801.18 -0.0447263 0.0623777 0.473359 1 0.470904 2 NA
12:20463526_A_G rs11045163 12 20463526 A G NA 0 0 119322 180184 68136.7 9.25502e-09 367643 0.430387 0.99506 0.99506 0 0 372.141 573.459 209.4 0 1155 0.429549 0.994625 0.994625 0 0 118950 179611 67927.3 1.86162e-11 366488 0.43039 0.995061 0.995061 -7801.44 -7801.44 -0.00168948 0.0422278 0.968086 1 0.968081 1 NA
12:57844049_C_T rs3741414 12 57844049 C T NA 0 0 211870 134105 21667.2 -8.73115e-10 367643 0.241321 0.999183 0.999183 0 0 671.275 422.004 61.7216 0 1155 0.236124 0.998695 0.998695 0 0 211199 133683 21605.5 -1.93978e-12 366488 0.241337 0.999184 0.999184 -7801.44 -7801.15 -0.0374509 0.0490874 0.445498 1 0.444008 2 NA
rs10861661 rs10861661 12 107174646 A C NA 0 0 208460 137013 22170 0 367643 0.246643 1 1 0 0 645 427 83 0 1155 0.25671 1 1 0 0 207815 136586 22087 0 366488 0.246611 1 1 -7801.44 -7800.82 0.053449 0.0478047 0.263537 1 0.265599 2 NA
12:109950144_A_G rs2241210 12 109950144 A G NA 0 0 83594.8 183070 100978 -3.49246e-10 367643 0.476359 0.999793 0.999793 0 0 265.992 579.855 309.153 0 1155 0.481316 0.999752 0.999752 0 0 83328.8 182490 100669 -6.32383e-13 366488 0.476343 0.999794 0.999794 -7801.44 -7801.35 -0.0180015 0.0416852 0.665854 1 0.665892 2 NA
rs653178 rs653178 12 112007756 C T NA 0 0 85741 183420 98482 0 367643 0.482672 1 1 0 0 250 588 317 0 1155 0.470996 1 1 0 0 85491 182832 98165 0 366488 0.482709 1 1 -7801.44 -7800.84 0.045871 0.0417668 0.272089 1 0.271899 2 NA
12:112310580_G_A rs6489818 12 112310580 G A NA 0 0 249812 106378 11453.5 8.14907e-10 367643 0.175829 0.999793 0.999793 0 0 765 347 43 0 1155 0.187446 1 1 0 0 249047 106031 11410.5 -3.33955e-13 366488 0.175793 0.999792 0.999792 -7801.44 -7800.41 0.0773252 0.053378 0.14744 1 0.150715 3 NA
12:121376416_C_T rs1186380 12 121376416 C T NA 0 0 206323 138394 22926.1 9.77889e-09 367643 0.250577 0.991403 0.991403 0 0 633.831 455.055 66.1137 0 1155 0.254235 0.989544 0.989544 0 0 205689 137939 22860 2.02078e-11 366488 0.250566 0.991409 0.991409 -7801.44 -7801.36 0.019786 0.0481737 0.681277 1 0.681765 2 NA
12:121416650_A_C rs1169288 12 121416650 A C NA 0 0 172202 158881 36559.9 2.20025e-08 367643 0.315524 0.989162 0.989162 0 0 569.016 474.047 111.937 0 1155 0.302131 0.990137 0.990137 0 0 171633 158407 36447.9 3.34595e-11 366488 0.315566 0.989159 0.989159 -7801.44 -7800.56 -0.0606046 0.0456511 0.184324 1 0.182605 2 NA
12:125259888_A_G rs838876 12 125259888 A G NA 0 0 36945.9 159460 171237 -3.17232e-08 367643 0.317362 0.977164 0.977164 0 0 110.843 496.263 547.894 0 1155 0.3108 0.979773 0.979773 0 0 36835 158964 170689 -1.01294e-10 366488 0.317382 0.977156 0.977156 -7801.44 -7801.23 0.0299425 0.0455231 0.510704 1 0.509907 2 NA
12:125283766_C_T rs10773105 12 125283766 C T NA 0 0 89407.4 184024 94211.8 -3.84171e-09 367643 0.493466 0.997077 0.997077 0 0 266.165 566.667 322.169 0 1155 0.475756 0.99557 0.99557 0 0 89141.2 183457 93889.6 -1.78133e-11 366488 0.493522 0.997082 0.997082 -7801.44 -7799.98 0.0716538 0.0418617 0.0869554 1 0.0868069 2 NA
rs4942486 rs4942486 13 32953388 T C NA 0 0 83364 183387 100892 0 367643 0.476162 1 1 0 0 243 572 340 0 1155 0.458009 1 1 0 0 83121 182815 100552 0 366488 0.476219 1 1 -7801.44 -7799.98 0.0715138 0.041835 0.0873723 1 0.087089 2 NA
rs1341267 rs1341267 13 95284980 C A NA 0 0 59052 176304 132287 0 367643 0.400399 1 1 0 0 180 553 422 0 1155 0.395238 1 1 0 0 58872 175751 131865 0 366488 0.400416 1 1 -7801.44 -7801.33 0.0205668 0.0425963 0.629217 1 0.628974 2 NA
rs8017377 rs8017377 14 24883887 G A NA 0 0 101701 183243 82699 0 367643 0.474157 1 1 0 0 326 561 268 0 1155 0.474892 1 1 0 0 101375 182682 82431 0 366488 0.474155 1 1 -7801.44 -7801.44 0.00381055 0.0417289 0.927241 1 0.927243 2 NA
rs4983559 rs4983559 14 105277209 G A NA 0 0 54863 174774 138006 0 367643 0.386924 1 1 0 0 145 553 457 0 1155 0.364935 1 1 0 0 54718 174221 137549 0 366488 0.386994 1 1 -7801.44 -7799.07 0.0941868 0.0433498 0.0298018 1 0.029147 3 NA
rs2412710 rs2412710 15 42683787 G A NA 0 0 354500 13031 112 0 367643 0.018027 1 1 0 0 1116 39 0 0 1155 0.0168831 1 1 0 0 353384 12992 112 0 366488 0.0180306 1 1 -7801.44 -7801.36 -0.0641606 0.161868 0.691827 1 0.688799 2 NA
15:44211273_T_C rs492571 15 44211273 T C NA 0 0 337467 29527.7 648.675 -8.14907e-10 367643 0.0419225 0.997857 0.997857 0 0 1046.98 106.024 2 0 1155 0.0476292 0.999778 0.999778 0 0 336420 29421.6 646.675 3.58824e-13 366488 0.0419045 0.99785 0.99785 -7801.44 -7800.48 0.138817 0.0979236 0.156305 1 0.164923 3 NA
rs1532085 rs1532085 15 58683366 A G NA 0 0 55036 174219 138388 0 367643 0.38664 1 1 0 0 187 550 418 0 1155 0.4 1 1 0 0 54849 173669 137970 0 366488 0.386598 1 1 -7801.44 -7800.59 -0.0556117 0.0425463 0.191184 1 0.192029 2 NA
15:58731153_G_C rs261342 15 58731153 G C NA 0 0 17976.2 126343 223324 -1.64146e-08 367643 0.220725 0.988362 0.988362 0 0 50.4745 396.157 708.369 0 1155 0.215197 0.989581 0.989581 0 0 17925.7 125947 222615 -4.83027e-11 366488 0.220742 0.988359 0.988359 -7801.44 -7801.26 0.0309597 0.0509689 0.54357 1 0.542384 2 NA
rs2652834 rs2652834 15 63396867 A G NA 0 0 12888 111863 242892 0 367643 0.187191 1 1 0 0 40 384 731 0 1155 0.200866 1 1 0 0 12848 111479 242161 0 366488 0.187148 1 1 -7801.44 -7799.98 -0.0897435 0.0520383 0.084606 1 0.0874103 3 NA
15:72566615_C_T rs1035744 15 72566615 C T NA 0 0 26417.8 145276 195949 4.30737e-09 367643 0.269435 0.995229 0.995229 0 0 73.0902 461.169 620.741 0 1155 0.262922 0.99575 0.99575 0 0 26344.7 144815 195328 -7.21911e-12 366488 0.269456 0.995227 0.995227 -7801.44 -7801.19 0.0341523 0.0475261 0.472387 1 0.471208 2 NA
rs3198697 rs3198697 16 15129940 C T NA 0 0 129024 177270 61349 0 367643 0.407961 1 1 0 0 425 549 181 0 1155 0.394372 1 1 0 0 128599 176721 61168 0 366488 0.408004 1 1 -7801.44 -7800.58 -0.0558568 0.042618 0.18998 1 0.189138 2 NA
rs749671 rs749671 16 31088347 G A NA 0 0 144942 171612 51089 0 367643 0.372359 1 1 0 0 458 548 149 0 1155 0.366234 1 1 0 0 144484 171064 50940 0 366488 0.372378 1 1 -7801.44 -7801.28 -0.0247649 0.0432587 0.566995 1 0.566574 2 NA
16:53799977_T_G rs9930333 16 53799977 T G NA 0 0 122315 179595 65732.5 4.07454e-10 367643 0.423046 0.999843 0.999843 0 0 382.678 567.322 205 0 1155 0.423083 0.999576 0.999576 0 0 121933 179028 65527.5 -5.18696e-13 366488 0.423046 0.999844 0.999844 -7801.44 -7801.44 0.000451266 0.0422157 0.991471 1 0.991472 1 NA
rs9989419 rs9989419 16 56985139 A G NA 0 0 57313 175506 134824 0 367643 0.394584 1 1 0 0 185 545 425 0 1155 0.396104 1 1 0 0 57128 174961 134399 0 366488 0.394579 1 1 -7801.44 -7801.44 -0.00589361 0.0425924 0.889946 1 0.889968 2 NA
rs5880 rs5880 16 57015091 G C NA 0 0 327986 38441 1216 0 367643 0.0555879 1 1 0 0 1039 111 5 0 1155 0.052381 1 1 0 0 326947 38330 1211 0 366488 0.055598 1 1 -7801.44 -7801.19 -0.0658416 0.0933665 0.480689 1 0.476337 2 NA
rs16942887 rs16942887 16 67928042 G A NA 0 0 287956 74708 4979 0 367643 0.115147 1 1 0 0 926 210 19 0 1155 0.107359 1 1 0 0 287030 74498 4960 0 366488 0.115172 1 1 -7801.44 -7800.7 -0.0813212 0.0672674 0.226692 1 0.221776 3 NA
16:72057282_A_G rs2288002 16 72057282 A G NA 0 0 69255.7 180711 117676 1.39698e-09 367643 0.434148 0.99485 0.99485 0 0 183.855 598.247 372.898 0 1155 0.418163 0.996685 0.996685 0 0 69071.9 180113 117303 -1.75859e-13 366488 0.434198 0.994844 0.994844 -7801.44 -7800.11 0.0691889 0.0423572 0.102371 1 0.10176 2 NA
rs2000999 rs2000999 16 72108093 G A NA 0 0 241573 112715 13355 0 367643 0.18962 1 1 0 0 730 378 47 0 1155 0.204329 1 1 0 0 240843 112337 13308 0 366488 0.189574 1 1 -7801.44 -7799.8 0.0946086 0.0516646 0.0670696 1 0.0696522 3 NA
rs2925979 rs2925979 16 81534790 T C NA 0 0 33101 154536 180006 0 367643 0.300207 1 1 0 0 86 490 579 0 1155 0.28658 1 1 0 0 33015 154046 179427 0 366488 0.30025 1 1 -7801.44 -7800.33 0.0685052 0.0461009 0.137283 1 0.135408 2 NA
rs314253 rs314253 17 7091650 T C NA 0 0 155761 167026 44856 0 367643 0.349168 1 1 0 0 479 550 126 0 1155 0.347186 1 1 0 0 155282 166476 44730 0 366488 0.349174 1 1 -7801.44 -7801.41 -0.0113655 0.0437717 0.795131 1 0.795016 2 NA
rs4791641 rs4791641 17 8161149 C T NA 0 0 90816 183529 93298 0 367643 0.496624 1 1 0 0 286 573 296 0 1155 0.495671 1 1 0 0 90530 182956 93002 0 366488 0.496627 1 1 -7801.44 -7801.44 0.00320529 0.0416921 0.938719 1 0.938719 2 NA
17:37821435_G_T rs931992 17 37821435 G T NA 0 0 40720.2 163166 163757 3.49246e-10 367643 0.332668 0.998046 0.998046 0 0 127.741 502.22 525.039 0 1155 0.32801 0.998219 0.998219 0 0 40592.5 162663 163232 -3.0056e-12 366488 0.332682 0.998045 0.998045 -7801.44 -7801.3 0.0240748 0.0444422 0.588018 1 0.587508 2 NA
rs8077889 rs8077889 17 41878166 A C NA 0 0 227111 123853 16679 0 367643 0.213809 1 1 0 0 726 374 55 0 1155 0.209524 1 1 0 0 226385 123479 16624 0 366488 0.213823 1 1 -7801.44 -7801.33 -0.0247206 0.0512655 0.629659 1 0.628849 2 NA
17:45391804_T_C rs7225700 17 45391804 T C NA 0 0 46242.7 168507 152894 5.82077e-11 367643 0.354953 0.999518 0.999518 0 0 120.925 537.071 497.004 0 1155 0.337195 0.999829 0.999829 0 0 46121.8 167970 152397 9.166e-13 366488 0.355009 0.999517 0.999517 -7801.44 -7799.68 0.0826416 0.0441363 0.0611487 1 0.0600351 3 NA
17:66882466_T_G rs4148005 17 66882466 T G NA 0 0 171418 159435 36790.2 -6.17001e-09 367643 0.316904 0.998377 0.998377 0 0 525.424 506.18 123.396 0 1155 0.325962 0.998262 0.998262 0 0 170893 158929 36666.8 -9.88365e-12 366488 0.316875 0.998377 0.998377 -7801.44 -7800.94 0.0450935 0.0445598 0.311549 1 0.312821 2 NA
17:76388202_A_G rs4969178 17 76388202 A G NA 0 0 55554.9 174880 137208 1.98488e-08 367643 0.388951 0.976307 0.976307 0 0 177.365 538.267 439.369 0 1155 0.386578 0.976492 0.976492 0 0 55377.5 174342 136768 -2.6799e-11 366488 0.388959 0.976306 0.976306 -7801.44 -7801.41 0.0116875 0.0433298 0.787365 1 0.787271 2 NA
rs4939883 rs4939883 18 47167214 T C NA 0 0 11824 108397 247422 0 367643 0.179583 1 1 0 0 37 331 787 0 1155 0.175325 1 1 0 0 11787 108066 246635 0 366488 0.179597 1 1 -7801.44 -7801.31 0.0282922 0.0548798 0.606183 1 0.605094 2 NA
18:47209143_C_T rs11660468 18 47209143 C T NA 0 0 136043 174701 56899.6 4.01633e-09 367643 0.392364 0.997576 0.997576 0 0 426.067 537.224 191.71 0 1155 0.398547 0.998709 0.998709 0 0 135617 174163 56707.9 5.68434e-14 366488 0.392345 0.997572 0.997572 -7801.44 -7801.26 0.0260096 0.0425283 0.540813 1 0.541175 2 NA
18:57798110_C_T rs952044 18 57798110 C T NA 0 0 165305 162609 39729.3 4.59841e-09 367643 0.329215 0.990504 0.990504 0 0 503.737 518.553 132.71 0 1155 0.339382 0.992097 0.992097 0 0 164801 162090 39596.6 9.05587e-12 366488 0.329183 0.990499 0.990499 -7801.44 -7800.93 0.0449917 0.0442325 0.309076 1 0.310253 2 NA
19:8431581_G_A rs2278236 19 8431581 G A NA 0 0 86128.3 183824 97691 3.60887e-09 367643 0.484275 0.99757 0.99757 0 0 266.918 586.447 301.635 0 1155 0.484971 0.997487 0.997487 0 0 85861.4 183237 97389.4 -6.96332e-12 366488 0.484272 0.99757 0.99757 -7801.44 -7801.44 -0.00319084 0.0417863 0.939132 1 0.939133 2 NA
rs6511720 rs6511720 19 11202306 G T NA 0 0 285494 77068 5081 0 367643 0.118634 1 1 0 0 874 261 20 0 1155 0.130303 1 1 0 0 284620 76807 5061 0 366488 0.118597 1 1 -7801.44 -7800.01 0.106556 0.0620236 0.0857991 1 0.0899134 3 NA
19:11227602_C_T rs688 19 11227602 C T NA 0 0 110675 182477 74491.8 -2.32831e-10 367643 0.450791 0.999301 0.999301 0 0 330.925 590.961 233.114 0 1155 0.457657 0.999528 0.999528 0 0 110344 181886 74258.7 -2.34479e-12 366488 0.450769 0.9993 0.9993 -7801.44 -7801.22 0.0279522 0.0419079 0.504778 1 0.50495 2 NA
19:19407718_T_C rs10401969 19 19407718 T C NA 0 0 313405 52120.4 2117.37 8.73115e-10 367643 0.0766438 0.997444 0.997444 0 0 983.467 168.455 3.07843 0 1155 0.0755895 0.997459 0.997459 0 0 312422 51951.9 2114.29 2.55795e-12 366488 0.0766471 0.997444 0.997444 -7801.44 -7801.41 -0.0208872 0.0790314 0.791557 1 0.790959 2 NA
rs731839 rs731839 19 33899065 G A NA 0 0 41270 163841 162532 0 367643 0.335082 1 1 0 0 134 528 493 0 1155 0.344589 1 1 0 0 41136 163313 162039 0 366488 0.335052 1 1 -7801.44 -7800.9 -0.046046 0.0438837 0.294053 1 0.295214 2 NA
19:35556744_T_C rs1688030 19 35556744 T C NA 0 0 1691.18 45801.9 320150 4.07454e-10 367643 0.0668914 0.998272 0.998272 0 0 5 144.016 1005.98 0 1155 0.0666735 0.999837 0.999837 0 0 1686.18 45657.9 319144 4.83169e-13 366488 0.0668921 0.998267 0.998267 -7801.44 -7801.44 0.00545025 0.0835296 0.947975 1 0.947935 2 NA
rs6859 rs6859 19 45382034 A G NA 0 0 65627 179040 122976 0 367643 0.422004 1 1 0 0 223 568 364 0 1155 0.438961 1 1 0 0 65404 178472 122612 0 366488 0.421951 1 1 -7801.44 -7800.11 -0.0685662 0.0419826 0.102426 1 0.102937 2 NA
rs7254892 rs7254892 19 45389596 G A NA 0 0 344933 22370 340 0 367643 0.0313483 1 1 0 0 1091 64 0 0 1155 0.0277056 1 1 0 0 343842 22306 340 0 366488 0.0313598 1 1 -7801.44 -7800.88 -0.132888 0.127161 0.296003 1 0.285955 3 NA
rs492602 rs492602 19 49206417 A G NA 0 0 89567 183226 94850 0 367643 0.492815 1 1 0 0 279 577 299 0 1155 0.491342 1 1 0 0 89288 182649 94551 0 366488 0.49282 1 1 -7801.44 -7801.41 0.0110213 0.0418604 0.792329 1 0.792323 2 NA
rs17695224 rs17695224 19 52324216 G A NA 0 0 197528 144075 26040 0 367643 0.266774 1 1 0 0 620 454 81 0 1155 0.266667 1 1 0 0 196908 143621 25959 0 366488 0.266774 1 1 -7801.44 -7801.44 0.00108962 0.0471784 0.981574 1 0.98158 1 NA
rs103294 rs103294 19 54797848 C T NA 0 0 221283 127606 18754 0 367643 0.224558 1 1 0 0 703 383 69 0 1155 0.225541 1 1 0 0 220580 127223 18685 0 366488 0.224554 1 1 -7801.44 -7801.44 0.00479771 0.0499321 0.923453 1 0.923486 2 NA
rs364585 rs364585 20 12962718 A G NA 0 0 56358 175315 135970 0 367643 0.391726 1 1 0 0 208 525 422 0 1155 0.407359 1 1 0 0 56150 174790 135548 0 366488 0.391677 1 1 -7801.44 -7800.34 -0.0631632 0.0424485 0.136752 1 0.137542 2 NA
rs2328223 rs2328223 20 17845921 A C NA 0 0 242999 111748 12896 0 367643 0.187056 1 1 0 0 787 328 40 0 1155 0.176623 1 1 0 0 242212 111420 12856 0 366488 0.187089 1 1 -7801.44 -7800.61 -0.0699761 0.0546731 0.200581 1 0.197223 2 NA
20:34154741_C_T rs7264396 20 34154741 C T NA 0 0 229301 122209 16133.7 -5.82077e-10 367643 0.21009 0.999709 0.999709 0 0 739.937 365.059 50.0039 0 1155 0.201328 0.999825 0.999825 0 0 228561 121844 16083.7 -3.05533e-13 366488 0.210117 0.999708 0.999708 -7801.44 -7801.02 -0.047691 0.052075 0.359764 1 0.357518 2 NA
20:39180436_T_C rs6016381 20 39180436 T C NA 0 0 134763 175280 57600.3 2.18279e-08 367643 0.395058 0.976161 0.976161 0 0 439.62 545.353 170.027 0 1155 0.383293 0.975608 0.975608 0 0 134323 174734 57430.3 2.30447e-11 366488 0.395095 0.976162 0.976162 -7801.44 -7800.79 -0.049528 0.0434126 0.253925 1 0.253014 2 NA
20:39724338_T_C rs6065311 20 39724338 T C NA 0 0 99710.9 183970 83962.3 -6.40284e-10 367643 0.478582 0.999483 0.999483 0 0 299.773 588.22 267.008 0 1155 0.485816 0.999634 0.999634 0 0 99411.2 183381 83695.3 1.98952e-13 366488 0.478559 0.999482 0.999482 -7801.44 -7801.26 0.0256785 0.0417827 0.538837 1 0.53889 2 NA
rs1800961 rs1800961 20 43042364 C T NA 0 0 345102 22187 354 0 367643 0.0311375 1 1 0 0 1069 83 3 0 1155 0.0385281 1 1 0 0 344033 22104 351 0 366488 0.0311143 1 1 -7801.44 -7799.56 0.21746 0.108342 0.0447325 1 0.0520781 3 NA
20:44585420_A_G rs4465830 20 44585420 A G NA 0 0 243312 111575 12755.9 1.74623e-10 367643 0.18644 0.999604 0.999604 0 0 721.878 401.118 32.0039 0 1155 0.201353 0.999013 0.999013 0 0 242590 111174 12723.9 6.32383e-13 366488 0.186393 0.999606 0.999606 -7801.44 -7799.77 0.096261 0.05202 0.0642473 1 0.0668295 3 NA
rs181362 rs181362 22 21932068 C T NA 0 0 239971 113974 13698 0 367643 0.192265 1 1 0 0 741 363 51 0 1155 0.201299 1 1 0 0 239230 113611 13647 0 366488 0.192237 1 1 -7801.44 -7800.91 0.0538884 0.0519874 0.299938 1 0.302529 2 NA
rs5763662 rs5763662 22 30378703 C T NA 0 0 351180 16289 174 0 367643 0.0226266 1 1 0 0 1095 60 0 0 1155 0.025974 1 1 0 0 350085 16229 174 0 366488 0.022616 1 1 -7801.44 -7800.82 0.150247 0.131357 0.252704 1 0.263721 3 NA
22:38595411_G_A rs3761445 22 38595411 G A NA 0 0 59207 176674 131763 -3.66708e-09 367643 0.401323 0.998254 0.998254 0 0 191.337 558.698 404.965 0 1155 0.407521 0.998101 0.998101 0 0 59015.6 176115 131358 -5.1088e-12 366488 0.401304 0.998255 0.998255 -7801.44 -7801.22 -0.0283236 0.0424589 0.504718 1 0.505096 2 NA
# Completed successfully at 2019-06-21 21:25:00
