# Supplementary material for: Predicting the effect of statins on cancer risk using genetic variants from a Mendelian randomization study in the UK Biobank
Source: eLife. 2020 Oct 13;9:e57191. doi: 10.7554/eLife.57191 (PMC7553780; doi:10.7554/eLife.57191)
Supplement: Source data 1. [file elife-57191-data1.zip › Steve_April_ca_leuk.out]

# Analysis: "SNPTEST analysis, started 2019-06-21 22:11:42"
#  started: 2019-06-21 22:18:42
# 
# Analysis properties:
#   -cov_names PC1 PC2 PC3 PC4 PC5 PC6 PC7 PC8 PC9 PC10 (user-supplied)
#   -data /scratch/am2609/Gwas/projects/Steve_April/bgen/Steve_April.bgen /scratch/am2609/Gwas/projects/Steve_April/input/cancer.sample (user-supplied)
#   -exclude_samples /scratch/am2609/Gwas/input_all/exclusion_list.txt (user-supplied)
#   -frequentist 1 (user-supplied)
#   -method newml (user-supplied)
#   -o /scratch/am2609/Gwas/projects/Steve_April/output/Steve_April_ca_leuk.out (user-supplied)
#   -pheno ca_leuk (user-supplied)
# 
alternate_ids rsid chromosome position alleleA alleleB incorrectly_coded all_A all_B all_AA all_AB all_BB all_NULL all_total all_maf all_info all_impute_info cases_A cases_B cases_AA cases_AB cases_BB cases_NULL cases_total cases_maf cases_info cases_impute_info controls_A controls_B controls_AA controls_AB controls_BB controls_NULL controls_total controls_maf controls_info controls_impute_info frequentist_add_null_ll frequentist_add_alternative_ll frequentist_add_beta_1:add/ca_leuk=1 frequentist_add_se_1 frequentist_add_wald_pvalue_1 frequentist_add_degrees_of_freedom frequentist_add_lrt_pvalue iterations comment
rs10903129 rs10903129 01 25768937 A G NA 0 0 72176 181083 114384 0 367643 0.442596 1 1 0 0 308 771 542 0 1621 0.427822 1 1 0 0 71868 180312 113842 0 366022 0.442662 1 1 -10405.4 -10404 0.0599989 0.0355579 0.091534 1 0.0910909 2 NA
rs4660293 rs4660293 01 40028180 A G NA 0 0 215542 132037 20064 0 367643 0.234147 1 1 0 0 956 569 96 0 1621 0.234732 1 1 0 0 214586 131468 19968 0 366022 0.234144 1 1 -10405.4 -10405.4 0.00198819 0.0415844 0.961867 1 0.961874 2 NA
rs2479394 rs2479394 01 55486064 G A NA 0 0 28479 148028 191136 0 367643 0.278784 1 1 0 0 131 668 822 0 1621 0.28686 1 1 0 0 28348 147360 190314 0 366022 0.278748 1 1 -10405.4 -10404.9 -0.0402293 0.038958 0.301776 1 0.303151 2 NA
rs11206510 rs11206510 01 55496039 T C NA 0 0 242656 111981 13006 0 367643 0.187673 1 1 0 0 1096 467 58 0 1621 0.179827 1 1 0 0 241560 111514 12948 0 366022 0.187707 1 1 -10405.4 -10404.7 -0.0546013 0.0458391 0.233594 1 0.230903 2 NA
1:55502137_C_G rs2149041 01 55502137 C G NA 0 0 242393 112210 13040.4 4.07454e-09 367643 0.188077 0.992299 0.992299 0 0 1065.91 492.812 62.2745 0 1621 0.190426 0.991911 0.991911 0 0 241327 111717 12978.1 2.41762e-12 366022 0.188067 0.9923 0.9923 -10405.4 -10405.3 0.0151772 0.0450115 0.735977 1 0.736375 2 NA
rs2479409 rs2479409 01 55504650 G A NA 0 0 44719 166839 156085 0 367643 0.348541 1 1 0 0 204 788 629 0 1621 0.368908 1 1 0 0 44515 166051 155456 0 366022 0.34845 1 1 -10405.4 -10402.4 -0.089278 0.0364752 0.0143797 1 0.0147748 3 NA
rs10888897 rs10888897 01 55513061 T C NA 0 0 56462 175531 135650 0 367643 0.392303 1 1 0 0 239 774 608 0 1621 0.386181 1 1 0 0 56223 174757 135042 0 366022 0.39233 1 1 -10405.4 -10405.1 0.0263979 0.036181 0.465629 1 0.465194 2 NA
1:55518752_C_T rs7552841 01 55518752 C T NA 0 0 142970 172753 51920.5 2.36905e-08 367643 0.376172 0.933839 0.933839 0 0 621.004 763.992 236.004 0 1621 0.381246 0.93458 0.93458 0 0 142349 171989 51684.4 2.74838e-11 366022 0.376149 0.933836 0.933836 -10405.4 -10405.2 0.0222487 0.0375128 0.553116 1 0.553493 2 NA
rs562556 rs562556 01 55524237 G A NA 0 0 11876 108138 247629 0 367643 0.179372 1 1 0 0 56 501 1064 0 1621 0.189081 1 1 0 0 11820 107637 246565 0 366022 0.179329 1 1 -10405.4 -10404.3 -0.0652929 0.0449568 0.146404 1 0.149142 2 NA
1:55958030_C_T rs1998013 01 55958030 C T NA 0 0 365213 2424.65 5.47451 -1.92085e-09 367643 0.00331245 0.924788 0.924788 0 0 1606.35 14.651 0 0 1621 0.00451912 0.958909 0.958909 0 0 363607 2410 5.47451 5.8975e-13 366022 0.00330711 0.924582 0.924582 -10405.4 -10404.7 0.328601 0.265862 0.216465 1 0.242084 3 NA
1:62953373_G_A rs10493326 01 62953373 G A NA 0 0 204911 139081 23651.2 4.94765e-09 367643 0.253484 0.986538 0.986538 0 0 926.078 605.208 89.7137 0 1621 0.242022 0.984665 0.984665 0 0 203985 138476 23561.5 -1.25517e-11 366022 0.253535 0.986546 0.986546 -10405.4 -10404.2 -0.063002 0.0414185 0.128233 1 0.12617 2 NA
1:63133930_G_A rs4587594 01 63133930 G A NA 0 0 154571 167745 45327.3 -3.43425e-09 367643 0.351427 0.999167 0.999167 0 0 647.035 788.965 185 0 1621 0.357484 0.999305 0.999305 0 0 153924 166956 45142.3 1.56319e-13 366022 0.3514 0.999166 0.999166 -10405.4 -10405.1 0.0263845 0.0367891 0.473261 1 0.473814 2 NA
1:92993807_C_T rs6603981 01 92993807 C T NA 0 0 16188.4 118977 232477 -3.43425e-09 367643 0.205844 0.997189 0.997189 0 0 80.898 510.106 1030 0 1621 0.207249 0.997281 0.997281 0 0 16107.5 118467 231447 -1.59872e-12 366022 0.205838 0.997189 0.997189 -10405.4 -10405.4 -0.00734236 0.0432846 0.865301 1 0.865398 2 NA
rs12133576 rs12133576 01 93816400 A G NA 0 0 50176 170925 146542 0 367643 0.368941 1 1 0 0 211 745 665 0 1621 0.359963 1 1 0 0 49965 170180 145877 0 366022 0.368981 1 1 -10405.4 -10404.8 0.0390337 0.0366561 0.286938 1 0.286078 2 NA
rs646776 rs646776 01 109818530 C T NA 0 0 18205 127023 222415 0 367643 0.222271 1 1 0 0 69 553 999 0 1621 0.21314 1 1 0 0 18136 126470 221416 0 366022 0.222312 1 1 -10405.4 -10404.6 0.0527666 0.0429807 0.219566 1 0.217271 2 NA
1:110198727_C_G rs1010167 01 110198727 C G NA 0 0 138015 174554 55073.9 -9.25502e-09 367643 0.387199 0.993892 0.993892 0 0 603.827 777.302 239.871 0 1621 0.387737 0.994185 0.994185 0 0 137411 173777 54834 -2.17888e-11 366022 0.387196 0.993891 0.993891 -10405.4 -10405.4 0.00203398 0.0362577 0.955264 1 0.955267 2 NA
rs267733 rs267733 01 150958836 A G NA 0 0 258995 99148 9500 0 367643 0.160683 1 1 0 0 1130 450 41 0 1621 0.164096 1 1 0 0 257865 98698 9459 0 366022 0.160668 1 1 -10405.4 -10405.3 0.023455 0.0475587 0.621885 1 0.62279 2 NA
rs12145743 rs12145743 01 156700651 T G NA 0 0 161195 164538 41910 0 367643 0.337771 1 1 0 0 713 735 173 0 1621 0.333436 1 1 0 0 160482 163803 41737 0 366022 0.33779 1 1 -10405.4 -10405.2 -0.0199203 0.0373776 0.59407 1 0.59367 2 NA
rs4650994 rs4650994 01 178515312 G A NA 0 0 81154 181922 104567 0 367643 0.468158 1 1 0 0 377 814 430 0 1621 0.483652 1 1 0 0 80777 181108 104137 0 366022 0.468089 1 1 -10405.4 -10403.8 -0.0623407 0.0351278 0.0759502 1 0.0760736 2 NA
1:182150978_C_A rs1689797 01 182150978 C A NA 0 0 163441 163324 40878.1 -2.44472e-09 367643 0.333312 0.997402 0.997402 0 0 723.773 732.529 164.698 0 1621 0.327553 0.998194 0.998194 0 0 162718 162591 40713.4 -8.03624e-12 366022 0.333338 0.997399 0.997399 -10405.4 -10405.1 -0.0261688 0.037547 0.485827 1 0.485179 2 NA
rs2642438 rs2642438 01 220970028 A G NA 0 0 32490 153267 181886 0 367643 0.296819 1 1 0 0 154 662 805 0 1621 0.299198 1 1 0 0 32336 152605 181081 0 366022 0.296809 1 1 -10405.4 -10405.3 -0.0110612 0.0384246 0.773449 1 0.773611 2 NA
1:220985811_T_C rs903319 01 220985811 T C NA 0 0 198725 143094 25823.5 6.98492e-10 367643 0.264851 0.994977 0.994977 0 0 875.941 635.431 109.627 0 1621 0.263629 0.995164 0.995164 0 0 197849 142459 25713.9 -5.63993e-12 366022 0.264857 0.994976 0.994976 -10405.4 -10405.4 -0.00625031 0.0400586 0.87601 1 0.87595 2 NA
rs4846914 rs4846914 01 230295691 G A NA 0 0 56760 176045 134838 0 367643 0.393813 1 1 0 0 264 785 572 0 1621 0.404997 1 1 0 0 56496 175260 134266 0 366022 0.393763 1 1 -10405.4 -10404.5 -0.0477422 0.035923 0.183843 1 0.184515 2 NA
1:230419344_G_A rs6680658 01 230419344 G A NA 0 0 216249 131491 19903 2.15368e-09 367643 0.232967 0.986 0.986 0 0 969.345 569.867 81.7882 0 1621 0.226232 0.986605 0.986605 0 0 215280 130921 19821.3 2.30926e-12 366022 0.232996 0.985997 0.985997 -10405.4 -10405 -0.0390929 0.0423877 0.356389 1 0.354673 2 NA
1:234849339_G_A rs2587534 01 234849339 G A NA 0 0 85070.7 183737 98835.1 3.7835e-09 367643 0.48128 0.992502 0.992502 0 0 376.408 817.243 427.349 0 1621 0.484287 0.993215 0.993215 0 0 84694.3 182920 98407.8 -1.97176e-11 366022 0.481267 0.992499 0.992499 -10405.4 -10405.3 -0.0114991 0.0353734 0.745123 1 0.745139 2 NA
rs1367117 rs1367117 02 21263900 G A NA 0 0 161878 164017 41748 0 367643 0.336621 1 1 0 0 719 724 178 0 1621 0.333128 1 1 0 0 161159 163293 41570 0 366022 0.336637 1 1 -10405.4 -10405.3 -0.0160611 0.0373548 0.667225 1 0.666949 2 NA
rs515135 rs515135 02 21286057 T C NA 0 0 11884 108448 247311 0 367643 0.179816 1 1 0 0 53 433 1135 0 1621 0.166255 1 1 0 0 11831 108015 246176 0 366022 0.179876 1 1 -10405.4 -10403.3 0.0959696 0.0472912 0.0424242 1 0.040287 3 NA
rs1260326 rs1260326 02 27730940 T C NA 0 0 57446 175555 134642 0 367643 0.395012 1 1 0 0 229 789 603 0 1621 0.384639 1 1 0 0 57217 174766 134039 0 366022 0.395058 1 1 -10405.4 -10404.6 0.0441226 0.0362019 0.222924 1 0.222163 2 NA
2:27731212_T_C rs3817588 02 27731212 T C NA 0 0 237991 115461 14190.9 -2.42726e-08 367643 0.195629 0.980656 0.980656 0 0 1042.14 518.267 60.5922 0 1621 0.19724 0.982101 0.982101 0 0 236949 114943 14130.3 -2.25597e-13 366022 0.195622 0.980649 0.980649 -10405.4 -10405.4 0.010963 0.0446038 0.805848 1 0.806061 2 NA
rs6544713 rs6544713 02 44073881 T C NA 0 0 38471 160739 168433 0 367643 0.32325 1 1 0 0 178 711 732 0 1621 0.329118 1 1 0 0 38293 160028 167701 0 366022 0.323224 1 1 -10405.4 -10405.1 -0.0267417 0.0374588 0.475291 1 0.475962 2 NA
rs4148218 rs4148218 02 44099582 G A NA 0 0 245310 109945 12388 0 367643 0.183223 1 1 0 0 1073 496 52 0 1621 0.185071 1 1 0 0 244237 109449 12336 0 366022 0.183214 1 1 -10405.4 -10405.3 0.0130808 0.0453346 0.772934 1 0.773235 2 NA
rs2710642 rs2710642 02 63149557 G A NA 0 0 39460 161658 166525 0 367643 0.32719 1 1 0 0 156 751 714 0 1621 0.327884 1 1 0 0 39304 160907 165811 0 366022 0.327187 1 1 -10405.4 -10405.4 -0.0021179 0.0375214 0.954987 1 0.954993 2 NA
2:118576719_T_C rs17508045 02 118576719 T C NA 0 0 306025 58753.3 2864.9 3.49246e-10 367643 0.087698 0.997926 0.997926 0 0 1337.88 277.129 5.99216 0 1621 0.0891776 0.999137 0.999137 0 0 304687 58476.2 2858.91 3.69482e-13 366022 0.0876914 0.997921 0.997921 -10405.4 -10405.3 0.0194042 0.0617814 0.753461 1 0.754089 2 NA
rs2030746 rs2030746 02 121309488 C T NA 0 0 125490 178620 63533 0 367643 0.415738 1 1 0 0 564 796 261 0 1621 0.406539 1 1 0 0 124926 177824 63272 0 366022 0.415778 1 1 -10405.4 -10404.8 -0.0383065 0.0358471 0.285247 1 0.28469 2 NA
2:135762344_C_T rs16831243 02 135762344 C T NA 0 0 297981 65527.4 4134.64 1.45519e-09 367643 0.100365 0.998032 0.998032 0 0 1332.38 272.616 16 0 1621 0.0939592 0.999026 0.999026 0 0 296649 65254.8 4118.64 -1.52056e-12 366022 0.100393 0.998028 0.998028 -10405.4 -10404.6 -0.073907 0.0608165 0.224273 1 0.219775 2 NA
2:165551201_T_C rs7607980 02 165551201 T C NA 0 0 284344 77922.9 5376.6 9.8953e-10 367643 0.120601 0.997628 0.997628 0 0 1256.16 336.835 28.0039 0 1621 0.121173 0.997023 0.997023 0 0 283087 77586 5348.6 2.90079e-12 366022 0.120598 0.997631 0.997631 -10405.4 -10405.4 0.0059357 0.0540061 0.912482 1 0.912547 2 NA
2:165619163_T_G rs355838 02 165619163 T G NA 0 0 56394.1 175428 135821 -1.33878e-09 367643 0.391979 0.992057 0.992057 0 0 260.969 761.412 598.62 0 1621 0.395851 0.991136 0.991136 0 0 56133.1 174667 135222 -5.99876e-12 366022 0.391961 0.992062 0.992062 -10405.4 -10405.3 -0.0180332 0.0361892 0.618271 1 0.618493 2 NA
rs2287623 rs2287623 02 169830155 G A NA 0 0 57765 176327 133551 0 367643 0.39693 1 1 0 0 240 766 615 0 1621 0.384331 1 1 0 0 57525 175561 132936 0 366022 0.396986 1 1 -10405.4 -10404.3 0.0524376 0.0362273 0.147769 1 0.14698 2 NA
rs1047891 rs1047891 02 211540507 C A NA 0 0 172182 158724 36737 0 367643 0.315793 1 1 0 0 730 740 151 0 1621 0.321407 1 1 0 0 171452 157984 36586 0 366022 0.315768 1 1 -10405.4 -10405.1 0.0258153 0.0376793 0.49326 1 0.493924 2 NA
rs1250229 rs1250229 02 216304384 T C NA 0 0 24475 143800 199368 0 367643 0.262143 1 1 0 0 106 660 855 0 1621 0.26897 1 1 0 0 24369 143140 198513 0 366022 0.262113 1 1 -10405.4 -10405 -0.0354645 0.0399365 0.374529 1 0.375799 2 NA
2:227122216_G_T rs1515110 02 227122216 G T NA 0 0 48616.5 170063 148964 2.56114e-09 367643 0.363526 0.998217 0.998217 0 0 226.494 754.671 639.835 0 1621 0.372504 0.998492 0.998492 0 0 48390 169308 148324 6.5814e-13 366022 0.363486 0.998216 0.998216 -10405.4 -10404.8 -0.0387569 0.0364292 0.287375 1 0.288177 2 NA
rs11563251 rs11563251 02 234679384 C T NA 0 0 290918 72185 4540 0 367643 0.110522 1 1 0 0 1275 323 23 0 1621 0.113819 1 1 0 0 289643 71862 4517 0 366022 0.110507 1 1 -10405.4 -10405.2 0.0325828 0.0553977 0.556423 1 0.558066 2 NA
3:12296469_G_A rs9875338 03 12296469 G A NA 0 0 132606 176147 58890 -2.91038e-10 367643 0.399745 0.998416 0.998416 0 0 599.204 771.859 249.937 0 1621 0.392268 0.998467 0.998467 0 0 132007 175375 58640 -1.02318e-12 366022 0.399778 0.998415 0.998415 -10405.4 -10405 -0.0316459 0.0360702 0.380301 1 0.379771 2 NA
rs7640978 rs7640978 03 32533010 C T NA 0 0 305159 59567 2917 0 367643 0.0889463 1 1 0 0 1338 272 11 0 1621 0.0906848 1 1 0 0 303821 59295 2906 0 366022 0.0889386 1 1 -10405.4 -10405.3 0.0207036 0.0613052 0.735578 1 0.73629 2 NA
Affx-22382690 rs2290547 03 47061183 G A NA 0 0 250154 106011 11478 0 367643 0.175397 1 1 0 0 1124 460 37 0 1621 0.164713 1 1 0 0 249030 105551 11441 0 366022 0.175444 1 1 -10405.4 -10404 -0.0773505 0.0474296 0.102922 1 0.1 3 NA
3:50113034_A_G rs2240327 03 50113034 A G NA 0 0 100638 183372 83633 1.04774e-09 367643 0.476873 0.999813 0.999813 0 0 446.984 807.153 366.863 0 1621 0.475286 0.999643 0.999643 0 0 100191 182565 83266.2 -2.77112e-13 366022 0.47688 0.999814 0.999814 -10405.4 -10405.4 -0.00319676 0.0358766 0.928999 1 0.928998 2 NA
rs13326165 rs13326165 03 52532118 A G NA 0 0 15457 119234 232952 0 367643 0.204204 1 1 0 0 63 527 1031 0 1621 0.201419 1 1 0 0 15394 118707 231921 0 366022 0.204216 1 1 -10405.4 -10405.3 0.0151445 0.0440207 0.730823 1 0.730442 2 NA
rs6805251 rs6805251 03 119560606 T C NA 0 0 53883 173728 140032 0 367643 0.382836 1 1 0 0 227 762 632 0 1621 0.375077 1 1 0 0 53656 172966 139400 0 366022 0.38287 1 1 -10405.4 -10405 0.0321118 0.0363747 0.377342 1 0.376719 2 NA
rs17345563 rs17345563 03 132209203 A G NA 0 0 289342 73619 4682 0 367643 0.112858 1 1 0 0 1249 358 14 0 1621 0.119062 1 1 0 0 288093 73261 4668 0 366022 0.112831 1 1 -10405.4 -10404.7 0.0628557 0.0543821 0.247756 1 0.251505 2 NA
3:135932359_C_T rs687339 03 135932359 C T NA 0 0 19126.1 129473 219044 -5.87897e-09 367643 0.228108 0.997226 0.997226 0 0 102.275 553.255 965.471 0 1621 0.233746 0.997583 0.997583 0 0 19023.8 128920 218079 -6.33804e-12 366022 0.228083 0.997225 0.997225 -10405.4 -10405.1 -0.032014 0.0416569 0.442181 1 0.44347 2 NA
3:156798294_A_G rs1482852 03 156798294 A G NA 0 0 131835 177038 58770 2.21189e-09 367643 0.40063 0.996846 0.996846 0 0 585.11 792.957 242.933 0 1621 0.394455 0.996586 0.996586 0 0 131250 176245 58527.1 -1.3153e-11 366022 0.400658 0.996847 0.996847 -10405.4 -10405.1 -0.0267865 0.0361784 0.459056 1 0.458646 2 NA
3:170727218_G_A rs10513688 03 170727218 G A NA 0 0 299650 64523.6 3469.13 6.98492e-10 367643 0.0971891 0.999859 0.999859 0 0 1341.99 265.012 14 0 1621 0.0903799 0.999956 0.999956 0 0 298308 64258.5 3455.13 -1.3145e-12 366022 0.0972193 0.999858 0.999858 -10405.4 -10404.5 -0.0813521 0.0614119 0.185272 1 0.180454 3 NA
rs6831256 rs6831256 04 3473139 A G NA 0 0 122347 179591 65705 0 367643 0.422966 1 1 0 0 537 790 294 0 1621 0.425046 1 1 0 0 121810 178801 65411 0 366022 0.422957 1 1 -10405.4 -10405.3 0.00981022 0.035646 0.783153 1 0.783204 2 NA
4:26062990_A_G rs10019888 04 26062990 A G NA 0 0 256257 101247 10139.8 2.09548e-09 367643 0.165277 0.990718 0.990718 0 0 1125.95 451.592 43.4549 0 1621 0.166102 0.991321 0.991321 0 0 255131 100795 10096.3 4.79528e-12 366022 0.165274 0.990715 0.990715 -10405.4 -10405.4 0.00620567 0.047465 0.895979 1 0.896051 2 NA
rs442177 rs442177 04 88030261 G T NA 0 0 60686 177403 129554 0 367643 0.406338 1 1 0 0 264 745 612 0 1621 0.392659 1 1 0 0 60422 176658 128942 0 366022 0.406399 1 1 -10405.4 -10404.2 0.0558557 0.0360669 0.121461 1 0.120746 2 NA
4:88160140_C_T rs10029254 04 88160140 C T NA 0 0 217282 130595 19765.7 -4.07454e-10 367643 0.231375 0.999771 0.999771 0 0 970.012 548.004 102.984 0 1621 0.232564 0.999886 0.999886 0 0 216312 130047 19662.7 -4.47642e-13 366022 0.231369 0.999771 0.999771 -10405.4 -10405.4 0.00478253 0.0416878 0.908665 1 0.908703 2 NA
rs3822072 rs3822072 04 89741269 G A NA 0 0 110799 182140 74704 0 367643 0.45091 1 1 0 0 486 823 312 0 1621 0.446329 1 1 0 0 110313 181317 74392 0 366022 0.450931 1 1 -10405.4 -10405.3 -0.0165685 0.0354461 0.640194 1 0.640098 2 NA
rs2602836 rs2602836 04 100014805 A G NA 0 0 64743 179602 123298 0 367643 0.420364 1 1 0 0 265 777 579 0 1621 0.403146 1 1 0 0 64478 178825 122719 0 366022 0.420441 1 1 -10405.4 -10403.3 0.0727956 0.0359385 0.0428102 1 0.0423509 3 NA
rs13107325 rs13107325 04 103188709 C T NA 0 0 314590 51084 1969 0 367643 0.0748307 1 1 0 0 1407 210 4 0 1621 0.0672424 1 1 0 0 313183 50874 1965 0 366022 0.0748644 1 1 -10405.4 -10404 -0.11454 0.0704512 0.10399 1 0.0984336 3 NA
rs6450176 rs6450176 05 53298025 G A NA 0 0 205174 139039 23430 0 367643 0.252825 1 1 0 0 910 612 99 0 1621 0.249846 1 1 0 0 204264 138427 23331 0 366022 0.252839 1 1 -10405.4 -10405.3 -0.0160225 0.0406851 0.693716 1 0.693332 2 NA
5:55861786_C_T rs9686661 05 55861786 C T NA 0 0 235368 117459 14815.2 1.10595e-09 367643 0.200044 0.999703 0.999703 0 0 1036.98 517.02 67.0039 0 1621 0.20081 0.999948 0.999948 0 0 234331 116942 14748.2 -7.81597e-13 366022 0.200041 0.999702 0.999702 -10405.4 -10405.4 0.00483559 0.0439142 0.912319 1 0.91236 2 NA
5:67714246_A_G rs4976033 05 67714246 A G NA 0 0 131266 176824 59552.2 1.78115e-08 367643 0.402468 0.972517 0.972517 0 0 623.416 736.039 261.545 0 1621 0.38838 0.972438 0.972438 0 0 130643 176088 59290.6 3.22284e-11 366022 0.40253 0.972518 0.972518 -10405.4 -10404 -0.061008 0.0366491 0.0959819 1 0.0952341 2 NA
5:74562029_C_G rs2006760 05 74562029 C G NA 0 0 232590 119597 15455.7 1.88011e-08 367643 0.204694 0.974957 0.974957 0 0 1013.62 532.725 74.651 0 1621 0.210372 0.977344 0.977344 0 0 231577 119064 15381.1 1.75575e-11 366022 0.204669 0.974947 0.974947 -10405.4 -10405 0.0363752 0.0437006 0.405198 1 0.406872 2 NA
rs7703051 rs7703051 05 74625487 C A NA 0 0 143744 172116 51783 0 367643 0.374932 1 1 0 0 650 755 216 0 1621 0.366132 1 1 0 0 143094 171361 51567 0 366022 0.374971 1 1 -10405.4 -10404.8 -0.0379107 0.0365412 0.299513 1 0.298714 2 NA
5:74648496_G_T rs17238484 05 74648496 G T NA 0 0 220697 127980 18965.4 5.82077e-11 367643 0.225642 0.999474 0.999474 0 0 1011.02 517.984 92 0 1621 0.216528 0.999944 0.999944 0 0 219686 127462 18873.4 2.13163e-14 366022 0.225682 0.999472 0.999472 -10405.4 -10404.6 -0.0531853 0.042668 0.212584 1 0.210301 2 NA
rs12916 rs12916 05 74656539 T C NA 0 0 132174 176634 58835 0 367643 0.400258 1 1 0 0 602 776 243 0 1621 0.389266 1 1 0 0 131572 175858 58592 0 366022 0.400307 1 1 -10405.4 -10404.6 -0.0464052 0.0361338 0.199051 1 0.198308 2 NA
rs4530754 rs4530754 05 122855416 G A NA 0 0 76387 182339 108917 0 367643 0.455759 1 1 0 0 329 781 511 0 1621 0.443862 1 1 0 0 76058 181558 108406 0 366022 0.455811 1 1 -10405.4 -10404.5 0.0471663 0.0354463 0.183307 1 0.182943 2 NA
rs6882076 rs6882076 05 156390297 T C NA 0 0 49177 170283 148183 0 367643 0.36535 1 1 0 0 220 749 652 0 1621 0.366749 1 1 0 0 48957 169534 147531 0 366022 0.365344 1 1 -10405.4 -10405.4 -0.00646927 0.0365068 0.859346 1 0.859385 2 NA
6:16109163_A_C rs2294261 06 16109163 A C NA 0 0 95768.4 183285 88590.1 2.67755e-09 367643 0.490237 0.994417 0.994417 0 0 405.929 816.694 398.376 0 1621 0.49767 0.995062 0.995062 0 0 95362.5 182468 88191.7 4.448e-12 366022 0.490204 0.994414 0.994414 -10405.4 -10405 0.0309907 0.0352823 0.379746 1 0.379766 2 NA
6:26093141_G_A rs1800562 06 26093141 G A NA 0 0 313477 51911.4 2254.63 2.79397e-09 367643 0.0767329 0.997285 0.997285 0 0 1377.59 229.427 13.9843 0 1621 0.0793942 0.997235 0.997235 0 0 312099 51681.9 2240.65 -2.25953e-12 366022 0.0767211 0.997285 0.997285 -10405.4 -10405.2 0.0382531 0.0653337 0.558209 1 0.560288 2 NA
rs2247056 rs2247056 06 31265490 T C NA 0 0 32592 153707 181344 0 367643 0.297695 1 1 0 0 153 715 753 0 1621 0.314929 1 1 0 0 32439 152992 180591 0 366022 0.297619 1 1 -10405.4 -10403 -0.0837886 0.0381136 0.0279214 1 0.0287265 3 NA
6:34563164_A_G rs205262 06 34563164 A G NA 0 0 196653 144337 26652.4 8.14907e-10 367643 0.268796 0.998621 0.998621 0 0 832.463 667.373 121.165 0 1621 0.280599 0.998281 0.998281 0 0 195821 143670 26531.2 -9.37916e-13 366022 0.268744 0.998623 0.998623 -10405.4 -10404.3 0.0590515 0.0392112 0.132072 1 0.133755 2 NA
6:43757896_C_A rs998584 06 43757896 C A NA 0 0 98516.4 183590 85536.2 -1.22818e-08 367643 0.482347 0.994692 0.994692 0 0 450.522 820.616 349.863 0 1621 0.468952 0.996608 0.996608 0 0 98065.9 182770 85186.4 -2.46594e-11 366022 0.482406 0.994683 0.994683 -10405.4 -10404.2 -0.0539804 0.0353447 0.126697 1 0.126506 2 NA
rs17789218 rs17789218 06 100600097 T C NA 0 0 209856 135892 21895 0 367643 0.24437 1 1 0 0 909 618 94 0 1621 0.248612 1 1 0 0 208947 135274 21801 0 366022 0.244351 1 1 -10405.4 -10405.2 0.0215624 0.0407832 0.597007 1 0.597662 2 NA
6:116337503_G_A rs868943 06 116337503 G A NA 0 0 122660 178886 66096.8 -2.50293e-09 367643 0.423073 0.999376 0.999376 0 0 554.078 759.925 306.996 0 1621 0.423787 0.9999 0.9999 0 0 122106 178126 65789.8 -1.44951e-12 366022 0.42307 0.999374 0.999374 -10405.4 -10405.4 0.00245416 0.0356088 0.945053 1 0.945057 2 NA
rs9491696 rs9491696 06 127452639 C G NA 0 0 94122 184018 89503 0 367643 0.493718 1 1 0 0 392 825 404 0 1621 0.496299 1 1 0 0 93730 183193 89099 0 366022 0.493674 1 1 -10405.4 -10404.7 0.0398157 0.035253 0.258718 1 0.258709 2 NA
6:139831757_T_C rs634869 06 139831757 T C NA 0 0 61843.2 177574 128225 -6.40284e-10 367643 0.409719 0.999687 0.999687 0 0 258.992 801.635 560.373 0 1621 0.407039 0.999685 0.999685 0 0 61584.2 176773 127665 0 366022 0.409731 0.999687 0.999687 -10405.4 -10405.3 0.0111443 0.0358158 0.755683 1 0.755602 2 NA
6:152040291_T_C rs12525163 06 152040291 T C NA 0 0 193889 146385 27368.9 7.567e-10 367643 0.27353 0.998573 0.998573 0 0 825.396 677.745 117.859 0 1621 0.281759 0.998821 0.998821 0 0 193064 145707 27251.1 -4.04654e-12 366022 0.273493 0.998572 0.998572 -10405.4 -10404.8 0.0409329 0.0392112 0.296528 1 0.29796 2 NA
6:160575985_C_T rs2297374 06 160575985 C T NA 0 0 144005 171907 51731.5 -5.76256e-09 367643 0.374507 0.996826 0.996826 0 0 629.231 747.937 243.831 0 1621 0.381123 0.996411 0.996411 0 0 143376 171159 51487.6 -1.94085e-11 366022 0.374477 0.996828 0.996828 -10405.4 -10405.1 0.0280513 0.0362932 0.439577 1 0.440092 2 NA
rs1564348 rs1564348 06 160578860 T C NA 0 0 253320 103781 10542 0 367643 0.169818 1 1 0 0 1146 433 42 0 1621 0.159469 1 1 0 0 252174 103348 10500 0 366022 0.169864 1 1 -10405.4 -10404.1 -0.0753138 0.0481203 0.117555 1 0.114487 3 NA
rs702485 rs702485 07 6449272 A G NA 0 0 109073 182191 76379 0 367643 0.455536 1 1 0 0 476 803 342 0 1621 0.458667 1 1 0 0 108597 181388 76037 0 366022 0.455522 1 1 -10405.4 -10405.3 0.0141916 0.0353504 0.688085 1 0.688143 2 NA
7:16152174_T_A rs17286602 07 16152174 T A NA 0 0 120209 180211 67223.6 -9.31323e-10 367643 0.42794 0.996459 0.996459 0 0 525.416 812.447 283.137 0 1621 0.425269 0.99644 0.99644 0 0 119683 179398 66940.4 -4.04476e-12 366022 0.427951 0.996459 0.996459 -10405.4 -10405.3 -0.0104291 0.0357031 0.770205 1 0.770148 2 NA
rs10282707 rs10282707 07 17911038 C T NA 0 0 133679 176084 57880 0 367643 0.396912 1 1 0 0 560 804 257 0 1621 0.406539 1 1 0 0 133119 175280 57623 0 366022 0.39687 1 1 -10405.4 -10404.7 0.040707 0.0358647 0.256369 1 0.25698 2 NA
rs12670798 rs12670798 07 21607352 T C NA 0 0 208530 136828 22285 0 367643 0.246704 1 1 0 0 887 633 101 0 1621 0.257557 1 1 0 0 207643 136195 22184 0 366022 0.246656 1 1 -10405.4 -10404.3 0.0585571 0.0402975 0.14619 1 0.1481 2 NA
rs4722551 rs4722551 07 25991826 T C NA 0 0 260226 98082 9335 0 367643 0.158784 1 1 0 0 1178 406 37 0 1621 0.148057 1 1 0 0 259048 97676 9298 0 366022 0.158832 1 1 -10405.4 -10404 -0.0820769 0.0495285 0.0974863 1 0.0943161 3 NA
rs2073547 rs2073547 07 44582331 A G NA 0 0 245464 109051 13128 0 367643 0.18402 1 1 0 0 1098 466 57 0 1621 0.178902 1 1 0 0 244366 108585 13071 0 366022 0.184042 1 1 -10405.4 -10405.1 -0.0333696 0.0456632 0.464916 1 0.463299 2 NA
rs217386 rs217386 07 44600695 G A NA 0 0 122011 179193 66439 0 367643 0.424421 1 1 0 0 540 792 289 0 1621 0.422579 1 1 0 0 121471 178401 66150 0 366022 0.424429 1 1 -10405.4 -10405.4 -0.00823211 0.0356001 0.81713 1 0.817092 2 NA
rs4917014 rs4917014 07 50305863 T G NA 0 0 170033 160292 37318 0 367643 0.319506 1 1 0 0 762 699 160 0 1621 0.314312 1 1 0 0 169271 159593 37158 0 366022 0.319529 1 1 -10405.4 -10405.2 -0.0243116 0.0379899 0.522206 1 0.521593 2 NA
rs17145738 rs17145738 07 72982874 C T NA 0 0 283453 78574 5616 0 367643 0.122138 1 1 0 0 1260 328 33 0 1621 0.12153 1 1 0 0 282193 78246 5583 0 366022 0.12214 1 1 -10405.4 -10405.4 -0.00537848 0.0538047 0.920374 1 0.92032 2 NA
rs799160 rs799160 07 73060006 C T NA 0 0 96065 183981 87597 0 367643 0.488483 1 1 0 0 400 808 413 0 1621 0.49599 1 1 0 0 95665 183173 87184 0 366022 0.488415 1 1 -10405.4 -10403.8 0.0619959 0.0352737 0.0788216 1 0.0788205 2 NA
7:116358044_A_G rs38855 07 116358044 A G NA 0 0 103008 183294 81340.4 -5.93718e-09 367643 0.470531 0.989759 0.989759 0 0 450.741 830.176 340.082 0 1621 0.465867 0.988279 0.988279 0 0 102558 182464 81000.3 -1.30065e-11 366022 0.470552 0.989766 0.989766 -10405.4 -10405.2 -0.0192683 0.0355104 0.587397 1 0.587316 2 NA
7:130444934_A_G rs3996352 07 130444934 A G NA 0 0 94827.4 183503 89312.7 3.14321e-09 367643 0.4925 0.996092 0.996092 0 0 411.424 814.725 394.851 0 1621 0.494888 0.995588 0.995588 0 0 94415.9 182688 88917.8 -1.12212e-11 366022 0.492489 0.996094 0.996094 -10405.4 -10405.3 0.0104691 0.0352929 0.766746 1 0.76675 2 NA
rs17173637 rs17173637 07 150529449 T C NA 0 0 308079 56892 2672 0 367643 0.0846419 1 1 0 0 1339 275 7 0 1621 0.0891425 1 1 0 0 306740 56617 2665 0 366022 0.084622 1 1 -10405.4 -10405 0.0548052 0.0617968 0.375154 1 0.378702 2 NA
8:9184231_G_A rs4240624 08 9184231 G A NA 0 0 3037.28 61092.2 303513 1.74623e-10 367643 0.0913478 0.999323 0.999323 0 0 14 264.659 1342.34 0 1621 0.0902711 0.999003 0.999003 0 0 3023.28 60827.6 302171 1.42109e-13 366022 0.0913526 0.999324 0.999324 -10405.4 -10405.4 0.0138873 0.0614964 0.821339 1 0.821009 2 NA
8:9267117_C_T rs9693857 08 9267117 C T NA 0 0 112966 181961 72716.1 -1.22236e-09 367643 0.44526 0.99529 0.99529 0 0 514.639 788.059 318.302 0 1621 0.439439 0.996594 0.996594 0 0 112451 181173 72397.8 -1.94262e-11 366022 0.445285 0.995284 0.995284 -10405.4 -10405.2 -0.0234295 0.0355721 0.510122 1 0.509929 2 NA
8:15799853_G_C rs4332136 08 15799853 G C NA 0 0 361800 5821.84 21 3.14321e-09 367643 0.0079749 0.978214 0.978214 0 0 1601.26 19.7412 0 0 1621 0.0060892 0.984414 0.984414 0 0 360199 5802.09 21 1.06937e-12 366022 0.00798326 0.978193 0.978193 -10405.4 -10404.6 -0.27307 0.228569 0.232206 1 0.210908 3 NA
rs4921914 rs4921914 08 18272438 C T NA 0 0 17863 128037 221743 0 367643 0.22272 1 1 0 0 85 538 998 0 1621 0.218384 1 1 0 0 17778 127499 220745 0 366022 0.222739 1 1 -10405.4 -10405.2 0.0257314 0.0427383 0.547128 1 0.546182 2 NA
rs12678919 rs12678919 08 19844222 A G NA 0 0 299569 64598 3476 0 367643 0.0973091 1 1 0 0 1339 270 12 0 1621 0.0906848 1 1 0 0 298230 64328 3464 0 366022 0.0973384 1 1 -10405.4 -10404.5 -0.0799412 0.0613211 0.192353 1 0.187566 3 NA
8:19865843_G_A rs894210 08 19865843 G A NA 0 0 77462.3 182791 107390 1.74623e-09 367643 0.459298 0.992946 0.992946 0 0 354.137 775.467 491.396 0 1621 0.457662 0.993082 0.993082 0 0 77108.2 182015 106899 -1.30456e-11 366022 0.459305 0.992946 0.992946 -10405.4 -10405.4 0.00584096 0.0354906 0.869276 1 0.869266 2 NA
rs10102164 rs10102164 08 55421614 G A NA 0 0 228406 122700 16537 0 367643 0.211855 1 1 0 0 1012 540 69 0 1621 0.20913 1 1 0 0 227394 122160 16468 0 366022 0.211867 1 1 -10405.4 -10405.3 -0.0161191 0.0433056 0.709731 1 0.709303 2 NA
8:59385919_C_T rs2326077 08 59385919 C T NA 0 0 41722.8 164216 161704 -2.85218e-09 367643 0.336823 0.998927 0.998927 0 0 186.922 712.11 721.969 0 1621 0.334964 0.998877 0.998877 0 0 41535.9 163504 160982 1.46372e-12 366022 0.336832 0.998927 0.998927 -10405.4 -10405.4 0.00841539 0.037319 0.821591 1 0.821511 2 NA
rs2293889 rs2293889 08 116599199 T G NA 0 0 68124 181368 118151 0 367643 0.431963 1 1 0 0 299 806 516 0 1621 0.433066 1 1 0 0 67825 180562 117635 0 366022 0.431958 1 1 -10405.4 -10405.4 -0.00516913 0.0356361 0.884669 1 0.884682 2 NA
8:116663898_G_A rs2737252 08 116663898 G A NA 0 0 189831 148639 29173.6 1.57161e-09 367643 0.281504 0.996606 0.996606 0 0 836.757 663.678 120.565 0 1621 0.279089 0.996175 0.996175 0 0 188994 147975 29053 -2.73204e-12 366022 0.281515 0.996608 0.996608 -10405.4 -10405.3 -0.0128299 0.0393537 0.744414 1 0.744183 2 NA
8:121868551_G_T rs4871137 08 121868551 G T NA 0 0 37343.3 159071 171229 -1.97906e-09 367643 0.317913 0.997721 0.997721 0 0 152.78 691.408 776.812 0 1621 0.307517 0.996972 0.996972 0 0 37190.5 158379 170452 -7.12674e-12 366022 0.317959 0.997724 0.997724 -10405.4 -10404.5 0.0499985 0.0382107 0.190706 1 0.18931 2 NA
8:126474306_G_A rs2980885 08 126474306 G A NA 0 0 18550.5 128653 220440 -2.40398e-08 367643 0.225428 0.979756 0.979756 0 0 81.6118 549.945 989.443 0 1621 0.219978 0.978624 0.978624 0 0 18468.9 128103 219450 -5.19726e-11 366022 0.225452 0.979761 0.979761 -10405.4 -10405.1 0.0336186 0.0430356 0.434696 1 0.433254 2 NA
8:126482621_C_A rs2954022 08 126482621 C A NA 0 0 105014 183109 79520.4 -8.73115e-10 367643 0.465328 0.999672 0.999672 0 0 468.075 793.925 359 0 1621 0.466356 0.999901 0.999901 0 0 104546 182315 79161.4 8.52651e-14 366022 0.465324 0.999671 0.999671 -10405.4 -10405.4 0.00523578 0.035322 0.882161 1 0.882168 2 NA
8:126482621_C_T rs2954022 08 126482621 C T NA 0 0 367299 343.506 0.113725 4.19095e-09 367643 0.000467482 0.694179 0.694179 0 0 1619.72 1.28235 0 0 1621 0.000395544 0.537528 0.537528 0 0 365680 342.224 0.113725 1.34293e-12 366022 0.000467801 0.694765 0.694765 -10405.4 -10405.3 -0.355273 1.41858 0.802246 1 0.778334 3 NA
rs4075205 rs4075205 08 144284709 T C NA 0 0 105980 182903 78760 0 367643 0.46298 1 1 0 0 473 818 330 0 1621 0.455891 1 1 0 0 105507 182085 78430 0 366022 0.463012 1 1 -10405.4 -10405 -0.0293245 0.0353732 0.407102 1 0.40691 2 NA
8:145022657_G_T rs7832643 08 145022657 G T NA 0 0 130835 177109 59698.9 1.86265e-09 367643 0.403254 0.99187 0.99187 0 0 590.302 771.965 258.733 0 1621 0.397727 0.990152 0.990152 0 0 130244 176337 59440.2 -4.8459e-12 366022 0.403279 0.991877 0.991877 -10405.4 -10405.2 -0.0241873 0.0361686 0.503664 1 0.503317 2 NA
9:2640759_A_G rs3780181 09 2640759 A G NA 0 0 319761 46182.4 1699.8 7.10133e-09 367643 0.0674323 0.983967 0.983967 0 0 1405.62 204.408 10.9765 0 1621 0.0698213 0.986307 0.986307 0 0 318355 45978 1688.82 4.84235e-12 366022 0.0674217 0.983957 0.983957 -10405.4 -10405.2 0.0391289 0.0695183 0.573532 1 0.575687 2 NA
9:15304782_C_A rs686030 09 15304782 C A NA 0 0 7307.74 89274.9 271060 1.16415e-10 367643 0.141292 0.997838 0.997838 0 0 25.1961 344.141 1251.66 0 1621 0.121694 0.997809 0.997809 0 0 7282.54 88930.8 269809 -2.01084e-12 366022 0.141379 0.997838 0.997838 -10405.4 -10400 0.173322 0.053913 0.00130517 1 0.00101933 3 NA
9:16904846_C_T rs7033354 09 16904846 C T NA 0 0 38090 160241 169312 -2.73576e-09 367643 0.321537 0.99779 0.99779 0 0 174.227 705.902 740.871 0 1621 0.325218 0.996782 0.996782 0 0 37915.8 159536 168571 -8.99725e-12 366022 0.32152 0.997794 0.997794 -10405.4 -10405.3 -0.0177592 0.0376449 0.637101 1 0.637448 2 NA
rs1883025 rs1883025 09 107664301 C T NA 0 0 204221 139492 23930 0 367643 0.254802 1 1 0 0 929 582 110 0 1621 0.247378 1 1 0 0 203292 138910 23820 0 366022 0.254834 1 1 -10405.4 -10404.9 -0.0391523 0.0408041 0.337297 1 0.335727 2 NA
9:107684230_T_G rs2472509 09 107684230 T G NA 0 0 166632 161775 39235.5 8.26549e-09 367643 0.326739 0.982562 0.982562 0 0 758.584 725.157 137.259 0 1621 0.308351 0.982231 0.982231 0 0 165874 161050 39098.2 -1.27223e-11 366022 0.32682 0.982563 0.982563 -10405.4 -10402.9 -0.0859882 0.0384799 0.0254418 1 0.0246556 3 NA
rs8176720 rs8176720 09 136132873 T C NA 0 0 165335 162059 40249 0 367643 0.329881 1 1 0 0 726 720 175 0 1621 0.330043 1 1 0 0 164609 161339 40074 0 366022 0.32988 1 1 -10405.4 -10405.4 0.00198398 0.0374242 0.957721 1 0.957726 2 NA
rs579459 rs579459 09 136154168 T C NA 0 0 230673 121134 15836 0 367643 0.207818 1 1 0 0 1029 527 65 0 1621 0.202653 1 1 0 0 229644 120607 15771 0 366022 0.207841 1 1 -10405.4 -10405.1 -0.0328895 0.0439246 0.453996 1 0.452557 2 NA
10:5196273_A_G rs1781930 10 5196273 A G NA 0 0 11602.8 107622 248418 5.82077e-11 367643 0.177928 0.999538 0.999538 0 0 64.0039 452.471 1104.53 0 1621 0.179049 0.999378 0.999378 0 0 11538.8 107170 247314 -7.53175e-13 366022 0.177923 0.999539 0.999539 -10405.4 -10405.4 -0.00762136 0.0459649 0.868308 1 0.868413 2 NA
rs970548 rs970548 10 46013277 A C NA 0 0 208592 136658 22393 0 367643 0.246767 1 1 0 0 897 621 103 0 1621 0.255089 1 1 0 0 207695 136037 22290 0 366022 0.24673 1 1 -10405.4 -10404.8 0.0450811 0.0403872 0.264327 1 0.266083 2 NA
10:65301725_T_C rs7897379 10 65301725 T C NA 0 0 99877.9 183743 84022.2 -1.04774e-09 367643 0.478436 0.9991 0.9991 0 0 432.749 783.973 404.278 0 1621 0.491218 0.999232 0.999232 0 0 99445.1 182959 83618 -3.55271e-13 366022 0.478379 0.999099 0.999099 -10405.4 -10404.3 0.0512224 0.0352726 0.14645 1 0.14653 2 NA
rs2068888 rs2068888 10 94839642 G A NA 0 0 111308 181936 74399 0 367643 0.449803 1 1 0 0 492 797 332 0 1621 0.450648 1 1 0 0 110816 181139 74067 0 366022 0.449799 1 1 -10405.4 -10405.4 0.00392178 0.0353836 0.911746 1 0.911752 2 NA
rs2255141 rs2255141 10 113933886 A G NA 0 0 27847 146638 193158 0 367643 0.275175 1 1 0 0 132 640 849 0 1621 0.27884 1 1 0 0 27715 145998 192309 0 366022 0.275158 1 1 -10405.4 -10405.3 -0.0169265 0.0392854 0.66657 1 0.666957 2 NA
rs2923084 rs2923084 11 10388782 A G NA 0 0 248214 107729 11700 0 367643 0.178337 1 1 0 0 1108 467 46 0 1621 0.172424 1 1 0 0 247106 107262 11654 0 366022 0.178364 1 1 -10405.4 -10405 -0.0422209 0.0465966 0.364886 1 0.362696 2 NA
11:14276999_G_A rs2303975 11 14276999 G A NA 0 0 290446 72723.9 4473.22 -2.32831e-10 367643 0.111073 0.995931 0.995931 0 0 1272.91 328.125 19.9608 0 1621 0.113525 0.997687 0.997687 0 0 289173 72395.8 4453.26 -1.37312e-12 366022 0.111062 0.995923 0.995923 -10405.4 -10405.3 0.0268746 0.0556246 0.628995 1 0.630168 2 NA
11:18656271_C_T rs10832962 11 18656271 C T NA 0 0 24576.6 141039 202027 -3.49246e-09 367643 0.258664 0.997176 0.997176 0 0 109.996 611.878 899.125 0 1621 0.256592 0.996871 0.996871 0 0 24466.7 140427 201128 -1.49569e-11 366022 0.258674 0.997178 0.997178 -10405.4 -10405.4 0.00988531 0.0403824 0.806617 1 0.806466 2 NA
rs326214 rs326214 11 47298360 G A NA 0 0 38540 160496 168607 0 367643 0.323107 1 1 0 0 173 715 733 0 1621 0.327267 1 1 0 0 38367 159781 167874 0 366022 0.323089 1 1 -10405.4 -10405.2 -0.0198687 0.0375128 0.596354 1 0.596773 2 NA
rs17788930 rs17788930 11 47752775 A G NA 0 0 156993 166090 44560 0 367643 0.347089 1 1 0 0 645 767 209 0 1621 0.365515 1 1 0 0 156348 165323 44351 0 366022 0.347008 1 1 -10405.4 -10403 0.0807075 0.0365089 0.027062 1 0.0276352 3 NA
11:51512090_T_C rs11246602 11 51512090 T C NA 0 0 276639 84522.2 6482.33 3.20142e-09 367643 0.132584 0.998718 0.998718 0 0 1208.75 374.204 38.051 0 1621 0.138898 0.998978 0.998978 0 0 275430 84148 6444.28 -3.55271e-14 366022 0.132556 0.998717 0.998717 -10405.4 -10404.8 0.0538085 0.0509469 0.290891 1 0.293993 2 NA
11:55324308_A_G rs12226802 11 55324308 A G NA 0 0 279135 82421 6086.81 -1.16415e-10 367643 0.12865 0.999736 0.999736 0 0 1219.97 365.024 36.0039 0 1621 0.134803 0.999878 0.999878 0 0 277915 82056 6050.8 -3.19744e-13 366022 0.128623 0.999736 0.999736 -10405.4 -10404.8 0.0538532 0.0515738 0.296394 1 0.299536 2 NA
rs174532 rs174532 11 61548874 G A NA 0 0 182070 153320 32253 0 367643 0.296247 1 1 0 0 784 691 146 0 1621 0.303208 1 1 0 0 181286 152629 32107 0 366022 0.296216 1 1 -10405.4 -10405 0.0316394 0.0383282 0.409095 1 0.410062 2 NA
rs1535 rs1535 11 61597972 A G NA 0 0 157026 166517 44100 0 367643 0.346419 1 1 0 0 689 734 198 0 1621 0.34855 1 1 0 0 156337 165783 43902 0 366022 0.34641 1 1 -10405.4 -10405.3 0.00942769 0.0369609 0.798667 1 0.79876 2 NA
rs12801636 rs12801636 11 65391317 G A NA 0 0 221001 127937 18705 0 367643 0.224874 1 1 0 0 976 567 78 0 1621 0.22301 1 1 0 0 220025 127370 18627 0 366022 0.224883 1 1 -10405.4 -10405.4 -0.00957459 0.0422601 0.820763 1 0.820609 2 NA
rs499974 rs499974 11 75455021 C A NA 0 0 261531 97077 9035 0 367643 0.156602 1 1 0 0 1117 463 41 0 1621 0.168106 1 1 0 0 260414 96614 8994 0 366022 0.156551 1 1 -10405.4 -10403.8 0.0855499 0.0470854 0.069231 1 0.0718754 3 NA
11:116639104_A_G rs10790162 11 116639104 A G NA 0 0 1652.59 46448.9 319542 4.65661e-10 367643 0.0676663 0.998467 0.998467 0 0 3 202.016 1415.98 0 1621 0.0641628 0.999881 0.999881 0 0 1649.59 46246.9 318126 -4.26326e-13 366022 0.0676818 0.998461 0.998461 -10405.4 -10405.1 0.0558838 0.0718911 0.436958 1 0.433258 2 NA
rs603446 rs603446 11 116654435 C T NA 0 0 109750 182299 75594 0 367643 0.453547 1 1 0 0 468 794 359 0 1621 0.466379 1 1 0 0 109282 181505 75235 0 366022 0.453491 1 1 -10405.4 -10404.3 0.0509664 0.0353182 0.149002 1 0.149252 2 NA
11:122534504_T_C rs7117842 11 122534504 T C NA 0 0 146372 171087 50184.2 -1.79862e-08 367643 0.369183 0.988903 0.988903 0 0 639.431 771.565 210.004 0 1621 0.367542 0.988216 0.988216 0 0 145732 170315 49974.2 -3.64508e-11 366022 0.369191 0.988906 0.988906 -10405.4 -10405.4 -0.00515229 0.0367299 0.888443 1 0.888417 2 NA
rs11220462 rs11220462 11 126243952 G A NA 0 0 276652 84429 6562 0 367643 0.132674 1 1 0 0 1201 388 32 0 1621 0.13942 1 1 0 0 275451 84041 6530 0 366022 0.132644 1 1 -10405.4 -10404.7 0.0581172 0.0507722 0.252348 1 0.255659 2 NA
12:20463526_A_G rs11045163 12 20463526 A G NA 0 0 119322 180184 68136.7 9.25502e-09 367643 0.430387 0.99506 0.99506 0 0 555.663 791.478 273.859 0 1621 0.413077 0.993584 0.993584 0 0 118766 179393 67862.8 1.37321e-11 366022 0.430464 0.995066 0.995066 -10405.4 -10403.4 -0.0717246 0.0358698 0.0455456 1 0.0451238 3 NA
12:57844049_C_T rs3741414 12 57844049 C T NA 0 0 211870 134105 21667.2 -8.73115e-10 367643 0.241321 0.999183 0.999183 0 0 902.58 610.431 107.988 0 1621 0.254907 0.998978 0.998978 0 0 210968 133495 21559.3 -4.12115e-12 366022 0.241261 0.999184 0.999184 -10405.4 -10403.8 0.0717828 0.0404071 0.0756522 1 0.0773833 3 NA
rs10861661 rs10861661 12 107174646 A C NA 0 0 208460 137013 22170 0 367643 0.246643 1 1 0 0 913 605 103 0 1621 0.250154 1 1 0 0 207547 136408 22067 0 366022 0.246627 1 1 -10405.4 -10405.3 0.0199801 0.0407174 0.623637 1 0.624207 2 NA
12:109950144_A_G rs2241210 12 109950144 A G NA 0 0 83594.8 183070 100978 -3.49246e-10 367643 0.476359 0.999793 0.999793 0 0 362.757 818.243 440 0 1621 0.476174 0.99973 0.99973 0 0 83232 182252 100538 -3.05533e-13 366022 0.476359 0.999794 0.999794 -10405.4 -10405.4 0.000365372 0.0352283 0.991725 1 0.991725 1 NA
rs653178 rs653178 12 112007756 C T NA 0 0 85741 183420 98482 0 367643 0.482672 1 1 0 0 341 843 437 0 1621 0.470389 1 1 0 0 85400 182577 98045 0 366022 0.482726 1 1 -10405.4 -10404.3 0.0512499 0.0352821 0.146342 1 0.146162 2 NA
12:112310580_G_A rs6489818 12 112310580 G A NA 0 0 249812 106378 11453.5 8.14907e-10 367643 0.175829 0.999793 0.999793 0 0 1079.01 483.012 58.9804 0 1621 0.185371 0.999945 0.999945 0 0 248733 105895 11394.5 -4.9738e-13 366022 0.175787 0.999792 0.999792 -10405.4 -10404.4 0.0651266 0.0452911 0.150446 1 0.153231 3 NA
12:121376416_C_T rs1186380 12 121376416 C T NA 0 0 206323 138394 22926.1 9.77889e-09 367643 0.250577 0.991403 0.991403 0 0 957.165 577.302 86.5333 0 1621 0.231452 0.991879 0.991879 0 0 205366 137816 22839.6 1.15996e-11 366022 0.250662 0.991401 0.991401 -10405.4 -10402.2 -0.105401 0.0419622 0.0120118 1 0.0112393 3 NA
12:121416650_A_C rs1169288 12 121416650 A C NA 0 0 172202 158881 36559.9 2.20025e-08 367643 0.315524 0.989162 0.989162 0 0 769.024 684.212 167.765 0 1621 0.314541 0.98967 0.98967 0 0 171433 158197 36392.1 1.59863e-11 366022 0.315528 0.98916 0.98916 -10405.4 -10405.4 -0.00488171 0.0381387 0.89815 1 0.898119 2 NA
12:125259888_A_G rs838876 12 125259888 A G NA 0 0 36945.9 159460 171237 -3.17232e-08 367643 0.317362 0.977164 0.977164 0 0 179.106 668.6 773.294 0 1621 0.316722 0.979151 0.979151 0 0 36766.7 158791 170464 -9.48539e-11 366022 0.317364 0.977155 0.977155 -10405.4 -10405.4 0.00340529 0.0382641 0.929086 1 0.929072 2 NA
12:125283766_C_T rs10773105 12 125283766 C T NA 0 0 89407.4 184024 94211.8 -3.84171e-09 367643 0.493466 0.997077 0.997077 0 0 395.824 779.09 446.086 0 1621 0.484496 0.997512 0.997512 0 0 89011.5 183245 93765.7 -1.70743e-11 366022 0.493506 0.997075 0.997075 -10405.4 -10404.8 0.0367387 0.0353001 0.29799 1 0.297912 2 NA
rs4942486 rs4942486 13 32953388 T C NA 0 0 83364 183387 100892 0 367643 0.476162 1 1 0 0 361 800 460 0 1621 0.469463 1 1 0 0 83003 182587 100432 0 366022 0.476191 1 1 -10405.4 -10405.1 0.0271966 0.0352737 0.440698 1 0.440579 2 NA
rs1341267 rs1341267 13 95284980 C A NA 0 0 59052 176304 132287 0 367643 0.400399 1 1 0 0 251 808 562 0 1621 0.404072 1 1 0 0 58801 175496 131725 0 366022 0.400383 1 1 -10405.4 -10405.3 -0.0159388 0.0358558 0.656663 1 0.656827 2 NA
rs8017377 rs8017377 14 24883887 G A NA 0 0 101701 183243 82699 0 367643 0.474157 1 1 0 0 439 830 352 0 1621 0.473165 1 1 0 0 101262 182413 82347 0 366022 0.474161 1 1 -10405.4 -10405.4 -0.00371579 0.0352551 0.916061 1 0.916058 2 NA
rs4983559 rs4983559 14 105277209 G A NA 0 0 54863 174774 138006 0 367643 0.386924 1 1 0 0 232 766 623 0 1621 0.379395 1 1 0 0 54631 174008 137383 0 366022 0.386958 1 1 -10405.4 -10405 0.0310154 0.0363224 0.393164 1 0.39259 2 NA
rs2412710 rs2412710 15 42683787 G A NA 0 0 354500 13031 112 0 367643 0.018027 1 1 0 0 1560 61 0 0 1621 0.0188155 1 1 0 0 352940 12970 112 0 366022 0.0180235 1 1 -10405.4 -10405.3 0.0425566 0.129682 0.742791 1 0.744455 2 NA
15:44211273_T_C rs492571 15 44211273 T C NA 0 0 337467 29527.7 648.675 -8.14907e-10 367643 0.0419225 0.997857 0.997857 0 0 1483.89 136.106 1.00392 0 1621 0.0426014 0.99559 0.99559 0 0 335983 29391.5 647.671 2.84217e-14 366022 0.0419195 0.997867 0.997867 -10405.4 -10405.4 0.0153493 0.0873943 0.860583 1 0.860903 2 NA
rs1532085 rs1532085 15 58683366 A G NA 0 0 55036 174219 138388 0 367643 0.38664 1 1 0 0 252 782 587 0 1621 0.396669 1 1 0 0 54784 173437 137801 0 366022 0.386596 1 1 -10405.4 -10404.7 -0.0422446 0.0359755 0.240291 1 0.240987 2 NA
15:58731153_G_C rs261342 15 58731153 G C NA 0 0 17976.2 126343 223324 -1.64146e-08 367643 0.220725 0.988362 0.988362 0 0 82.1882 568.467 970.345 0 1621 0.226047 0.988292 0.988292 0 0 17894 125775 222353 -4.2002e-11 366022 0.220701 0.988363 0.988363 -10405.4 -10405.1 -0.0316221 0.0423217 0.454952 1 0.456262 2 NA
rs2652834 rs2652834 15 63396867 A G NA 0 0 12888 111863 242892 0 367643 0.187191 1 1 0 0 82 443 1096 0 1621 0.18723 1 1 0 0 12806 111420 241796 0 366022 0.187191 1 1 -10405.4 -10405.4 -0.000312879 0.0451349 0.994469 1 0.99447 1 NA
15:72566615_C_T rs1035744 15 72566615 C T NA 0 0 26417.8 145276 195949 4.30737e-09 367643 0.269435 0.995229 0.995229 0 0 109.169 610.475 901.357 0 1621 0.255648 0.995143 0.995143 0 0 26308.6 144666 195048 -1.04663e-11 366022 0.269496 0.995229 0.995229 -10405.4 -10403.8 0.0719059 0.0405271 0.0760192 1 0.0743473 3 NA
rs3198697 rs3198697 16 15129940 C T NA 0 0 129024 177270 61349 0 367643 0.407961 1 1 0 0 555 797 269 0 1621 0.411783 1 1 0 0 128469 176473 61080 0 366022 0.407944 1 1 -10405.4 -10405.3 0.0158568 0.0357429 0.657307 1 0.657457 2 NA
rs749671 rs749671 16 31088347 G A NA 0 0 144942 171612 51089 0 367643 0.372359 1 1 0 0 679 736 206 0 1621 0.354102 1 1 0 0 144263 170876 50883 0 366022 0.372439 1 1 -10405.4 -10403 -0.0800972 0.0368077 0.0295481 1 0.0289424 3 NA
16:53799977_T_G rs9930333 16 53799977 T G NA 0 0 122315 179595 65732.5 4.07454e-10 367643 0.423046 0.999843 0.999843 0 0 520.996 806.004 294 0 1621 0.429983 0.999966 0.999966 0 0 121794 178789 65438.5 4.12115e-13 366022 0.423016 0.999843 0.999843 -10405.4 -10405.1 0.0277951 0.0355826 0.434718 1 0.43502 2 NA
rs9989419 rs9989419 16 56985139 A G NA 0 0 57313 175506 134824 0 367643 0.394584 1 1 0 0 237 786 598 0 1621 0.388649 1 1 0 0 57076 174720 134226 0 366022 0.39461 1 1 -10405.4 -10405.1 0.0247456 0.0360928 0.492959 1 0.492569 2 NA
rs5880 rs5880 16 57015091 G C NA 0 0 327986 38441 1216 0 367643 0.0555879 1 1 0 0 1475 140 6 0 1621 0.0468846 1 1 0 0 326511 38301 1210 0 366022 0.0556264 1 1 -10405.4 -10403 -0.177854 0.0831162 0.0323692 1 0.0279131 3 NA
rs16942887 rs16942887 16 67928042 G A NA 0 0 287956 74708 4979 0 367643 0.115147 1 1 0 0 1282 323 16 0 1621 0.1095 1 1 0 0 286674 74385 4963 0 366022 0.115172 1 1 -10405.4 -10404.8 -0.0585159 0.0563239 0.298843 1 0.295175 2 NA
16:72057282_A_G rs2288002 16 72057282 A G NA 0 0 69255.7 180711 117676 1.39698e-09 367643 0.434148 0.99485 0.99485 0 0 299.729 815.255 506.016 0 1621 0.436371 0.99689 0.99689 0 0 68956 179896 117170 -1.6378e-12 366022 0.434138 0.994841 0.994841 -10405.4 -10405.3 -0.0108511 0.0355891 0.760443 1 0.760496 2 NA
rs2000999 rs2000999 16 72108093 G A NA 0 0 241573 112715 13355 0 367643 0.18962 1 1 0 0 1065 504 52 0 1621 0.187539 1 1 0 0 240508 112211 13303 0 366022 0.189629 1 1 -10405.4 -10405.3 -0.0140632 0.045073 0.755034 1 0.754689 2 NA
rs2925979 rs2925979 16 81534790 T C NA 0 0 33101 154536 180006 0 367643 0.300207 1 1 0 0 146 711 764 0 1621 0.309377 1 1 0 0 32955 153825 179242 0 366022 0.300166 1 1 -10405.4 -10404.7 -0.0430331 0.0381003 0.2587 1 0.260004 2 NA
rs314253 rs314253 17 7091650 T C NA 0 0 155761 167026 44856 0 367643 0.349168 1 1 0 0 687 720 214 0 1621 0.354102 1 1 0 0 155074 166306 44642 0 366022 0.349146 1 1 -10405.4 -10405.2 0.0217769 0.0368108 0.554126 1 0.554545 2 NA
rs4791641 rs4791641 17 8161149 C T NA 0 0 90816 183529 93298 0 367643 0.496624 1 1 0 0 388 806 427 0 1621 0.48797 1 1 0 0 90428 182723 92871 0 366022 0.496663 1 1 -10405.4 -10404.8 0.0365163 0.0352265 0.299916 1 0.299858 2 NA
17:37821435_G_T rs931992 17 37821435 G T NA 0 0 40720.2 163166 163757 3.49246e-10 367643 0.332668 0.998046 0.998046 0 0 177.859 706.596 736.545 0 1621 0.327672 0.997534 0.997534 0 0 40542.3 162459 163021 -1.74794e-12 366022 0.33269 0.998048 0.998048 -10405.4 -10405.2 0.0231137 0.0375602 0.538305 1 0.537772 2 NA
rs8077889 rs8077889 17 41878166 A C NA 0 0 227111 123853 16679 0 367643 0.213809 1 1 0 0 1005 537 79 0 1621 0.214374 1 1 0 0 226106 123316 16600 0 366022 0.213807 1 1 -10405.4 -10405.4 0.00217303 0.0429398 0.959639 1 0.959647 2 NA
17:45391804_T_C rs7225700 17 45391804 T C NA 0 0 46242.7 168507 152894 5.82077e-11 367643 0.354953 0.999518 0.999518 0 0 195.976 687.878 737.145 0 1621 0.333076 0.999665 0.999665 0 0 46046.7 167819 152156 -3.83693e-13 366022 0.35505 0.999518 0.999518 -10405.4 -10401.9 0.0982534 0.037388 0.00859037 1 0.00824752 3 NA
17:66882466_T_G rs4148005 17 66882466 T G NA 0 0 171418 159435 36790.2 -6.17001e-09 367643 0.316904 0.998377 0.998377 0 0 750.329 691.02 179.651 0 1621 0.323973 0.998209 0.998209 0 0 170668 158744 36610.5 -1.27045e-11 366022 0.316873 0.998377 0.998377 -10405.4 -10405 0.0327736 0.0377032 0.384708 1 0.385619 2 NA
17:76388202_A_G rs4969178 17 76388202 A G NA 0 0 55554.9 174880 137208 1.98488e-08 367643 0.388951 0.976307 0.976307 0 0 264.506 742.518 613.976 0 1621 0.392205 0.976479 0.976479 0 0 55290.4 174138 136594 -5.09033e-11 366022 0.388937 0.976306 0.976306 -10405.4 -10405.3 -0.0128987 0.0365055 0.723836 1 0.723962 2 NA
rs4939883 rs4939883 18 47167214 T C NA 0 0 11824 108397 247422 0 367643 0.179583 1 1 0 0 36 467 1118 0 1621 0.166255 1 1 0 0 11788 107930 246304 0 366022 0.179642 1 1 -10405.4 -10403.4 0.092739 0.0473294 0.0500616 1 0.0477723 3 NA
18:47209143_C_T rs11660468 18 47209143 C T NA 0 0 136043 174701 56899.6 4.01633e-09 367643 0.392364 0.997576 0.997576 0 0 598.369 766.278 256.353 0 1621 0.394505 0.997468 0.997468 0 0 135444 173934 56643.3 -3.68772e-12 366022 0.392355 0.997576 0.997576 -10405.4 -10405.4 0.00904499 0.0360093 0.801671 1 0.801733 2 NA
18:57798110_C_T rs952044 18 57798110 C T NA 0 0 165305 162609 39729.3 4.59841e-09 367643 0.329215 0.990504 0.990504 0 0 737.149 694.427 189.424 0 1621 0.331053 0.99146 0.99146 0 0 164568 161914 39539.9 1.0397e-11 366022 0.329207 0.9905 0.9905 -10405.4 -10405.4 0.00777497 0.037598 0.836172 1 0.836243 2 NA
19:8431581_G_A rs2278236 19 8431581 G A NA 0 0 86128.3 183824 97691 3.60887e-09 367643 0.484275 0.99757 0.99757 0 0 370.729 824.863 425.408 0 1621 0.483134 0.997812 0.997812 0 0 85757.6 182999 97265.6 -5.56355e-12 366022 0.48428 0.997569 0.997569 -10405.4 -10405.4 0.00374183 0.0352915 0.915561 1 0.91556 2 NA
rs6511720 rs6511720 19 11202306 G T NA 0 0 285494 77068 5081 0 367643 0.118634 1 1 0 0 1257 342 22 0 1621 0.119062 1 1 0 0 284237 76726 5059 0 366022 0.118632 1 1 -10405.4 -10405.4 0.00269017 0.0544335 0.960584 1 0.960597 2 NA
19:11227602_C_T rs688 19 11227602 C T NA 0 0 110675 182477 74491.8 -2.32831e-10 367643 0.450791 0.999301 0.999301 0 0 513.725 762.282 344.992 0 1621 0.447954 0.99878 0.99878 0 0 110161 181714 74146.8 -1.65556e-12 366022 0.450804 0.999303 0.999303 -10405.4 -10405.3 -0.0116924 0.0354739 0.741698 1 0.741649 2 NA
19:19407718_T_C rs10401969 19 19407718 T C NA 0 0 313405 52120.4 2117.37 8.73115e-10 367643 0.0766438 0.997444 0.997444 0 0 1378.25 224.753 18 0 1621 0.0804297 0.998239 0.998239 0 0 312027 51895.6 2099.37 5.8975e-13 366022 0.076627 0.99744 0.99744 -10405.4 -10405.1 0.0528134 0.0648771 0.415615 1 0.419011 2 NA
rs731839 rs731839 19 33899065 G A NA 0 0 41270 163841 162532 0 367643 0.335082 1 1 0 0 172 726 723 0 1621 0.330043 1 1 0 0 41098 163115 161809 0 366022 0.335104 1 1 -10405.4 -10405.2 0.0218967 0.037458 0.558838 1 0.558358 2 NA
19:35556744_T_C rs1688030 19 35556744 T C NA 0 0 1691.18 45801.9 320150 4.07454e-10 367643 0.0668914 0.998272 0.998272 0 0 7 208.792 1405.21 0 1621 0.0687206 0.997538 0.997538 0 0 1684.18 45593.1 318745 4.05009e-13 366022 0.0668833 0.998275 0.998275 -10405.4 -10405.3 -0.029525 0.0696475 0.671623 1 0.672926 2 NA
rs6859 rs6859 19 45382034 A G NA 0 0 65627 179040 122976 0 367643 0.422004 1 1 0 0 285 778 558 0 1621 0.415793 1 1 0 0 65342 178262 122418 0 366022 0.422032 1 1 -10405.4 -10405.1 0.0260155 0.0356972 0.466134 1 0.465816 2 NA
rs7254892 rs7254892 19 45389596 G A NA 0 0 344933 22370 340 0 367643 0.0313483 1 1 0 0 1520 100 1 0 1621 0.0314621 1 1 0 0 343413 22270 339 0 366022 0.0313478 1 1 -10405.4 -10405.4 0.00110088 0.101038 0.991307 1 0.991312 1 NA
rs492602 rs492602 19 49206417 A G NA 0 0 89567 183226 94850 0 367643 0.492815 1 1 0 0 393 802 426 0 1621 0.489821 1 1 0 0 89174 182424 94424 0 366022 0.492828 1 1 -10405.4 -10405.3 0.0125737 0.0353617 0.722159 1 0.722149 2 NA
rs17695224 rs17695224 19 52324216 G A NA 0 0 197528 144075 26040 0 367643 0.266774 1 1 0 0 847 659 115 0 1621 0.274213 1 1 0 0 196681 143416 25925 0 366022 0.266741 1 1 -10405.4 -10404.9 0.0377377 0.0395031 0.339421 1 0.340784 2 NA
rs103294 rs103294 19 54797848 C T NA 0 0 221283 127606 18754 0 367643 0.224558 1 1 0 0 970 566 85 0 1621 0.22702 1 1 0 0 220313 127040 18669 0 366022 0.224547 1 1 -10405.4 -10405.3 0.0153393 0.0420867 0.715507 1 0.715881 2 NA
rs364585 rs364585 20 12962718 A G NA 0 0 56358 175315 135970 0 367643 0.391726 1 1 0 0 225 783 613 0 1621 0.380321 1 1 0 0 56133 174532 135357 0 366022 0.391777 1 1 -10405.4 -10404.5 0.0481732 0.0362922 0.184386 1 0.183571 2 NA
rs2328223 rs2328223 20 17845921 A C NA 0 0 242999 111748 12896 0 367643 0.187056 1 1 0 0 1072 502 47 0 1621 0.183837 1 1 0 0 241927 111246 12849 0 366022 0.187071 1 1 -10405.4 -10405.3 -0.0228331 0.045459 0.615472 1 0.614631 2 NA
20:34154741_C_T rs7264396 20 34154741 C T NA 0 0 229301 122209 16133.7 -5.82077e-10 367643 0.21009 0.999709 0.999709 0 0 991.961 552.075 76.9647 0 1621 0.217768 0.999624 0.999624 0 0 228309 121657 16056.7 -1.77636e-13 366022 0.210056 0.999709 0.999709 -10405.4 -10404.8 0.046683 0.0427641 0.274991 1 0.277077 2 NA
20:39180436_T_C rs6016381 20 39180436 T C NA 0 0 134763 175280 57600.3 2.18279e-08 367643 0.395058 0.976161 0.976161 0 0 613.133 775.733 232.133 0 1621 0.38248 0.978832 0.978832 0 0 134150 174504 57368.2 -4.26503e-12 366022 0.395114 0.976149 0.976149 -10405.4 -10404.3 -0.0535386 0.0366272 0.143819 1 0.142992 2 NA
20:39724338_T_C rs6065311 20 39724338 T C NA 0 0 99710.9 183970 83962.3 -6.40284e-10 367643 0.478582 0.999483 0.999483 0 0 452.749 823.208 345.043 0 1621 0.466778 0.999354 0.999354 0 0 99258.2 183147 83617.3 1.15818e-12 366022 0.478634 0.999483 0.999483 -10405.4 -10404.5 -0.0475123 0.0353624 0.179083 1 0.178878 2 NA
rs1800961 rs1800961 20 43042364 C T NA 0 0 345102 22187 354 0 367643 0.0311375 1 1 0 0 1524 95 2 0 1621 0.0305367 1 1 0 0 343578 22092 352 0 366022 0.0311402 1 1 -10405.4 -10405.4 -0.0215036 0.102326 0.833553 1 0.833005 2 NA
20:44585420_A_G rs4465830 20 44585420 A G NA 0 0 243312 111575 12755.9 1.74623e-10 367643 0.18644 0.999604 0.999604 0 0 1090.99 473.008 57 0 1621 0.181063 0.999952 0.999952 0 0 242221 111102 12698.9 -2.4869e-13 366022 0.186464 0.999602 0.999602 -10405.4 -10405.1 -0.036359 0.0457311 0.426578 1 0.42481 2 NA
rs181362 rs181362 22 21932068 C T NA 0 0 239971 113974 13698 0 367643 0.192265 1 1 0 0 1089 472 60 0 1621 0.182603 1 1 0 0 238882 113502 13638 0 366022 0.192308 1 1 -10405.4 -10404.3 -0.0651853 0.0455732 0.152619 1 0.149831 2 NA
rs5763662 rs5763662 22 30378703 C T NA 0 0 351180 16289 174 0 367643 0.0226266 1 1 0 0 1547 73 1 0 1621 0.0231339 1 1 0 0 349633 16216 173 0 366022 0.0226243 1 1 -10405.4 -10405.4 0.0283837 0.117322 0.808835 1 0.809664 2 NA
22:38595411_G_A rs3761445 22 38595411 G A NA 0 0 59207 176674 131763 -3.66708e-09 367643 0.401323 0.998254 0.998254 0 0 295.945 761.325 563.729 0 1621 0.417402 0.998535 0.998535 0 0 58911 175912 131199 -3.82805e-12 366022 0.401252 0.998253 0.998253 -10405.4 -10403.6 -0.0673273 0.0357284 0.0595082 1 0.0599986 3 NA
# Completed successfully at 2019-06-21 22:18:42
