# Supplementary material for: Predicting the effect of statins on cancer risk using genetic variants from a Mendelian randomization study in the UK Biobank
Source: eLife. 2020 Oct 13;9:e57191. doi: 10.7554/eLife.57191 (PMC7553780; doi:10.7554/eLife.57191)
Supplement: Source data 1. [file elife-57191-data1.zip › Steve_April_ca_lung.out]

# Analysis: "SNPTEST analysis, started 2019-06-21 20:56:12"
#  started: 2019-06-21 21:03:09
# 
# Analysis properties:
#   -cov_names PC1 PC2 PC3 PC4 PC5 PC6 PC7 PC8 PC9 PC10 (user-supplied)
#   -data /scratch/am2609/Gwas/projects/Steve_April/bgen/Steve_April.bgen /scratch/am2609/Gwas/projects/Steve_April/input/cancer.sample (user-supplied)
#   -exclude_samples /scratch/am2609/Gwas/input_all/exclusion_list.txt (user-supplied)
#   -frequentist 1 (user-supplied)
#   -method newml (user-supplied)
#   -o /scratch/am2609/Gwas/projects/Steve_April/output/Steve_April_ca_lung.out (user-supplied)
#   -pheno ca_lung (user-supplied)
# 
alternate_ids rsid chromosome position alleleA alleleB incorrectly_coded all_A all_B all_AA all_AB all_BB all_NULL all_total all_maf all_info all_impute_info cases_A cases_B cases_AA cases_AB cases_BB cases_NULL cases_total cases_maf cases_info cases_impute_info controls_A controls_B controls_AA controls_AB controls_BB controls_NULL controls_total controls_maf controls_info controls_impute_info frequentist_add_null_ll frequentist_add_alternative_ll frequentist_add_beta_1:add/ca_lung=1 frequentist_add_se_1 frequentist_add_wald_pvalue_1 frequentist_add_degrees_of_freedom frequentist_add_lrt_pvalue iterations comment
rs10903129 rs10903129 01 25768937 A G NA 0 0 72176 181083 114384 0 367643 0.442596 1 1 0 0 999 2392 1529 0 4920 0.446138 1 1 0 0 71177 178691 112855 0 362723 0.442548 1 1 -26082.3 -26082 -0.0169835 0.0204084 0.405305 1 0.405447 2 NA
rs4660293 rs4660293 01 40028180 A G NA 0 0 215542 132037 20064 0 367643 0.234147 1 1 0 0 2836 1815 269 0 4920 0.239126 1 1 0 0 212706 130222 19795 0 362723 0.234079 1 1 -26082.3 -26081.5 0.0310616 0.0238345 0.192499 1 0.193666 2 NA
rs2479394 rs2479394 01 55486064 G A NA 0 0 28479 148028 191136 0 367643 0.278784 1 1 0 0 365 1986 2569 0 4920 0.276016 1 1 0 0 28114 146042 188567 0 362723 0.278822 1 1 -26082.3 -26082.1 0.0135475 0.0227246 0.551069 1 0.550679 2 NA
rs11206510 rs11206510 01 55496039 T C NA 0 0 242656 111981 13006 0 367643 0.187673 1 1 0 0 3211 1524 185 0 4920 0.19248 1 1 0 0 239445 110457 12821 0 362723 0.187607 1 1 -26082.3 -26081.4 0.0353699 0.0257527 0.169615 1 0.171125 2 NA
1:55502137_C_G rs2149041 01 55502137 C G NA 0 0 242393 112210 13040.4 4.07454e-09 367643 0.188077 0.992299 0.992299 0 0 3264.76 1484.97 170.271 0 4920 0.185519 0.991867 0.991867 0 0 239128 110725 12870.1 -9.05853e-12 362723 0.188112 0.992304 0.992304 -26082.3 -26082.1 -0.0173191 0.0262206 0.508923 1 0.508169 2 NA
rs2479409 rs2479409 01 55504650 G A NA 0 0 44719 166839 156085 0 367643 0.348541 1 1 0 0 626 2164 2130 0 4920 0.347154 1 1 0 0 44093 164675 153955 0 362723 0.348559 1 1 -26082.3 -26082.3 0.00713373 0.0213127 0.737838 1 0.737749 2 NA
rs10888897 rs10888897 01 55513061 T C NA 0 0 56462 175531 135650 0 367643 0.392303 1 1 0 0 765 2347 1808 0 4920 0.394004 1 1 0 0 55697 173184 133842 0 362723 0.39228 1 1 -26082.3 -26082.3 -0.00758553 0.0207918 0.715237 1 0.715308 2 NA
1:55518752_C_T rs7552841 01 55518752 C T NA 0 0 142970 172753 51920.5 2.36905e-08 367643 0.376172 0.933839 0.933839 0 0 1984.36 2263.15 672.49 4.44089e-16 4920 0.36668 0.9363 0.9363 0 0 140985 170490 51248 -2.84603e-11 362723 0.3763 0.933806 0.933806 -26082.3 -26080.3 -0.0432423 0.0217955 0.0472559 1 0.0468207 2 NA
rs562556 rs562556 01 55524237 G A NA 0 0 11876 108138 247629 0 367643 0.179372 1 1 0 0 172 1425 3323 0 4920 0.179776 1 1 0 0 11704 106713 244306 0 362723 0.179367 1 1 -26082.3 -26082.3 0.00125063 0.0264386 0.962272 1 0.962267 2 NA
1:55958030_C_T rs1998013 01 55958030 C T NA 0 0 365213 2424.65 5.47451 -1.92085e-09 367643 0.00331245 0.924788 0.924788 0 0 4880.05 39.9451 0 0 4920 0.00405946 0.92865 0.92865 0 0 360333 2384.71 5.47451 -2.26752e-12 362723 0.00330232 0.924723 0.924723 -26082.3 -26081.4 0.227099 0.164718 0.167983 1 0.184431 3 NA
1:62953373_G_A rs10493326 01 62953373 G A NA 0 0 204911 139081 23651.2 4.94765e-09 367643 0.253484 0.986538 0.986538 0 0 2735.57 1856.73 327.698 0 4920 0.255298 0.986411 0.986411 0 0 202175 137224 23323.5 -3.23013e-11 362723 0.25346 0.986539 0.986539 -26082.3 -26082.2 0.0111278 0.0234364 0.634924 1 0.635227 2 NA
1:63133930_G_A rs4587594 01 63133930 G A NA 0 0 154571 167745 45327.3 -3.43425e-09 367643 0.351427 0.999167 0.999167 0 0 2043.52 2247.38 629.102 0 4920 0.356259 0.999275 0.999275 0 0 152527 165497 44698.2 -6.50147e-13 362723 0.351362 0.999165 0.999165 -26082.3 -26081.9 0.0189155 0.0212305 0.37295 1 0.373372 2 NA
1:92993807_C_T rs6603981 01 92993807 C T NA 0 0 16188.4 118977 232477 -3.43425e-09 367643 0.205844 0.997189 0.997189 0 0 212.576 1587.6 3119.82 0 4920 0.204548 0.997339 0.997339 0 0 15975.8 117390 229357 -8.17124e-14 362723 0.205861 0.997187 0.997187 -26082.3 -26082.3 0.00740889 0.0250812 0.767691 1 0.767528 2 NA
rs12133576 rs12133576 01 93816400 A G NA 0 0 50176 170925 146542 0 367643 0.368941 1 1 0 0 753 2280 1887 0 4920 0.384756 1 1 0 0 49423 168645 144655 0 362723 0.368726 1 1 -26082.3 -26077.5 -0.0646149 0.020855 0.00194642 1 0.00199754 3 NA
rs646776 rs646776 01 109818530 C T NA 0 0 18205 127023 222415 0 367643 0.222271 1 1 0 0 247 1734 2939 0 4920 0.226423 1 1 0 0 17958 125289 219476 0 362723 0.222215 1 1 -26082.3 -26081.9 -0.0224353 0.024258 0.355038 1 0.355998 2 NA
1:110198727_C_G rs1010167 01 110198727 C G NA 0 0 138015 174554 55073.9 -9.25502e-09 367643 0.387199 0.993892 0.993892 0 0 1838.17 2315.11 766.714 0 4920 0.391112 0.99483 0.99483 0 0 136177 172239 54307.2 -2.19038e-11 362723 0.387146 0.993879 0.993879 -26082.3 -26082 0.0168846 0.0208657 0.4184 1 0.41868 2 NA
rs267733 rs267733 01 150958836 A G NA 0 0 258995 99148 9500 0 367643 0.160683 1 1 0 0 3446 1342 132 0 4920 0.163211 1 1 0 0 255549 97806 9368 0 362723 0.160649 1 1 -26082.3 -26082.2 0.0155436 0.0274822 0.571673 1 0.572325 2 NA
rs12145743 rs12145743 01 156700651 T G NA 0 0 161195 164538 41910 0 367643 0.337771 1 1 0 0 2196 2194 530 0 4920 0.330691 1 1 0 0 158999 162344 41380 0 362723 0.337867 1 1 -26082.3 -26081.5 -0.0279733 0.0215986 0.195271 1 0.194593 2 NA
rs4650994 rs4650994 01 178515312 G A NA 0 0 81154 181922 104567 0 367643 0.468158 1 1 0 0 1074 2436 1410 0 4920 0.465854 1 1 0 0 80080 179486 103157 0 362723 0.468189 1 1 -26082.3 -26082.3 0.00633805 0.020296 0.754828 1 0.754811 2 NA
1:182150978_C_A rs1689797 01 182150978 C A NA 0 0 163441 163324 40878.1 -2.44472e-09 367643 0.333312 0.997402 0.997402 0 0 2199.19 2174.31 546.494 0 4920 0.332043 0.997239 0.997239 0 0 161242 161149 40331.6 -5.57421e-12 362723 0.333329 0.997405 0.997405 -26082.3 -26082.3 -0.00375911 0.0215846 0.861742 1 0.861714 2 NA
rs2642438 rs2642438 01 220970028 A G NA 0 0 32490 153267 181886 0 367643 0.296819 1 1 0 0 460 2053 2407 0 4920 0.302134 1 1 0 0 32030 151214 179479 0 362723 0.296747 1 1 -26082.3 -26081.8 -0.0233506 0.0220977 0.290648 1 0.291375 2 NA
1:220985811_T_C rs903319 01 220985811 T C NA 0 0 198725 143094 25823.5 6.98492e-10 367643 0.264851 0.994977 0.994977 0 0 2695.76 1888.74 335.498 0 4920 0.260136 0.995602 0.995602 0 0 196029 141206 25488 -1.10463e-11 362723 0.264915 0.994969 0.994969 -26082.3 -26081.7 -0.0256216 0.0231929 0.269282 1 0.268327 2 NA
rs4846914 rs4846914 01 230295691 G A NA 0 0 56760 176045 134838 0 367643 0.393813 1 1 0 0 729 2353 1838 0 4920 0.387297 1 1 0 0 56031 173692 133000 0 362723 0.393901 1 1 -26082.3 -26081.6 0.0252389 0.0208741 0.226623 1 0.226203 2 NA
1:230419344_G_A rs6680658 01 230419344 G A NA 0 0 216249 131491 19903 2.15368e-09 367643 0.232967 0.986 0.986 0 0 2878.79 1772.86 268.349 2.22045e-16 4920 0.234711 0.986214 0.986214 0 0 213370 129718 19634.7 -8.65241e-12 362723 0.232943 0.985997 0.985997 -26082.3 -26082.3 0.00814225 0.0241296 0.735787 1 0.735966 2 NA
1:234849339_G_A rs2587534 01 234849339 G A NA 0 0 85070.7 183737 98835.1 3.7835e-09 367643 0.48128 0.992502 0.992502 0 0 1074.49 2440.31 1405.21 0 4920 0.46639 0.991892 0.991892 0 0 83996.2 181297 97429.9 -4.062e-11 362723 0.481482 0.99251 0.99251 -26082.3 -26077.7 0.0619196 0.0204445 0.00245633 1 0.00244121 3 NA
rs1367117 rs1367117 02 21263900 G A NA 0 0 161878 164017 41748 0 367643 0.336621 1 1 0 0 2116 2252 552 0 4920 0.341057 1 1 0 0 159762 161765 41196 0 362723 0.336561 1 1 -26082.3 -26082 0.0162166 0.0214158 0.448914 1 0.449295 2 NA
rs515135 rs515135 02 21286057 T C NA 0 0 11884 108448 247311 0 367643 0.179816 1 1 0 0 150 1442 3328 0 4920 0.177033 1 1 0 0 11734 107006 243983 0 362723 0.179853 1 1 -26082.3 -26082.1 0.0186681 0.0266017 0.482827 1 0.481972 2 NA
rs1260326 rs1260326 02 27730940 T C NA 0 0 57446 175555 134642 0 367643 0.395012 1 1 0 0 744 2335 1841 0 4920 0.388516 1 1 0 0 56702 173220 132801 0 362723 0.3951 1 1 -26082.3 -26081.5 0.0261089 0.0208364 0.21019 1 0.209765 2 NA
2:27731212_T_C rs3817588 02 27731212 T C NA 0 0 237991 115461 14190.9 -2.42726e-08 367643 0.195629 0.980656 0.980656 0 0 3182.97 1556.51 180.522 2.22045e-16 4920 0.194873 0.982145 0.982145 0 0 234808 113905 14010.3 1.14886e-12 362723 0.195639 0.980636 0.980636 -26082.3 -26082.3 -0.00761975 0.025837 0.768058 1 0.767884 2 NA
rs6544713 rs6544713 02 44073881 T C NA 0 0 38471 160739 168433 0 367643 0.32325 1 1 0 0 528 2183 2209 0 4920 0.329167 1 1 0 0 37943 158556 166224 0 362723 0.323169 1 1 -26082.3 -26081.7 -0.0246392 0.0215981 0.253953 1 0.254606 2 NA
rs4148218 rs4148218 02 44099582 G A NA 0 0 245310 109945 12388 0 367643 0.183223 1 1 0 0 3287 1464 169 0 4920 0.18313 1 1 0 0 242023 108481 12219 0 362723 0.183224 1 1 -26082.3 -26082.3 -0.00289093 0.0262436 0.912284 1 0.912258 2 NA
rs2710642 rs2710642 02 63149557 G A NA 0 0 39460 161658 166525 0 367643 0.32719 1 1 0 0 523 2150 2247 0 4920 0.324797 1 1 0 0 38937 159508 164278 0 362723 0.327222 1 1 -26082.3 -26082.2 0.00946677 0.0216824 0.662394 1 0.662224 2 NA
2:118576719_T_C rs17508045 02 118576719 T C NA 0 0 306025 58753.3 2864.9 3.49246e-10 367643 0.087698 0.997926 0.997926 0 0 4118.01 766.898 35.0902 0 4920 0.0850689 0.997952 0.997952 0 0 301907 57986.4 2829.81 -1.72662e-12 362723 0.0877336 0.997926 0.997926 -26082.3 -26081.7 -0.0394895 0.0364062 0.278059 1 0.275493 2 NA
rs2030746 rs2030746 02 121309488 C T NA 0 0 125490 178620 63533 0 367643 0.415738 1 1 0 0 1673 2373 874 0 4920 0.418801 1 1 0 0 123817 176247 62659 0 362723 0.415696 1 1 -26082.3 -26082.2 0.00996146 0.0205832 0.628413 1 0.628504 2 NA
2:135762344_C_T rs16831243 02 135762344 C T NA 0 0 297981 65527.4 4134.64 1.45519e-09 367643 0.100365 0.998032 0.998032 0 0 4041.97 829.98 48.0471 0 4920 0.0941133 0.997847 0.997847 0 0 293939 64697.4 4086.6 -5.40012e-13 362723 0.100449 0.998034 0.998034 -26082.3 -26081.5 -0.0454975 0.0350236 0.193926 1 0.191307 2 NA
2:165551201_T_C rs7607980 02 165551201 T C NA 0 0 284344 77922.9 5376.6 9.8953e-10 367643 0.120601 0.997628 0.997628 0 0 3805.24 1044.78 69.9882 0 4920 0.120402 0.99773 0.99773 0 0 280538 76878.1 5306.61 -1.90603e-12 362723 0.120603 0.997627 0.997627 -26082.3 -26082.3 -0.00133166 0.0312186 0.965976 1 0.965953 1 NA
2:165619163_T_G rs355838 02 165619163 T G NA 0 0 56394.1 175428 135821 -1.33878e-09 367643 0.391979 0.992057 0.992057 0 0 752.78 2411.18 1756.04 0 4920 0.398043 0.990786 0.990786 0 0 55641.3 173017 134065 -6.35048e-12 362723 0.391896 0.992075 0.992075 -26082.3 -26081.7 -0.0228389 0.0208571 0.273509 1 0.273879 2 NA
rs2287623 rs2287623 02 169830155 G A NA 0 0 57765 176327 133551 0 367643 0.39693 1 1 0 0 784 2330 1806 0 4920 0.396138 1 1 0 0 56981 173997 131745 0 362723 0.396941 1 1 -26082.3 -26082.3 0.00538985 0.0207787 0.795332 1 0.795296 2 NA
rs1047891 rs1047891 02 211540507 C A NA 0 0 172182 158724 36737 0 367643 0.315793 1 1 0 0 2309 2137 474 0 4920 0.313516 1 1 0 0 169873 156587 36263 0 362723 0.315824 1 1 -26082.3 -26082.2 -0.0118413 0.0218695 0.588197 1 0.58793 2 NA
rs1250229 rs1250229 02 216304384 T C NA 0 0 24475 143800 199368 0 367643 0.262143 1 1 0 0 312 1902 2706 0 4920 0.256707 1 1 0 0 24163 141898 196662 0 362723 0.262217 1 1 -26082.3 -26081.5 0.029549 0.0233626 0.205942 1 0.204912 2 NA
2:227122216_G_T rs1515110 02 227122216 G T NA 0 0 48616.5 170063 148964 2.56114e-09 367643 0.363526 0.998217 0.998217 0 0 645.349 2292.06 1982.59 0 4920 0.364101 0.998086 0.998086 0 0 47971.1 167770 146981 -9.67226e-13 362723 0.363518 0.998219 0.998219 -26082.3 -26082.3 -0.00229195 0.0211111 0.913547 1 0.913555 2 NA
rs11563251 rs11563251 02 234679384 C T NA 0 0 290918 72185 4540 0 367643 0.110522 1 1 0 0 3852 1014 54 0 4920 0.114024 1 1 0 0 287066 71171 4486 0 362723 0.110474 1 1 -26082.3 -26081.7 0.0354939 0.0319221 0.266184 1 0.268314 2 NA
3:12296469_G_A rs9875338 03 12296469 G A NA 0 0 132606 176147 58890 -2.91038e-10 367643 0.399745 0.998416 0.998416 0 0 1750.22 2408.92 760.863 0 4920 0.399456 0.998562 0.998562 0 0 130856 173738 58129.1 -1.95044e-12 362723 0.399749 0.998414 0.998414 -26082.3 -26082.3 -0.00327062 0.0207352 0.874668 1 0.874655 2 NA
rs7640978 rs7640978 03 32533010 C T NA 0 0 305159 59567 2917 0 367643 0.0889463 1 1 0 0 4089 794 37 0 4920 0.0882114 1 1 0 0 301070 58773 2880 0 362723 0.0889563 1 1 -26082.3 -26082.3 -0.0113497 0.0357886 0.751143 1 0.750778 2 NA
Affx-22382690 rs2290547 03 47061183 G A NA 0 0 250154 106011 11478 0 367643 0.175397 1 1 0 0 3298 1467 155 0 4920 0.180589 1 1 0 0 246856 104544 11323 0 362723 0.175327 1 1 -26082.3 -26081.4 0.0358212 0.0263809 0.174512 1 0.176118 2 NA
3:50113034_A_G rs2240327 03 50113034 A G NA 0 0 100638 183372 83633 1.04774e-09 367643 0.476873 0.999813 0.999813 0 0 1349.91 2444.06 1126.02 0 4920 0.477247 0.999897 0.999897 0 0 99287.9 180928 82507 -8.02913e-13 362723 0.476868 0.999812 0.999812 -26082.3 -26082.3 0.00758837 0.0206709 0.713541 1 0.713551 2 NA
rs13326165 rs13326165 03 52532118 A G NA 0 0 15457 119234 232952 0 367643 0.204204 1 1 0 0 218 1558 3144 0 4920 0.202642 1 1 0 0 15239 117676 229808 0 362723 0.204225 1 1 -26082.3 -26082.2 0.0127436 0.0253241 0.61481 1 0.614381 2 NA
rs6805251 rs6805251 03 119560606 T C NA 0 0 53883 173728 140032 0 367643 0.382836 1 1 0 0 669 2288 1963 0 4920 0.368496 1 1 0 0 53214 171440 138069 0 362723 0.383031 1 1 -26082.3 -26078.1 0.0612611 0.0210458 0.00360454 1 0.00351964 3 NA
rs17345563 rs17345563 03 132209203 A G NA 0 0 289342 73619 4682 0 367643 0.112858 1 1 0 0 3842 1014 64 0 4920 0.116057 1 1 0 0 285500 72605 4618 0 362723 0.112815 1 1 -26082.3 -26081.8 0.0308355 0.0317164 0.33094 1 0.332791 2 NA
3:135932359_C_T rs687339 03 135932359 C T NA 0 0 19126.1 129473 219044 -5.87897e-09 367643 0.228108 0.997226 0.997226 0 0 225.18 1778.93 2915.89 0 4920 0.226553 0.997507 0.997507 0 0 18900.9 127694 216128 -2.26263e-12 362723 0.22813 0.997223 0.997223 -26082.3 -26082.2 0.00956162 0.024287 0.693808 1 0.693561 2 NA
3:156798294_A_G rs1482852 03 156798294 A G NA 0 0 131835 177038 58770 2.21189e-09 367643 0.40063 0.996846 0.996846 0 0 1754.24 2390.98 774.784 0 4920 0.400462 0.996833 0.996833 0 0 130081 174647 57995.2 -2.57998e-11 362723 0.400633 0.996846 0.996846 -26082.3 -26082.3 0.00542138 0.0208046 0.794412 1 0.794447 2 NA
3:170727218_G_A rs10513688 03 170727218 G A NA 0 0 299650 64523.6 3469.13 6.98492e-10 367643 0.0971891 0.999859 0.999859 0 0 4043.91 825.051 51.0353 0 4920 0.0942197 0.99986 0.99986 0 0 295606 63698.5 3418.09 -8.88178e-13 362723 0.0972294 0.999859 0.999859 -26082.3 -26082 -0.0296479 0.0347577 0.393666 1 0.39182 2 NA
rs6831256 rs6831256 04 3473139 A G NA 0 0 122347 179591 65705 0 367643 0.422966 1 1 0 0 1671 2362 887 0 4920 0.420325 1 1 0 0 120676 177229 64818 0 362723 0.423002 1 1 -26082.3 -26082.2 -0.00850143 0.0205838 0.679595 1 0.679529 2 NA
4:26062990_A_G rs10019888 04 26062990 A G NA 0 0 256257 101247 10139.8 2.09548e-09 367643 0.165277 0.990718 0.990718 0 0 3454.62 1312.97 152.404 0 4920 0.164409 0.989413 0.989413 0 0 252802 99933.6 9987.4 -7.38565e-12 362723 0.165289 0.990735 0.990735 -26082.3 -26082.3 -0.00756336 0.0275089 0.78336 1 0.783184 2 NA
rs442177 rs442177 04 88030261 G T NA 0 0 60686 177403 129554 0 367643 0.406338 1 1 0 0 814 2386 1720 0 4920 0.407927 1 1 0 0 59872 175017 127834 0 362723 0.406317 1 1 -26082.3 -26082.2 -0.00898094 0.0206683 0.663906 1 0.663991 2 NA
4:88160140_C_T rs10029254 04 88160140 C T NA 0 0 217282 130595 19765.7 -4.07454e-10 367643 0.231375 0.999771 0.999771 0 0 2928.05 1717.98 273.965 0 4920 0.230276 0.999915 0.999915 0 0 214354 128877 19491.7 2.62901e-13 362723 0.23139 0.999769 0.999769 -26082.3 -26082.3 -0.00501484 0.0241173 0.83528 1 0.835209 2 NA
rs3822072 rs3822072 04 89741269 G A NA 0 0 110799 182140 74704 0 367643 0.45091 1 1 0 0 1421 2482 1017 0 4920 0.458943 1 1 0 0 109378 179658 73687 0 362723 0.450801 1 1 -26082.3 -26080.9 0.034819 0.0203909 0.0877148 1 0.0878681 2 NA
rs2602836 rs2602836 04 100014805 A G NA 0 0 64743 179602 123298 0 367643 0.420364 1 1 0 0 888 2387 1645 0 4920 0.423069 1 1 0 0 63855 177215 121653 0 362723 0.420328 1 1 -26082.3 -26082.1 -0.0120692 0.0205741 0.557458 1 0.557577 2 NA
rs13107325 rs13107325 04 103188709 C T NA 0 0 314590 51084 1969 0 367643 0.0748307 1 1 0 0 4187 704 29 0 4920 0.077439 1 1 0 0 310403 50380 1940 0 362723 0.0747954 1 1 -26082.3 -26082 0.0324341 0.0380946 0.394542 1 0.396616 2 NA
rs6450176 rs6450176 05 53298025 G A NA 0 0 205174 139039 23430 0 367643 0.252825 1 1 0 0 2736 1878 306 0 4920 0.253049 1 1 0 0 202438 137161 23124 0 362723 0.252822 1 1 -26082.3 -26082.3 0.00251804 0.0233623 0.914168 1 0.914185 2 NA
5:55861786_C_T rs9686661 05 55861786 C T NA 0 0 235368 117459 14815.2 1.10595e-09 367643 0.200044 0.999703 0.999703 0 0 3154.9 1552.1 213 0 4920 0.201026 0.999639 0.999639 0 0 232214 115907 14602.2 -9.62785e-13 362723 0.200031 0.999704 0.999704 -26082.3 -26082.3 0.0066628 0.0253203 0.792442 1 0.792573 2 NA
5:67714246_A_G rs4976033 05 67714246 A G NA 0 0 131266 176824 59552.2 1.78115e-08 367643 0.402468 0.972517 0.972517 0 0 1775.58 2342.95 801.463 0 4920 0.401004 0.974352 0.974352 0 0 129491 174482 58750.7 -2.09086e-11 362723 0.402487 0.972492 0.972492 -26082.3 -26082.3 -0.00223241 0.0209972 0.915329 1 0.915323 2 NA
5:74562029_C_G rs2006760 05 74562029 C G NA 0 0 232590 119597 15455.7 1.88011e-08 367643 0.204694 0.974957 0.974957 0 0 3094.37 1638.62 187.016 2.22045e-16 4920 0.204537 0.975923 0.975923 0 0 229496 117958 15268.7 -6.65423e-12 362723 0.204696 0.974944 0.974944 -26082.3 -26082.3 0.00294314 0.0254817 0.908049 1 0.908075 2 NA
rs7703051 rs7703051 05 74625487 C A NA 0 0 143744 172116 51783 0 367643 0.374932 1 1 0 0 1847 2362 711 0 4920 0.384553 1 1 0 0 141897 169754 51072 0 362723 0.374801 1 1 -26082.3 -26079.9 0.0458182 0.0208662 0.028106 1 0.0283822 2 NA
5:74648496_G_T rs17238484 05 74648496 G T NA 0 0 220697 127980 18965.4 5.82077e-11 367643 0.225642 0.999474 0.999474 0 0 2878.8 1778.27 262.929 0 4920 0.234159 0.999309 0.999309 0 0 217819 126202 18702.5 1.1724e-13 362723 0.225526 0.999476 0.999476 -26082.3 -26080 0.0514276 0.0239403 0.031701 1 0.0324728 3 NA
rs12916 rs12916 05 74656539 T C NA 0 0 132174 176634 58835 0 367643 0.400258 1 1 0 0 1714 2399 807 0 4920 0.407825 1 1 0 0 130460 174235 58028 0 362723 0.400155 1 1 -26082.3 -26080.8 0.0362758 0.0206742 0.0793218 1 0.0796532 2 NA
rs4530754 rs4530754 05 122855416 G A NA 0 0 76387 182339 108917 0 367643 0.455759 1 1 0 0 1064 2417 1439 0 4920 0.46189 1 1 0 0 75323 179922 107478 0 362723 0.455676 1 1 -26082.3 -26081.7 -0.0217273 0.0203696 0.28613 1 0.286263 2 NA
rs6882076 rs6882076 05 156390297 T C NA 0 0 49177 170283 148183 0 367643 0.36535 1 1 0 0 653 2290 1977 0 4920 0.365447 1 1 0 0 48524 167993 146206 0 362723 0.365349 1 1 -26082.3 -26082.3 -3.61391e-05 0.0210717 0.998632 1 0.998632 1 NA
6:16109163_A_C rs2294261 06 16109163 A C NA 0 0 95768.4 183285 88590.1 2.67755e-09 367643 0.490237 0.994417 0.994417 0 0 1254.75 2544.88 1120.37 0 4920 0.486344 0.993224 0.993224 0 0 94513.7 180740 87469.7 -1.37925e-11 362723 0.49029 0.994433 0.994433 -26082.3 -26082.2 -0.0113743 0.0203703 0.576586 1 0.576567 2 NA
6:26093141_G_A rs1800562 06 26093141 G A NA 0 0 313477 51911.4 2254.63 2.79397e-09 367643 0.0767329 0.997285 0.997285 0 0 4219.24 670.71 30.0471 0 4920 0.0742687 0.997111 0.997111 0 0 309258 51240.6 2224.58 -2.90257e-12 362723 0.0767663 0.997287 0.997287 -26082.3 -26081.2 -0.057138 0.0388356 0.141215 1 0.138093 2 NA
rs2247056 rs2247056 06 31265490 T C NA 0 0 32592 153707 181344 0 367643 0.297695 1 1 0 0 459 2103 2358 0 4920 0.307012 1 1 0 0 32133 151604 178986 0 362723 0.297569 1 1 -26082.3 -26081.3 -0.0318354 0.0221307 0.150287 1 0.151087 2 NA
6:34563164_A_G rs205262 06 34563164 A G NA 0 0 196653 144337 26652.4 8.14907e-10 367643 0.268796 0.998621 0.998621 0 0 2680.66 1885.42 353.922 0 4920 0.263543 0.9989 0.9989 0 0 193973 142452 26298.4 -3.13172e-12 362723 0.268867 0.998617 0.998617 -26082.3 -26081.7 -0.0245397 0.0230475 0.286992 1 0.286086 2 NA
6:43757896_C_A rs998584 06 43757896 C A NA 0 0 98516.4 183590 85536.2 -1.22818e-08 367643 0.482347 0.994692 0.994692 0 0 1372.27 2417.98 1129.75 0 4920 0.475353 0.994574 0.994574 0 0 97144.1 181172 84406.5 -2.08691e-11 362723 0.482442 0.994693 0.994693 -26082.3 -26081.3 -0.029117 0.0203859 0.153208 1 0.153116 2 NA
rs17789218 rs17789218 06 100600097 T C NA 0 0 209856 135892 21895 0 367643 0.24437 1 1 0 0 2891 1713 316 0 4920 0.238313 1 1 0 0 206965 134179 21579 0 362723 0.244452 1 1 -26082.3 -26081.6 -0.0292348 0.0238516 0.220314 1 0.219179 2 NA
6:116337503_G_A rs868943 06 116337503 G A NA 0 0 122660 178886 66096.8 -2.50293e-09 367643 0.423073 0.999376 0.999376 0 0 1624.65 2349.26 946.09 0 4920 0.431041 0.999227 0.999227 0 0 121035 176537 65150.7 -1.34293e-12 362723 0.422965 0.999378 0.999378 -26082.3 -26081.4 0.0275156 0.0204995 0.179512 1 0.179786 2 NA
rs9491696 rs9491696 06 127452639 C G NA 0 0 94122 184018 89503 0 367643 0.493718 1 1 0 0 1246 2512 1162 0 4920 0.491463 1 1 0 0 92876 181506 88341 0 362723 0.493749 1 1 -26082.3 -26082.2 -0.00843506 0.020327 0.678165 1 0.678158 2 NA
6:139831757_T_C rs634869 06 139831757 T C NA 0 0 61843.2 177574 128225 -6.40284e-10 367643 0.409719 0.999687 0.999687 0 0 853.98 2428.82 1637.2 0 4920 0.420405 0.999563 0.999563 0 0 60989.2 175146 126588 -7.10543e-15 362723 0.409574 0.999689 0.999689 -26082.3 -26079.8 -0.0460316 0.0205616 0.0251741 1 0.0253532 2 NA
6:152040291_T_C rs12525163 06 152040291 T C NA 0 0 193889 146385 27368.9 7.567e-10 367643 0.27353 0.998573 0.998573 0 0 2603.42 1957.04 359.541 0 4920 0.271964 0.99858 0.99858 0 0 191286 144428 27009.4 -2.25064e-12 362723 0.273551 0.998573 0.998573 -26082.3 -26082.3 -0.00828761 0.0228603 0.716954 1 0.716789 2 NA
6:160575985_C_T rs2297374 06 160575985 C T NA 0 0 144005 171907 51731.5 -5.76256e-09 367643 0.374507 0.996826 0.996826 0 0 1871.65 2320.26 728.09 0 4920 0.383785 0.997552 0.997552 0 0 142133 169586 51003.4 -2.03926e-11 362723 0.374381 0.996816 0.996816 -26082.3 -26080.3 0.0422548 0.0208883 0.0430837 1 0.0434254 2 NA
rs1564348 rs1564348 06 160578860 T C NA 0 0 253320 103781 10542 0 367643 0.169818 1 1 0 0 3399 1387 134 0 4920 0.168191 1 1 0 0 249921 102394 10408 0 362723 0.16984 1 1 -26082.3 -26082.2 -0.0154562 0.0271647 0.56937 1 0.56873 2 NA
rs702485 rs702485 07 6449272 A G NA 0 0 109073 182191 76379 0 367643 0.455536 1 1 0 0 1493 2397 1030 0 4920 0.452947 1 1 0 0 107580 179794 75349 0 362723 0.455571 1 1 -26082.3 -26082 -0.015298 0.0204094 0.453523 1 0.45342 2 NA
7:16152174_T_A rs17286602 07 16152174 T A NA 0 0 120209 180211 67223.6 -9.31323e-10 367643 0.42794 0.996459 0.996459 0 0 1562.46 2468.81 888.729 0 4920 0.431531 0.996061 0.996061 0 0 118646 177742 66334.8 -8.34266e-12 362723 0.427891 0.996464 0.996464 -26082.3 -26082.1 0.0139522 0.0205551 0.497284 1 0.49742 2 NA
rs10282707 rs10282707 07 17911038 C T NA 0 0 133679 176084 57880 0 367643 0.396912 1 1 0 0 1733 2409 778 0 4920 0.402947 1 1 0 0 131946 173675 57102 0 362723 0.39683 1 1 -26082.3 -26081.4 0.0278552 0.0207129 0.178683 1 0.179068 2 NA
rs12670798 rs12670798 07 21607352 T C NA 0 0 208530 136828 22285 0 367643 0.246704 1 1 0 0 2746 1871 303 0 4920 0.251728 1 1 0 0 205784 134957 21982 0 362723 0.246636 1 1 -26082.3 -26081.7 0.0261834 0.023413 0.263427 1 0.264433 2 NA
rs4722551 rs4722551 07 25991826 T C NA 0 0 260226 98082 9335 0 367643 0.158784 1 1 0 0 3439 1357 124 0 4920 0.16311 1 1 0 0 256787 96725 9211 0 362723 0.158726 1 1 -26082.3 -26081.7 0.0309722 0.0274626 0.259406 1 0.261024 2 NA
rs2073547 rs2073547 07 44582331 A G NA 0 0 245464 109051 13128 0 367643 0.18402 1 1 0 0 3250 1502 168 0 4920 0.186789 1 1 0 0 242214 107549 12960 0 362723 0.183982 1 1 -26082.3 -26082.1 0.0179372 0.0258952 0.488509 1 0.489319 2 NA
rs217386 rs217386 07 44600695 G A NA 0 0 122011 179193 66439 0 367643 0.424421 1 1 0 0 1636 2361 923 0 4920 0.427541 1 1 0 0 120375 176832 65516 0 362723 0.424379 1 1 -26082.3 -26082.1 0.0143479 0.0204985 0.483957 1 0.484107 2 NA
rs4917014 rs4917014 07 50305863 T G NA 0 0 170033 160292 37318 0 367643 0.319506 1 1 0 0 2282 2130 508 0 4920 0.319715 1 1 0 0 167751 158162 36810 0 362723 0.319503 1 1 -26082.3 -26082.3 0.00498576 0.0218078 0.819162 1 0.819214 2 NA
rs17145738 rs17145738 07 72982874 C T NA 0 0 283453 78574 5616 0 367643 0.122138 1 1 0 0 3772 1074 74 0 4920 0.124187 1 1 0 0 279681 77500 5542 0 362723 0.12211 1 1 -26082.3 -26082.2 0.0140976 0.0307353 0.646466 1 0.647034 2 NA
rs799160 rs799160 07 73060006 C T NA 0 0 96065 183981 87597 0 367643 0.488483 1 1 0 0 1311 2442 1167 0 4920 0.485366 1 1 0 0 94754 181539 86430 0 362723 0.488526 1 1 -26082.3 -26082.2 -0.0079006 0.0203465 0.697792 1 0.697782 2 NA
7:116358044_A_G rs38855 07 116358044 A G NA 0 0 103008 183294 81340.4 -5.93718e-09 367643 0.470531 0.989759 0.989759 0 0 1363.65 2419.67 1136.68 0 4920 0.476934 0.990726 0.990726 0 0 101645 180875 80203.7 -1.74127e-11 362723 0.470444 0.989746 0.989746 -26082.3 -26081.5 0.0257237 0.0204228 0.20783 1 0.207925 2 NA
7:130444934_A_G rs3996352 07 130444934 A G NA 0 0 94827.4 183503 89312.7 3.14321e-09 367643 0.4925 0.996092 0.996092 0 0 1242.66 2527.83 1149.51 0 4920 0.490533 0.996694 0.996694 0 0 93584.7 180975 88163.2 -1.6344e-11 362723 0.492527 0.996084 0.996084 -26082.3 -26082.1 -0.0123224 0.0203372 0.544579 1 0.544565 2 NA
rs17173637 rs17173637 07 150529449 T C NA 0 0 308079 56892 2672 0 367643 0.0846419 1 1 0 0 4137 746 37 0 4920 0.0833333 1 1 0 0 303942 56146 2635 0 362723 0.0846596 1 1 -26082.3 -26082.3 -0.009262 0.0367343 0.800937 1 0.800693 2 NA
8:9184231_G_A rs4240624 08 9184231 G A NA 0 0 3037.28 61092.2 303513 1.74623e-10 367643 0.0913478 0.999323 0.999323 0 0 27 788.067 4104.93 0 4920 0.0855759 0.999808 0.999808 0 0 3010.28 60304.2 299409 -1.63425e-13 362723 0.0914261 0.999316 0.999316 -26082.3 -26080.3 0.0726771 0.0362947 0.0452399 1 0.0431674 3 NA
8:9267117_C_T rs9693857 08 9267117 C T NA 0 0 112966 181961 72716.1 -1.22236e-09 367643 0.44526 0.99529 0.99529 0 0 1488.46 2416.49 1015.05 0 4920 0.451889 0.995645 0.995645 0 0 111477 179544 71701.1 -1.97371e-11 362723 0.44517 0.995285 0.995285 -26082.3 -26081.4 0.028134 0.0204671 0.169256 1 0.16945 2 NA
8:15799853_G_C rs4332136 08 15799853 G C NA 0 0 361800 5821.84 21 3.14321e-09 367643 0.0079749 0.978214 0.978214 0 0 4835.39 84.6078 0 0 4920 0.00859836 0.979658 0.979658 0 0 356965 5737.23 21 -3.5687e-12 362723 0.00796645 0.978193 0.978193 -26082.3 -26082 0.0945146 0.111166 0.395209 1 0.402371 2 NA
rs4921914 rs4921914 08 18272438 C T NA 0 0 17863 128037 221743 0 367643 0.22272 1 1 0 0 250 1704 2966 0 4920 0.223984 1 1 0 0 17613 126333 218777 0 362723 0.222703 1 1 -26082.3 -26082.2 -0.00940655 0.0244221 0.700115 1 0.700352 2 NA
rs12678919 rs12678919 08 19844222 A G NA 0 0 299569 64598 3476 0 367643 0.0973091 1 1 0 0 4051 823 46 0 4920 0.0929878 1 1 0 0 295518 63775 3430 0 362723 0.0973677 1 1 -26082.3 -26081.5 -0.0450775 0.034963 0.197296 1 0.194635 2 NA
8:19865843_G_A rs894210 08 19865843 G A NA 0 0 77462.3 182791 107390 1.74623e-09 367643 0.459298 0.992946 0.992946 0 0 1016.99 2476.26 1426.75 0 4920 0.458358 0.99317 0.99317 0 0 76445.3 180314 105963 -1.65663e-11 362723 0.459311 0.992943 0.992943 -26082.3 -26082.3 0.00734636 0.0204627 0.719586 1 0.719559 2 NA
rs10102164 rs10102164 08 55421614 G A NA 0 0 228406 122700 16537 0 367643 0.211855 1 1 0 0 3044 1661 215 0 4920 0.2125 1 1 0 0 225362 121039 16322 0 362723 0.211846 1 1 -26082.3 -26082.3 -0.00111359 0.0248229 0.964218 1 0.964214 2 NA
8:59385919_C_T rs2326077 08 59385919 C T NA 0 0 41722.8 164216 161704 -2.85218e-09 367643 0.336823 0.998927 0.998927 0 0 550.925 2244.47 2124.6 0 4920 0.340074 0.99889 0.99889 0 0 41171.9 161971 159580 -1.98508e-13 362723 0.336779 0.998927 0.998927 -26082.3 -26082 -0.0161852 0.0214401 0.450307 1 0.450689 2 NA
rs2293889 rs2293889 08 116599199 T G NA 0 0 68124 181368 118151 0 367643 0.431963 1 1 0 0 903 2488 1529 0 4920 0.436382 1 1 0 0 67221 178880 116622 0 362723 0.431903 1 1 -26082.3 -26082 -0.0151081 0.020529 0.461767 1 0.461906 2 NA
8:116663898_G_A rs2737252 08 116663898 G A NA 0 0 189831 148639 29173.6 1.57161e-09 367643 0.281504 0.996606 0.996606 0 0 2545.71 1991.95 382.341 0 4920 0.280145 0.996717 0.996717 0 0 187285 146647 28791.3 -3.72302e-12 362723 0.281523 0.996605 0.996605 -26082.3 -26082.3 -0.00639345 0.0226563 0.777796 1 0.777697 2 NA
8:121868551_G_T rs4871137 08 121868551 G T NA 0 0 37343.3 159071 171229 -1.97906e-09 367643 0.317913 0.997721 0.997721 0 0 470.125 2192.66 2257.22 0 4920 0.318385 0.997088 0.997088 0 0 36873.2 156878 168972 -2.80664e-12 362723 0.317907 0.997729 0.997729 -26082.3 -26082.2 -0.00820081 0.0218261 0.707114 1 0.707249 2 NA
8:126474306_G_A rs2980885 08 126474306 G A NA 0 0 18550.5 128653 220440 -2.40398e-08 367643 0.225428 0.979756 0.979756 0 0 262.761 1735.36 2921.87 0 4920 0.229765 0.982119 0.982119 0 0 18287.7 126918 217518 -3.39306e-11 362723 0.225369 0.979724 0.979724 -26082.3 -26081.8 -0.0241691 0.0243874 0.321661 1 0.322696 2 NA
8:126482621_C_A rs2954022 08 126482621 C A NA 0 0 105014 183109 79520.4 -8.73115e-10 367643 0.465328 0.999672 0.999672 0 0 1403.87 2394.33 1121.81 0 4920 0.471335 0.999638 0.999638 0 0 103610 180714 78398.6 1.42109e-13 362723 0.465247 0.999672 0.999672 -26082.3 -26081.6 0.0238931 0.0203547 0.24046 1 0.240568 2 NA
8:126482621_C_T rs2954022 08 126482621 C T NA 0 0 367299 343.506 0.113725 4.19095e-09 367643 0.000467482 0.694179 0.694179 0 0 4916.16 3.73333 0.101961 0 4920 0.000400128 0.524073 0.524073 0 0 362383 339.773 0.0117647 -2.32703e-12 362723 0.000468396 0.69615 0.69615 -26082.3 -26082.3 -0.217384 0.74918 0.771692 1 0.758112 3 NA
rs4075205 rs4075205 08 144284709 T C NA 0 0 105980 182903 78760 0 367643 0.46298 1 1 0 0 1445 2429 1046 0 4920 0.459451 1 1 0 0 104535 180474 77714 0 362723 0.463028 1 1 -26082.3 -26082.1 -0.0133892 0.020384 0.511278 1 0.511205 2 NA
8:145022657_G_T rs7832643 08 145022657 G T NA 0 0 130835 177109 59698.9 1.86265e-09 367643 0.403254 0.99187 0.99187 0 0 1701.79 2431.38 786.824 0 4920 0.407015 0.99224 0.99224 0 0 129133 174678 58912.1 -7.04148e-12 362723 0.403203 0.991865 0.991865 -26082.3 -26082 0.0161626 0.0207582 0.436208 1 0.436434 2 NA
9:2640759_A_G rs3780181 09 2640759 A G NA 0 0 319761 46182.4 1699.8 7.10133e-09 367643 0.0674323 0.983967 0.983967 0 0 4328.6 569.686 21.7137 0 4920 0.0623083 0.981851 0.981851 0 0 315432 45612.8 1678.09 -3.14548e-12 362723 0.0675018 0.983994 0.983994 -26082.3 -26080 -0.0906275 0.0423722 0.0324485 1 0.0302195 3 NA
9:15304782_C_A rs686030 09 15304782 C A NA 0 0 7307.74 89274.9 271060 1.16415e-10 367643 0.141292 0.997838 0.997838 0 0 108.263 1173.21 3638.53 0 4920 0.141233 0.997327 0.997327 0 0 7199.47 88101.7 267422 -6.08846e-13 362723 0.141293 0.997845 0.997845 -26082.3 -26082.3 0.000904836 0.0292012 0.97528 1 0.97527 1 NA
9:16904846_C_T rs7033354 09 16904846 C T NA 0 0 38090 160241 169312 -2.73576e-09 367643 0.321537 0.99779 0.99779 0 0 482.808 2125.82 2311.38 0 4920 0.31417 0.997663 0.997663 0 0 37607.2 158116 167000 -6.73772e-12 362723 0.321637 0.997791 0.997791 -26082.3 -26081.4 0.0292207 0.0218979 0.182071 1 0.181305 2 NA
rs1883025 rs1883025 09 107664301 C T NA 0 0 204221 139492 23930 0 367643 0.254802 1 1 0 0 2776 1824 320 0 4920 0.250407 1 1 0 0 201445 137668 23610 0 362723 0.254861 1 1 -26082.3 -26081.7 -0.0260347 0.0234288 0.266471 1 0.265467 2 NA
9:107684230_T_G rs2472509 09 107684230 T G NA 0 0 166632 161775 39235.5 8.26549e-09 367643 0.326739 0.982562 0.982562 0 0 2255.09 2107.03 557.882 0 4920 0.32752 0.981353 0.981353 0 0 164377 159668 38677.6 -2.52611e-11 362723 0.326728 0.982578 0.982578 -26082.3 -26082.3 0.00157458 0.0218414 0.942529 1 0.942534 2 NA
rs8176720 rs8176720 09 136132873 T C NA 0 0 165335 162059 40249 0 367643 0.329881 1 1 0 0 2199 2178 543 0 4920 0.331707 1 1 0 0 163136 159881 39706 0 362723 0.329856 1 1 -26082.3 -26082.3 0.00515891 0.0215545 0.81084 1 0.810893 2 NA
rs579459 rs579459 09 136154168 T C NA 0 0 230673 121134 15836 0 367643 0.207818 1 1 0 0 3183 1535 202 0 4920 0.197053 1 1 0 0 227490 119599 15634 0 362723 0.207964 1 1 -26082.3 -26079.8 -0.0570852 0.0255901 0.0256976 1 0.0248902 3 NA
10:5196273_A_G rs1781930 10 5196273 A G NA 0 0 11602.8 107622 248418 5.82077e-11 367643 0.177928 0.999538 0.999538 0 0 177.369 1460.96 3281.67 0 4920 0.184523 0.99948 0.99948 0 0 11425.4 106161 245136 -2.16716e-13 362723 0.177838 0.999539 0.999539 -26082.3 -26081 -0.0434151 0.0261959 0.0974536 1 0.0989482 2 NA
rs970548 rs970548 10 46013277 A C NA 0 0 208592 136658 22393 0 367643 0.246767 1 1 0 0 2747 1902 271 0 4920 0.248374 1 1 0 0 205845 134756 22122 0 362723 0.246745 1 1 -26082.3 -26082.2 0.00930029 0.0234928 0.692195 1 0.692417 2 NA
10:65301725_T_C rs7897379 10 65301725 T C NA 0 0 99877.9 183743 84022.2 -1.04774e-09 367643 0.478436 0.9991 0.9991 0 0 1357.22 2486.76 1076.01 0 4920 0.471422 0.999614 0.999614 0 0 98520.7 181256 82946.2 -7.56728e-13 362723 0.478531 0.999093 0.999093 -26082.3 -26081.6 -0.0248684 0.020363 0.221991 1 0.22189 2 NA
rs2068888 rs2068888 10 94839642 G A NA 0 0 111308 181936 74399 0 367643 0.449803 1 1 0 0 1509 2409 1002 0 4920 0.448476 1 1 0 0 109799 179527 73397 0 362723 0.449821 1 1 -26082.3 -26082.3 -0.00535969 0.0204148 0.792906 1 0.792888 2 NA
rs2255141 rs2255141 10 113933886 A G NA 0 0 27847 146638 193158 0 367643 0.275175 1 1 0 0 378 1889 2653 0 4920 0.268801 1 1 0 0 27469 144749 190505 0 362723 0.275261 1 1 -26082.3 -26081.6 0.0274796 0.0229128 0.230407 1 0.229454 2 NA
rs2923084 rs2923084 11 10388782 A G NA 0 0 248214 107729 11700 0 367643 0.178337 1 1 0 0 3373 1386 161 0 4920 0.173577 1 1 0 0 244841 106343 11539 0 362723 0.178402 1 1 -26082.3 -26081.6 -0.0315012 0.0267998 0.239824 1 0.238259 2 NA
11:14276999_G_A rs2303975 11 14276999 G A NA 0 0 290446 72723.9 4473.22 -2.32831e-10 367643 0.111073 0.995931 0.995931 0 0 3903.81 955.529 60.6588 0 4920 0.109436 0.995908 0.995908 0 0 286542 71768.4 4412.56 -2.03126e-12 362723 0.111095 0.995931 0.995931 -26082.3 -26082.1 -0.0200514 0.032615 0.538692 1 0.53766 2 NA
11:18656271_C_T rs10832962 11 18656271 C T NA 0 0 24576.6 141039 202027 -3.49246e-09 367643 0.258664 0.997176 0.997176 0 0 305.8 1884.41 2729.79 0 4920 0.25366 0.996616 0.996616 0 0 24270.8 139155 199298 -1.20366e-11 362723 0.258732 0.997184 0.997184 -26082.3 -26081.6 0.0272926 0.0233806 0.243081 1 0.242055 2 NA
rs326214 rs326214 11 47298360 G A NA 0 0 38540 160496 168607 0 367643 0.323107 1 1 0 0 505 2252 2163 0 4920 0.331504 1 1 0 0 38035 158244 166444 0 362723 0.322993 1 1 -26082.3 -26080.8 -0.0382548 0.0215589 0.0759915 1 0.0766127 2 NA
rs17788930 rs17788930 11 47752775 A G NA 0 0 156993 166090 44560 0 367643 0.347089 1 1 0 0 2139 2206 575 0 4920 0.341057 1 1 0 0 154854 163884 43985 0 362723 0.347171 1 1 -26082.3 -26081.4 -0.0294868 0.0213846 0.167932 1 0.167288 2 NA
11:51512090_T_C rs11246602 11 51512090 T C NA 0 0 276639 84522.2 6482.33 3.20142e-09 367643 0.132584 0.998718 0.998718 0 0 3693.08 1140.76 86.1647 0 4920 0.133444 0.998835 0.998835 0 0 272945 83381.4 6396.16 -1.35341e-11 362723 0.132572 0.998717 0.998717 -26082.3 -26082.3 0.00633822 0.0298758 0.831988 1 0.832113 2 NA
11:55324308_A_G rs12226802 11 55324308 A G NA 0 0 279135 82421 6086.81 -1.16415e-10 367643 0.12865 0.999736 0.999736 0 0 3727.9 1108.1 84 0 4920 0.129685 0.999818 0.999818 0 0 275407 81312.9 6002.81 -2.98428e-13 362723 0.128636 0.999735 0.999735 -26082.3 -26082.3 0.00775771 0.03023 0.79747 1 0.797654 2 NA
rs174532 rs174532 11 61548874 G A NA 0 0 182070 153320 32253 0 367643 0.296247 1 1 0 0 2453 2007 460 0 4920 0.297459 1 1 0 0 179617 151313 31793 0 362723 0.29623 1 1 -26082.3 -26082.2 0.00855197 0.0222214 0.700346 1 0.700506 2 NA
rs1535 rs1535 11 61597972 A G NA 0 0 157026 166517 44100 0 367643 0.346419 1 1 0 0 2151 2212 557 0 4920 0.338008 1 1 0 0 154875 164305 43543 0 362723 0.346533 1 1 -26082.3 -26080.5 -0.0411237 0.0214663 0.0553995 1 0.0548803 2 NA
rs12801636 rs12801636 11 65391317 G A NA 0 0 221001 127937 18705 0 367643 0.224874 1 1 0 0 2966 1695 259 0 4920 0.224898 1 1 0 0 218035 126242 18446 0 362723 0.224874 1 1 -26082.3 -26082.3 -0.00213474 0.0242932 0.929977 1 0.929963 2 NA
rs499974 rs499974 11 75455021 C A NA 0 0 261531 97077 9035 0 367643 0.156602 1 1 0 0 3494 1308 118 0 4920 0.156911 1 1 0 0 258037 95769 8917 0 362723 0.156597 1 1 -26082.3 -26082.3 0.00680989 0.0279124 0.807251 1 0.807394 2 NA
11:116639104_A_G rs10790162 11 116639104 A G NA 0 0 1652.59 46448.9 319542 4.65661e-10 367643 0.0676663 0.998467 0.998467 0 0 19.7451 619.02 4281.24 0 4920 0.0669217 0.998386 0.998386 0 0 1632.85 45829.8 315260 1.13687e-13 362723 0.0676764 0.998468 0.998468 -26082.3 -26082.3 0.00979802 0.0406872 0.8097 1 0.809443 2 NA
rs603446 rs603446 11 116654435 C T NA 0 0 109750 182299 75594 0 367643 0.453547 1 1 0 0 1499 2399 1022 0 4920 0.451524 1 1 0 0 108251 179900 74572 0 362723 0.453575 1 1 -26082.3 -26082.2 -0.0108096 0.0204145 0.596456 1 0.596394 2 NA
11:122534504_T_C rs7117842 11 122534504 T C NA 0 0 146372 171087 50184.2 -1.79862e-08 367643 0.369183 0.988903 0.988903 0 0 1936.96 2278.75 704.298 0 4920 0.37473 0.98954 0.98954 0 0 144435 168808 49479.9 -1.66009e-11 362723 0.369108 0.988894 0.988894 -26082.3 -26081.8 0.0216435 0.021083 0.304617 1 0.305052 2 NA
rs11220462 rs11220462 11 126243952 G A NA 0 0 276652 84429 6562 0 367643 0.132674 1 1 0 0 3686 1153 81 0 4920 0.133638 1 1 0 0 272966 83276 6481 0 362723 0.13266 1 1 -26082.3 -26082.3 0.0100635 0.0298046 0.735627 1 0.735932 2 NA
12:20463526_A_G rs11045163 12 20463526 A G NA 0 0 119322 180184 68136.7 9.25502e-09 367643 0.430387 0.99506 0.99506 0 0 1600.2 2419 900.8 0 4920 0.428923 0.995236 0.995236 0 0 117722 177765 67235.9 -5.92149e-12 362723 0.430407 0.995058 0.995058 -26082.3 -26082.2 -0.00927213 0.0205599 0.652004 1 0.651935 2 NA
12:57844049_C_T rs3741414 12 57844049 C T NA 0 0 211870 134105 21667.2 -8.73115e-10 367643 0.241321 0.999183 0.999183 0 0 2825.38 1822.63 271.992 0 4920 0.24051 0.99948 0.99948 0 0 209045 132283 21395.3 -1.00187e-11 362723 0.241332 0.999179 0.999179 -26082.3 -26082.3 -0.00534696 0.0237508 0.82188 1 0.821801 2 NA
rs10861661 rs10861661 12 107174646 A C NA 0 0 208460 137013 22170 0 367643 0.246643 1 1 0 0 2815 1809 296 0 4920 0.244004 1 1 0 0 205645 135204 21874 0 362723 0.246679 1 1 -26082.3 -26082 -0.0178342 0.0236721 0.451218 1 0.450554 2 NA
12:109950144_A_G rs2241210 12 109950144 A G NA 0 0 83594.8 183070 100978 -3.49246e-10 367643 0.476359 0.999793 0.999793 0 0 1035.96 2519.99 1364.05 0 4920 0.466657 0.99996 0.99996 0 0 82558.8 180550 99614 -7.10543e-13 362723 0.47649 0.999791 0.999791 -26082.3 -26080.3 0.0407598 0.0203336 0.0450108 1 0.044922 2 NA
rs653178 rs653178 12 112007756 C T NA 0 0 85741 183420 98482 0 367643 0.482672 1 1 0 0 1142 2468 1310 0 4920 0.482927 1 1 0 0 84599 180952 97172 0 362723 0.482669 1 1 -26082.3 -26082.3 -0.000136513 0.0203222 0.99464 1 0.99464 1 NA
12:112310580_G_A rs6489818 12 112310580 G A NA 0 0 249812 106378 11453.5 8.14907e-10 367643 0.175829 0.999793 0.999793 0 0 3355.96 1405.04 159 0 4920 0.175105 0.999884 0.999884 0 0 246456 104973 11294.5 -1.77636e-13 362723 0.175839 0.999791 0.999791 -26082.3 -26082.3 -0.00110427 0.0267028 0.967014 1 0.966998 1 NA
12:121376416_C_T rs1186380 12 121376416 C T NA 0 0 206323 138394 22926.1 9.77889e-09 367643 0.250577 0.991403 0.991403 0 0 2741.8 1860.81 317.396 0 4920 0.253618 0.992388 0.992388 0 0 203581 136533 22608.7 -6.43707e-12 362723 0.250536 0.991389 0.991389 -26082.3 -26082.1 0.0161062 0.0234552 0.492286 1 0.492843 2 NA
12:121416650_A_C rs1169288 12 121416650 A C NA 0 0 172202 158881 36559.9 2.20025e-08 367643 0.315524 0.989162 0.989162 0 0 2300.83 2144.09 475.075 0 4920 0.314456 0.988156 0.988156 0 0 169902 156737 36084.8 -1.88354e-11 362723 0.315539 0.989176 0.989176 -26082.3 -26082.3 -0.0036154 0.0220096 0.869522 1 0.869494 2 NA
12:125259888_A_G rs838876 12 125259888 A G NA 0 0 36945.9 159460 171237 -3.17232e-08 367643 0.317362 0.977164 0.977164 0 0 503.337 2138.61 2278.05 0 4920 0.319643 0.975358 0.975358 0 0 36442.5 157321 168959 -5.58269e-11 362723 0.317331 0.977188 0.977188 -26082.3 -26082.2 -0.012643 0.0220542 0.566462 1 0.566754 2 NA
12:125283766_C_T rs10773105 12 125283766 C T NA 0 0 89407.4 184024 94211.8 -3.84171e-09 367643 0.493466 0.997077 0.997077 0 0 1196.65 2452.23 1271.13 0 4920 0.492431 0.996771 0.996771 0 0 88210.7 181572 92940.7 -2.75602e-11 362723 0.49348 0.997082 0.997082 -26082.3 -26082.3 0.00582376 0.0203541 0.774785 1 0.774782 2 NA
rs4942486 rs4942486 13 32953388 T C NA 0 0 83364 183387 100892 0 367643 0.476162 1 1 0 0 1173 2446 1301 0 4920 0.486992 1 1 0 0 82191 180941 99591 0 362723 0.476015 1 1 -26082.3 -26079.8 -0.0457566 0.0203081 0.0242518 1 0.0242846 2 NA
rs1341267 rs1341267 13 95284980 C A NA 0 0 59052 176304 132287 0 367643 0.400399 1 1 0 0 795 2349 1776 0 4920 0.400305 1 1 0 0 58257 173955 130511 0 362723 0.400401 1 1 -26082.3 -26082.3 0.00078227 0.0207041 0.96986 1 0.969857 1 NA
rs8017377 rs8017377 14 24883887 G A NA 0 0 101701 183243 82699 0 367643 0.474157 1 1 0 0 1362 2429 1129 0 4920 0.476321 1 1 0 0 100339 180814 81570 0 362723 0.474128 1 1 -26082.3 -26082.3 0.00707236 0.0203237 0.72785 1 0.727865 2 NA
rs4983559 rs4983559 14 105277209 G A NA 0 0 54863 174774 138006 0 367643 0.386924 1 1 0 0 748 2331 1841 0 4920 0.388923 1 1 0 0 54115 172443 136165 0 362723 0.386897 1 1 -26082.3 -26082.2 -0.00904706 0.0208506 0.664361 1 0.664463 2 NA
rs2412710 rs2412710 15 42683787 G A NA 0 0 354500 13031 112 0 367643 0.018027 1 1 0 0 4752 167 1 0 4920 0.0171748 1 1 0 0 349748 12864 111 0 362723 0.0180386 1 1 -26082.3 -26082.2 -0.041703 0.0781587 0.59364 1 0.591218 2 NA
15:44211273_T_C rs492571 15 44211273 T C NA 0 0 337467 29527.7 648.675 -8.14907e-10 367643 0.0419225 0.997857 0.997857 0 0 4558.13 359.867 2.00392 0 4920 0.0369791 0.99773 0.99773 0 0 332909 29167.8 646.671 -1.31095e-12 362723 0.0419895 0.997859 0.997859 -26082.3 -26079.4 -0.127397 0.0538367 0.017964 1 0.0158416 3 NA
rs1532085 rs1532085 15 58683366 A G NA 0 0 55036 174219 138388 0 367643 0.38664 1 1 0 0 744 2297 1879 0 4920 0.384654 1 1 0 0 54292 171922 136509 0 362723 0.386667 1 1 -26082.3 -26082.2 0.00925167 0.0208615 0.657418 1 0.657308 2 NA
15:58731153_G_C rs261342 15 58731153 G C NA 0 0 17976.2 126343 223324 -1.64146e-08 367643 0.220725 0.988362 0.988362 0 0 228.808 1679.31 3011.88 0 4920 0.217168 0.989818 0.989818 0 0 17747.4 124664 220312 -2.88383e-11 362723 0.220773 0.988343 0.988343 -26082.3 -26081.9 0.0218843 0.0247384 0.376357 1 0.375391 2 NA
rs2652834 rs2652834 15 63396867 A G NA 0 0 12888 111863 242892 0 367643 0.187191 1 1 0 0 175 1515 3230 0 4920 0.189533 1 1 0 0 12713 110348 239662 0 362723 0.187159 1 1 -26082.3 -26082.1 -0.0180169 0.0259066 0.48677 1 0.487559 2 NA
15:72566615_C_T rs1035744 15 72566615 C T NA 0 0 26417.8 145276 195949 4.30737e-09 367643 0.269435 0.995229 0.995229 0 0 376.337 1894.71 2648.95 0 4920 0.269043 0.99458 0.99458 0 0 26041.5 143381 193300 -5.40101e-12 362723 0.26944 0.995238 0.995238 -26082.3 -26082.3 0.00113966 0.0229918 0.960467 1 0.960463 2 NA
rs3198697 rs3198697 16 15129940 C T NA 0 0 129024 177270 61349 0 367643 0.407961 1 1 0 0 1657 2430 833 0 4920 0.41626 1 1 0 0 127367 174840 60516 0 362723 0.407848 1 1 -26082.3 -26081 0.0328061 0.0205792 0.110904 1 0.11123 2 NA
rs749671 rs749671 16 31088347 G A NA 0 0 144942 171612 51089 0 367643 0.372359 1 1 0 0 1998 2257 665 0 4920 0.364533 1 1 0 0 142944 169355 50424 0 362723 0.372465 1 1 -26082.3 -26081.4 -0.0289144 0.0210915 0.170407 1 0.16987 2 NA
16:53799977_T_G rs9930333 16 53799977 T G NA 0 0 122315 179595 65732.5 4.07454e-10 367643 0.423046 0.999843 0.999843 0 0 1645.28 2460.72 814 0 4920 0.41552 0.999863 0.999863 0 0 120670 177134 64918.5 -1.63425e-13 362723 0.423149 0.999843 0.999843 -26082.3 -26081.4 -0.0284455 0.0206137 0.167607 1 0.167283 2 NA
rs9989419 rs9989419 16 56985139 A G NA 0 0 57313 175506 134824 0 367643 0.394584 1 1 0 0 778 2353 1789 0 4920 0.397256 1 1 0 0 56535 173153 133035 0 362723 0.394548 1 1 -26082.3 -26082.2 -0.0115723 0.0207355 0.576782 1 0.57693 2 NA
rs5880 rs5880 16 57015091 G C NA 0 0 327986 38441 1216 0 367643 0.0555879 1 1 0 0 4374 535 11 0 4920 0.0566057 1 1 0 0 323612 37906 1205 0 362723 0.0555741 1 1 -26082.3 -26082.3 0.0139248 0.0438551 0.75085 1 0.751335 2 NA
rs16942887 rs16942887 16 67928042 G A NA 0 0 287956 74708 4979 0 367643 0.115147 1 1 0 0 3837 994 89 0 4920 0.119106 1 1 0 0 284119 73714 4890 0 362723 0.115093 1 1 -26082.3 -26081.3 0.0454113 0.0313186 0.147064 1 0.149348 2 NA
16:72057282_A_G rs2288002 16 72057282 A G NA 0 0 69255.7 180711 117676 1.39698e-09 367643 0.434148 0.99485 0.99485 0 0 921.855 2404.78 1593.36 0 4920 0.431758 0.994348 0.994348 0 0 68333.9 178307 116082 -2.72493e-12 362723 0.43418 0.994857 0.994857 -26082.3 -26082.2 0.011858 0.0205702 0.564301 1 0.5642 2 NA
rs2000999 rs2000999 16 72108093 G A NA 0 0 241573 112715 13355 0 367643 0.18962 1 1 0 0 3172 1564 184 0 4920 0.196341 1 1 0 0 238401 111151 13171 0 362723 0.189529 1 1 -26082.3 -26080.5 0.0491718 0.0255453 0.0542435 1 0.0554244 2 NA
rs2925979 rs2925979 16 81534790 T C NA 0 0 33101 154536 180006 0 367643 0.300207 1 1 0 0 467 2082 2371 0 4920 0.306504 1 1 0 0 32634 152454 177635 0 362723 0.300122 1 1 -26082.3 -26081.3 -0.0317445 0.0220281 0.149558 1 0.150374 2 NA
rs314253 rs314253 17 7091650 T C NA 0 0 155761 167026 44856 0 367643 0.349168 1 1 0 0 2092 2232 596 0 4920 0.347967 1 1 0 0 153669 164794 44260 0 362723 0.349184 1 1 -26082.3 -26082.3 -0.00691468 0.0213095 0.745569 1 0.745485 2 NA
rs4791641 rs4791641 17 8161149 C T NA 0 0 90816 183529 93298 0 367643 0.496624 1 1 0 0 1199 2432 1289 0 4920 0.490854 1 1 0 0 89617 181097 92009 0 362723 0.496703 1 1 -26082.3 -26081.7 0.0218602 0.0203077 0.281726 1 0.281699 2 NA
17:37821435_G_T rs931992 17 37821435 G T NA 0 0 40720.2 163166 163757 3.49246e-10 367643 0.332668 0.998046 0.998046 0 0 556.22 2180.3 2183.48 0 4920 0.334628 0.998599 0.998599 0 0 40164 160985 161574 -2.34124e-12 362723 0.332641 0.998038 0.998038 -26082.3 -26082.1 -0.0129175 0.0215354 0.548621 1 0.548899 2 NA
rs8077889 rs8077889 17 41878166 A C NA 0 0 227111 123853 16679 0 367643 0.213809 1 1 0 0 3094 1606 220 0 4920 0.207927 1 1 0 0 224017 122247 16459 0 362723 0.213889 1 1 -26082.3 -26081.3 -0.0355556 0.0250404 0.155629 1 0.154248 2 NA
17:45391804_T_C rs7225700 17 45391804 T C NA 0 0 46242.7 168507 152894 5.82077e-11 367643 0.354953 0.999518 0.999518 0 0 635.973 2262.82 2021.2 0 4920 0.359224 0.999765 0.999765 0 0 45606.7 166244 150872 -4.28102e-13 362723 0.354895 0.999515 0.999515 -26082.3 -26081.8 -0.0219491 0.0211865 0.300203 1 0.300688 2 NA
17:66882466_T_G rs4148005 17 66882466 T G NA 0 0 171418 159435 36790.2 -6.17001e-09 367643 0.316904 0.998377 0.998377 0 0 2289.4 2148.92 481.682 0 4920 0.316289 0.998317 0.998317 0 0 169129 157286 36308.5 -1.21121e-11 362723 0.316912 0.998377 0.998377 -26082.3 -26082.3 -0.00411653 0.0218775 0.850749 1 0.850713 2 NA
17:76388202_A_G rs4969178 17 76388202 A G NA 0 0 55554.9 174880 137208 1.98488e-08 367643 0.388951 0.976307 0.976307 0 0 779.525 2347.33 1793.14 0 4920 0.39699 0.976006 0.976006 0 0 54775.4 172533 135414 -7.41873e-11 362723 0.388842 0.976311 0.976311 -26082.3 -26080.9 -0.0352726 0.021008 0.0931497 1 0.0935551 2 NA
rs4939883 rs4939883 18 47167214 T C NA 0 0 11824 108397 247422 0 367643 0.179583 1 1 0 0 147 1428 3345 0 4920 0.175 1 1 0 0 11677 106969 244077 0 362723 0.179645 1 1 -26082.3 -26081.3 0.0385397 0.0267403 0.149511 1 0.14787 2 NA
18:47209143_C_T rs11660468 18 47209143 C T NA 0 0 136043 174701 56899.6 4.01633e-09 367643 0.392364 0.997576 0.997576 0 0 1775.78 2425.92 718.294 0 4920 0.392531 0.997672 0.997672 0 0 134267 172275 56181.3 -1.50751e-11 362723 0.392362 0.997574 0.997574 -26082.3 -26082.3 0.00402749 0.0207801 0.846321 1 0.846342 2 NA
18:57798110_C_T rs952044 18 57798110 C T NA 0 0 165305 162609 39729.3 4.59841e-09 367643 0.329215 0.990504 0.990504 0 0 2187.01 2211.83 521.161 0 4920 0.330706 0.992556 0.992556 0 0 163118 160397 39208.1 -7.13474e-12 362723 0.329195 0.990476 0.990476 -26082.3 -26082.3 0.00744986 0.0216764 0.731083 1 0.731189 2 NA
19:8431581_G_A rs2278236 19 8431581 G A NA 0 0 86128.3 183824 97691 3.60887e-09 367643 0.484275 0.99757 0.99757 0 0 1185.04 2403.57 1331.39 0 4920 0.485128 0.9977 0.9977 0 0 84943.3 181420 96359.6 -1.81313e-11 362723 0.484263 0.997568 0.997568 -26082.3 -26082.3 -0.00258959 0.0203483 0.898732 1 0.898733 2 NA
rs6511720 rs6511720 19 11202306 G T NA 0 0 285494 77068 5081 0 367643 0.118634 1 1 0 0 3836 1019 65 0 4920 0.116768 1 1 0 0 281658 76049 5016 0 362723 0.118659 1 1 -26082.3 -26082.2 -0.0177644 0.031647 0.574572 1 0.573731 2 NA
19:11227602_C_T rs688 19 11227602 C T NA 0 0 110675 182477 74491.8 -2.32831e-10 367643 0.450791 0.999301 0.999301 0 0 1482.61 2489.02 948.376 0 4920 0.445708 0.999468 0.999468 0 0 109192 179988 73543.4 -2.30926e-12 362723 0.45086 0.999298 0.999298 -26082.3 -26081.6 -0.0236608 0.0204545 0.247375 1 0.247184 2 NA
19:19407718_T_C rs10401969 19 19407718 T C NA 0 0 313405 52120.4 2117.37 8.73115e-10 367643 0.0766438 0.997444 0.997444 0 0 4204.64 682.765 32.6 0 4920 0.0760127 0.995928 0.995928 0 0 309201 51437.6 2084.77 -4.36984e-13 362723 0.0766524 0.997464 0.997464 -26082.3 -26082.3 -0.00366819 0.038424 0.923945 1 0.923906 2 NA
rs731839 rs731839 19 33899065 G A NA 0 0 41270 163841 162532 0 367643 0.335082 1 1 0 0 531 2179 2210 0 4920 0.32937 1 1 0 0 40739 161662 160322 0 362723 0.335159 1 1 -26082.3 -26081.5 0.0269034 0.0216118 0.213188 1 0.212513 2 NA
19:35556744_T_C rs1688030 19 35556744 T C NA 0 0 1691.18 45801.9 320150 4.07454e-10 367643 0.0668914 0.998272 0.998272 0 0 20.4235 628.251 4271.33 0 4920 0.0679978 0.997727 0.997727 0 0 1670.76 45173.7 315879 -1.7053e-13 362723 0.0668764 0.998279 0.998279 -26082.3 -26082.2 -0.0183571 0.0403557 0.649194 1 0.650037 2 NA
rs6859 rs6859 19 45382034 A G NA 0 0 65627 179040 122976 0 367643 0.422004 1 1 0 0 885 2360 1675 0 4920 0.419715 1 1 0 0 64742 176680 121301 0 362723 0.422036 1 1 -26082.3 -26082.2 0.00890606 0.020559 0.664874 1 0.664801 2 NA
rs7254892 rs7254892 19 45389596 G A NA 0 0 344933 22370 340 0 367643 0.0313483 1 1 0 0 4605 308 7 0 4920 0.0327236 1 1 0 0 340328 22062 333 0 362723 0.0313297 1 1 -26082.3 -26081.8 0.0611964 0.0571928 0.284619 1 0.289041 2 NA
rs492602 rs492602 19 49206417 A G NA 0 0 89567 183226 94850 0 367643 0.492815 1 1 0 0 1219 2471 1230 0 4920 0.498882 1 1 0 0 88348 180755 93620 0 362723 0.492733 1 1 -26082.3 -26080.7 -0.0364965 0.0203944 0.0735289 1 0.0735383 2 NA
rs17695224 rs17695224 19 52324216 G A NA 0 0 197528 144075 26040 0 367643 0.266774 1 1 0 0 2718 1890 312 0 4920 0.255488 1 1 0 0 194810 142185 25728 0 362723 0.266927 1 1 -26082.3 -26079.2 -0.0577632 0.0232944 0.013149 1 0.0127398 3 NA
rs103294 rs103294 19 54797848 C T NA 0 0 221283 127606 18754 0 367643 0.224558 1 1 0 0 2915 1747 258 0 4920 0.22998 1 1 0 0 218368 125859 18496 0 362723 0.224484 1 1 -26082.3 -26081.9 0.0212104 0.0241602 0.379995 1 0.380876 2 NA
rs364585 rs364585 20 12962718 A G NA 0 0 56358 175315 135970 0 367643 0.391726 1 1 0 0 762 2361 1797 0 4920 0.394817 1 1 0 0 55596 172954 134173 0 362723 0.391685 1 1 -26082.3 -26082.2 -0.0105062 0.0207819 0.613174 1 0.613302 2 NA
rs2328223 rs2328223 20 17845921 A C NA 0 0 242999 111748 12896 0 367643 0.187056 1 1 0 0 3300 1455 165 0 4920 0.181402 1 1 0 0 239699 110293 12731 0 362723 0.187133 1 1 -26082.3 -26081.5 -0.0345524 0.0263467 0.189706 1 0.18813 2 NA
20:34154741_C_T rs7264396 20 34154741 C T NA 0 0 229301 122209 16133.7 -5.82077e-10 367643 0.21009 0.999709 0.999709 0 0 3022.89 1668.76 228.353 0 4920 0.216002 0.999679 0.999679 0 0 226278 120540 15905.3 4.83169e-13 362723 0.21001 0.999709 0.999709 -26082.3 -26080.8 0.0430176 0.0247312 0.0819633 1 0.0831744 2 NA
20:39180436_T_C rs6016381 20 39180436 T C NA 0 0 134763 175280 57600.3 2.18279e-08 367643 0.395058 0.976161 0.976161 0 0 1798.36 2361.75 759.894 8.88178e-16 4920 0.394465 0.975275 0.975275 0 0 132965 172918 56840.5 -3.27693e-11 362723 0.395066 0.976173 0.976173 -26082.3 -26082.2 -0.00926414 0.0210398 0.659708 1 0.659606 2 NA
20:39724338_T_C rs6065311 20 39724338 T C NA 0 0 99710.9 183970 83962.3 -6.40284e-10 367643 0.478582 0.999483 0.999483 0 0 1305.05 2525.59 1089.36 0 4920 0.478081 0.999423 0.999423 0 0 98405.9 181444 82873 -3.5616e-13 362723 0.478588 0.999484 0.999484 -26082.3 -26082.3 0.000622431 0.0203671 0.97562 1 0.97562 1 NA
rs1800961 rs1800961 20 43042364 C T NA 0 0 345102 22187 354 0 367643 0.0311375 1 1 0 0 4629 290 1 0 4920 0.0296748 1 1 0 0 340473 21897 353 0 362723 0.0311574 1 1 -26082.3 -26081.9 -0.0522356 0.059808 0.382451 1 0.378636 2 NA
20:44585420_A_G rs4465830 20 44585420 A G NA 0 0 243312 111575 12755.9 1.74623e-10 367643 0.18644 0.999604 0.999604 0 0 3232.15 1533.11 154.745 0 4920 0.187256 0.99938 0.99938 0 0 240080 110042 12601.2 -9.52127e-13 362723 0.186429 0.999607 0.999607 -26082.3 -26082.3 0.00259953 0.0260365 0.92047 1 0.920491 2 NA
rs181362 rs181362 22 21932068 C T NA 0 0 239971 113974 13698 0 367643 0.192265 1 1 0 0 3241 1481 198 0 4920 0.190752 1 1 0 0 236730 112493 13500 0 362723 0.192286 1 1 -26082.3 -26082.3 -0.00392176 0.0258438 0.879385 1 0.879339 2 NA
rs5763662 rs5763662 22 30378703 C T NA 0 0 351180 16289 174 0 367643 0.0226266 1 1 0 0 4702 217 1 0 4920 0.0222561 1 1 0 0 346478 16072 173 0 362723 0.0226316 1 1 -26082.3 -26082.3 -0.0156582 0.0689161 0.820262 1 0.819836 2 NA
22:38595411_G_A rs3761445 22 38595411 G A NA 0 0 59207 176674 131763 -3.66708e-09 367643 0.401323 0.998254 0.998254 0 0 823.576 2313.91 1782.51 0 4920 0.402547 0.998581 0.998581 0 0 58383.4 174360 129980 -2.20091e-12 362723 0.401307 0.99825 0.99825 -26082.3 -26082.3 -0.00634397 0.0207193 0.759463 1 0.75951 2 NA
# Completed successfully at 2019-06-21 21:03:09
