# Supplementary material for: Predicting the effect of statins on cancer risk using genetic variants from a Mendelian randomization study in the UK Biobank
Source: eLife. 2020 Oct 13;9:e57191. doi: 10.7554/eLife.57191 (PMC7553780; doi:10.7554/eLife.57191)
Supplement: Source data 1. [file elife-57191-data1.zip › Steve_April_ca_mel.out]

# Analysis: "SNPTEST analysis, started 2019-06-21 21:05:12"
#  started: 2019-06-21 21:12:31
# 
# Analysis properties:
#   -cov_names PC1 PC2 PC3 PC4 PC5 PC6 PC7 PC8 PC9 PC10 (user-supplied)
#   -data /scratch/am2609/Gwas/projects/Steve_April/bgen/Steve_April.bgen /scratch/am2609/Gwas/projects/Steve_April/input/cancer.sample (user-supplied)
#   -exclude_samples /scratch/am2609/Gwas/input_all/exclusion_list.txt (user-supplied)
#   -frequentist 1 (user-supplied)
#   -method newml (user-supplied)
#   -o /scratch/am2609/Gwas/projects/Steve_April/output/Steve_April_ca_mel.out (user-supplied)
#   -pheno ca_mel (user-supplied)
# 
alternate_ids rsid chromosome position alleleA alleleB incorrectly_coded all_A all_B all_AA all_AB all_BB all_NULL all_total all_maf all_info all_impute_info cases_A cases_B cases_AA cases_AB cases_BB cases_NULL cases_total cases_maf cases_info cases_impute_info controls_A controls_B controls_AA controls_AB controls_BB controls_NULL controls_total controls_maf controls_info controls_impute_info frequentist_add_null_ll frequentist_add_alternative_ll frequentist_add_beta_1:add/ca_mel=1 frequentist_add_se_1 frequentist_add_wald_pvalue_1 frequentist_add_degrees_of_freedom frequentist_add_lrt_pvalue iterations comment
rs10903129 rs10903129 01 25768937 A G NA 0 0 72176 181083 114384 0 367643 0.442596 1 1 0 0 433 1144 704 0 2281 0.440596 1 1 0 0 71743 179939 113680 0 365362 0.442609 1 1 -13845.9 -13845.9 0.00430044 0.0299043 0.885653 1 0.885644 2 NA
rs4660293 rs4660293 01 40028180 A G NA 0 0 215542 132037 20064 0 367643 0.234147 1 1 0 0 1360 802 119 0 2281 0.22797 1 1 0 0 214182 131235 19945 0 365362 0.234186 1 1 -13845.9 -13845.3 -0.0399242 0.035453 0.260115 1 0.258427 2 NA
rs2479394 rs2479394 01 55486064 G A NA 0 0 28479 148028 191136 0 367643 0.278784 1 1 0 0 204 890 1187 0 2281 0.284524 1 1 0 0 28275 147138 189949 0 365362 0.278748 1 1 -13845.9 -13845.5 -0.0306183 0.0329546 0.352835 1 0.353882 2 NA
rs11206510 rs11206510 01 55496039 T C NA 0 0 242656 111981 13006 0 367643 0.187673 1 1 0 0 1512 689 80 0 2281 0.186103 1 1 0 0 241144 111292 12926 0 365362 0.187682 1 1 -13845.9 -13845.8 -0.0155899 0.0381657 0.682922 1 0.682439 2 NA
1:55502137_C_G rs2149041 01 55502137 C G NA 0 0 242393 112210 13040.4 4.07454e-09 367643 0.188077 0.992299 0.992299 0 0 1504.36 690.161 86.4784 0 2281 0.189197 0.993393 0.993393 0 0 240889 111520 12953.9 -1.44063e-12 365362 0.18807 0.992292 0.992292 -13845.9 -13845.9 0.0097803 0.0380361 0.797077 1 0.797277 2 NA
rs2479409 rs2479409 01 55504650 G A NA 0 0 44719 166839 156085 0 367643 0.348541 1 1 0 0 275 1066 940 0 2281 0.354231 1 1 0 0 44444 165773 155145 0 365362 0.348505 1 1 -13845.9 -13845.6 -0.0263049 0.0310494 0.396886 1 0.397488 2 NA
rs10888897 rs10888897 01 55513061 T C NA 0 0 56462 175531 135650 0 367643 0.392303 1 1 0 0 374 1083 824 0 2281 0.401359 1 1 0 0 56088 174448 134826 0 365362 0.392247 1 1 -13845.9 -13845.1 -0.0389155 0.0303278 0.199436 1 0.200014 2 NA
1:55518752_C_T rs7552841 01 55518752 C T NA 0 0 142970 172753 51920.5 2.36905e-08 367643 0.376172 0.933839 0.933839 0 0 909.247 1043.89 327.863 0 2281 0.372559 0.93137 0.93137 0 0 142061 171709 51592.6 3.86446e-12 365362 0.376194 0.933854 0.933854 -13845.9 -13845.8 -0.0172994 0.0318645 0.587194 1 0.586899 2 NA
rs562556 rs562556 01 55524237 G A NA 0 0 11876 108138 247629 0 367643 0.179372 1 1 0 0 65 653 1563 0 2281 0.171635 1 1 0 0 11811 107485 246066 0 365362 0.179421 1 1 -13845.9 -13845 0.0542444 0.0393816 0.168388 1 0.165899 2 NA
1:55958030_C_T rs1998013 01 55958030 C T NA 0 0 365213 2424.65 5.47451 -1.92085e-09 367643 0.00331245 0.924788 0.924788 0 0 2266.5 14.498 0 0 2281 0.003178 0.911595 0.911595 0 0 362946 2410.15 5.47451 -3.9968e-14 365362 0.00331329 0.924867 0.924867 -13845.9 -13845.9 -0.0475348 0.276772 0.863636 1 0.862487 2 NA
1:62953373_G_A rs10493326 01 62953373 G A NA 0 0 204911 139081 23651.2 4.94765e-09 367643 0.253484 0.986538 0.986538 0 0 1285.2 846.518 149.278 0 2281 0.251003 0.986728 0.986728 0 0 203626 138235 23501.9 -1.97726e-11 365362 0.2535 0.986536 0.986536 -13845.9 -13845.8 -0.0153397 0.0344875 0.656472 1 0.656064 2 NA
1:63133930_G_A rs4587594 01 63133930 G A NA 0 0 154571 167745 45327.3 -3.43425e-09 367643 0.351427 0.999167 0.999167 0 0 973.255 1018.82 288.925 0 2281 0.349994 0.999099 0.999099 0 0 153598 166726 45038.4 -5.82645e-13 365362 0.351436 0.999167 0.999167 -13845.9 -13845.9 -0.00939665 0.0311916 0.76322 1 0.763114 2 NA
1:92993807_C_T rs6603981 01 92993807 C T NA 0 0 16188.4 118977 232477 -3.43425e-09 367643 0.205844 0.997189 0.997189 0 0 104.839 755.949 1420.21 0 2281 0.211668 0.996979 0.996979 0 0 16083.6 118221 231057 6.75016e-13 365362 0.205807 0.997191 0.997191 -13845.9 -13845.6 -0.0292353 0.0362482 0.419937 1 0.421258 2 NA
rs12133576 rs12133576 01 93816400 A G NA 0 0 50176 170925 146542 0 367643 0.368941 1 1 0 0 290 1082 909 0 2281 0.364314 1 1 0 0 49886 169843 145633 0 365362 0.36897 1 1 -13845.9 -13845.7 0.0189001 0.0308409 0.539992 1 0.539651 2 NA
rs646776 rs646776 01 109818530 C T NA 0 0 18205 127023 222415 0 367643 0.222271 1 1 0 0 115 791 1375 0 2281 0.223805 1 1 0 0 18090 126232 221040 0 365362 0.222262 1 1 -13845.9 -13845.9 -0.00977559 0.0356316 0.783815 1 0.784002 2 NA
1:110198727_C_G rs1010167 01 110198727 C G NA 0 0 138015 174554 55073.9 -9.25502e-09 367643 0.387199 0.993892 0.993892 0 0 891.953 1034.43 354.616 0 2281 0.382215 0.994533 0.994533 0 0 137123 173520 54719.3 -2.24318e-11 365362 0.38723 0.993888 0.993888 -13845.9 -13845.8 -0.0179942 0.0306688 0.557388 1 0.557114 2 NA
rs267733 rs267733 01 150958836 A G NA 0 0 258995 99148 9500 0 367643 0.160683 1 1 0 0 1583 638 60 0 2281 0.166155 1 1 0 0 257412 98510 9440 0 365362 0.160649 1 1 -13845.9 -13845.5 0.0378649 0.0399326 0.343017 1 0.345024 2 NA
rs12145743 rs12145743 01 156700651 T G NA 0 0 161195 164538 41910 0 367643 0.337771 1 1 0 0 986 1029 266 0 2281 0.342174 1 1 0 0 160209 163509 41644 0 365362 0.337743 1 1 -13845.9 -13845.8 0.0161445 0.0313368 0.606419 1 0.606721 2 NA
rs4650994 rs4650994 01 178515312 G A NA 0 0 81154 181922 104567 0 367643 0.468158 1 1 0 0 530 1086 665 0 2281 0.470408 1 1 0 0 80624 180836 103902 0 365362 0.468144 1 1 -13845.9 -13845.9 -0.0114012 0.02967 0.700779 1 0.700812 2 NA
1:182150978_C_A rs1689797 01 182150978 C A NA 0 0 163441 163324 40878.1 -2.44472e-09 367643 0.333312 0.997402 0.997402 0 0 984.361 1048.57 248.071 0 2281 0.338604 0.996691 0.996691 0 0 162457 162275 40630 -6.34692e-12 365362 0.333279 0.997407 0.997407 -13845.9 -13845.6 0.025185 0.0314383 0.423078 1 0.423706 2 NA
rs2642438 rs2642438 01 220970028 A G NA 0 0 32490 153267 181886 0 367643 0.296819 1 1 0 0 205 924 1152 0 2281 0.292416 1 1 0 0 32285 152343 180734 0 365362 0.296847 1 1 -13845.9 -13845.7 0.0200861 0.0326373 0.538268 1 0.537711 2 NA
1:220985811_T_C rs903319 01 220985811 T C NA 0 0 198725 143094 25823.5 6.98492e-10 367643 0.264851 0.994977 0.994977 0 0 1192.45 921.6 166.945 0 2281 0.275206 0.994661 0.994661 0 0 197533 142173 25656.6 -8.61888e-12 365362 0.264787 0.994979 0.994979 -13845.9 -13844.9 0.0488842 0.0333551 0.142765 1 0.144235 2 NA
rs4846914 rs4846914 01 230295691 G A NA 0 0 56760 176045 134838 0 367643 0.393813 1 1 0 0 364 1081 836 0 2281 0.396537 1 1 0 0 56396 174964 134002 0 365362 0.393796 1 1 -13845.9 -13845.8 -0.0131617 0.0304147 0.665202 1 0.665343 2 NA
1:230419344_G_A rs6680658 01 230419344 G A NA 0 0 216249 131491 19903 2.15368e-09 367643 0.232967 0.986 0.986 0 0 1373.26 786.788 120.949 0 2281 0.22549 0.985205 0.985205 0 0 214876 130704 19782.1 -8.59757e-13 365362 0.233013 0.986005 0.986005 -13845.9 -13845.2 -0.0418471 0.0358258 0.242778 1 0.240983 2 NA
1:234849339_G_A rs2587534 01 234849339 G A NA 0 0 85070.7 183737 98835.1 3.7835e-09 367643 0.48128 0.992502 0.992502 0 0 530.686 1121.34 628.976 0 2281 0.478455 0.992834 0.992834 0 0 84540 182616 98206.1 -3.51204e-11 365362 0.481298 0.9925 0.9925 -13845.9 -13845.8 0.0137796 0.0298705 0.644575 1 0.644544 2 NA
rs1367117 rs1367117 02 21263900 G A NA 0 0 161878 164017 41748 0 367643 0.336621 1 1 0 0 992 1047 242 0 2281 0.335598 1 1 0 0 160886 162970 41506 0 365362 0.336628 1 1 -13845.9 -13845.9 -0.00892306 0.0314618 0.776705 1 0.7766 2 NA
rs515135 rs515135 02 21286057 T C NA 0 0 11884 108448 247311 0 367643 0.179816 1 1 0 0 74 690 1517 0 2281 0.183691 1 1 0 0 11810 107758 245794 0 365362 0.179792 1 1 -13845.9 -13845.6 -0.0298613 0.0383767 0.436503 1 0.437929 2 NA
rs1260326 rs1260326 02 27730940 T C NA 0 0 57446 175555 134642 0 367643 0.395012 1 1 0 0 368 1117 796 0 2281 0.406181 1 1 0 0 57078 174438 133846 0 365362 0.394943 1 1 -13845.9 -13844.5 -0.0515569 0.0302567 0.0883843 1 0.0889071 2 NA
2:27731212_T_C rs3817588 02 27731212 T C NA 0 0 237991 115461 14190.9 -2.42726e-08 367643 0.195629 0.980656 0.980656 0 0 1491.58 710.847 78.5686 0 2281 0.190264 0.97943 0.97943 0 0 236499 114751 14112.3 6.03473e-12 365362 0.195662 0.980663 0.980663 -13845.9 -13845.5 -0.0370272 0.038217 0.332611 1 0.330734 2 NA
rs6544713 rs6544713 02 44073881 T C NA 0 0 38471 160739 168433 0 367643 0.32325 1 1 0 0 237 989 1055 0 2281 0.320693 1 1 0 0 38234 159750 167378 0 365362 0.323266 1 1 -13845.9 -13845.9 0.0118505 0.0318189 0.709567 1 0.709374 2 NA
rs4148218 rs4148218 02 44099582 G A NA 0 0 245310 109945 12388 0 367643 0.183223 1 1 0 0 1484 720 77 0 2281 0.191583 1 1 0 0 243826 109225 12311 0 365362 0.18317 1 1 -13845.9 -13844.7 0.0600623 0.0377531 0.111627 1 0.113825 3 NA
rs2710642 rs2710642 02 63149557 G A NA 0 0 39460 161658 166525 0 367643 0.32719 1 1 0 0 248 1033 1000 0 2281 0.33516 1 1 0 0 39212 160625 165525 0 365362 0.32714 1 1 -13845.9 -13845 -0.0421099 0.0314727 0.180902 1 0.181913 2 NA
2:118576719_T_C rs17508045 02 118576719 T C NA 0 0 306025 58753.3 2864.9 3.49246e-10 367643 0.087698 0.997926 0.997926 0 0 1877.07 388.004 15.9255 0 2281 0.0920331 0.998014 0.998014 0 0 304148 58365.3 2848.98 2.66454e-14 365362 0.0876709 0.997925 0.997925 -13845.9 -13845.3 0.0556511 0.0514327 0.279245 1 0.282852 2 NA
rs2030746 rs2030746 02 121309488 C T NA 0 0 125490 178620 63533 0 367643 0.415738 1 1 0 0 746 1146 389 0 2281 0.421745 1 1 0 0 124744 177474 63144 0 365362 0.4157 1 1 -13845.9 -13845.5 0.0269279 0.0300887 0.370815 1 0.371152 2 NA
2:135762344_C_T rs16831243 02 135762344 C T NA 0 0 297981 65527.4 4134.64 1.45519e-09 367643 0.100365 0.998032 0.998032 0 0 1856.54 395.463 29 0 2281 0.0994 0.997609 0.997609 0 0 296124 65131.9 4105.64 1.07647e-12 365362 0.100371 0.998034 0.998034 -13845.9 -13845.9 0.0168958 0.0499399 0.735121 1 0.73568 2 NA
2:165551201_T_C rs7607980 02 165551201 T C NA 0 0 284344 77922.9 5376.6 9.8953e-10 367643 0.120601 0.997628 0.997628 0 0 1777.62 465.373 38.0039 0 2281 0.118672 0.997059 0.997059 0 0 282566 77457.5 5338.6 -4.49418e-13 365362 0.120613 0.997631 0.997631 -13845.9 -13845.9 -0.0155664 0.0459775 0.734936 1 0.734435 2 NA
2:165619163_T_G rs355838 02 165619163 T G NA 0 0 56394.1 175428 135821 -1.33878e-09 367643 0.391979 0.992057 0.992057 0 0 341.365 1090.6 849.031 0 2281 0.388718 0.992567 0.992567 0 0 56052.7 174338 134972 -3.38574e-12 365362 0.391999 0.992054 0.992054 -13845.9 -13845.9 0.00968482 0.0306121 0.75172 1 0.751635 2 NA
rs2287623 rs2287623 02 169830155 G A NA 0 0 57765 176327 133551 0 367643 0.39693 1 1 0 0 373 1077 831 0 2281 0.399605 1 1 0 0 57392 175250 132720 0 365362 0.396913 1 1 -13845.9 -13845.8 -0.013192 0.0303642 0.663954 1 0.664092 2 NA
rs1047891 rs1047891 02 211540507 C A NA 0 0 172182 158724 36737 0 367643 0.315793 1 1 0 0 1076 982 223 0 2281 0.313021 1 1 0 0 171106 157742 36514 0 365362 0.31581 1 1 -13845.9 -13845.8 -0.0124682 0.0320173 0.696964 1 0.696743 2 NA
rs1250229 rs1250229 02 216304384 T C NA 0 0 24475 143800 199368 0 367643 0.262143 1 1 0 0 147 899 1235 0 2281 0.261508 1 1 0 0 24328 142901 198133 0 365362 0.262147 1 1 -13845.9 -13845.9 0.00326573 0.0339949 0.923469 1 0.92345 2 NA
2:227122216_G_T rs1515110 02 227122216 G T NA 0 0 48616.5 170063 148964 2.56114e-09 367643 0.363526 0.998217 0.998217 0 0 285.424 1081.26 914.318 0 2281 0.362145 0.998402 0.998402 0 0 48331.1 168981 148050 -2.06057e-12 365362 0.363535 0.998216 0.998216 -13845.9 -13845.9 0.00627123 0.0309262 0.839307 1 0.839262 2 NA
rs11563251 rs11563251 02 234679384 C T NA 0 0 290918 72185 4540 0 367643 0.110522 1 1 0 0 1762 495 24 0 2281 0.119027 1 1 0 0 289156 71690 4516 0 365362 0.110469 1 1 -13845.9 -13844.2 0.0848222 0.0458543 0.0643399 1 0.0672164 3 NA
3:12296469_G_A rs9875338 03 12296469 G A NA 0 0 132606 176147 58890 -2.91038e-10 367643 0.399745 0.998416 0.998416 0 0 809.678 1115.67 355.655 0 2281 0.400477 0.998431 0.998431 0 0 131797 175031 58534.3 -1.26477e-12 365362 0.39974 0.998416 0.998416 -13845.9 -13845.9 0.00423699 0.0303249 0.888881 1 0.888897 2 NA
rs7640978 rs7640978 03 32533010 C T NA 0 0 305159 59567 2917 0 367643 0.0889463 1 1 0 0 1895 371 15 0 2281 0.0879 1 1 0 0 303264 59196 2902 0 365362 0.0889529 1 1 -13845.9 -13845.9 -0.0128843 0.0524571 0.805979 1 0.805647 2 NA
Affx-22382690 rs2290547 03 47061183 G A NA 0 0 250154 106011 11478 0 367643 0.175397 1 1 0 0 1570 642 69 0 2281 0.170978 1 1 0 0 248584 105369 11409 0 365362 0.175425 1 1 -13845.9 -13845.6 -0.0327823 0.0394335 0.405788 1 0.40412 2 NA
3:50113034_A_G rs2240327 03 50113034 A G NA 0 0 100638 183372 83633 1.04774e-09 367643 0.476873 0.999813 0.999813 0 0 613.98 1115 552.016 0 2281 0.486417 0.999935 0.999935 0 0 100024 182257 83081 -7.10543e-13 365362 0.476814 0.999812 0.999812 -13845.9 -13845.1 0.0393701 0.0302329 0.192838 1 0.192882 2 NA
rs13326165 rs13326165 03 52532118 A G NA 0 0 15457 119234 232952 0 367643 0.204204 1 1 0 0 93 777 1411 0 2281 0.211092 1 1 0 0 15364 118457 231541 0 365362 0.204161 1 1 -13845.9 -13845.4 -0.0384535 0.036501 0.292115 1 0.293864 2 NA
rs6805251 rs6805251 03 119560606 T C NA 0 0 53883 173728 140032 0 367643 0.382836 1 1 0 0 347 1100 834 0 2281 0.393249 1 1 0 0 53536 172628 139198 0 365362 0.382771 1 1 -13845.9 -13844.6 -0.0492079 0.0304205 0.105751 1 0.10637 2 NA
rs17345563 rs17345563 03 132209203 A G NA 0 0 289342 73619 4682 0 367643 0.112858 1 1 0 0 1781 462 38 0 2281 0.117931 1 1 0 0 287561 73157 4644 0 365362 0.112826 1 1 -13845.9 -13845.2 0.0542712 0.0460761 0.238853 1 0.242063 2 NA
3:135932359_C_T rs687339 03 135932359 C T NA 0 0 19126.1 129473 219044 -5.87897e-09 367643 0.228108 0.997226 0.997226 0 0 109.345 814.063 1357.59 0 2281 0.226382 0.998439 0.998439 0 0 19016.7 128659 217687 -3.82983e-12 365362 0.228119 0.997219 0.997219 -13845.9 -13845.9 0.00955752 0.0355248 0.787901 1 0.787723 2 NA
3:156798294_A_G rs1482852 03 156798294 A G NA 0 0 131835 177038 58770 2.21189e-09 367643 0.40063 0.996846 0.996846 0 0 821.859 1092.16 366.976 0 2281 0.400289 0.996786 0.996786 0 0 131013 175946 58403.1 -1.75566e-11 365362 0.400633 0.996846 0.996846 -13845.9 -13845.9 0.00116156 0.0304398 0.969561 1 0.969565 1 NA
3:170727218_G_A rs10513688 03 170727218 G A NA 0 0 299650 64523.6 3469.13 6.98492e-10 367643 0.0971891 0.999859 0.999859 0 0 1840.91 420.094 20 0 2281 0.100854 0.999707 0.999707 0 0 297809 64103.5 3449.13 -1.48503e-12 365362 0.0971662 0.99986 0.99986 -13845.9 -13845.6 0.0428537 0.0493587 0.385279 1 0.387949 2 NA
rs6831256 rs6831256 04 3473139 A G NA 0 0 122347 179591 65705 0 367643 0.422966 1 1 0 0 755 1128 398 0 2281 0.421745 1 1 0 0 121592 178463 65307 0 365362 0.422974 1 1 -13845.9 -13845.9 -0.00150835 0.0301046 0.96004 1 0.960038 2 NA
4:26062990_A_G rs10019888 04 26062990 A G NA 0 0 256257 101247 10139.8 2.09548e-09 367643 0.165277 0.990718 0.990718 0 0 1598.18 620.145 62.6706 0 2281 0.163412 0.98684 0.98684 0 0 254658 100626 10077.1 1.00009e-12 365362 0.165289 0.990742 0.990742 -13845.9 -13845.9 -0.0113595 0.0404116 0.778638 1 0.778363 2 NA
rs442177 rs442177 04 88030261 G T NA 0 0 60686 177403 129554 0 367643 0.406338 1 1 0 0 374 1057 850 0 2281 0.39566 1 1 0 0 60312 176346 128704 0 365362 0.406405 1 1 -13845.9 -13844.7 0.0468551 0.0303882 0.123102 1 0.122514 2 NA
4:88160140_C_T rs10029254 04 88160140 C T NA 0 0 217282 130595 19765.7 -4.07454e-10 367643 0.231375 0.999771 0.999771 0 0 1329 835.008 116.988 0 2281 0.234324 0.999823 0.999823 0 0 215953 129760 19648.7 -1.49214e-13 365362 0.231356 0.999771 0.999771 -13845.9 -13845.9 0.0104886 0.0350843 0.764976 1 0.765185 2 NA
rs3822072 rs3822072 04 89741269 G A NA 0 0 110799 182140 74704 0 367643 0.45091 1 1 0 0 736 1075 470 0 2281 0.441692 1 1 0 0 110063 181065 74234 0 365362 0.450968 1 1 -13845.9 -13845.3 -0.0325988 0.0299395 0.276231 1 0.275941 2 NA
rs2602836 rs2602836 04 100014805 A G NA 0 0 64743 179602 123298 0 367643 0.420364 1 1 0 0 425 1062 794 0 2281 0.419114 1 1 0 0 64318 178540 122504 0 365362 0.420372 1 1 -13845.9 -13845.9 0.00648199 0.0301475 0.82976 1 0.829731 2 NA
rs13107325 rs13107325 04 103188709 C T NA 0 0 314590 51084 1969 0 367643 0.0748307 1 1 0 0 1925 340 16 0 2281 0.0815432 1 1 0 0 312665 50744 1953 0 365362 0.0747888 1 1 -13845.9 -13844.2 0.101236 0.0544418 0.0629537 1 0.0666323 3 NA
rs6450176 rs6450176 05 53298025 G A NA 0 0 205174 139039 23430 0 367643 0.252825 1 1 0 0 1284 851 146 0 2281 0.250548 1 1 0 0 203890 138188 23284 0 365362 0.25284 1 1 -13845.9 -13845.9 -0.0120617 0.0343005 0.725103 1 0.724843 2 NA
5:55861786_C_T rs9686661 05 55861786 C T NA 0 0 235368 117459 14815.2 1.10595e-09 367643 0.200044 0.999703 0.999703 0 0 1507.97 690.008 83.0196 0 2281 0.187647 0.999933 0.999933 0 0 233860 116769 14732.2 -7.31859e-13 365362 0.200122 0.999702 0.999702 -13845.9 -13843.7 -0.0801719 0.0380164 0.034955 1 0.0334794 3 NA
5:67714246_A_G rs4976033 05 67714246 A G NA 0 0 131266 176824 59552.2 1.78115e-08 367643 0.402468 0.972517 0.972517 0 0 762.788 1161.89 356.322 0 2281 0.410902 0.969874 0.969874 0 0 130504 175663 59195.8 1.6394e-11 365362 0.402415 0.972534 0.972534 -13845.9 -13845.2 0.0362952 0.0306654 0.236576 1 0.237094 2 NA
5:74562029_C_G rs2006760 05 74562029 C G NA 0 0 232590 119597 15455.7 1.88011e-08 367643 0.204694 0.974957 0.974957 0 0 1421.46 767.784 91.7569 0 2281 0.208527 0.971185 0.971185 0 0 231169 118829 15364 9.50795e-12 365362 0.20467 0.974981 0.974981 -13845.9 -13845.6 0.0301221 0.0371047 0.416898 1 0.418284 2 NA
rs7703051 rs7703051 05 74625487 C A NA 0 0 143744 172116 51783 0 367643 0.374932 1 1 0 0 898 1031 352 0 2281 0.380316 1 1 0 0 142846 171085 51431 0 365362 0.374898 1 1 -13845.9 -13845.6 0.0240245 0.0305924 0.432272 1 0.432713 2 NA
5:74648496_G_T rs17238484 05 74648496 G T NA 0 0 220697 127980 18965.4 5.82077e-11 367643 0.225642 0.999474 0.999474 0 0 1405.11 756.047 119.839 0 2281 0.218265 0.99966 0.99966 0 0 219292 127224 18845.5 5.04485e-13 365362 0.225688 0.999473 0.999473 -13845.9 -13845.3 -0.0408643 0.0359011 0.255017 1 0.253209 2 NA
rs12916 rs12916 05 74656539 T C NA 0 0 132174 176634 58835 0 367643 0.400258 1 1 0 0 828 1059 394 0 2281 0.404866 1 1 0 0 131346 175575 58441 0 365362 0.400229 1 1 -13845.9 -13845.7 0.0197247 0.0302821 0.514811 1 0.515073 2 NA
rs4530754 rs4530754 05 122855416 G A NA 0 0 76387 182339 108917 0 367643 0.455759 1 1 0 0 508 1110 663 0 2281 0.466024 1 1 0 0 75879 181229 108254 0 365362 0.455695 1 1 -13845.9 -13844.9 -0.0421725 0.0297848 0.156803 1 0.157012 2 NA
rs6882076 rs6882076 05 156390297 T C NA 0 0 49177 170283 148183 0 367643 0.36535 1 1 0 0 313 1058 910 0 2281 0.369136 1 1 0 0 48864 169225 147273 0 365362 0.365327 1 1 -13845.9 -13845.8 -0.017933 0.0307573 0.559859 1 0.560165 2 NA
6:16109163_A_C rs2294261 06 16109163 A C NA 0 0 95768.4 183285 88590.1 2.67755e-09 367643 0.490237 0.994417 0.994417 0 0 608.216 1189.28 483.502 0 2281 0.472662 0.993984 0.993984 0 0 95160.2 182095 88106.6 -6.3487e-12 365362 0.490347 0.994419 0.994419 -13845.9 -13843.4 -0.0667706 0.0298267 0.025181 1 0.0251056 3 NA
6:26093141_G_A rs1800562 06 26093141 G A NA 0 0 313477 51911.4 2254.63 2.79397e-09 367643 0.0767329 0.997285 0.997285 0 0 1953.3 314.714 12.9843 0 2281 0.0746783 0.997107 0.997107 0 0 311524 51596.6 2241.65 -2.56506e-12 365362 0.0767457 0.997286 0.997286 -13845.9 -13845.8 -0.0312907 0.0566613 0.580783 1 0.579128 2 NA
rs2247056 rs2247056 06 31265490 T C NA 0 0 32592 153707 181344 0 367643 0.297695 1 1 0 0 197 966 1118 0 2281 0.298115 1 1 0 0 32395 152741 180226 0 365362 0.297692 1 1 -13845.9 -13845.9 0.0035865 0.0326202 0.912451 1 0.912431 2 NA
6:34563164_A_G rs205262 06 34563164 A G NA 0 0 196653 144337 26652.4 8.14907e-10 367643 0.268796 0.998621 0.998621 0 0 1198.61 908.49 173.902 0 2281 0.275382 0.998727 0.998727 0 0 195455 143429 26478.5 -2.75691e-12 365362 0.268755 0.99862 0.99862 -13845.9 -13845.4 0.0351473 0.0332693 0.290763 1 0.292028 2 NA
6:43757896_C_A rs998584 06 43757896 C A NA 0 0 98516.4 183590 85536.2 -1.22818e-08 367643 0.482347 0.994692 0.994692 0 0 591.133 1130.09 559.776 0 2281 0.493127 0.994699 0.994699 0 0 97925.3 182460 84976.5 -3.16263e-11 365362 0.482279 0.994692 0.994692 -13845.9 -13844.7 0.0459605 0.0297966 0.122959 1 0.123016 2 NA
rs17789218 rs17789218 06 100600097 T C NA 0 0 209856 135892 21895 0 367643 0.24437 1 1 0 0 1295 842 144 0 2281 0.247698 1 1 0 0 208561 135050 21751 0 365362 0.244349 1 1 -13845.9 -13845.8 0.0166298 0.0344471 0.629264 1 0.629736 2 NA
6:116337503_G_A rs868943 06 116337503 G A NA 0 0 122660 178886 66096.8 -2.50293e-09 367643 0.423073 0.999376 0.999376 0 0 782.004 1067.03 431.969 0 2281 0.423272 0.999259 0.999259 0 0 121878 177819 65664.8 -2.00373e-12 365362 0.423072 0.999377 0.999377 -13845.9 -13845.9 0.00230182 0.030059 0.93896 1 0.938964 2 NA
rs9491696 rs9491696 06 127452639 C G NA 0 0 94122 184018 89503 0 367643 0.493718 1 1 0 0 598 1115 568 0 2281 0.493424 1 1 0 0 93524 182903 88935 0 365362 0.49372 1 1 -13845.9 -13845.9 -0.00636786 0.0297422 0.830467 1 0.830465 2 NA
6:139831757_T_C rs634869 06 139831757 T C NA 0 0 61843.2 177574 128225 -6.40284e-10 367643 0.409719 0.999687 0.999687 0 0 362.306 1106.11 812.58 0 2281 0.401299 0.999499 0.999499 0 0 61480.9 176468 127413 -3.41061e-13 365362 0.409772 0.999689 0.999689 -13845.9 -13845.2 0.0368696 0.0302875 0.223482 1 0.222937 2 NA
6:152040291_T_C rs12525163 06 152040291 T C NA 0 0 193889 146385 27368.9 7.567e-10 367643 0.27353 0.998573 0.998573 0 0 1225.82 892.729 162.451 0 2281 0.266907 0.998341 0.998341 0 0 192664 145492 27206.5 -3.12639e-12 365362 0.273571 0.998574 0.998574 -13845.9 -13845.3 -0.0374647 0.0336485 0.265531 1 0.26417 2 NA
6:160575985_C_T rs2297374 06 160575985 C T NA 0 0 144005 171907 51731.5 -5.76256e-09 367643 0.374507 0.996826 0.996826 0 0 870.122 1109.2 301.678 0 2281 0.375396 0.99747 0.99747 0 0 143135 170797 51429.8 -2.21814e-11 365362 0.374501 0.996822 0.996822 -13845.9 -13845.9 0.00632556 0.0306965 0.836738 1 0.83678 2 NA
rs1564348 rs1564348 06 160578860 T C NA 0 0 253320 103781 10542 0 367643 0.169818 1 1 0 0 1564 661 56 0 2281 0.169443 1 1 0 0 251756 103120 10486 0 365362 0.169821 1 1 -13845.9 -13845.9 -0.00454367 0.0396241 0.908707 1 0.908662 2 NA
rs702485 rs702485 07 6449272 A G NA 0 0 109073 182191 76379 0 367643 0.455536 1 1 0 0 683 1130 468 0 2281 0.452872 1 1 0 0 108390 181061 75911 0 365362 0.455552 1 1 -13845.9 -13845.9 -0.00967001 0.0298548 0.746012 1 0.745976 2 NA
7:16152174_T_A rs17286602 07 16152174 T A NA 0 0 120209 180211 67223.6 -9.31323e-10 367643 0.42794 0.996459 0.996459 0 0 769.055 1100.68 411.263 0 2281 0.421571 0.997115 0.997115 0 0 119439 179110 66812.3 -7.44471e-12 365362 0.427979 0.996455 0.996455 -13845.9 -13845.5 -0.0277231 0.0301455 0.35776 1 0.357422 2 NA
rs10282707 rs10282707 07 17911038 C T NA 0 0 133679 176084 57880 0 367643 0.396912 1 1 0 0 839 1068 374 0 2281 0.398071 1 1 0 0 132840 175016 57506 0 365362 0.396905 1 1 -13845.9 -13845.9 0.00945542 0.0303707 0.755547 1 0.755622 2 NA
rs12670798 rs12670798 07 21607352 T C NA 0 0 208530 136828 22285 0 367643 0.246704 1 1 0 0 1271 860 150 0 2281 0.254274 1 1 0 0 207259 135968 22135 0 365362 0.246657 1 1 -13845.9 -13845.3 0.0377054 0.0341426 0.26944 1 0.270904 2 NA
rs4722551 rs4722551 07 25991826 T C NA 0 0 260226 98082 9335 0 367643 0.158784 1 1 0 0 1649 582 50 0 2281 0.149496 1 1 0 0 258577 97500 9285 0 365362 0.158842 1 1 -13845.9 -13844.5 -0.0700919 0.0416202 0.0921657 1 0.0895514 3 NA
rs2073547 rs2073547 07 44582331 A G NA 0 0 245464 109051 13128 0 367643 0.18402 1 1 0 0 1528 682 71 0 2281 0.180623 1 1 0 0 243936 108369 13057 0 365362 0.184041 1 1 -13845.9 -13845.8 -0.0210806 0.038381 0.582837 1 0.581982 2 NA
rs217386 rs217386 07 44600695 G A NA 0 0 122011 179193 66439 0 367643 0.424421 1 1 0 0 729 1143 409 0 2281 0.429855 1 1 0 0 121282 178050 66030 0 365362 0.424387 1 1 -13845.9 -13845.6 0.0229147 0.0299702 0.444521 1 0.444768 2 NA
rs4917014 rs4917014 07 50305863 T G NA 0 0 170033 160292 37318 0 367643 0.319506 1 1 0 0 1067 972 242 0 2281 0.319158 1 1 0 0 168966 159320 37076 0 365362 0.319508 1 1 -13845.9 -13845.9 -0.00252928 0.0319267 0.936856 1 0.936847 2 NA
rs17145738 rs17145738 07 72982874 C T NA 0 0 283453 78574 5616 0 367643 0.122138 1 1 0 0 1778 468 35 0 2281 0.117931 1 1 0 0 281675 78106 5581 0 365362 0.122164 1 1 -13845.9 -13845.5 -0.0406165 0.0459892 0.377141 1 0.374688 2 NA
rs799160 rs799160 07 73060006 C T NA 0 0 96065 183981 87597 0 367643 0.488483 1 1 0 0 578 1127 576 0 2281 0.499562 1 1 0 0 95487 182854 87021 0 365362 0.488414 1 1 -13845.9 -13844.7 0.0456878 0.0297587 0.124717 1 0.124735 2 NA
7:116358044_A_G rs38855 07 116358044 A G NA 0 0 103008 183294 81340.4 -5.93718e-09 367643 0.470531 0.989759 0.989759 0 0 651.847 1133.37 495.784 0 2281 0.465791 0.990068 0.990068 0 0 102357 182161 80844.6 -1.04716e-11 365362 0.470561 0.989757 0.989757 -13845.9 -13845.7 -0.019304 0.0299328 0.518984 1 0.518893 2 NA
7:130444934_A_G rs3996352 07 130444934 A G NA 0 0 94827.4 183503 89312.7 3.14321e-09 367643 0.4925 0.996092 0.996092 0 0 605.569 1131.71 543.722 0 2281 0.486443 0.993669 0.993669 0 0 94221.8 182371 88768.9 -1.3209e-11 365362 0.492538 0.996107 0.996107 -13845.9 -13845.5 -0.0266052 0.0298131 0.372179 1 0.372128 2 NA
rs17173637 rs17173637 07 150529449 T C NA 0 0 308079 56892 2672 0 367643 0.0846419 1 1 0 0 1890 380 11 0 2281 0.0881192 1 1 0 0 306189 56512 2661 0 365362 0.0846202 1 1 -13845.9 -13845.7 0.0388055 0.0524136 0.459075 1 0.461433 2 NA
8:9184231_G_A rs4240624 08 9184231 G A NA 0 0 3037.28 61092.2 303513 1.74623e-10 367643 0.0913478 0.999323 0.999323 0 0 18 378.353 1884.65 0 2281 0.090827 0.999339 0.999339 0 0 3019.28 60713.9 301629 -6.39488e-14 365362 0.0913511 0.999322 0.999322 -13845.9 -13845.9 0.0114854 0.0517372 0.824318 1 0.824051 2 NA
8:9267117_C_T rs9693857 08 9267117 C T NA 0 0 112966 181961 72716.1 -1.22236e-09 367643 0.44526 0.99529 0.99529 0 0 687.376 1160.06 433.561 0 2281 0.444363 0.995973 0.995973 0 0 112279 180801 72282.6 -2.03695e-11 365362 0.445265 0.995286 0.995286 -13845.9 -13845.9 -0.00042158 0.0299886 0.988784 1 0.988783 1 NA
8:15799853_G_C rs4332136 08 15799853 G C NA 0 0 361800 5821.84 21 3.14321e-09 367643 0.0079749 0.978214 0.978214 0 0 2244.29 36.7098 0 0 2281 0.00804687 0.967451 0.967451 0 0 359556 5785.13 21 -2.23821e-13 365362 0.00797445 0.978282 0.978282 -13845.9 -13845.9 0.0161627 0.169104 0.923856 1 0.924059 2 NA
rs4921914 rs4921914 08 18272438 C T NA 0 0 17863 128037 221743 0 367643 0.22272 1 1 0 0 100 824 1357 0 2281 0.224463 1 1 0 0 17763 127213 220386 0 365362 0.222709 1 1 -13845.9 -13845.9 -0.00940933 0.0357183 0.792218 1 0.792389 2 NA
rs12678919 rs12678919 08 19844222 A G NA 0 0 299569 64598 3476 0 367643 0.0973091 1 1 0 0 1841 414 26 0 2281 0.102148 1 1 0 0 297728 64184 3450 0 365362 0.0972789 1 1 -13845.9 -13845.4 0.0503625 0.0490813 0.304843 1 0.308027 2 NA
8:19865843_G_A rs894210 08 19865843 G A NA 0 0 77462.3 182791 107390 1.74623e-09 367643 0.459298 0.992946 0.992946 0 0 460.078 1162.85 658.071 0 2281 0.4566 0.992847 0.992847 0 0 77002.2 181628 106732 -1.26086e-11 365362 0.459315 0.992947 0.992947 -13845.9 -13845.9 0.00804086 0.0299576 0.788385 1 0.788361 2 NA
rs10102164 rs10102164 08 55421614 G A NA 0 0 228406 122700 16537 0 367643 0.211855 1 1 0 0 1377 792 112 0 2281 0.222709 1 1 0 0 227029 121908 16425 0 365362 0.211787 1 1 -13845.9 -13844.4 0.0618248 0.0357189 0.0834753 1 0.0852335 3 NA
8:59385919_C_T rs2326077 08 59385919 C T NA 0 0 41722.8 164216 161704 -2.85218e-09 367643 0.336823 0.998927 0.998927 0 0 262.31 1021.49 997.204 0 2281 0.33891 0.99857 0.99857 0 0 41460.5 163194 160707 1.95399e-13 365362 0.33681 0.998929 0.998929 -13845.9 -13845.9 -0.0102481 0.0314038 0.744171 1 0.744306 2 NA
rs2293889 rs2293889 08 116599199 T G NA 0 0 68124 181368 118151 0 367643 0.431963 1 1 0 0 402 1151 728 0 2281 0.42854 1 1 0 0 67722 180217 117423 0 365362 0.431984 1 1 -13845.9 -13845.8 0.0150042 0.0301029 0.618181 1 0.61806 2 NA
8:116663898_G_A rs2737252 08 116663898 G A NA 0 0 189831 148639 29173.6 1.57161e-09 367643 0.281504 0.996606 0.996606 0 0 1190.44 911.298 179.267 0 2281 0.27835 0.995824 0.995824 0 0 188640 147728 28994.3 -4.34142e-12 365362 0.281524 0.996611 0.996611 -13845.9 -13845.7 -0.0245709 0.0332362 0.459736 1 0.458933 2 NA
8:121868551_G_T rs4871137 08 121868551 G T NA 0 0 37343.3 159071 171229 -1.97906e-09 367643 0.317913 0.997721 0.997721 0 0 218.831 995.729 1066.44 0 2281 0.314203 0.996597 0.996597 0 0 37124.5 158075 170163 -5.1017e-12 365362 0.317937 0.997728 0.997728 -13845.9 -13845.8 0.0158889 0.0320527 0.620098 1 0.619758 2 NA
8:126474306_G_A rs2980885 08 126474306 G A NA 0 0 18550.5 128653 220440 -2.40398e-08 367643 0.225428 0.979756 0.979756 0 0 105.098 783.114 1392.79 0 2281 0.217736 0.981137 0.981137 0 0 18445.4 127870 219047 -4.80931e-11 365362 0.225476 0.979748 0.979748 -13845.9 -13845.2 0.0428142 0.0363964 0.239462 1 0.237581 2 NA
8:126482621_C_A rs2954022 08 126482621 C A NA 0 0 105014 183109 79520.4 -8.73115e-10 367643 0.465328 0.999672 0.999672 0 0 657.008 1148 475.992 0 2281 0.460321 0.999952 0.999952 0 0 104357 181961 79044.4 2.02505e-13 365362 0.46536 0.99967 0.99967 -13845.9 -13845.6 -0.0223825 0.0298279 0.45302 1 0.452893 2 NA
8:126482621_C_T rs2954022 08 126482621 C T NA 0 0 367299 343.506 0.113725 4.19095e-09 367643 0.000467482 0.694179 0.694179 0 0 2279.91 1.0902 0 0 2281 0.000238973 0.504523 0.504523 0 0 365019 342.416 0.113725 5.68434e-14 365362 0.000468909 0.694782 0.694782 -13845.9 -13845.5 -1.38707 2.51827 0.581769 1 0.364942 5 NA
rs4075205 rs4075205 08 144284709 T C NA 0 0 105980 182903 78760 0 367643 0.46298 1 1 0 0 657 1168 456 0 2281 0.45594 1 1 0 0 105323 181735 78304 0 365362 0.463024 1 1 -13845.9 -13845.3 -0.0328255 0.0298455 0.271399 1 0.271182 2 NA
8:145022657_G_T rs7832643 08 145022657 G T NA 0 0 130835 177109 59698.9 1.86265e-09 367643 0.403254 0.99187 0.99187 0 0 811.545 1078.48 390.973 0 2281 0.40781 0.992393 0.992393 0 0 130023 176031 59308 -4.24372e-12 365362 0.403226 0.991866 0.991866 -13845.9 -13845.7 0.0200548 0.0303575 0.508856 1 0.509119 2 NA
9:2640759_A_G rs3780181 09 2640759 A G NA 0 0 319761 46182.4 1699.8 7.10133e-09 367643 0.0674323 0.983967 0.983967 0 0 2006.21 267.765 7.02353 0 2281 0.0617737 0.988013 0.988013 0 0 317755 45914.7 1692.78 3.62732e-12 365362 0.0674676 0.983944 0.983944 -13845.9 -13844.8 -0.0920065 0.0620673 0.138243 1 0.132968 3 NA
9:15304782_C_A rs686030 09 15304782 C A NA 0 0 7307.74 89274.9 271060 1.16415e-10 367643 0.141292 0.997838 0.997838 0 0 50.8706 508.957 1721.17 0 2281 0.133866 0.998661 0.998661 0 0 7256.87 88766 269339 -1.25056e-12 365362 0.141339 0.997834 0.997834 -13845.9 -13844.8 0.0653375 0.043663 0.134548 1 0.131489 2 NA
9:16904846_C_T rs7033354 09 16904846 C T NA 0 0 38090 160241 169312 -2.73576e-09 367643 0.321537 0.99779 0.99779 0 0 261.122 990.635 1029.24 0 2281 0.331626 0.998208 0.998208 0 0 37828.9 159251 168282 -7.62768e-12 365362 0.321474 0.997787 0.997787 -13845.9 -13844.7 -0.0492043 0.0315784 0.119195 1 0.120221 2 NA
rs1883025 rs1883025 09 107664301 C T NA 0 0 204221 139492 23930 0 367643 0.254802 1 1 0 0 1266 865 150 0 2281 0.25537 1 1 0 0 202955 138627 23780 0 365362 0.254798 1 1 -13845.9 -13845.9 0.00641662 0.0340693 0.85061 1 0.850686 2 NA
9:107684230_T_G rs2472509 09 107684230 T G NA 0 0 166632 161775 39235.5 8.26549e-09 367643 0.326739 0.982562 0.982562 0 0 1059.75 987.788 233.463 0 2281 0.318876 0.983285 0.983285 0 0 165572 160787 39002 -1.99871e-11 365362 0.326788 0.982557 0.982557 -13845.9 -13845.4 -0.0334023 0.0321536 0.298882 1 0.297913 2 NA
rs8176720 rs8176720 09 136132873 T C NA 0 0 165335 162059 40249 0 367643 0.329881 1 1 0 0 1008 1032 241 0 2281 0.331872 1 1 0 0 164327 161027 40008 0 365362 0.329869 1 1 -13845.9 -13845.8 0.0150949 0.0315372 0.632196 1 0.632481 2 NA
rs579459 rs579459 09 136154168 T C NA 0 0 230673 121134 15836 0 367643 0.207818 1 1 0 0 1443 734 104 0 2281 0.206488 1 1 0 0 229230 120400 15732 0 365362 0.207827 1 1 -13845.9 -13845.9 -0.0129428 0.0368024 0.725076 1 0.724751 2 NA
10:5196273_A_G rs1781930 10 5196273 A G NA 0 0 11602.8 107622 248418 5.82077e-11 367643 0.177928 0.999538 0.999538 0 0 74.7059 683.388 1522.91 0 2281 0.182552 0.999136 0.999136 0 0 11528.1 106939 246895 7.10543e-14 365362 0.177899 0.999541 0.999541 -13845.9 -13845.7 -0.0269822 0.0384966 0.483367 1 0.484599 2 NA
rs970548 rs970548 10 46013277 A C NA 0 0 208592 136658 22393 0 367643 0.246767 1 1 0 0 1314 827 140 0 2281 0.242657 1 1 0 0 207278 135831 22253 0 365362 0.246792 1 1 -13845.9 -13845.7 -0.0234152 0.0346477 0.499163 1 0.498314 2 NA
10:65301725_T_C rs7897379 10 65301725 T C NA 0 0 99877.9 183743 84022.2 -1.04774e-09 367643 0.478436 0.9991 0.9991 0 0 639.247 1132.22 509.537 0 2281 0.471567 0.998477 0.998477 0 0 99238.6 182611 83512.7 1.7053e-13 365362 0.478479 0.999104 0.999104 -13845.9 -13845.5 -0.0280154 0.0298172 0.347438 1 0.347319 2 NA
rs2068888 rs2068888 10 94839642 G A NA 0 0 111308 181936 74399 0 367643 0.449803 1 1 0 0 693 1127 461 0 2281 0.449145 1 1 0 0 110615 180809 73938 0 365362 0.449807 1 1 -13845.9 -13845.9 0.000817567 0.0298673 0.978162 1 0.978163 1 NA
rs2255141 rs2255141 10 113933886 A G NA 0 0 27847 146638 193158 0 367643 0.275175 1 1 0 0 169 895 1217 0 2281 0.270276 1 1 0 0 27678 145743 191941 0 365362 0.275205 1 1 -13845.9 -13845.7 0.0247109 0.0334624 0.46023 1 0.459396 2 NA
rs2923084 rs2923084 11 10388782 A G NA 0 0 248214 107729 11700 0 367643 0.178337 1 1 0 0 1500 706 75 0 2281 0.187637 1 1 0 0 246714 107023 11625 0 365362 0.178279 1 1 -13845.9 -13844.6 0.0632787 0.0380487 0.0962927 1 0.0984775 3 NA
11:14276999_G_A rs2303975 11 14276999 G A NA 0 0 290446 72723.9 4473.22 -2.32831e-10 367643 0.111073 0.995931 0.995931 0 0 1783.29 466.639 31.0745 0 2281 0.115911 0.996812 0.996812 0 0 288663 72257.3 4442.15 -2.23821e-13 365362 0.111043 0.995925 0.995925 -13845.9 -13845.3 0.0519177 0.0465295 0.264507 1 0.267644 2 NA
11:18656271_C_T rs10832962 11 18656271 C T NA 0 0 24576.6 141039 202027 -3.49246e-09 367643 0.258664 0.997176 0.997176 0 0 139.835 876.467 1264.7 0 2281 0.253428 0.996609 0.996609 0 0 24436.8 140163 200763 -1.4122e-11 365362 0.258697 0.99718 0.99718 -13845.9 -13845.7 0.0240884 0.0342227 0.481512 1 0.480656 2 NA
rs326214 rs326214 11 47298360 G A NA 0 0 38540 160496 168607 0 367643 0.323107 1 1 0 0 253 962 1066 0 2281 0.321789 1 1 0 0 38287 159534 167541 0 365362 0.323115 1 1 -13845.9 -13845.9 0.00789769 0.0317887 0.803791 1 0.803702 2 NA
rs17788930 rs17788930 11 47752775 A G NA 0 0 156993 166090 44560 0 367643 0.347089 1 1 0 0 1005 991 285 0 2281 0.342174 1 1 0 0 155988 165099 44275 0 365362 0.34712 1 1 -13845.9 -13845.7 -0.021471 0.0312771 0.492413 1 0.491931 2 NA
11:51512090_T_C rs11246602 11 51512090 T C NA 0 0 276639 84522.2 6482.33 3.20142e-09 367643 0.132584 0.998718 0.998718 0 0 1733.95 511.984 35.0706 0 2281 0.127603 0.998116 0.998116 0 0 274905 84010.2 6447.26 -1.48503e-12 365362 0.132615 0.998722 0.998722 -13845.9 -13845.3 -0.0492038 0.0445701 0.269609 1 0.26672 2 NA
11:55324308_A_G rs12226802 11 55324308 A G NA 0 0 279135 82421 6086.81 -1.16415e-10 367643 0.12865 0.999736 0.999736 0 0 1743.99 501.98 35.0314 0 2281 0.125393 0.999793 0.999793 0 0 277391 81919 6051.78 -2.91323e-13 365362 0.12867 0.999736 0.999736 -13845.9 -13845.6 -0.0340086 0.0448723 0.448512 1 0.44661 2 NA
rs174532 rs174532 11 61548874 G A NA 0 0 182070 153320 32253 0 367643 0.296247 1 1 0 0 1121 958 202 0 2281 0.298553 1 1 0 0 180949 152362 32051 0 365362 0.296232 1 1 -13845.9 -13845.9 0.00682119 0.0324763 0.83364 1 0.833714 2 NA
rs1535 rs1535 11 61597972 A G NA 0 0 157026 166517 44100 0 367643 0.346419 1 1 0 0 931 1089 261 0 2281 0.353135 1 1 0 0 156095 165428 43839 0 365362 0.346377 1 1 -13845.9 -13845.5 0.0279692 0.0310874 0.368282 1 0.368935 2 NA
rs12801636 rs12801636 11 65391317 G A NA 0 0 221001 127937 18705 0 367643 0.224874 1 1 0 0 1349 825 107 0 2281 0.227751 1 1 0 0 219652 127112 18598 0 365362 0.224856 1 1 -13845.9 -13845.8 0.0189596 0.0354068 0.592318 1 0.592948 2 NA
rs499974 rs499974 11 75455021 C A NA 0 0 261531 97077 9035 0 367643 0.156602 1 1 0 0 1617 619 45 0 2281 0.155414 1 1 0 0 259914 96458 8990 0 365362 0.156609 1 1 -13845.9 -13845.9 -0.00825695 0.0410032 0.840407 1 0.840259 2 NA
11:116639104_A_G rs10790162 11 116639104 A G NA 0 0 1652.59 46448.9 319542 4.65661e-10 367643 0.0676663 0.998467 0.998467 0 0 8.7451 273.961 1998.29 0 2281 0.0638867 0.997385 0.997385 0 0 1643.85 46174.9 317543 -2.55795e-13 365362 0.0676899 0.998474 0.998474 -13845.9 -13845.5 0.0556711 0.0608498 0.360247 1 0.356386 2 NA
rs603446 rs603446 11 116654435 C T NA 0 0 109750 182299 75594 0 367643 0.453547 1 1 0 0 665 1137 479 0 2281 0.459228 1 1 0 0 109085 181162 75115 0 365362 0.453512 1 1 -13845.9 -13845.7 0.0176572 0.0298279 0.55387 1 0.553966 2 NA
11:122534504_T_C rs7117842 11 122534504 T C NA 0 0 146372 171087 50184.2 -1.79862e-08 367643 0.369183 0.988903 0.988903 0 0 936.635 1070.83 273.533 0 2281 0.354647 0.987228 0.987228 0 0 145435 170016 49910.7 -2.35114e-11 365362 0.369274 0.988913 0.988913 -13845.9 -13843.9 -0.063083 0.031243 0.043476 1 0.0428446 3 NA
rs11220462 rs11220462 11 126243952 G A NA 0 0 276652 84429 6562 0 367643 0.132674 1 1 0 0 1706 534 41 0 2281 0.135028 1 1 0 0 274946 83895 6521 0 365362 0.132659 1 1 -13845.9 -13845.8 0.0200333 0.043421 0.644531 1 0.64533 2 NA
12:20463526_A_G rs11045163 12 20463526 A G NA 0 0 119322 180184 68136.7 9.25502e-09 367643 0.430387 0.99506 0.99506 0 0 769.396 1121.53 390.071 0 2281 0.416851 0.995703 0.995703 0 0 118552 179063 67746.6 2.82974e-12 365362 0.430472 0.995056 0.995056 -13845.9 -13844.3 -0.0551604 0.0302009 0.0677828 1 0.0673849 2 NA
12:57844049_C_T rs3741414 12 57844049 C T NA 0 0 211870 134105 21667.2 -8.73115e-10 367643 0.241321 0.999183 0.999183 0 0 1359.45 796.847 124.698 0 2281 0.229339 0.998861 0.998861 0 0 210511 133309 21542.5 -4.83169e-12 365362 0.241396 0.999185 0.999185 -13845.9 -13843.6 -0.0763065 0.0353386 0.0308271 1 0.0297103 3 NA
rs10861661 rs10861661 12 107174646 A C NA 0 0 208460 137013 22170 0 367643 0.246643 1 1 0 0 1324 848 109 0 2281 0.233669 1 1 0 0 207136 136165 22061 0 365362 0.246724 1 1 -13845.9 -13843.8 -0.0712764 0.0351597 0.0426399 1 0.0413774 3 NA
12:109950144_A_G rs2241210 12 109950144 A G NA 0 0 83594.8 183070 100978 -3.49246e-10 367643 0.476359 0.999793 0.999793 0 0 526.867 1113.11 641.02 0 2281 0.474977 0.999868 0.999868 0 0 83067.9 181957 100337 -3.76588e-13 365362 0.476367 0.999793 0.999793 -13845.9 -13845.9 0.00776095 0.0297258 0.794027 1 0.794014 2 NA
rs653178 rs653178 12 112007756 C T NA 0 0 85741 183420 98482 0 367643 0.482672 1 1 0 0 482 1182 617 0 2281 0.470408 1 1 0 0 85259 182238 97865 0 365362 0.482749 1 1 -13845.9 -13844.5 0.0508706 0.0297646 0.0874328 1 0.0872919 2 NA
12:112310580_G_A rs6489818 12 112310580 G A NA 0 0 249812 106378 11453.5 8.14907e-10 367643 0.175829 0.999793 0.999793 0 0 1534.99 682.992 63.0157 0 2281 0.17734 0.999965 0.999965 0 0 248277 105695 11390.5 -1.42109e-14 365362 0.17582 0.999792 0.999792 -13845.9 -13845.9 0.0115378 0.0388673 0.76658 1 0.766858 2 NA
12:121376416_C_T rs1186380 12 121376416 C T NA 0 0 206323 138394 22926.1 9.77889e-09 367643 0.250577 0.991403 0.991403 0 0 1291.4 837.357 152.239 0 2281 0.250293 0.991695 0.991695 0 0 205032 137556 22773.9 5.58931e-12 365362 0.250579 0.991401 0.991401 -13845.9 -13845.9 0.000936933 0.0344705 0.978316 1 0.978322 1 NA
12:121416650_A_C rs1169288 12 121416650 A C NA 0 0 172202 158881 36559.9 2.20025e-08 367643 0.315524 0.989162 0.989162 0 0 1063.73 1013.18 204.098 0 2281 0.311568 0.988662 0.988662 0 0 171139 157868 36355.8 6.51834e-12 365362 0.315549 0.989166 0.989166 -13845.9 -13845.8 -0.0134494 0.0322759 0.676897 1 0.676642 2 NA
12:125259888_A_G rs838876 12 125259888 A G NA 0 0 36945.9 159460 171237 -3.17232e-08 367643 0.317362 0.977164 0.977164 0 0 214.98 997.455 1068.56 0 2281 0.312893 0.975678 0.975678 0 0 36730.9 158462 170169 -8.51852e-11 365362 0.317389 0.977173 0.977173 -13845.9 -13845.7 0.0197405 0.0324501 0.542967 1 0.542472 2 NA
12:125283766_C_T rs10773105 12 125283766 C T NA 0 0 89407.4 184024 94211.8 -3.84171e-09 367643 0.493466 0.997077 0.997077 0 0 546.275 1159.61 575.114 0 2281 0.493678 0.997295 0.997295 0 0 88861.1 182864 93636.7 -2.58495e-11 365362 0.493465 0.997076 0.997076 -13845.9 -13845.9 -0.00139695 0.0297788 0.962584 1 0.962584 2 NA
rs4942486 rs4942486 13 32953388 T C NA 0 0 83364 183387 100892 0 367643 0.476162 1 1 0 0 517 1143 621 0 2281 0.477203 1 1 0 0 82847 182244 100271 0 365362 0.476155 1 1 -13845.9 -13845.9 -0.00563749 0.0297396 0.849653 1 0.849659 2 NA
rs1341267 rs1341267 13 95284980 C A NA 0 0 59052 176304 132287 0 367643 0.400399 1 1 0 0 379 1127 775 0 2281 0.413196 1 1 0 0 58673 175177 131512 0 365362 0.400319 1 1 -13845.9 -13844.3 -0.0536998 0.0301485 0.0748837 1 0.0753481 2 NA
rs8017377 rs8017377 14 24883887 G A NA 0 0 101701 183243 82699 0 367643 0.474157 1 1 0 0 636 1168 477 0 2281 0.465147 1 1 0 0 101065 182075 82222 0 365362 0.474213 1 1 -13845.9 -13845.2 -0.0362779 0.0297741 0.223059 1 0.222877 2 NA
rs4983559 rs4983559 14 105277209 G A NA 0 0 54863 174774 138006 0 367643 0.386924 1 1 0 0 335 1076 870 0 2281 0.382727 1 1 0 0 54528 173698 137136 0 365362 0.38695 1 1 -13845.9 -13845.8 0.0150616 0.0305955 0.622521 1 0.622321 2 NA
rs2412710 rs2412710 15 42683787 G A NA 0 0 354500 13031 112 0 367643 0.018027 1 1 0 0 2185 96 0 0 2281 0.0210434 1 1 0 0 352315 12935 112 0 365362 0.0180082 1 1 -13845.9 -13844.7 0.162985 0.103636 0.115796 1 0.125172 3 NA
15:44211273_T_C rs492571 15 44211273 T C NA 0 0 337467 29527.7 648.675 -8.14907e-10 367643 0.0419225 0.997857 0.997857 0 0 2092.42 186.58 2 0 2281 0.0417756 0.997753 0.997753 0 0 335374 29341.1 646.675 -1.1724e-13 365362 0.0419234 0.997858 0.997858 -13845.9 -13845.9 0.00493445 0.0743397 0.947078 1 0.947117 2 NA
rs1532085 rs1532085 15 58683366 A G NA 0 0 55036 174219 138388 0 367643 0.38664 1 1 0 0 353 1120 808 0 2281 0.400263 1 1 0 0 54683 173099 137580 0 365362 0.386555 1 1 -13845.9 -13844.1 -0.0579407 0.0303192 0.0560015 1 0.0564857 2 NA
15:58731153_G_C rs261342 15 58731153 G C NA 0 0 17976.2 126343 223324 -1.64146e-08 367643 0.220725 0.988362 0.988362 0 0 90.6745 824.886 1365.44 0 2281 0.220569 0.988185 0.988185 0 0 17885.5 125518 221958 -4.15579e-11 365362 0.220725 0.988364 0.988364 -13845.9 -13845.9 -0.00130221 0.0360299 0.971169 1 0.971183 1 NA
rs2652834 rs2652834 15 63396867 A G NA 0 0 12888 111863 242892 0 367643 0.187191 1 1 0 0 91 702 1488 0 2281 0.193775 1 1 0 0 12797 111161 241404 0 365362 0.18715 1 1 -13845.9 -13845.2 -0.0458673 0.0375894 0.222382 1 0.22453 2 NA
15:72566615_C_T rs1035744 15 72566615 C T NA 0 0 26417.8 145276 195949 4.30737e-09 367643 0.269435 0.995229 0.995229 0 0 168.102 892.165 1220.73 0 2281 0.269261 0.996635 0.996635 0 0 26249.7 144384 194728 -8.95639e-12 365362 0.269436 0.99522 0.99522 -13845.9 -13845.9 0.000711207 0.0336055 0.983115 1 0.983112 1 NA
rs3198697 rs3198697 16 15129940 C T NA 0 0 129024 177270 61349 0 367643 0.407961 1 1 0 0 784 1122 375 0 2281 0.410346 1 1 0 0 128240 176148 60974 0 365362 0.407946 1 1 -13845.9 -13845.9 0.00898002 0.0301765 0.766021 1 0.766082 2 NA
rs749671 rs749671 16 31088347 G A NA 0 0 144942 171612 51089 0 367643 0.372359 1 1 0 0 902 1070 309 0 2281 0.370013 1 1 0 0 144040 170542 50780 0 365362 0.372373 1 1 -13845.9 -13845.9 -0.0103529 0.0307617 0.736455 1 0.736343 2 NA
16:53799977_T_G rs9930333 16 53799977 T G NA 0 0 122315 179595 65732.5 4.07454e-10 367643 0.423046 0.999843 0.999843 0 0 748.518 1109.56 422.922 0 2281 0.428629 0.999539 0.999539 0 0 121567 178485 65309.6 1.98952e-13 365362 0.423012 0.999845 0.999845 -13845.9 -13845.6 0.0232679 0.0300342 0.438509 1 0.438764 2 NA
rs9989419 rs9989419 16 56985139 A G NA 0 0 57313 175506 134824 0 367643 0.394584 1 1 0 0 385 1127 769 0 2281 0.415826 1 1 0 0 56928 174379 134055 0 365362 0.394451 1 1 -13845.9 -13841.6 -0.0886019 0.0301256 0.00327064 1 0.0033522 3 NA
rs5880 rs5880 16 57015091 G C NA 0 0 327986 38441 1216 0 367643 0.0555879 1 1 0 0 2043 231 7 0 2281 0.0537045 1 1 0 0 325943 38210 1209 0 365362 0.0555997 1 1 -13845.9 -13845.7 -0.0405059 0.0657555 0.53789 1 0.53544 2 NA
rs16942887 rs16942887 16 67928042 G A NA 0 0 287956 74708 4979 0 367643 0.115147 1 1 0 0 1819 430 32 0 2281 0.108286 1 1 0 0 286137 74278 4947 0 365362 0.11519 1 1 -13845.9 -13844.8 -0.0706613 0.0477532 0.138948 1 0.135355 3 NA
16:72057282_A_G rs2288002 16 72057282 A G NA 0 0 69255.7 180711 117676 1.39698e-09 367643 0.434148 0.99485 0.99485 0 0 424.847 1128.55 727.6 0 2281 0.433636 0.996147 0.996147 0 0 68830.9 179583 116948 -1.73195e-12 365362 0.434151 0.994842 0.994842 -13845.9 -13845.9 0.0059666 0.0300576 0.842649 1 0.842629 2 NA
rs2000999 rs2000999 16 72108093 G A NA 0 0 241573 112715 13355 0 367643 0.18962 1 1 0 0 1459 726 96 0 2281 0.201228 1 1 0 0 240114 111989 13259 0 365362 0.189548 1 1 -13845.9 -13843.7 0.077886 0.0370336 0.0354554 1 0.0368919 3 NA
rs2925979 rs2925979 16 81534790 T C NA 0 0 33101 154536 180006 0 367643 0.300207 1 1 0 0 205 971 1105 0 2281 0.302718 1 1 0 0 32896 153565 178901 0 365362 0.300191 1 1 -13845.9 -13845.9 -0.00923407 0.0323375 0.775221 1 0.775352 2 NA
rs314253 rs314253 17 7091650 T C NA 0 0 155761 167026 44856 0 367643 0.349168 1 1 0 0 990 1019 272 0 2281 0.342613 1 1 0 0 154771 166007 44584 0 365362 0.349208 1 1 -13845.9 -13845.4 -0.0325636 0.0312937 0.29807 1 0.297262 2 NA
rs4791641 rs4791641 17 8161149 C T NA 0 0 90816 183529 93298 0 367643 0.496624 1 1 0 0 546 1136 599 0 2281 0.488382 1 1 0 0 90270 182393 92699 0 365362 0.496676 1 1 -13845.9 -13845.4 0.0310703 0.0297226 0.295863 1 0.295815 2 NA
17:37821435_G_T rs931992 17 37821435 G T NA 0 0 40720.2 163166 163757 3.49246e-10 367643 0.332668 0.998046 0.998046 0 0 293.451 1016.22 971.333 0 2281 0.351407 0.998668 0.998668 0 0 40426.8 162149 162786 -1.22213e-12 365362 0.332551 0.998042 0.998042 -13845.9 -13842.5 -0.0813051 0.0311464 0.0090432 1 0.009328 3 NA
rs8077889 rs8077889 17 41878166 A C NA 0 0 227111 123853 16679 0 367643 0.213809 1 1 0 0 1387 783 111 0 2281 0.220298 1 1 0 0 225724 123070 16568 0 365362 0.213769 1 1 -13845.9 -13845.3 0.0390017 0.0358784 0.277013 1 0.278739 2 NA
17:45391804_T_C rs7225700 17 45391804 T C NA 0 0 46242.7 168507 152894 5.82077e-11 367643 0.354953 0.999518 0.999518 0 0 293.008 1095.82 892.173 0 2281 0.368662 0.999786 0.999786 0 0 45949.7 167411 152001 -3.01981e-13 365362 0.354868 0.999517 0.999517 -13845.9 -13844.2 -0.0567564 0.0308249 0.0655844 1 0.0662619 2 NA
17:66882466_T_G rs4148005 17 66882466 T G NA 0 0 171418 159435 36790.2 -6.17001e-09 367643 0.316904 0.998377 0.998377 0 0 1016.13 1021.83 243.047 0 2281 0.33054 0.99787 0.99787 0 0 170402 158413 36547.1 -1.15179e-11 365362 0.316819 0.99838 0.99838 -13845.9 -13843.9 0.0644976 0.0316496 0.0415638 1 0.0423125 3 NA
17:76388202_A_G rs4969178 17 76388202 A G NA 0 0 55554.9 174880 137208 1.98488e-08 367643 0.388951 0.976307 0.976307 0 0 336.804 1096.73 847.463 0 2281 0.388063 0.978417 0.978417 0 0 55218.1 173784 136360 -7.6338e-11 365362 0.388957 0.976294 0.976294 -13845.9 -13845.9 0.00583811 0.0308306 0.84981 1 0.849778 2 NA
rs4939883 rs4939883 18 47167214 T C NA 0 0 11824 108397 247422 0 367643 0.179583 1 1 0 0 70 710 1501 0 2281 0.186322 1 1 0 0 11754 107687 245921 0 365362 0.179541 1 1 -13845.9 -13845.2 -0.0451145 0.0382017 0.237621 1 0.239804 2 NA
18:47209143_C_T rs11660468 18 47209143 C T NA 0 0 136043 174701 56899.6 4.01633e-09 367643 0.392364 0.997576 0.997576 0 0 878.518 1054.57 347.91 0 2281 0.38369 0.998096 0.998096 0 0 135164 173646 56551.7 -1.11191e-11 365362 0.392418 0.997573 0.997573 -13845.9 -13845.2 -0.0369579 0.030528 0.226039 1 0.225389 2 NA
18:57798110_C_T rs952044 18 57798110 C T NA 0 0 165305 162609 39729.3 4.59841e-09 367643 0.329215 0.990504 0.990504 0 0 1027.21 1019.45 234.337 0 2281 0.3262 0.989233 0.989233 0 0 164278 161589 39495 -1.57918e-12 365362 0.329234 0.990512 0.990512 -13845.9 -13845.8 -0.0168062 0.0318822 0.598101 1 0.597749 2 NA
19:8431581_G_A rs2278236 19 8431581 G A NA 0 0 86128.3 183824 97691 3.60887e-09 367643 0.484275 0.99757 0.99757 0 0 518.424 1163.36 599.22 0 2281 0.482289 0.997162 0.997162 0 0 85609.9 182660 97091.8 -1.47722e-11 365362 0.484287 0.997573 0.997573 -13845.9 -13845.9 0.00815547 0.0297878 0.784249 1 0.784239 2 NA
rs6511720 rs6511720 19 11202306 G T NA 0 0 285494 77068 5081 0 367643 0.118634 1 1 0 0 1779 479 23 0 2281 0.115081 1 1 0 0 283715 76589 5058 0 365362 0.118656 1 1 -13845.9 -13845.6 -0.0365073 0.0466085 0.433464 1 0.431346 2 NA
19:11227602_C_T rs688 19 11227602 C T NA 0 0 110675 182477 74491.8 -2.32831e-10 367643 0.450791 0.999301 0.999301 0 0 664.451 1139.65 476.902 0 2281 0.458889 0.998805 0.998805 0 0 110010 181337 74014.9 -1.74083e-12 365362 0.45074 0.999304 0.999304 -13845.9 -13845.3 0.0320966 0.0298723 0.282618 1 0.282834 2 NA
19:19407718_T_C rs10401969 19 19407718 T C NA 0 0 313405 52120.4 2117.37 8.73115e-10 367643 0.0766438 0.997444 0.997444 0 0 1976.72 289.29 14.9922 0 2281 0.0699856 0.997893 0.997893 0 0 311429 51831.1 2102.38 -3.6593e-13 365362 0.0766854 0.997441 0.997441 -13845.9 -13844.3 -0.104018 0.0583416 0.0746013 1 0.0703879 3 NA
rs731839 rs731839 19 33899065 G A NA 0 0 41270 163841 162532 0 367643 0.335082 1 1 0 0 244 1042 995 0 2281 0.335379 1 1 0 0 41026 162799 161537 0 365362 0.33508 1 1 -13845.9 -13845.9 -0.00472935 0.0314823 0.880589 1 0.88062 2 NA
19:35556744_T_C rs1688030 19 35556744 T C NA 0 0 1691.18 45801.9 320150 4.07454e-10 367643 0.0668914 0.998272 0.998272 0 0 13.4588 267.071 2000.47 0 2281 0.0644428 0.997878 0.997878 0 0 1677.73 45534.9 318149 6.39488e-14 365362 0.0669067 0.998274 0.998274 -13845.9 -13845.7 0.0371289 0.0605234 0.53957 1 0.537393 2 NA
rs6859 rs6859 19 45382034 A G NA 0 0 65627 179040 122976 0 367643 0.422004 1 1 0 0 428 1079 774 0 2281 0.424156 1 1 0 0 65199 177961 122202 0 365362 0.421991 1 1 -13845.9 -13845.9 -0.00767869 0.0300433 0.79827 1 0.798308 2 NA
rs7254892 rs7254892 19 45389596 G A NA 0 0 344933 22370 340 0 367643 0.0313483 1 1 0 0 2131 148 2 0 2281 0.0333187 1 1 0 0 342802 22222 338 0 365362 0.031336 1 1 -13845.9 -13845.7 0.0610867 0.0829405 0.461419 1 0.465575 2 NA
rs492602 rs492602 19 49206417 A G NA 0 0 89567 183226 94850 0 367643 0.492815 1 1 0 0 544 1158 579 0 2281 0.492328 1 1 0 0 89023 182068 94271 0 365362 0.492818 1 1 -13845.9 -13845.9 0.00175717 0.0298294 0.953026 1 0.953026 2 NA
rs17695224 rs17695224 19 52324216 G A NA 0 0 197528 144075 26040 0 367643 0.266774 1 1 0 0 1223 901 157 0 2281 0.266331 1 1 0 0 196305 143174 25883 0 365362 0.266777 1 1 -13845.9 -13845.9 -0.00248827 0.033643 0.941042 1 0.94103 2 NA
rs103294 rs103294 19 54797848 C T NA 0 0 221283 127606 18754 0 367643 0.224558 1 1 0 0 1352 811 118 0 2281 0.229505 1 1 0 0 219931 126795 18636 0 365362 0.224527 1 1 -13845.9 -13845.7 0.0240241 0.0353653 0.496939 1 0.497857 2 NA
rs364585 rs364585 20 12962718 A G NA 0 0 56358 175315 135970 0 367643 0.391726 1 1 0 0 353 1088 840 0 2281 0.393249 1 1 0 0 56005 174227 135130 0 365362 0.391717 1 1 -13845.9 -13845.9 -0.00331453 0.0304307 0.913266 1 0.913276 2 NA
rs2328223 rs2328223 20 17845921 A C NA 0 0 242999 111748 12896 0 367643 0.187056 1 1 0 0 1525 672 84 0 2281 0.18413 1 1 0 0 241474 111076 12812 0 365362 0.187075 1 1 -13845.9 -13845.8 -0.0171242 0.0383327 0.655073 1 0.6545 2 NA
20:34154741_C_T rs7264396 20 34154741 C T NA 0 0 229301 122209 16133.7 -5.82077e-10 367643 0.21009 0.999709 0.999709 0 0 1405.96 779 96.0353 0 2281 0.212861 0.999911 0.999911 0 0 227895 121430 16037.7 2.84217e-13 365362 0.210073 0.999707 0.999707 -13845.9 -13845.7 0.0239875 0.0363536 0.509357 1 0.510312 2 NA
20:39180436_T_C rs6016381 20 39180436 T C NA 0 0 134763 175280 57600.3 2.18279e-08 367643 0.395058 0.976161 0.976161 0 0 833.937 1061.75 385.314 0 2281 0.401661 0.9787 0.9787 0 0 133929 174218 57215 -1.26263e-11 365362 0.395017 0.976145 0.976145 -13845.9 -13845.5 0.0276039 0.0306362 0.367577 1 0.368017 2 NA
20:39724338_T_C rs6065311 20 39724338 T C NA 0 0 99710.9 183970 83962.3 -6.40284e-10 367643 0.478582 0.999483 0.999483 0 0 621.686 1161.47 497.843 0 2281 0.472853 0.999231 0.999231 0 0 99089.3 182808 83464.5 -2.06057e-13 365362 0.478617 0.999484 0.999484 -13845.9 -13845.6 -0.0242286 0.0298171 0.416462 1 0.416367 2 NA
rs1800961 rs1800961 20 43042364 C T NA 0 0 345102 22187 354 0 367643 0.0311375 1 1 0 0 2156 124 1 0 2281 0.0276195 1 1 0 0 342946 22063 353 0 365362 0.0311595 1 1 -13845.9 -13844.9 -0.129516 0.0906116 0.152901 1 0.144651 3 NA
20:44585420_A_G rs4465830 20 44585420 A G NA 0 0 243312 111575 12755.9 1.74623e-10 367643 0.18644 0.999604 0.999604 0 0 1461.84 740.161 79.0039 0 2281 0.19688 0.999346 0.999346 0 0 241850 110835 12676.9 -9.48575e-13 365362 0.186375 0.999605 0.999605 -13845.9 -13844.3 0.067334 0.0373894 0.0717211 1 0.0736472 3 NA
rs181362 rs181362 22 21932068 C T NA 0 0 239971 113974 13698 0 367643 0.192265 1 1 0 0 1528 660 93 0 2281 0.185445 1 1 0 0 238443 113314 13605 0 365362 0.192308 1 1 -13845.9 -13845.2 -0.046339 0.0382135 0.225269 1 0.22305 2 NA
rs5763662 rs5763662 22 30378703 C T NA 0 0 351180 16289 174 0 367643 0.0226266 1 1 0 0 2198 83 0 0 2281 0.0181938 1 1 0 0 348982 16206 174 0 365362 0.0226542 1 1 -13845.9 -13844.1 -0.205028 0.111206 0.0652316 1 0.056746 3 NA
22:38595411_G_A rs3761445 22 38595411 G A NA 0 0 59207 176674 131763 -3.66708e-09 367643 0.401323 0.998254 0.998254 0 0 357.318 1079.62 844.059 0 2281 0.393305 0.998249 0.998249 0 0 58849.7 175594 130918 -5.20473e-12 365362 0.401373 0.998254 0.998254 -13845.9 -13845.4 0.0317838 0.0304296 0.296252 1 0.295721 2 NA
# Completed successfully at 2019-06-21 21:12:31
