# Supplementary material for: Predicting the effect of statins on cancer risk using genetic variants from a Mendelian randomization study in the UK Biobank
Source: eLife. 2020 Oct 13;9:e57191. doi: 10.7554/eLife.57191 (PMC7553780; doi:10.7554/eLife.57191)
Supplement: Source data 1. [file elife-57191-data1.zip › Steve_April_ca_myeloma.out]

# Analysis: "SNPTEST analysis, started 2019-06-21 22:41:52"
#  started: 2019-06-21 22:49:30
# 
# Analysis properties:
#   -cov_names PC1 PC2 PC3 PC4 PC5 PC6 PC7 PC8 PC9 PC10 (user-supplied)
#   -data /scratch/am2609/Gwas/projects/Steve_April/bgen/Steve_April.bgen /scratch/am2609/Gwas/projects/Steve_April/input/cancer.sample (user-supplied)
#   -exclude_samples /scratch/am2609/Gwas/input_all/exclusion_list.txt (user-supplied)
#   -frequentist 1 (user-supplied)
#   -method newml (user-supplied)
#   -o /scratch/am2609/Gwas/projects/Steve_April/output/Steve_April_ca_myeloma.out (user-supplied)
#   -pheno ca_myeloma (user-supplied)
# 
alternate_ids rsid chromosome position alleleA alleleB incorrectly_coded all_A all_B all_AA all_AB all_BB all_NULL all_total all_maf all_info all_impute_info cases_A cases_B cases_AA cases_AB cases_BB cases_NULL cases_total cases_maf cases_info cases_impute_info controls_A controls_B controls_AA controls_AB controls_BB controls_NULL controls_total controls_maf controls_info controls_impute_info frequentist_add_null_ll frequentist_add_alternative_ll frequentist_add_beta_1:add/ca_myeloma=1 frequentist_add_se_1 frequentist_add_wald_pvalue_1 frequentist_add_degrees_of_freedom frequentist_add_lrt_pvalue iterations comment
rs10903129 rs10903129 01 25768937 A G NA 0 0 72176 181083 114384 0 367643 0.442596 1 1 0 0 137 311 212 0 660 0.443182 1 1 0 0 72039 180772 114172 0 366983 0.442595 1 1 -4821.6 -4821.59 -0.00438675 0.0554288 0.93692 1 0.936925 2 NA
rs4660293 rs4660293 01 40028180 A G NA 0 0 215542 132037 20064 0 367643 0.234147 1 1 0 0 356 266 38 0 660 0.259091 1 1 0 0 215186 131771 20026 0 366983 0.234102 1 1 -4821.6 -4819.42 0.132824 0.0629836 0.034956 1 0.0369531 3 NA
rs2479394 rs2479394 01 55486064 G A NA 0 0 28479 148028 191136 0 367643 0.278784 1 1 0 0 48 284 328 0 660 0.287879 1 1 0 0 28431 147744 190808 0 366983 0.278768 1 1 -4821.6 -4821.3 -0.0470972 0.0609144 0.439422 1 0.440949 2 NA
rs11206510 rs11206510 01 55496039 T C NA 0 0 242656 111981 13006 0 367643 0.187673 1 1 0 0 423 213 24 0 660 0.197727 1 1 0 0 242233 111768 12982 0 366983 0.187654 1 1 -4821.6 -4821.24 0.058773 0.0691877 0.395619 1 0.398422 2 NA
1:55502137_C_G rs2149041 01 55502137 C G NA 0 0 242393 112210 13040.4 4.07454e-09 367643 0.188077 0.992299 0.992299 0 0 427.145 206.235 26.6196 0 660 0.196572 0.992321 0.992321 0 0 241966 112003 13013.7 3.80851e-12 366983 0.188062 0.992299 0.992299 -4821.6 -4821.27 0.057001 0.0695875 0.412714 1 0.415436 2 NA
rs2479409 rs2479409 01 55504650 G A NA 0 0 44719 166839 156085 0 367643 0.348541 1 1 0 0 73 310 277 0 660 0.345455 1 1 0 0 44646 166529 155808 0 366983 0.348546 1 1 -4821.6 -4821.58 0.0119499 0.0579311 0.836574 1 0.836475 2 NA
rs10888897 rs10888897 01 55513061 T C NA 0 0 56462 175531 135650 0 367643 0.392303 1 1 0 0 88 329 243 0 660 0.382576 1 1 0 0 56374 175202 135407 0 366983 0.392321 1 1 -4821.6 -4821.31 0.042592 0.0567275 0.452762 1 0.452028 2 NA
1:55518752_C_T rs7552841 01 55518752 C T NA 0 0 142970 172753 51920.5 2.36905e-08 367643 0.376172 0.933839 0.933839 0 0 251.278 333.631 75.0902 0 660 0.366524 0.934553 0.934553 0 0 142719 172419 51845.4 8.05231e-11 366983 0.376189 0.933838 0.933838 -4821.6 -4821.27 -0.0476241 0.0592061 0.421179 1 0.420141 2 NA
rs562556 rs562556 01 55524237 G A NA 0 0 11876 108138 247629 0 367643 0.179372 1 1 0 0 18 205 437 0 660 0.182576 1 1 0 0 11858 107933 247192 0 366983 0.179367 1 1 -4821.6 -4821.55 -0.0215914 0.0713137 0.762068 1 0.762594 2 NA
1:55958030_C_T rs1998013 01 55958030 C T NA 0 0 365213 2424.65 5.47451 -1.92085e-09 367643 0.00331245 0.924788 0.924788 0 0 652.949 7.05098 0 0 660 0.00534165 0.946465 0.946465 0 0 364560 2417.6 5.47451 6.4091e-12 366983 0.0033088 0.924725 0.924725 -4821.6 -4820.8 0.527947 0.383733 0.168877 1 0.207528 3 NA
1:62953373_G_A rs10493326 01 62953373 G A NA 0 0 204911 139081 23651.2 4.94765e-09 367643 0.253484 0.986538 0.986538 0 0 367.624 249.569 42.8078 0 660 0.253928 0.986785 0.986785 0 0 204543 138831 23608.4 8.91376e-12 366983 0.253483 0.986537 0.986537 -4821.6 -4821.6 0.000617252 0.063724 0.992272 1 0.992273 1 NA
1:63133930_G_A rs4587594 01 63133930 G A NA 0 0 154571 167745 45327.3 -3.43425e-09 367643 0.351427 0.999167 0.999167 0 0 286.82 306.153 67.0275 0 660 0.333491 0.999362 0.999362 0 0 154284 167439 45260.3 6.46594e-13 366983 0.351459 0.999166 0.999166 -4821.6 -4820.58 -0.0831357 0.0585193 0.155417 1 0.15358 3 NA
1:92993807_C_T rs6603981 01 92993807 C T NA 0 0 16188.4 118977 232477 -3.43425e-09 367643 0.205844 0.997189 0.997189 0 0 21.7882 209.992 428.22 0 660 0.192097 0.997766 0.997766 0 0 16166.6 118767 232049 -2.05347e-12 366983 0.205869 0.997188 0.997188 -4821.6 -4820.76 0.0895548 0.0696988 0.198833 1 0.194674 3 NA
rs12133576 rs12133576 01 93816400 A G NA 0 0 50176 170925 146542 0 367643 0.368941 1 1 0 0 98 297 265 0 660 0.373485 1 1 0 0 50078 170628 146277 0 366983 0.368933 1 1 -4821.6 -4821.55 -0.0181817 0.0569242 0.749422 1 0.749609 2 NA
rs646776 rs646776 01 109818530 C T NA 0 0 18205 127023 222415 0 367643 0.222271 1 1 0 0 36 231 393 0 660 0.229545 1 1 0 0 18169 126792 222022 0 366983 0.222258 1 1 -4821.6 -4821.39 -0.042321 0.0655098 0.518263 1 0.519861 2 NA
1:110198727_C_G rs1010167 01 110198727 C G NA 0 0 138015 174554 55073.9 -9.25502e-09 367643 0.387199 0.993892 0.993892 0 0 247.741 317.137 95.1216 0 660 0.384379 0.993925 0.993925 0 0 137767 174237 54978.7 -2.15792e-11 366983 0.387204 0.993892 0.993892 -4821.6 -4821.58 -0.0110186 0.0568526 0.846325 1 0.846261 2 NA
rs267733 rs267733 01 150958836 A G NA 0 0 258995 99148 9500 0 367643 0.160683 1 1 0 0 453 186 21 0 660 0.172727 1 1 0 0 258542 98962 9479 0 366983 0.160661 1 1 -4821.6 -4821.03 0.0781654 0.0729266 0.283794 1 0.287913 2 NA
rs12145743 rs12145743 01 156700651 T G NA 0 0 161195 164538 41910 0 367643 0.337771 1 1 0 0 309 269 82 0 660 0.32803 1 1 0 0 160886 164269 41828 0 366983 0.337788 1 1 -4821.6 -4821.31 -0.0447385 0.0587483 0.446341 1 0.445198 2 NA
rs4650994 rs4650994 01 178515312 G A NA 0 0 81154 181922 104567 0 367643 0.468158 1 1 0 0 122 342 196 0 660 0.443939 1 1 0 0 81032 181580 104371 0 366983 0.468202 1 1 -4821.6 -4820.15 0.0939134 0.0552873 0.0893861 1 0.088878 3 NA
1:182150978_C_A rs1689797 01 182150978 C A NA 0 0 163441 163324 40878.1 -2.44472e-09 367643 0.333312 0.997402 0.997402 0 0 274.627 310.494 74.8784 0 660 0.348675 0.998736 0.998736 0 0 163167 163013 40803.2 -1.03881e-11 366983 0.333284 0.9974 0.9974 -4821.6 -4820.82 0.0723593 0.0578607 0.211089 1 0.2128 2 NA
rs2642438 rs2642438 01 220970028 A G NA 0 0 32490 153267 181886 0 367643 0.296819 1 1 0 0 49 275 336 0 660 0.282576 1 1 0 0 32441 152992 181550 0 366983 0.296845 1 1 -4821.6 -4820.96 0.0686172 0.0611635 0.26192 1 0.259578 2 NA
1:220985811_T_C rs903319 01 220985811 T C NA 0 0 198725 143094 25823.5 6.98492e-10 367643 0.264851 0.994977 0.994977 0 0 339.576 274.475 45.949 0 660 0.277555 0.994552 0.994552 0 0 198386 142820 25777.6 7.35412e-13 366983 0.264828 0.994978 0.994978 -4821.6 -4821.1 0.0621089 0.0617064 0.314164 1 0.316424 2 NA
rs4846914 rs4846914 01 230295691 G A NA 0 0 56760 176045 134838 0 367643 0.393813 1 1 0 0 91 318 251 0 660 0.378788 1 1 0 0 56669 175727 134587 0 366983 0.39384 1 1 -4821.6 -4821.02 0.0608172 0.0568985 0.285127 1 0.283987 2 NA
1:230419344_G_A rs6680658 01 230419344 G A NA 0 0 216249 131491 19903 2.15368e-09 367643 0.232967 0.986 0.986 0 0 380.09 252.192 27.7176 0 660 0.233051 0.982748 0.982748 0 0 215869 131239 19875.3 2.17639e-11 366983 0.232966 0.986006 0.986006 -4821.6 -4821.6 -0.000983409 0.0657633 0.988069 1 0.988065 1 NA
1:234849339_G_A rs2587534 01 234849339 G A NA 0 0 85070.7 183737 98835.1 3.7835e-09 367643 0.48128 0.992502 0.992502 0 0 155.075 310.714 194.212 0 660 0.470351 0.993843 0.993843 0 0 84915.6 183427 98640.9 7.95453e-12 366983 0.4813 0.992499 0.992499 -4821.6 -4821.27 0.0449274 0.0554388 0.417713 1 0.417521 2 NA
rs1367117 rs1367117 02 21263900 G A NA 0 0 161878 164017 41748 0 367643 0.336621 1 1 0 0 288 308 64 0 660 0.330303 1 1 0 0 161590 163709 41684 0 366983 0.336633 1 1 -4821.6 -4821.46 -0.0305319 0.058588 0.602277 1 0.601657 2 NA
rs515135 rs515135 02 21286057 T C NA 0 0 11884 108448 247311 0 367643 0.179816 1 1 0 0 21 201 438 0 660 0.184091 1 1 0 0 11863 108247 246873 0 366983 0.179808 1 1 -4821.6 -4821.51 -0.0292118 0.0711164 0.681248 1 0.682171 2 NA
rs1260326 rs1260326 02 27730940 T C NA 0 0 57446 175555 134642 0 367643 0.395012 1 1 0 0 94 332 234 0 660 0.393939 1 1 0 0 57352 175223 134408 0 366983 0.395014 1 1 -4821.6 -4821.6 0.00107101 0.0564111 0.984852 1 0.98485 1 NA
2:27731212_T_C rs3817588 02 27731212 T C NA 0 0 237991 115461 14190.9 -2.42726e-08 367643 0.195629 0.980656 0.980656 0 0 434.439 201.369 24.1922 0 660 0.189207 0.981216 0.981216 0 0 237556 115260 14166.7 -3.664e-11 366983 0.19564 0.980655 0.980655 -4821.6 -4821.41 -0.0436363 0.0709891 0.538759 1 0.536877 2 NA
rs6544713 rs6544713 02 44073881 T C NA 0 0 38471 160739 168433 0 367643 0.32325 1 1 0 0 74 280 306 0 660 0.324242 1 1 0 0 38397 160459 168127 0 366983 0.323248 1 1 -4821.6 -4821.59 -0.00470481 0.0588513 0.936282 1 0.936299 2 NA
rs4148218 rs4148218 02 44099582 G A NA 0 0 245310 109945 12388 0 367643 0.183223 1 1 0 0 448 196 16 0 660 0.172727 1 1 0 0 244862 109749 12372 0 366983 0.183241 1 1 -4821.6 -4821.14 -0.0694436 0.072885 0.340699 1 0.337058 2 NA
rs2710642 rs2710642 02 63149557 G A NA 0 0 39460 161658 166525 0 367643 0.32719 1 1 0 0 66 288 306 0 660 0.318182 1 1 0 0 39394 161370 166219 0 366983 0.327206 1 1 -4821.6 -4821.34 0.0424687 0.0591691 0.47291 1 0.471787 2 NA
2:118576719_T_C rs17508045 02 118576719 T C NA 0 0 306025 58753.3 2864.9 3.49246e-10 367643 0.087698 0.997926 0.997926 0 0 563.153 95.8471 1 0 660 0.0741266 0.997985 0.997985 0 0 305462 58657.5 2863.9 -8.88178e-13 366983 0.0877224 0.997926 0.997926 -4821.6 -4820.04 -0.181317 0.105289 0.0850532 1 0.0771854 3 NA
rs2030746 rs2030746 02 121309488 C T NA 0 0 125490 178620 63533 0 367643 0.415738 1 1 0 0 215 331 114 0 660 0.423485 1 1 0 0 125275 178289 63419 0 366983 0.415724 1 1 -4821.6 -4821.45 0.030529 0.0557746 0.584129 1 0.584427 2 NA
2:135762344_C_T rs16831243 02 135762344 C T NA 0 0 297981 65527.4 4134.64 1.45519e-09 367643 0.100365 0.998032 0.998032 0 0 537.859 112.02 10.1216 0 660 0.100199 0.998026 0.998026 0 0 297443 65415.4 4124.52 9.30811e-12 366983 0.100365 0.998032 0.998032 -4821.6 -4821.58 0.0148744 0.0924521 0.872182 1 0.872426 2 NA
2:165551201_T_C rs7607980 02 165551201 T C NA 0 0 284344 77922.9 5376.6 9.8953e-10 367643 0.120601 0.997628 0.997628 0 0 501.82 146.18 12 0 660 0.128925 0.997758 0.997758 0 0 283842 77776.7 5364.6 1.85452e-12 366983 0.120586 0.997628 0.997628 -4821.6 -4821.14 0.0792045 0.0822722 0.335692 1 0.340451 2 NA
2:165619163_T_G rs355838 02 165619163 T G NA 0 0 56394.1 175428 135821 -1.33878e-09 367643 0.391979 0.992057 0.992057 0 0 93.7647 305.922 260.314 0 660 0.373827 0.991078 0.991078 0 0 56300.3 175122 135560 -3.97549e-12 366983 0.392011 0.992059 0.992059 -4821.6 -4820.75 0.0744278 0.0572626 0.193682 1 0.192325 2 NA
rs2287623 rs2287623 02 169830155 G A NA 0 0 57765 176327 133551 0 367643 0.39693 1 1 0 0 95 311 254 0 660 0.379545 1 1 0 0 57670 176016 133297 0 366983 0.396961 1 1 -4821.6 -4820.81 0.0710452 0.0568404 0.211333 1 0.210082 2 NA
rs1047891 rs1047891 02 211540507 C A NA 0 0 172182 158724 36737 0 367643 0.315793 1 1 0 0 310 290 60 0 660 0.310606 1 1 0 0 171872 158434 36677 0 366983 0.315802 1 1 -4821.6 -4821.51 -0.0245698 0.0595198 0.679753 1 0.679288 2 NA
rs1250229 rs1250229 02 216304384 T C NA 0 0 24475 143800 199368 0 367643 0.262143 1 1 0 0 43 255 362 0 660 0.258333 1 1 0 0 24432 143545 199006 0 366983 0.26215 1 1 -4821.6 -4821.53 0.0230032 0.0633083 0.716342 1 0.715854 2 NA
2:227122216_G_T rs1515110 02 227122216 G T NA 0 0 48616.5 170063 148964 2.56114e-09 367643 0.363526 0.998217 0.998217 0 0 76.9176 293.976 289.106 0 660 0.339251 0.999045 0.999045 0 0 48539.6 169769 148675 1.76215e-12 366983 0.36357 0.998216 0.998216 -4821.6 -4819.87 0.107751 0.0582176 0.0641937 1 0.0627209 3 NA
rs11563251 rs11563251 02 234679384 C T NA 0 0 290918 72185 4540 0 367643 0.110522 1 1 0 0 509 135 16 0 660 0.126515 1 1 0 0 290409 72050 4524 0 366983 0.110493 1 1 -4821.6 -4819.95 0.153334 0.0828269 0.0641316 1 0.0693286 3 NA
3:12296469_G_A rs9875338 03 12296469 G A NA 0 0 132606 176147 58890 -2.91038e-10 367643 0.399745 0.998416 0.998416 0 0 221.671 318.263 120.067 0 660 0.423027 0.998121 0.998121 0 0 132385 175829 58769.9 4.74643e-12 366983 0.399703 0.998416 0.998416 -4821.6 -4820.12 0.0960058 0.0557995 0.0853327 1 0.0861598 3 NA
rs7640978 rs7640978 03 32533010 C T NA 0 0 305159 59567 2917 0 367643 0.0889463 1 1 0 0 552 106 2 0 660 0.0833333 1 1 0 0 304607 59461 2915 0 366983 0.0889564 1 1 -4821.6 -4821.33 -0.0715165 0.0997 0.473178 1 0.46877 2 NA
Affx-22382690 rs2290547 03 47061183 G A NA 0 0 250154 106011 11478 0 367643 0.175397 1 1 0 0 437 208 15 0 660 0.180303 1 1 0 0 249717 105803 11463 0 366983 0.175388 1 1 -4821.6 -4821.53 0.0272727 0.0716101 0.703315 1 0.704136 2 NA
3:50113034_A_G rs2240327 03 50113034 A G NA 0 0 100638 183372 83633 1.04774e-09 367643 0.476873 0.999813 0.999813 0 0 165.988 335.988 158.024 0 660 0.493966 0.999894 0.999894 0 0 100472 183036 83475 -2.55795e-13 366983 0.476842 0.999813 0.999813 -4821.6 -4820.26 0.0921251 0.056277 0.101632 1 0.101647 3 NA
rs13326165 rs13326165 03 52532118 A G NA 0 0 15457 119234 232952 0 367643 0.204204 1 1 0 0 22 201 437 0 660 0.185606 1 1 0 0 15435 119033 232515 0 366983 0.204237 1 1 -4821.6 -4820.41 0.108434 0.0710803 0.127131 1 0.122952 3 NA
rs6805251 rs6805251 03 119560606 T C NA 0 0 53883 173728 140032 0 367643 0.382836 1 1 0 0 105 322 233 0 660 0.40303 1 1 0 0 53778 173406 139799 0 366983 0.3828 1 1 -4821.6 -4820.34 -0.0893874 0.0561951 0.111686 1 0.112771 3 NA
rs17345563 rs17345563 03 132209203 A G NA 0 0 289342 73619 4682 0 367643 0.112858 1 1 0 0 502 151 7 0 660 0.125 1 1 0 0 288840 73468 4675 0 366983 0.112836 1 1 -4821.6 -4820.52 0.124018 0.0833473 0.136761 1 0.142871 3 NA
3:135932359_C_T rs687339 03 135932359 C T NA 0 0 19126.1 129473 219044 -5.87897e-09 367643 0.228108 0.997226 0.997226 0 0 40.9725 250.114 368.914 0 660 0.25156 0.998423 0.998423 0 0 19085.1 129223 218675 -1.64704e-11 366983 0.228066 0.997224 0.997224 -4821.6 -4819.49 -0.131794 0.0635559 0.0381101 1 0.0402837 3 NA
3:156798294_A_G rs1482852 03 156798294 A G NA 0 0 131835 177038 58770 2.21189e-09 367643 0.40063 0.996846 0.996846 0 0 238.702 318.314 102.984 0 660 0.397184 0.997015 0.997015 0 0 131596 176720 58667 5.42855e-12 366983 0.400637 0.996845 0.996845 -4821.6 -4821.57 -0.0136726 0.0565458 0.808937 1 0.808851 2 NA
3:170727218_G_A rs10513688 03 170727218 G A NA 0 0 299650 64523.6 3469.13 6.98492e-10 367643 0.0971891 0.999859 0.999859 0 0 534.996 119.004 6 0 660 0.0992454 0.999967 0.999967 0 0 299115 64404.5 3463.13 -5.18696e-13 366983 0.0971854 0.999859 0.999859 -4821.6 -4821.56 0.0254762 0.0921814 0.782264 1 0.782981 2 NA
rs6831256 rs6831256 04 3473139 A G NA 0 0 122347 179591 65705 0 367643 0.422966 1 1 0 0 220 336 104 0 660 0.412121 1 1 0 0 122127 179255 65601 0 366983 0.422986 1 1 -4821.6 -4821.36 -0.0386186 0.0560308 0.490673 1 0.490198 2 NA
4:26062990_A_G rs10019888 04 26062990 A G NA 0 0 256257 101247 10139.8 2.09548e-09 367643 0.165277 0.990718 0.990718 0 0 454.569 189.424 16.0078 0 660 0.167757 0.992572 0.992572 0 0 255802 101057 10123.8 2.2542e-11 366983 0.165273 0.990714 0.990714 -4821.6 -4821.56 0.0202385 0.0739452 0.784319 1 0.784791 2 NA
rs442177 rs442177 04 88030261 G T NA 0 0 60686 177403 129554 0 367643 0.406338 1 1 0 0 94 350 216 0 660 0.407576 1 1 0 0 60592 177053 129338 0 366983 0.406336 1 1 -4821.6 -4821.59 -0.00815879 0.0560952 0.884359 1 0.884388 2 NA
4:88160140_C_T rs10029254 04 88160140 C T NA 0 0 217282 130595 19765.7 -4.07454e-10 367643 0.231375 0.999771 0.999771 0 0 407.043 224.957 28 0 660 0.212846 0.999776 0.999776 0 0 216875 130370 19737.7 -1.50635e-12 366983 0.231408 0.999771 0.999771 -4821.6 -4820.12 -0.114357 0.0673487 0.0895102 1 0.0860935 3 NA
rs3822072 rs3822072 04 89741269 G A NA 0 0 110799 182140 74704 0 367643 0.45091 1 1 0 0 212 315 133 0 660 0.440152 1 1 0 0 110587 181825 74571 0 366983 0.45093 1 1 -4821.6 -4821.38 -0.0365594 0.055553 0.510475 1 0.510179 2 NA
rs2602836 rs2602836 04 100014805 A G NA 0 0 64743 179602 123298 0 367643 0.420364 1 1 0 0 116 327 217 0 660 0.423485 1 1 0 0 64627 179275 123081 0 366983 0.420359 1 1 -4821.6 -4821.58 -0.0109183 0.0558489 0.845004 1 0.845046 2 NA
rs13107325 rs13107325 04 103188709 C T NA 0 0 314590 51084 1969 0 367643 0.0748307 1 1 0 0 565 92 3 0 660 0.0742424 1 1 0 0 314025 50992 1966 0 366983 0.0748318 1 1 -4821.6 -4821.6 0.00376357 0.105367 0.971507 1 0.971567 1 NA
rs6450176 rs6450176 05 53298025 G A NA 0 0 205174 139039 23430 0 367643 0.252825 1 1 0 0 383 233 44 0 660 0.243182 1 1 0 0 204791 138806 23386 0 366983 0.252843 1 1 -4821.6 -4821.26 -0.0527505 0.0642526 0.411654 1 0.409564 2 NA
5:55861786_C_T rs9686661 05 55861786 C T NA 0 0 235368 117459 14815.2 1.10595e-09 367643 0.200044 0.999703 0.999703 0 0 400 226.996 33.0039 0 660 0.221973 0.999983 0.999983 0 0 234968 117232 14782.2 -9.9476e-14 366983 0.200005 0.999703 0.999703 -4821.6 -4819.6 0.134182 0.0662444 0.0428096 1 0.0454776 3 NA
5:67714246_A_G rs4976033 05 67714246 A G NA 0 0 131266 176824 59552.2 1.78115e-08 367643 0.402468 0.972517 0.972517 0 0 250.463 307.855 101.682 0 660 0.387288 0.975923 0.975923 0 0 131016 176517 59450.5 9.08447e-11 366983 0.402495 0.972511 0.972511 -4821.6 -4820.97 -0.0641614 0.0572921 0.262757 1 0.261613 2 NA
5:74562029_C_G rs2006760 05 74562029 C G NA 0 0 232590 119597 15455.7 1.88011e-08 367643 0.204694 0.974957 0.974957 0 0 402.388 220.686 36.9255 0 660 0.223134 0.977059 0.977059 0 0 232188 119376 15418.8 3.96234e-11 366983 0.204661 0.974953 0.974953 -4821.6 -4820.06 0.118836 0.0669375 0.0758427 1 0.0791834 3 NA
rs7703051 rs7703051 05 74625487 C A NA 0 0 143744 172116 51783 0 367643 0.374932 1 1 0 0 246 302 112 0 660 0.398485 1 1 0 0 143498 171814 51671 0 366983 0.374889 1 1 -4821.6 -4819.99 0.101294 0.0562764 0.0718708 1 0.0729004 3 NA
5:74648496_G_T rs17238484 05 74648496 G T NA 0 0 220697 127980 18965.4 5.82077e-11 367643 0.225642 0.999474 0.999474 0 0 391.984 233.016 35 0 660 0.229557 0.999934 0.999934 0 0 220305 127747 18930.4 -7.24754e-13 366983 0.225634 0.999473 0.999473 -4821.6 -4821.54 0.0226414 0.0654097 0.729232 1 0.729765 2 NA
rs12916 rs12916 05 74656539 T C NA 0 0 132174 176634 58835 0 367643 0.400258 1 1 0 0 228 309 123 0 660 0.420455 1 1 0 0 131946 176325 58712 0 366983 0.400222 1 1 -4821.6 -4820.44 0.0853119 0.0558665 0.126744 1 0.127652 3 NA
rs4530754 rs4530754 05 122855416 G A NA 0 0 76387 182339 108917 0 367643 0.455759 1 1 0 0 126 340 194 0 660 0.448485 1 1 0 0 76261 181999 108723 0 366983 0.455772 1 1 -4821.6 -4821.46 0.0289658 0.0554255 0.601248 1 0.601074 2 NA
rs6882076 rs6882076 05 156390297 T C NA 0 0 49177 170283 148183 0 367643 0.36535 1 1 0 0 96 285 279 0 660 0.361364 1 1 0 0 49081 169998 147904 0 366983 0.365358 1 1 -4821.6 -4821.56 0.0160091 0.05732 0.780019 1 0.779862 2 NA
6:16109163_A_C rs2294261 06 16109163 A C NA 0 0 95768.4 183285 88590.1 2.67755e-09 367643 0.490237 0.994417 0.994417 0 0 165.702 335.765 158.533 0 660 0.494569 0.992568 0.992568 0 0 95602.7 182949 88431.6 1.07434e-11 366983 0.49023 0.99442 0.99442 -4821.6 -4821.52 0.0214187 0.055288 0.698459 1 0.698473 2 NA
6:26093141_G_A rs1800562 06 26093141 G A NA 0 0 313477 51911.4 2254.63 2.79397e-09 367643 0.0767329 0.997285 0.997285 0 0 575.059 81.8353 3.10588 0 660 0.0667023 0.989659 0.989659 0 0 312902 51829.5 2251.53 9.23706e-13 366983 0.0767509 0.997297 0.997297 -4821.6 -4820.52 -0.159357 0.111171 0.151733 1 0.142422 3 NA
rs2247056 rs2247056 06 31265490 T C NA 0 0 32592 153707 181344 0 367643 0.297695 1 1 0 0 68 284 308 0 660 0.318182 1 1 0 0 32524 153423 181036 0 366983 0.297658 1 1 -4821.6 -4820.34 -0.0948037 0.0594506 0.110788 1 0.112842 3 NA
6:34563164_A_G rs205262 06 34563164 A G NA 0 0 196653 144337 26652.4 8.14907e-10 367643 0.268796 0.998621 0.998621 0 0 360.933 242.365 56.702 0 660 0.269522 0.998111 0.998111 0 0 196292 144095 26595.7 -3.67351e-12 366983 0.268795 0.998622 0.998622 -4821.6 -4821.59 0.00461537 0.0621442 0.940797 1 0.940818 2 NA
6:43757896_C_A rs998584 06 43757896 C A NA 0 0 98516.4 183590 85536.2 -1.22818e-08 367643 0.482347 0.994692 0.994692 0 0 174.592 317.937 167.471 0 660 0.494605 0.993184 0.993184 0 0 98341.8 183272 85368.8 -3.86251e-11 366983 0.482325 0.994694 0.994694 -4821.6 -4821.18 0.0505109 0.055302 0.361051 1 0.361121 2 NA
rs17789218 rs17789218 06 100600097 T C NA 0 0 209856 135892 21895 0 367643 0.24437 1 1 0 0 379 241 40 0 660 0.243182 1 1 0 0 209477 135651 21855 0 366983 0.244372 1 1 -4821.6 -4821.59 -0.00640906 0.0643071 0.920612 1 0.920569 2 NA
6:116337503_G_A rs868943 06 116337503 G A NA 0 0 122660 178886 66096.8 -2.50293e-09 367643 0.423073 0.999376 0.999376 0 0 232.027 294.435 133.537 0 660 0.425386 0.99873 0.99873 0 0 122428 178592 65963.3 -2.99138e-12 366983 0.423069 0.999377 0.999377 -4821.6 -4821.58 0.00983322 0.0557446 0.859981 1 0.860015 2 NA
rs9491696 rs9491696 06 127452639 C G NA 0 0 94122 184018 89503 0 367643 0.493718 1 1 0 0 167 334 159 0 660 0.493939 1 1 0 0 93955 183684 89344 0 366983 0.493718 1 1 -4821.6 -4821.59 -0.00395342 0.0551874 0.942891 1 0.942891 2 NA
6:139831757_T_C rs634869 06 139831757 T C NA 0 0 61843.2 177574 128225 -6.40284e-10 367643 0.409719 0.999687 0.999687 0 0 86 363 211 0 660 0.405303 1 1 0 0 61757.2 177211 128014 -5.25802e-13 366983 0.409727 0.999687 0.999687 -4821.6 -4821.54 0.0190382 0.0560783 0.734238 1 0.734086 2 NA
6:152040291_T_C rs12525163 06 152040291 T C NA 0 0 193889 146385 27368.9 7.567e-10 367643 0.27353 0.998573 0.998573 0 0 353.733 261.471 44.7961 0 660 0.265957 0.997984 0.997984 0 0 193536 146123 27324.1 -2.75691e-12 366983 0.273543 0.998574 0.998574 -4821.6 -4821.37 -0.0416361 0.0625124 0.505383 1 0.504017 2 NA
6:160575985_C_T rs2297374 06 160575985 C T NA 0 0 144005 171907 51731.5 -5.76256e-09 367643 0.374507 0.996826 0.996826 0 0 264.263 300.914 94.8235 0 660 0.371637 0.996608 0.996608 0 0 143741 171606 51636.6 -2.69935e-11 366983 0.374512 0.996826 0.996826 -4821.6 -4821.58 -0.00990432 0.0570885 0.862266 1 0.862208 2 NA
rs1564348 rs1564348 06 160578860 T C NA 0 0 253320 103781 10542 0 367643 0.169818 1 1 0 0 435 204 21 0 660 0.186364 1 1 0 0 252885 103577 10521 0 366983 0.169789 1 1 -4821.6 -4820.36 0.112939 0.0708451 0.110897 1 0.115141 3 NA
rs702485 rs702485 07 6449272 A G NA 0 0 109073 182191 76379 0 367643 0.455536 1 1 0 0 204 312 144 0 660 0.454545 1 1 0 0 108869 181879 76235 0 366983 0.455537 1 1 -4821.6 -4821.6 -0.00188909 0.0553692 0.972783 1 0.97278 1 NA
7:16152174_T_A rs17286602 07 16152174 T A NA 0 0 120209 180211 67223.6 -9.31323e-10 367643 0.42794 0.996459 0.996459 0 0 208.871 324.522 126.608 0 660 0.43768 0.996191 0.996191 0 0 120000 179886 67096.9 -1.4218e-11 366983 0.427922 0.996459 0.996459 -4821.6 -4821.34 0.0403533 0.0557037 0.468803 1 0.469188 2 NA
rs10282707 rs10282707 07 17911038 C T NA 0 0 133679 176084 57880 0 367643 0.396912 1 1 0 0 245 308 107 0 660 0.395455 1 1 0 0 133434 175776 57773 0 366983 0.396915 1 1 -4821.6 -4821.6 -0.00235998 0.056385 0.966614 1 0.966604 1 NA
rs12670798 rs12670798 07 21607352 T C NA 0 0 208530 136828 22285 0 367643 0.246704 1 1 0 0 367 258 35 0 660 0.248485 1 1 0 0 208163 136570 22250 0 366983 0.246701 1 1 -4821.6 -4821.58 0.00995548 0.0638136 0.876026 1 0.876128 2 NA
rs4722551 rs4722551 07 25991826 T C NA 0 0 260226 98082 9335 0 367643 0.158784 1 1 0 0 470 181 9 0 660 0.150758 1 1 0 0 259756 97901 9326 0 366983 0.158799 1 1 -4821.6 -4821.3 -0.0592414 0.0769422 0.441332 1 0.438179 2 NA
rs2073547 rs2073547 07 44582331 A G NA 0 0 245464 109051 13128 0 367643 0.18402 1 1 0 0 445 192 23 0 660 0.180303 1 1 0 0 245019 108859 13105 0 366983 0.184026 1 1 -4821.6 -4821.53 -0.0263968 0.0712395 0.710983 1 0.710191 2 NA
rs217386 rs217386 07 44600695 G A NA 0 0 122011 179193 66439 0 367643 0.424421 1 1 0 0 211 329 120 0 660 0.431061 1 1 0 0 121800 178864 66319 0 366983 0.424409 1 1 -4821.6 -4821.47 0.0280316 0.0555755 0.613989 1 0.614223 2 NA
rs4917014 rs4917014 07 50305863 T G NA 0 0 170033 160292 37318 0 367643 0.319506 1 1 0 0 296 287 77 0 660 0.334091 1 1 0 0 169737 160005 37241 0 366983 0.319479 1 1 -4821.6 -4820.91 0.0687692 0.0585391 0.240092 1 0.241901 2 NA
rs17145738 rs17145738 07 72982874 C T NA 0 0 283453 78574 5616 0 367643 0.122138 1 1 0 0 505 144 11 0 660 0.125758 1 1 0 0 282948 78430 5605 0 366983 0.122131 1 1 -4821.6 -4821.52 0.0331822 0.0829875 0.68927 1 0.690489 2 NA
rs799160 rs799160 07 73060006 C T NA 0 0 96065 183981 87597 0 367643 0.488483 1 1 0 0 187 314 159 0 660 0.478788 1 1 0 0 95878 183667 87438 0 366983 0.488501 1 1 -4821.6 -4821.33 -0.0404369 0.055267 0.464374 1 0.464262 2 NA
7:116358044_A_G rs38855 07 116358044 A G NA 0 0 103008 183294 81340.4 -5.93718e-09 367643 0.470531 0.989759 0.989759 0 0 166.118 355.024 138.859 0 660 0.479349 0.991853 0.991853 0 0 102842 182939 81201.5 -1.96749e-11 366983 0.470515 0.989755 0.989755 -4821.6 -4821.4 0.0348692 0.0553973 0.529062 1 0.529175 2 NA
7:130444934_A_G rs3996352 07 130444934 A G NA 0 0 94827.4 183503 89312.7 3.14321e-09 367643 0.4925 0.996092 0.996092 0 0 177.914 323.78 158.306 0 660 0.485146 0.994515 0.994515 0 0 94649.5 183179 89154.4 -8.1215e-12 366983 0.492513 0.996095 0.996095 -4821.6 -4821.45 -0.0298079 0.0552935 0.589828 1 0.589779 2 NA
rs17173637 rs17173637 07 150529449 T C NA 0 0 308079 56892 2672 0 367643 0.0846419 1 1 0 0 556 99 5 0 660 0.0825758 1 1 0 0 307523 56793 2667 0 366983 0.0846456 1 1 -4821.6 -4821.55 -0.0318598 0.100107 0.750289 1 0.74922 2 NA
8:9184231_G_A rs4240624 08 9184231 G A NA 0 0 3037.28 61092.2 303513 1.74623e-10 367643 0.0913478 0.999323 0.999323 0 0 6 100 554 0 660 0.0848485 1 1 0 0 3031.28 60992.2 302959 -2.18847e-12 366983 0.0913595 0.999321 0.999321 -4821.6 -4821.22 0.0854041 0.0989238 0.387955 1 0.382335 2 NA
8:9267117_C_T rs9693857 08 9267117 C T NA 0 0 112966 181961 72716.1 -1.22236e-09 367643 0.44526 0.99529 0.99529 0 0 196.051 336.89 127.059 0 660 0.447733 0.997611 0.997611 0 0 112770 181624 72589.1 -1.08855e-11 366983 0.445255 0.995286 0.995286 -4821.6 -4821.57 0.013253 0.0555323 0.811374 1 0.811418 2 NA
8:15799853_G_C rs4332136 08 15799853 G C NA 0 0 361800 5821.84 21 3.14321e-09 367643 0.0079749 0.978214 0.978214 0 0 647.882 12.1176 0 0 660 0.00918004 0.990947 0.990947 0 0 361152 5809.72 21 7.02016e-12 366983 0.00797274 0.978187 0.978187 -4821.6 -4821.47 0.147516 0.290507 0.611602 1 0.620125 2 NA
rs4921914 rs4921914 08 18272438 C T NA 0 0 17863 128037 221743 0 367643 0.22272 1 1 0 0 32 250 378 0 660 0.237879 1 1 0 0 17831 127787 221365 0 366983 0.222693 1 1 -4821.6 -4820.76 -0.0844303 0.0649296 0.193486 1 0.196756 3 NA
rs12678919 rs12678919 08 19844222 A G NA 0 0 299569 64598 3476 0 367643 0.0973091 1 1 0 0 527 122 11 0 660 0.109091 1 1 0 0 299042 64476 3465 0 366983 0.0972879 1 1 -4821.6 -4820.64 0.124415 0.0884165 0.159385 1 0.166156 3 NA
8:19865843_G_A rs894210 08 19865843 G A NA 0 0 77462.3 182791 107390 1.74623e-09 367643 0.459298 0.992946 0.992946 0 0 143.082 282.443 234.475 0 660 0.430764 0.992507 0.992507 0 0 77319.2 182508 107156 -3.41061e-13 366983 0.459349 0.992947 0.992947 -4821.6 -4819.44 0.115762 0.0558963 0.038358 1 0.0378908 3 NA
rs10102164 rs10102164 08 55421614 G A NA 0 0 228406 122700 16537 0 367643 0.211855 1 1 0 0 407 223 30 0 660 0.214394 1 1 0 0 227999 122477 16507 0 366983 0.21185 1 1 -4821.6 -4821.58 0.0127351 0.0671747 0.849637 1 0.849816 2 NA
8:59385919_C_T rs2326077 08 59385919 C T NA 0 0 41722.8 164216 161704 -2.85218e-09 367643 0.336823 0.998927 0.998927 0 0 81.0039 299.996 279 0 660 0.350003 0.999404 0.999404 0 0 41641.8 163916 161425 -4.61142e-12 366983 0.3368 0.998926 0.998926 -4821.6 -4821.09 -0.0586228 0.0577876 0.310367 1 0.311812 2 NA
rs2293889 rs2293889 08 116599199 T G NA 0 0 68124 181368 118151 0 367643 0.431963 1 1 0 0 113 328 219 0 660 0.419697 1 1 0 0 68011 181040 117932 0 366983 0.431985 1 1 -4821.6 -4821.19 0.0501998 0.0559927 0.369964 1 0.369353 2 NA
8:116663898_G_A rs2737252 08 116663898 G A NA 0 0 189831 148639 29173.6 1.57161e-09 367643 0.281504 0.996606 0.996606 0 0 346.984 266.776 46.2392 0 660 0.272163 0.997147 0.997147 0 0 189484 148372 29127.4 -3.60956e-12 366983 0.281521 0.996605 0.996605 -4821.6 -4821.25 -0.0517231 0.0620324 0.404389 1 0.402562 2 NA
8:121868551_G_T rs4871137 08 121868551 G T NA 0 0 37343.3 159071 171229 -1.97906e-09 367643 0.317913 0.997721 0.997721 0 0 62.9725 296.373 300.655 0 660 0.319938 0.998996 0.998996 0 0 37280.3 158774 170928 -7.39675e-12 366983 0.31791 0.997718 0.997718 -4821.6 -4821.59 -0.00768224 0.0591006 0.896578 1 0.896625 2 NA
8:126474306_G_A rs2980885 08 126474306 G A NA 0 0 18550.5 128653 220440 -2.40398e-08 367643 0.225428 0.979756 0.979756 0 0 38.6745 231.2 390.125 0 660 0.233749 0.979324 0.979324 0 0 18511.8 128422 220050 -7.99893e-11 366983 0.225413 0.979757 0.979757 -4821.6 -4821.34 -0.0473197 0.0658909 0.472663 1 0.474546 2 NA
8:126482621_C_A rs2954022 08 126482621 C A NA 0 0 105014 183109 79520.4 -8.73115e-10 367643 0.465328 0.999672 0.999672 0 0 202.922 331.082 125.996 0 660 0.441723 0.999513 0.999513 0 0 104811 182777 79394.4 -2.55795e-13 366983 0.465371 0.999672 0.999672 -4821.6 -4820.15 -0.0943881 0.0555514 0.0892979 1 0.088774 3 NA
8:126482621_C_T rs2954022 08 126482621 C T NA 0 0 367299 343.506 0.113725 4.19095e-09 367643 0.000467482 0.694179 0.694179 0 0 658.933 1.06667 0 0 660 0.000808081 0.854871 0.854871 0 0 366640 342.439 0.113725 5.96145e-12 366983 0.00046687 0.693678 0.693678 -4821.6 -4821.42 0.669429 1.01243 0.508476 1 0.556413 4 NA
rs4075205 rs4075205 08 144284709 T C NA 0 0 105980 182903 78760 0 367643 0.46298 1 1 0 0 196 321 143 0 660 0.459848 1 1 0 0 105784 182582 78617 0 366983 0.462986 1 1 -4821.6 -4821.57 -0.0118279 0.0553253 0.830712 1 0.830686 2 NA
8:145022657_G_T rs7832643 08 145022657 G T NA 0 0 130835 177109 59698.9 1.86265e-09 367643 0.403254 0.99187 0.99187 0 0 241.694 317.89 100.416 0 660 0.392971 0.989251 0.989251 0 0 130593 176792 59598.5 1.36389e-11 366983 0.403273 0.991874 0.991874 -4821.6 -4821.31 -0.0430014 0.0567536 0.448639 1 0.447955 2 NA
9:2640759_A_G rs3780181 09 2640759 A G NA 0 0 319761 46182.4 1699.8 7.10133e-09 367643 0.0674323 0.983967 0.983967 0 0 578.122 77.8784 4 0 660 0.0650594 0.994579 0.994579 0 0 319183 46104.6 1695.8 9.301e-12 366983 0.0674366 0.983949 0.983949 -4821.6 -4821.54 -0.0364571 0.111988 0.74477 1 0.74346 2 NA
9:15304782_C_A rs686030 09 15304782 C A NA 0 0 7307.74 89274.9 271060 1.16415e-10 367643 0.141292 0.997838 0.997838 0 0 11.0118 142.016 506.973 0 660 0.124272 0.999679 0.999679 0 0 7296.73 89132.9 270553 1.44951e-12 366983 0.141323 0.997835 0.997835 -4821.6 -4819.93 0.149603 0.0835679 0.0734225 1 0.0681839 3 NA
9:16904846_C_T rs7033354 09 16904846 C T NA 0 0 38090 160241 169312 -2.73576e-09 367643 0.321537 0.99779 0.99779 0 0 71.4392 270.118 318.443 0 660 0.312876 0.996612 0.996612 0 0 38018.6 159971 168993 -1.13118e-11 366983 0.321552 0.997792 0.997792 -4821.6 -4821.41 0.0366889 0.0595246 0.537653 1 0.536729 2 NA
rs1883025 rs1883025 09 107664301 C T NA 0 0 204221 139492 23930 0 367643 0.254802 1 1 0 0 354 256 50 0 660 0.269697 1 1 0 0 203867 139236 23880 0 366983 0.254775 1 1 -4821.6 -4820.82 0.0777187 0.0621121 0.210838 1 0.213597 2 NA
9:107684230_T_G rs2472509 09 107684230 T G NA 0 0 166632 161775 39235.5 8.26549e-09 367643 0.326739 0.982562 0.982562 0 0 293.439 292.698 73.8627 0 660 0.333654 0.980035 0.980035 0 0 166339 161483 39161.6 6.96865e-12 366983 0.326726 0.982566 0.982566 -4821.6 -4821.44 0.0332285 0.0590339 0.573522 1 0.574241 2 NA
rs8176720 rs8176720 09 136132873 T C NA 0 0 165335 162059 40249 0 367643 0.329881 1 1 0 0 288 298 74 0 660 0.337879 1 1 0 0 165047 161761 40175 0 366983 0.329867 1 1 -4821.6 -4821.38 0.0384563 0.0582242 0.508942 1 0.509831 2 NA
rs579459 rs579459 09 136154168 T C NA 0 0 230673 121134 15836 0 367643 0.207818 1 1 0 0 417 215 28 0 660 0.205303 1 1 0 0 230256 120919 15808 0 366983 0.207823 1 1 -4821.6 -4821.58 -0.0121854 0.0684081 0.858622 1 0.858457 2 NA
10:5196273_A_G rs1781930 10 5196273 A G NA 0 0 11602.8 107622 248418 5.82077e-11 367643 0.177928 0.999538 0.999538 0 0 30 180.435 449.565 0 660 0.182148 0.998728 0.998728 0 0 11572.8 107442 247968 -1.22213e-12 366983 0.17792 0.99954 0.99954 -4821.6 -4821.52 -0.0281868 0.0714894 0.693375 1 0.69424 2 NA
rs970548 rs970548 10 46013277 A C NA 0 0 208592 136658 22393 0 367643 0.246767 1 1 0 0 365 262 33 0 660 0.248485 1 1 0 0 208227 136396 22360 0 366983 0.246763 1 1 -4821.6 -4821.58 0.0103054 0.0637668 0.871613 1 0.871722 2 NA
10:65301725_T_C rs7897379 10 65301725 T C NA 0 0 99877.9 183743 84022.2 -1.04774e-09 367643 0.478436 0.9991 0.9991 0 0 175.831 315.227 168.941 0 660 0.49478 0.999367 0.999367 0 0 99702.1 183428 83853.3 -3.90799e-13 366983 0.478407 0.9991 0.9991 -4821.6 -4820.93 0.063755 0.0551982 0.248082 1 0.248173 2 NA
rs2068888 rs2068888 10 94839642 G A NA 0 0 111308 181936 74399 0 367643 0.449803 1 1 0 0 178 336 146 0 660 0.475758 1 1 0 0 111130 181600 74253 0 366983 0.449757 1 1 -4821.6 -4819.75 0.106186 0.0551759 0.054291 1 0.054552 3 NA
rs2255141 rs2255141 10 113933886 A G NA 0 0 27847 146638 193158 0 367643 0.275175 1 1 0 0 53 269 338 0 660 0.284091 1 1 0 0 27794 146369 192820 0 366983 0.275159 1 1 -4821.6 -4821.35 -0.0434947 0.0611368 0.476816 1 0.478199 2 NA
rs2923084 rs2923084 11 10388782 A G NA 0 0 248214 107729 11700 0 367643 0.178337 1 1 0 0 424 212 24 0 660 0.19697 1 1 0 0 247790 107517 11676 0 366983 0.178304 1 1 -4821.6 -4820.13 0.120118 0.0692885 0.0829909 1 0.0867864 3 NA
11:14276999_G_A rs2303975 11 14276999 G A NA 0 0 290446 72723.9 4473.22 -2.32831e-10 367643 0.111073 0.995931 0.995931 0 0 533.004 119.082 7.91373 0 660 0.102204 0.998784 0.998784 0 0 289913 72604.8 4465.31 6.15685e-12 366983 0.111089 0.995926 0.995926 -4821.6 -4821.11 -0.0886155 0.0911205 0.330797 1 0.325119 2 NA
11:18656271_C_T rs10832962 11 18656271 C T NA 0 0 24576.6 141039 202027 -3.49246e-09 367643 0.258664 0.997176 0.997176 0 0 42.8941 240.969 376.137 0 660 0.247543 0.997639 0.997639 0 0 24533.8 140798 201651 -1.22142e-11 366983 0.258684 0.997175 0.997175 -4821.6 -4821.2 0.056556 0.0639371 0.376396 1 0.374139 2 NA
rs326214 rs326214 11 47298360 G A NA 0 0 38540 160496 168607 0 367643 0.323107 1 1 0 0 74 300 286 0 660 0.339394 1 1 0 0 38466 160196 168321 0 366983 0.323078 1 1 -4821.6 -4820.83 -0.0723128 0.0581773 0.213878 1 0.215694 2 NA
rs17788930 rs17788930 11 47752775 A G NA 0 0 156993 166090 44560 0 367643 0.347089 1 1 0 0 281 302 77 0 660 0.345455 1 1 0 0 156712 165788 44483 0 366983 0.347092 1 1 -4821.6 -4821.59 -0.00807141 0.057868 0.889071 1 0.889025 2 NA
11:51512090_T_C rs11246602 11 51512090 T C NA 0 0 276639 84522.2 6482.33 3.20142e-09 367643 0.132584 0.998718 0.998718 0 0 489.89 153.063 17.0471 0 660 0.141786 0.998934 0.998934 0 0 276149 84369.1 6465.28 1.13687e-12 366983 0.132567 0.998718 0.998718 -4821.6 -4821.18 0.0725192 0.0790412 0.358888 1 0.363049 2 NA
11:55324308_A_G rs12226802 11 55324308 A G NA 0 0 279135 82421 6086.81 -1.16415e-10 367643 0.12865 0.999736 0.999736 0 0 497.012 148.012 14.9765 0 660 0.134822 0.999725 0.999725 0 0 278638 82273 6071.83 -1.7053e-13 366983 0.128639 0.999736 0.999736 -4821.6 -4821.42 0.048911 0.0807056 0.544487 1 0.546874 2 NA
rs174532 rs174532 11 61548874 G A NA 0 0 182070 153320 32253 0 367643 0.296247 1 1 0 0 352 251 57 0 660 0.276515 1 1 0 0 181718 153069 32196 0 366983 0.296282 1 1 -4821.6 -4820.31 -0.0982835 0.0616416 0.110839 1 0.108306 3 NA
rs1535 rs1535 11 61597972 A G NA 0 0 157026 166517 44100 0 367643 0.346419 1 1 0 0 272 297 91 0 660 0.362879 1 1 0 0 156754 166220 44009 0 366983 0.346389 1 1 -4821.6 -4820.87 0.0691578 0.0573279 0.22768 1 0.229187 2 NA
rs12801636 rs12801636 11 65391317 G A NA 0 0 221001 127937 18705 0 367643 0.224874 1 1 0 0 392 228 40 0 660 0.233333 1 1 0 0 220609 127709 18665 0 366983 0.224859 1 1 -4821.6 -4821.29 0.0513923 0.0651077 0.429911 1 0.432029 2 NA
rs499974 rs499974 11 75455021 C A NA 0 0 261531 97077 9035 0 367643 0.156602 1 1 0 0 453 190 17 0 660 0.169697 1 1 0 0 261078 96887 9018 0 366983 0.156578 1 1 -4821.6 -4820.74 0.0970166 0.0734013 0.186259 1 0.190982 3 NA
11:116639104_A_G rs10790162 11 116639104 A G NA 0 0 1652.59 46448.9 319542 4.65661e-10 367643 0.0676663 0.998467 0.998467 0 0 5 75.1059 579.894 0 660 0.0644742 0.996349 0.996349 0 0 1647.59 46373.8 318962 -2.41585e-13 366983 0.067672 0.998471 0.998471 -4821.6 -4821.51 0.0471154 0.112496 0.675348 1 0.673251 2 NA
rs603446 rs603446 11 116654435 C T NA 0 0 109750 182299 75594 0 367643 0.453547 1 1 0 0 196 324 140 0 660 0.457576 1 1 0 0 109554 181975 75454 0 366983 0.45354 1 1 -4821.6 -4821.57 0.0135371 0.0553502 0.806788 1 0.806825 2 NA
11:122534504_T_C rs7117842 11 122534504 T C NA 0 0 146372 171087 50184.2 -1.79862e-08 367643 0.369183 0.988903 0.988903 0 0 283.635 294.851 81.5137 0 660 0.346878 0.991912 0.991912 0 0 146088 170792 50102.7 -5.89218e-11 366983 0.369223 0.988898 0.988898 -4821.6 -4820.24 -0.0953798 0.0581287 0.100831 1 0.0992095 3 NA
rs11220462 rs11220462 11 126243952 G A NA 0 0 276652 84429 6562 0 367643 0.132674 1 1 0 0 490 153 17 0 660 0.141667 1 1 0 0 276162 84276 6545 0 366983 0.132657 1 1 -4821.6 -4821.14 0.076535 0.0789283 0.332207 1 0.336655 2 NA
12:20463526_A_G rs11045163 12 20463526 A G NA 0 0 119322 180184 68136.7 9.25502e-09 367643 0.430387 0.99506 0.99506 0 0 221.275 311.596 127.129 0 660 0.428678 0.996618 0.996618 0 0 119101 179873 68009.5 2.37677e-11 366983 0.43039 0.995057 0.995057 -4821.6 -4821.59 -0.0067863 0.0557892 0.903183 1 0.903167 2 NA
12:57844049_C_T rs3741414 12 57844049 C T NA 0 0 211870 134105 21667.2 -8.73115e-10 367643 0.241321 0.999183 0.999183 0 0 374.004 244.263 41.7333 0 660 0.24828 0.998715 0.998715 0 0 211496 133861 21625.5 -1.68399e-12 366983 0.241308 0.999184 0.999184 -4821.6 -4821.5 0.0288394 0.0637847 0.651171 1 0.651961 2 NA
rs10861661 rs10861661 12 107174646 A C NA 0 0 208460 137013 22170 0 367643 0.246643 1 1 0 0 376 232 52 0 660 0.254545 1 1 0 0 208084 136781 22118 0 366983 0.246629 1 1 -4821.6 -4821.35 0.0449308 0.0633668 0.478288 1 0.479898 2 NA
12:109950144_A_G rs2241210 12 109950144 A G NA 0 0 83594.8 183070 100978 -3.49246e-10 367643 0.476359 0.999793 0.999793 0 0 152.992 335 172.008 0 660 0.485594 0.999953 0.999953 0 0 83441.8 182735 100806 1.37845e-12 366983 0.476342 0.999793 0.999793 -4821.6 -4821.38 -0.0366196 0.0550839 0.50618 1 0.506267 2 NA
rs653178 rs653178 12 112007756 C T NA 0 0 85741 183420 98482 0 367643 0.482672 1 1 0 0 150 333 177 0 660 0.479545 1 1 0 0 85591 183087 98305 0 366983 0.482678 1 1 -4821.6 -4821.55 0.0170094 0.0551664 0.757832 1 0.757806 2 NA
12:112310580_G_A rs6489818 12 112310580 G A NA 0 0 249812 106378 11453.5 8.14907e-10 367643 0.175829 0.999793 0.999793 0 0 424.922 201.071 34.0078 0 660 0.203853 0.999626 0.999626 0 0 249387 106177 11419.5 -2.13163e-13 366983 0.175779 0.999793 0.999793 -4821.6 -4818.15 0.18296 0.0683959 0.00747256 1 0.00862328 3 NA
12:121376416_C_T rs1186380 12 121376416 C T NA 0 0 206323 138394 22926.1 9.77889e-09 367643 0.250577 0.991403 0.991403 0 0 390.871 218.537 50.5922 0 660 0.242213 0.985589 0.985589 0 0 205932 138175 22875.5 1.9881e-11 366983 0.250592 0.991413 0.991413 -4821.6 -4821.35 -0.0456326 0.0648589 0.481702 1 0.479978 2 NA
12:121416650_A_C rs1169288 12 121416650 A C NA 0 0 172202 158881 36559.9 2.20025e-08 367643 0.315524 0.989162 0.989162 0 0 323.616 267.059 69.3255 0 660 0.307356 0.988632 0.988632 0 0 171879 158614 36490.6 6.02363e-11 366983 0.315539 0.989163 0.989163 -4821.6 -4821.4 -0.037674 0.0600903 0.530688 1 0.529704 2 NA
12:125259888_A_G rs838876 12 125259888 A G NA 0 0 36945.9 159460 171237 -3.17232e-08 367643 0.317362 0.977164 0.977164 0 0 62.4 282.761 314.839 0 660 0.308758 0.982046 0.982046 0 0 36883.5 159177 170922 -1.29646e-10 366983 0.317377 0.977155 0.977155 -4821.6 -4821.36 0.0410799 0.0602141 0.495093 1 0.493968 2 NA
12:125283766_C_T rs10773105 12 125283766 C T NA 0 0 89407.4 184024 94211.8 -3.84171e-09 367643 0.493466 0.997077 0.997077 0 0 156.035 315.553 188.412 0 660 0.475472 0.996595 0.996595 0 0 89251.3 183708 94023.4 -1.22427e-11 366983 0.493498 0.997078 0.997078 -4821.6 -4820.69 0.0744119 0.0553112 0.178519 1 0.178308 2 NA
rs4942486 rs4942486 13 32953388 T C NA 0 0 83364 183387 100892 0 367643 0.476162 1 1 0 0 166 324 170 0 660 0.49697 1 1 0 0 83198 183063 100722 0 366983 0.476124 1 1 -4821.6 -4820.41 -0.0847851 0.0551109 0.12394 1 0.124027 3 NA
rs1341267 rs1341267 13 95284980 C A NA 0 0 59052 176304 132287 0 367643 0.400399 1 1 0 0 115 320 225 0 660 0.416667 1 1 0 0 58937 175984 132062 0 366983 0.40037 1 1 -4821.6 -4820.86 -0.0681216 0.0558701 0.222736 1 0.223654 2 NA
rs8017377 rs8017377 14 24883887 G A NA 0 0 101701 183243 82699 0 367643 0.474157 1 1 0 0 207 303 150 0 660 0.456818 1 1 0 0 101494 182940 82549 0 366983 0.474188 1 1 -4821.6 -4820.85 -0.0675514 0.0553022 0.221899 1 0.221492 2 NA
rs4983559 rs4983559 14 105277209 G A NA 0 0 54863 174774 138006 0 367643 0.386924 1 1 0 0 91 314 255 0 660 0.375758 1 1 0 0 54772 174460 137751 0 366983 0.386944 1 1 -4821.6 -4821.27 0.0460249 0.0569415 0.418927 1 0.418064 2 NA
rs2412710 rs2412710 15 42683787 G A NA 0 0 354500 13031 112 0 367643 0.018027 1 1 0 0 642 18 0 0 660 0.0136364 1 1 0 0 353858 13013 112 0 366983 0.0180349 1 1 -4821.6 -4820.85 -0.278054 0.23765 0.241996 1 0.220663 3 NA
15:44211273_T_C rs492571 15 44211273 T C NA 0 0 337467 29527.7 648.675 -8.14907e-10 367643 0.0419225 0.997857 0.997857 0 0 608.976 50.0235 1 0 660 0.0394118 0.999535 0.999535 0 0 336858 29477.6 647.675 -3.06244e-12 366983 0.041927 0.997854 0.997854 -4821.6 -4821.5 -0.0617203 0.141661 0.663061 1 0.66005 2 NA
rs1532085 rs1532085 15 58683366 A G NA 0 0 55036 174219 138388 0 367643 0.38664 1 1 0 0 100 319 241 0 660 0.393182 1 1 0 0 54936 173900 138147 0 366983 0.386628 1 1 -4821.6 -4821.48 -0.0270284 0.0563918 0.631727 1 0.632059 2 NA
15:58731153_G_C rs261342 15 58731153 G C NA 0 0 17976.2 126343 223324 -1.64146e-08 367643 0.220725 0.988362 0.988362 0 0 26.9529 233.161 399.886 0 660 0.217475 0.990254 0.990254 0 0 17949.2 126110 222924 -5.01998e-11 366983 0.22073 0.988359 0.988359 -4821.6 -4821.55 0.020378 0.0671108 0.761397 1 0.760951 2 NA
rs2652834 rs2652834 15 63396867 A G NA 0 0 12888 111863 242892 0 367643 0.187191 1 1 0 0 20 211 429 0 660 0.190152 1 1 0 0 12868 111652 242463 0 366983 0.187186 1 1 -4821.6 -4821.55 -0.0208718 0.0702198 0.766287 1 0.766774 2 NA
15:72566615_C_T rs1035744 15 72566615 C T NA 0 0 26417.8 145276 195949 4.30737e-09 367643 0.269435 0.995229 0.995229 0 0 49.8314 256.251 353.918 0 660 0.269632 0.997458 0.997458 0 0 26368 145020 195595 -2.69296e-12 366983 0.269435 0.995225 0.995225 -4821.6 -4821.6 -0.00027442 0.0622827 0.996484 1 0.996485 1 NA
rs3198697 rs3198697 16 15129940 C T NA 0 0 129024 177270 61349 0 367643 0.407961 1 1 0 0 242 319 99 0 660 0.391667 1 1 0 0 128782 176951 61250 0 366983 0.40799 1 1 -4821.6 -4820.89 -0.0666913 0.0564034 0.237048 1 0.235957 2 NA
rs749671 rs749671 16 31088347 G A NA 0 0 144942 171612 51089 0 367643 0.372359 1 1 0 0 272 301 87 0 660 0.359848 1 1 0 0 144670 171311 51002 0 366983 0.372381 1 1 -4821.6 -4821.17 -0.0529136 0.0573975 0.356592 1 0.355429 2 NA
16:53799977_T_G rs9930333 16 53799977 T G NA 0 0 122315 179595 65732.5 4.07454e-10 367643 0.423046 0.999843 0.999843 0 0 210.008 321.992 128 0 660 0.437873 0.999952 0.999952 0 0 122105 179273 65604.5 6.11067e-13 366983 0.42302 0.999843 0.999843 -4821.6 -4821.02 0.05984 0.0555734 0.281582 1 0.28221 2 NA
rs9989419 rs9989419 16 56985139 A G NA 0 0 57313 175506 134824 0 367643 0.394584 1 1 0 0 92 316 252 0 660 0.378788 1 1 0 0 57221 175190 134572 0 366983 0.394612 1 1 -4821.6 -4820.89 0.0671738 0.0567554 0.236585 1 0.23535 2 NA
rs5880 rs5880 16 57015091 G C NA 0 0 327986 38441 1216 0 367643 0.0555879 1 1 0 0 593 65 2 0 660 0.0522727 1 1 0 0 327393 38376 1214 0 366983 0.0555939 1 1 -4821.6 -4821.46 -0.0639568 0.123549 0.604695 1 0.601201 2 NA
rs16942887 rs16942887 16 67928042 G A NA 0 0 287956 74708 4979 0 367643 0.115147 1 1 0 0 524 131 5 0 660 0.106818 1 1 0 0 287432 74577 4974 0 366983 0.115162 1 1 -4821.6 -4821.08 -0.0894019 0.0891101 0.315728 1 0.310026 2 NA
16:72057282_A_G rs2288002 16 72057282 A G NA 0 0 69255.7 180711 117676 1.39698e-09 367643 0.434148 0.99485 0.99485 0 0 129.482 316.365 214.153 0 660 0.435856 0.997929 0.997929 0 0 69126.3 180395 117462 -6.37712e-12 366983 0.434145 0.994844 0.994844 -4821.6 -4821.59 -0.00706173 0.0556841 0.899085 1 0.8991 2 NA
rs2000999 rs2000999 16 72108093 G A NA 0 0 241573 112715 13355 0 367643 0.18962 1 1 0 0 428 202 30 0 660 0.198485 1 1 0 0 241145 112513 13325 0 366983 0.189604 1 1 -4821.6 -4821.22 0.0606446 0.0690385 0.379718 1 0.382637 2 NA
rs2925979 rs2925979 16 81534790 T C NA 0 0 33101 154536 180006 0 367643 0.300207 1 1 0 0 59 279 322 0 660 0.300758 1 1 0 0 33042 154257 179684 0 366983 0.300206 1 1 -4821.6 -4821.6 -0.00138973 0.0601031 0.981553 1 0.981559 1 NA
rs314253 rs314253 17 7091650 T C NA 0 0 155761 167026 44856 0 367643 0.349168 1 1 0 0 273 313 74 0 660 0.349242 1 1 0 0 155488 166713 44782 0 366983 0.349167 1 1 -4821.6 -4821.6 -0.000819443 0.0577994 0.988688 1 0.988687 1 NA
rs4791641 rs4791641 17 8161149 C T NA 0 0 90816 183529 93298 0 367643 0.496624 1 1 0 0 198 304 158 0 660 0.469697 1 1 0 0 90618 183225 93140 0 366983 0.496564 1 1 -4821.6 -4818.7 -0.132785 0.0552195 0.016187 1 0.0160831 3 NA
17:37821435_G_T rs931992 17 37821435 G T NA 0 0 40720.2 163166 163757 3.49246e-10 367643 0.332668 0.998046 0.998046 0 0 84.149 307.29 268.561 0 660 0.360294 0.998126 0.998126 0 0 40636.1 162858 163489 -3.78719e-12 366983 0.332618 0.998045 0.998045 -4821.6 -4819.37 -0.121996 0.0574565 0.0337307 1 0.0347955 3 NA
rs8077889 rs8077889 17 41878166 A C NA 0 0 227111 123853 16679 0 367643 0.213809 1 1 0 0 405 223 32 0 660 0.217424 1 1 0 0 226706 123630 16647 0 366983 0.213803 1 1 -4821.6 -4821.55 0.0203277 0.0668743 0.761151 1 0.761591 2 NA
17:45391804_T_C rs7225700 17 45391804 T C NA 0 0 46242.7 168507 152894 5.82077e-11 367643 0.354953 0.999518 0.999518 0 0 102.827 281.808 275.365 0 660 0.36929 0.996658 0.996658 0 0 46139.9 168225 152618 1.55609e-12 366983 0.354927 0.999524 0.999524 -4821.6 -4821.04 -0.0608219 0.0572354 0.287935 1 0.289249 2 NA
17:66882466_T_G rs4148005 17 66882466 T G NA 0 0 171418 159435 36790.2 -6.17001e-09 367643 0.316904 0.998377 0.998377 0 0 314.792 282.208 63 0 660 0.309248 0.998988 0.998988 0 0 171103 159153 36727.2 -1.50493e-11 366983 0.316918 0.998375 0.998375 -4821.6 -4821.45 -0.0326237 0.0597264 0.584916 1 0.584149 2 NA
17:76388202_A_G rs4969178 17 76388202 A G NA 0 0 55554.9 174880 137208 1.98488e-08 367643 0.388951 0.976307 0.976307 0 0 97.6157 296.769 265.616 0 660 0.372727 0.975954 0.975954 0 0 55457.3 174584 136942 2.05098e-11 366983 0.38898 0.976308 0.976308 -4821.6 -4820.78 0.0734705 0.0577316 0.203152 1 0.201757 2 NA
rs4939883 rs4939883 18 47167214 T C NA 0 0 11824 108397 247422 0 367643 0.179583 1 1 0 0 21 171 468 0 660 0.161364 1 1 0 0 11803 108226 246954 0 366983 0.179616 1 1 -4821.6 -4820.03 0.130916 0.0749632 0.080741 1 0.0763887 3 NA
18:47209143_C_T rs11660468 18 47209143 C T NA 0 0 136043 174701 56899.6 4.01633e-09 367643 0.392364 0.997576 0.997576 0 0 241.835 315.141 103.024 0 660 0.39484 0.998692 0.998692 0 0 135801 174385 56796.6 6.47304e-12 366983 0.39236 0.997574 0.997574 -4821.6 -4821.58 0.0114713 0.0563124 0.838582 1 0.838647 2 NA
18:57798110_C_T rs952044 18 57798110 C T NA 0 0 165305 162609 39729.3 4.59841e-09 367643 0.329215 0.990504 0.990504 0 0 298.286 299.867 61.8471 0 660 0.320879 0.994466 0.994466 0 0 165007 162309 39667.5 2.03677e-11 366983 0.32923 0.990497 0.990497 -4821.6 -4821.35 -0.0417941 0.0592375 0.480478 1 0.479396 2 NA
19:8431581_G_A rs2278236 19 8431581 G A NA 0 0 86128.3 183824 97691 3.60887e-09 367643 0.484275 0.99757 0.99757 0 0 150.957 327.102 181.941 0 660 0.476527 0.998479 0.998479 0 0 85977.4 183497 97509 3.30402e-12 366983 0.484289 0.997568 0.997568 -4821.6 -4821.45 0.0303452 0.0552489 0.582837 1 0.582755 2 NA
rs6511720 rs6511720 19 11202306 G T NA 0 0 285494 77068 5081 0 367643 0.118634 1 1 0 0 503 151 6 0 660 0.123485 1 1 0 0 284991 76917 5075 0 366983 0.118625 1 1 -4821.6 -4821.46 0.0440556 0.0838632 0.599355 1 0.601355 2 NA
19:11227602_C_T rs688 19 11227602 C T NA 0 0 110675 182477 74491.8 -2.32831e-10 367643 0.450791 0.999301 0.999301 0 0 210.051 302.961 146.988 0 660 0.452225 0.999656 0.999656 0 0 110464 182174 74344.8 -8.17124e-13 366983 0.450788 0.9993 0.9993 -4821.6 -4821.59 0.00574452 0.0554471 0.917484 1 0.917491 2 NA
19:19407718_T_C rs10401969 19 19407718 T C NA 0 0 313405 52120.4 2117.37 8.73115e-10 367643 0.0766438 0.997444 0.997444 0 0 562.098 89.9059 7.99608 0 660 0.0802258 0.998626 0.998626 0 0 312843 52030.5 2109.37 -2.57216e-12 366983 0.0766373 0.997442 0.997442 -4821.6 -4821.48 0.0501181 0.101619 0.621874 1 0.624296 2 NA
rs731839 rs731839 19 33899065 G A NA 0 0 41270 163841 162532 0 367643 0.335082 1 1 0 0 67 285 308 0 660 0.317424 1 1 0 0 41203 163556 162224 0 366983 0.335114 1 1 -4821.6 -4820.75 0.0765495 0.0592248 0.196176 1 0.194141 2 NA
19:35556744_T_C rs1688030 19 35556744 T C NA 0 0 1691.18 45801.9 320150 4.07454e-10 367643 0.0668914 0.998272 0.998272 0 0 4 81.9843 574.016 0 660 0.0681699 0.999723 0.999723 0 0 1687.18 45719.9 319576 1.40687e-12 366983 0.0668891 0.998269 0.998269 -4821.6 -4821.59 -0.0153183 0.109307 0.888549 1 0.888792 2 NA
rs6859 rs6859 19 45382034 A G NA 0 0 65627 179040 122976 0 367643 0.422004 1 1 0 0 104 336 220 0 660 0.412121 1 1 0 0 65523 178704 122756 0 366983 0.422022 1 1 -4821.6 -4821.28 0.0444085 0.0559474 0.427338 1 0.426754 2 NA
rs7254892 rs7254892 19 45389596 G A NA 0 0 344933 22370 340 0 367643 0.0313483 1 1 0 0 620 39 1 0 660 0.0310606 1 1 0 0 344313 22331 339 0 366983 0.0313489 1 1 -4821.6 -4821.59 -0.0131378 0.159089 0.934184 1 0.934051 2 NA
rs492602 rs492602 19 49206417 A G NA 0 0 89567 183226 94850 0 367643 0.492815 1 1 0 0 168 322 170 0 660 0.498485 1 1 0 0 89399 182904 94680 0 366983 0.492805 1 1 -4821.6 -4821.5 -0.0247601 0.055327 0.654497 1 0.654504 2 NA
rs17695224 rs17695224 19 52324216 G A NA 0 0 197528 144075 26040 0 367643 0.266774 1 1 0 0 356 250 54 0 660 0.271212 1 1 0 0 197172 143825 25986 0 366983 0.266766 1 1 -4821.6 -4821.53 0.0222958 0.0620469 0.719343 1 0.719797 2 NA
rs103294 rs103294 19 54797848 C T NA 0 0 221283 127606 18754 0 367643 0.224558 1 1 0 0 395 237 28 0 660 0.22197 1 1 0 0 220888 127369 18726 0 366983 0.224562 1 1 -4821.6 -4821.56 -0.0183619 0.066379 0.782071 1 0.781713 2 NA
rs364585 rs364585 20 12962718 A G NA 0 0 56358 175315 135970 0 367643 0.391726 1 1 0 0 90 304 266 0 660 0.366667 1 1 0 0 56268 175011 135704 0 366983 0.391772 1 1 -4821.6 -4819.8 0.108048 0.0572213 0.0589923 1 0.0578453 3 NA
rs2328223 rs2328223 20 17845921 A C NA 0 0 242999 111748 12896 0 367643 0.187056 1 1 0 0 433 208 19 0 660 0.186364 1 1 0 0 242566 111540 12877 0 366983 0.187058 1 1 -4821.6 -4821.59 -0.0075266 0.0707769 0.915311 1 0.915244 2 NA
20:34154741_C_T rs7264396 20 34154741 C T NA 0 0 229301 122209 16133.7 -5.82077e-10 367643 0.21009 0.999709 0.999709 0 0 407 220 33 0 660 0.216667 1 1 0 0 228894 121989 16100.7 -1.5774e-12 366983 0.210078 0.999708 0.999708 -4821.6 -4821.38 0.0447381 0.0670121 0.504381 1 0.506171 2 NA
20:39180436_T_C rs6016381 20 39180436 T C NA 0 0 134763 175280 57600.3 2.18279e-08 367643 0.395058 0.976161 0.976161 0 0 259.078 316.157 84.7647 0 660 0.367944 0.969868 0.969868 0 0 134504 174964 57515.6 4.96136e-11 366983 0.395107 0.976172 0.976172 -4821.6 -4819.45 -0.119637 0.0580617 0.0393487 1 0.0383428 3 NA
20:39724338_T_C rs6065311 20 39724338 T C NA 0 0 99710.9 183970 83962.3 -6.40284e-10 367643 0.478582 0.999483 0.999483 0 0 186 321.016 152.984 0 660 0.474988 0.999816 0.999816 0 0 99524.9 183649 83809.4 6.32383e-13 366983 0.478588 0.999482 0.999482 -4821.6 -4821.57 -0.0139846 0.0552824 0.800295 1 0.800273 2 NA
rs1800961 rs1800961 20 43042364 C T NA 0 0 345102 22187 354 0 367643 0.0311375 1 1 0 0 631 29 0 0 660 0.0219697 1 1 0 0 344471 22158 354 0 366983 0.031154 1 1 -4821.6 -4819.49 -0.363898 0.187944 0.0528427 1 0.0399535 3 NA
20:44585420_A_G rs4465830 20 44585420 A G NA 0 0 243312 111575 12755.9 1.74623e-10 367643 0.18644 0.999604 0.999604 0 0 452 189.886 18.1137 0 660 0.171298 0.99943 0.99943 0 0 242860 111385 12737.8 1.50635e-12 366983 0.186468 0.999604 0.999604 -4821.6 -4820.53 -0.105579 0.0731668 0.149023 1 0.144402 3 NA
rs181362 rs181362 22 21932068 C T NA 0 0 239971 113974 13698 0 367643 0.192265 1 1 0 0 445 202 13 0 660 0.172727 1 1 0 0 239526 113772 13685 0 366983 0.1923 1 1 -4821.6 -4819.78 -0.13684 0.0728921 0.0604773 1 0.0567564 3 NA
rs5763662 rs5763662 22 30378703 C T NA 0 0 351180 16289 174 0 367643 0.0226266 1 1 0 0 634 26 0 0 660 0.019697 1 1 0 0 350546 16263 174 0 366983 0.0226318 1 1 -4821.6 -4821.37 -0.129868 0.198589 0.513142 1 0.504248 2 NA
22:38595411_G_A rs3761445 22 38595411 G A NA 0 0 59207 176674 131763 -3.66708e-09 367643 0.401323 0.998254 0.998254 0 0 100.647 325.855 233.498 0 660 0.399355 0.996979 0.996979 0 0 59106.3 176348 131529 -4.448e-12 366983 0.401327 0.998257 0.998257 -4821.6 -4821.59 0.00566432 0.0563493 0.91993 1 0.919915 2 NA
# Completed successfully at 2019-06-21 22:49:30
