# Supplementary material for: Predicting the effect of statins on cancer risk using genetic variants from a Mendelian randomization study in the UK Biobank
Source: eLife. 2020 Oct 13;9:e57191. doi: 10.7554/eLife.57191 (PMC7553780; doi:10.7554/eLife.57191)
Supplement: Source data 1. [file elife-57191-data1.zip › Steve_April_ca_nhl.out]

# Analysis: "SNPTEST analysis, started 2019-06-21 21:15:22"
#  started: 2019-06-21 21:21:55
# 
# Analysis properties:
#   -cov_names PC1 PC2 PC3 PC4 PC5 PC6 PC7 PC8 PC9 PC10 (user-supplied)
#   -data /scratch/am2609/Gwas/projects/Steve_April/bgen/Steve_April.bgen /scratch/am2609/Gwas/projects/Steve_April/input/cancer.sample (user-supplied)
#   -exclude_samples /scratch/am2609/Gwas/input_all/exclusion_list.txt (user-supplied)
#   -frequentist 1 (user-supplied)
#   -method newml (user-supplied)
#   -o /scratch/am2609/Gwas/projects/Steve_April/output/Steve_April_ca_nhl.out (user-supplied)
#   -pheno ca_nhl (user-supplied)
# 
alternate_ids rsid chromosome position alleleA alleleB incorrectly_coded all_A all_B all_AA all_AB all_BB all_NULL all_total all_maf all_info all_impute_info cases_A cases_B cases_AA cases_AB cases_BB cases_NULL cases_total cases_maf cases_info cases_impute_info controls_A controls_B controls_AA controls_AB controls_BB controls_NULL controls_total controls_maf controls_info controls_impute_info frequentist_add_null_ll frequentist_add_alternative_ll frequentist_add_beta_1:add/ca_nhl=1 frequentist_add_se_1 frequentist_add_wald_pvalue_1 frequentist_add_degrees_of_freedom frequentist_add_lrt_pvalue iterations comment
rs10903129 rs10903129 01 25768937 A G NA 0 0 72176 181083 114384 0 367643 0.442596 1 1 0 0 1102 2798 1769 0 5669 0.441171 1 1 0 0 71074 178285 112615 0 361974 0.442619 1 1 -29254.4 -29254.4 0.00298923 0.0190565 0.875354 1 0.875347 2 NA
rs4660293 rs4660293 01 40028180 A G NA 0 0 215542 132037 20064 0 367643 0.234147 1 1 0 0 3326 2083 260 0 5669 0.229582 1 1 0 0 212216 129954 19804 0 361974 0.234218 1 1 -29254.4 -29253.7 -0.0271643 0.0225373 0.228087 1 0.226992 2 NA
rs2479394 rs2479394 01 55486064 G A NA 0 0 28479 148028 191136 0 367643 0.278784 1 1 0 0 425 2322 2922 0 5669 0.279767 1 1 0 0 28054 145706 188214 0 361974 0.278769 1 1 -29254.4 -29254.3 -0.00643945 0.0211055 0.760284 1 0.76039 2 NA
rs11206510 rs11206510 01 55496039 T C NA 0 0 242656 111981 13006 0 367643 0.187673 1 1 0 0 3763 1695 211 0 5669 0.186717 1 1 0 0 238893 110286 12795 0 361974 0.187688 1 1 -29254.4 -29254.3 -0.00727408 0.0242906 0.764589 1 0.764421 2 NA
1:55502137_C_G rs2149041 01 55502137 C G NA 0 0 242393 112210 13040.4 4.07454e-09 367643 0.188077 0.992299 0.992299 0 0 3777.14 1709.26 182.6 0 5669 0.182965 0.992399 0.992399 0 0 238616 110500 12857.8 -1.00404e-11 361974 0.188157 0.992297 0.992297 -29254.4 -29253.5 -0.0333942 0.0245688 0.174078 1 0.172598 2 NA
rs2479409 rs2479409 01 55504650 G A NA 0 0 44719 166839 156085 0 367643 0.348541 1 1 0 0 686 2541 2442 0 5669 0.345123 1 1 0 0 44033 164298 153643 0 361974 0.348594 1 1 -29254.4 -29254.1 0.0151553 0.0199027 0.446377 1 0.446033 2 NA
rs10888897 rs10888897 01 55513061 T C NA 0 0 56462 175531 135650 0 367643 0.392303 1 1 0 0 842 2759 2068 0 5669 0.391868 1 1 0 0 55620 172772 133582 0 361974 0.39231 1 1 -29254.4 -29254.4 0.00182804 0.0194069 0.924954 1 0.924949 2 NA
1:55518752_C_T rs7552841 01 55518752 C T NA 0 0 142970 172753 51920.5 2.36905e-08 367643 0.376172 0.933839 0.933839 0 0 2225.49 2622.01 821.502 0 5669 0.37617 0.932469 0.932469 0 0 140744 170131 51098.9 -2.86637e-11 361974 0.376172 0.93386 0.93386 -29254.4 -29254.4 0.000502172 0.0202528 0.980218 1 0.98022 1 NA
rs562556 rs562556 01 55524237 G A NA 0 0 11876 108138 247629 0 367643 0.179372 1 1 0 0 173 1700 3796 0 5669 0.180455 1 1 0 0 11703 106438 243833 0 361974 0.179355 1 1 -29254.4 -29254.4 -0.00436707 0.0246156 0.859186 1 0.859248 2 NA
1:55958030_C_T rs1998013 01 55958030 C T NA 0 0 365213 2424.65 5.47451 -1.92085e-09 367643 0.00331245 0.924788 0.924788 0 0 5634.81 34.1922 0 0 5669 0.00301571 0.920127 0.920127 0 0 359578 2390.46 5.47451 -2.02149e-12 361974 0.0033171 0.924854 0.924854 -29254.4 -29254.2 -0.108577 0.180536 0.547563 1 0.539801 2 NA
1:62953373_G_A rs10493326 01 62953373 G A NA 0 0 204911 139081 23651.2 4.94765e-09 367643 0.253484 0.986538 0.986538 0 0 3200.09 2082.61 386.302 0 5669 0.251827 0.986743 0.986743 0 0 201711 136998 23264.9 -3.51719e-11 361974 0.25351 0.986534 0.986534 -29254.4 -29254.3 -0.00938252 0.0219524 0.669087 1 0.66885 2 NA
1:63133930_G_A rs4587594 01 63133930 G A NA 0 0 154571 167745 45327.3 -3.43425e-09 367643 0.351427 0.999167 0.999167 0 0 2404.06 2548.71 716.231 0 5669 0.351135 0.999442 0.999442 0 0 152167 165196 44611.1 -5.79092e-13 361974 0.351432 0.999162 0.999162 -29254.4 -29254.4 -0.00249714 0.0198598 0.899939 1 0.899927 2 NA
1:92993807_C_T rs6603981 01 92993807 C T NA 0 0 16188.4 118977 232477 -3.43425e-09 367643 0.205844 0.997189 0.997189 0 0 248.933 1842.66 3577.4 0 5669 0.206432 0.995537 0.995537 0 0 15939.5 117135 228900 -5.32907e-14 361974 0.205835 0.997215 0.997215 -29254.4 -29254.4 -0.00129228 0.0233296 0.955826 1 0.955831 2 NA
rs12133576 rs12133576 01 93816400 A G NA 0 0 50176 170925 146542 0 367643 0.368941 1 1 0 0 761 2573 2335 0 5669 0.361175 1 1 0 0 49415 168352 144207 0 361974 0.369062 1 1 -29254.4 -29252.9 0.0343602 0.0196926 0.0810152 1 0.0805515 2 NA
rs646776 rs646776 01 109818530 C T NA 0 0 18205 127023 222415 0 367643 0.222271 1 1 0 0 245 1965 3459 0 5669 0.216528 1 1 0 0 17960 125058 218956 0 361974 0.222361 1 1 -29254.4 -29253.3 0.0344117 0.0229779 0.134237 1 0.133015 2 NA
1:110198727_C_G rs1010167 01 110198727 C G NA 0 0 138015 174554 55073.9 -9.25502e-09 367643 0.387199 0.993892 0.993892 0 0 2140.93 2694.73 833.341 0 5669 0.384672 0.994421 0.994421 0 0 135874 171859 54240.5 -1.96936e-11 361974 0.387238 0.993884 0.993884 -29254.4 -29254.3 -0.00971593 0.0195215 0.618693 1 0.618566 2 NA
rs267733 rs267733 01 150958836 A G NA 0 0 258995 99148 9500 0 367643 0.160683 1 1 0 0 4050 1455 164 0 5669 0.157259 1 1 0 0 254945 97693 9336 0 361974 0.160737 1 1 -29254.4 -29253.8 -0.0273175 0.0260117 0.293626 1 0.29217 2 NA
rs12145743 rs12145743 01 156700651 T G NA 0 0 161195 164538 41910 0 367643 0.337771 1 1 0 0 2462 2564 643 0 5669 0.339566 1 1 0 0 158733 161974 41267 0 361974 0.337742 1 1 -29254.4 -29254.3 0.00807649 0.0200107 0.6865 1 0.686624 2 NA
rs4650994 rs4650994 01 178515312 G A NA 0 0 81154 181922 104567 0 367643 0.468158 1 1 0 0 1258 2827 1584 0 5669 0.471247 1 1 0 0 79896 179095 102983 0 361974 0.46811 1 1 -29254.4 -29254.1 -0.0143612 0.0189117 0.447626 1 0.447689 2 NA
1:182150978_C_A rs1689797 01 182150978 C A NA 0 0 163441 163324 40878.1 -2.44472e-09 367643 0.333312 0.997402 0.997402 0 0 2495.35 2545.21 628.443 0 5669 0.335341 0.997328 0.997328 0 0 160946 160778 40249.6 -5.46585e-12 361974 0.33328 0.997403 0.997403 -29254.4 -29254.3 0.00943838 0.0200791 0.638311 1 0.638481 2 NA
rs2642438 rs2642438 01 220970028 A G NA 0 0 32490 153267 181886 0 367643 0.296819 1 1 0 0 509 2329 2831 0 5669 0.295202 1 1 0 0 31981 150938 179055 0 361974 0.296845 1 1 -29254.4 -29254.3 0.00867456 0.0207421 0.675794 1 0.675618 2 NA
1:220985811_T_C rs903319 01 220985811 T C NA 0 0 198725 143094 25823.5 6.98492e-10 367643 0.264851 0.994977 0.994977 0 0 3052.3 2221.44 395.259 0 5669 0.265652 0.994982 0.994982 0 0 195673 140873 25428.3 -1.16822e-11 361974 0.264839 0.994977 0.994977 -29254.4 -29254.4 0.00249304 0.021492 0.907653 1 0.907671 2 NA
rs4846914 rs4846914 01 230295691 G A NA 0 0 56760 176045 134838 0 367643 0.393813 1 1 0 0 887 2689 2093 0 5669 0.393632 1 1 0 0 55873 173356 132745 0 361974 0.393816 1 1 -29254.4 -29254.4 -0.00116287 0.0194094 0.952225 1 0.952227 2 NA
1:230419344_G_A rs6680658 01 230419344 G A NA 0 0 216249 131491 19903 2.15368e-09 367643 0.232967 0.986 0.986 0 0 3389.4 1986.94 292.663 0 5669 0.226871 0.984807 0.984807 0 0 212860 129504 19610.4 -1.01839e-11 361974 0.233062 0.986018 0.986018 -29254.4 -29253.1 -0.0357296 0.0227879 0.116899 1 0.115734 2 NA
1:234849339_G_A rs2587534 01 234849339 G A NA 0 0 85070.7 183737 98835.1 3.7835e-09 367643 0.48128 0.992502 0.992502 0 0 1315.45 2786.42 1567.13 0 5669 0.477802 0.992385 0.992385 0 0 83755.2 180951 97268 -4.12741e-11 361974 0.481335 0.992503 0.992503 -29254.4 -29254 0.0165486 0.0190367 0.384683 1 0.384628 2 NA
rs1367117 rs1367117 02 21263900 G A NA 0 0 161878 164017 41748 0 367643 0.336621 1 1 0 0 2442 2578 649 0 5669 0.341859 1 1 0 0 159436 161439 41099 0 361974 0.336539 1 1 -29254.4 -29253.9 0.0203251 0.0199611 0.308566 1 0.309071 2 NA
rs515135 rs515135 02 21286057 T C NA 0 0 11884 108448 247311 0 367643 0.179816 1 1 0 0 177 1574 3918 0 5669 0.170048 1 1 0 0 11707 106874 243393 0 361974 0.179969 1 1 -29254.4 -29250.7 0.0674941 0.0251967 0.00739119 1 0.00697663 3 NA
rs1260326 rs1260326 02 27730940 T C NA 0 0 57446 175555 134642 0 367643 0.395012 1 1 0 0 814 2756 2099 0 5669 0.386664 1 1 0 0 56632 172799 132543 0 361974 0.395143 1 1 -29254.4 -29252.8 0.0345901 0.0194449 0.0752594 1 0.0748963 2 NA
2:27731212_T_C rs3817588 02 27731212 T C NA 0 0 237991 115461 14190.9 -2.42726e-08 367643 0.195629 0.980656 0.980656 0 0 3589.52 1832.59 246.89 0 5669 0.205184 0.979492 0.979492 0 0 234401 113629 13944 -3.07621e-12 361974 0.195479 0.980675 0.980675 -29254.4 -29251.2 0.0603343 0.0236603 0.0107718 1 0.0112462 3 NA
rs6544713 rs6544713 02 44073881 T C NA 0 0 38471 160739 168433 0 367643 0.32325 1 1 0 0 586 2507 2576 0 5669 0.324484 1 1 0 0 37885 158232 165857 0 361974 0.32323 1 1 -29254.4 -29254.4 -0.00379234 0.0202145 0.851186 1 0.851218 2 NA
rs4148218 rs4148218 02 44099582 G A NA 0 0 245310 109945 12388 0 367643 0.183223 1 1 0 0 3756 1731 182 0 5669 0.184777 1 1 0 0 241554 108214 12206 0 361974 0.183198 1 1 -29254.4 -29254.3 0.0110921 0.0243907 0.649277 1 0.649647 2 NA
rs2710642 rs2710642 02 63149557 G A NA 0 0 39460 161658 166525 0 367643 0.32719 1 1 0 0 585 2445 2639 0 5669 0.318839 1 1 0 0 38875 159213 163886 0 361974 0.32732 1 1 -29254.4 -29252.9 0.0353246 0.0203147 0.0820571 1 0.0814308 2 NA
2:118576719_T_C rs17508045 02 118576719 T C NA 0 0 306025 58753.3 2864.9 3.49246e-10 367643 0.087698 0.997926 0.997926 0 0 4758.07 868.514 42.4157 0 5669 0.0840841 0.997431 0.997431 0 0 301267 57884.8 2822.49 -1.65512e-12 361974 0.0877546 0.997933 0.997933 -29254.4 -29253.3 -0.0488635 0.0341341 0.152283 1 0.149584 2 NA
rs2030746 rs2030746 02 121309488 C T NA 0 0 125490 178620 63533 0 367643 0.415738 1 1 0 0 1978 2724 967 0 5669 0.410831 1 1 0 0 123512 175896 62566 0 361974 0.415814 1 1 -29254.4 -29253.8 -0.0204735 0.0192478 0.287474 1 0.287193 2 NA
2:135762344_C_T rs16831243 02 135762344 C T NA 0 0 297981 65527.4 4134.64 1.45519e-09 367643 0.100365 0.998032 0.998032 0 0 4570.36 1029.04 69.6039 0 5669 0.103038 0.996503 0.996503 0 0 293411 64498.4 4065.04 -5.97744e-13 361974 0.100323 0.998056 0.998056 -29254.4 -29253 0.0530747 0.0313948 0.0909215 1 0.0930952 2 NA
2:165551201_T_C rs7607980 02 165551201 T C NA 0 0 284344 77922.9 5376.6 9.8953e-10 367643 0.120601 0.997628 0.997628 0 0 4426.13 1160.16 82.7137 0 5669 0.116916 0.997263 0.997263 0 0 279917 76762.7 5293.89 -1.86517e-12 361974 0.120658 0.997633 0.997633 -29254.4 -29253.7 -0.0348818 0.0294878 0.23684 1 0.23481 2 NA
2:165619163_T_G rs355838 02 165619163 T G NA 0 0 56394.1 175428 135821 -1.33878e-09 367643 0.391979 0.992057 0.992057 0 0 840.165 2714.11 2114.73 0 5669 0.387585 0.991797 0.991797 0 0 55553.9 172714 133706 -3.01537e-12 361974 0.392047 0.992061 0.992061 -29254.4 -29253.9 0.0189103 0.0195287 0.332877 1 0.332546 2 NA
rs2287623 rs2287623 02 169830155 G A NA 0 0 57765 176327 133551 0 367643 0.39693 1 1 0 0 879 2735 2055 0 5669 0.396278 1 1 0 0 56886 173592 131496 0 361974 0.39694 1 1 -29254.4 -29254.4 0.00273841 0.019378 0.887621 1 0.88761 2 NA
rs1047891 rs1047891 02 211540507 C A NA 0 0 172182 158724 36737 0 367643 0.315793 1 1 0 0 2603 2524 542 0 5669 0.318222 1 1 0 0 169579 156200 36195 0 361974 0.315755 1 1 -29254.4 -29254.2 0.0110758 0.0203139 0.585593 1 0.585838 2 NA
rs1250229 rs1250229 02 216304384 T C NA 0 0 24475 143800 199368 0 367643 0.262143 1 1 0 0 390 2202 3077 0 5669 0.263009 1 1 0 0 24085 141598 196291 0 361974 0.262129 1 1 -29254.4 -29254.3 -0.00583771 0.0216217 0.787166 1 0.787256 2 NA
2:227122216_G_T rs1515110 02 227122216 G T NA 0 0 48616.5 170063 148964 2.56114e-09 367643 0.363526 0.998217 0.998217 0 0 749.129 2633.78 2286.09 0 5669 0.364442 0.998341 0.998341 0 0 47867.4 167429 146678 -1.60139e-12 361974 0.363512 0.998215 0.998215 -29254.4 -29254.4 -0.00368865 0.0196824 0.851341 1 0.851364 2 NA
rs11563251 rs11563251 02 234679384 C T NA 0 0 290918 72185 4540 0 367643 0.110522 1 1 0 0 4505 1098 66 0 5669 0.108485 1 1 0 0 286413 71087 4474 0 361974 0.110554 1 1 -29254.4 -29254.2 -0.0206829 0.0304175 0.496525 1 0.495395 2 NA
3:12296469_G_A rs9875338 03 12296469 G A NA 0 0 132606 176147 58890 -2.91038e-10 367643 0.399745 0.998416 0.998416 0 0 2028.23 2726.1 914.675 0 5669 0.401786 0.998198 0.998198 0 0 130578 173421 57975.3 -1.62181e-12 361974 0.399713 0.998419 0.998419 -29254.4 -29254.3 0.00680498 0.0193202 0.724673 1 0.72473 2 NA
rs7640978 rs7640978 03 32533010 C T NA 0 0 305159 59567 2917 0 367643 0.0889463 1 1 0 0 4719 911 39 0 5669 0.0872288 1 1 0 0 300440 58656 2878 0 361974 0.0889732 1 1 -29254.4 -29254.1 -0.0230565 0.0335395 0.491803 1 0.490469 2 NA
Affx-22382690 rs2290547 03 47061183 G A NA 0 0 250154 106011 11478 0 367643 0.175397 1 1 0 0 3829 1649 191 0 5669 0.179132 1 1 0 0 246325 104362 11287 0 361974 0.175339 1 1 -29254.4 -29253.9 0.0233741 0.0246749 0.343493 1 0.344665 2 NA
3:50113034_A_G rs2240327 03 50113034 A G NA 0 0 100638 183372 83633 1.04774e-09 367643 0.476873 0.999813 0.999813 0 0 1500.09 2851.09 1317.82 0 5669 0.483924 0.999824 0.999824 0 0 99137.8 180521 82315.2 -8.10019e-13 361974 0.476763 0.999813 0.999813 -29254.4 -29252.4 0.0388849 0.0192835 0.0437495 1 0.0437741 2 NA
rs13326165 rs13326165 03 52532118 A G NA 0 0 15457 119234 232952 0 367643 0.204204 1 1 0 0 228 1833 3608 0 5669 0.201887 1 1 0 0 15229 117401 229344 0 361974 0.20424 1 1 -29254.4 -29254.2 0.0149065 0.0236492 0.528486 1 0.527903 2 NA
rs6805251 rs6805251 03 119560606 T C NA 0 0 53883 173728 140032 0 367643 0.382836 1 1 0 0 833 2636 2200 0 5669 0.379432 1 1 0 0 53050 171092 137832 0 361974 0.382889 1 1 -29254.4 -29254.2 0.0120367 0.0195127 0.537325 1 0.537136 2 NA
rs17345563 rs17345563 03 132209203 A G NA 0 0 289342 73619 4682 0 367643 0.112858 1 1 0 0 4522 1070 77 0 5669 0.107956 1 1 0 0 284820 72549 4605 0 361974 0.112935 1 1 -29254.4 -29253 -0.0511482 0.0305101 0.0936524 1 0.0915379 2 NA
3:135932359_C_T rs687339 03 135932359 C T NA 0 0 19126.1 129473 219044 -5.87897e-09 367643 0.228108 0.997226 0.997226 0 0 316.098 2026.44 3326.47 0 5669 0.234489 0.997176 0.997176 0 0 18810 127446 215718 -1.51701e-12 361974 0.228008 0.997227 0.997227 -29254.4 -29253.2 -0.0352036 0.0223824 0.115759 1 0.116866 2 NA
3:156798294_A_G rs1482852 03 156798294 A G NA 0 0 131835 177038 58770 2.21189e-09 367643 0.40063 0.996846 0.996846 0 0 2002.33 2732.43 934.235 0 5669 0.405795 0.997289 0.997289 0 0 129833 174306 57835.8 -2.76561e-11 361974 0.40055 0.996839 0.996839 -29254.4 -29253.5 0.0259883 0.019353 0.179318 1 0.179665 2 NA
3:170727218_G_A rs10513688 03 170727218 G A NA 0 0 299650 64523.6 3469.13 6.98492e-10 367643 0.0971891 0.999859 0.999859 0 0 4611.89 1013.11 44 0 5669 0.0971164 0.999873 0.999873 0 0 295038 63510.4 3425.13 -9.59233e-13 361974 0.0971903 0.999859 0.999859 -29254.4 -29254.4 0.00115646 0.0319837 0.971157 1 0.971174 1 NA
rs6831256 rs6831256 04 3473139 A G NA 0 0 122347 179591 65705 0 367643 0.422966 1 1 0 0 1927 2738 1004 0 5669 0.418592 1 1 0 0 120420 176853 64701 0 361974 0.423035 1 1 -29254.4 -29254 -0.0165627 0.019206 0.388483 1 0.388279 2 NA
4:26062990_A_G rs10019888 04 26062990 A G NA 0 0 256257 101247 10139.8 2.09548e-09 367643 0.165277 0.990718 0.990718 0 0 3942.92 1582.92 143.161 0 5669 0.164865 0.990059 0.990059 0 0 252314 99663.6 9996.64 -9.91918e-12 361974 0.165284 0.990728 0.990728 -29254.4 -29254.4 -0.00309746 0.025619 0.903766 1 0.903734 2 NA
rs442177 rs442177 04 88030261 G T NA 0 0 60686 177403 129554 0 367643 0.406338 1 1 0 0 917 2743 2009 0 5669 0.403687 1 1 0 0 59769 174660 127545 0 361974 0.40638 1 1 -29254.4 -29254.2 0.0108984 0.0193017 0.572325 1 0.572195 2 NA
4:88160140_C_T rs10029254 04 88160140 C T NA 0 0 217282 130595 19765.7 -4.07454e-10 367643 0.231375 0.999771 0.999771 0 0 3365.66 2018.91 284.427 0 5669 0.228239 0.99954 0.99954 0 0 213916 128576 19481.2 -4.28102e-13 361974 0.231424 0.999775 0.999775 -29254.4 -29254 -0.0194188 0.022565 0.389473 1 0.388666 2 NA
rs3822072 rs3822072 04 89741269 G A NA 0 0 110799 182140 74704 0 367643 0.45091 1 1 0 0 1641 2853 1175 0 5669 0.458899 1 1 0 0 109158 179287 73529 0 361974 0.450785 1 1 -29254.4 -29252.8 0.0343591 0.0190156 0.0707801 1 0.0709139 2 NA
rs2602836 rs2602836 04 100014805 A G NA 0 0 64743 179602 123298 0 367643 0.420364 1 1 0 0 1021 2718 1930 0 5669 0.419827 1 1 0 0 63722 176884 121368 0 361974 0.420373 1 1 -29254.4 -29254.4 0.00313634 0.0192078 0.870295 1 0.870284 2 NA
rs13107325 rs13107325 04 103188709 C T NA 0 0 314590 51084 1969 0 367643 0.0748307 1 1 0 0 4823 810 36 0 5669 0.0777915 1 1 0 0 309767 50274 1933 0 361974 0.0747844 1 1 -29254.4 -29253.8 0.0391073 0.0354514 0.269972 1 0.272497 2 NA
rs6450176 rs6450176 05 53298025 G A NA 0 0 205174 139039 23430 0 367643 0.252825 1 1 0 0 3175 2118 376 0 5669 0.253131 1 1 0 0 201999 136921 23054 0 361974 0.252821 1 1 -29254.4 -29254.4 0.00223879 0.0217864 0.918153 1 0.918167 2 NA
5:55861786_C_T rs9686661 05 55861786 C T NA 0 0 235368 117459 14815.2 1.10595e-09 367643 0.200044 0.999703 0.999703 0 0 3645.92 1810.07 213.008 0 5669 0.197221 0.999925 0.999925 0 0 231723 115649 14602.2 -1.44951e-12 361974 0.200089 0.9997 0.9997 -29254.4 -29254.1 -0.0189986 0.0237759 0.42425 1 0.423388 2 NA
5:67714246_A_G rs4976033 05 67714246 A G NA 0 0 131266 176824 59552.2 1.78115e-08 367643 0.402468 0.972517 0.972517 0 0 2001.21 2741.07 926.718 0 5669 0.405231 0.973727 0.973727 0 0 129265 174083 58625.4 -1.96678e-11 361974 0.402424 0.972498 0.972498 -29254.4 -29254.1 0.0135127 0.0195496 0.489439 1 0.489623 2 NA
5:74562029_C_G rs2006760 05 74562029 C G NA 0 0 232590 119597 15455.7 1.88011e-08 367643 0.204694 0.974957 0.974957 0 0 3505.16 1912.94 250.906 0 5669 0.212978 0.976149 0.976149 0 0 229085 117684 15204.8 -1.32578e-11 361974 0.204564 0.974938 0.974938 -29254.4 -29251.6 0.0560042 0.0234057 0.0167221 1 0.0173098 3 NA
rs7703051 rs7703051 05 74625487 C A NA 0 0 143744 172116 51783 0 367643 0.374932 1 1 0 0 2205 2618 846 0 5669 0.380138 1 1 0 0 141539 169498 50937 0 361974 0.37485 1 1 -29254.4 -29253.5 0.0255317 0.0194993 0.190411 1 0.190854 2 NA
5:74648496_G_T rs17238484 05 74648496 G T NA 0 0 220697 127980 18965.4 5.82077e-11 367643 0.225642 0.999474 0.999474 0 0 3383.18 1968.82 317 0 5669 0.229566 0.999763 0.999763 0 0 217314 126011 18648.4 3.23297e-13 361974 0.22558 0.999469 0.999469 -29254.4 -29253.7 0.0254613 0.0224724 0.257214 1 0.258283 2 NA
rs12916 rs12916 05 74656539 T C NA 0 0 132174 176634 58835 0 367643 0.400258 1 1 0 0 2029 2693 947 0 5669 0.404569 1 1 0 0 130145 173941 57888 0 361974 0.40019 1 1 -29254.4 -29253.8 0.0208263 0.0193027 0.280616 1 0.280927 2 NA
rs4530754 rs4530754 05 122855416 G A NA 0 0 76387 182339 108917 0 367643 0.455759 1 1 0 0 1235 2774 1660 0 5669 0.462515 1 1 0 0 75152 179565 107257 0 361974 0.455653 1 1 -29254.4 -29253.4 -0.0270589 0.0189927 0.154245 1 0.154385 2 NA
rs6882076 rs6882076 05 156390297 T C NA 0 0 49177 170283 148183 0 367643 0.36535 1 1 0 0 735 2603 2331 0 5669 0.359234 1 1 0 0 48442 167680 145852 0 361974 0.365446 1 1 -29254.4 -29253.5 0.0267017 0.0197166 0.175648 1 0.175127 2 NA
6:16109163_A_C rs2294261 06 16109163 A C NA 0 0 95768.4 183285 88590.1 2.67755e-09 367643 0.490237 0.994417 0.994417 0 0 1462.47 2882.44 1324.1 0 5669 0.487796 0.994507 0.994507 0 0 94305.9 180402 87266 -1.28602e-11 361974 0.490276 0.994415 0.994415 -29254.4 -29254.3 -0.00548135 0.0189816 0.772756 1 0.772751 2 NA
6:26093141_G_A rs1800562 06 26093141 G A NA 0 0 313477 51911.4 2254.63 2.79397e-09 367643 0.0767329 0.997285 0.997285 0 0 4847.96 788.812 32.2275 0 5669 0.0752572 0.997302 0.997302 0 0 308629 51122.5 2222.4 -3.78098e-12 361974 0.076756 0.997285 0.997285 -29254.4 -29254 -0.0311067 0.0359895 0.387408 1 0.385387 2 NA
rs2247056 rs2247056 06 31265490 T C NA 0 0 32592 153707 181344 0 367643 0.297695 1 1 0 0 571 2299 2799 0 5669 0.303493 1 1 0 0 32021 151408 178545 0 361974 0.297604 1 1 -29254.4 -29253.9 -0.0197723 0.020699 0.339464 1 0.340058 2 NA
6:34563164_A_G rs205262 06 34563164 A G NA 0 0 196653 144337 26652.4 8.14907e-10 367643 0.268796 0.998621 0.998621 0 0 3013.21 2259.28 396.506 0 5669 0.269209 0.998366 0.998366 0 0 193640 142078 26255.9 -2.45048e-12 361974 0.26879 0.998625 0.998625 -29254.4 -29254.4 0.00341238 0.0213539 0.873037 1 0.873069 2 NA
6:43757896_C_A rs998584 06 43757896 C A NA 0 0 98516.4 183590 85536.2 -1.22818e-08 367643 0.482347 0.994692 0.994692 0 0 1549.69 2808.33 1310.97 0 5669 0.478945 0.995074 0.995074 0 0 96966.7 180782 84225.3 -2.07043e-11 361974 0.4824 0.994686 0.994686 -29254.4 -29254.2 -0.0127948 0.019 0.500686 1 0.50065 2 NA
rs17789218 rs17789218 06 100600097 T C NA 0 0 209856 135892 21895 0 367643 0.24437 1 1 0 0 3317 2021 331 0 5669 0.236638 1 1 0 0 206539 133871 21564 0 361974 0.244491 1 1 -29254.4 -29252.5 -0.0430567 0.0222938 0.0534424 1 0.0525793 2 NA
6:116337503_G_A rs868943 06 116337503 G A NA 0 0 122660 178886 66096.8 -2.50293e-09 367643 0.423073 0.999376 0.999376 0 0 1878.28 2783.24 1007.49 0 5669 0.423197 0.999322 0.999322 0 0 120782 176103 65089.3 -8.31335e-13 361974 0.423071 0.999377 0.999377 -29254.4 -29254.4 -0.00256069 0.019158 0.89367 1 0.893664 2 NA
rs9491696 rs9491696 06 127452639 C G NA 0 0 94122 184018 89503 0 367643 0.493718 1 1 0 0 1464 2868 1337 0 5669 0.488799 1 1 0 0 92658 181150 88166 0 361974 0.493795 1 1 -29254.4 -29253.8 -0.0208948 0.0189584 0.270401 1 0.270369 2 NA
6:139831757_T_C rs634869 06 139831757 T C NA 0 0 61843.2 177574 128225 -6.40284e-10 367643 0.409719 0.999687 0.999687 0 0 972.686 2717.84 1978.47 0 5669 0.411291 0.999629 0.999629 0 0 60870.5 174857 126247 1.20792e-13 361974 0.409694 0.999688 0.999688 -29254.4 -29254.3 -0.00693875 0.0192296 0.718221 1 0.718275 2 NA
6:152040291_T_C rs12525163 06 152040291 T C NA 0 0 193889 146385 27368.9 7.567e-10 367643 0.27353 0.998573 0.998573 0 0 2947.76 2309.62 411.627 0 5669 0.276316 0.997953 0.997953 0 0 190942 144075 26957.3 -2.28262e-12 361974 0.273486 0.998582 0.998582 -29254.4 -29254.2 0.0130378 0.0212194 0.538933 1 0.539314 2 NA
6:160575985_C_T rs2297374 06 160575985 C T NA 0 0 144005 171907 51731.5 -5.76256e-09 367643 0.374507 0.996826 0.996826 0 0 2201.89 2643.78 823.333 0 5669 0.378413 0.996943 0.996943 0 0 141803 169263 50908.1 -1.96478e-11 361974 0.374446 0.996824 0.996824 -29254.4 -29254 0.0179269 0.0195365 0.358821 1 0.359165 2 NA
rs1564348 rs1564348 06 160578860 T C NA 0 0 253320 103781 10542 0 367643 0.169818 1 1 0 0 3916 1593 160 0 5669 0.168725 1 1 0 0 249404 102188 10382 0 361974 0.169835 1 1 -29254.4 -29254.3 -0.00954734 0.0252974 0.705873 1 0.705588 2 NA
rs702485 rs702485 07 6449272 A G NA 0 0 109073 182191 76379 0 367643 0.455536 1 1 0 0 1668 2856 1145 0 5669 0.453872 1 1 0 0 107405 179335 75234 0 361974 0.455562 1 1 -29254.4 -29254.3 -0.0079216 0.0190259 0.677148 1 0.677112 2 NA
7:16152174_T_A rs17286602 07 16152174 T A NA 0 0 120209 180211 67223.6 -9.31323e-10 367643 0.42794 0.996459 0.996459 0 0 1859.42 2749.36 1060.22 0 5669 0.429511 0.996529 0.996529 0 0 118349 177462 66163.3 -7.42073e-12 361974 0.427915 0.996458 0.996458 -29254.4 -29254.3 0.00619543 0.0191705 0.746563 1 0.746598 2 NA
rs10282707 rs10282707 07 17911038 C T NA 0 0 133679 176084 57880 0 367643 0.396912 1 1 0 0 2060 2741 868 0 5669 0.394867 1 1 0 0 131619 173343 57012 0 361974 0.396944 1 1 -29254.4 -29254.3 -0.00592068 0.0193808 0.759992 1 0.759945 2 NA
rs12670798 rs12670798 07 21607352 T C NA 0 0 208530 136828 22285 0 367643 0.246704 1 1 0 0 3197 2143 329 0 5669 0.247045 1 1 0 0 205333 134685 21956 0 361974 0.246699 1 1 -29254.4 -29254.4 0.000443383 0.0219672 0.983897 1 0.983899 1 NA
rs4722551 rs4722551 07 25991826 T C NA 0 0 260226 98082 9335 0 367643 0.158784 1 1 0 0 4039 1503 127 0 5669 0.154966 1 1 0 0 256187 96579 9208 0 361974 0.158844 1 1 -29254.4 -29253.7 -0.0304352 0.0261405 0.244305 1 0.242702 2 NA
rs2073547 rs2073547 07 44582331 A G NA 0 0 245464 109051 13128 0 367643 0.18402 1 1 0 0 3772 1688 209 0 5669 0.185747 1 1 0 0 241692 107363 12919 0 361974 0.183992 1 1 -29254.4 -29254.2 0.0132178 0.024196 0.584873 1 0.585389 2 NA
rs217386 rs217386 07 44600695 G A NA 0 0 122011 179193 66439 0 367643 0.424421 1 1 0 0 1852 2792 1025 0 5669 0.427059 1 1 0 0 120159 176401 65414 0 361974 0.42438 1 1 -29254.4 -29254.2 0.0112311 0.0191174 0.556881 1 0.556986 2 NA
rs4917014 rs4917014 07 50305863 T G NA 0 0 170033 160292 37318 0 367643 0.319506 1 1 0 0 2607 2497 565 0 5669 0.319898 1 1 0 0 167426 157795 36753 0 361974 0.319499 1 1 -29254.4 -29254.4 0.00233574 0.0203327 0.908544 1 0.908556 2 NA
rs17145738 rs17145738 07 72982874 C T NA 0 0 283453 78574 5616 0 367643 0.122138 1 1 0 0 4361 1215 93 0 5669 0.123567 1 1 0 0 279092 77359 5523 0 361974 0.122115 1 1 -29254.4 -29254.3 0.0108015 0.028727 0.706914 1 0.707283 2 NA
rs799160 rs799160 07 73060006 C T NA 0 0 96065 183981 87597 0 367643 0.488483 1 1 0 0 1599 2741 1329 0 5669 0.476186 1 1 0 0 94466 181240 86268 0 361974 0.488676 1 1 -29254.4 -29251.4 -0.0466127 0.0189856 0.0140823 1 0.0140515 2 NA
7:116358044_A_G rs38855 07 116358044 A G NA 0 0 103008 183294 81340.4 -5.93718e-09 367643 0.470531 0.989759 0.989759 0 0 1622 2797.29 1249.71 0 5669 0.467164 0.989562 0.989562 0 0 101386 180497 80090.7 -1.64189e-11 361974 0.470584 0.989762 0.989762 -29254.4 -29254.1 -0.0135254 0.0190773 0.478336 1 0.478273 2 NA
7:130444934_A_G rs3996352 07 130444934 A G NA 0 0 94827.4 183503 89312.7 3.14321e-09 367643 0.4925 0.996092 0.996092 0 0 1415.16 2813.95 1439.89 0 5669 0.497819 0.995632 0.995632 0 0 93412.2 180689 87872.8 -1.61933e-11 361974 0.492348 0.996099 0.996099 -29254.4 -29252.6 0.0363592 0.0189745 0.0553383 1 0.0553367 2 NA
rs17173637 rs17173637 07 150529449 T C NA 0 0 308079 56892 2672 0 367643 0.0846419 1 1 0 0 4699 920 50 0 5669 0.089963 1 1 0 0 303380 55972 2622 0 361974 0.0845586 1 1 -29254.4 -29252.2 0.0700318 0.0331074 0.034405 1 0.0360951 3 NA
8:9184231_G_A rs4240624 08 9184231 G A NA 0 0 3037.28 61092.2 303513 1.74623e-10 367643 0.0913478 0.999323 0.999323 0 0 45 936.855 4687.15 0 5669 0.0905676 0.999243 0.999243 0 0 2992.28 60155.4 298826 1.22569e-13 361974 0.0913601 0.999324 0.999324 -29254.4 -29254.3 0.0103703 0.0330154 0.753442 1 0.753116 2 NA
8:9267117_C_T rs9693857 08 9267117 C T NA 0 0 112966 181961 72716.1 -1.22236e-09 367643 0.44526 0.99529 0.99529 0 0 1681.21 2870.75 1117.04 0 5669 0.450241 0.996034 0.996034 0 0 111285 179090 71599.1 -1.79838e-11 361974 0.445182 0.995278 0.995278 -29254.4 -29253.7 0.0216965 0.0190893 0.255716 1 0.255886 2 NA
8:15799853_G_C rs4332136 08 15799853 G C NA 0 0 361800 5821.84 21 3.14321e-09 367643 0.0079749 0.978214 0.978214 0 0 5574.29 94.7098 0 0 5669 0.00835331 0.9843 0.9843 0 0 356226 5727.13 21 -3.49232e-12 361974 0.00796898 0.978114 0.978114 -29254.4 -29254.2 0.0650343 0.104923 0.535369 1 0.539582 2 NA
rs4921914 rs4921914 08 18272438 C T NA 0 0 17863 128037 221743 0 367643 0.22272 1 1 0 0 297 1930 3442 0 5669 0.222614 1 1 0 0 17566 126107 218301 0 361974 0.222722 1 1 -29254.4 -29254.4 -0.00103554 0.022827 0.963817 1 0.96382 2 NA
rs12678919 rs12678919 08 19844222 A G NA 0 0 299569 64598 3476 0 367643 0.0973091 1 1 0 0 4626 987 56 0 5669 0.0969307 1 1 0 0 294943 63611 3420 0 361974 0.097315 1 1 -29254.4 -29254.4 -0.00371345 0.0320103 0.907646 1 0.907602 2 NA
8:19865843_G_A rs894210 08 19865843 G A NA 0 0 77462.3 182791 107390 1.74623e-09 367643 0.459298 0.992946 0.992946 0 0 1228.95 2762.17 1677.88 0 5669 0.460404 0.99249 0.99249 0 0 76233.4 180029 105712 -1.54081e-11 361974 0.459281 0.992953 0.992953 -29254.4 -29254.4 -0.00449313 0.019083 0.813858 1 0.813869 2 NA
rs10102164 rs10102164 08 55421614 G A NA 0 0 228406 122700 16537 0 367643 0.211855 1 1 0 0 3571 1835 263 0 5669 0.208238 1 1 0 0 224835 120865 16274 0 361974 0.211912 1 1 -29254.4 -29253.8 -0.0245146 0.0233193 0.29314 1 0.292028 2 NA
8:59385919_C_T rs2326077 08 59385919 C T NA 0 0 41722.8 164216 161704 -2.85218e-09 367643 0.336823 0.998927 0.998927 0 0 643.529 2569.03 2456.44 0 5669 0.340103 0.999204 0.999204 0 0 41079.3 161647 159248 -4.41869e-13 361974 0.336772 0.998922 0.998922 -29254.4 -29254.1 -0.0162188 0.0199908 0.417186 1 0.417577 2 NA
rs2293889 rs2293889 08 116599199 T G NA 0 0 68124 181368 118151 0 367643 0.431963 1 1 0 0 1099 2808 1762 0 5669 0.441524 1 1 0 0 67025 178560 116389 0 361974 0.431813 1 1 -29254.4 -29252.5 -0.0372349 0.0191191 0.0514715 1 0.0516389 2 NA
8:116663898_G_A rs2737252 08 116663898 G A NA 0 0 189831 148639 29173.6 1.57161e-09 367643 0.281504 0.996606 0.996606 0 0 2926.68 2316.53 425.792 0 5669 0.279424 0.997073 0.997073 0 0 186904 146322 28747.8 -4.97669e-12 361974 0.281537 0.996599 0.996599 -29254.4 -29254.2 -0.0135875 0.0211435 0.520463 1 0.52006 2 NA
8:121868551_G_T rs4871137 08 121868551 G T NA 0 0 37343.3 159071 171229 -1.97906e-09 367643 0.317913 0.997721 0.997721 0 0 588.004 2462.47 2618.53 0 5669 0.32091 0.997437 0.997437 0 0 36755.3 156608 168611 -2.24576e-12 361974 0.317866 0.997725 0.997725 -29254.4 -29254 -0.0181565 0.0203085 0.371303 1 0.371808 2 NA
8:126474306_G_A rs2980885 08 126474306 G A NA 0 0 18550.5 128653 220440 -2.40398e-08 367643 0.225428 0.979756 0.979756 0 0 304.925 1979.84 3384.23 0 5669 0.228408 0.980857 0.980857 0 0 18245.6 126673 217055 -2.6569e-11 361974 0.225381 0.979739 0.979739 -29254.4 -29254.1 -0.0173481 0.0228039 0.446806 1 0.447505 2 NA
8:126482621_C_A rs2954022 08 126482621 C A NA 0 0 105014 183109 79520.4 -8.73115e-10 367643 0.465328 0.999672 0.999672 0 0 1603.99 2878.14 1186.87 0 5669 0.463211 0.999868 0.999868 0 0 103410 180230 78333.6 -9.59233e-14 361974 0.465362 0.999669 0.999669 -29254.4 -29254.2 -0.00995524 0.0190009 0.600323 1 0.600281 2 NA
8:126482621_C_T rs2954022 08 126482621 C T NA 0 0 367299 343.506 0.113725 4.19095e-09 367643 0.000467482 0.694179 0.694179 0 0 5662.76 6.23922 0 0 5669 0.000550292 0.642445 0.642445 0 0 361637 337.267 0.113725 -3.41061e-12 361974 0.000466186 0.695135 0.695135 -29254.4 -29254.2 0.337924 0.469587 0.47176 1 0.504867 3 NA
rs4075205 rs4075205 08 144284709 T C NA 0 0 105980 182903 78760 0 367643 0.46298 1 1 0 0 1657 2799 1213 0 5669 0.46084 1 1 0 0 104323 180104 77547 0 361974 0.463014 1 1 -29254.4 -29254.2 -0.0111172 0.019003 0.55853 1 0.558476 2 NA
8:145022657_G_T rs7832643 08 145022657 G T NA 0 0 130835 177109 59698.9 1.86265e-09 367643 0.403254 0.99187 0.99187 0 0 1999.25 2709.86 959.882 0 5669 0.408328 0.990528 0.990528 0 0 128835 174400 58739 -6.35758e-12 361974 0.403175 0.991891 0.991891 -29254.4 -29253.8 0.0214846 0.0193615 0.267149 1 0.267459 2 NA
9:2640759_A_G rs3780181 09 2640759 A G NA 0 0 319761 46182.4 1699.8 7.10133e-09 367643 0.0674323 0.983967 0.983967 0 0 4960.98 676.98 31.0392 0 5669 0.0651842 0.984205 0.984205 0 0 314800 45505.5 1668.76 -2.33502e-12 361974 0.0674675 0.983964 0.983964 -29254.4 -29253.9 -0.0380892 0.0386397 0.324254 1 0.321616 2 NA
9:15304782_C_A rs686030 09 15304782 C A NA 0 0 7307.74 89274.9 271060 1.16415e-10 367643 0.141292 0.997838 0.997838 0 0 109.027 1347.94 4212.03 0 5669 0.138119 0.998564 0.998564 0 0 7198.71 87927 266848 8.88178e-14 361974 0.141342 0.997827 0.997827 -29254.4 -29253.8 0.0286439 0.0274635 0.296957 1 0.29534 2 NA
9:16904846_C_T rs7033354 09 16904846 C T NA 0 0 38090 160241 169312 -2.73576e-09 367643 0.321537 0.99779 0.99779 0 0 548.114 2488.26 2632.63 0 5669 0.316148 0.998222 0.998222 0 0 37541.9 157753 166679 -4.63807e-12 361974 0.321621 0.997783 0.997783 -29254.4 -29253.9 0.0207692 0.020378 0.30811 1 0.307515 2 NA
rs1883025 rs1883025 09 107664301 C T NA 0 0 204221 139492 23930 0 367643 0.254802 1 1 0 0 3158 2102 409 0 5669 0.257541 1 1 0 0 201063 137390 23521 0 361974 0.254759 1 1 -29254.4 -29254.2 0.0148829 0.0216495 0.491801 1 0.492306 2 NA
9:107684230_T_G rs2472509 09 107684230 T G NA 0 0 166632 161775 39235.5 8.26549e-09 367643 0.326739 0.982562 0.982562 0 0 2596.03 2488.74 584.227 0 5669 0.322561 0.981975 0.981975 0 0 164036 159287 38651.3 -2.84563e-11 361974 0.326804 0.982571 0.982571 -29254.4 -29254 -0.0187471 0.0204412 0.359078 1 0.358555 2 NA
rs8176720 rs8176720 09 136132873 T C NA 0 0 165335 162059 40249 0 367643 0.329881 1 1 0 0 2539 2511 619 0 5669 0.330658 1 1 0 0 162796 159548 39630 0 361974 0.329869 1 1 -29254.4 -29254.4 0.00523724 0.020119 0.794622 1 0.79468 2 NA
rs579459 rs579459 09 136154168 T C NA 0 0 230673 121134 15836 0 367643 0.207818 1 1 0 0 3600 1816 253 0 5669 0.204798 1 1 0 0 227073 119318 15583 0 361974 0.207866 1 1 -29254.4 -29254.1 -0.0178435 0.0235252 0.448161 1 0.447398 2 NA
10:5196273_A_G rs1781930 10 5196273 A G NA 0 0 11602.8 107622 248418 5.82077e-11 367643 0.177928 0.999538 0.999538 0 0 197.761 1627.12 3844.12 0 5669 0.178395 0.999528 0.999528 0 0 11405 105995 244574 -4.44089e-14 361974 0.17792 0.999539 0.999539 -29254.4 -29254.4 -2.06564e-05 0.0247465 0.999334 1 0.999333 1 NA
rs970548 rs970548 10 46013277 A C NA 0 0 208592 136658 22393 0 367643 0.246767 1 1 0 0 3216 2140 313 0 5669 0.243958 1 1 0 0 205376 134518 22080 0 361974 0.246811 1 1 -29254.4 -29254.1 -0.0162877 0.0220399 0.459901 1 0.459298 2 NA
10:65301725_T_C rs7897379 10 65301725 T C NA 0 0 99877.9 183743 84022.2 -1.04774e-09 367643 0.478436 0.9991 0.9991 0 0 1566.36 2787.24 1315.4 0 5669 0.477865 0.998899 0.998899 0 0 98311.5 180956 82706.8 -8.0469e-13 361974 0.478445 0.999103 0.999103 -29254.4 -29254.4 -0.000207654 0.0189847 0.991273 1 0.991273 1 NA
rs2068888 rs2068888 10 94839642 G A NA 0 0 111308 181936 74399 0 367643 0.449803 1 1 0 0 1716 2771 1182 0 5669 0.452902 1 1 0 0 109592 179165 73217 0 361974 0.449755 1 1 -29254.4 -29254.1 0.0146645 0.0190186 0.440672 1 0.440775 2 NA
rs2255141 rs2255141 10 113933886 A G NA 0 0 27847 146638 193158 0 367643 0.275175 1 1 0 0 404 2253 3012 0 5669 0.269977 1 1 0 0 27443 144385 190146 0 361974 0.275256 1 1 -29254.4 -29253.7 0.0244733 0.0213339 0.251317 1 0.25046 2 NA
rs2923084 rs2923084 11 10388782 A G NA 0 0 248214 107729 11700 0 367643 0.178337 1 1 0 0 3867 1627 175 0 5669 0.174369 1 1 0 0 244347 106102 11525 0 361974 0.1784 1 1 -29254.4 -29253.8 -0.0263545 0.0249464 0.290765 1 0.289429 2 NA
11:14276999_G_A rs2303975 11 14276999 G A NA 0 0 290446 72723.9 4473.22 -2.32831e-10 367643 0.111073 0.995931 0.995931 0 0 4435.52 1161.4 72.0824 0 5669 0.115149 0.996555 0.996555 0 0 286010 71562.5 4401.14 -2.43272e-12 361974 0.111009 0.99592 0.99592 -29254.4 -29253.4 0.0410386 0.0297438 0.167668 1 0.16984 2 NA
11:18656271_C_T rs10832962 11 18656271 C T NA 0 0 24576.6 141039 202027 -3.49246e-09 367643 0.258664 0.997176 0.997176 0 0 366.71 2196.89 3105.4 0 5669 0.258451 0.99739 0.99739 0 0 24209.9 138842 198922 -9.84457e-12 361974 0.258668 0.997173 0.997173 -29254.4 -29254.4 -0.000823293 0.0216612 0.969682 1 0.969689 1 NA
rs326214 rs326214 11 47298360 G A NA 0 0 38540 160496 168607 0 367643 0.323107 1 1 0 0 566 2474 2629 0 5669 0.318046 1 1 0 0 37974 158022 165978 0 361974 0.323186 1 1 -29254.4 -29253.8 0.0225044 0.0203191 0.268056 1 0.267426 2 NA
rs17788930 rs17788930 11 47752775 A G NA 0 0 156993 166090 44560 0 367643 0.347089 1 1 0 0 2301 2660 708 0 5669 0.359499 1 1 0 0 154692 163430 43852 0 361974 0.346895 1 1 -29254.4 -29250.6 0.0542356 0.0197079 0.00592365 1 0.00604977 3 NA
11:51512090_T_C rs11246602 11 51512090 T C NA 0 0 276639 84522.2 6482.33 3.20142e-09 367643 0.132584 0.998718 0.998718 0 0 4299.59 1276.27 93.1373 0 5669 0.128995 0.998696 0.998696 0 0 272339 83245.9 6389.19 -1.62288e-11 361974 0.13264 0.998718 0.998718 -29254.4 -29253.7 -0.032268 0.0282639 0.253591 1 0.251758 2 NA
11:55324308_A_G rs12226802 11 55324308 A G NA 0 0 279135 82421 6086.81 -1.16415e-10 367643 0.12865 0.999736 0.999736 0 0 4319.04 1262.96 87.0078 0 5669 0.12674 0.999953 0.999953 0 0 274816 81158 5999.8 -2.62901e-13 361974 0.12868 0.999733 0.999733 -29254.4 -29254.2 -0.0177785 0.0284656 0.53226 1 0.531382 2 NA
rs174532 rs174532 11 61548874 G A NA 0 0 182070 153320 32253 0 367643 0.296247 1 1 0 0 2757 2400 512 0 5669 0.301993 1 1 0 0 179313 150920 31741 0 361974 0.296157 1 1 -29254.4 -29253.6 0.0261383 0.0206339 0.205241 1 0.206 2 NA
rs1535 rs1535 11 61597972 A G NA 0 0 157026 166517 44100 0 367643 0.346419 1 1 0 0 2465 2527 677 0 5669 0.3423 1 1 0 0 154561 163990 43423 0 361974 0.346483 1 1 -29254.4 -29253.9 -0.0200144 0.0199569 0.315919 1 0.315429 2 NA
rs12801636 rs12801636 11 65391317 G A NA 0 0 221001 127937 18705 0 367643 0.224874 1 1 0 0 3379 1990 300 0 5669 0.228435 1 1 0 0 217622 125947 18405 0 361974 0.224819 1 1 -29254.4 -29254 0.0204285 0.0225366 0.364693 1 0.365556 2 NA
rs499974 rs499974 11 75455021 C A NA 0 0 261531 97077 9035 0 367643 0.156602 1 1 0 0 4059 1466 144 0 5669 0.154701 1 1 0 0 257472 95611 8891 0 361974 0.156631 1 1 -29254.4 -29254.3 -0.0120192 0.0261791 0.64615 1 0.645709 2 NA
11:116639104_A_G rs10790162 11 116639104 A G NA 0 0 1652.59 46448.9 319542 4.65661e-10 367643 0.0676663 0.998467 0.998467 0 0 25 728.188 4915.81 0 5669 0.0686354 0.998117 0.998117 0 0 1627.59 45720.7 314626 -1.88294e-13 361974 0.0676511 0.998473 0.998473 -29254.4 -29254.2 -0.0201198 0.0375077 0.591669 1 0.592705 2 NA
rs603446 rs603446 11 116654435 C T NA 0 0 109750 182299 75594 0 367643 0.453547 1 1 0 0 1635 2811 1223 0 5669 0.463662 1 1 0 0 108115 179488 74371 0 361974 0.453389 1 1 -29254.4 -29252.4 0.0374082 0.0189963 0.048926 1 0.0490303 2 NA
11:122534504_T_C rs7117842 11 122534504 T C NA 0 0 146372 171087 50184.2 -1.79862e-08 367643 0.369183 0.988903 0.988903 0 0 2278.33 2619.15 771.529 0 5669 0.367102 0.989633 0.989633 0 0 144094 168468 49412.7 -1.34301e-11 361974 0.369216 0.988892 0.988892 -29254.4 -29254.3 -0.0099006 0.0197404 0.615991 1 0.615839 2 NA
rs11220462 rs11220462 11 126243952 G A NA 0 0 276652 84429 6562 0 367643 0.132674 1 1 0 0 4279 1274 116 0 5669 0.132828 1 1 0 0 272373 83155 6446 0 361974 0.132671 1 1 -29254.4 -29254.4 0.00232449 0.027865 0.933518 1 0.933536 2 NA
12:20463526_A_G rs11045163 12 20463526 A G NA 0 0 119322 180184 68136.7 9.25502e-09 367643 0.430387 0.99506 0.99506 0 0 1856.91 2762.23 1049.86 0 5669 0.42882 0.995233 0.995233 0 0 117465 177422 67086.8 -4.72156e-12 361974 0.430412 0.995057 0.995057 -29254.4 -29254.3 -0.00767305 0.019175 0.689039 1 0.688988 2 NA
12:57844049_C_T rs3741414 12 57844049 C T NA 0 0 211870 134105 21667.2 -8.73115e-10 367643 0.241321 0.999183 0.999183 0 0 3258.67 2109.52 300.812 0 5669 0.23912 0.998945 0.998945 0 0 208612 131996 21366.4 -1.1692e-11 361974 0.241355 0.999187 0.999187 -29254.4 -29254.2 -0.0146293 0.0221993 0.509896 1 0.509374 2 NA
rs10861661 rs10861661 12 107174646 A C NA 0 0 208460 137013 22170 0 367643 0.246643 1 1 0 0 3215 2083 371 0 5669 0.249162 1 1 0 0 205245 134930 21799 0 361974 0.246603 1 1 -29254.4 -29254.2 0.0120625 0.0219242 0.582188 1 0.582555 2 NA
12:109950144_A_G rs2241210 12 109950144 A G NA 0 0 83594.8 183070 100978 -3.49246e-10 367643 0.476359 0.999793 0.999793 0 0 1320.37 2797.24 1551.4 2.22045e-16 5669 0.479624 0.999679 0.999679 0 0 82274.4 180273 99426.6 -4.54747e-13 361974 0.476307 0.999795 0.999795 -29254.4 -29254.2 -0.012425 0.0189388 0.511786 1 0.511822 2 NA
rs653178 rs653178 12 112007756 C T NA 0 0 85741 183420 98482 0 367643 0.482672 1 1 0 0 1292 2841 1536 0 5669 0.478479 1 1 0 0 84449 180579 96946 0 361974 0.482738 1 1 -29254.4 -29253.9 0.0189065 0.0189532 0.318504 1 0.318444 2 NA
12:112310580_G_A rs6489818 12 112310580 G A NA 0 0 249812 106378 11453.5 8.14907e-10 367643 0.175829 0.999793 0.999793 0 0 3880.04 1621.96 167 0 5669 0.172514 0.99973 0.99973 0 0 245932 104756 11286.5 1.42109e-14 361974 0.175881 0.999794 0.999794 -29254.4 -29254.1 -0.0192964 0.025043 0.440985 1 0.440051 2 NA
12:121376416_C_T rs1186380 12 121376416 C T NA 0 0 206323 138394 22926.1 9.77889e-09 367643 0.250577 0.991403 0.991403 0 0 3216.49 2090.92 361.588 0 5669 0.248201 0.991818 0.991818 0 0 203107 136303 22564.5 -6.35048e-12 361974 0.250614 0.991396 0.991396 -29254.4 -29254.3 -0.0113576 0.0220301 0.606169 1 0.605836 2 NA
12:121416650_A_C rs1169288 12 121416650 A C NA 0 0 172202 158881 36559.9 2.20025e-08 367643 0.315524 0.989162 0.989162 0 0 2686.58 2428.04 554.373 0 5669 0.311941 0.988505 0.988505 0 0 169516 156453 36005.5 -1.74198e-11 361974 0.31558 0.989173 0.989173 -29254.4 -29254.2 -0.013477 0.0205623 0.512196 1 0.51185 2 NA
12:125259888_A_G rs838876 12 125259888 A G NA 0 0 36945.9 159460 171237 -3.17232e-08 367643 0.317362 0.977164 0.977164 0 0 584.259 2442.43 2642.31 0 5669 0.318482 0.977703 0.977703 0 0 36361.6 157017 168595 -5.28195e-11 361974 0.317344 0.977155 0.977155 -29254.4 -29254.3 -0.00697929 0.0205618 0.734286 1 0.734392 2 NA
12:125283766_C_T rs10773105 12 125283766 C T NA 0 0 89407.4 184024 94211.8 -3.84171e-09 367643 0.493466 0.997077 0.997077 0 0 1415.54 2805.2 1448.27 0 5669 0.497113 0.997333 0.997333 0 0 87991.8 181219 92763.5 -2.83507e-11 361974 0.493409 0.997073 0.997073 -29254.4 -29254.1 -0.014049 0.0189757 0.459077 1 0.459084 2 NA
rs4942486 rs4942486 13 32953388 T C NA 0 0 83364 183387 100892 0 367643 0.476162 1 1 0 0 1316 2880 1473 0 5669 0.486153 1 1 0 0 82048 180507 99419 0 361974 0.476005 1 1 -29254.4 -29251.9 -0.0420411 0.0189404 0.0264424 1 0.0264755 2 NA
rs1341267 rs1341267 13 95284980 C A NA 0 0 59052 176304 132287 0 367643 0.400399 1 1 0 0 912 2764 1993 0 5669 0.404657 1 1 0 0 58140 173540 130294 0 361974 0.400333 1 1 -29254.4 -29253.9 -0.0180979 0.0192748 0.347762 1 0.348034 2 NA
rs8017377 rs8017377 14 24883887 G A NA 0 0 101701 183243 82699 0 367643 0.474157 1 1 0 0 1632 2807 1230 0 5669 0.464544 1 1 0 0 100069 180436 81469 0 361974 0.474308 1 1 -29254.4 -29252 -0.0413657 0.018979 0.0292912 1 0.0292192 2 NA
rs4983559 rs4983559 14 105277209 G A NA 0 0 54863 174774 138006 0 367643 0.386924 1 1 0 0 877 2646 2146 0 5669 0.388075 1 1 0 0 53986 172128 135860 0 361974 0.386906 1 1 -29254.4 -29254.3 -0.00728644 0.0194512 0.707957 1 0.70803 2 NA
rs2412710 rs2412710 15 42683787 G A NA 0 0 354500 13031 112 0 367643 0.018027 1 1 0 0 5459 208 2 0 5669 0.0186982 1 1 0 0 349041 12823 110 0 361974 0.0180165 1 1 -29254.4 -29254.2 0.0406546 0.0699541 0.561132 1 0.563588 2 NA
15:44211273_T_C rs492571 15 44211273 T C NA 0 0 337467 29527.7 648.675 -8.14907e-10 367643 0.0419225 0.997857 0.997857 0 0 5213.54 444.455 11.0039 0 5669 0.0411415 0.99723 0.99723 0 0 332253 29083.2 637.671 -1.54543e-12 361974 0.0419347 0.997867 0.997867 -29254.4 -29254.3 -0.0141924 0.0477383 0.76624 1 0.765761 2 NA
rs1532085 rs1532085 15 58683366 A G NA 0 0 55036 174219 138388 0 367643 0.38664 1 1 0 0 867 2677 2125 0 5669 0.389046 1 1 0 0 54169 171542 136263 0 361974 0.386602 1 1 -29254.4 -29254.2 -0.0107083 0.0194155 0.581269 1 0.581415 2 NA
15:58731153_G_C rs261342 15 58731153 G C NA 0 0 17976.2 126343 223324 -1.64146e-08 367643 0.220725 0.988362 0.988362 0 0 280.235 1927.16 3461.6 0 5669 0.219407 0.989118 0.989118 0 0 17696 124416 219862 -2.61116e-11 361974 0.220745 0.988351 0.988351 -29254.4 -29254.4 0.00615139 0.0229925 0.789054 1 0.788938 2 NA
rs2652834 rs2652834 15 63396867 A G NA 0 0 12888 111863 242892 0 367643 0.187191 1 1 0 0 182 1719 3768 0 5669 0.183718 1 1 0 0 12706 110144 239124 0 361974 0.187245 1 1 -29254.4 -29254 0.0215393 0.0244427 0.3782 1 0.377151 2 NA
15:72566615_C_T rs1035744 15 72566615 C T NA 0 0 26417.8 145276 195949 4.30737e-09 367643 0.269435 0.995229 0.995229 0 0 393.129 2228.54 3047.33 0 5669 0.265902 0.99538 0.99538 0 0 26024.7 143048 192902 -6.11067e-12 361974 0.26949 0.995227 0.995227 -29254.4 -29254.1 0.0173487 0.0215148 0.420034 1 0.419427 2 NA
rs3198697 rs3198697 16 15129940 C T NA 0 0 129024 177270 61349 0 367643 0.407961 1 1 0 0 1977 2726 966 0 5669 0.410831 1 1 0 0 127047 174544 60383 0 361974 0.407916 1 1 -29254.4 -29254.3 0.00979819 0.0192277 0.610341 1 0.610442 2 NA
rs749671 rs749671 16 31088347 G A NA 0 0 144942 171612 51089 0 367643 0.372359 1 1 0 0 2239 2641 789 0 5669 0.372111 1 1 0 0 142703 168971 50300 0 361974 0.372362 1 1 -29254.4 -29254.4 0.00021994 0.0195848 0.99104 1 0.99104 1 NA
16:53799977_T_G rs9930333 16 53799977 T G NA 0 0 122315 179595 65732.5 4.07454e-10 367643 0.423046 0.999843 0.999843 0 0 1892.75 2770.27 1005.98 0 5669 0.421788 0.999749 0.999749 0 0 120423 176825 64726.6 -4.61853e-13 361974 0.423066 0.999845 0.999845 -29254.4 -29254.4 -0.00422066 0.0191817 0.825844 1 0.825826 2 NA
rs9989419 rs9989419 16 56985139 A G NA 0 0 57313 175506 134824 0 367643 0.394584 1 1 0 0 902 2646 2121 0 5669 0.392485 1 1 0 0 56411 172860 132703 0 361974 0.394617 1 1 -29254.4 -29254.3 0.00898829 0.0193764 0.642734 1 0.642631 2 NA
rs5880 rs5880 16 57015091 G C NA 0 0 327986 38441 1216 0 367643 0.0555879 1 1 0 0 5069 582 18 0 5669 0.054507 1 1 0 0 322917 37859 1198 0 361974 0.0556048 1 1 -29254.4 -29254.2 -0.0246414 0.0416167 0.553781 1 0.552361 2 NA
rs16942887 rs16942887 16 67928042 G A NA 0 0 287956 74708 4979 0 367643 0.115147 1 1 0 0 4462 1123 84 0 5669 0.113865 1 1 0 0 283494 73585 4895 0 361974 0.115167 1 1 -29254.4 -29254.3 -0.00828488 0.0297744 0.780817 1 0.780595 2 NA
16:72057282_A_G rs2288002 16 72057282 A G NA 0 0 69255.7 180711 117676 1.39698e-09 367643 0.434148 0.99485 0.99485 0 0 1105.21 2756.03 1807.76 0 5669 0.438035 0.996237 0.996237 0 0 68150.5 177955 115868 -2.86926e-12 361974 0.434087 0.994828 0.994828 -29254.4 -29254.1 -0.0141493 0.0191298 0.459516 1 0.459645 2 NA
rs2000999 rs2000999 16 72108093 G A NA 0 0 241573 112715 13355 0 367643 0.18962 1 1 0 0 3706 1762 201 0 5669 0.190863 1 1 0 0 237867 110953 13154 0 361974 0.189601 1 1 -29254.4 -29254.3 0.0118233 0.0240743 0.623343 1 0.623754 2 NA
rs2925979 rs2925979 16 81534790 T C NA 0 0 33101 154536 180006 0 367643 0.300207 1 1 0 0 525 2369 2775 0 5669 0.301552 1 1 0 0 32576 152167 177231 0 361974 0.300186 1 1 -29254.4 -29254.3 -0.00633696 0.020631 0.758723 1 0.758818 2 NA
rs314253 rs314253 17 7091650 T C NA 0 0 155761 167026 44856 0 367643 0.349168 1 1 0 0 2433 2536 700 0 5669 0.347151 1 1 0 0 153328 164490 44156 0 361974 0.349199 1 1 -29254.4 -29254.2 -0.010985 0.0198836 0.580629 1 0.580425 2 NA
rs4791641 rs4791641 17 8161149 C T NA 0 0 90816 183529 93298 0 367643 0.496624 1 1 0 0 1370 2830 1469 0 5669 0.491268 1 1 0 0 89446 180699 91829 0 361974 0.496708 1 1 -29254.4 -29253.9 0.0195493 0.0189374 0.301926 1 0.301903 2 NA
17:37821435_G_T rs931992 17 37821435 G T NA 0 0 40720.2 163166 163757 3.49246e-10 367643 0.332668 0.998046 0.998046 0 0 625.384 2584.13 2459.49 0 5669 0.338234 0.997996 0.997996 0 0 40094.8 160581 161298 -2.4194e-12 361974 0.332581 0.998046 0.998046 -29254.4 -29253.5 -0.0262076 0.0200358 0.19086 1 0.191473 2 NA
rs8077889 rs8077889 17 41878166 A C NA 0 0 227111 123853 16679 0 367643 0.213809 1 1 0 0 3547 1889 233 0 5669 0.207709 1 1 0 0 223564 121964 16446 0 361974 0.213905 1 1 -29254.4 -29253.1 -0.0370469 0.0233573 0.112718 1 0.111471 2 NA
17:45391804_T_C rs7225700 17 45391804 T C NA 0 0 46242.7 168507 152894 5.82077e-11 367643 0.354953 0.999518 0.999518 0 0 687.541 2584 2397.45 0 5669 0.349187 0.999691 0.999691 0 0 45555.2 165923 150496 -3.05533e-13 361974 0.355043 0.999516 0.999516 -29254.4 -29253.6 0.0255162 0.01988 0.199314 1 0.198762 2 NA
17:66882466_T_G rs4148005 17 66882466 T G NA 0 0 171418 159435 36790.2 -6.17001e-09 367643 0.316904 0.998377 0.998377 0 0 2611.59 2502.89 554.522 0 5669 0.318569 0.998345 0.998345 0 0 168806 156932 36235.6 -1.21698e-11 361974 0.316878 0.998377 0.998377 -29254.4 -29254.3 0.00655567 0.0203608 0.747471 1 0.747565 2 NA
17:76388202_A_G rs4969178 17 76388202 A G NA 0 0 55554.9 174880 137208 1.98488e-08 367643 0.388951 0.976307 0.976307 0 0 840.482 2743.44 2085.07 0 5669 0.390228 0.976849 0.976849 0 0 54714.4 172137 135123 -7.16562e-11 361974 0.388931 0.976299 0.976299 -29254.4 -29254.3 -0.00548692 0.0196432 0.779992 1 0.780035 2 NA
rs4939883 rs4939883 18 47167214 T C NA 0 0 11824 108397 247422 0 367643 0.179583 1 1 0 0 193 1683 3793 0 5669 0.182484 1 1 0 0 11631 106714 243629 0 361974 0.179538 1 1 -29254.4 -29254.1 -0.0175206 0.0245411 0.475271 1 0.47606 2 NA
18:47209143_C_T rs11660468 18 47209143 C T NA 0 0 136043 174701 56899.6 4.01633e-09 367643 0.392364 0.997576 0.997576 0 0 2136.49 2681.48 851.031 0 5669 0.386624 0.997963 0.997963 0 0 133906 172019 56048.6 -1.63674e-11 361974 0.392454 0.99757 0.99757 -29254.4 -29253.6 -0.0236784 0.0194289 0.22295 1 0.22255 2 NA
18:57798110_C_T rs952044 18 57798110 C T NA 0 0 165305 162609 39729.3 4.59841e-09 367643 0.329215 0.990504 0.990504 0 0 2536.89 2509.59 622.525 0 5669 0.331155 0.991654 0.991654 0 0 162768 160099 39106.8 -7.52332e-12 361974 0.329185 0.990486 0.990486 -29254.4 -29254.3 0.00852249 0.0202167 0.673348 1 0.673492 2 NA
19:8431581_G_A rs2278236 19 8431581 G A NA 0 0 86128.3 183824 97691 3.60887e-09 367643 0.484275 0.99757 0.99757 0 0 1345.95 2802.31 1520.74 0 5669 0.484583 0.997329 0.997329 0 0 84782.4 181021 96170.2 -1.88694e-11 361974 0.48427 0.997574 0.997574 -29254.4 -29254.4 -0.00115313 0.0189788 0.951551 1 0.951552 2 NA
rs6511720 rs6511720 19 11202306 G T NA 0 0 285494 77068 5081 0 367643 0.118634 1 1 0 0 4393 1179 97 0 5669 0.121097 1 1 0 0 281101 75889 4984 0 361974 0.118596 1 1 -29254.4 -29254.1 0.0228222 0.0290587 0.43223 1 0.433507 2 NA
19:11227602_C_T rs688 19 11227602 C T NA 0 0 110675 182477 74491.8 -2.32831e-10 367643 0.450791 0.999301 0.999301 0 0 1656.36 2893.8 1118.83 0 5669 0.45259 0.999476 0.999476 0 0 109018 179583 73372.9 -1.41931e-12 361974 0.450763 0.999298 0.999298 -29254.4 -29254.3 0.00532753 0.0190494 0.779731 1 0.779749 2 NA
19:19407718_T_C rs10401969 19 19407718 T C NA 0 0 313405 52120.4 2117.37 8.73115e-10 367643 0.0766438 0.997444 0.997444 0 0 4834.48 799.627 34.8941 0 5669 0.0766816 0.997453 0.997453 0 0 308571 51320.7 2082.47 -1.01785e-12 361974 0.0766432 0.997444 0.997444 -29254.4 -29254.4 0.00118601 0.0356622 0.97347 1 0.973487 1 NA
rs731839 rs731839 19 33899065 G A NA 0 0 41270 163841 162532 0 367643 0.335082 1 1 0 0 627 2582 2460 0 5669 0.338331 1 1 0 0 40643 161259 160072 0 361974 0.335031 1 1 -29254.4 -29254.1 -0.0163544 0.0200196 0.413974 1 0.414374 2 NA
19:35556744_T_C rs1688030 19 35556744 T C NA 0 0 1691.18 45801.9 320150 4.07454e-10 367643 0.0668914 0.998272 0.998272 0 0 19 666.988 4983.01 0 5669 0.0621792 0.998751 0.998751 0 0 1672.18 45134.9 315167 -3.23297e-13 361974 0.0669652 0.998265 0.998265 -29254.4 -29252.6 0.0733213 0.0391876 0.0613403 1 0.0586655 3 NA
rs6859 rs6859 19 45382034 A G NA 0 0 65627 179040 122976 0 367643 0.422004 1 1 0 0 1028 2743 1898 0 5669 0.423267 1 1 0 0 64599 176297 121078 0 361974 0.421985 1 1 -29254.4 -29254.3 -0.00543633 0.01915 0.776502 1 0.776531 2 NA
rs7254892 rs7254892 19 45389596 G A NA 0 0 344933 22370 340 0 367643 0.0313483 1 1 0 0 5284 375 10 0 5669 0.0348386 1 1 0 0 339649 21995 330 0 361974 0.0312937 1 1 -29254.4 -29251.8 0.119235 0.0517807 0.0212956 1 0.0236622 3 NA
rs492602 rs492602 19 49206417 A G NA 0 0 89567 183226 94850 0 367643 0.492815 1 1 0 0 1385 2827 1457 0 5669 0.49365 1 1 0 0 88182 180399 93393 0 361974 0.492802 1 1 -29254.4 -29254.3 -0.00911095 0.0190146 0.631828 1 0.631834 2 NA
rs17695224 rs17695224 19 52324216 G A NA 0 0 197528 144075 26040 0 367643 0.266774 1 1 0 0 3034 2227 408 0 5669 0.268389 1 1 0 0 194494 141848 25632 0 361974 0.266748 1 1 -29254.4 -29254.3 0.00863684 0.021386 0.68632 1 0.686511 2 NA
rs103294 rs103294 19 54797848 C T NA 0 0 221283 127606 18754 0 367643 0.224558 1 1 0 0 3419 1978 272 0 5669 0.222438 1 1 0 0 217864 125628 18482 0 361974 0.224591 1 1 -29254.4 -29254.1 -0.0185489 0.0227918 0.415738 1 0.414968 2 NA
rs364585 rs364585 20 12962718 A G NA 0 0 56358 175315 135970 0 367643 0.391726 1 1 0 0 864 2707 2098 0 5669 0.391162 1 1 0 0 55494 172608 133872 0 361974 0.391735 1 1 -29254.4 -29254.4 0.00502123 0.0194117 0.795889 1 0.795854 2 NA
rs2328223 rs2328223 20 17845921 A C NA 0 0 242999 111748 12896 0 367643 0.187056 1 1 0 0 3761 1710 198 0 5669 0.185747 1 1 0 0 239238 110038 12698 0 361974 0.187077 1 1 -29254.4 -29254.4 -0.00472464 0.0243478 0.846139 1 0.846066 2 NA
20:34154741_C_T rs7264396 20 34154741 C T NA 0 0 229301 122209 16133.7 -5.82077e-10 367643 0.21009 0.999709 0.999709 0 0 3568.04 1859.96 241 0 5669 0.206559 0.999834 0.999834 0 0 225733 120349 15892.7 -9.23706e-14 361974 0.210145 0.999707 0.999707 -29254.4 -29254.1 -0.0163659 0.0234284 0.484833 1 0.48416 2 NA
20:39180436_T_C rs6016381 20 39180436 T C NA 0 0 134763 175280 57600.3 2.18279e-08 367643 0.395058 0.976161 0.976161 0 0 2077.58 2735.95 855.471 2.22045e-16 5669 0.392211 0.976391 0.976391 0 0 132685 172544 56744.9 -3.71925e-11 361974 0.395102 0.976157 0.976157 -29254.4 -29254.1 -0.0156325 0.0196297 0.425817 1 0.425562 2 NA
20:39724338_T_C rs6065311 20 39724338 T C NA 0 0 99710.9 183970 83962.3 -6.40284e-10 367643 0.478582 0.999483 0.999483 0 0 1562.93 2904.98 1201.09 0 5669 0.468086 0.999621 0.999621 0 0 98148 181065 82761.2 -5.68434e-13 361974 0.478746 0.999481 0.999481 -29254.4 -29252 -0.0418269 0.0190092 0.0277823 1 0.0277201 2 NA
rs1800961 rs1800961 20 43042364 C T NA 0 0 345102 22187 354 0 367643 0.0311375 1 1 0 0 5297 367 5 0 5669 0.033251 1 1 0 0 339805 21820 349 0 361974 0.0311044 1 1 -29254.4 -29253.6 0.0671872 0.0528273 0.203434 1 0.208013 2 NA
20:44585420_A_G rs4465830 20 44585420 A G NA 0 0 243312 111575 12755.9 1.74623e-10 367643 0.18644 0.999604 0.999604 0 0 3700.13 1774.84 194.031 0 5669 0.190766 0.999411 0.999411 0 0 239612 109800 12561.9 -9.166e-13 361974 0.186373 0.999607 0.999607 -29254.4 -29253.7 0.0275777 0.0241103 0.2527 1 0.254008 2 NA
rs181362 rs181362 22 21932068 C T NA 0 0 239971 113974 13698 0 367643 0.192265 1 1 0 0 3667 1811 191 0 5669 0.19342 1 1 0 0 236304 112163 13507 0 361974 0.192247 1 1 -29254.4 -29254.3 0.0119689 0.0239708 0.617558 1 0.617975 2 NA
rs5763662 rs5763662 22 30378703 C T NA 0 0 351180 16289 174 0 367643 0.0226266 1 1 0 0 5420 244 5 0 5669 0.0224025 1 1 0 0 345760 16045 169 0 361974 0.0226301 1 1 -29254.4 -29254.4 0.00220057 0.0640397 0.972588 1 0.972625 1 NA
22:38595411_G_A rs3761445 22 38595411 G A NA 0 0 59207 176674 131763 -3.66708e-09 367643 0.401323 0.998254 0.998254 0 0 901.161 2651.96 2115.87 0 5669 0.392863 0.998354 0.998354 0 0 58305.8 174022 129647 -2.61835e-12 361974 0.401456 0.998253 0.998253 -29254.4 -29252.8 0.0349745 0.0194009 0.0714321 1 0.0710954 2 NA
# Completed successfully at 2019-06-21 21:21:55
