# Supplementary material for: Predicting the effect of statins on cancer risk using genetic variants from a Mendelian randomization study in the UK Biobank
Source: eLife. 2020 Oct 13;9:e57191. doi: 10.7554/eLife.57191 (PMC7553780; doi:10.7554/eLife.57191)
Supplement: Source data 1. [file elife-57191-data1.zip › Steve_April_ca_oeso.out]

# Analysis: "SNPTEST analysis, started 2019-06-21 22:20:42"
#  started: 2019-06-21 22:28:55
# 
# Analysis properties:
#   -cov_names PC1 PC2 PC3 PC4 PC5 PC6 PC7 PC8 PC9 PC10 (user-supplied)
#   -data /scratch/am2609/Gwas/projects/Steve_April/bgen/Steve_April.bgen /scratch/am2609/Gwas/projects/Steve_April/input/cancer.sample (user-supplied)
#   -exclude_samples /scratch/am2609/Gwas/input_all/exclusion_list.txt (user-supplied)
#   -frequentist 1 (user-supplied)
#   -method newml (user-supplied)
#   -o /scratch/am2609/Gwas/projects/Steve_April/output/Steve_April_ca_oeso.out (user-supplied)
#   -pheno ca_oeso (user-supplied)
# 
alternate_ids rsid chromosome position alleleA alleleB incorrectly_coded all_A all_B all_AA all_AB all_BB all_NULL all_total all_maf all_info all_impute_info cases_A cases_B cases_AA cases_AB cases_BB cases_NULL cases_total cases_maf cases_info cases_impute_info controls_A controls_B controls_AA controls_AB controls_BB controls_NULL controls_total controls_maf controls_info controls_impute_info frequentist_add_null_ll frequentist_add_alternative_ll frequentist_add_beta_1:add/ca_oeso=1 frequentist_add_se_1 frequentist_add_wald_pvalue_1 frequentist_add_degrees_of_freedom frequentist_add_lrt_pvalue iterations comment
rs10903129 rs10903129 01 25768937 A G NA 0 0 72176 181083 114384 0 367643 0.442596 1 1 0 0 158 422 269 0 849 0.434629 1 1 0 0 72018 180661 114115 0 366794 0.442615 1 1 -5986.46 -5986.32 0.0259514 0.0489882 0.596286 1 0.596084 2 NA
rs4660293 rs4660293 01 40028180 A G NA 0 0 215542 132037 20064 0 367643 0.234147 1 1 0 0 492 314 43 0 849 0.235571 1 1 0 0 215050 131723 20021 0 366794 0.234144 1 1 -5986.46 -5986.45 0.00919692 0.0573561 0.872607 1 0.872708 2 NA
rs2479394 rs2479394 01 55486064 G A NA 0 0 28479 148028 191136 0 367643 0.278784 1 1 0 0 62 338 449 0 849 0.272085 1 1 0 0 28417 147690 190687 0 366794 0.2788 1 1 -5986.46 -5986.29 0.0320913 0.0546419 0.557001 1 0.556052 2 NA
rs11206510 rs11206510 01 55496039 T C NA 0 0 242656 111981 13006 0 367643 0.187673 1 1 0 0 561 259 29 0 849 0.18669 1 1 0 0 242095 111722 12977 0 366794 0.187675 1 1 -5986.46 -5986.46 -0.00603652 0.0623692 0.922896 1 0.922847 2 NA
1:55502137_C_G rs2149041 01 55502137 C G NA 0 0 242393 112210 13040.4 4.07454e-09 367643 0.188077 0.992299 0.992299 0 0 569.937 247.188 31.8745 0 849 0.18312 0.994944 0.994944 0 0 241823 111963 13008.5 1.00293e-11 366794 0.188089 0.992293 0.992293 -5986.46 -5986.34 -0.0307334 0.062977 0.625543 1 0.624421 2 NA
rs2479409 rs2479409 01 55504650 G A NA 0 0 44719 166839 156085 0 367643 0.348541 1 1 0 0 108 361 380 0 849 0.339812 1 1 0 0 44611 166478 155705 0 366794 0.348561 1 1 -5986.46 -5986.17 0.0390059 0.051275 0.446824 1 0.445891 2 NA
rs10888897 rs10888897 01 55513061 T C NA 0 0 56462 175531 135650 0 367643 0.392303 1 1 0 0 147 379 323 0 849 0.396349 1 1 0 0 56315 175152 135327 0 366794 0.392294 1 1 -5986.46 -5986.4 -0.0175917 0.0497202 0.723478 1 0.723639 2 NA
1:55518752_C_T rs7552841 01 55518752 C T NA 0 0 142970 172753 51920.5 2.36905e-08 367643 0.376172 0.933839 0.933839 0 0 338.925 397.055 113.02 0 849 0.366958 0.931931 0.931931 0 0 142631 172356 51807.4 6.2208e-11 366794 0.376193 0.933843 0.933843 -5986.46 -5986.13 -0.042468 0.0522853 0.416656 1 0.415723 2 NA
rs562556 rs562556 01 55524237 G A NA 0 0 11876 108138 247629 0 367643 0.179372 1 1 0 0 33 260 556 0 849 0.191991 1 1 0 0 11843 107878 247073 0 366794 0.179343 1 1 -5986.46 -5985.65 -0.0790867 0.0617009 0.199921 1 0.203602 2 NA
1:55958030_C_T rs1998013 01 55958030 C T NA 0 0 365213 2424.65 5.47451 -1.92085e-09 367643 0.00331245 0.924788 0.924788 0 0 844.51 4.4902 0 0 849 0.0026444 0.882618 0.882618 0 0 364368 2420.16 5.47451 5.11591e-13 366794 0.003314 0.924866 0.924866 -5986.46 -5986.34 -0.240691 0.506494 0.634637 1 0.619974 3 NA
1:62953373_G_A rs10493326 01 62953373 G A NA 0 0 204911 139081 23651.2 4.94765e-09 367643 0.253484 0.986538 0.986538 0 0 485.278 303.49 60.2314 0 849 0.249678 0.990627 0.990627 0 0 204425 138778 23591 7.64189e-12 366794 0.253493 0.986528 0.986528 -5986.46 -5986.39 -0.021381 0.0564004 0.704618 1 0.704115 2 NA
1:63133930_G_A rs4587594 01 63133930 G A NA 0 0 154571 167745 45327.3 -3.43425e-09 367643 0.351427 0.999167 0.999167 0 0 374.016 366.004 108.98 0 849 0.343913 0.99991 0.99991 0 0 154197 167379 45218.3 3.62377e-13 366794 0.351445 0.999165 0.999165 -5986.46 -5986.12 -0.0420547 0.0512024 0.411452 1 0.41045 2 NA
1:92993807_C_T rs6603981 01 92993807 C T NA 0 0 16188.4 118977 232477 -3.43425e-09 367643 0.205844 0.997189 0.997189 0 0 32.7765 284.776 531.447 0 849 0.206319 0.996489 0.996489 0 0 16155.6 118692 231946 -3.42482e-12 366794 0.205843 0.997191 0.997191 -5986.46 -5986.46 0.000959261 0.0598752 0.987218 1 0.987213 1 NA
rs12133576 rs12133576 01 93816400 A G NA 0 0 50176 170925 146542 0 367643 0.368941 1 1 0 0 116 397 336 0 849 0.370436 1 1 0 0 50060 170528 146206 0 366794 0.368937 1 1 -5986.46 -5986.46 -0.00211199 0.0502786 0.966494 1 0.966506 1 NA
rs646776 rs646776 01 109818530 C T NA 0 0 18205 127023 222415 0 367643 0.222271 1 1 0 0 33 295 521 0 849 0.212603 1 1 0 0 18172 126728 221894 0 366794 0.222294 1 1 -5986.46 -5985.97 0.0584355 0.0593854 0.325114 1 0.322427 2 NA
1:110198727_C_G rs1010167 01 110198727 C G NA 0 0 138015 174554 55073.9 -9.25502e-09 367643 0.387199 0.993892 0.993892 0 0 303.533 424.792 120.675 0 849 0.392309 0.995451 0.995451 0 0 137712 174129 54953.2 -2.64606e-11 366794 0.387187 0.993888 0.993888 -5986.46 -5986.35 0.0239182 0.0498983 0.631698 1 0.631995 2 NA
rs267733 rs267733 01 150958836 A G NA 0 0 258995 99148 9500 0 367643 0.160683 1 1 0 0 604 228 17 0 849 0.154299 1 1 0 0 258391 98920 9483 0 366794 0.160698 1 1 -5986.46 -5986.11 -0.0561668 0.0672896 0.403885 1 0.400859 2 NA
rs12145743 rs12145743 01 156700651 T G NA 0 0 161195 164538 41910 0 367643 0.337771 1 1 0 0 386 380 83 0 849 0.321555 1 1 0 0 160809 164158 41827 0 366794 0.337808 1 1 -5986.46 -5985.57 -0.0693158 0.0520823 0.183225 1 0.181469 2 NA
rs4650994 rs4650994 01 178515312 G A NA 0 0 81154 181922 104567 0 367643 0.468158 1 1 0 0 201 417 231 0 849 0.482332 1 1 0 0 80953 181505 104336 0 366794 0.468125 1 1 -5986.46 -5985.61 -0.0634256 0.0484941 0.190906 1 0.19111 2 NA
1:182150978_C_A rs1689797 01 182150978 C A NA 0 0 163441 163324 40878.1 -2.44472e-09 367643 0.333312 0.997402 0.997402 0 0 352.141 404.62 92.2392 0 849 0.346936 0.996615 0.996615 0 0 163089 162919 40785.8 -1.21876e-11 366794 0.33328 0.997404 0.997404 -5986.46 -5985.65 0.0654976 0.0511381 0.200265 1 0.201801 2 NA
rs2642438 rs2642438 01 220970028 A G NA 0 0 32490 153267 181886 0 367643 0.296819 1 1 0 0 69 342 438 0 849 0.282686 1 1 0 0 32421 152925 181448 0 366794 0.296852 1 1 -5986.46 -5985.62 0.0697645 0.0539314 0.195811 1 0.193585 2 NA
1:220985811_T_C rs903319 01 220985811 T C NA 0 0 198725 143094 25823.5 6.98492e-10 367643 0.264851 0.994977 0.994977 0 0 437.945 351.325 59.7294 0 849 0.277258 0.995564 0.995564 0 0 198287 142743 25763.8 -3.93285e-12 366794 0.264823 0.994976 0.994976 -5986.46 -5985.88 0.0588137 0.0544108 0.279733 1 0.281858 2 NA
rs4846914 rs4846914 01 230295691 G A NA 0 0 56760 176045 134838 0 367643 0.393813 1 1 0 0 122 397 330 0 849 0.377503 1 1 0 0 56638 175648 134508 0 366794 0.39385 1 1 -5986.46 -5985.62 0.064785 0.0502155 0.197002 1 0.195865 2 NA
1:230419344_G_A rs6680658 01 230419344 G A NA 0 0 216249 131491 19903 2.15368e-09 367643 0.232967 0.986 0.986 0 0 509.937 297.259 41.8039 0 849 0.224303 0.986939 0.986939 0 0 215739 131194 19861.2 1.20775e-11 366794 0.232987 0.985998 0.985998 -5986.46 -5986.08 -0.0509514 0.0586712 0.385163 1 0.382922 2 NA
1:234849339_G_A rs2587534 01 234849339 G A NA 0 0 85070.7 183737 98835.1 3.7835e-09 367643 0.48128 0.992502 0.992502 0 0 207.012 417.024 224.965 0 849 0.489427 0.992735 0.992735 0 0 84863.7 183320 98610.1 -1.03384e-11 366794 0.481261 0.992501 0.992501 -5986.46 -5986.26 -0.0311441 0.0488238 0.523547 1 0.5236 2 NA
rs1367117 rs1367117 02 21263900 G A NA 0 0 161878 164017 41748 0 367643 0.336621 1 1 0 0 394 365 90 0 849 0.320966 1 1 0 0 161484 163652 41658 0 366794 0.336658 1 1 -5986.46 -5985.27 -0.0800214 0.0520546 0.12423 1 0.122487 3 NA
rs515135 rs515135 02 21286057 T C NA 0 0 11884 108448 247311 0 367643 0.179816 1 1 0 0 28 228 593 0 849 0.167256 1 1 0 0 11856 108220 246718 0 366794 0.179845 1 1 -5986.46 -5985.62 0.0834415 0.0651284 0.200128 1 0.196002 2 NA
rs1260326 rs1260326 02 27730940 T C NA 0 0 57446 175555 134642 0 367643 0.395012 1 1 0 0 126 393 330 0 849 0.379859 1 1 0 0 57320 175162 134312 0 366794 0.395047 1 1 -5986.46 -5985.83 0.0560266 0.0500816 0.263265 1 0.262227 2 NA
2:27731212_T_C rs3817588 02 27731212 T C NA 0 0 237991 115461 14190.9 -2.42726e-08 367643 0.195629 0.980656 0.980656 0 0 541.157 277.686 30.1569 0 849 0.199058 0.979739 0.979739 0 0 237450 115184 14160.7 -1.61648e-11 366794 0.195621 0.980658 0.980658 -5986.46 -5986.43 0.0160835 0.061416 0.793415 1 0.793749 2 NA
rs6544713 rs6544713 02 44073881 T C NA 0 0 38471 160739 168433 0 367643 0.32325 1 1 0 0 85 358 406 0 849 0.310954 1 1 0 0 38386 160381 168027 0 366794 0.323278 1 1 -5986.46 -5985.83 0.0589046 0.0524753 0.261641 1 0.2599 2 NA
rs4148218 rs4148218 02 44099582 G A NA 0 0 245310 109945 12388 0 367643 0.183223 1 1 0 0 550 265 34 0 849 0.196113 1 1 0 0 244760 109680 12354 0 366794 0.183193 1 1 -5986.46 -5985.48 0.086257 0.0611961 0.158682 1 0.162341 3 NA
rs2710642 rs2710642 02 63149557 G A NA 0 0 39460 161658 166525 0 367643 0.32719 1 1 0 0 96 359 394 0 849 0.324499 1 1 0 0 39364 161299 166131 0 366794 0.327196 1 1 -5986.46 -5986.45 0.00588897 0.0518958 0.909653 1 0.909622 2 NA
2:118576719_T_C rs17508045 02 118576719 T C NA 0 0 306025 58753.3 2864.9 3.49246e-10 367643 0.087698 0.997926 0.997926 0 0 698.918 139.169 10.9137 0 849 0.0948151 0.99844 0.99844 0 0 305326 58614.1 2853.99 2.00373e-12 366794 0.0876815 0.997925 0.997925 -5986.46 -5985.97 0.082738 0.0829915 0.318791 1 0.324206 2 NA
rs2030746 rs2030746 02 121309488 C T NA 0 0 125490 178620 63533 0 367643 0.415738 1 1 0 0 288 434 127 0 849 0.405183 1 1 0 0 125202 178186 63406 0 366794 0.415762 1 1 -5986.46 -5986.04 -0.0455398 0.04952 0.357769 1 0.3571 2 NA
2:135762344_C_T rs16831243 02 135762344 C T NA 0 0 297981 65527.4 4134.64 1.45519e-09 367643 0.100365 0.998032 0.998032 0 0 705.176 136.824 7 0 849 0.0888242 0.996879 0.996879 0 0 297276 65390.6 4127.64 4.61853e-12 366794 0.100391 0.998034 0.998034 -5986.46 -5986.07 -0.0746935 0.0858564 0.384311 1 0.379485 2 NA
2:165551201_T_C rs7607980 02 165551201 T C NA 0 0 284344 77922.9 5376.6 9.8953e-10 367643 0.120601 0.997628 0.997628 0 0 637.094 192.906 19 0 849 0.135987 0.997662 0.997662 0 0 283706 77729.9 5357.6 -6.60805e-13 366794 0.120565 0.997628 0.997628 -5986.46 -5984.48 0.143819 0.0709522 0.0426643 1 0.0463776 3 NA
2:165619163_T_G rs355838 02 165619163 T G NA 0 0 56394.1 175428 135821 -1.33878e-09 367643 0.391979 0.992057 0.992057 0 0 116.463 404.894 327.643 0 849 0.37563 0.993979 0.993979 0 0 56277.6 175023 135493 -2.57572e-12 366794 0.392016 0.992053 0.992053 -5986.46 -5985.46 0.0711201 0.0503851 0.158088 1 0.156896 2 NA
rs2287623 rs2287623 02 169830155 G A NA 0 0 57765 176327 133551 0 367643 0.39693 1 1 0 0 133 393 323 0 849 0.388104 1 1 0 0 57632 175934 133228 0 366794 0.39695 1 1 -5986.46 -5986.18 0.0376526 0.0499266 0.450754 1 0.450136 2 NA
rs1047891 rs1047891 02 211540507 C A NA 0 0 172182 158724 36737 0 367643 0.315793 1 1 0 0 376 387 86 0 849 0.329211 1 1 0 0 171806 158337 36651 0 366794 0.315762 1 1 -5986.46 -5985.81 0.059308 0.0516921 0.251244 1 0.252871 2 NA
rs1250229 rs1250229 02 216304384 T C NA 0 0 24475 143800 199368 0 367643 0.262143 1 1 0 0 49 331 469 0 849 0.25265 1 1 0 0 24426 143469 198899 0 366794 0.262165 1 1 -5986.46 -5986.02 0.0525756 0.0562174 0.349675 1 0.347652 2 NA
2:227122216_G_T rs1515110 02 227122216 G T NA 0 0 48616.5 170063 148964 2.56114e-09 367643 0.363526 0.998217 0.998217 0 0 105.514 396.02 347.467 0 849 0.357507 0.997748 0.997748 0 0 48511 169667 148617 -1.50635e-12 366794 0.36354 0.998218 0.998218 -5986.46 -5986.33 0.0261494 0.0507545 0.606404 1 0.605964 2 NA
rs11563251 rs11563251 02 234679384 C T NA 0 0 290918 72185 4540 0 367643 0.110522 1 1 0 0 672 169 8 0 849 0.108952 1 1 0 0 290246 72016 4532 0 366794 0.110525 1 1 -5986.46 -5986.44 -0.0157706 0.0779308 0.83963 1 0.839305 2 NA
3:12296469_G_A rs9875338 03 12296469 G A NA 0 0 132606 176147 58890 -2.91038e-10 367643 0.399745 0.998416 0.998416 0 0 294.329 426.49 128.18 0 849 0.40215 0.996998 0.996998 0 0 132312 175720 58761.8 -3.21876e-12 366794 0.399739 0.998419 0.998419 -5986.46 -5986.44 0.0093582 0.0496093 0.850376 1 0.850422 2 NA
rs7640978 rs7640978 03 32533010 C T NA 0 0 305159 59567 2917 0 367643 0.0889463 1 1 0 0 688 157 4 0 849 0.0971731 1 1 0 0 304471 59410 2913 0 366794 0.0889273 1 1 -5986.46 -5985.82 0.0942665 0.0820651 0.250688 1 0.256651 3 NA
Affx-22382690 rs2290547 03 47061183 G A NA 0 0 250154 106011 11478 0 367643 0.175397 1 1 0 0 569 249 31 0 849 0.183157 1 1 0 0 249585 105762 11447 0 366794 0.175379 1 1 -5986.46 -5986.13 0.051147 0.0627947 0.415352 1 0.417871 2 NA
3:50113034_A_G rs2240327 03 50113034 A G NA 0 0 100638 183372 83633 1.04774e-09 367643 0.476873 0.999813 0.999813 0 0 254.98 412.988 181.031 0 849 0.456449 0.99988 0.99988 0 0 100383 182959 83452 -3.90799e-13 366794 0.47692 0.999813 0.999813 -5986.46 -5985.18 -0.0791958 0.049575 0.110156 1 0.109877 2 NA
rs13326165 rs13326165 03 52532118 A G NA 0 0 15457 119234 232952 0 367643 0.204204 1 1 0 0 22 278 549 0 849 0.189635 1 1 0 0 15435 118956 232403 0 366794 0.204237 1 1 -5986.46 -5985.18 0.0983762 0.0621328 0.113348 1 0.109791 3 NA
rs6805251 rs6805251 03 119560606 T C NA 0 0 53883 173728 140032 0 367643 0.382836 1 1 0 0 110 430 309 0 849 0.382803 1 1 0 0 53773 173298 139723 0 366794 0.382836 1 1 -5986.46 -5986.46 -0.00464967 0.0500066 0.925919 1 0.925932 2 NA
rs17345563 rs17345563 03 132209203 A G NA 0 0 289342 73619 4682 0 367643 0.112858 1 1 0 0 660 173 16 0 849 0.12073 1 1 0 0 288682 73446 4666 0 366794 0.11284 1 1 -5986.46 -5985.88 0.0813803 0.0746167 0.275429 1 0.280367 2 NA
3:135932359_C_T rs687339 03 135932359 C T NA 0 0 19126.1 129473 219044 -5.87897e-09 367643 0.228108 0.997226 0.997226 0 0 39.9373 288.573 520.49 0 849 0.216989 0.997812 0.997812 0 0 19086.1 129184 218524 -1.53797e-11 366794 0.228134 0.997225 0.997225 -5986.46 -5985.87 0.0638639 0.0590224 0.27924 1 0.276371 2 NA
3:156798294_A_G rs1482852 03 156798294 A G NA 0 0 131835 177038 58770 2.21189e-09 367643 0.40063 0.996846 0.996846 0 0 285.373 416.463 147.165 0 849 0.418606 0.997423 0.997423 0 0 131550 176621 58622.9 -9.52127e-13 366794 0.400589 0.996844 0.996844 -5986.46 -5985 0.0846876 0.0494458 0.0867611 1 0.0875156 3 NA
3:170727218_G_A rs10513688 03 170727218 G A NA 0 0 299650 64523.6 3469.13 6.98492e-10 367643 0.0971891 0.999859 0.999859 0 0 673.988 166.012 9 0 849 0.10837 0.999881 0.999881 0 0 298976 64357.5 3460.13 -9.37916e-13 366794 0.0971632 0.999859 0.999859 -5986.46 -5985.1 0.131126 0.0782162 0.0936486 1 0.099305 3 NA
rs6831256 rs6831256 04 3473139 A G NA 0 0 122347 179591 65705 0 367643 0.422966 1 1 0 0 302 410 137 0 849 0.402827 1 1 0 0 122045 179181 65568 0 366794 0.423013 1 1 -5986.46 -5985.28 -0.0760222 0.0495867 0.125247 1 0.124365 2 NA
4:26062990_A_G rs10019888 04 26062990 A G NA 0 0 256257 101247 10139.8 2.09548e-09 367643 0.165277 0.990718 0.990718 0 0 579.078 246.106 23.8157 0 849 0.17299 0.991781 0.991781 0 0 255678 101000 10116 1.50386e-11 366794 0.16526 0.990715 0.990715 -5986.46 -5986.06 0.0582575 0.0644554 0.366079 1 0.369156 2 NA
rs442177 rs442177 04 88030261 G T NA 0 0 60686 177403 129554 0 367643 0.406338 1 1 0 0 141 417 291 0 849 0.411661 1 1 0 0 60545 176986 129263 0 366794 0.406326 1 1 -5986.46 -5986.34 -0.0244262 0.0493929 0.620932 1 0.621186 2 NA
4:88160140_C_T rs10029254 04 88160140 C T NA 0 0 217282 130595 19765.7 -4.07454e-10 367643 0.231375 0.999771 0.999771 0 0 493.004 304.996 51 0 849 0.239691 0.999987 0.999987 0 0 216789 130290 19714.7 9.66338e-13 366794 0.231355 0.999771 0.999771 -5986.46 -5986.2 0.0409645 0.0569452 0.471915 1 0.473489 2 NA
rs3822072 rs3822072 04 89741269 G A NA 0 0 110799 182140 74704 0 367643 0.45091 1 1 0 0 247 434 168 0 849 0.453475 1 1 0 0 110552 181706 74536 0 366794 0.450904 1 1 -5986.46 -5986.39 0.01834 0.0488542 0.707361 1 0.707442 2 NA
rs2602836 rs2602836 04 100014805 A G NA 0 0 64743 179602 123298 0 367643 0.420364 1 1 0 0 150 436 263 0 849 0.433451 1 1 0 0 64593 179166 123035 0 366794 0.420334 1 1 -5986.46 -5985.85 -0.0543042 0.0490999 0.268729 1 0.269329 2 NA
rs13107325 rs13107325 04 103188709 C T NA 0 0 314590 51084 1969 0 367643 0.0748307 1 1 0 0 703 142 4 0 849 0.0883392 1 1 0 0 313887 50942 1965 0 366794 0.0747995 1 1 -5986.46 -5984.28 0.183905 0.085906 0.032293 1 0.0367482 3 NA
rs6450176 rs6450176 05 53298025 G A NA 0 0 205174 139039 23430 0 367643 0.252825 1 1 0 0 480 310 59 0 849 0.252061 1 1 0 0 204694 138729 23371 0 366794 0.252827 1 1 -5986.46 -5986.46 -0.00160612 0.0559917 0.977116 1 0.977104 1 NA
5:55861786_C_T rs9686661 05 55861786 C T NA 0 0 235368 117459 14815.2 1.10595e-09 367643 0.200044 0.999703 0.999703 0 0 565.992 250.137 32.8706 0 849 0.18603 0.999505 0.999505 0 0 234802 117209 14782.3 -4.1922e-13 366794 0.200077 0.999704 0.999704 -5986.46 -5985.46 -0.0876784 0.0624241 0.160152 1 0.156364 3 NA
5:67714246_A_G rs4976033 05 67714246 A G NA 0 0 131266 176824 59552.2 1.78115e-08 367643 0.402468 0.972517 0.972517 0 0 317.282 402.329 129.388 0 849 0.389344 0.97254 0.97254 0 0 130949 176422 59422.8 6.79252e-11 366794 0.402498 0.972517 0.972517 -5986.46 -5985.95 -0.0509697 0.0505611 0.313415 1 0.312516 2 NA
5:74562029_C_G rs2006760 05 74562029 C G NA 0 0 232590 119597 15455.7 1.88011e-08 367643 0.204694 0.974957 0.974957 0 0 542.29 276.302 30.4078 0 849 0.198538 0.972102 0.972102 0 0 232048 119321 15425.3 3.01785e-11 366794 0.204708 0.974964 0.974964 -5986.46 -5986.35 -0.0288436 0.0618062 0.640731 1 0.639741 2 NA
rs7703051 rs7703051 05 74625487 C A NA 0 0 143744 172116 51783 0 367643 0.374932 1 1 0 0 341 396 112 0 849 0.365135 1 1 0 0 143403 171720 51671 0 366794 0.374954 1 1 -5986.46 -5986.21 -0.0358071 0.0504562 0.477911 1 0.477214 2 NA
5:74648496_G_T rs17238484 05 74648496 G T NA 0 0 220697 127980 18965.4 5.82077e-11 367643 0.225642 0.999474 0.999474 0 0 527.863 284.137 37 0 849 0.210917 0.999321 0.999321 0 0 220169 127696 18928.4 6.25278e-13 366794 0.225676 0.999474 0.999474 -5986.46 -5985.5 -0.0819799 0.0594872 0.168169 1 0.164841 3 NA
rs12916 rs12916 05 74656539 T C NA 0 0 132174 176634 58835 0 367643 0.400258 1 1 0 0 308 409 132 0 849 0.396349 1 1 0 0 131866 176225 58703 0 366794 0.400267 1 1 -5986.46 -5986.44 -0.0105194 0.0497105 0.832409 1 0.83235 2 NA
rs4530754 rs4530754 05 122855416 G A NA 0 0 76387 182339 108917 0 367643 0.455759 1 1 0 0 198 391 260 0 849 0.463486 1 1 0 0 76189 181948 108657 0 366794 0.455741 1 1 -5986.46 -5986.32 -0.0260768 0.0487442 0.592669 1 0.592791 2 NA
rs6882076 rs6882076 05 156390297 T C NA 0 0 49177 170283 148183 0 367643 0.36535 1 1 0 0 109 400 340 0 849 0.363958 1 1 0 0 49068 169883 147843 0 366794 0.365354 1 1 -5986.46 -5986.45 0.00526752 0.0504798 0.916892 1 0.916873 2 NA
6:16109163_A_C rs2294261 06 16109163 A C NA 0 0 95768.4 183285 88590.1 2.67755e-09 367643 0.490237 0.994417 0.994417 0 0 228.098 380.416 240.486 0 849 0.492704 0.993105 0.993105 0 0 95540.3 182904 88349.6 1.16298e-11 366794 0.490198 0.99442 0.99442 -5986.46 -5985.16 0.0785362 0.0487424 0.107125 1 0.1071 3 NA
6:26093141_G_A rs1800562 06 26093141 G A NA 0 0 313477 51911.4 2254.63 2.79397e-09 367643 0.0767329 0.997285 0.997285 0 0 735.882 107.11 6.00784 0 849 0.0701564 0.998702 0.998702 0 0 312741 51804.2 2248.62 3.8014e-12 366794 0.0767481 0.997282 0.997282 -5986.46 -5985.53 -0.127491 0.0953014 0.180973 1 0.173104 3 NA
rs2247056 rs2247056 06 31265490 T C NA 0 0 32592 153707 181344 0 367643 0.297695 1 1 0 0 90 364 395 0 849 0.320377 1 1 0 0 32502 153343 180949 0 366794 0.297643 1 1 -5986.46 -5985.15 -0.0850637 0.0523138 0.103944 1 0.105709 3 NA
6:34563164_A_G rs205262 06 34563164 A G NA 0 0 196653 144337 26652.4 8.14907e-10 367643 0.268796 0.998621 0.998621 0 0 467.165 313.835 68 0 849 0.264921 0.999503 0.999503 0 0 196186 144023 26584.4 1.95399e-12 366794 0.268805 0.998619 0.998619 -5986.46 -5986.42 -0.0153146 0.0550639 0.780917 1 0.780662 2 NA
6:43757896_C_A rs998584 06 43757896 C A NA 0 0 98516.4 183590 85536.2 -1.22818e-08 367643 0.482347 0.994692 0.994692 0 0 228.251 425.996 194.753 0 849 0.480272 0.996818 0.996818 0 0 98288.1 183164 85341.5 -3.69553e-11 366794 0.482352 0.994687 0.994687 -5986.46 -5986.45 -0.00582204 0.0487186 0.904877 1 0.904873 2 NA
rs17789218 rs17789218 06 100600097 T C NA 0 0 209856 135892 21895 0 367643 0.24437 1 1 0 0 497 302 50 0 849 0.236749 1 1 0 0 209359 135590 21845 0 366794 0.244388 1 1 -5986.46 -5986.27 -0.0356415 0.0572303 0.533434 1 0.53217 2 NA
6:116337503_G_A rs868943 06 116337503 G A NA 0 0 122660 178886 66096.8 -2.50293e-09 367643 0.423073 0.999376 0.999376 0 0 266.165 434.565 148.271 0 849 0.430569 0.99903 0.99903 0 0 122394 178452 65948.5 -4.41247e-12 366794 0.423056 0.999377 0.999377 -5986.46 -5986.33 0.0252414 0.0490804 0.607052 1 0.607266 2 NA
rs9491696 rs9491696 06 127452639 C G NA 0 0 94122 184018 89503 0 367643 0.493718 1 1 0 0 250 396 203 0 849 0.47232 1 1 0 0 93872 183622 89300 0 366794 0.493768 1 1 -5986.46 -5984.76 -0.089742 0.0487335 0.0655503 1 0.0653727 3 NA
6:139831757_T_C rs634869 06 139831757 T C NA 0 0 61843.2 177574 128225 -6.40284e-10 367643 0.409719 0.999687 0.999687 0 0 159 417.039 272.961 0 849 0.432885 0.999892 0.999892 0 0 61684.2 177157 127953 5.04485e-13 366794 0.409665 0.999687 0.999687 -5986.46 -5984.56 -0.0957307 0.0490192 0.050829 1 0.0513655 3 NA
6:152040291_T_C rs12525163 06 152040291 T C NA 0 0 193889 146385 27368.9 7.567e-10 367643 0.27353 0.998573 0.998573 0 0 437.137 339.502 72.3608 0 849 0.285173 0.996536 0.996536 0 0 193452 146045 27296.6 -2.60769e-12 366794 0.273503 0.998578 0.998578 -5986.46 -5985.95 0.0550234 0.0539953 0.308184 1 0.310097 2 NA
6:160575985_C_T rs2297374 06 160575985 C T NA 0 0 144005 171907 51731.5 -5.76256e-09 367643 0.374507 0.996826 0.996826 0 0 320.102 390.757 138.141 0 849 0.392838 0.997403 0.997403 0 0 143685 171516 51593.3 -2.05844e-11 366794 0.374464 0.996825 0.996825 -5986.46 -5985.05 0.0838486 0.0497928 0.0921913 1 0.0932113 3 NA
rs1564348 rs1564348 06 160578860 T C NA 0 0 253320 103781 10542 0 367643 0.169818 1 1 0 0 613 212 24 0 849 0.153121 1 1 0 0 252707 103569 10518 0 366794 0.169857 1 1 -5986.46 -5984.59 -0.12877 0.06754 0.0565754 1 0.0530173 3 NA
rs702485 rs702485 07 6449272 A G NA 0 0 109073 182191 76379 0 367643 0.455536 1 1 0 0 231 439 179 0 849 0.469376 1 1 0 0 108842 181752 76200 0 366794 0.455504 1 1 -5986.46 -5985.93 0.0501267 0.048726 0.303599 1 0.303869 2 NA
7:16152174_T_A rs17286602 07 16152174 T A NA 0 0 120209 180211 67223.6 -9.31323e-10 367643 0.42794 0.996459 0.996459 0 0 271.78 400.576 176.643 0 849 0.443971 0.998002 0.998002 0 0 119937 179810 67046.9 -1.06368e-11 366794 0.427903 0.996455 0.996455 -5986.46 -5985.64 0.0627867 0.0490006 0.200072 1 0.200634 2 NA
rs10282707 rs10282707 07 17911038 C T NA 0 0 133679 176084 57880 0 367643 0.396912 1 1 0 0 325 391 133 0 849 0.386926 1 1 0 0 133354 175693 57747 0 366794 0.396935 1 1 -5986.46 -5986.22 -0.0342426 0.0499226 0.492768 1 0.492223 2 NA
rs12670798 rs12670798 07 21607352 T C NA 0 0 208530 136828 22285 0 367643 0.246704 1 1 0 0 475 330 44 0 849 0.246172 1 1 0 0 208055 136498 22241 0 366794 0.246705 1 1 -5986.46 -5986.45 -0.0059708 0.056447 0.915759 1 0.915717 2 NA
rs4722551 rs4722551 07 25991826 T C NA 0 0 260226 98082 9335 0 367643 0.158784 1 1 0 0 611 217 21 0 849 0.152532 1 1 0 0 259615 97865 9314 0 366794 0.158799 1 1 -5986.46 -5986.2 -0.0480175 0.0675322 0.477064 1 0.474616 2 NA
rs2073547 rs2073547 07 44582331 A G NA 0 0 245464 109051 13128 0 367643 0.18402 1 1 0 0 592 231 26 0 849 0.166667 1 1 0 0 244872 108820 13102 0 366794 0.18406 1 1 -5986.46 -5984.69 -0.120477 0.0648361 0.0631432 1 0.0596314 3 NA
rs217386 rs217386 07 44600695 G A NA 0 0 122011 179193 66439 0 367643 0.424421 1 1 0 0 242 436 171 0 849 0.458186 1 1 0 0 121769 178757 66268 0 366794 0.424343 1 1 -5986.46 -5982.33 0.140411 0.0487105 0.00394451 1 0.0040301 3 NA
rs4917014 rs4917014 07 50305863 T G NA 0 0 170033 160292 37318 0 367643 0.319506 1 1 0 0 382 372 95 0 849 0.330978 1 1 0 0 169651 159920 37223 0 366794 0.319479 1 1 -5986.46 -5985.85 0.0571519 0.0517435 0.269366 1 0.270916 2 NA
rs17145738 rs17145738 07 72982874 C T NA 0 0 283453 78574 5616 0 367643 0.122138 1 1 0 0 647 186 16 0 849 0.128386 1 1 0 0 282806 78388 5600 0 366794 0.122123 1 1 -5986.46 -5986.21 0.051941 0.0725335 0.473931 1 0.476781 2 NA
rs799160 rs799160 07 73060006 C T NA 0 0 96065 183981 87597 0 367643 0.488483 1 1 0 0 236 392 221 0 849 0.491166 1 1 0 0 95829 183589 87376 0 366794 0.488477 1 1 -5986.46 -5986.41 0.0150341 0.0486944 0.757516 1 0.757528 2 NA
7:116358044_A_G rs38855 07 116358044 A G NA 0 0 103008 183294 81340.4 -5.93718e-09 367643 0.470531 0.989759 0.989759 0 0 244.557 399.878 204.565 0 849 0.476447 0.991784 0.991784 0 0 102764 182894 81135.8 -7.23333e-12 366794 0.470517 0.989754 0.989754 -5986.46 -5986.35 0.0230611 0.0488651 0.636974 1 0.637039 2 NA
7:130444934_A_G rs3996352 07 130444934 A G NA 0 0 94827.4 183503 89312.7 3.14321e-09 367643 0.4925 0.996092 0.996092 0 0 230.667 410.663 207.671 0 849 0.486457 0.996753 0.996753 0 0 94596.7 183092 89105 -8.23519e-12 366794 0.492514 0.99609 0.99609 -5986.46 -5986.26 -0.0306925 0.0486803 0.528372 1 0.528323 2 NA
rs17173637 rs17173637 07 150529449 T C NA 0 0 308079 56892 2672 0 367643 0.0846419 1 1 0 0 729 116 4 0 849 0.0730271 1 1 0 0 307350 56776 2668 0 366794 0.0846688 1 1 -5986.46 -5985.02 -0.15524 0.0933901 0.0964567 1 0.0892451 3 NA
8:9184231_G_A rs4240624 08 9184231 G A NA 0 0 3037.28 61092.2 303513 1.74623e-10 367643 0.0913478 0.999323 0.999323 0 0 3 146.996 699.004 0 849 0.0901037 0.999972 0.999972 0 0 3034.28 60945.2 302814 -9.09495e-13 366794 0.0913507 0.999321 0.999321 -5986.46 -5986.43 0.0200646 0.0849155 0.813208 1 0.812708 2 NA
8:9267117_C_T rs9693857 08 9267117 C T NA 0 0 112966 181961 72716.1 -1.22236e-09 367643 0.44526 0.99529 0.99529 0 0 283.529 409.271 156.2 0 849 0.425012 0.995941 0.995941 0 0 112682 181552 72559.9 -1.32445e-11 366794 0.445307 0.995288 0.995288 -5986.46 -5985.2 -0.0779984 0.0493056 0.113664 1 0.113007 3 NA
8:15799853_G_C rs4332136 08 15799853 G C NA 0 0 361800 5821.84 21 3.14321e-09 367643 0.0079749 0.978214 0.978214 0 0 837.757 11.2431 0 0 849 0.0066214 0.979795 0.979795 0 0 360962 5810.59 21 5.50671e-12 366794 0.00797804 0.978211 0.978211 -5986.46 -5986.28 -0.175039 0.302887 0.56333 1 0.551865 3 NA
rs4921914 rs4921914 08 18272438 C T NA 0 0 17863 128037 221743 0 367643 0.22272 1 1 0 0 52 273 524 0 849 0.222026 1 1 0 0 17811 127764 221219 0 366794 0.222722 1 1 -5986.46 -5986.46 0.00295886 0.0586557 0.959768 1 0.959757 2 NA
rs12678919 rs12678919 08 19844222 A G NA 0 0 299569 64598 3476 0 367643 0.0973091 1 1 0 0 707 137 5 0 849 0.0865724 1 1 0 0 298862 64461 3471 0 366794 0.0973339 1 1 -5986.46 -5985.42 -0.122662 0.0864284 0.15583 1 0.148925 3 NA
8:19865843_G_A rs894210 08 19865843 G A NA 0 0 77462.3 182791 107390 1.74623e-09 367643 0.459298 0.992946 0.992946 0 0 185.902 428.886 234.212 0 849 0.471549 0.990462 0.990462 0 0 77276.4 182362 107156 -6.20304e-12 366794 0.45927 0.992952 0.992952 -5986.46 -5986.02 -0.0461328 0.0489472 0.345936 1 0.346169 2 NA
rs10102164 rs10102164 08 55421614 G A NA 0 0 228406 122700 16537 0 367643 0.211855 1 1 0 0 526 287 36 0 849 0.211425 1 1 0 0 227880 122413 16501 0 366794 0.211856 1 1 -5986.46 -5986.44 -0.0131644 0.0595218 0.824961 1 0.824744 2 NA
8:59385919_C_T rs2326077 08 59385919 C T NA 0 0 41722.8 164216 161704 -2.85218e-09 367643 0.336823 0.998927 0.998927 0 0 115.004 348.725 385.271 0 849 0.340832 0.998845 0.998845 0 0 41607.8 163867 161319 -4.32721e-12 366794 0.336814 0.998927 0.998927 -5986.46 -5986.38 -0.0207668 0.0512963 0.685595 1 0.685924 2 NA
rs2293889 rs2293889 08 116599199 T G NA 0 0 68124 181368 118151 0 367643 0.431963 1 1 0 0 167 415 267 0 849 0.441107 1 1 0 0 67957 180953 117884 0 366794 0.431941 1 1 -5986.46 -5986.24 -0.0325747 0.0490746 0.506832 1 0.507108 2 NA
8:116663898_G_A rs2737252 08 116663898 G A NA 0 0 189831 148639 29173.6 1.57161e-09 367643 0.281504 0.996606 0.996606 0 0 445.525 333.365 70.1098 0 849 0.278907 0.997346 0.997346 0 0 189385 148306 29103.5 -2.2915e-12 366794 0.28151 0.996604 0.996604 -5986.46 -5986.39 -0.0199387 0.0542839 0.713392 1 0.712992 2 NA
8:121868551_G_T rs4871137 08 121868551 G T NA 0 0 37343.3 159071 171229 -1.97906e-09 367643 0.317913 0.997721 0.997721 0 0 82.2078 378.965 387.827 0 849 0.320012 0.998407 0.998407 0 0 37261.1 158692 170841 -4.84057e-12 366794 0.317908 0.997719 0.997719 -5986.46 -5986.4 -0.0181046 0.0521325 0.728381 1 0.728665 2 NA
8:126474306_G_A rs2980885 08 126474306 G A NA 0 0 18550.5 128653 220440 -2.40398e-08 367643 0.225428 0.979756 0.979756 0 0 45.9804 289.584 513.435 0 849 0.224703 0.978937 0.978937 0 0 18504.5 128363 219926 -6.46896e-11 366794 0.225429 0.979758 0.979758 -5986.46 -5986.46 0.00168276 0.0589349 0.977221 1 0.977207 1 NA
8:126482621_C_A rs2954022 08 126482621 C A NA 0 0 105014 183109 79520.4 -8.73115e-10 367643 0.465328 0.999672 0.999672 0 0 247.965 431.678 169.357 0 849 0.453706 0.999156 0.999156 0 0 104766 182677 79351.1 4.83169e-13 366794 0.465355 0.999673 0.999673 -5986.46 -5985.95 -0.049179 0.0488669 0.314229 1 0.313889 2 NA
8:126482621_C_T rs2954022 08 126482621 C T NA 0 0 367299 343.506 0.113725 4.19095e-09 367643 0.000467482 0.694179 0.694179 0 0 848.522 0.478431 0 0 849 0.000281762 0.284401 0.284401 0 0 366451 343.027 0.113725 5.3646e-12 366794 0.000467912 0.69475 0.69475 -5986.46 -5986.34 -4.15751 103.729 0.968029 1 0.62702 9 NA
rs4075205 rs4075205 08 144284709 T C NA 0 0 105980 182903 78760 0 367643 0.46298 1 1 0 0 245 428 176 0 849 0.459364 1 1 0 0 105735 182475 78584 0 366794 0.462989 1 1 -5986.46 -5986.41 -0.0156344 0.0487918 0.748641 1 0.748591 2 NA
8:145022657_G_T rs7832643 08 145022657 G T NA 0 0 130835 177109 59698.9 1.86265e-09 367643 0.403254 0.99187 0.99187 0 0 303.533 400.188 145.278 0 849 0.406799 0.989779 0.989779 0 0 130531 176709 59553.6 2.13163e-12 366794 0.403246 0.991875 0.991875 -5986.46 -5986.41 0.0160019 0.0497484 0.747712 1 0.747834 2 NA
9:2640759_A_G rs3780181 09 2640759 A G NA 0 0 319761 46182.4 1699.8 7.10133e-09 367643 0.0674323 0.983967 0.983967 0 0 745.318 101.694 1.98824 0 849 0.0622324 0.975629 0.975629 0 0 319015 46080.7 1697.81 1.247e-11 366794 0.0674444 0.983985 0.983985 -5986.46 -5986.07 -0.0888039 0.101872 0.383361 1 0.377019 2 NA
9:15304782_C_A rs686030 09 15304782 C A NA 0 0 7307.74 89274.9 271060 1.16415e-10 367643 0.141292 0.997838 0.997838 0 0 8 211.416 629.584 0 849 0.133931 0.998237 0.998237 0 0 7299.74 89063.5 270431 -9.23706e-14 366794 0.14131 0.997838 0.997838 -5986.46 -5986.07 0.0626866 0.0714404 0.380233 1 0.376603 2 NA
9:16904846_C_T rs7033354 09 16904846 C T NA 0 0 38090 160241 169312 -2.73576e-09 367643 0.321537 0.99779 0.99779 0 0 104.184 353.8 391.016 0 849 0.331077 0.998387 0.998387 0 0 37985.9 159888 168921 -6.90292e-12 366794 0.321515 0.997788 0.997788 -5986.46 -5985.94 -0.053006 0.0516804 0.305056 1 0.306519 2 NA
rs1883025 rs1883025 09 107664301 C T NA 0 0 204221 139492 23930 0 367643 0.254802 1 1 0 0 465 322 62 0 849 0.262662 1 1 0 0 203756 139170 23868 0 366794 0.254783 1 1 -5986.46 -5986.18 0.0411321 0.0552283 0.456414 1 0.45788 2 NA
9:107684230_T_G rs2472509 09 107684230 T G NA 0 0 166632 161775 39235.5 8.26549e-09 367643 0.326739 0.982562 0.982562 0 0 390.506 357.631 100.863 0 849 0.329421 0.982902 0.982902 0 0 166242 161418 39134.6 -2.62546e-12 366794 0.326732 0.982561 0.982561 -5986.46 -5986.43 0.0128425 0.0521605 0.805519 1 0.80566 2 NA
rs8176720 rs8176720 09 136132873 T C NA 0 0 165335 162059 40249 0 367643 0.329881 1 1 0 0 392 369 88 0 849 0.320966 1 1 0 0 164943 161690 40161 0 366794 0.329902 1 1 -5986.46 -5986.18 -0.0387387 0.0520378 0.456614 1 0.455587 2 NA
rs579459 rs579459 09 136154168 T C NA 0 0 230673 121134 15836 0 367643 0.207818 1 1 0 0 569 248 32 0 849 0.183746 1 1 0 0 230104 120886 15804 0 366794 0.207874 1 1 -5986.46 -5983.82 -0.142376 0.0629123 0.0236299 1 0.0216511 3 NA
10:5196273_A_G rs1781930 10 5196273 A G NA 0 0 11602.8 107622 248418 5.82077e-11 367643 0.177928 0.999538 0.999538 0 0 21 254.008 573.992 0 849 0.174327 0.999968 0.999968 0 0 11581.8 107368 247844 0 366794 0.177936 0.999537 0.999537 -5986.46 -5986.34 0.0310259 0.0640865 0.628297 1 0.627149 2 NA
rs970548 rs970548 10 46013277 A C NA 0 0 208592 136658 22393 0 367643 0.246767 1 1 0 0 480 332 37 0 849 0.239105 1 1 0 0 208112 136326 22356 0 366794 0.246784 1 1 -5986.46 -5986.19 -0.0421049 0.0569628 0.459807 1 0.458177 2 NA
10:65301725_T_C rs7897379 10 65301725 T C NA 0 0 99877.9 183743 84022.2 -1.04774e-09 367643 0.478436 0.9991 0.9991 0 0 204.922 439.075 205.004 0 849 0.499952 0.999768 0.999768 0 0 99673 183304 83817.2 -2.81375e-12 366794 0.478386 0.999098 0.999098 -5986.46 -5984.73 0.0905387 0.0486578 0.062783 1 0.062825 3 NA
rs2068888 rs2068888 10 94839642 G A NA 0 0 111308 181936 74399 0 367643 0.449803 1 1 0 0 262 410 177 0 849 0.449941 1 1 0 0 111046 181526 74222 0 366794 0.449803 1 1 -5986.46 -5986.46 0.00399019 0.0488486 0.934897 1 0.934902 2 NA
rs2255141 rs2255141 10 113933886 A G NA 0 0 27847 146638 193158 0 367643 0.275175 1 1 0 0 69 334 446 0 849 0.277974 1 1 0 0 27778 146304 192712 0 366794 0.275168 1 1 -5986.46 -5986.38 -0.0214068 0.0542723 0.693261 1 0.69372 2 NA
rs2923084 rs2923084 11 10388782 A G NA 0 0 248214 107729 11700 0 367643 0.178337 1 1 0 0 559 271 19 0 849 0.181979 1 1 0 0 247655 107458 11681 0 366794 0.178329 1 1 -5986.46 -5986.37 0.0266515 0.0629967 0.672249 1 0.673117 2 NA
11:14276999_G_A rs2303975 11 14276999 G A NA 0 0 290446 72723.9 4473.22 -2.32831e-10 367643 0.111073 0.995931 0.995931 0 0 683.776 156.227 8.99608 0 849 0.102603 0.996197 0.996197 0 0 289762 72567.7 4464.22 -2.11742e-12 366794 0.111093 0.99593 0.99593 -5986.46 -5985.78 -0.0923541 0.0803174 0.2502 1 0.244435 3 NA
11:18656271_C_T rs10832962 11 18656271 C T NA 0 0 24576.6 141039 202027 -3.49246e-09 367643 0.258664 0.997176 0.997176 0 0 67.1529 326.765 455.082 0 849 0.271537 0.997836 0.997836 0 0 24509.5 140712 201572 -1.45732e-11 366794 0.258635 0.997175 0.997175 -5986.46 -5985.69 -0.0683991 0.0547359 0.211438 1 0.213842 2 NA
rs326214 rs326214 11 47298360 G A NA 0 0 38540 160496 168607 0 367643 0.323107 1 1 0 0 97 377 375 0 849 0.336278 1 1 0 0 38443 160119 168232 0 366794 0.323076 1 1 -5986.46 -5985.89 -0.0549313 0.0514115 0.285311 1 0.286778 2 NA
rs17788930 rs17788930 11 47752775 A G NA 0 0 156993 166090 44560 0 367643 0.347089 1 1 0 0 364 370 115 0 849 0.353357 1 1 0 0 156629 165720 44445 0 366794 0.347075 1 1 -5986.46 -5986.33 0.0254897 0.0507695 0.61562 1 0.616064 2 NA
11:51512090_T_C rs11246602 11 51512090 T C NA 0 0 276639 84522.2 6482.33 3.20142e-09 367643 0.132584 0.998718 0.998718 0 0 648.824 185.165 15.0118 0 849 0.12673 0.998719 0.998719 0 0 275990 84337 6467.32 8.17124e-13 366794 0.132597 0.998718 0.998718 -5986.46 -5986.1 -0.0613335 0.0730917 0.401396 1 0.397811 2 NA
11:55324308_A_G rs12226802 11 55324308 A G NA 0 0 279135 82421 6086.81 -1.16415e-10 367643 0.12865 0.999736 0.999736 0 0 653.004 181.996 14 0 849 0.123673 0.999979 0.999979 0 0 278482 82239 6072.81 -5.18696e-13 366794 0.128662 0.999736 0.999736 -5986.46 -5986.18 -0.05448 0.0738293 0.460564 1 0.457509 2 NA
rs174532 rs174532 11 61548874 G A NA 0 0 182070 153320 32253 0 367643 0.296247 1 1 0 0 415 352 82 0 849 0.303887 1 1 0 0 181655 152968 32171 0 366794 0.296229 1 1 -5986.46 -5986.19 0.0387507 0.0528623 0.463527 1 0.464662 2 NA
rs1535 rs1535 11 61597972 A G NA 0 0 157026 166517 44100 0 367643 0.346419 1 1 0 0 380 381 88 0 849 0.328033 1 1 0 0 156646 166136 44012 0 366794 0.346462 1 1 -5986.46 -5984.96 -0.0891533 0.0517623 0.0850045 1 0.0834685 3 NA
rs12801636 rs12801636 11 65391317 G A NA 0 0 221001 127937 18705 0 367643 0.224874 1 1 0 0 508 302 39 0 849 0.223793 1 1 0 0 220493 127635 18666 0 366794 0.224877 1 1 -5986.46 -5986.45 -0.00748002 0.0582762 0.897868 1 0.897799 2 NA
rs499974 rs499974 11 75455021 C A NA 0 0 261531 97077 9035 0 367643 0.156602 1 1 0 0 600 225 24 0 849 0.160777 1 1 0 0 260931 96852 9011 0 366794 0.156592 1 1 -5986.46 -5986.29 0.0382733 0.0661625 0.562943 1 0.564625 2 NA
11:116639104_A_G rs10790162 11 116639104 A G NA 0 0 1652.59 46448.9 319542 4.65661e-10 367643 0.0676663 0.998467 0.998467 0 0 10 116.039 722.961 0 849 0.0801173 0.99696 0.99696 0 0 1642.59 46332.8 318819 -9.9476e-14 366794 0.0676374 0.998471 0.998471 -5986.46 -5984.33 -0.190286 0.0897376 0.0339661 1 0.0388838 3 NA
rs603446 rs603446 11 116654435 C T NA 0 0 109750 182299 75594 0 367643 0.453547 1 1 0 0 243 450 156 0 849 0.448763 1 1 0 0 109507 181849 75438 0 366794 0.453558 1 1 -5986.46 -5986.31 -0.0265693 0.0488853 0.586784 1 0.586621 2 NA
11:122534504_T_C rs7117842 11 122534504 T C NA 0 0 146372 171087 50184.2 -1.79862e-08 367643 0.369183 0.988903 0.988903 0 0 305.796 428.557 114.647 0 849 0.387427 0.989689 0.989689 0 0 146066 170658 50069.5 -5.3614e-11 366794 0.369141 0.988901 0.988901 -5986.46 -5985.33 0.0754858 0.0501194 0.132036 1 0.133189 3 NA
rs11220462 rs11220462 11 126243952 G A NA 0 0 276652 84429 6562 0 367643 0.132674 1 1 0 0 640 198 11 0 849 0.129564 1 1 0 0 276012 84231 6551 0 366794 0.132681 1 1 -5986.46 -5986.4 -0.0247348 0.0722939 0.732244 1 0.731457 2 NA
12:20463526_A_G rs11045163 12 20463526 A G NA 0 0 119322 180184 68136.7 9.25502e-09 367643 0.430387 0.99506 0.99506 0 0 283.478 413.522 152 0 849 0.422569 0.996421 0.996421 0 0 119038 179771 67984.7 1.50209e-11 366794 0.430405 0.995057 0.995057 -5986.46 -5986.2 -0.0357136 0.0492903 0.468724 1 0.468326 2 NA
12:57844049_C_T rs3741414 12 57844049 C T NA 0 0 211870 134105 21667.2 -8.73115e-10 367643 0.241321 0.999183 0.999183 0 0 474.02 313.984 60.9961 0 849 0.256759 0.99929 0.99929 0 0 211396 133791 21606.3 -5.82645e-13 366794 0.241285 0.999183 0.999183 -5986.46 -5985.63 0.0721754 0.0556245 0.194443 1 0.197088 2 NA
rs10861661 rs10861661 12 107174646 A C NA 0 0 208460 137013 22170 0 367643 0.246643 1 1 0 0 475 333 41 0 849 0.244405 1 1 0 0 207985 136680 22129 0 366794 0.246648 1 1 -5986.46 -5986.42 -0.0169355 0.0566405 0.76494 1 0.764615 2 NA
12:109950144_A_G rs2241210 12 109950144 A G NA 0 0 83594.8 183070 100978 -3.49246e-10 367643 0.476359 0.999793 0.999793 0 0 182.749 426.251 240 0 849 0.466283 0.999555 0.999555 0 0 83412.1 182644 100738 -7.38964e-13 366794 0.476382 0.999794 0.999794 -5986.46 -5986.04 0.0443628 0.0486901 0.362229 1 0.362008 2 NA
rs653178 rs653178 12 112007756 C T NA 0 0 85741 183420 98482 0 367643 0.482672 1 1 0 0 188 440 221 0 849 0.480565 1 1 0 0 85553 182980 98261 0 366794 0.482677 1 1 -5986.46 -5986.45 0.0077642 0.048644 0.873186 1 0.87318 2 NA
12:112310580_G_A rs6489818 12 112310580 G A NA 0 0 249812 106378 11453.5 8.14907e-10 367643 0.175829 0.999793 0.999793 0 0 587.988 244.012 17 0 849 0.163729 0.99995 0.99995 0 0 249224 106134 11436.5 2.84217e-14 366794 0.175857 0.999792 0.999792 -5986.46 -5985.66 -0.0824932 0.0656469 0.208892 1 0.204726 3 NA
12:121376416_C_T rs1186380 12 121376416 C T NA 0 0 206323 138394 22926.1 9.77889e-09 367643 0.250577 0.991403 0.991403 0 0 459.059 341.82 48.1216 0 849 0.257987 0.993953 0.993953 0 0 205864 138052 22878 1.77725e-11 366794 0.25056 0.991397 0.991397 -5986.46 -5986.21 0.0397441 0.0557863 0.476196 1 0.477611 2 NA
12:121416650_A_C rs1169288 12 121416650 A C NA 0 0 172202 158881 36559.9 2.20025e-08 367643 0.315524 0.989162 0.989162 0 0 402.059 366.212 80.7294 0 849 0.31076 0.990582 0.990582 0 0 171800 158515 36479.1 4.72546e-11 366794 0.315535 0.989159 0.989159 -5986.46 -5986.41 -0.0170628 0.0527885 0.746521 1 0.746259 2 NA
12:125259888_A_G rs838876 12 125259888 A G NA 0 0 36945.9 159460 171237 -3.17232e-08 367643 0.317362 0.977164 0.977164 0 0 66.9529 372.224 409.824 0 849 0.298074 0.981257 0.981257 0 0 36878.9 159088 170828 -1.11843e-10 366794 0.317406 0.977155 0.977155 -5986.46 -5985.06 0.0893907 0.0536581 0.0957271 1 0.0937709 3 NA
12:125283766_C_T rs10773105 12 125283766 C T NA 0 0 89407.4 184024 94211.8 -3.84171e-09 367643 0.493466 0.997077 0.997077 0 0 202.122 415.275 231.604 0 849 0.482637 0.997913 0.997913 0 0 89205.2 183609 93980.2 -1.29887e-11 366794 0.493491 0.997075 0.997075 -5986.46 -5986 0.0466991 0.0487115 0.337717 1 0.337608 2 NA
rs4942486 rs4942486 13 32953388 T C NA 0 0 83364 183387 100892 0 367643 0.476162 1 1 0 0 189 440 220 0 849 0.481743 1 1 0 0 83175 182947 100672 0 366794 0.476149 1 1 -5986.46 -5986.31 -0.0268226 0.0486224 0.581188 1 0.581255 2 NA
rs1341267 rs1341267 13 95284980 C A NA 0 0 59052 176304 132287 0 367643 0.400399 1 1 0 0 132 413 304 0 849 0.398704 1 1 0 0 58920 175891 131983 0 366794 0.400403 1 1 -5986.46 -5986.45 0.00705625 0.0496001 0.886873 1 0.886846 2 NA
rs8017377 rs8017377 14 24883887 G A NA 0 0 101701 183243 82699 0 367643 0.474157 1 1 0 0 228 439 182 0 849 0.472909 1 1 0 0 101473 182804 82517 0 366794 0.47416 1 1 -5986.46 -5986.45 -0.00636359 0.0486654 0.895963 1 0.895958 2 NA
rs4983559 rs4983559 14 105277209 G A NA 0 0 54863 174774 138006 0 367643 0.386924 1 1 0 0 141 392 316 0 849 0.396938 1 1 0 0 54722 174382 137690 0 366794 0.386901 1 1 -5986.46 -5986.08 -0.0435609 0.0497224 0.380985 1 0.381708 2 NA
rs2412710 rs2412710 15 42683787 G A NA 0 0 354500 13031 112 0 367643 0.018027 1 1 0 0 819 30 0 0 849 0.0176678 1 1 0 0 353681 13001 112 0 366794 0.0180278 1 1 -5986.46 -5986.46 -0.00333368 0.184555 0.985588 1 0.985558 1 NA
15:44211273_T_C rs492571 15 44211273 T C NA 0 0 337467 29527.7 648.675 -8.14907e-10 367643 0.0419225 0.997857 0.997857 0 0 782.973 66.0275 0 0 849 0.0388854 0.999572 0.999572 0 0 336684 29461.6 648.675 -2.20268e-12 366794 0.0419295 0.997853 0.997853 -5986.46 -5986.32 -0.0655656 0.12575 0.602089 1 0.598415 2 NA
rs1532085 rs1532085 15 58683366 A G NA 0 0 55036 174219 138388 0 367643 0.38664 1 1 0 0 148 385 316 0 849 0.40106 1 1 0 0 54888 173834 138072 0 366794 0.386607 1 1 -5986.46 -5985.8 -0.0572388 0.0495866 0.248369 1 0.249289 2 NA
15:58731153_G_C rs261342 15 58731153 G C NA 0 0 17976.2 126343 223324 -1.64146e-08 367643 0.220725 0.988362 0.988362 0 0 59.1098 274.941 514.949 0 849 0.231543 0.990495 0.990495 0 0 17917.1 126068 222809 -4.87894e-11 366794 0.220699 0.988357 0.988357 -5986.46 -5985.88 -0.0627931 0.0578663 0.27786 1 0.280597 2 NA
rs2652834 rs2652834 15 63396867 A G NA 0 0 12888 111863 242892 0 367643 0.187191 1 1 0 0 26 262 561 0 849 0.184923 1 1 0 0 12862 111601 242331 0 366794 0.187196 1 1 -5986.46 -5986.45 0.00948747 0.062595 0.879527 1 0.879408 2 NA
15:72566615_C_T rs1035744 15 72566615 C T NA 0 0 26417.8 145276 195949 4.30737e-09 367643 0.269435 0.995229 0.995229 0 0 58.4392 334.153 456.408 0 849 0.265625 0.996413 0.996413 0 0 26359.3 144942 195493 -1.09068e-11 366794 0.269444 0.995226 0.995226 -5986.46 -5986.4 0.0188198 0.0552111 0.733201 1 0.732828 2 NA
rs3198697 rs3198697 16 15129940 C T NA 0 0 129024 177270 61349 0 367643 0.407961 1 1 0 0 312 397 140 0 849 0.398704 1 1 0 0 128712 176873 61209 0 366794 0.407982 1 1 -5986.46 -5986.15 -0.0391473 0.0495948 0.429912 1 0.429317 2 NA
rs749671 rs749671 16 31088347 G A NA 0 0 144942 171612 51089 0 367643 0.372359 1 1 0 0 331 423 95 0 849 0.361013 1 1 0 0 144611 171189 50994 0 366794 0.372385 1 1 -5986.46 -5986.12 -0.0417567 0.0505842 0.409093 1 0.408205 2 NA
16:53799977_T_G rs9930333 16 53799977 T G NA 0 0 122315 179595 65732.5 4.07454e-10 367643 0.423046 0.999843 0.999843 0 0 280.224 429.78 138.996 0 849 0.416827 0.999539 0.999539 0 0 122035 179165 65593.5 -6.03961e-13 366794 0.423061 0.999844 0.999844 -5986.46 -5986.37 -0.020564 0.0493262 0.676753 1 0.676583 2 NA
rs9989419 rs9989419 16 56985139 A G NA 0 0 57313 175506 134824 0 367643 0.394584 1 1 0 0 140 402 307 0 849 0.401649 1 1 0 0 57173 175104 134517 0 366794 0.394568 1 1 -5986.46 -5986.28 -0.0294781 0.049542 0.551835 1 0.552224 2 NA
rs5880 rs5880 16 57015091 G C NA 0 0 327986 38441 1216 0 367643 0.0555879 1 1 0 0 759 88 2 0 849 0.0541814 1 1 0 0 327227 38353 1214 0 366794 0.0555911 1 1 -5986.46 -5986.41 -0.0348965 0.107132 0.744625 1 0.743337 2 NA
rs16942887 rs16942887 16 67928042 G A NA 0 0 287956 74708 4979 0 367643 0.115147 1 1 0 0 670 169 10 0 849 0.111307 1 1 0 0 287286 74539 4969 0 366794 0.115156 1 1 -5986.46 -5986.37 -0.03183 0.0771781 0.68003 1 0.678782 2 NA
16:72057282_A_G rs2288002 16 72057282 A G NA 0 0 69255.7 180711 117676 1.39698e-09 367643 0.434148 0.99485 0.99485 0 0 174.243 413.051 261.706 0 849 0.448491 0.996356 0.996356 0 0 69081.5 180298 117414 -6.50857e-12 366794 0.434115 0.994846 0.994846 -5986.46 -5985.88 -0.0526588 0.0489869 0.282394 1 0.282853 2 NA
rs2000999 rs2000999 16 72108093 G A NA 0 0 241573 112715 13355 0 367643 0.18962 1 1 0 0 581 243 25 0 849 0.172556 1 1 0 0 240992 112472 13330 0 366794 0.18966 1 1 -5986.46 -5985.11 -0.104236 0.0642667 0.104819 1 0.100938 3 NA
rs2925979 rs2925979 16 81534790 T C NA 0 0 33101 154536 180006 0 367643 0.300207 1 1 0 0 77 358 414 0 849 0.301531 1 1 0 0 33024 154178 179592 0 366794 0.300204 1 1 -5986.46 -5986.45 -0.00552195 0.0529706 0.916974 1 0.917004 2 NA
rs314253 rs314253 17 7091650 T C NA 0 0 155761 167026 44856 0 367643 0.349168 1 1 0 0 361 392 96 0 849 0.343934 1 1 0 0 155400 166634 44760 0 366794 0.34918 1 1 -5986.46 -5986.32 -0.0273612 0.0511466 0.59268 1 0.592161 2 NA
rs4791641 rs4791641 17 8161149 C T NA 0 0 90816 183529 93298 0 367643 0.496624 1 1 0 0 180 451 218 0 849 0.477621 1 1 0 0 90636 183078 93080 0 366794 0.496668 1 1 -5986.46 -5985.3 0.0740585 0.0486486 0.12793 1 0.127763 2 NA
17:37821435_G_T rs931992 17 37821435 G T NA 0 0 40720.2 163166 163757 3.49246e-10 367643 0.332668 0.998046 0.998046 0 0 103.49 347.514 397.996 0 849 0.326557 0.996845 0.996845 0 0 40616.7 162818 163359 -3.31113e-12 366794 0.332682 0.998048 0.998048 -5986.46 -5986.36 0.0236177 0.0519142 0.649155 1 0.648713 2 NA
rs8077889 rs8077889 17 41878166 A C NA 0 0 227111 123853 16679 0 367643 0.213809 1 1 0 0 521 285 43 0 849 0.218492 1 1 0 0 226590 123568 16636 0 366794 0.213798 1 1 -5986.46 -5986.34 0.0294473 0.0588761 0.616964 1 0.61793 2 NA
17:45391804_T_C rs7225700 17 45391804 T C NA 0 0 46242.7 168507 152894 5.82077e-11 367643 0.354953 0.999518 0.999518 0 0 112.996 374.004 362 0 849 0.353355 0.99995 0.99995 0 0 46129.7 168133 152532 9.23706e-13 366794 0.354957 0.999517 0.999517 -5986.46 -5986.45 0.00652847 0.0509025 0.897948 1 0.897916 2 NA
17:66882466_T_G rs4148005 17 66882466 T G NA 0 0 171418 159435 36790.2 -6.17001e-09 367643 0.316904 0.998377 0.998377 0 0 385.761 368.267 94.9725 0 849 0.328747 0.998394 0.998394 0 0 171032 159067 36695.2 -1.61506e-11 366794 0.316877 0.998376 0.998376 -5986.46 -5985.88 0.0558535 0.0518406 0.281297 1 0.282846 2 NA
17:76388202_A_G rs4969178 17 76388202 A G NA 0 0 55554.9 174880 137208 1.98488e-08 367643 0.388951 0.976307 0.976307 0 0 126.875 378.537 343.588 0 849 0.372371 0.975866 0.975866 0 0 55428 174502 136864 -1.07079e-11 366794 0.388989 0.976308 0.976308 -5986.46 -5985.39 0.0741932 0.0509169 0.145077 1 0.143824 2 NA
rs4939883 rs4939883 18 47167214 T C NA 0 0 11824 108397 247422 0 367643 0.179583 1 1 0 0 25 242 582 0 849 0.171967 1 1 0 0 11799 108155 246840 0 366794 0.179601 1 1 -5986.46 -5986 0.0616815 0.0644541 0.338575 1 0.335349 2 NA
18:47209143_C_T rs11660468 18 47209143 C T NA 0 0 136043 174701 56899.6 4.01633e-09 367643 0.392364 0.997576 0.997576 0 0 328.016 389.384 131.6 0 849 0.384325 0.998497 0.998497 0 0 135715 174311 56768 4.83524e-12 366794 0.392383 0.997574 0.997574 -5986.46 -5986.28 -0.0299272 0.0499164 0.548809 1 0.548352 2 NA
18:57798110_C_T rs952044 18 57798110 C T NA 0 0 165305 162609 39729.3 4.59841e-09 367643 0.329215 0.990504 0.990504 0 0 362.733 401.902 84.3647 0 849 0.336061 0.990241 0.990241 0 0 164942 162207 39644.9 1.22284e-11 366794 0.329199 0.990505 0.990505 -5986.46 -5986.3 0.0291363 0.0517399 0.573346 1 0.573959 2 NA
19:8431581_G_A rs2278236 19 8431581 G A NA 0 0 86128.3 183824 97691 3.60887e-09 367643 0.484275 0.99757 0.99757 0 0 202.824 410.2 235.976 0 849 0.480475 0.998815 0.998815 0 0 85925.5 183413 97455 2.33058e-12 366794 0.484283 0.997567 0.997567 -5986.46 -5986.4 0.0164325 0.0486871 0.73573 1 0.735705 2 NA
rs6511720 rs6511720 19 11202306 G T NA 0 0 285494 77068 5081 0 367643 0.118634 1 1 0 0 664 174 11 0 849 0.11543 1 1 0 0 284830 76894 5070 0 366794 0.118642 1 1 -5986.46 -5986.37 -0.0326802 0.0761336 0.667743 1 0.666444 2 NA
19:11227602_C_T rs688 19 11227602 C T NA 0 0 110675 182477 74491.8 -2.32831e-10 367643 0.450791 0.999301 0.999301 0 0 238.106 422.863 188.031 0 849 0.47051 0.999521 0.999521 0 0 110436 182054 74303.7 1.06581e-13 366794 0.450745 0.9993 0.9993 -5986.46 -5985.25 0.0758104 0.048757 0.119979 1 0.120297 2 NA
19:19407718_T_C rs10401969 19 19407718 T C NA 0 0 313405 52120.4 2117.37 8.73115e-10 367643 0.0766438 0.997444 0.997444 0 0 703.118 134.243 11.6392 0 849 0.0927689 0.99512 0.99512 0 0 312702 51986.1 2105.73 -5.54223e-13 366794 0.0766065 0.99745 0.99745 -5986.46 -5983.46 0.211949 0.0840675 0.0116962 1 0.0142691 3 NA
rs731839 rs731839 19 33899065 G A NA 0 0 41270 163841 162532 0 367643 0.335082 1 1 0 0 92 383 374 0 849 0.333922 1 1 0 0 41178 163458 162158 0 366794 0.335085 1 1 -5986.46 -5986.46 0.00248592 0.0515607 0.961546 1 0.961541 2 NA
19:35556744_T_C rs1688030 19 35556744 T C NA 0 0 1691.18 45801.9 320150 4.07454e-10 367643 0.0668914 0.998272 0.998272 0 0 6 114.961 728.039 0 849 0.0747708 0.999552 0.999552 0 0 1685.18 45687 319422 1.05871e-12 366794 0.0668731 0.998268 0.998268 -5986.46 -5985.69 -0.116556 0.092379 0.207051 1 0.214538 3 NA
rs6859 rs6859 19 45382034 A G NA 0 0 65627 179040 122976 0 367643 0.422004 1 1 0 0 165 413 271 0 849 0.437574 1 1 0 0 65462 178627 122705 0 366794 0.421968 1 1 -5986.46 -5985.64 -0.062962 0.0489638 0.198482 1 0.199105 2 NA
rs7254892 rs7254892 19 45389596 G A NA 0 0 344933 22370 340 0 367643 0.0313483 1 1 0 0 794 55 0 0 849 0.032391 1 1 0 0 344139 22315 340 0 366794 0.0313459 1 1 -5986.46 -5986.39 0.0516749 0.137509 0.707071 1 0.709284 2 NA
rs492602 rs492602 19 49206417 A G NA 0 0 89567 183226 94850 0 367643 0.492815 1 1 0 0 197 417 235 0 849 0.477621 1 1 0 0 89370 182809 94615 0 366794 0.49285 1 1 -5986.46 -5985.97 0.0482715 0.0488568 0.323143 1 0.322995 2 NA
rs17695224 rs17695224 19 52324216 G A NA 0 0 197528 144075 26040 0 367643 0.266774 1 1 0 0 451 334 64 0 849 0.272085 1 1 0 0 197077 143741 25976 0 366794 0.266761 1 1 -5986.46 -5986.32 0.0293302 0.0546742 0.591644 1 0.592466 2 NA
rs103294 rs103294 19 54797848 C T NA 0 0 221283 127606 18754 0 367643 0.224558 1 1 0 0 493 312 44 0 849 0.235571 1 1 0 0 220790 127294 18710 0 366794 0.224532 1 1 -5986.46 -5986.15 0.0454454 0.0573195 0.427869 1 0.429714 2 NA
rs364585 rs364585 20 12962718 A G NA 0 0 56358 175315 135970 0 367643 0.391726 1 1 0 0 116 421 312 0 849 0.38457 1 1 0 0 56242 174894 135658 0 366794 0.391743 1 1 -5986.46 -5986.17 0.0379872 0.0499733 0.447165 1 0.446517 2 NA
rs2328223 rs2328223 20 17845921 A C NA 0 0 242999 111748 12896 0 367643 0.187056 1 1 0 0 542 272 35 0 849 0.201413 1 1 0 0 242457 111476 12861 0 366794 0.187023 1 1 -5986.46 -5985.18 0.0980628 0.0606121 0.105689 1 0.109124 3 NA
20:34154741_C_T rs7264396 20 34154741 C T NA 0 0 229301 122209 16133.7 -5.82077e-10 367643 0.21009 0.999709 0.999709 0 0 537 283.035 28.9647 0 849 0.200804 0.999875 0.999875 0 0 228764 121926 16104.7 -3.69482e-13 366794 0.210111 0.999708 0.999708 -5986.46 -5986.22 -0.0420494 0.0607549 0.488865 1 0.487064 2 NA
20:39180436_T_C rs6016381 20 39180436 T C NA 0 0 134763 175280 57600.3 2.18279e-08 367643 0.395058 0.976161 0.976161 0 0 295.537 423.243 130.22 0 849 0.40264 0.980993 0.980993 0 0 134467 174857 57470.1 2.63789e-11 366794 0.39504 0.976149 0.976149 -5986.46 -5986.34 0.0243035 0.0500377 0.627177 1 0.627455 2 NA
20:39724338_T_C rs6065311 20 39724338 T C NA 0 0 99710.9 183970 83962.3 -6.40284e-10 367643 0.478582 0.999483 0.999483 0 0 209.004 447.502 192.494 0 849 0.490277 0.999276 0.999276 0 0 99501.9 183522 83769.8 -7.60281e-13 366794 0.478555 0.999483 0.999483 -5986.46 -5985.95 0.0490818 0.0487255 0.313784 1 0.313884 2 NA
rs1800961 rs1800961 20 43042364 C T NA 0 0 345102 22187 354 0 367643 0.0311375 1 1 0 0 795 54 0 0 849 0.0318021 1 1 0 0 344307 22133 354 0 366794 0.031136 1 1 -5986.46 -5986.45 0.0148956 0.138507 0.914357 1 0.914554 2 NA
20:44585420_A_G rs4465830 20 44585420 A G NA 0 0 243312 111575 12755.9 1.74623e-10 367643 0.18644 0.999604 0.999604 0 0 564.98 246.298 37.7216 0 849 0.189482 0.999155 0.999155 0 0 242747 111329 12718.2 -7.10543e-13 366794 0.186433 0.999605 0.999605 -5986.46 -5986.42 0.0167616 0.0620564 0.787081 1 0.787439 2 NA
rs181362 rs181362 22 21932068 C T NA 0 0 239971 113974 13698 0 367643 0.192265 1 1 0 0 554 268 27 0 849 0.189635 1 1 0 0 239417 113706 13671 0 366794 0.192271 1 1 -5986.46 -5986.43 -0.0144248 0.0619972 0.816019 1 0.815751 2 NA
rs5763662 rs5763662 22 30378703 C T NA 0 0 351180 16289 174 0 367643 0.0226266 1 1 0 0 823 26 0 0 849 0.0153121 1 1 0 0 350357 16263 174 0 366794 0.0226435 1 1 -5986.46 -5984.26 -0.389235 0.198028 0.0493501 1 0.0361113 3 NA
22:38595411_G_A rs3761445 22 38595411 G A NA 0 0 59207 176674 131763 -3.66708e-09 367643 0.401323 0.998254 0.998254 0 0 127.02 420.067 301.914 0 849 0.397 0.997902 0.997902 0 0 59079.9 176253 131461 -7.33991e-12 366794 0.401333 0.998255 0.998255 -5986.46 -5986.41 0.0150641 0.0497257 0.761933 1 0.761815 2 NA
# Completed successfully at 2019-06-21 22:28:55
