# Supplementary material for: Predicting the effect of statins on cancer risk using genetic variants from a Mendelian randomization study in the UK Biobank
Source: eLife. 2020 Oct 13;9:e57191. doi: 10.7554/eLife.57191 (PMC7553780; doi:10.7554/eLife.57191)
Supplement: Source data 1. [file elife-57191-data1.zip › Steve_April_ca_ov.out]

# Analysis: "SNPTEST analysis, started 2019-06-21 22:30:06"
#  started: 2019-06-21 22:38:16
# 
# Analysis properties:
#   -cov_names PC1 PC2 PC3 PC4 PC5 PC6 PC7 PC8 PC9 PC10 (user-supplied)
#   -data /scratch/am2609/Gwas/projects/Steve_April/bgen/Steve_April.bgen /scratch/am2609/Gwas/projects/Steve_April/input/cancer.sample (user-supplied)
#   -exclude_samples /scratch/am2609/Gwas/input_all/exclusion_list.txt (user-supplied)
#   -frequentist 1 (user-supplied)
#   -method newml (user-supplied)
#   -o /scratch/am2609/Gwas/projects/Steve_April/output/Steve_April_ca_ov.out (user-supplied)
#   -pheno ca_ov (user-supplied)
# 
alternate_ids rsid chromosome position alleleA alleleB incorrectly_coded all_A all_B all_AA all_AB all_BB all_NULL all_total all_maf all_info all_impute_info cases_A cases_B cases_AA cases_AB cases_BB cases_NULL cases_total cases_maf cases_info cases_impute_info controls_A controls_B controls_AA controls_AB controls_BB controls_NULL controls_total controls_maf controls_info controls_impute_info frequentist_add_null_ll frequentist_add_alternative_ll frequentist_add_beta_1:add/ca_ov=1 frequentist_add_se_1 frequentist_add_wald_pvalue_1 frequentist_add_degrees_of_freedom frequentist_add_lrt_pvalue iterations comment
rs10903129 rs10903129 01 25768937 A G NA 0 0 72176 181083 114384 0 367643 0.442596 1 1 0 0 214 581 364 0 1159 0.435289 1 1 0 0 71962 180502 114020 0 366484 0.44262 1 1 -7823.59 -7823.37 0.0276453 0.0419392 0.509783 1 0.509537 2 NA
rs4660293 rs4660293 01 40028180 A G NA 0 0 215542 132037 20064 0 367643 0.234147 1 1 0 0 681 405 73 0 1159 0.237705 1 1 0 0 214861 131632 19991 0 366484 0.234136 1 1 -7823.59 -7823.5 0.0208552 0.0489511 0.670078 1 0.670638 2 NA
rs2479394 rs2479394 01 55486064 G A NA 0 0 28479 148028 191136 0 367643 0.278784 1 1 0 0 98 482 579 0 1159 0.292494 1 1 0 0 28381 147546 190557 0 366484 0.278741 1 1 -7823.59 -7822.45 -0.0695118 0.0457816 0.12893 1 0.130788 2 NA
rs11206510 rs11206510 01 55496039 T C NA 0 0 242656 111981 13006 0 367643 0.187673 1 1 0 0 737 388 34 0 1159 0.196721 1 1 0 0 241919 111593 12972 0 366484 0.187644 1 1 -7823.59 -7822.91 0.0612787 0.0523501 0.241778 1 0.244696 2 NA
1:55502137_C_G rs2149041 01 55502137 C G NA 0 0 242393 112210 13040.4 4.07454e-09 367643 0.188077 0.992299 0.992299 0 0 754.675 363.263 41.0627 0 1159 0.192143 0.993595 0.993595 0 0 241638 111846 12999.3 1.6307e-12 366484 0.188064 0.992294 0.992294 -7823.59 -7823.44 0.029043 0.052983 0.583584 1 0.584706 2 NA
rs2479409 rs2479409 01 55504650 G A NA 0 0 44719 166839 156085 0 367643 0.348541 1 1 0 0 150 526 483 0 1159 0.356342 1 1 0 0 44569 166313 155602 0 366484 0.348516 1 1 -7823.59 -7823.29 -0.0334902 0.0434258 0.440585 1 0.441324 2 NA
rs10888897 rs10888897 01 55513061 T C NA 0 0 56462 175531 135650 0 367643 0.392303 1 1 0 0 160 585 414 0 1159 0.390423 1 1 0 0 56302 174946 135236 0 366484 0.392309 1 1 -7823.59 -7823.57 0.00684001 0.0426891 0.872701 1 0.87267 2 NA
1:55518752_C_T rs7552841 01 55518752 C T NA 0 0 142970 172753 51920.5 2.36905e-08 367643 0.376172 0.933839 0.933839 0 0 462.51 550.298 146.192 0 1159 0.363539 0.932025 0.932025 0 0 142507 172202 51774.3 4.8427e-11 366484 0.376211 0.933844 0.933844 -7823.59 -7822.71 -0.0593952 0.0448727 0.185623 1 0.184358 2 NA
rs562556 rs562556 01 55524237 G A NA 0 0 11876 108138 247629 0 367643 0.179372 1 1 0 0 44 352 763 0 1159 0.189819 1 1 0 0 11832 107786 246866 0 366484 0.179339 1 1 -7823.59 -7822.77 -0.0684759 0.0530602 0.196866 1 0.200048 2 NA
1:55958030_C_T rs1998013 01 55958030 C T NA 0 0 365213 2424.65 5.47451 -1.92085e-09 367643 0.00331245 0.924788 0.924788 0 0 1150.64 8.36471 0 0 1159 0.00360859 0.926134 0.926134 0 0 364062 2416.29 5.47451 1.46727e-12 366484 0.00331152 0.924783 0.924783 -7823.59 -7823.55 0.101533 0.358835 0.777214 1 0.781139 2 NA
1:62953373_G_A rs10493326 01 62953373 G A NA 0 0 204911 139081 23651.2 4.94765e-09 367643 0.253484 0.986538 0.986538 0 0 619.475 445.129 94.3961 0 1159 0.273478 0.987088 0.987088 0 0 204291 138636 23556.8 -7.42162e-12 366484 0.253421 0.986536 0.986536 -7823.59 -7821.17 0.104108 0.0469613 0.0266305 1 0.0278699 3 NA
1:63133930_G_A rs4587594 01 63133930 G A NA 0 0 154571 167745 45327.3 -3.43425e-09 367643 0.351427 0.999167 0.999167 0 0 522.004 488.988 148.008 0 1159 0.338656 0.999501 0.999501 0 0 154049 167256 45179.3 -1.4424e-12 366484 0.351468 0.999166 0.999166 -7823.59 -7822.69 -0.0589263 0.0440229 0.180721 1 0.179379 2 NA
1:92993807_C_T rs6603981 01 92993807 C T NA 0 0 16188.4 118977 232477 -3.43425e-09 367643 0.205844 0.997189 0.997189 0 0 41.4824 366.361 751.157 0 1159 0.193842 0.996751 0.996751 0 0 16146.9 118611 231726 -1.91136e-12 366484 0.205882 0.997191 0.997191 -7823.59 -7822.54 0.0751834 0.0524837 0.151998 1 0.148826 2 NA
rs12133576 rs12133576 01 93816400 A G NA 0 0 50176 170925 146542 0 367643 0.368941 1 1 0 0 144 539 476 0 1159 0.356773 1 1 0 0 50032 170386 146066 0 366484 0.368979 1 1 -7823.59 -7822.77 0.0552205 0.0434085 0.203333 1 0.20217 2 NA
rs646776 rs646776 01 109818530 C T NA 0 0 18205 127023 222415 0 367643 0.222271 1 1 0 0 60 401 698 0 1159 0.224763 1 1 0 0 18145 126622 221717 0 366484 0.222263 1 1 -7823.59 -7823.56 -0.012146 0.0498401 0.807464 1 0.807673 2 NA
1:110198727_C_G rs1010167 01 110198727 C G NA 0 0 138015 174554 55073.9 -9.25502e-09 367643 0.387199 0.993892 0.993892 0 0 428.831 557.655 172.514 0 1159 0.389423 0.995067 0.995067 0 0 137586 173996 54901.4 -2.48477e-11 366484 0.387192 0.993888 0.993888 -7823.59 -7823.55 0.0109104 0.0427922 0.798752 1 0.798831 2 NA
rs267733 rs267733 01 150958836 A G NA 0 0 258995 99148 9500 0 367643 0.160683 1 1 0 0 822 313 24 0 1159 0.155738 1 1 0 0 258173 98835 9476 0 366484 0.160699 1 1 -7823.59 -7823.35 -0.0397026 0.0573993 0.489131 1 0.487167 2 NA
rs12145743 rs12145743 01 156700651 T G NA 0 0 161195 164538 41910 0 367643 0.337771 1 1 0 0 542 513 104 0 1159 0.311044 1 1 0 0 160653 164025 41806 0 366484 0.337855 1 1 -7823.59 -7819.9 -0.121212 0.0449905 0.00705656 1 0.00664847 3 NA
rs4650994 rs4650994 01 178515312 G A NA 0 0 81154 181922 104567 0 367643 0.468158 1 1 0 0 256 578 325 0 1159 0.470233 1 1 0 0 80898 181344 104242 0 366484 0.468151 1 1 -7823.59 -7823.55 -0.0110385 0.0415728 0.790608 1 0.790631 2 NA
1:182150978_C_A rs1689797 01 182150978 C A NA 0 0 163441 163324 40878.1 -2.44472e-09 367643 0.333312 0.997402 0.997402 0 0 516.576 517.447 124.976 0 1159 0.331061 0.999245 0.999245 0 0 162925 162806 40753.1 -1.01252e-11 366484 0.333319 0.997397 0.997397 -7823.59 -7823.57 -0.0081878 0.0442333 0.853147 1 0.85308 2 NA
rs2642438 rs2642438 01 220970028 A G NA 0 0 32490 153267 181886 0 367643 0.296819 1 1 0 0 103 499 557 0 1159 0.304142 1 1 0 0 32387 152768 181329 0 366484 0.296796 1 1 -7823.59 -7823.32 -0.0333438 0.045204 0.460739 1 0.461718 2 NA
1:220985811_T_C rs903319 01 220985811 T C NA 0 0 198725 143094 25823.5 6.98492e-10 367643 0.264851 0.994977 0.994977 0 0 633.102 442.761 83.1373 0 1159 0.262742 0.993243 0.993243 0 0 198092 142652 25740.4 -9.04876e-12 366484 0.264858 0.994983 0.994983 -7823.59 -7823.55 -0.0125234 0.0474333 0.791764 1 0.791562 2 NA
rs4846914 rs4846914 01 230295691 G A NA 0 0 56760 176045 134838 0 367643 0.393813 1 1 0 0 171 553 435 0 1159 0.386109 1 1 0 0 56589 175492 134403 0 366484 0.393837 1 1 -7823.59 -7823.34 0.0302904 0.042806 0.479182 1 0.47869 2 NA
1:230419344_G_A rs6680658 01 230419344 G A NA 0 0 216249 131491 19903 2.15368e-09 367643 0.232967 0.986 0.986 0 0 652.62 433.957 72.4235 0 1159 0.2497 0.989473 0.989473 0 0 215596 131057 19830.6 9.19087e-12 366484 0.232914 0.985988 0.985988 -7823.59 -7821.73 0.093947 0.0483487 0.0520024 1 0.0538816 3 NA
1:234849339_G_A rs2587534 01 234849339 G A NA 0 0 85070.7 183737 98835.1 3.7835e-09 367643 0.48128 0.992502 0.992502 0 0 262.655 561.733 334.612 0 1159 0.468957 0.992538 0.992538 0 0 84808 183176 98500.5 -1.34985e-11 366484 0.481319 0.992502 0.992502 -7823.59 -7822.91 0.0485794 0.0418785 0.246046 1 0.245826 2 NA
rs1367117 rs1367117 02 21263900 G A NA 0 0 161878 164017 41748 0 367643 0.336621 1 1 0 0 480 536 143 0 1159 0.354616 1 1 0 0 161398 163481 41605 0 366484 0.336564 1 1 -7823.59 -7822.04 0.0767569 0.0434964 0.0776188 1 0.0787491 3 NA
rs515135 rs515135 02 21286057 T C NA 0 0 11884 108448 247311 0 367643 0.179816 1 1 0 0 33 344 782 0 1159 0.176877 1 1 0 0 11851 108104 246529 0 366484 0.179825 1 1 -7823.59 -7823.52 0.0193753 0.0545433 0.722418 1 0.721867 2 NA
rs1260326 rs1260326 02 27730940 T C NA 0 0 57446 175555 134642 0 367643 0.395012 1 1 0 0 189 540 430 0 1159 0.396031 1 1 0 0 57257 175015 134212 0 366484 0.395009 1 1 -7823.59 -7823.57 -0.00662724 0.0425581 0.876252 1 0.87628 2 NA
2:27731212_T_C rs3817588 02 27731212 T C NA 0 0 237991 115461 14190.9 -2.42726e-08 367643 0.195629 0.980656 0.980656 0 0 750.016 367.871 41.1137 0 1159 0.194175 0.980631 0.980631 0 0 237241 115094 14149.7 -1.10845e-12 366484 0.195633 0.980656 0.980656 -7823.59 -7823.56 -0.0129739 0.053066 0.806855 1 0.806599 2 NA
rs6544713 rs6544713 02 44073881 T C NA 0 0 38471 160739 168433 0 367643 0.32325 1 1 0 0 125 505 529 0 1159 0.325712 1 1 0 0 38346 160234 167904 0 366484 0.323242 1 1 -7823.59 -7823.55 -0.0113039 0.0443889 0.798988 1 0.799117 2 NA
rs4148218 rs4148218 02 44099582 G A NA 0 0 245310 109945 12388 0 367643 0.183223 1 1 0 0 745 363 51 0 1159 0.200604 1 1 0 0 244565 109582 12337 0 366484 0.183168 1 1 -7823.59 -7821.3 0.112471 0.0519663 0.0304402 1 0.0323434 3 NA
rs2710642 rs2710642 02 63149557 G A NA 0 0 39460 161658 166525 0 367643 0.32719 1 1 0 0 122 520 517 0 1159 0.329594 1 1 0 0 39338 161138 166008 0 366484 0.327182 1 1 -7823.59 -7823.55 -0.0119699 0.0442733 0.78688 1 0.787021 2 NA
2:118576719_T_C rs17508045 02 118576719 T C NA 0 0 306025 58753.3 2864.9 3.49246e-10 367643 0.087698 0.997926 0.997926 0 0 978.008 170.008 10.9843 0 1159 0.0828199 0.999025 0.999025 0 0 305047 58583.3 2853.92 2.20268e-12 366484 0.0877134 0.997923 0.997923 -7823.59 -7823.2 -0.0655223 0.0754828 0.385371 1 0.381031 2 NA
rs2030746 rs2030746 02 121309488 C T NA 0 0 125490 178620 63533 0 367643 0.415738 1 1 0 0 410 552 197 0 1159 0.40811 1 1 0 0 125080 178068 63336 0 366484 0.415762 1 1 -7823.59 -7823.29 -0.0327053 0.0423456 0.439911 1 0.439465 2 NA
2:135762344_C_T rs16831243 02 135762344 C T NA 0 0 297981 65527.4 4134.64 1.45519e-09 367643 0.100365 0.998032 0.998032 0 0 931.651 209.353 17.9961 0 1159 0.105843 0.995642 0.995642 0 0 297049 65318 4116.65 -1.09424e-12 366484 0.100347 0.99804 0.99804 -7823.59 -7822.96 0.0769343 0.0682671 0.25976 1 0.264468 2 NA
2:165551201_T_C rs7607980 02 165551201 T C NA 0 0 284344 77922.9 5376.6 9.8953e-10 367643 0.120601 0.997628 0.997628 0 0 882.918 258.075 18.0078 0 1159 0.126872 0.995009 0.995009 0 0 283461 77664.8 5358.59 3.19034e-12 366484 0.120581 0.997637 0.997637 -7823.59 -7823.15 0.0593274 0.0626458 0.343624 1 0.34719 2 NA
2:165619163_T_G rs355838 02 165619163 T G NA 0 0 56394.1 175428 135821 -1.33878e-09 367643 0.391979 0.992057 0.992057 0 0 190.933 550.047 418.02 0 1159 0.402034 0.992669 0.992669 0 0 56203.2 174878 135403 -1.65201e-12 366484 0.391947 0.992055 0.992055 -7823.59 -7823.12 -0.0411527 0.0426334 0.334411 1 0.335075 2 NA
rs2287623 rs2287623 02 169830155 G A NA 0 0 57765 176327 133551 0 367643 0.39693 1 1 0 0 176 537 446 0 1159 0.38352 1 1 0 0 57589 175790 133105 0 366484 0.396972 1 1 -7823.59 -7822.66 0.0581644 0.0428398 0.174553 1 0.173616 2 NA
rs1047891 rs1047891 02 211540507 C A NA 0 0 172182 158724 36737 0 367643 0.315793 1 1 0 0 546 482 131 0 1159 0.320966 1 1 0 0 171636 158242 36606 0 366484 0.315776 1 1 -7823.59 -7823.46 0.0227836 0.0445452 0.609021 1 0.609508 2 NA
rs1250229 rs1250229 02 216304384 T C NA 0 0 24475 143800 199368 0 367643 0.262143 1 1 0 0 73 443 643 0 1159 0.254098 1 1 0 0 24402 143357 198725 0 366484 0.262168 1 1 -7823.59 -7823.16 0.0444173 0.0480523 0.355302 1 0.353609 2 NA
2:227122216_G_T rs1515110 02 227122216 G T NA 0 0 48616.5 170063 148964 2.56114e-09 367643 0.363526 0.998217 0.998217 0 0 156.016 525.467 477.518 0 1159 0.361302 0.998093 0.998093 0 0 48460.5 169537 148486 -1.82609e-12 366484 0.363533 0.998217 0.998217 -7823.59 -7823.56 0.010572 0.0433487 0.807322 1 0.80723 2 NA
rs11563251 rs11563251 02 234679384 C T NA 0 0 290918 72185 4540 0 367643 0.110522 1 1 0 0 886 254 19 0 1159 0.125971 1 1 0 0 290032 71931 4521 0 366484 0.110473 1 1 -7823.59 -7820.77 0.151571 0.0626773 0.015594 1 0.0176348 3 NA
3:12296469_G_A rs9875338 03 12296469 G A NA 0 0 132606 176147 58890 -2.91038e-10 367643 0.399745 0.998416 0.998416 0 0 433.082 551.706 174.212 0 1159 0.388322 0.998932 0.998932 0 0 132173 175595 58715.8 9.13047e-13 366484 0.399781 0.998414 0.998414 -7823.59 -7822.99 -0.0466709 0.0426989 0.274383 1 0.273571 2 NA
rs7640978 rs7640978 03 32533010 C T NA 0 0 305159 59567 2917 0 367643 0.0889463 1 1 0 0 986 170 3 0 1159 0.0759275 1 1 0 0 304173 59397 2914 0 366484 0.0889875 1 1 -7823.59 -7821.04 -0.172835 0.078536 0.0277569 1 0.0241309 3 NA
Affx-22382690 rs2290547 03 47061183 G A NA 0 0 250154 106011 11478 0 367643 0.175397 1 1 0 0 795 333 31 0 1159 0.170406 1 1 0 0 249359 105678 11447 0 366484 0.175413 1 1 -7823.59 -7823.32 -0.0400638 0.0552988 0.46876 1 0.466812 2 NA
3:50113034_A_G rs2240327 03 50113034 A G NA 0 0 100638 183372 83633 1.04774e-09 367643 0.476873 0.999813 0.999813 0 0 321.004 577.239 260.757 0 1159 0.474009 0.999648 0.999648 0 0 100317 182795 83372.3 -5.04485e-13 366484 0.476882 0.999814 0.999814 -7823.59 -7823.59 0.00158295 0.0424489 0.970253 1 0.970254 1 NA
rs13326165 rs13326165 03 52532118 A G NA 0 0 15457 119234 232952 0 367643 0.204204 1 1 0 0 39 375 745 0 1159 0.195427 1 1 0 0 15418 118859 232207 0 366484 0.204231 1 1 -7823.59 -7823.15 0.0488052 0.0526206 0.353671 1 0.351338 2 NA
rs6805251 rs6805251 03 119560606 T C NA 0 0 53883 173728 140032 0 367643 0.382836 1 1 0 0 148 578 433 0 1159 0.377049 1 1 0 0 53735 173150 139599 0 366484 0.382854 1 1 -7823.59 -7823.41 0.025396 0.0429462 0.554289 1 0.553884 2 NA
rs17345563 rs17345563 03 132209203 A G NA 0 0 289342 73619 4682 0 367643 0.112858 1 1 0 0 914 226 19 0 1159 0.113891 1 1 0 0 288428 73393 4663 0 366484 0.112855 1 1 -7823.59 -7823.57 0.0114153 0.0655262 0.8617 1 0.861899 2 NA
3:135932359_C_T rs687339 03 135932359 C T NA 0 0 19126.1 129473 219044 -5.87897e-09 367643 0.228108 0.997226 0.997226 0 0 56.0392 422.141 680.82 0 1159 0.230466 0.997987 0.997987 0 0 19070 129051 218363 -7.53175e-12 366484 0.228101 0.997224 0.997224 -7823.59 -7823.53 -0.0164615 0.0494732 0.739333 1 0.739703 2 NA
3:156798294_A_G rs1482852 03 156798294 A G NA 0 0 131835 177038 58770 2.21189e-09 367643 0.40063 0.996846 0.996846 0 0 405.827 549.047 204.125 0 1159 0.412984 0.996565 0.996565 0 0 131429 176489 58565.9 -9.61364e-12 366484 0.400591 0.996847 0.996847 -7823.59 -7822.77 0.0544442 0.0424406 0.199551 1 0.200278 2 NA
3:170727218_G_A rs10513688 03 170727218 G A NA 0 0 299650 64523.6 3469.13 6.98492e-10 367643 0.0971891 0.999859 0.999859 0 0 936.992 210.008 12 0 1159 0.100952 0.999963 0.999963 0 0 298713 64313.5 3457.13 -8.73968e-13 366484 0.0971772 0.999858 0.999858 -7823.59 -7823.35 0.0475738 0.0690931 0.491108 1 0.493827 2 NA
rs6831256 rs6831256 04 3473139 A G NA 0 0 122347 179591 65705 0 367643 0.422966 1 1 0 0 370 570 219 0 1159 0.434858 1 1 0 0 121977 179021 65486 0 366484 0.422928 1 1 -7823.59 -7822.8 0.0528552 0.0420092 0.208326 1 0.208868 2 NA
4:26062990_A_G rs10019888 04 26062990 A G NA 0 0 256257 101247 10139.8 2.09548e-09 367643 0.165277 0.990718 0.990718 0 0 825.98 299.953 33.0667 0 1159 0.157932 0.992931 0.992931 0 0 255431 100947 10106.7 1.00586e-11 366484 0.165301 0.990711 0.990711 -7823.59 -7823.15 -0.0530958 0.0572147 0.353402 1 0.350475 2 NA
rs442177 rs442177 04 88030261 G T NA 0 0 60686 177403 129554 0 367643 0.406338 1 1 0 0 185 561 413 0 1159 0.401639 1 1 0 0 60501 176842 129141 0 366484 0.406353 1 1 -7823.59 -7823.48 0.019375 0.0424706 0.648248 1 0.648043 2 NA
4:88160140_C_T rs10029254 04 88160140 C T NA 0 0 217282 130595 19765.7 -4.07454e-10 367643 0.231375 0.999771 0.999771 0 0 678 423.996 57.0039 0 1159 0.232098 0.999972 0.999972 0 0 216604 130171 19708.7 -2.84217e-14 366484 0.231372 0.99977 0.99977 -7823.59 -7823.59 0.00273929 0.0492968 0.955686 1 0.955697 2 NA
rs3822072 rs3822072 04 89741269 G A NA 0 0 110799 182140 74704 0 367643 0.45091 1 1 0 0 385 533 241 0 1159 0.437877 1 1 0 0 110414 181607 74463 0 366484 0.450951 1 1 -7823.59 -7822.82 -0.0519069 0.0419838 0.216326 1 0.21586 2 NA
rs2602836 rs2602836 04 100014805 A G NA 0 0 64743 179602 123298 0 367643 0.420364 1 1 0 0 222 546 391 0 1159 0.427092 1 1 0 0 64521 179056 122907 0 366484 0.420343 1 1 -7823.59 -7823.37 -0.0277029 0.0421218 0.51074 1 0.511027 2 NA
rs13107325 rs13107325 04 103188709 C T NA 0 0 314590 51084 1969 0 367643 0.0748307 1 1 0 0 976 180 3 0 1159 0.0802416 1 1 0 0 313614 50904 1966 0 366484 0.0748136 1 1 -7823.59 -7823.1 0.07692 0.0768181 0.316669 1 0.321795 2 NA
rs6450176 rs6450176 05 53298025 G A NA 0 0 205174 139039 23430 0 367643 0.252825 1 1 0 0 654 440 65 0 1159 0.245902 1 1 0 0 204520 138599 23365 0 366484 0.252847 1 1 -7823.59 -7823.31 -0.0357077 0.0483412 0.460114 1 0.458773 2 NA
5:55861786_C_T rs9686661 05 55861786 C T NA 0 0 235368 117459 14815.2 1.10595e-09 367643 0.200044 0.999703 0.999703 0 0 718.98 402 38.0196 0 1159 0.206229 0.999898 0.999898 0 0 234649 117057 14777.2 -2.66454e-13 366484 0.200025 0.999703 0.999703 -7823.59 -7823.24 0.0427037 0.0513937 0.406023 1 0.407986 2 NA
5:67714246_A_G rs4976033 05 67714246 A G NA 0 0 131266 176824 59552.2 1.78115e-08 367643 0.402468 0.972517 0.972517 0 0 400.906 539.024 219.071 0 1159 0.421555 0.971981 0.971981 0 0 130865 176285 59333.1 5.28502e-11 366484 0.402407 0.972519 0.972519 -7823.59 -7821.71 0.0829944 0.0427665 0.0523018 1 0.0528495 3 NA
5:74562029_C_G rs2006760 05 74562029 C G NA 0 0 232590 119597 15455.7 1.88011e-08 367643 0.204694 0.974957 0.974957 0 0 745.984 365.192 47.8235 0 1159 0.198809 0.974325 0.974325 0 0 231844 119232 15407.9 2.20806e-11 366484 0.204712 0.974959 0.974959 -7823.59 -7823.37 -0.0344806 0.052839 0.514041 1 0.512567 2 NA
rs7703051 rs7703051 05 74625487 C A NA 0 0 143744 172116 51783 0 367643 0.374932 1 1 0 0 459 534 166 0 1159 0.373598 1 1 0 0 143285 171582 51617 0 366484 0.374936 1 1 -7823.59 -7823.58 -0.00424138 0.0430063 0.921438 1 0.921424 2 NA
5:74648496_G_T rs17238484 05 74648496 G T NA 0 0 220697 127980 18965.4 5.82077e-11 367643 0.225642 0.999474 0.999474 0 0 693.294 401.706 64 0 1159 0.228518 0.999138 0.999138 0 0 220004 127579 18901.4 -4.9738e-14 366484 0.225632 0.999475 0.999475 -7823.59 -7823.52 0.0178747 0.0494881 0.717956 1 0.718393 2 NA
rs12916 rs12916 05 74656539 T C NA 0 0 132174 176634 58835 0 367643 0.400258 1 1 0 0 415 550 194 0 1159 0.404659 1 1 0 0 131759 176084 58641 0 366484 0.400244 1 1 -7823.59 -7823.48 0.019943 0.0424252 0.638302 1 0.638515 2 NA
rs4530754 rs4530754 05 122855416 G A NA 0 0 76387 182339 108917 0 367643 0.455759 1 1 0 0 240 582 337 0 1159 0.458154 1 1 0 0 76147 181757 108580 0 366484 0.455751 1 1 -7823.59 -7823.58 -0.00557361 0.0417715 0.893853 1 0.893861 2 NA
rs6882076 rs6882076 05 156390297 T C NA 0 0 49177 170283 148183 0 367643 0.36535 1 1 0 0 156 529 474 0 1159 0.362813 1 1 0 0 49021 169754 147709 0 366484 0.365358 1 1 -7823.59 -7823.55 0.0113084 0.0432624 0.79379 1 0.793687 2 NA
6:16109163_A_C rs2294261 06 16109163 A C NA 0 0 95768.4 183285 88590.1 2.67755e-09 367643 0.490237 0.994417 0.994417 0 0 285.949 583.106 289.945 0 1159 0.498276 0.994311 0.994311 0 0 95482.5 182701 88300.1 1.36069e-12 366484 0.490201 0.994417 0.994417 -7823.59 -7822.96 0.0467781 0.0417212 0.262199 1 0.262208 2 NA
6:26093141_G_A rs1800562 06 26093141 G A NA 0 0 313477 51911.4 2254.63 2.79397e-09 367643 0.0767329 0.997285 0.997285 0 0 990.22 161.796 6.98431 0 1159 0.075826 0.99764 0.99764 0 0 312487 51749.6 2247.65 -1.6982e-12 366484 0.0767358 0.997284 0.997284 -7823.59 -7823.54 -0.0245871 0.0788295 0.755115 1 0.754298 2 NA
rs2247056 rs2247056 06 31265490 T C NA 0 0 32592 153707 181344 0 367643 0.297695 1 1 0 0 113 509 537 0 1159 0.317084 1 1 0 0 32479 153198 180807 0 366484 0.297634 1 1 -7823.59 -7821.83 -0.0847534 0.0449614 0.0594263 1 0.0607362 3 NA
6:34563164_A_G rs205262 06 34563164 A G NA 0 0 196653 144337 26652.4 8.14907e-10 367643 0.268796 0.998621 0.998621 0 0 632.431 459.486 67.0824 0 1159 0.256105 0.998374 0.998374 0 0 196021 143878 26585.3 -1.15108e-12 366484 0.268836 0.998622 0.998622 -7823.59 -7822.66 -0.0647193 0.0476902 0.174757 1 0.172519 2 NA
6:43757896_C_A rs998584 06 43757896 C A NA 0 0 98516.4 183590 85536.2 -1.22818e-08 367643 0.482347 0.994692 0.994692 0 0 325.259 578.847 254.894 0 1159 0.469644 0.994824 0.994824 0 0 98191.1 183012 85281.3 -3.41736e-11 366484 0.482387 0.994691 0.994691 -7823.59 -7822.85 -0.0505671 0.0418095 0.226484 1 0.226268 2 NA
rs17789218 rs17789218 06 100600097 T C NA 0 0 209856 135892 21895 0 367643 0.24437 1 1 0 0 662 403 94 0 1159 0.254961 1 1 0 0 209194 135489 21801 0 366484 0.244337 1 1 -7823.59 -7822.73 0.062962 0.0477943 0.18772 1 0.189996 2 NA
6:116337503_G_A rs868943 06 116337503 G A NA 0 0 122660 178886 66096.8 -2.50293e-09 367643 0.423073 0.999376 0.999376 0 0 356.251 583.824 218.925 0 1159 0.440757 0.998827 0.998827 0 0 122304 178302 65877.9 -3.30402e-12 366484 0.423017 0.999378 0.999378 -7823.59 -7822.07 0.07309 0.0419288 0.0813002 1 0.0817676 3 NA
rs9491696 rs9491696 06 127452639 C G NA 0 0 94122 184018 89503 0 367643 0.493718 1 1 0 0 299 574 286 0 1159 0.494392 1 1 0 0 93823 183444 89217 0 366484 0.493716 1 1 -7823.59 -7823.58 0.00311777 0.0416608 0.940344 1 0.940345 2 NA
6:139831757_T_C rs634869 06 139831757 T C NA 0 0 61843.2 177574 128225 -6.40284e-10 367643 0.409719 0.999687 0.999687 0 0 187.996 583.529 387.475 0 1159 0.413944 0.99955 0.99955 0 0 61655.2 176991 127838 -7.81597e-14 366484 0.409706 0.999688 0.999688 -7823.59 -7823.51 -0.0166722 0.0422314 0.693003 1 0.693144 2 NA
6:152040291_T_C rs12525163 06 152040291 T C NA 0 0 193889 146385 27368.9 7.567e-10 367643 0.27353 0.998573 0.998573 0 0 637.004 428 93.9961 0 1159 0.265743 0.999794 0.999794 0 0 193252 145957 27274.9 -3.36442e-12 366484 0.273554 0.998569 0.998569 -7823.59 -7823.17 -0.0431518 0.0471641 0.360228 1 0.358638 2 NA
6:160575985_C_T rs2297374 06 160575985 C T NA 0 0 144005 171907 51731.5 -5.76256e-09 367643 0.374507 0.996826 0.996826 0 0 445.616 529.486 183.898 0 1159 0.387093 0.996713 0.996713 0 0 143559 171377 51547.6 -2.18066e-11 366484 0.374467 0.996826 0.996826 -7823.59 -7822.7 0.0569187 0.042754 0.183088 1 0.184056 2 NA
rs1564348 rs1564348 06 160578860 T C NA 0 0 253320 103781 10542 0 367643 0.169818 1 1 0 0 809 324 26 0 1159 0.162209 1 1 0 0 252511 103457 10516 0 366484 0.169842 1 1 -7823.59 -7823.06 -0.0573521 0.0564872 0.309957 1 0.306866 2 NA
rs702485 rs702485 07 6449272 A G NA 0 0 109073 182191 76379 0 367643 0.455536 1 1 0 0 366 585 208 0 1159 0.431838 1 1 0 0 108707 181606 76171 0 366484 0.455611 1 1 -7823.59 -7820.82 -0.0986694 0.0420413 0.0189271 1 0.0186861 3 NA
7:16152174_T_A rs17286602 07 16152174 T A NA 0 0 120209 180211 67223.6 -9.31323e-10 367643 0.42794 0.996459 0.996459 0 0 395.192 552.831 210.976 0 1159 0.420528 0.997498 0.997498 0 0 119813 179658 67012.6 -7.19602e-12 366484 0.427963 0.996456 0.996456 -7823.59 -7823.29 -0.0325606 0.0422382 0.440779 1 0.440397 2 NA
rs10282707 rs10282707 07 17911038 C T NA 0 0 133679 176084 57880 0 367643 0.396912 1 1 0 0 429 550 180 0 1159 0.39258 1 1 0 0 133250 175534 57700 0 366484 0.396926 1 1 -7823.59 -7823.51 -0.0164177 0.0426332 0.700169 1 0.700005 2 NA
rs12670798 rs12670798 07 21607352 T C NA 0 0 208530 136828 22285 0 367643 0.246704 1 1 0 0 630 466 63 0 1159 0.255393 1 1 0 0 207900 136362 22222 0 366484 0.246677 1 1 -7823.59 -7823.14 0.0452131 0.0477564 0.343769 1 0.345543 2 NA
rs4722551 rs4722551 07 25991826 T C NA 0 0 260226 98082 9335 0 367643 0.158784 1 1 0 0 838 292 29 0 1159 0.150992 1 1 0 0 259388 97790 9306 0 366484 0.158809 1 1 -7823.59 -7823.02 -0.0612509 0.0580704 0.291531 1 0.288106 2 NA
rs2073547 rs2073547 07 44582331 A G NA 0 0 245464 109051 13128 0 367643 0.18402 1 1 0 0 786 343 30 0 1159 0.173857 1 1 0 0 244678 108708 13098 0 366484 0.184052 1 1 -7823.59 -7822.67 -0.073472 0.054595 0.178378 1 0.174883 3 NA
rs217386 rs217386 07 44600695 G A NA 0 0 122011 179193 66439 0 367643 0.424421 1 1 0 0 388 566 205 0 1159 0.421053 1 1 0 0 121623 178627 66234 0 366484 0.424432 1 1 -7823.59 -7823.55 -0.0115558 0.0420955 0.78369 1 0.783627 2 NA
rs4917014 rs4917014 07 50305863 T G NA 0 0 170033 160292 37318 0 367643 0.319506 1 1 0 0 554 491 114 0 1159 0.310181 1 1 0 0 169479 159801 37204 0 366484 0.319535 1 1 -7823.59 -7823.18 -0.040477 0.0450598 0.369028 1 0.367829 2 NA
rs17145738 rs17145738 07 72982874 C T NA 0 0 283453 78574 5616 0 367643 0.122138 1 1 0 0 886 250 23 0 1159 0.127696 1 1 0 0 282567 78324 5593 0 366484 0.12212 1 1 -7823.59 -7823.3 0.0477302 0.0622413 0.443167 1 0.445868 2 NA
rs799160 rs799160 07 73060006 C T NA 0 0 96065 183981 87597 0 367643 0.488483 1 1 0 0 317 570 272 0 1159 0.480587 1 1 0 0 95748 183411 87325 0 366484 0.488508 1 1 -7823.59 -7823.32 -0.0303962 0.0417154 0.466212 1 0.466133 2 NA
7:116358044_A_G rs38855 07 116358044 A G NA 0 0 103008 183294 81340.4 -5.93718e-09 367643 0.470531 0.989759 0.989759 0 0 348.333 557.965 252.702 0 1159 0.458744 0.98995 0.98995 0 0 102660 182736 81087.7 -8.02203e-12 366484 0.470568 0.989758 0.989758 -7823.59 -7822.92 -0.0486252 0.0419748 0.246685 1 0.246385 2 NA
7:130444934_A_G rs3996352 07 130444934 A G NA 0 0 94827.4 183503 89312.7 3.14321e-09 367643 0.4925 0.996092 0.996092 0 0 308.914 549.8 300.286 0 1159 0.496278 0.995893 0.995893 0 0 94518.5 182953 89012.4 -4.33076e-12 366484 0.492488 0.996093 0.996093 -7823.59 -7823.53 0.0134914 0.0417 0.74629 1 0.746295 2 NA
rs17173637 rs17173637 07 150529449 T C NA 0 0 308079 56892 2672 0 367643 0.0846419 1 1 0 0 970 178 11 0 1159 0.0862813 1 1 0 0 307109 56714 2661 0 366484 0.0846367 1 1 -7823.59 -7823.54 0.0223465 0.0741186 0.763036 1 0.763738 2 NA
8:9184231_G_A rs4240624 08 9184231 G A NA 0 0 3037.28 61092.2 303513 1.74623e-10 367643 0.0913478 0.999323 0.999323 0 0 10 177.996 971.004 0 1159 0.0854168 0.999978 0.999978 0 0 3027.28 60914.2 302542 3.41061e-13 366484 0.0913666 0.999321 0.999321 -7823.59 -7823.07 0.0748842 0.0744592 0.314556 1 0.309561 2 NA
8:9267117_C_T rs9693857 08 9267117 C T NA 0 0 112966 181961 72716.1 -1.22236e-09 367643 0.44526 0.99529 0.99529 0 0 361.675 563.831 233.494 0 1159 0.444702 0.993872 0.993872 0 0 112604 181397 72482.6 -1.60334e-11 366484 0.445261 0.995294 0.995294 -7823.59 -7823.59 -0.00208498 0.0420463 0.960451 1 0.960449 2 NA
8:15799853_G_C rs4332136 08 15799853 G C NA 0 0 361800 5821.84 21 3.14321e-09 367643 0.0079749 0.978214 0.978214 0 0 1142.87 16.1294 0 0 1159 0.00695833 0.968534 0.968534 0 0 360657 5805.71 21 2.19558e-12 366484 0.00797812 0.97824 0.97824 -7823.59 -7823.43 -0.138732 0.25488 0.586233 1 0.577253 2 NA
rs4921914 rs4921914 08 18272438 C T NA 0 0 17863 128037 221743 0 367643 0.22272 1 1 0 0 57 386 716 0 1159 0.215703 1 1 0 0 17806 127651 221027 0 366484 0.222742 1 1 -7823.59 -7823.25 0.0413401 0.0507305 0.415132 1 0.413342 2 NA
rs12678919 rs12678919 08 19844222 A G NA 0 0 299569 64598 3476 0 367643 0.0973091 1 1 0 0 954 192 13 0 1159 0.0940466 1 1 0 0 298615 64406 3463 0 366484 0.0973194 1 1 -7823.59 -7823.49 -0.03108 0.0713154 0.662974 1 0.661653 2 NA
8:19865843_G_A rs894210 08 19865843 G A NA 0 0 77462.3 182791 107390 1.74623e-09 367643 0.459298 0.992946 0.992946 0 0 239 565.957 354.043 0 1159 0.45037 0.993794 0.993794 0 0 77223.3 182225 107036 -1.28395e-11 366484 0.459326 0.992944 0.992944 -7823.59 -7823.14 0.0395532 0.0419863 0.346167 1 0.345863 2 NA
rs10102164 rs10102164 08 55421614 G A NA 0 0 228406 122700 16537 0 367643 0.211855 1 1 0 0 706 400 53 0 1159 0.218292 1 1 0 0 227700 122300 16484 0 366484 0.211835 1 1 -7823.59 -7823.37 0.0334757 0.0503856 0.506441 1 0.50777 2 NA
8:59385919_C_T rs2326077 08 59385919 C T NA 0 0 41722.8 164216 161704 -2.85218e-09 367643 0.336823 0.998927 0.998927 0 0 121.38 532.706 504.914 0 1159 0.334541 0.998729 0.998729 0 0 41601.4 163683 161199 -1.56319e-13 366484 0.336831 0.998927 0.998927 -7823.59 -7823.55 0.0113493 0.044129 0.797037 1 0.796914 2 NA
rs2293889 rs2293889 08 116599199 T G NA 0 0 68124 181368 118151 0 367643 0.431963 1 1 0 0 228 586 345 0 1159 0.449525 1 1 0 0 67896 180782 117806 0 366484 0.431907 1 1 -7823.59 -7822.15 -0.0711794 0.04195 0.0897406 1 0.0901508 2 NA
8:116663898_G_A rs2737252 08 116663898 G A NA 0 0 189831 148639 29173.6 1.57161e-09 367643 0.281504 0.996606 0.996606 0 0 645.886 429.706 83.4078 0 1159 0.257343 0.996838 0.996838 0 0 189185 148209 29090.2 -3.18323e-12 366484 0.281581 0.996605 0.996605 -7823.59 -7820.16 -0.123693 0.0476954 0.00950339 1 0.00882461 3 NA
8:121868551_G_T rs4871137 08 121868551 G T NA 0 0 37343.3 159071 171229 -1.97906e-09 367643 0.317913 0.997721 0.997721 0 0 121.953 471.882 565.165 0 1159 0.308796 0.99764 0.99764 0 0 37221.3 158599 170664 -6.2883e-12 366484 0.317942 0.997721 0.997721 -7823.59 -7823.19 0.0398486 0.0450876 0.376802 1 0.375606 2 NA
8:126474306_G_A rs2980885 08 126474306 G A NA 0 0 18550.5 128653 220440 -2.40398e-08 367643 0.225428 0.979756 0.979756 0 0 62.1647 390.102 706.733 0 1159 0.221929 0.979689 0.979689 0 0 18488.3 128263 219733 -4.75637e-11 366484 0.225439 0.979757 0.979757 -7823.59 -7823.52 0.0184957 0.0506719 0.715105 1 0.714637 2 NA
8:126482621_C_A rs2954022 08 126482621 C A NA 0 0 105014 183109 79520.4 -8.73115e-10 367643 0.465328 0.999672 0.999672 0 0 327 572.525 259.475 0 1159 0.470869 0.999269 0.999269 0 0 104687 182536 79261 7.24754e-13 366484 0.465311 0.999673 0.999673 -7823.59 -7823.48 0.0195824 0.0417243 0.638835 1 0.638901 2 NA
8:126482621_C_T rs2954022 08 126482621 C T NA 0 0 367299 343.506 0.113725 4.19095e-09 367643 0.000467482 0.694179 0.694179 0 0 1158.19 0.807843 0 0 1159 0.000348509 0.498969 0.498969 0 0 366141 342.698 0.113725 4.51195e-12 366484 0.000467859 0.694638 0.694638 -7823.59 -7823.53 -0.576045 2.04187 0.777855 1 0.732085 3 NA
rs4075205 rs4075205 08 144284709 T C NA 0 0 105980 182903 78760 0 367643 0.46298 1 1 0 0 336 579 244 0 1159 0.460311 1 1 0 0 105644 182324 78516 0 366484 0.462989 1 1 -7823.59 -7823.57 -0.00753395 0.0417822 0.856905 1 0.856892 2 NA
8:145022657_G_T rs7832643 08 145022657 G T NA 0 0 130835 177109 59698.9 1.86265e-09 367643 0.403254 0.99187 0.99187 0 0 387.702 588.612 182.686 0 1159 0.411555 0.990545 0.990545 0 0 130447 176521 59516.2 -3.00204e-12 366484 0.403228 0.991874 0.991874 -7823.59 -7823.19 0.0379314 0.0425148 0.37229 1 0.372837 2 NA
9:2640759_A_G rs3780181 09 2640759 A G NA 0 0 319761 46182.4 1699.8 7.10133e-09 367643 0.0674323 0.983967 0.983967 0 0 1011.82 138.98 8.20392 0 1159 0.0670355 0.980674 0.980674 0 0 318749 46043.5 1691.6 9.96891e-12 366484 0.0674336 0.983978 0.983978 -7823.59 -7823.58 -0.00706577 0.083973 0.932942 1 0.932873 2 NA
9:15304782_C_A rs686030 09 15304782 C A NA 0 0 7307.74 89274.9 271060 1.16415e-10 367643 0.141292 0.997838 0.997838 0 0 12.8941 267.412 878.694 0 1159 0.126488 0.9964 0.9964 0 0 7294.84 89007.5 270182 -2.28795e-12 366484 0.141339 0.997843 0.997843 -7823.59 -7821.42 0.128475 0.0627355 0.0405718 1 0.0374609 3 NA
9:16904846_C_T rs7033354 09 16904846 C T NA 0 0 38090 160241 169312 -2.73576e-09 367643 0.321537 0.99779 0.99779 0 0 120.612 473.298 565.09 0 1159 0.308249 0.99727 0.99727 0 0 37969.4 159768 168746 -1.25624e-11 366484 0.321579 0.997791 0.997791 -7823.59 -7822.68 0.0606548 0.0451407 0.179051 1 0.177395 2 NA
rs1883025 rs1883025 09 107664301 C T NA 0 0 204221 139492 23930 0 367643 0.254802 1 1 0 0 662 422 75 0 1159 0.246764 1 1 0 0 203559 139070 23855 0 366484 0.254827 1 1 -7823.59 -7823.21 -0.0417123 0.0482618 0.387428 1 0.385776 2 NA
9:107684230_T_G rs2472509 09 107684230 T G NA 0 0 166632 161775 39235.5 8.26549e-09 367643 0.326739 0.982562 0.982562 0 0 517.886 521.882 119.231 0 1159 0.328018 0.981945 0.981945 0 0 166114 161253 39116.3 -9.4289e-12 366484 0.326735 0.982564 0.982564 -7823.59 -7823.59 0.0021744 0.0447404 0.961238 1 0.961243 2 NA
rs8176720 rs8176720 09 136132873 T C NA 0 0 165335 162059 40249 0 367643 0.329881 1 1 0 0 549 487 123 0 1159 0.316221 1 1 0 0 164786 161572 40126 0 366484 0.329924 1 1 -7823.59 -7822.53 -0.0647639 0.0447314 0.147662 1 0.14609 2 NA
rs579459 rs579459 09 136154168 T C NA 0 0 230673 121134 15836 0 367643 0.207818 1 1 0 0 710 393 56 0 1159 0.21786 1 1 0 0 229963 120741 15780 0 366484 0.207787 1 1 -7823.59 -7822.71 0.0672869 0.0505677 0.183311 1 0.186063 2 NA
10:5196273_A_G rs1781930 10 5196273 A G NA 0 0 11602.8 107622 248418 5.82077e-11 367643 0.177928 0.999538 0.999538 0 0 32.9961 351.549 774.455 0 1159 0.18013 0.998882 0.998882 0 0 11569.8 107271 247644 -5.32907e-13 366484 0.177921 0.999541 0.999541 -7823.59 -7823.55 -0.0143492 0.0542071 0.791233 1 0.791542 2 NA
rs970548 rs970548 10 46013277 A C NA 0 0 208592 136658 22393 0 367643 0.246767 1 1 0 0 659 433 67 0 1159 0.244607 1 1 0 0 207933 136225 22326 0 366484 0.246773 1 1 -7823.59 -7823.56 -0.0117419 0.0483993 0.808311 1 0.808125 2 NA
10:65301725_T_C rs7897379 10 65301725 T C NA 0 0 99877.9 183743 84022.2 -1.04774e-09 367643 0.478436 0.9991 0.9991 0 0 323.02 570.02 265.961 0 1159 0.475384 0.999065 0.999065 0 0 99554.9 183173 83756.3 -2.18137e-12 366484 0.478446 0.9991 0.9991 -7823.59 -7823.54 -0.0122086 0.0417253 0.769832 1 0.769811 2 NA
rs2068888 rs2068888 10 94839642 G A NA 0 0 111308 181936 74399 0 367643 0.449803 1 1 0 0 343 564 252 0 1159 0.460742 1 1 0 0 110965 181372 74147 0 366484 0.449769 1 1 -7823.59 -7823.03 0.0440369 0.0417498 0.291525 1 0.29182 2 NA
rs2255141 rs2255141 10 113933886 A G NA 0 0 27847 146638 193158 0 367643 0.275175 1 1 0 0 97 465 597 0 1159 0.284297 1 1 0 0 27750 146173 192561 0 366484 0.275146 1 1 -7823.59 -7823.01 -0.0496932 0.0461566 0.281649 1 0.283372 2 NA
rs2923084 rs2923084 11 10388782 A G NA 0 0 248214 107729 11700 0 367643 0.178337 1 1 0 0 781 333 45 0 1159 0.182485 1 1 0 0 247433 107396 11655 0 366484 0.178324 1 1 -7823.59 -7823.44 0.0290649 0.0538749 0.58955 1 0.590688 2 NA
11:14276999_G_A rs2303975 11 14276999 G A NA 0 0 290446 72723.9 4473.22 -2.32831e-10 367643 0.111073 0.995931 0.995931 0 0 926.859 216.925 15.2157 0 1159 0.106711 0.998306 0.998306 0 0 289519 72507 4458 3.02691e-12 366484 0.111087 0.995923 0.995923 -7823.59 -7823.32 -0.0491792 0.0675126 0.466341 1 0.463488 2 NA
11:18656271_C_T rs10832962 11 18656271 C T NA 0 0 24576.6 141039 202027 -3.49246e-09 367643 0.258664 0.997176 0.997176 0 0 79.7725 480.059 599.169 0 1159 0.275929 0.99668 0.99668 0 0 24496.9 140559 201428 -1.66267e-11 366484 0.25861 0.997178 0.997178 -7823.59 -7821.82 -0.0882675 0.0466496 0.0584727 1 0.0601651 3 NA
rs326214 rs326214 11 47298360 G A NA 0 0 38540 160496 168607 0 367643 0.323107 1 1 0 0 117 481 561 0 1159 0.308456 1 1 0 0 38423 160015 168046 0 366484 0.323153 1 1 -7823.59 -7822.36 0.0702138 0.0450266 0.118905 1 0.117288 2 NA
rs17788930 rs17788930 11 47752775 A G NA 0 0 156993 166090 44560 0 367643 0.347089 1 1 0 0 492 517 150 0 1159 0.352459 1 1 0 0 156501 165573 44410 0 366484 0.347072 1 1 -7823.59 -7823.47 0.0213803 0.0434842 0.622946 1 0.623314 2 NA
11:51512090_T_C rs11246602 11 51512090 T C NA 0 0 276639 84522.2 6482.33 3.20142e-09 367643 0.132584 0.998718 0.998718 0 0 864.737 276.247 18.0157 0 1159 0.134719 0.998778 0.998778 0 0 275774 84245.9 6464.31 -2.91323e-13 366484 0.132577 0.998718 0.998718 -7823.59 -7823.55 0.0159348 0.060993 0.793895 1 0.794282 2 NA
11:55324308_A_G rs12226802 11 55324308 A G NA 0 0 279135 82421 6086.81 -1.16415e-10 367643 0.12865 0.999736 0.999736 0 0 879.016 262.984 17 0 1159 0.128121 0.999909 0.999909 0 0 278256 82158 6069.81 1.84741e-13 366484 0.128652 0.999736 0.999736 -7823.59 -7823.58 -0.00761668 0.0622776 0.90266 1 0.902569 2 NA
rs174532 rs174532 11 61548874 G A NA 0 0 182070 153320 32253 0 367643 0.296247 1 1 0 0 577 473 109 0 1159 0.298102 1 1 0 0 181493 152847 32144 0 366484 0.296241 1 1 -7823.59 -7823.55 0.0128224 0.0455131 0.778151 1 0.778336 2 NA
rs1535 rs1535 11 61597972 A G NA 0 0 157026 166517 44100 0 367643 0.346419 1 1 0 0 524 488 147 0 1159 0.33736 1 1 0 0 156502 166029 43953 0 366484 0.346448 1 1 -7823.59 -7823.11 -0.0431002 0.0440132 0.327454 1 0.326346 2 NA
rs12801636 rs12801636 11 65391317 G A NA 0 0 221001 127937 18705 0 367643 0.224874 1 1 0 0 699 405 55 0 1159 0.222174 1 1 0 0 220302 127532 18650 0 366484 0.224883 1 1 -7823.59 -7823.54 -0.0154533 0.0500126 0.75733 1 0.756996 2 NA
rs499974 rs499974 11 75455021 C A NA 0 0 261531 97077 9035 0 367643 0.156602 1 1 0 0 824 307 28 0 1159 0.156601 1 1 0 0 260707 96770 9007 0 366484 0.156602 1 1 -7823.59 -7823.59 0.000724456 0.0572584 0.989905 1 0.989908 1 NA
11:116639104_A_G rs10790162 11 116639104 A G NA 0 0 1652.59 46448.9 319542 4.65661e-10 367643 0.0676663 0.998467 0.998467 0 0 8 135.051 1015.95 0 1159 0.0651644 0.996607 0.996607 0 0 1644.59 46313.8 318526 -6.89226e-13 366484 0.0676742 0.998473 0.998473 -7823.59 -7823.48 0.03832 0.0845192 0.650269 1 0.648458 2 NA
rs603446 rs603446 11 116654435 C T NA 0 0 109750 182299 75594 0 367643 0.453547 1 1 0 0 349 566 244 0 1159 0.454702 1 1 0 0 109401 181733 75350 0 366484 0.453544 1 1 -7823.59 -7823.58 0.00490163 0.0418228 0.906702 1 0.906708 2 NA
11:122534504_T_C rs7117842 11 122534504 T C NA 0 0 146372 171087 50184.2 -1.79862e-08 367643 0.369183 0.988903 0.988903 0 0 486.2 534.129 138.671 0 1159 0.350074 0.986348 0.986348 0 0 145886 170553 50045.5 -4.41522e-11 366484 0.369244 0.988911 0.988911 -7823.59 -7821.6 -0.0871972 0.0439392 0.0472007 1 0.0462529 3 NA
rs11220462 rs11220462 11 126243952 G A NA 0 0 276652 84429 6562 0 367643 0.132674 1 1 0 0 879 260 20 0 1159 0.129422 1 1 0 0 275773 84169 6542 0 366484 0.132684 1 1 -7823.59 -7823.48 -0.0289925 0.0619206 0.639627 1 0.638429 2 NA
12:20463526_A_G rs11045163 12 20463526 A G NA 0 0 119322 180184 68136.7 9.25502e-09 367643 0.430387 0.99506 0.99506 0 0 391.945 557.988 209.067 0 1159 0.421105 0.99647 0.99647 0 0 118930 179626 67927.6 1.1827e-11 366484 0.430417 0.995056 0.995056 -7823.59 -7823.14 -0.039855 0.0422145 0.345115 1 0.344627 2 NA
12:57844049_C_T rs3741414 12 57844049 C T NA 0 0 211870 134105 21667.2 -8.73115e-10 367643 0.241321 0.999183 0.999183 0 0 641.031 444.016 73.9529 0 1159 0.255359 0.99963 0.99963 0 0 211229 133661 21593.3 -2.18137e-12 366484 0.241277 0.999181 0.999181 -7823.59 -7822.49 0.0710789 0.0477056 0.136238 1 0.138528 3 NA
rs10861661 rs10861661 12 107174646 A C NA 0 0 208460 137013 22170 0 367643 0.246643 1 1 0 0 626 456 77 0 1159 0.263158 1 1 0 0 207834 136557 22093 0 366484 0.246591 1 1 -7823.59 -7821.97 0.085676 0.0473351 0.0702975 1 0.0722089 3 NA
12:109950144_A_G rs2241210 12 109950144 A G NA 0 0 83594.8 183070 100978 -3.49246e-10 367643 0.476359 0.999793 0.999793 0 0 257.988 555.008 346.004 0 1159 0.462029 0.999973 0.999973 0 0 83336.8 182515 100632 -7.53175e-13 366484 0.476404 0.999793 0.999793 -7823.59 -7822.63 0.0575578 0.0417046 0.167546 1 0.167265 2 NA
rs653178 rs653178 12 112007756 C T NA 0 0 85741 183420 98482 0 367643 0.482672 1 1 0 0 270 561 328 0 1159 0.474978 1 1 0 0 85471 182859 98154 0 366484 0.482696 1 1 -7823.59 -7823.3 0.0317201 0.0416765 0.446596 1 0.446486 2 NA
12:112310580_G_A rs6489818 12 112310580 G A NA 0 0 249812 106378 11453.5 8.14907e-10 367643 0.175829 0.999793 0.999793 0 0 808 307 44 0 1159 0.170406 1 1 0 0 249004 106071 11409.5 -5.68434e-13 366484 0.175846 0.999792 0.999792 -7823.59 -7823.37 -0.0363522 0.0553283 0.511163 1 0.509486 2 NA
12:121376416_C_T rs1186380 12 121376416 C T NA 0 0 206323 138394 22926.1 9.77889e-09 367643 0.250577 0.991403 0.991403 0 0 650.929 434.078 73.9922 0 1159 0.251106 0.99372 0.99372 0 0 205672 137960 22852.1 7.02016e-12 366484 0.250575 0.991395 0.991395 -7823.59 -7823.59 0.000487559 0.0481962 0.991929 1 0.99193 1 NA
12:121416650_A_C rs1169288 12 121416650 A C NA 0 0 172202 158881 36559.9 2.20025e-08 367643 0.315524 0.989162 0.989162 0 0 540.827 508.498 109.675 0 1159 0.313998 0.99037 0.99037 0 0 171662 158372 36450.2 3.37526e-11 366484 0.315529 0.989159 0.989159 -7823.59 -7823.57 -0.00783611 0.0450827 0.86201 1 0.861944 2 NA
12:125259888_A_G rs838876 12 125259888 A G NA 0 0 36945.9 159460 171237 -3.17232e-08 367643 0.317362 0.977164 0.977164 0 0 115.196 482.498 561.306 0 1159 0.307545 0.979912 0.979912 0 0 36830.7 158977 170676 -1.0281e-10 366484 0.317393 0.977155 0.977155 -7823.59 -7823.08 0.0457953 0.0455773 0.315001 1 0.313581 2 NA
12:125283766_C_T rs10773105 12 125283766 C T NA 0 0 89407.4 184024 94211.8 -3.84171e-09 367643 0.493466 0.997077 0.997077 0 0 294.89 570.584 293.525 0 1159 0.499411 0.996925 0.996925 0 0 89112.5 183453 93918.3 -1.55076e-11 366484 0.493443 0.997078 0.997078 -7823.59 -7823.37 -0.0277831 0.041708 0.505326 1 0.505329 2 NA
rs4942486 rs4942486 13 32953388 T C NA 0 0 83364 183387 100892 0 367643 0.476162 1 1 0 0 257 592 310 0 1159 0.477135 1 1 0 0 83107 182795 100582 0 366484 0.476159 1 1 -7823.59 -7823.58 -0.00631271 0.0416567 0.879549 1 0.879555 2 NA
rs1341267 rs1341267 13 95284980 C A NA 0 0 59052 176304 132287 0 367643 0.400399 1 1 0 0 191 519 449 0 1159 0.388697 1 1 0 0 58861 175785 131838 0 366484 0.400436 1 1 -7823.59 -7822.93 0.0488582 0.042657 0.252054 1 0.251218 2 NA
rs8017377 rs8017377 14 24883887 G A NA 0 0 101701 183243 82699 0 367643 0.474157 1 1 0 0 318 583 258 0 1159 0.474116 1 1 0 0 101383 182660 82441 0 366484 0.474157 1 1 -7823.59 -7823.59 -6.6091e-05 0.0416669 0.998734 1 0.998734 1 NA
rs4983559 rs4983559 14 105277209 G A NA 0 0 54863 174774 138006 0 367643 0.386924 1 1 0 0 174 583 402 0 1159 0.401639 1 1 0 0 54689 174191 137604 0 366484 0.386878 1 1 -7823.59 -7822.61 -0.0594171 0.0424984 0.162082 1 0.16292 2 NA
rs2412710 rs2412710 15 42683787 G A NA 0 0 354500 13031 112 0 367643 0.018027 1 1 0 0 1119 40 0 0 1159 0.0172563 1 1 0 0 353381 12991 112 0 366484 0.0180294 1 1 -7823.59 -7823.56 -0.0336917 0.159873 0.83309 1 0.832202 2 NA
15:44211273_T_C rs492571 15 44211273 T C NA 0 0 337467 29527.7 648.675 -8.14907e-10 367643 0.0419225 0.997857 0.997857 0 0 1056.3 101.702 1 0 1159 0.0447377 0.995699 0.995699 0 0 336410 29425.9 647.675 -1.94333e-12 366484 0.0419136 0.997864 0.997864 -7823.59 -7823.33 0.0738136 0.100911 0.464491 1 0.469454 2 NA
rs1532085 rs1532085 15 58683366 A G NA 0 0 55036 174219 138388 0 367643 0.38664 1 1 0 0 177 534 448 0 1159 0.383089 1 1 0 0 54859 173685 137940 0 366484 0.386651 1 1 -7823.59 -7823.53 0.0149981 0.0427973 0.726004 1 0.725852 2 NA
15:58731153_G_C rs261342 15 58731153 G C NA 0 0 17976.2 126343 223324 -1.64146e-08 367643 0.220725 0.988362 0.988362 0 0 52.0314 397.725 709.243 0 1159 0.216475 0.985177 0.985177 0 0 17924.2 125946 222614 -4.5314e-11 366484 0.220738 0.988372 0.988372 -7823.59 -7823.45 0.0264207 0.0508941 0.603669 1 0.60276 2 NA
rs2652834 rs2652834 15 63396867 A G NA 0 0 12888 111863 242892 0 367643 0.187191 1 1 0 0 24 353 782 0 1159 0.172994 1 1 0 0 12864 111510 242110 0 366484 0.187236 1 1 -7823.59 -7822.05 0.0955984 0.0550093 0.082236 1 0.0791165 3 NA
15:72566615_C_T rs1035744 15 72566615 C T NA 0 0 26417.8 145276 195949 4.30737e-09 367643 0.269435 0.995229 0.995229 0 0 97.1137 434.467 627.42 0 1159 0.271223 0.996163 0.996163 0 0 26320.7 144842 195322 -5.50671e-12 366484 0.269429 0.995226 0.995226 -7823.59 -7823.57 -0.00960622 0.0469705 0.83795 1 0.838066 2 NA
rs3198697 rs3198697 16 15129940 C T NA 0 0 129024 177270 61349 0 367643 0.407961 1 1 0 0 407 552 200 0 1159 0.410699 1 1 0 0 128617 176718 61149 0 366484 0.407952 1 1 -7823.59 -7823.55 0.0120988 0.0422608 0.774657 1 0.774736 2 NA
rs749671 rs749671 16 31088347 G A NA 0 0 144942 171612 51089 0 367643 0.372359 1 1 0 0 454 542 163 0 1159 0.374461 1 1 0 0 144488 171070 50926 0 366484 0.372352 1 1 -7823.59 -7823.53 0.014132 0.0429901 0.742363 1 0.74251 2 NA
16:53799977_T_G rs9930333 16 53799977 T G NA 0 0 122315 179595 65732.5 4.07454e-10 367643 0.423046 0.999843 0.999843 0 0 369.008 595.988 194.004 0 1159 0.424502 0.999966 0.999966 0 0 121946 178999 65538.5 1.40687e-12 366484 0.423042 0.999843 0.999843 -7823.59 -7823.57 0.0065971 0.0421329 0.875577 1 0.875597 2 NA
rs9989419 rs9989419 16 56985139 A G NA 0 0 57313 175506 134824 0 367643 0.394584 1 1 0 0 203 552 404 0 1159 0.413287 1 1 0 0 57110 174954 134420 0 366484 0.394525 1 1 -7823.59 -7821.92 -0.0772928 0.0422278 0.0671936 1 0.0678345 3 NA
rs5880 rs5880 16 57015091 G C NA 0 0 327986 38441 1216 0 367643 0.0555879 1 1 0 0 1023 131 5 0 1159 0.0608283 1 1 0 0 326963 38310 1211 0 366484 0.0555713 1 1 -7823.59 -7823.03 0.0933816 0.0869003 0.282561 1 0.289121 3 NA
rs16942887 rs16942887 16 67928042 G A NA 0 0 287956 74708 4979 0 367643 0.115147 1 1 0 0 902 244 13 0 1159 0.11648 1 1 0 0 287054 74464 4966 0 366484 0.115143 1 1 -7823.59 -7823.56 0.0144632 0.064801 0.823384 1 0.823704 2 NA
16:72057282_A_G rs2288002 16 72057282 A G NA 0 0 69255.7 180711 117676 1.39698e-09 367643 0.434148 0.99485 0.99485 0 0 237.141 558.204 363.655 0 1159 0.445421 0.99429 0.99429 0 0 69018.6 180153 117312 4.94538e-12 366484 0.434112 0.994852 0.994852 -7823.59 -7823.05 -0.0437739 0.042015 0.297474 1 0.297879 2 NA
rs2000999 rs2000999 16 72108093 G A NA 0 0 241573 112715 13355 0 367643 0.18962 1 1 0 0 765 348 46 0 1159 0.189819 1 1 0 0 240808 112367 13309 0 366484 0.189619 1 1 -7823.59 -7823.58 0.00565608 0.0530343 0.915067 1 0.915116 2 NA
rs2925979 rs2925979 16 81534790 T C NA 0 0 33101 154536 180006 0 367643 0.300207 1 1 0 0 105 501 553 0 1159 0.30673 1 1 0 0 32996 154035 179453 0 366484 0.300186 1 1 -7823.59 -7823.34 -0.0321017 0.0451355 0.476942 1 0.477853 2 NA
rs314253 rs314253 17 7091650 T C NA 0 0 155761 167026 44856 0 367643 0.349168 1 1 0 0 507 519 133 0 1159 0.338654 1 1 0 0 155254 166507 44723 0 366484 0.349201 1 1 -7823.59 -7822.98 -0.0484477 0.0439608 0.270434 1 0.269211 2 NA
rs4791641 rs4791641 17 8161149 C T NA 0 0 90816 183529 93298 0 367643 0.496624 1 1 0 0 281 596 282 0 1159 0.499569 1 1 0 0 90535 182933 93016 0 366484 0.496615 1 1 -7823.59 -7823.54 -0.0133693 0.041621 0.748048 1 0.748049 2 NA
17:37821435_G_T rs931992 17 37821435 G T NA 0 0 40720.2 163166 163757 3.49246e-10 367643 0.332668 0.998046 0.998046 0 0 115.38 513.871 529.749 0 1159 0.321239 0.997296 0.997296 0 0 40604.8 162652 163228 -3.62377e-13 366484 0.332704 0.998048 0.998048 -7823.59 -7822.94 0.050436 0.0446247 0.258381 1 0.256976 2 NA
rs8077889 rs8077889 17 41878166 A C NA 0 0 227111 123853 16679 0 367643 0.213809 1 1 0 0 713 367 79 0 1159 0.226488 1 1 0 0 226398 123486 16600 0 366484 0.213769 1 1 -7823.59 -7822.44 0.0760595 0.0497774 0.126515 1 0.129146 3 NA
17:45391804_T_C rs7225700 17 45391804 T C NA 0 0 46242.7 168507 152894 5.82077e-11 367643 0.354953 0.999518 0.999518 0 0 178.035 531.945 449.02 0 1159 0.383096 0.999873 0.999873 0 0 46064.7 167975 152445 4.76064e-13 366484 0.354864 0.999517 0.999517 -7823.59 -7819.48 -0.123358 0.0428517 0.00399294 1 0.00417939 3 NA
17:66882466_T_G rs4148005 17 66882466 T G NA 0 0 171418 159435 36790.2 -6.17001e-09 367643 0.316904 0.998377 0.998377 0 0 548.514 491.624 118.863 0 1159 0.314646 0.99866 0.99866 0 0 170870 158943 36671.3 -1.41966e-11 366484 0.316911 0.998376 0.998376 -7823.59 -7823.58 -0.00685146 0.0448963 0.878709 1 0.878658 2 NA
17:76388202_A_G rs4969178 17 76388202 A G NA 0 0 55554.9 174880 137208 1.98488e-08 367643 0.388951 0.976307 0.976307 0 0 186.447 525.624 446.929 0 1159 0.387626 0.975464 0.975464 0 0 55368.4 174355 136761 -4.61764e-11 366484 0.388955 0.97631 0.97631 -7823.59 -7823.58 0.00461115 0.0432587 0.91511 1 0.915096 2 NA
rs4939883 rs4939883 18 47167214 T C NA 0 0 11824 108397 247422 0 367643 0.179583 1 1 0 0 46 331 782 0 1159 0.182485 1 1 0 0 11778 108066 246640 0 366484 0.179574 1 1 -7823.59 -7823.54 -0.0156943 0.0539273 0.771031 1 0.771396 2 NA
18:47209143_C_T rs11660468 18 47209143 C T NA 0 0 136043 174701 56899.6 4.01633e-09 367643 0.392364 0.997576 0.997576 0 0 433.89 565.043 160.067 0 1159 0.381871 0.99765 0.99765 0 0 135609 174136 56739.5 2.96252e-12 366484 0.392397 0.997575 0.997575 -7823.59 -7823.07 -0.0433492 0.0428063 0.311212 1 0.3104 2 NA
18:57798110_C_T rs952044 18 57798110 C T NA 0 0 165305 162609 39729.3 4.59841e-09 367643 0.329215 0.990504 0.990504 0 0 516.322 508.047 134.631 0 1159 0.335336 0.989479 0.989479 0 0 164789 162101 39594.7 1.0548e-11 366484 0.329196 0.990507 0.990507 -7823.59 -7823.37 0.0290301 0.0443406 0.512657 1 0.513335 2 NA
19:8431581_G_A rs2278236 19 8431581 G A NA 0 0 86128.3 183824 97691 3.60887e-09 367643 0.484275 0.99757 0.99757 0 0 265.992 574.886 318.122 0 1159 0.477511 0.998496 0.998496 0 0 85862.3 183249 97372.9 -4.98801e-12 366484 0.484296 0.997567 0.997567 -7823.59 -7823.38 0.0266675 0.0417125 0.522616 1 0.522539 2 NA
rs6511720 rs6511720 19 11202306 G T NA 0 0 285494 77068 5081 0 367643 0.118634 1 1 0 0 905 237 17 0 1159 0.116911 1 1 0 0 284589 76831 5064 0 366484 0.11864 1 1 -7823.59 -7823.56 -0.014087 0.0648348 0.827993 1 0.827692 2 NA
19:11227602_C_T rs688 19 11227602 C T NA 0 0 110675 182477 74491.8 -2.32831e-10 367643 0.450791 0.999301 0.999301 0 0 372.816 549.357 236.827 0 1159 0.441334 0.999276 0.999276 0 0 110302 181927 74255 -3.90799e-13 366484 0.450821 0.999301 0.999301 -7823.59 -7823.17 -0.0382883 0.0419721 0.361647 1 0.361305 2 NA
19:19407718_T_C rs10401969 19 19407718 T C NA 0 0 313405 52120.4 2117.37 8.73115e-10 367643 0.0766438 0.997444 0.997444 0 0 972.251 178.749 8 0 1159 0.084016 0.995403 0.995403 0 0 312433 51941.6 2109.37 -5.32907e-13 366484 0.0766205 0.997451 0.997451 -7823.59 -7822.67 0.10335 0.0752531 0.169639 1 0.175743 3 NA
rs731839 rs731839 19 33899065 G A NA 0 0 41270 163841 162532 0 367643 0.335082 1 1 0 0 138 510 511 0 1159 0.339085 1 1 0 0 41132 163331 162021 0 366484 0.335069 1 1 -7823.59 -7823.49 -0.0189377 0.043976 0.666732 1 0.66705 2 NA
19:35556744_T_C rs1688030 19 35556744 T C NA 0 0 1691.18 45801.9 320150 4.07454e-10 367643 0.0668914 0.998272 0.998272 0 0 3 127.204 1028.8 0 1159 0.057465 0.998487 0.998487 0 0 1688.18 45674.7 319121 1.06581e-12 366484 0.0669212 0.998271 0.998271 -7823.59 -7821.8 0.164861 0.0894294 0.0652587 1 0.0588974 3 NA
rs6859 rs6859 19 45382034 A G NA 0 0 65627 179040 122976 0 367643 0.422004 1 1 0 0 206 568 385 0 1159 0.422778 1 1 0 0 65421 178472 122591 0 366484 0.422002 1 1 -7823.59 -7823.59 -0.00185073 0.0420964 0.964933 1 0.96494 1 NA
rs7254892 rs7254892 19 45389596 G A NA 0 0 344933 22370 340 0 367643 0.0313483 1 1 0 0 1101 58 0 0 1159 0.0250216 1 1 0 0 343832 22312 340 0 366484 0.0313684 1 1 -7823.59 -7822.03 -0.226713 0.133355 0.0891174 1 0.0780059 3 NA
rs492602 rs492602 19 49206417 A G NA 0 0 89567 183226 94850 0 367643 0.492815 1 1 0 0 277 573 309 0 1159 0.486195 1 1 0 0 89290 182653 94541 0 366484 0.492836 1 1 -7823.59 -7823.4 0.0258573 0.0418185 0.536363 1 0.536321 2 NA
rs17695224 rs17695224 19 52324216 G A NA 0 0 197528 144075 26040 0 367643 0.266774 1 1 0 0 628 446 85 0 1159 0.265746 1 1 0 0 196900 143629 25955 0 366484 0.266777 1 1 -7823.59 -7823.59 -0.00208696 0.0471426 0.96469 1 0.964667 1 NA
rs103294 rs103294 19 54797848 C T NA 0 0 221283 127606 18754 0 367643 0.224558 1 1 0 0 677 423 59 0 1159 0.233391 1 1 0 0 220606 127183 18695 0 366484 0.22453 1 1 -7823.59 -7823.16 0.0455441 0.0492635 0.355226 1 0.35716 2 NA
rs364585 rs364585 20 12962718 A G NA 0 0 56358 175315 135970 0 367643 0.391726 1 1 0 0 183 526 450 0 1159 0.384814 1 1 0 0 56175 174789 135520 0 366484 0.391748 1 1 -7823.59 -7823.33 0.0303439 0.0427869 0.478209 1 0.477709 2 NA
rs2328223 rs2328223 20 17845921 A C NA 0 0 242999 111748 12896 0 367643 0.187056 1 1 0 0 757 366 36 0 1159 0.188956 1 1 0 0 242242 111382 12860 0 366484 0.18705 1 1 -7823.59 -7823.55 0.014921 0.0531739 0.779012 1 0.779342 2 NA
20:34154741_C_T rs7264396 20 34154741 C T NA 0 0 229301 122209 16133.7 -5.82077e-10 367643 0.21009 0.999709 0.999709 0 0 746.035 366.965 46 0 1159 0.198 0.999907 0.999907 0 0 228555 121842 16087.7 8.52651e-14 366484 0.210128 0.999708 0.999708 -7823.59 -7822.69 -0.0695866 0.0523223 0.183531 1 0.180519 2 NA
20:39180436_T_C rs6016381 20 39180436 T C NA 0 0 134763 175280 57600.3 2.18279e-08 367643 0.395058 0.976161 0.976161 0 0 420.286 547.737 190.976 2.22045e-16 1159 0.401074 0.975959 0.975959 0 0 134343 174732 57409.4 1.89679e-11 366484 0.395039 0.976161 0.976161 -7823.59 -7823.45 0.0227477 0.0429869 0.596683 1 0.596965 2 NA
20:39724338_T_C rs6065311 20 39724338 T C NA 0 0 99710.9 183970 83962.3 -6.40284e-10 367643 0.478582 0.999483 0.999483 0 0 316.075 564.929 277.996 0 1159 0.483573 0.999749 0.999749 0 0 99394.9 183405 83684.3 9.9476e-14 366484 0.478566 0.999482 0.999482 -7823.59 -7823.47 0.0197462 0.0417167 0.635971 1 0.636009 2 NA
rs1800961 rs1800961 20 43042364 C T NA 0 0 345102 22187 354 0 367643 0.0311375 1 1 0 0 1080 78 1 0 1159 0.0345125 1 1 0 0 344022 22109 353 0 366484 0.0311269 1 1 -7823.59 -7823.18 0.105039 0.11403 0.356971 1 0.364683 3 NA
20:44585420_A_G rs4465830 20 44585420 A G NA 0 0 243312 111575 12755.9 1.74623e-10 367643 0.18644 0.999604 0.999604 0 0 770.937 347.016 41.0471 0 1159 0.185121 0.99968 0.99968 0 0 242541 111228 12714.9 -9.45022e-13 366484 0.186445 0.999604 0.999604 -7823.59 -7823.57 -0.00983441 0.0535889 0.854393 1 0.854246 2 NA
rs181362 rs181362 22 21932068 C T NA 0 0 239971 113974 13698 0 367643 0.192265 1 1 0 0 766 340 53 0 1159 0.192407 1 1 0 0 239205 113634 13645 0 366484 0.192265 1 1 -7823.59 -7823.58 0.00349427 0.0527984 0.947233 1 0.947252 2 NA
rs5763662 rs5763662 22 30378703 C T NA 0 0 351180 16289 174 0 367643 0.0226266 1 1 0 0 1104 55 0 0 1159 0.0237274 1 1 0 0 350076 16234 174 0 366484 0.0226231 1 1 -7823.59 -7823.54 0.0443392 0.136972 0.746159 1 0.747852 2 NA
22:38595411_G_A rs3761445 22 38595411 G A NA 0 0 59207 176674 131763 -3.66708e-09 367643 0.401323 0.998254 0.998254 0 0 203.125 566.306 389.569 0 1159 0.419567 0.997954 0.997954 0 0 59003.8 176107 131373 -9.31522e-12 366484 0.401266 0.998255 0.998255 -7823.59 -7821.86 -0.0785265 0.0422208 0.0628995 1 0.0634805 3 NA
# Completed successfully at 2019-06-21 22:38:16
