# Supplementary material for: Predicting the effect of statins on cancer risk using genetic variants from a Mendelian randomization study in the UK Biobank
Source: eLife. 2020 Oct 13;9:e57191. doi: 10.7554/eLife.57191 (PMC7553780; doi:10.7554/eLife.57191)
Supplement: Source data 1. [file elife-57191-data1.zip › Steve_April_ca_ov_Female.out]

# Analysis: "SNPTEST 2.5.4-beta1 analysis, started 2019-06-26 16:41:44"
#  started: 2019-06-26 17:54:20
# 
# Analysis properties:
#   -cov_names PC1 PC2 PC3 PC4 PC5 PC6 PC7 PC8 PC9 PC10 (user-supplied)
#   -data - /scratch/am2609/Gwas/projects/Steve_April/input/cancer_v2.sample (user-supplied)
#   -exclude_samples /scratch/am2609/Gwas/input_all/exclusion_list.txt (user-supplied)
#   -exclude_samples_where sex=0 (user-supplied)
#   -filetype bgen (user-supplied)
#   -frequentist 1 (user-supplied)
#   -method newml (user-supplied)
#   -o /scratch/am2609/Gwas/projects/Steve_April/output/Steve_April_ca_ov_Female.out (user-supplied)
#   -pheno ca_ov (user-supplied)
# 
alternate_ids rsid chromosome position alleleA alleleB incorrectly_coded all_A all_B all_AA all_AB all_BB all_NULL all_total all_maf all_info all_impute_info cases_A cases_B cases_AA cases_AB cases_BB cases_NULL cases_total cases_maf cases_info cases_impute_info controls_A controls_B controls_AA controls_AB controls_BB controls_NULL controls_total controls_maf controls_info controls_impute_info minor_predictor_count null_ll null_iterations frequentist_add_ll frequentist_add_beta_1:add/ca_ov=1 frequentist_add_se_1 frequentist_add_wald_pvalue_1 frequentist_add_degrees_of_freedom frequentist_add_lrt_pvalue frequentist_add_iterations frequentist_add_fit_time comment
rs10903129 rs10903129 01 25768937 A G NA 0 0 39098 97935 61862 0 198895 0.442774 1 1 0 0 202 545 336 0 1083 0.438135 1 1 0 0 38896 97390 61526 0 197812 0.442799 1 1 176131 -6716.1 8 -6716.03 0.016362 0.0433966 0.706149 1 0.706056 2 0.550 NA
rs4660293 rs4660293 01 40028180 A G NA 0 0 116717 71316 10862 0 198895 0.233892 1 1 0 0 636 379 68 0 1083 0.237765 1 1 0 0 116081 70937 10794 0 197812 0.233871 1 1 93040 -6716.1 8 -6716 0.0221878 0.0506827 0.661546 1 0.662153 2 0.560 NA
rs2479394 rs2479394 01 55486064 G A NA 0 0 15393 80327 103175 0 198895 0.279326 1 1 0 0 91 451 541 0 1083 0.292244 1 1 0 0 15302 79876 102634 0 197812 0.279255 1 1 111113 -6716.1 8 -6715.15 -0.0658964 0.0474776 0.165153 1 0.167079 2 0.540 NA
rs11206510 rs11206510 01 55496039 T C NA 0 0 131552 60336 7007 0 198895 0.186908 1 1 0 0 679 371 33 0 1083 0.201754 1 1 0 0 130873 59965 6974 0 197812 0.186826 1 1 74350 -6716.1 8 -6714.49 0.0971581 0.0536974 0.0703948 1 0.0731263 3 0.720 NA
1:55502137_C_G rs2149041 01 55502137 C G NA 0 0 131066 60790.2 7038.92 8.44011e-10 198895 0.18821 0.992269 0.992269 0 0 701.51 342.427 39.0627 0 1083 0.194161 0.993613 0.993613 0 0 130364 60447.7 6999.85 1.1191e-12 197812 0.188177 0.992261 0.992261 74868 -6716.1 8 -6715.82 0.0412221 0.0546841 0.450957 1 0.452849 2 0.540 NA
rs2479409 rs2479409 01 55504650 G A NA 0 0 24337 90157 84401 0 198895 0.349006 1 1 0 0 141 495 447 0 1083 0.358726 1 1 0 0 24196 89662 83954 0 197812 0.348953 1 1 138831 -6716.1 8 -6715.66 -0.0421499 0.044871 0.347547 1 0.348514 2 0.540 NA
rs10888897 rs10888897 01 55513061 T C NA 0 0 30476 95111 73308 0 198895 0.392325 1 1 0 0 151 544 388 0 1083 0.390582 1 1 0 0 30325 94567 72920 0 197812 0.392335 1 1 156063 -6716.1 8 -6716.09 0.00663117 0.0442457 0.880866 1 0.880838 2 0.540 NA
1:55518752_C_T rs7552841 01 55518752 C T NA 0 0 77464.6 93269.4 28161 1.24855e-08 198895 0.376056 0.934109 0.934109 0 0 426.314 516.071 140.616 0 1083 0.368099 0.932975 0.932975 0 0 77038.3 92753.4 28020.4 4.28191e-12 197812 0.3761 0.934115 0.934115 149591 -6716.1 8 -6715.77 -0.0375318 0.0462631 0.417211 1 0.416388 2 0.530 NA
rs562556 rs562556 01 55524237 G A NA 0 0 6366 58410 134119 0 198895 0.178843 1 1 0 0 41 332 710 0 1083 0.191136 1 1 0 0 6325 58078 133409 0 197812 0.178776 1 1 71142 -6716.1 8 -6715.03 -0.0808762 0.0548328 0.140223 1 0.143514 3 0.720 NA
1:55958030_C_T rs1998013 01 55958030 C T NA 0 0 197565 1328.32 1.96863 1.36788e-09 198895 0.00334915 0.92302 0.92302 0 0 1074.64 8.36471 0 0 1083 0.00386182 0.926115 0.926115 0 0 196490 1319.96 1.96863 4.9738e-13 197812 0.00334634 0.923001 0.923001 1332.26 -6716.1 8 -6716 0.164859 0.358742 0.645842 1 0.65527 3 0.760 NA
1:62953373_G_A rs10493326 01 62953373 G A NA 0 0 110895 75156.4 12843.9 7.567e-10 198895 0.253511 0.986561 0.986561 0 0 579.337 415.278 88.3843 0 1083 0.273337 0.986645 0.986645 0 0 110315 74741.1 12755.5 -4.96581e-12 197812 0.253402 0.98656 0.98656 100844 -6716.1 8 -6713.84 0.10419 0.0486291 0.0321503 1 0.0335551 3 0.740 NA
1:63133930_G_A rs4587594 01 63133930 G A NA 0 0 83599.5 90857.1 24438.4 1.74623e-10 198895 0.351276 0.999131 0.999131 0 0 488.004 458.988 136.008 0 1083 0.33749 0.999465 0.999465 0 0 83111.5 90398.1 24302.4 -7.4607e-13 197812 0.351351 0.999129 0.999129 139734 -6716.1 8 -6715.07 -0.0654326 0.0456728 0.151962 1 0.150564 2 0.550 NA
1:92993807_C_T rs6603981 01 92993807 C T NA 0 0 8729.49 64356.9 125809 -6.98492e-10 198895 0.205676 0.997273 0.997273 0 0 36.8902 336.953 709.157 0 1083 0.189628 0.997244 0.997244 0 0 8692.6 64019.9 125099 -7.10543e-14 197812 0.205764 0.997273 0.997273 81815.9 -6716.1 8 -6714.3 0.102779 0.0548129 0.0607806 1 0.0580702 3 0.730 NA
rs12133576 rs12133576 01 93816400 A G NA 0 0 27040 92448 79407 0 198895 0.368355 1 1 0 0 139 507 437 0 1083 0.362419 1 1 0 0 26901 91941 78970 0 197812 0.368388 1 1 146528 -6716.1 8 -6715.89 0.028896 0.0448113 0.519032 1 0.51849 2 0.550 NA
rs646776 rs646776 01 109818530 C T NA 0 0 9784 68828 120283 0 198895 0.222218 1 1 0 0 56 364 663 0 1083 0.21976 1 1 0 0 9728 68464 119620 0 197812 0.222231 1 1 88396 -6716.1 8 -6716.05 0.0165864 0.0520886 0.750162 1 0.749794 2 0.570 NA
1:110198727_C_G rs1010167 01 110198727 C G NA 0 0 74672.4 94514.4 29708.2 -3.60887e-09 198895 0.386965 0.993771 0.993771 0 0 402.82 514.671 165.51 0 1083 0.390439 0.994801 0.994801 0 0 74269.6 93999.7 29542.7 -1.35323e-11 197812 0.386946 0.993765 0.993765 153931 -6716.1 8 -6716.03 0.0171224 0.0443346 0.699343 1 0.699522 2 0.540 NA
rs267733 rs267733 01 150958836 A G NA 0 0 140159 53525 5211 0 198895 0.160756 1 1 0 0 770 291 22 0 1083 0.154663 1 1 0 0 139389 53234 5189 0 197812 0.160789 1 1 63947 -6716.1 8 -6715.75 -0.0497196 0.0595522 0.403779 1 0.401109 2 0.540 NA
rs12145743 rs12145743 01 156700651 T G NA 0 0 87171 89039 22685 0 198895 0.337889 1 1 0 0 509 472 102 0 1083 0.312096 1 1 0 0 86662 88567 22583 0 197812 0.338031 1 1 134409 -6716.1 8 -6712.88 -0.117228 0.0465473 0.0117869 1 0.0112061 3 0.720 NA
rs4650994 rs4650994 01 178515312 G A NA 0 0 43954 98316 56625 0 198895 0.468147 1 1 0 0 239 543 301 0 1083 0.471376 1 1 0 0 43715 97773 56324 0 197812 0.468129 1 1 186224 -6716.1 8 -6716.03 -0.0161046 0.0430266 0.708185 1 0.70823 2 0.540 NA
1:182150978_C_A rs1689797 01 182150978 C A NA 0 0 88200.2 88506.5 22188.3 -1.28057e-09 198895 0.334053 0.997432 0.997432 0 0 486.576 474.447 121.976 0 1083 0.331671 0.999193 0.999193 0 0 87713.6 88032.1 22066.3 -5.43032e-12 197812 0.334067 0.997423 0.997423 132883 -6716.1 8 -6716.08 -0.00818857 0.0458074 0.858126 1 0.858062 2 0.550 NA
rs2642438 rs2642438 01 220970028 A G NA 0 0 17483 82786 98626 0 198895 0.296015 1 1 0 0 97 457 529 0 1083 0.300554 1 1 0 0 17386 82329 98097 0 197812 0.295991 1 1 117752 -6716.1 8 -6716.01 -0.0203959 0.0469681 0.664107 1 0.664532 2 0.540 NA
1:220985811_T_C rs903319 01 220985811 T C NA 0 0 107460 77435.9 13998.7 6.1118e-10 198895 0.265047 0.995009 0.995009 0 0 592.635 410.227 80.1373 0 1083 0.26339 0.993501 0.993501 0 0 106868 77025.7 13918.5 -4.63629e-12 197812 0.265056 0.995017 0.995017 105433 -6716.1 8 -6716.08 -0.00991968 0.0490725 0.839805 1 0.839682 2 0.560 NA
rs4846914 rs4846914 01 230295691 G A NA 0 0 30600 95256 73039 0 198895 0.393313 1 1 0 0 157 511 415 0 1083 0.380886 1 1 0 0 30443 94745 72624 0 197812 0.393381 1 1 156456 -6716.1 8 -6715.47 0.0499785 0.0444597 0.260958 1 0.26005 2 0.540 NA
1:230419344_G_A rs6680658 01 230419344 G A NA 0 0 117123 71043.4 10728.6 1.13505e-09 198895 0.232536 0.985962 0.985962 0 0 610.549 404.027 68.4235 0 1083 0.249711 0.989249 0.989249 0 0 116512 70639.4 10660.2 1.28075e-12 197812 0.232442 0.985943 0.985943 92500.6 -6716.1 8 -6714.28 0.0963998 0.0500793 0.0542367 1 0.0562057 3 0.730 NA
1:234849339_G_A rs2587534 01 234849339 G A NA 0 0 46073.8 99436.3 53384.9 3.66708e-09 198895 0.481621 0.992471 0.992471 0 0 243.69 524.663 314.647 0 1083 0.467241 0.992268 0.992268 0 0 45830.1 98911.6 53070.3 -1.40474e-11 197812 0.481699 0.992472 0.992472 191584 -6716.1 8 -6715.22 0.0574422 0.0434003 0.185655 1 0.185403 2 0.550 NA
rs1367117 rs1367117 02 21263900 G A NA 0 0 87554 88624 22717 0 198895 0.337007 1 1 0 0 444 505 134 0 1083 0.356879 1 1 0 0 87110 88119 22583 0 197812 0.336898 1 1 134058 -6716.1 8 -6714.35 0.0845065 0.0449443 0.060074 1 0.0611336 3 0.720 NA
rs515135 rs515135 02 21286057 T C NA 0 0 6469 58453 133973 0 198895 0.179469 1 1 0 0 31 326 726 0 1083 0.179132 1 1 0 0 6438 58127 133247 0 197812 0.179471 1 1 71391 -6716.1 8 -6716.1 0.00209277 0.0561464 0.970267 1 0.970241 1 0.360 NA
rs1260326 rs1260326 02 27730940 T C NA 0 0 30984 95000 72911 0 198895 0.3946 1 1 0 0 178 509 396 0 1083 0.399354 1 1 0 0 30806 94491 72515 0 197812 0.394574 1 1 156968 -6716.1 8 -6715.96 -0.0235898 0.0440228 0.592059 1 0.592352 2 0.550 NA
2:27731212_T_C rs3817588 02 27731212 T C NA 0 0 128434 62703 7757.91 2.73576e-09 198895 0.196633 0.980589 0.980589 0 0 701.043 343.294 38.6627 0 1083 0.194192 0.980379 0.980379 0 0 127733 62359.7 7719.25 6.90648e-12 197812 0.196647 0.98059 0.98059 78218.8 -6716.1 8 -6716.03 -0.0206738 0.0549785 0.706891 1 0.706291 2 0.550 NA
rs6544713 rs6544713 02 44073881 T C NA 0 0 20713 87122 91060 0 198895 0.323155 1 1 0 0 119 467 497 0 1083 0.325485 1 1 0 0 20594 86655 90563 0 197812 0.323143 1 1 128548 -6716.1 8 -6716.08 -0.0102114 0.0460304 0.824438 1 0.824539 2 0.540 NA
rs4148218 rs4148218 02 44099582 G A NA 0 0 132814 59357 6724 0 198895 0.183024 1 1 0 0 700 337 46 0 1083 0.198061 1 1 0 0 132114 59020 6678 0 197812 0.182941 1 1 72805 -6716.1 8 -6714.43 0.0997377 0.0540427 0.0649597 1 0.0676775 3 0.720 NA
rs2710642 rs2710642 02 63149557 G A NA 0 0 21448 87553 89894 0 198895 0.327934 1 1 0 0 113 490 480 0 1083 0.330563 1 1 0 0 21335 87063 89414 0 197812 0.32792 1 1 130449 -6716.1 8 -6716.06 -0.0131858 0.0458133 0.773487 1 0.77365 2 0.550 NA
2:118576719_T_C rs17508045 02 118576719 T C NA 0 0 165722 31635.4 1537.87 8.14907e-10 198895 0.0872599 0.997879 0.997879 0 0 911.008 162.008 9.98431 0 1083 0.084015 0.99897 0.99897 0 0 164811 31473.4 1527.88 -3.12639e-13 197812 0.0872776 0.997873 0.997873 34711.1 -6716.1 8 -6715.93 -0.0445552 0.0776657 0.566185 1 0.563793 2 0.560 NA
rs2030746 rs2030746 02 121309488 C T NA 0 0 67812 96621 34462 0 198895 0.416162 1 1 0 0 374 521 188 0 1083 0.414127 1 1 0 0 67438 96100 34274 0 197812 0.416173 1 1 165545 -6716.1 8 -6716.08 -0.00974419 0.0437493 0.823747 1 0.8237 2 0.550 NA
2:135762344_C_T rs16831243 02 135762344 C T NA 0 0 161085 35537.7 2272.22 2.91038e-11 198895 0.100762 0.998069 0.998069 0 0 869.651 197.353 15.9961 0 1083 0.105884 0.995338 0.995338 0 0 160215 35340.4 2256.23 9.87654e-13 197812 0.100734 0.998085 0.998085 40082.2 -6716.1 8 -6715.48 0.0795114 0.0706618 0.260488 1 0.265341 2 0.540 NA
2:165551201_T_C rs7607980 02 165551201 T C NA 0 0 154190 41881.3 2823.43 1.80444e-09 198895 0.11948 0.997592 0.997592 0 0 823.675 241.318 18.0078 0 1083 0.128039 0.996582 0.996582 0 0 153367 41639.9 2805.42 6.75016e-13 197812 0.119434 0.997598 0.997598 47528.1 -6716.1 8 -6715.32 0.0817053 0.0646358 0.206198 1 0.210762 3 0.720 NA
2:165619163_T_G rs355838 02 165619163 T G NA 0 0 30753.9 94778.9 73362.2 1.33878e-09 198895 0.392887 0.991846 0.991846 0 0 172.553 517.467 392.98 0 1083 0.398233 0.992658 0.992658 0 0 30581.3 94261.5 72969.2 -2.90967e-12 197812 0.392858 0.991842 0.991842 156287 -6716.1 8 -6715.98 -0.0218451 0.0441763 0.620954 1 0.621215 2 0.540 NA
rs2287623 rs2287623 02 169830155 G A NA 0 0 31210 95334 72351 0 198895 0.396576 1 1 0 0 159 506 418 0 1083 0.380425 1 1 0 0 31051 94828 71933 0 197812 0.396665 1 1 157754 -6716.1 8 -6714.87 0.0694814 0.0444361 0.117906 1 0.116935 2 0.570 NA
rs1047891 rs1047891 02 211540507 C A NA 0 0 93358 85586 19951 0 198895 0.315463 1 1 0 0 513 450 120 0 1083 0.31856 1 1 0 0 92845 85136 19831 0 197812 0.315446 1 1 125488 -6716.1 8 -6716.06 0.0127679 0.0461561 0.782068 1 0.782232 2 0.540 NA
rs1250229 rs1250229 02 216304384 T C NA 0 0 13131 77839 107925 0 198895 0.261698 1 1 0 0 67 414 602 0 1083 0.253001 1 1 0 0 13064 77425 107323 0 197812 0.261746 1 1 104101 -6716.1 8 -6715.63 0.0483274 0.0498795 0.332604 1 0.33076 2 0.540 NA
2:227122216_G_T rs1515110 02 227122216 G T NA 0 0 26330.3 92003.3 80561.5 -1.4843e-09 198895 0.363669 0.998195 0.998195 0 0 144.016 489.467 449.518 0 1083 0.358956 0.997953 0.997953 0 0 26186.3 91513.8 80111.9 -1.3145e-13 197812 0.363695 0.998196 0.998196 144664 -6716.1 8 -6715.98 0.0216196 0.044954 0.630568 1 0.630225 2 0.540 NA
rs11563251 rs11563251 02 234679384 C T NA 0 0 157332 39105 2458 0 198895 0.110664 1 1 0 0 826 238 19 0 1083 0.127424 1 1 0 0 156506 38867 2439 0 197812 0.110572 1 1 44021 -6716.1 8 -6713.07 0.162434 0.0646288 0.0119596 1 0.0137523 3 0.750 NA
3:12296469_G_A rs9875338 03 12296469 G A NA 0 0 71981.6 95111.5 31802 2.91038e-10 198895 0.398993 0.998376 0.998376 0 0 403.075 516.718 163.208 0 1083 0.389258 0.998881 0.998881 0 0 71578.5 94594.7 31638.8 7.78044e-13 197812 0.399046 0.998373 0.998373 158715 -6716.1 8 -6715.7 -0.0396533 0.0441856 0.369492 1 0.368808 2 0.550 NA
rs7640978 rs7640978 03 32533010 C T NA 0 0 165003 32309 1583 0 198895 0.0891802 1 1 0 0 926 154 3 0 1083 0.0738689 1 1 0 0 164077 32155 1580 0 197812 0.089264 1 1 35475 -6716.1 8 -6712.77 -0.206488 0.082363 0.0121743 1 0.00984255 3 0.740 NA
Affx-22382690 rs2290547 03 47061183 G A NA 0 0 135281 57349 6265 0 198895 0.175668 1 1 0 0 742 311 30 0 1083 0.171283 1 1 0 0 134539 57038 6235 0 197812 0.175692 1 1 69879 -6716.1 8 -6715.9 -0.0359656 0.0571251 0.52896 1 0.527348 2 0.570 NA
3:50113034_A_G rs2240327 03 50113034 A G NA 0 0 54057.1 99282.5 45555.4 8.14907e-10 198895 0.478628 0.999805 0.999805 0 0 293.004 551.239 238.757 0 1083 0.474955 0.999623 0.999623 0 0 53764.1 98731.3 45316.6 -2.41585e-13 197812 0.478648 0.999806 0.999806 190393 -6716.1 8 -6716.1 -0.000109717 0.0440005 0.99801 1 0.99801 1 0.360 NA
rs13326165 rs13326165 03 52532118 A G NA 0 0 8290 64421 126184 0 198895 0.203628 1 1 0 0 37 350 696 0 1083 0.195753 1 1 0 0 8253 64071 125488 0 197812 0.203671 1 1 81001 -6716.1 8 -6715.78 0.0436487 0.054477 0.422997 1 0.420998 2 0.550 NA
rs6805251 rs6805251 03 119560606 T C NA 0 0 29112 93873 75910 0 198895 0.382355 1 1 0 0 133 539 411 0 1083 0.371653 1 1 0 0 28979 93334 75499 0 197812 0.382414 1 1 152097 -6716.1 8 -6715.57 0.0457838 0.0445928 0.304558 1 0.303638 2 0.550 NA
rs17345563 rs17345563 03 132209203 A G NA 0 0 156461 39925 2509 0 198895 0.112982 1 1 0 0 852 213 18 0 1083 0.114958 1 1 0 0 155609 39712 2491 0 197812 0.112971 1 1 44943 -6716.1 8 -6716.05 0.0215389 0.067643 0.750166 1 0.750822 2 0.550 NA
3:135932359_C_T rs687339 03 135932359 C T NA 0 0 10286.6 70108.3 118500 -8.44011e-10 198895 0.227963 0.997167 0.997167 0 0 55.0392 388.247 639.714 0 1083 0.230067 0.998471 0.998471 0 0 10231.5 69720.1 117860 -2.87059e-12 197812 0.227952 0.997159 0.997159 90681.5 -6716.1 8 -6716.05 -0.0156393 0.0512957 0.760454 1 0.760776 2 0.540 NA
3:156798294_A_G rs1482852 03 156798294 A G NA 0 0 71223.8 95891.5 31779.7 7.27596e-10 198895 0.400842 0.996852 0.996852 0 0 377.827 517.039 188.133 0 1083 0.412422 0.996367 0.996367 0 0 70846 95374.5 31591.5 -8.68994e-12 197812 0.400778 0.996855 0.996855 159451 -6716.1 8 -6715.4 0.0522277 0.0439942 0.235169 1 0.235893 2 0.540 NA
3:170727218_G_A rs10513688 03 170727218 G A NA 0 0 162135 34859.4 1900.5 6.40284e-10 198895 0.0971881 0.999871 0.999871 0 0 882 190 11 0 1083 0.0978763 1 1 0 0 161253 34669.4 1889.5 -6.53699e-13 197812 0.0971843 0.99987 0.99987 38660.4 -6716.1 8 -6716.08 0.0137996 0.0724987 0.84904 1 0.849313 2 0.550 NA
rs6831256 rs6831256 04 3473139 A G NA 0 0 66067 97172 35656 0 198895 0.42355 1 1 0 0 349 522 212 0 1083 0.43675 1 1 0 0 65718 96650 35444 0 197812 0.423478 1 1 168484 -6716.1 8 -6715.17 0.0593518 0.0434934 0.172374 1 0.172933 2 0.560 NA
4:26062990_A_G rs10019888 04 26062990 A G NA 0 0 138553 54900.8 5441.09 3.63798e-09 198895 0.165371 0.990891 0.990891 0 0 769.655 282.286 31.0588 0 1083 0.159005 0.993701 0.993701 0 0 137783 54618.6 5410.04 4.89919e-12 197812 0.165406 0.990876 0.990876 65783 -6716.1 8 -6715.79 -0.0461054 0.0591233 0.435498 1 0.433104 2 0.560 NA
rs442177 rs442177 04 88030261 G T NA 0 0 33006 95717 70172 0 198895 0.406569 1 1 0 0 174 526 383 0 1083 0.403509 1 1 0 0 32832 95191 69789 0 197812 0.406586 1 1 161729 -6716.1 8 -6716.06 0.0120319 0.0438953 0.784005 1 0.783925 2 0.550 NA
4:88160140_C_T rs10029254 04 88160140 C T NA 0 0 117500 70761.8 10633.5 -2.91038e-10 198895 0.23135 0.999774 0.999774 0 0 628 400.996 54.0039 0 1083 0.234997 0.99997 0.99997 0 0 116872 70360.8 10579.5 -2.06057e-13 197812 0.23133 0.999773 0.999773 92028.8 -6716.1 8 -6716.04 0.0181328 0.0508786 0.721546 1 0.721968 2 0.540 NA
rs3822072 rs3822072 04 89741269 G A NA 0 0 59755 98618 40522 0 198895 0.45165 1 1 0 0 361 495 227 0 1083 0.438135 1 1 0 0 59394 98123 40295 0 197812 0.451724 1 1 179662 -6716.1 8 -6715.38 -0.0522595 0.0434903 0.229505 1 0.229033 2 0.550 NA
rs2602836 rs2602836 04 100014805 A G NA 0 0 34960 97333 66602 0 198895 0.420456 1 1 0 0 208 511 364 0 1083 0.427978 1 1 0 0 34752 96822 66238 0 197812 0.420414 1 1 167253 -6716.1 8 -6715.85 -0.0309704 0.0436475 0.477979 1 0.478308 2 0.540 NA
rs13107325 rs13107325 04 103188709 C T NA 0 0 170576 27264 1055 0 198895 0.073843 1 1 0 0 911 169 3 0 1083 0.0807941 1 1 0 0 169665 27095 1052 0 197812 0.0738049 1 1 29374 -6716.1 8 -6715.31 0.101174 0.0792709 0.201845 1 0.208098 3 0.730 NA
rs6450176 rs6450176 05 53298025 G A NA 0 0 110943 75257 12695 0 198895 0.253015 1 1 0 0 605 417 61 0 1083 0.248846 1 1 0 0 110338 74840 12634 0 197812 0.253038 1 1 100647 -6716.1 8 -6716.01 -0.0210868 0.0498705 0.672419 1 0.671883 2 0.550 NA
5:55861786_C_T rs9686661 05 55861786 C T NA 0 0 127505 63467 7923.12 2.61934e-10 198895 0.199385 0.999695 0.999695 0 0 669.98 378 35.0196 0 1083 0.206851 0.999891 0.999891 0 0 126835 63089 7888.1 -5.32907e-13 197812 0.199344 0.999694 0.999694 79313.3 -6716.1 8 -6715.65 0.0508722 0.0532151 0.339086 1 0.341471 2 0.560 NA
5:67714246_A_G rs4976033 05 67714246 A G NA 0 0 70842.9 95795 32257.1 1.67056e-08 198895 0.403 0.972734 0.972734 0 0 376.984 503.627 202.388 0 1083 0.419392 0.97136 0.97136 0 0 70465.9 95291.4 32054.7 1.04832e-11 197812 0.40291 0.972742 0.972742 160309 -6716.1 8 -6714.76 0.072764 0.0443633 0.100967 1 0.101671 2 0.550 NA
5:74562029_C_G rs2006760 05 74562029 C G NA 0 0 125789 64741.5 8364.24 4.86034e-09 198895 0.204807 0.974849 0.974849 0 0 696.675 340.71 45.6157 0 1083 0.199419 0.974221 0.974221 0 0 125093 64400.8 8318.62 1.18652e-11 197812 0.204836 0.974852 0.974852 81470 -6716.1 8 -6715.95 -0.0298119 0.0546689 0.585535 1 0.584407 2 0.540 NA
rs7703051 rs7703051 05 74625487 C A NA 0 0 77793 93053 28049 0 198895 0.374949 1 1 0 0 431 497 155 0 1083 0.372576 1 1 0 0 77362 92556 27894 0 197812 0.374962 1 1 149151 -6716.1 8 -6716.09 -0.00763457 0.0445576 0.863955 1 0.863912 2 0.540 NA
5:74648496_G_T rs17238484 05 74648496 G T NA 0 0 119494 69071.4 10329.1 -3.49246e-10 198895 0.22557 0.99944 0.99944 0 0 652.294 370.706 60 0 1083 0.226549 0.999071 0.999071 0 0 118842 68700.7 10269.1 8.52651e-13 197812 0.225565 0.999442 0.999442 89729.7 -6716.1 8 -6716.09 0.00742716 0.0513501 0.884997 1 0.885074 2 0.540 NA
rs12916 rs12916 05 74656539 T C NA 0 0 71558 95473 31864 0 198895 0.400214 1 1 0 0 389 515 179 0 1083 0.403047 1 1 0 0 71169 94958 31685 0 197812 0.400198 1 1 159201 -6716.1 8 -6716.05 0.0145393 0.0439568 0.740823 1 0.74094 2 0.550 NA
rs4530754 rs4530754 05 122855416 G A NA 0 0 41316 98463 59116 0 198895 0.455253 1 1 0 0 225 546 312 0 1083 0.459834 1 1 0 0 41091 97917 58804 0 197812 0.455228 1 1 181095 -6716.1 8 -6716.04 -0.0146487 0.0432171 0.734642 1 0.734693 2 0.550 NA
rs6882076 rs6882076 05 156390297 T C NA 0 0 26693 92074 80128 0 198895 0.36567 1 1 0 0 142 489 452 0 1083 0.356879 1 1 0 0 26551 91585 79676 0 197812 0.365718 1 1 145460 -6716.1 8 -6715.73 0.0384709 0.0449479 0.392053 1 0.391202 2 0.550 NA
6:16109163_A_C rs2294261 06 16109163 A C NA 0 0 51871 99023.5 48000.5 3.25963e-09 198895 0.49027 0.994401 0.994401 0 0 268.941 542.769 271.29 0 1083 0.498916 0.994485 0.994485 0 0 51602 98480.7 47729.2 1.12621e-12 197812 0.490211 0.9944 0.9944 195025 -6716.1 8 -6715.54 0.0456329 0.0431763 0.290558 1 0.290569 2 0.550 NA
6:26093141_G_A rs1800562 06 26093141 G A NA 0 0 169714 27957.2 1223.81 -3.20142e-10 198895 0.0764343 0.997336 0.997336 0 0 926.216 151.8 4.98431 0 1083 0.0746854 0.997465 0.997465 0 0 168788 27805.4 1218.83 -1.3145e-12 197812 0.0764439 0.997336 0.997336 30404.8 -6716.1 8 -6715.98 -0.0397573 0.0821632 0.62847 1 0.62655 2 0.550 NA
rs2247056 rs2247056 06 31265490 T C NA 0 0 17554 82994 98347 0 198895 0.296895 1 1 0 0 107 471 505 0 1083 0.316251 1 1 0 0 17447 82523 97842 0 197812 0.296789 1 1 118102 -6716.1 8 -6714.53 -0.0829822 0.0465817 0.0748414 1 0.0763065 3 0.730 NA
6:34563164_A_G rs205262 06 34563164 A G NA 0 0 106574 77958 14363.4 -3.7835e-10 198895 0.268194 0.998595 0.998595 0 0 598.435 421.482 63.0824 0 1083 0.252838 0.998255 0.998255 0 0 105975 77536.5 14300.3 -1.10845e-12 197812 0.268278 0.998597 0.998597 106685 -6716.1 8 -6714.82 -0.0787089 0.0495989 0.112533 1 0.110258 3 0.730 NA
6:43757896_C_A rs998584 06 43757896 C A NA 0 0 53115.8 99440.2 46339 -4.68572e-09 198895 0.482964 0.994674 0.994674 0 0 306.243 541.075 235.682 0 1083 0.467423 0.99483 0.99483 0 0 52809.6 98899.1 46103.3 -1.63922e-11 197812 0.483049 0.994674 0.994674 192118 -6716.1 8 -6715.08 -0.0619167 0.0433382 0.153094 1 0.152848 2 0.570 NA
rs17789218 rs17789218 06 100600097 T C NA 0 0 113411 73640 11844 0 198895 0.244672 1 1 0 0 616 377 90 0 1083 0.257156 1 1 0 0 112795 73263 11754 0 197812 0.244603 1 1 97328 -6716.1 8 -6715 0.0735232 0.0493853 0.136549 1 0.138883 2 0.550 NA
6:116337503_G_A rs868943 06 116337503 G A NA 0 0 66449.4 96880.9 35564.7 -9.31323e-10 198895 0.422359 0.999387 0.999387 0 0 333.251 543.824 205.925 0 1083 0.441216 0.998745 0.998745 0 0 66116.2 96337.1 35358.7 -2.84217e-13 197812 0.422256 0.999391 0.999391 168010 -6716.1 8 -6714.5 0.0778869 0.0434514 0.0730519 1 0.0735157 3 0.720 NA
rs9491696 rs9491696 06 127452639 C G NA 0 0 51008 99553 48334 0 198895 0.493278 1 1 0 0 281 537 265 0 1083 0.492613 1 1 0 0 50727 99016 48069 0 197812 0.493281 1 1 196221 -6716.1 8 -6716.1 -0.0031388 0.0431477 0.942009 1 0.942008 2 0.570 NA
6:139831757_T_C rs634869 06 139831757 T C NA 0 0 33358.8 96181.9 69354.3 -2.61934e-10 198895 0.409511 0.999687 0.999687 0 0 170.996 549.529 362.475 0 1083 0.411598 0.999517 0.999517 0 0 33187.9 95632.3 68991.8 -1.91847e-13 197812 0.4095 0.999688 0.999688 162900 -6716.1 8 -6716.08 -0.00784278 0.0438059 0.85791 1 0.857943 2 0.550 NA
6:152040291_T_C rs12525163 06 152040291 T C NA 0 0 104825 79167.5 14902.9 -1.04774e-09 198895 0.273947 0.998598 0.998598 0 0 599.004 396 87.9961 0 1083 0.264078 0.999779 0.999779 0 0 104226 78771.5 14814.9 -1.64846e-12 197812 0.274001 0.998592 0.998592 108973 -6716.1 8 -6715.47 -0.0546568 0.0489154 0.263834 1 0.261825 2 0.550 NA
6:160575985_C_T rs2297374 06 160575985 C T NA 0 0 78080.8 92922.5 27891.7 -3.20142e-09 198895 0.37383 0.996774 0.996774 0 0 419.612 493.404 169.984 0 1083 0.384752 0.996649 0.996649 0 0 77661.2 92429.1 27721.7 -1.17524e-11 197812 0.37377 0.996775 0.996775 148706 -6716.1 8 -6715.44 0.0509567 0.0443284 0.250339 1 0.251287 2 0.570 NA
rs1564348 rs1564348 06 160578860 T C NA 0 0 137030 56140 5725 0 198895 0.169914 1 1 0 0 755 303 25 0 1083 0.162973 1 1 0 0 136275 55837 5700 0 197812 0.169952 1 1 67590 -6716.1 8 -6715.68 -0.0531905 0.058378 0.362222 1 0.359393 2 0.550 NA
rs702485 rs702485 07 6449272 A G NA 0 0 58935 98622 41338 0 198895 0.455763 1 1 0 0 344 544 195 0 1083 0.43121 1 1 0 0 58591 98078 41143 0 197812 0.455898 1 1 181298 -6716.1 8 -6713.33 -0.10229 0.0435496 0.0188331 1 0.0185829 3 0.730 NA
7:16152174_T_A rs17286602 07 16152174 T A NA 0 0 64885.2 97526.6 36483.2 -1.74623e-10 198895 0.4286 0.996438 0.996438 0 0 366.188 516.835 199.976 0 1083 0.423263 0.997334 0.997334 0 0 64519 97009.7 36283.2 -3.82272e-12 197812 0.42863 0.996433 0.996433 170493 -6716.1 8 -6715.95 -0.0243164 0.0437101 0.577998 1 0.577769 2 0.550 NA
rs10282707 rs10282707 07 17911038 C T NA 0 0 72336 95286 31273 0 198895 0.396772 1 1 0 0 396 515 172 0 1083 0.396584 1 1 0 0 71940 94771 31101 0 197812 0.396773 1 1 157832 -6716.1 8 -6716.1 0.00187098 0.0440933 0.966154 1 0.966163 1 0.360 NA
rs12670798 rs12670798 07 21607352 T C NA 0 0 112457 74302 12136 0 198895 0.247804 1 1 0 0 588 435 60 0 1083 0.256233 1 1 0 0 111869 73867 12076 0 197812 0.247758 1 1 98574 -6716.1 8 -6715.71 0.0437352 0.0494287 0.376257 1 0.377937 2 0.550 NA
rs4722551 rs4722551 07 25991826 T C NA 0 0 140875 53018 5002 0 198895 0.15843 1 1 0 0 782 273 28 0 1083 0.151893 1 1 0 0 140093 52745 4974 0 197812 0.158466 1 1 63022 -6716.1 8 -6715.72 -0.051708 0.060029 0.389027 1 0.386209 2 0.550 NA
rs2073547 rs2073547 07 44582331 A G NA 0 0 132701 59031 7163 0 198895 0.184411 1 1 0 0 732 321 30 0 1083 0.1759 1 1 0 0 131969 58710 7133 0 197812 0.184458 1 1 73357 -6716.1 8 -6715.49 -0.061685 0.0562528 0.272831 1 0.269599 2 0.540 NA
rs217386 rs217386 07 44600695 G A NA 0 0 66281 96833 35781 0 198895 0.423326 1 1 0 0 359 530 194 0 1083 0.423823 1 1 0 0 65922 96303 35587 0 197812 0.423324 1 1 168395 -6716.1 8 -6716.1 0.00419456 0.0435518 0.923273 1 0.923281 2 0.550 NA
rs4917014 rs4917014 07 50305863 T G NA 0 0 92016 86749 20130 0 198895 0.319287 1 1 0 0 523 453 107 0 1083 0.307941 1 1 0 0 91493 86296 20023 0 197812 0.319349 1 1 127009 -6716.1 8 -6715.51 -0.0505464 0.0467799 0.279913 1 0.278404 2 0.550 NA
rs17145738 rs17145738 07 72982874 C T NA 0 0 153310 42512 3073 0 198895 0.122321 1 1 0 0 827 234 22 0 1083 0.128347 1 1 0 0 152483 42278 3051 0 197812 0.122288 1 1 48658 -6716.1 8 -6715.78 0.0516029 0.0642893 0.422167 1 0.425128 2 0.550 NA
rs799160 rs799160 07 73060006 C T NA 0 0 51950 99542 47403 0 198895 0.488569 1 1 0 0 296 527 260 0 1083 0.48338 1 1 0 0 51654 99015 47143 0 197812 0.488598 1 1 194348 -6716.1 8 -6715.99 -0.0200018 0.0432004 0.643363 1 0.643329 2 0.550 NA
7:116358044_A_G rs38855 07 116358044 A G NA 0 0 55919.5 99039.3 43936.2 2.61934e-10 198895 0.469875 0.989685 0.989685 0 0 326.341 521.761 234.898 0 1083 0.457782 0.989638 0.989638 0 0 55593.2 98517.5 43701.3 -6.65779e-12 197812 0.469942 0.989685 0.989685 186912 -6716.1 8 -6715.43 -0.0502312 0.0434672 0.24784 1 0.247524 2 0.550 NA
7:130444934_A_G rs3996352 07 130444934 A G NA 0 0 51648 99077 48170 -2.91038e-11 198895 0.491257 0.996054 0.996054 0 0 286.902 511.816 284.282 0 1083 0.498791 0.995648 0.995648 0 0 51361.1 98565.2 47885.7 -6.50857e-12 197812 0.491215 0.996057 0.996057 195417 -6716.1 8 -6715.89 0.0277355 0.0431553 0.520425 1 0.520435 2 0.540 NA
rs17173637 rs17173637 07 150529449 T C NA 0 0 166658 30799 1438 0 198895 0.0846552 1 1 0 0 904 170 9 0 1083 0.0867959 1 1 0 0 165754 30629 1429 0 197812 0.0846435 1 1 33675 -6716.1 8 -6716.03 0.0288036 0.0765886 0.706856 1 0.707947 2 0.560 NA
8:9184231_G_A rs4240624 08 9184231 G A NA 0 0 1678.47 33080.2 164136 5.82077e-11 198895 0.091599 0.999333 0.999333 0 0 10 167.996 905.004 0 1083 0.0867941 0.999977 0.999977 0 0 1668.47 32912.2 163231 -1.56319e-13 197812 0.0916253 0.99933 0.99933 36437.2 -6716.1 8 -6715.77 0.061697 0.0765146 0.420045 1 0.416115 2 0.540 NA
8:9267117_C_T rs9693857 08 9267117 C T NA 0 0 61224.8 98469.5 39200.7 -2.56114e-09 198895 0.444634 0.995235 0.995235 0 0 332.675 530.871 219.455 0 1083 0.447729 0.993577 0.993577 0 0 60892.1 97938.6 38981.3 -9.10916e-12 197812 0.444617 0.995244 0.995244 176871 -6716.1 8 -6716.05 0.0139321 0.0435367 0.748962 1 0.749022 2 0.560 NA
8:15799853_G_C rs4332136 08 15799853 G C NA 0 0 195740 3143.07 12.0275 8.44011e-10 198895 0.0079618 0.978143 0.978143 0 0 1067.87 15.1294 0 0 1083 0.00698495 0.966454 0.966454 0 0 194672 3127.94 12.0275 -2.84217e-13 197812 0.00796715 0.978199 0.978199 3167.13 -6716.1 8 -6715.97 -0.132098 0.263691 0.616402 1 0.60838 2 0.550 NA
rs4921914 rs4921914 08 18272438 C T NA 0 0 9578 69364 119953 0 198895 0.222529 1 1 0 0 48 367 668 0 1083 0.213758 1 1 0 0 9530 68997 119285 0 197812 0.222577 1 1 88520 -6716.1 8 -6715.6 0.0523017 0.0527699 0.321623 1 0.319282 2 0.550 NA
rs12678919 rs12678919 08 19844222 A G NA 0 0 161933 35095 1867 0 198895 0.0976118 1 1 0 0 895 176 12 0 1083 0.0923361 1 1 0 0 161038 34919 1855 0 197812 0.0976407 1 1 38829 -6716.1 8 -6715.82 -0.0554497 0.0745168 0.456802 1 0.453449 2 0.530 NA
8:19865843_G_A rs894210 08 19865843 G A NA 0 0 42010.2 98880 58004.9 -3.49246e-10 198895 0.459791 0.992936 0.992936 0 0 225.012 527.533 330.455 0 1083 0.451319 0.994005 0.994005 0 0 41785.1 98352.5 57674.4 -8.41105e-12 197812 0.459837 0.992931 0.992931 182900 -6716.1 8 -6715.72 0.0379601 0.0434731 0.382562 1 0.382279 2 0.530 NA
rs10102164 rs10102164 08 55421614 G A NA 0 0 123546 66365 8984 0 198895 0.212004 1 1 0 0 659 376 48 0 1083 0.217913 1 1 0 0 122887 65989 8936 0 197812 0.211971 1 1 84333 -6716.1 8 -6715.94 0.0291963 0.0522004 0.575948 1 0.576986 2 0.540 NA
8:59385919_C_T rs2326077 08 59385919 C T NA 0 0 22398.9 88824.3 87671.9 5.52973e-10 198895 0.335911 0.998937 0.998937 0 0 113.376 494.71 474.914 0 1083 0.333085 0.998645 0.998645 0 0 22285.5 88329.6 87196.9 -2.25153e-12 197812 0.335926 0.998938 0.998938 133622 -6716.1 8 -6716.05 0.013887 0.0457906 0.761682 1 0.761506 2 0.550 NA
rs2293889 rs2293889 08 116599199 T G NA 0 0 36597 98109 64189 0 198895 0.430637 1 1 0 0 214 547 322 0 1083 0.450139 1 1 0 0 36383 97562 63867 0 197812 0.43053 1 1 171303 -6716.1 8 -6714.47 -0.0786649 0.0434545 0.0702521 1 0.070642 3 0.730 NA
8:116663898_G_A rs2737252 08 116663898 G A NA 0 0 102697 80451.2 15746.4 -1.60071e-09 198895 0.281415 0.996547 0.996547 0 0 598.902 406.71 77.3882 0 1083 0.259227 0.996771 0.996771 0 0 102098 80044.5 15669 -2.49667e-12 197812 0.281536 0.996546 0.996546 111944 -6716.1 8 -6713.36 -0.114433 0.0492942 0.0202633 1 0.0191704 3 0.730 NA
8:121868551_G_T rs4871137 08 121868551 G T NA 0 0 20299.8 86208.7 92386.5 -1.01863e-09 198895 0.318782 0.997662 0.997662 0 0 118.953 434.875 529.173 0 1083 0.31061 0.997516 0.997516 0 0 20180.9 85773.8 91857.3 -2.40163e-12 197812 0.318827 0.997663 0.997663 126808 -6716.1 8 -6715.81 0.035291 0.0466243 0.449096 1 0.448102 2 0.560 NA
8:126474306_G_A rs2980885 08 126474306 G A NA 0 0 9983.43 69504.5 119407 -7.5961e-09 198895 0.224921 0.979571 0.979571 0 0 57.0745 365.624 660.302 0 1083 0.221502 0.980009 0.980009 0 0 9926.36 69138.8 118747 -2.84359e-11 197812 0.22494 0.979569 0.979569 89471.3 -6716.1 8 -6716.04 0.0178453 0.0525167 0.734005 1 0.733582 2 0.570 NA
8:126482621_C_A rs2954022 08 126482621 C A NA 0 0 56593.9 99169.1 43132.1 -5.23869e-10 198895 0.466159 0.999678 0.999678 0 0 311 537.525 234.475 0 1083 0.46467 0.999217 0.999217 0 0 56282.9 98631.6 42897.6 -7.81597e-14 197812 0.466167 0.99968 0.99968 185433 -6716.1 8 -6716.08 -0.00861326 0.0432721 0.842225 1 0.842209 2 0.550 NA
8:126482621_C_T rs2954022 08 126482621 C T NA 0 0 198702 193.106 0 1.60071e-09 198895 0.000485447 0.70518 0.70518 0 0 1082.19 0.807843 0 0 1083 0.000372965 0.498956 0.498956 0 0 197620 192.298 0 6.89226e-13 197812 0.000486063 0.706047 0.706047 193.106 -6716.1 8 -6716.06 -0.450111 1.9177 0.814431 1 0.78595 3 0.730 NA
rs4075205 rs4075205 08 144284709 T C NA 0 0 57262 98740 42893 0 198895 0.463878 1 1 0 0 310 546 227 0 1083 0.461681 1 1 0 0 56952 98194 42666 0 197812 0.46389 1 1 184526 -6716.1 8 -6716.09 -0.00601401 0.0432075 0.889301 1 0.889293 2 0.560 NA
8:145022657_G_T rs7832643 08 145022657 G T NA 0 0 70738.1 95747.3 32409.7 2.03727e-10 198895 0.403647 0.991751 0.991751 0 0 363.69 551.624 167.686 0 1083 0.409509 0.989889 0.989889 0 0 70374.4 95195.6 32242 -2.77467e-12 197812 0.403615 0.991761 0.991761 160567 -6716.1 8 -6715.89 0.0282601 0.0440641 0.521302 1 0.521661 2 0.540 NA
9:2640759_A_G rs3780181 09 2640759 A G NA 0 0 172896 25060.6 938.561 3.17232e-09 198895 0.0677183 0.983529 0.983529 0 0 940.827 133.969 8.20392 0 1083 0.0694259 0.980062 0.980062 0 0 171955 24926.6 930.357 4.03766e-12 197812 0.067709 0.983548 0.983548 26937.7 -6716.1 8 -6716.05 0.0269519 0.0855618 0.752762 1 0.753691 2 0.550 NA
9:15304782_C_A rs686030 09 15304782 C A NA 0 0 3950.81 48139 146805 -2.91038e-10 198895 0.14088 0.997874 0.997874 0 0 11.8941 253.412 817.694 0 1083 0.127978 0.996186 0.996186 0 0 3938.92 47885.6 145987 -1.12976e-12 197812 0.140951 0.997883 0.997883 56040.6 -6716.1 8 -6714.57 0.111429 0.0646262 0.0846705 1 0.0804639 3 0.730 NA
9:16904846_C_T rs7033354 09 16904846 C T NA 0 0 20620.5 86715 91559.4 -1.86265e-09 198895 0.321667 0.997876 0.997876 0 0 107.039 440.871 535.09 0 1083 0.302377 0.99759 0.99759 0 0 20513.5 86274.2 91024.3 -4.75353e-12 197812 0.321773 0.997877 0.997877 127956 -6716.1 8 -6714.33 0.0880265 0.0469944 0.0610507 1 0.0596038 3 0.730 NA
rs1883025 rs1883025 09 107664301 C T NA 0 0 110576 75357 12962 0 198895 0.254609 1 1 0 0 620 394 69 0 1083 0.245614 1 1 0 0 109956 74963 12893 0 197812 0.254658 1 1 101281 -6716.1 8 -6715.65 -0.0471552 0.0500436 0.346048 1 0.344148 2 0.570 NA
9:107684230_T_G rs2472509 09 107684230 T G NA 0 0 89914.2 87802 21178.8 -4.65661e-10 198895 0.327207 0.982598 0.982598 0 0 481.227 491.373 110.4 0 1083 0.328796 0.982553 0.982553 0 0 89432.9 87310.6 21068.4 -1.11946e-11 197812 0.327198 0.982598 0.982598 130160 -6716.1 8 -6716.1 0.00429181 0.0463451 0.926217 1 0.926235 2 0.550 NA
rs8176720 rs8176720 09 136132873 T C NA 0 0 89378 87632 21885 0 198895 0.33033 1 1 0 0 518 449 116 0 1083 0.314404 1 1 0 0 88860 87183 21769 0 197812 0.330417 1 1 131402 -6716.1 8 -6714.79 -0.0747579 0.0463653 0.106882 1 0.105304 2 0.550 NA
rs579459 rs579459 09 136154168 T C NA 0 0 124586 65763 8546 0 198895 0.208288 1 1 0 0 658 371 54 0 1083 0.221145 1 1 0 0 123928 65392 8492 0 197812 0.208218 1 1 82855 -6716.1 8 -6714.79 0.085146 0.0521467 0.102507 1 0.105187 3 0.740 NA
10:5196273_A_G rs1781930 10 5196273 A G NA 0 0 6298.49 58199.9 134397 5.82077e-11 198895 0.177976 0.999527 0.999527 0 0 30.9961 322.553 729.451 0 1083 0.177537 0.998802 0.998802 0 0 6267.49 57877.4 133667 -2.70006e-13 197812 0.177978 0.999531 0.999531 70796.9 -6716.1 8 -6716.1 0.00490231 0.0564523 0.930799 1 0.930763 2 0.550 NA
rs970548 rs970548 10 46013277 A C NA 0 0 112714 73989 12192 0 198895 0.247299 1 1 0 0 622 399 62 0 1083 0.241459 1 1 0 0 112092 73590 12130 0 197812 0.247331 1 1 98373 -6716.1 8 -6715.9 -0.0316975 0.0503323 0.528849 1 0.527737 2 0.550 NA
10:65301725_T_C rs7897379 10 65301725 T C NA 0 0 53932.2 99416.2 45546.6 -2.91038e-10 198895 0.47892 0.99906 0.99906 0 0 302.02 537.02 243.961 0 1083 0.473195 0.998999 0.998999 0 0 53630.2 98879.2 45302.7 -2.27374e-13 197812 0.478951 0.99906 0.99906 190509 -6716.1 8 -6715.96 -0.0225626 0.0432281 0.601709 1 0.601641 2 0.550 NA
rs2068888 rs2068888 10 94839642 G A NA 0 0 60035 98457 40403 0 198895 0.450647 1 1 0 0 315 528 240 0 1083 0.465374 1 1 0 0 59720 97929 40163 0 197812 0.450567 1 1 179263 -6716.1 8 -6715.14 0.0600503 0.0432121 0.164631 1 0.164951 2 0.540 NA
rs2255141 rs2255141 10 113933886 A G NA 0 0 15150 79439 104306 0 198895 0.275872 1 1 0 0 91 434 558 0 1083 0.284395 1 1 0 0 15059 79005 103748 0 197812 0.275825 1 1 109739 -6716.1 8 -6715.63 -0.0465016 0.0477852 0.330484 1 0.332096 2 0.550 NA
rs2923084 rs2923084 11 10388782 A G NA 0 0 133922 58586 6387 0 198895 0.179391 1 1 0 0 730 309 44 0 1083 0.183287 1 1 0 0 133192 58277 6343 0 197812 0.17937 1 1 71360 -6716.1 8 -6715.98 0.0270813 0.0557151 0.62692 1 0.627893 2 0.560 NA
11:14276999_G_A rs2303975 11 14276999 G A NA 0 0 157247 39204.1 2443.56 8.44011e-10 198895 0.11084 0.995978 0.995978 0 0 865.859 203.925 13.2157 0 1083 0.106351 0.998182 0.998182 0 0 156382 39000.1 2430.35 1.98952e-13 197812 0.110865 0.995967 0.995967 44091.2 -6716.1 8 -6715.84 -0.0500618 0.0699687 0.474307 1 0.471427 2 0.560 NA
11:18656271_C_T rs10832962 11 18656271 C T NA 0 0 13301.3 76386 109208 -9.8953e-10 198895 0.258902 0.997224 0.997224 0 0 74.7569 445.071 563.173 0 1083 0.274508 0.996533 0.996533 0 0 13226.6 75940.9 108645 -6.56541e-12 197812 0.258817 0.997228 0.997228 102989 -6716.1 8 -6714.72 -0.0808643 0.048405 0.0948053 1 0.0968289 3 0.780 NA
rs326214 rs326214 11 47298360 G A NA 0 0 20855 86882 91158 0 198895 0.323266 1 1 0 0 107 451 525 0 1083 0.307018 1 1 0 0 20748 86431 90633 0 197812 0.323355 1 1 128592 -6716.1 8 -6714.67 0.0787038 0.0467002 0.0919313 1 0.0903404 3 0.750 NA
rs17788930 rs17788930 11 47752775 A G NA 0 0 84834 89996 24065 0 198895 0.347233 1 1 0 0 457 483 143 0 1083 0.355032 1 1 0 0 84377 89513 23922 0 197812 0.347191 1 1 138126 -6716.1 8 -6715.83 0.032842 0.0449953 0.465453 1 0.466163 2 0.590 NA
11:51512090_T_C rs11246602 11 51512090 T C NA 0 0 149747 45634.4 3513.45 2.79397e-09 198895 0.132385 0.998709 0.998709 0 0 812.761 254.224 16.0157 0 1083 0.132158 0.998765 0.998765 0 0 148934 45380.2 3497.43 -6.11067e-13 197812 0.132386 0.998709 0.998709 52661.3 -6716.1 8 -6716.1 -0.00558892 0.0636544 0.930035 1 0.929987 2 0.550 NA
11:55324308_A_G rs12226802 11 55324308 A G NA 0 0 151059 44515 3321 1.16415e-10 198895 0.128603 0.999733 0.999733 0 0 826.016 240.984 16 0 1083 0.126032 0.999902 0.999902 0 0 150233 44274 3305 -6.89226e-13 197812 0.128617 0.999733 0.999733 51157 -6716.1 8 -6716.01 -0.0270059 0.0649053 0.67735 1 0.676333 2 0.550 NA
rs174532 rs174532 11 61548874 G A NA 0 0 98179 83196 17520 0 198895 0.297232 1 1 0 0 552 429 102 0 1083 0.292244 1 1 0 0 97627 82767 17418 0 197812 0.29726 1 1 118236 -6716.1 8 -6716.01 -0.0205578 0.0474323 0.664715 1 0.664275 2 0.580 NA
rs1535 rs1535 11 61597972 A G NA 0 0 85277 89927 23691 0 198895 0.34518 1 1 0 0 481 460 142 0 1083 0.34349 1 1 0 0 84796 89467 23549 0 197812 0.345189 1 1 137309 -6716.1 8 -6716.07 -0.0111753 0.0453851 0.805502 1 0.805392 2 0.540 NA
rs12801636 rs12801636 11 65391317 G A NA 0 0 119480 69321 10094 0 198895 0.225016 1 1 0 0 655 379 49 0 1083 0.220222 1 1 0 0 118825 68942 10045 0 197812 0.225042 1 1 89509 -6716.1 8 -6715.96 -0.0277906 0.0519983 0.593029 1 0.592084 2 0.550 NA
rs499974 rs499974 11 75455021 C A NA 0 0 141409 52533 4953 0 198895 0.156965 1 1 0 0 777 280 26 0 1083 0.153278 1 1 0 0 140632 52253 4927 0 197812 0.156985 1 1 62439 -6716.1 8 -6716.01 -0.025858 0.0597725 0.6653 1 0.664368 2 0.550 NA
11:116639104_A_G rs10790162 11 116639104 A G NA 0 0 895.945 25134.5 172865 -5.82077e-11 198895 0.0676901 0.998397 0.998397 0 0 8 126.051 948.949 0 1083 0.0655822 0.99639 0.99639 0 0 887.945 25008.5 171916 -1.08002e-12 197812 0.0677016 0.998408 0.998408 26926.4 -6716.1 8 -6716.04 0.0313079 0.0872879 0.719839 1 0.71863 2 0.550 NA
rs603446 rs603446 11 116654435 C T NA 0 0 59275 98718 40902 0 198895 0.453812 1 1 0 0 323 531 229 0 1083 0.456602 1 1 0 0 58952 98187 40673 0 197812 0.453797 1 1 180522 -6716.1 8 -6716.07 0.0101057 0.0433139 0.815519 1 0.815545 2 0.570 NA
11:122534504_T_C rs7117842 11 122534504 T C NA 0 0 78842.1 93002.4 27050.5 -8.14907e-09 198895 0.369802 0.988815 0.988815 0 0 455.949 500.38 126.671 0 1083 0.347979 0.985767 0.985767 0 0 78386.2 92502 26923.8 -1.30123e-11 197812 0.369921 0.988831 0.988831 147103 -6716.1 8 -6713.7 -0.0996198 0.0456846 0.029213 1 0.0284251 3 0.730 NA
rs11220462 rs11220462 11 126243952 G A NA 0 0 149574 45723 3598 0 198895 0.133033 1 1 0 0 821 243 19 0 1083 0.129732 1 1 0 0 148753 45480 3579 0 197812 0.133051 1 1 52919 -6716.1 8 -6716 -0.0286446 0.0640328 0.654628 1 0.653491 2 0.560 NA
12:20463526_A_G rs11045163 12 20463526 A G NA 0 0 64552.8 97501 36841.3 3.89991e-09 198895 0.430336 0.9951 0.9951 0 0 371.957 514 197.043 0 1083 0.419246 0.996299 0.996299 0 0 64180.8 96987 36644.2 2.76756e-12 197812 0.430397 0.995094 0.995094 171184 -6716.1 8 -6715.51 -0.0475016 0.0437575 0.277671 1 0.277084 2 0.560 NA
12:57844049_C_T rs3741414 12 57844049 C T NA 0 0 114541 72572.5 11781.8 -3.20142e-10 198895 0.241675 0.9992 0.9992 0 0 603.031 415.012 64.9569 0 1083 0.251581 0.999629 0.999629 0 0 113938 72157.5 11716.8 -3.07665e-12 197812 0.241621 0.999198 0.999198 96136 -6716.1 8 -6715.65 0.0470853 0.0496426 0.342882 1 0.344761 2 0.550 NA
rs10861661 rs10861661 12 107174646 A C NA 0 0 112625 74399 11871 0 198895 0.246716 1 1 0 0 586 428 69 0 1083 0.261311 1 1 0 0 112039 73971 11802 0 197812 0.246636 1 1 98141 -6716.1 8 -6714.93 0.0757193 0.0492314 0.124041 1 0.126281 3 0.730 NA
12:109950144_A_G rs2241210 12 109950144 A G NA 0 0 45368.9 98875.2 54651 5.82077e-11 198895 0.476666 0.999792 0.999792 0 0 245.988 511.008 326.004 0 1083 0.463058 0.999971 0.999971 0 0 45122.9 98364.2 54325 -4.26326e-14 197812 0.47674 0.999791 0.999791 189613 -6716.1 8 -6715.27 0.0557033 0.0431476 0.196706 1 0.196426 2 0.550 NA
rs653178 rs653178 12 112007756 C T NA 0 0 46492 98929 53474 0 198895 0.482448 1 1 0 0 254 521 308 0 1083 0.475069 1 1 0 0 46238 98408 53166 0 197812 0.482488 1 1 191913 -6716.1 8 -6715.85 0.0305164 0.043107 0.478995 1 0.478893 2 0.550 NA
12:112310580_G_A rs6489818 12 112310580 G A NA 0 0 134803 57854.5 6237.1 -5.82077e-11 198895 0.176799 0.999812 0.999812 0 0 757 283 43 0 1083 0.17036 1 1 0 0 134046 57571.5 6194.1 -1.42109e-13 197812 0.176834 0.999811 0.999811 70328.7 -6716.1 8 -6715.81 -0.0434059 0.0573346 0.449012 1 0.446876 2 0.550 NA
12:121376416_C_T rs1186380 12 121376416 C T NA 0 0 111466 74913.5 12515.7 3.28873e-09 198895 0.25125 0.991467 0.991467 0 0 607.922 402.988 72.0902 0 1083 0.252617 0.994546 0.994546 0 0 110858 74510.5 12443.6 4.40181e-12 197812 0.251243 0.99145 0.99145 99944.8 -6716.1 8 -6716.09 0.005402 0.0497698 0.913568 1 0.913606 2 0.560 NA
12:121416650_A_C rs1169288 12 121416650 A C NA 0 0 93052.5 86044.6 19797.9 6.46105e-09 198895 0.315846 0.989067 0.989067 0 0 503.306 475.745 103.949 0 1083 0.315625 0.991158 0.991158 0 0 92549.2 85568.8 19694 5.44631e-12 197812 0.315847 0.989056 0.989056 125640 -6716.1 8 -6716.1 -0.00120198 0.0466237 0.979432 1 0.979426 1 0.370 NA
12:125259888_A_G rs838876 12 125259888 A G NA 0 0 19967.3 86301.3 92626.3 -1.15251e-08 198895 0.317343 0.97697 0.97697 0 0 109.102 447.553 526.345 0 1083 0.307367 0.979056 0.979056 0 0 19858.2 85853.8 92100 -4.94538e-11 197812 0.317398 0.976959 0.976959 126236 -6716.1 8 -6715.61 0.0464677 0.0472392 0.325278 1 0.323841 2 0.570 NA
12:125283766_C_T rs10773105 12 125283766 C T NA 0 0 48378.4 99603.3 50913.3 4.36557e-10 198895 0.493628 0.997133 0.997133 0 0 270.894 540.529 271.576 0 1083 0.499685 0.996878 0.996878 0 0 48107.5 99062.8 50641.7 -1.38058e-11 197812 0.493594 0.997135 0.997135 196360 -6716.1 8 -6715.96 -0.0231975 0.0432014 0.591294 1 0.591298 2 0.560 NA
rs4942486 rs4942486 13 32953388 T C NA 0 0 45139 99400 54356 0 198895 0.476829 1 1 0 0 243 550 290 0 1083 0.478301 1 1 0 0 44896 98850 54066 0 197812 0.476821 1 1 189678 -6716.1 8 -6716.08 -0.00848704 0.0431844 0.844195 1 0.844205 2 0.550 NA
rs1341267 rs1341267 13 95284980 C A NA 0 0 31953 95328 71614 0 198895 0.400297 1 1 0 0 179 490 414 0 1083 0.391505 1 1 0 0 31774 94838 71200 0 197812 0.400345 1 1 159234 -6716.1 8 -6715.76 0.0365561 0.0441099 0.407245 1 0.406641 2 0.550 NA
rs8017377 rs8017377 14 24883887 G A NA 0 0 54985 99121 44789 0 198895 0.474368 1 1 0 0 304 529 250 0 1083 0.475069 1 1 0 0 54681 98592 44539 0 197812 0.474365 1 1 188699 -6716.1 8 -6716.1 0.00265503 0.0431481 0.950935 1 0.950936 2 0.550 NA
rs4983559 rs4983559 14 105277209 G A NA 0 0 29875 94526 74494 0 198895 0.387833 1 1 0 0 164 538 381 0 1083 0.399815 1 1 0 0 29711 93988 74113 0 197812 0.387767 1 1 154276 -6716.1 8 -6715.49 -0.0487078 0.0440285 0.268606 1 0.269394 2 0.540 NA
rs2412710 rs2412710 15 42683787 G A NA 0 0 191844 6996 55 0 198895 0.0178637 1 1 0 0 1047 36 0 0 1083 0.0166205 1 1 0 0 190797 6960 55 0 197812 0.0178705 1 1 7106 -6716.1 8 -6716.03 -0.0616203 0.168715 0.714938 1 0.712243 2 0.540 NA
15:44211273_T_C rs492571 15 44211273 T C NA 0 0 182521 16017.1 357.275 -8.73115e-11 198895 0.0420615 0.997782 0.997782 0 0 989.298 92.702 1 0 1083 0.0437221 0.995295 0.995295 0 0 181531 15924.4 356.275 6.92779e-14 197812 0.0420524 0.997796 0.997796 16731.6 -6716.1 8 -6716 0.0467329 0.105669 0.658303 1 0.660548 2 0.540 NA
rs1532085 rs1532085 15 58683366 A G NA 0 0 29584 94175 75136 0 198895 0.385487 1 1 0 0 170 500 413 0 1083 0.387812 1 1 0 0 29414 93675 74723 0 197812 0.385475 1 1 153343 -6716.1 8 -6716.08 -0.00926011 0.0442243 0.834144 1 0.8342 2 0.550 NA
15:58731153_G_C rs261342 15 58731153 G C NA 0 0 9718.2 68424.3 120753 -4.77303e-09 198895 0.220872 0.988399 0.988399 0 0 47.1804 366.298 669.522 0 1083 0.212677 0.985468 0.985468 0 0 9671.02 68058 120083 -2.14619e-11 197812 0.220917 0.988415 0.988415 87860.7 -6716.1 8 -6715.65 0.0498292 0.0530612 0.347685 1 0.345389 2 0.550 NA
rs2652834 rs2652834 15 63396867 A G NA 0 0 7035 60509 131351 0 198895 0.187483 1 1 0 0 23 321 739 0 1083 0.169437 1 1 0 0 7012 60188 130612 0 197812 0.187582 1 1 74579 -6716.1 8 -6713.78 0.122051 0.0574098 0.033506 1 0.0312165 3 0.780 NA
15:72566615_C_T rs1035744 15 72566615 C T NA 0 0 14438.9 78672.7 105783 -1.71713e-09 198895 0.27037 0.995322 0.995322 0 0 90.0235 407.553 585.424 0 1083 0.271283 0.996095 0.996095 0 0 14348.9 78265.1 105198 -6.942e-12 197812 0.270365 0.995318 0.995318 107550 -6716.1 8 -6716.1 -0.00484279 0.0486252 0.920666 1 0.920695 2 0.580 NA
rs3198697 rs3198697 16 15129940 C T NA 0 0 69766 95796 33333 0 198895 0.408411 1 1 0 0 377 518 188 0 1083 0.412742 1 1 0 0 69389 95278 33145 0 197812 0.408388 1 1 162462 -6716.1 8 -6716.01 0.0184906 0.0437091 0.672268 1 0.672434 2 0.550 NA
rs749671 rs749671 16 31088347 G A NA 0 0 78759 92581 27555 0 198895 0.371279 1 1 0 0 425 509 149 0 1083 0.372576 1 1 0 0 78334 92072 27406 0 197812 0.371272 1 1 147691 -6716.1 8 -6716.07 0.0108639 0.0445267 0.807242 1 0.807329 2 0.540 NA
16:53799977_T_G rs9930333 16 53799977 T G NA 0 0 66568.3 97093 35233.7 -1.45519e-10 198895 0.421228 0.999837 0.999837 0 0 343.004 556.992 183.004 0 1083 0.426131 0.999971 0.999971 0 0 66225.3 96536 35050.7 -1.56319e-13 197812 0.421201 0.999836 0.999836 167560 -6716.1 8 -6715.98 0.0214535 0.0436277 0.622902 1 0.623086 2 0.570 NA
rs9989419 rs9989419 16 56985139 A G NA 0 0 31085 94766 73044 0 198895 0.39452 1 1 0 0 188 516 379 0 1083 0.411819 1 1 0 0 30897 94250 72665 0 197812 0.394425 1 1 156936 -6716.1 8 -6714.78 -0.0711449 0.0437084 0.103586 1 0.104341 2 0.540 NA
rs5880 rs5880 16 57015091 G C NA 0 0 177389 20835 671 0 198895 0.0557505 1 1 0 0 954 124 5 0 1083 0.0618652 1 1 0 0 176435 20711 666 0 197812 0.055717 1 1 22177 -6716.1 8 -6715.4 0.106994 0.0892735 0.230722 1 0.237971 3 0.730 NA
rs16942887 rs16942887 16 67928042 G A NA 0 0 155933 40260 2702 0 198895 0.114794 1 1 0 0 838 233 12 0 1083 0.118652 1 1 0 0 155095 40027 2690 0 197812 0.114773 1 1 45664 -6716.1 8 -6715.92 0.0398541 0.0665427 0.549222 1 0.551233 2 0.540 NA
16:72057282_A_G rs2288002 16 72057282 A G NA 0 0 37347.2 97905.9 63641.8 9.60426e-10 198895 0.433898 0.99485 0.99485 0 0 214.996 521.306 346.698 0 1083 0.439196 0.994679 0.994679 0 0 37132.2 97384.6 63295.1 -1.84741e-12 197812 0.433869 0.994851 0.994851 172600 -6716.1 8 -6716.01 -0.0187117 0.0436055 0.667841 1 0.667961 2 0.540 NA
rs2000999 rs2000999 16 72108093 G A NA 0 0 130824 60826 7245 0 198895 0.189336 1 1 0 0 713 324 46 0 1083 0.192059 1 1 0 0 130111 60502 7199 0 197812 0.189321 1 1 75316 -6716.1 8 -6716.01 0.0228871 0.054641 0.675316 1 0.676031 2 0.550 NA
rs2925979 rs2925979 16 81534790 T C NA 0 0 17878 83657 97360 0 198895 0.300191 1 1 0 0 96 475 512 0 1083 0.307941 1 1 0 0 17782 83182 96848 0 197812 0.300149 1 1 119413 -6716.1 8 -6715.77 -0.0378819 0.0467223 0.417487 1 0.418609 2 0.570 NA
rs314253 rs314253 17 7091650 T C NA 0 0 84248 90456 24191 0 198895 0.349023 1 1 0 0 470 487 126 0 1083 0.341182 1 1 0 0 83778 89969 24065 0 197812 0.349066 1 1 138838 -6716.1 8 -6715.77 -0.0367494 0.0454764 0.419034 1 0.418151 2 0.550 NA
rs4791641 rs4791641 17 8161149 C T NA 0 0 49094 99294 50507 0 198895 0.496448 1 1 0 0 267 552 264 0 1083 0.498615 1 1 0 0 48827 98742 50243 0 197812 0.496421 1 1 197482 -6716.1 8 -6715.98 -0.0210304 0.0431169 0.625724 1 0.625724 2 0.560 NA
17:37821435_G_T rs931992 17 37821435 G T NA 0 0 21954.7 88130.1 88810.1 2.61934e-10 198895 0.331933 0.998062 0.998062 0 0 108.376 480.867 493.757 0 1083 0.322077 0.997134 0.997134 0 0 21846.4 87649.3 88316.4 -1.47704e-12 197812 0.331987 0.998067 0.998067 132040 -6716.1 8 -6715.66 0.0431358 0.0461808 0.350271 1 0.349063 2 0.550 NA
rs8077889 rs8077889 17 41878166 A C NA 0 0 122947 66968 8980 0 198895 0.2135 1 1 0 0 663 348 72 0 1083 0.227147 1 1 0 0 122284 66620 8908 0 197812 0.213425 1 1 84928 -6716.1 8 -6714.85 0.0820749 0.0515225 0.111162 1 0.113818 3 0.730 NA
17:45391804_T_C rs7225700 17 45391804 T C NA 0 0 25183 91115.5 82596.6 -2.91038e-11 198895 0.355669 0.999498 0.999498 0 0 166.035 500.945 416.02 0 1083 0.384587 0.999865 0.999865 0 0 25016.9 90614.5 82180.5 6.53699e-13 197812 0.35551 0.999496 0.999496 141481 -6716.1 8 -6712.04 -0.126899 0.0443277 0.00419989 1 0.00439658 3 0.750 NA
17:66882466_T_G rs4148005 17 66882466 T G NA 0 0 92817 86110.3 19967.7 -2.70666e-09 198895 0.316865 0.998414 0.998414 0 0 507.514 461.624 113.863 0 1083 0.318259 0.998574 0.998574 0 0 92309.5 85648.7 19853.8 -6.51568e-12 197812 0.316857 0.998413 0.998413 126046 -6716.1 8 -6716.07 0.0104006 0.0463235 0.822353 1 0.822462 2 0.550 NA
17:76388202_A_G rs4969178 17 76388202 A G NA 0 0 30088.6 94748.7 74057.7 -1.45519e-09 198895 0.389467 0.976348 0.976348 0 0 171.498 495.882 415.62 0 1083 0.387294 0.975449 0.975449 0 0 29917.1 94252.8 73642.1 -3.23328e-11 197812 0.389478 0.976353 0.976353 154926 -6716.1 8 -6716.08 0.00862318 0.0448423 0.847507 1 0.847458 2 0.550 NA
rs4939883 rs4939883 18 47167214 T C NA 0 0 6494 58466 133935 0 198895 0.179627 1 1 0 0 43 306 734 0 1083 0.180979 1 1 0 0 6451 58160 133201 0 197812 0.17962 1 1 71454 -6716.1 8 -6716.1 -0.00409791 0.0559505 0.941614 1 0.941639 2 0.560 NA
18:47209143_C_T rs11660468 18 47209143 C T NA 0 0 73688.8 94256.9 30949.3 1.89175e-09 198895 0.392557 0.997596 0.997596 0 0 400.878 530.651 151.471 0 1083 0.384853 0.998 0.998 0 0 73287.9 93726.3 30797.8 -5.38947e-12 197812 0.3926 0.997594 0.997594 156155 -6716.1 8 -6715.86 -0.0305741 0.044201 0.489121 1 0.488618 2 0.540 NA
18:57798110_C_T rs952044 18 57798110 C T NA 0 0 89284.1 88014.1 21596.8 2.15368e-09 198895 0.329842 0.990603 0.990603 0 0 479.318 480.992 122.69 0 1083 0.335352 0.988867 0.988867 0 0 88804.8 87533.1 21474.1 5.80869e-13 197812 0.329811 0.990612 0.990612 131208 -6716.1 8 -6715.94 0.0257294 0.0459257 0.575316 1 0.575858 2 0.550 NA
19:8431581_G_A rs2278236 19 8431581 G A NA 0 0 46701.8 99420.5 52772.7 1.04774e-09 198895 0.484739 0.997545 0.997545 0 0 249.004 531.878 302.118 0 1083 0.475478 0.998462 0.998462 0 0 46452.8 98888.6 52470.6 -4.70735e-12 197812 0.484789 0.99754 0.99754 192824 -6716.1 8 -6715.74 0.0366752 0.0432083 0.395993 1 0.395865 2 0.560 NA
rs6511720 rs6511720 19 11202306 G T NA 0 0 154444 41736 2715 0 198895 0.11857 1 1 0 0 846 222 15 0 1083 0.116343 1 1 0 0 153598 41514 2700 0 197812 0.118582 1 1 47166 -6716.1 8 -6716.06 -0.019458 0.0673487 0.772646 1 0.772107 2 0.590 NA
19:11227602_C_T rs688 19 11227602 C T NA 0 0 59937.2 98685.2 40272.6 1.16415e-10 198895 0.450566 0.999303 0.999303 0 0 347.816 523.357 211.827 0 1083 0.437217 0.999224 0.999224 0 0 59589.4 98161.8 40060.8 -1.25056e-12 197812 0.450639 0.999303 0.999303 179230 -6716.1 8 -6715.3 -0.0550046 0.0435136 0.206202 1 0.205713 2 0.560 NA
19:19407718_T_C rs10401969 19 19407718 T C NA 0 0 169607 28145.6 1142.61 1.74623e-10 198895 0.0764998 0.997404 0.997404 0 0 907.251 168.749 7 0 1083 0.0843717 0.9951 0.9951 0 0 168700 27976.9 1135.61 3.97904e-13 197812 0.0764567 0.997418 0.997418 30430.9 -6716.1 8 -6715.12 0.110567 0.0778045 0.15529 1 0.161585 3 0.730 NA
rs731839 rs731839 19 33899065 G A NA 0 0 22310 88583 88002 0 198895 0.334858 1 1 0 0 128 470 485 0 1083 0.33518 1 1 0 0 22182 88113 87517 0 197812 0.334856 1 1 133203 -6716.1 8 -6716.1 -0.00336449 0.0456696 0.941273 1 0.941284 2 0.560 NA
19:35556744_T_C rs1688030 19 35556744 T C NA 0 0 914.369 24746.3 173234 1.16415e-10 198895 0.0668068 0.998221 0.998221 0 0 3 118.208 961.792 0 1083 0.0573443 0.998411 0.998411 0 0 911.369 24628.1 172273 2.06057e-13 197812 0.0668586 0.99822 0.99822 26575.1 -6716.1 8 -6714.4 0.166816 0.0927032 0.0719455 1 0.0651533 3 0.720 NA
rs6859 rs6859 19 45382034 A G NA 0 0 35359 97190 66346 0 198895 0.422102 1 1 0 0 192 534 357 0 1083 0.423823 1 1 0 0 35167 96656 65989 0 197812 0.422093 1 1 167908 -6716.1 8 -6716.09 -0.00575884 0.0436653 0.895074 1 0.89509 2 0.550 NA
rs7254892 rs7254892 19 45389596 G A NA 0 0 186709 11981 205 0 198895 0.0311496 1 1 0 0 1028 55 0 0 1083 0.0253924 1 1 0 0 185681 11926 205 0 197812 0.0311811 1 1 12391 -6716.1 8 -6714.93 -0.20294 0.136879 0.138176 1 0.125722 3 0.730 NA
rs492602 rs492602 19 49206417 A G NA 0 0 48410 98941 51544 0 198895 0.492121 1 1 0 0 260 539 284 0 1083 0.48892 1 1 0 0 48150 98402 51260 0 197812 0.492139 1 1 195761 -6716.1 8 -6716.07 0.0104773 0.0432871 0.808747 1 0.808741 2 0.560 NA
rs17695224 rs17695224 19 52324216 G A NA 0 0 106785 77985 14125 0 198895 0.267063 1 1 0 0 580 420 83 0 1083 0.270545 1 1 0 0 106205 77565 14042 0 197812 0.267044 1 1 106235 -6716.1 8 -6716.01 0.0209546 0.048542 0.665974 1 0.666471 2 0.560 NA
rs103294 rs103294 19 54797848 C T NA 0 0 119629 69046 10220 0 198895 0.224958 1 1 0 0 635 393 55 0 1083 0.232225 1 1 0 0 118994 68653 10165 0 197812 0.224918 1 1 89486 -6716.1 8 -6715.86 0.0354634 0.051074 0.487461 1 0.488824 2 0.550 NA
rs364585 rs364585 20 12962718 A G NA 0 0 30476 94952 73467 0 198895 0.391925 1 1 0 0 170 492 421 0 1083 0.384118 1 1 0 0 30306 94460 73046 0 197812 0.391968 1 1 155904 -6716.1 8 -6715.78 0.0351826 0.0443517 0.427623 1 0.427015 2 0.560 NA
rs2328223 rs2328223 20 17845921 A C NA 0 0 131209 60646 7040 0 198895 0.187853 1 1 0 0 715 333 35 0 1083 0.186057 1 1 0 0 130494 60313 7005 0 197812 0.187863 1 1 74726 -6716.1 8 -6716.09 -0.00925859 0.0553916 0.867254 1 0.867128 2 0.550 NA
20:34154741_C_T rs7264396 20 34154741 C T NA 0 0 124093 66117.7 8684.77 2.03727e-10 198895 0.209878 0.999712 0.999712 0 0 696.035 343.965 43 0 1083 0.198506 0.999901 0.999901 0 0 123397 65773.7 8641.77 6.03961e-13 197812 0.20994 0.999711 0.999711 83487.2 -6716.1 8 -6715.41 -0.0630359 0.0541614 0.244484 1 0.241566 2 0.550 NA
20:39180436_T_C rs6016381 20 39180436 T C NA 0 0 73134.7 94546.4 31213.8 5.00586e-09 198895 0.394616 0.976049 0.976049 0 0 389.651 516.875 176.475 2.22045e-16 1083 0.401581 0.976742 0.976742 0 0 72745.1 94029.6 31037.4 -1.68043e-12 197812 0.394577 0.976045 0.976045 156974 -6716.1 8 -6715.92 0.0263587 0.0444382 0.553078 1 0.553432 2 0.560 NA
20:39724338_T_C rs6065311 20 39724338 T C NA 0 0 54213.2 99172 45509.8 2.03727e-10 198895 0.478121 0.999483 0.999483 0 0 291.047 529.957 261.996 0 1083 0.486588 0.99978 0.99978 0 0 53922.2 98642.1 45247.8 -9.9476e-14 197812 0.478074 0.999481 0.999481 190192 -6716.1 8 -6715.79 0.0339065 0.0431224 0.431702 1 0.431781 2 0.550 NA
rs1800961 rs1800961 20 43042364 C T NA 0 0 186733 11974 188 0 198895 0.0310465 1 1 0 0 1009 73 1 0 1083 0.034626 1 1 0 0 185724 11901 187 0 197812 0.0310269 1 1 12350 -6716.1 8 -6715.67 0.111105 0.117964 0.346265 1 0.354394 3 0.730 NA
20:44585420_A_G rs4465830 20 44585420 A G NA 0 0 131843 60147.4 6904.45 4.36557e-10 198895 0.185918 0.999619 0.999619 0 0 717.937 328.016 37.0471 0 1083 0.185646 0.999659 0.999659 0 0 131125 59819.4 6867.41 -5.18696e-13 197812 0.185919 0.999619 0.999619 73956.3 -6716.1 8 -6716.1 -0.00335072 0.0554036 0.951775 1 0.951758 2 0.550 NA
rs181362 rs181362 22 21932068 C T NA 0 0 129453 62028 7414 0 198895 0.193207 1 1 0 0 718 320 45 0 1083 0.189289 1 1 0 0 128735 61708 7369 0 197812 0.193229 1 1 76856 -6716.1 8 -6716.01 -0.0239445 0.0550919 0.663833 1 0.663065 2 0.550 NA
rs5763662 rs5763662 22 30378703 C T NA 0 0 189837 8962 96 0 198895 0.0230121 1 1 0 0 1030 53 0 0 1083 0.0244691 1 1 0 0 188807 8909 96 0 197812 0.0230042 1 1 9154 -6716.1 8 -6716.02 0.0580668 0.139744 0.677759 1 0.680492 2 0.550 NA
22:38595411_G_A rs3761445 22 38595411 G A NA 0 0 31766.7 96008.9 71119.4 -1.33878e-09 198895 0.401072 0.998261 0.998261 0 0 185.141 538.361 359.498 0 1083 0.419503 0.998778 0.998778 0 0 31581.5 95470.6 70759.9 -1.3074e-12 197812 0.400971 0.998258 0.998258 159542 -6716.1 8 -6714.42 -0.0805527 0.0438167 0.0660036 1 0.0666076 3 0.760 NA
# Completed successfully at 2019-06-26 17:54:20
