# Supplementary material for: Predicting the effect of statins on cancer risk using genetic variants from a Mendelian randomization study in the UK Biobank
Source: eLife. 2020 Oct 13;9:e57191. doi: 10.7554/eLife.57191 (PMC7553780; doi:10.7554/eLife.57191)
Supplement: Source data 1. [file elife-57191-data1.zip › Steve_April_ca_panc.out]

# Analysis: "SNPTEST analysis, started 2019-06-21 22:04:12"
#  started: 2019-06-21 22:11:11
# 
# Analysis properties:
#   -cov_names PC1 PC2 PC3 PC4 PC5 PC6 PC7 PC8 PC9 PC10 (user-supplied)
#   -data /scratch/am2609/Gwas/projects/Steve_April/bgen/Steve_April.bgen /scratch/am2609/Gwas/projects/Steve_April/input/cancer.sample (user-supplied)
#   -exclude_samples /scratch/am2609/Gwas/input_all/exclusion_list.txt (user-supplied)
#   -frequentist 1 (user-supplied)
#   -method newml (user-supplied)
#   -o /scratch/am2609/Gwas/projects/Steve_April/output/Steve_April_ca_panc.out (user-supplied)
#   -pheno ca_panc (user-supplied)
# 
alternate_ids rsid chromosome position alleleA alleleB incorrectly_coded all_A all_B all_AA all_AB all_BB all_NULL all_total all_maf all_info all_impute_info cases_A cases_B cases_AA cases_AB cases_BB cases_NULL cases_total cases_maf cases_info cases_impute_info controls_A controls_B controls_AA controls_AB controls_BB controls_NULL controls_total controls_maf controls_info controls_impute_info frequentist_add_null_ll frequentist_add_alternative_ll frequentist_add_beta_1:add/ca_panc=1 frequentist_add_se_1 frequentist_add_wald_pvalue_1 frequentist_add_degrees_of_freedom frequentist_add_lrt_pvalue iterations comment
rs10903129 rs10903129 01 25768937 A G NA 0 0 72176 181083 114384 0 367643 0.442596 1 1 0 0 241 652 421 0 1314 0.431507 1 1 0 0 71935 180431 113963 0 366329 0.442636 1 1 -8711.88 -8711.22 0.0452628 0.0394352 0.251061 1 0.250592 2 NA
rs4660293 rs4660293 01 40028180 A G NA 0 0 215542 132037 20064 0 367643 0.234147 1 1 0 0 763 454 97 0 1314 0.246575 1 1 0 0 214779 131583 19967 0 366329 0.234102 1 1 -8711.88 -8710.74 0.0688739 0.0454072 0.129316 1 0.131544 3 NA
rs2479394 rs2479394 01 55486064 G A NA 0 0 28479 148028 191136 0 367643 0.278784 1 1 0 0 101 529 684 0 1314 0.278158 1 1 0 0 28378 147499 190452 0 366329 0.278786 1 1 -8711.88 -8711.87 0.00331688 0.0436586 0.939441 1 0.939426 2 NA
rs11206510 rs11206510 01 55496039 T C NA 0 0 242656 111981 13006 0 367643 0.187673 1 1 0 0 882 388 44 0 1314 0.181126 1 1 0 0 241774 111593 12962 0 366329 0.187696 1 1 -8711.88 -8711.52 -0.0425025 0.0507541 0.402356 1 0.40025 2 NA
1:55502137_C_G rs2149041 01 55502137 C G NA 0 0 242393 112210 13040.4 4.07454e-09 367643 0.188077 0.992299 0.992299 0 0 841.773 426.129 46.098 0 1314 0.197232 0.993344 0.993344 0 0 241551 111784 12994.3 -2.75335e-13 366329 0.188044 0.992295 0.992295 -8711.88 -8711.15 0.0597516 0.0492759 0.225286 1 0.228097 2 NA
rs2479409 rs2479409 01 55504650 G A NA 0 0 44719 166839 156085 0 367643 0.348541 1 1 0 0 168 609 537 0 1314 0.359589 1 1 0 0 44551 166230 155548 0 366329 0.348501 1 1 -8711.88 -8711.18 -0.0481923 0.04071 0.236495 1 0.237567 2 NA
rs10888897 rs10888897 01 55513061 T C NA 0 0 56462 175531 135650 0 367643 0.392303 1 1 0 0 186 635 493 0 1314 0.383181 1 1 0 0 56276 174896 135157 0 366329 0.392336 1 1 -8711.88 -8711.44 0.0376464 0.040231 0.349399 1 0.348712 2 NA
1:55518752_C_T rs7552841 01 55518752 C T NA 0 0 142970 172753 51920.5 2.36905e-08 367643 0.376172 0.933839 0.933839 0 0 530.463 604.714 178.824 0 1314 0.366195 0.929076 0.929076 0 0 142439 172148 51741.6 3.47691e-11 366329 0.376207 0.933856 0.933856 -8711.88 -8711.27 -0.0465176 0.0421421 0.269668 1 0.268617 2 NA
rs562556 rs562556 01 55524237 G A NA 0 0 11876 108138 247629 0 367643 0.179372 1 1 0 0 36 388 890 0 1314 0.175038 1 1 0 0 11840 107750 246739 0 366329 0.179388 1 1 -8711.88 -8711.72 0.0291685 0.0514273 0.570592 1 0.569383 2 NA
1:55958030_C_T rs1998013 01 55958030 C T NA 0 0 365213 2424.65 5.47451 -1.92085e-09 367643 0.00331245 0.924788 0.924788 0 0 1301.65 12.3451 0 0 1314 0.00469753 0.940781 0.940781 0 0 363911 2412.31 5.47451 3.55271e-13 366329 0.00330748 0.924706 0.924706 -8711.88 -8711.14 0.376509 0.291924 0.197138 1 0.225988 3 NA
1:62953373_G_A rs10493326 01 62953373 G A NA 0 0 204911 139081 23651.2 4.94765e-09 367643 0.253484 0.986538 0.986538 0 0 769.961 468.616 75.4235 0 1314 0.235716 0.98773 0.98773 0 0 204141 138612 23575.8 -2.7871e-12 366329 0.253548 0.986533 0.986533 -8711.88 -8709.61 -0.0978476 0.0463359 0.0347121 1 0.0331771 3 NA
1:63133930_G_A rs4587594 01 63133930 G A NA 0 0 154571 167745 45327.3 -3.43425e-09 367643 0.351427 0.999167 0.999167 0 0 534.761 609.055 170.184 0 1314 0.361272 0.99903 0.99903 0 0 154036 167136 45157.1 -1.53477e-12 366329 0.351392 0.999167 0.999167 -8711.88 -8711.33 0.0425553 0.0407562 0.29642 1 0.297374 2 NA
1:92993807_C_T rs6603981 01 92993807 C T NA 0 0 16188.4 118977 232477 -3.43425e-09 367643 0.205844 0.997189 0.997189 0 0 57.4431 400.337 856.22 0 1314 0.196052 0.997472 0.997472 0 0 16131 118577 231621 -2.51887e-12 366329 0.205879 0.997188 0.997188 -8711.88 -8711.11 0.0605958 0.0490727 0.216899 1 0.21405 2 NA
rs12133576 rs12133576 01 93816400 A G NA 0 0 50176 170925 146542 0 367643 0.368941 1 1 0 0 186 615 513 0 1314 0.375571 1 1 0 0 49990 170310 146029 0 366329 0.368917 1 1 -8711.88 -8711.64 -0.0278218 0.0403395 0.490389 1 0.490893 2 NA
rs646776 rs646776 01 109818530 C T NA 0 0 18205 127023 222415 0 367643 0.222271 1 1 0 0 62 459 793 0 1314 0.221842 1 1 0 0 18143 126564 221622 0 366329 0.222273 1 1 -8711.88 -8711.87 0.00325628 0.0470362 0.944807 1 0.944791 2 NA
1:110198727_C_G rs1010167 01 110198727 C G NA 0 0 138015 174554 55073.9 -9.25502e-09 367643 0.387199 0.993892 0.993892 0 0 494.812 629.863 189.325 0 1314 0.383757 0.993051 0.993051 0 0 137520 173924 54884.5 -2.80806e-11 366329 0.387211 0.993895 0.993895 -8711.88 -8711.81 -0.0142805 0.0403493 0.723397 1 0.723251 2 NA
rs267733 rs267733 01 150958836 A G NA 0 0 258995 99148 9500 0 367643 0.160683 1 1 0 0 890 392 32 0 1314 0.173516 1 1 0 0 258105 98756 9468 0 366329 0.160637 1 1 -8711.88 -8710.29 0.0929337 0.0516407 0.0719206 1 0.0748131 3 NA
rs12145743 rs12145743 01 156700651 T G NA 0 0 161195 164538 41910 0 367643 0.337771 1 1 0 0 582 601 131 0 1314 0.328387 1 1 0 0 160613 163937 41779 0 366329 0.337804 1 1 -8711.88 -8711.36 -0.042336 0.0416548 0.309462 1 0.308316 2 NA
rs4650994 rs4650994 01 178515312 G A NA 0 0 81154 181922 104567 0 367643 0.468158 1 1 0 0 258 657 399 0 1314 0.446347 1 1 0 0 80896 181265 104168 0 366329 0.468236 1 1 -8711.88 -8709.39 0.0872511 0.0392066 0.0260531 1 0.0258425 3 NA
1:182150978_C_A rs1689797 01 182150978 C A NA 0 0 163441 163324 40878.1 -2.44472e-09 367643 0.333312 0.997402 0.997402 0 0 566.396 599.984 147.62 0 1314 0.340648 0.997357 0.997357 0 0 162875 162724 40730.4 -4.19575e-12 366329 0.333286 0.997402 0.997402 -8711.88 -8711.54 0.0337964 0.0412977 0.413152 1 0.413997 2 NA
rs2642438 rs2642438 01 220970028 A G NA 0 0 32490 153267 181886 0 367643 0.296819 1 1 0 0 101 572 641 0 1314 0.294521 1 1 0 0 32389 152695 181245 0 366329 0.296827 1 1 -8711.88 -8711.84 0.011344 0.0428542 0.791232 1 0.791075 2 NA
1:220985811_T_C rs903319 01 220985811 T C NA 0 0 198725 143094 25823.5 6.98492e-10 367643 0.264851 0.994977 0.994977 0 0 719.953 507.749 86.298 0 1314 0.258883 0.993985 0.993985 0 0 198005 142587 25737.2 -2.06768e-12 366329 0.264873 0.994981 0.994981 -8711.88 -8711.62 -0.0318732 0.0447603 0.476411 1 0.475285 2 NA
rs4846914 rs4846914 01 230295691 G A NA 0 0 56760 176045 134838 0 367643 0.393813 1 1 0 0 200 635 479 0 1314 0.393836 1 1 0 0 56560 175410 134359 0 366329 0.393813 1 1 -8711.88 -8711.88 -0.000203484 0.040065 0.995948 1 0.995948 1 NA
1:230419344_G_A rs6680658 01 230419344 G A NA 0 0 216249 131491 19903 2.15368e-09 367643 0.232967 0.986 0.986 0 0 756.325 475.996 81.6784 0 1314 0.243285 0.98347 0.98347 0 0 215493 131015 19821.4 5.29177e-12 366329 0.23293 0.986009 0.986009 -8711.88 -8711.06 0.0590227 0.045952 0.198987 1 0.201295 2 NA
1:234849339_G_A rs2587534 01 234849339 G A NA 0 0 85070.7 183737 98835.1 3.7835e-09 367643 0.48128 0.992502 0.992502 0 0 297.447 683.914 332.639 0 1314 0.486609 0.992382 0.992382 0 0 84773.2 183053 98502.5 -1.62714e-11 366329 0.481261 0.992502 0.992502 -8711.88 -8711.71 -0.0226287 0.0392798 0.564556 1 0.564599 2 NA
rs1367117 rs1367117 02 21263900 G A NA 0 0 161878 164017 41748 0 367643 0.336621 1 1 0 0 636 535 143 0 1314 0.312405 1 1 0 0 161242 163482 41605 0 366329 0.336708 1 1 -8711.88 -8708.33 -0.11153 0.0421732 0.00817938 1 0.00775802 3 NA
rs515135 rs515135 02 21286057 T C NA 0 0 11884 108448 247311 0 367643 0.179816 1 1 0 0 39 418 857 0 1314 0.188737 1 1 0 0 11845 108030 246454 0 366329 0.179784 1 1 -8711.88 -8711.16 -0.0601885 0.0499669 0.22837 1 0.231272 2 NA
rs1260326 rs1260326 02 27730940 T C NA 0 0 57446 175555 134642 0 367643 0.395012 1 1 0 0 205 601 508 0 1314 0.384703 1 1 0 0 57241 174954 134134 0 366329 0.395049 1 1 -8711.88 -8711.32 0.0424138 0.0401901 0.291274 1 0.29051 2 NA
2:27731212_T_C rs3817588 02 27731212 T C NA 0 0 237991 115461 14190.9 -2.42726e-08 367643 0.195629 0.980656 0.980656 0 0 858.749 409.788 45.4627 0 1314 0.19053 0.981761 0.981761 0 0 237132 115052 14145.4 -3.88667e-12 366329 0.195647 0.980652 0.980652 -8711.88 -8711.64 -0.0345705 0.0501952 0.490999 1 0.489425 2 NA
rs6544713 rs6544713 02 44073881 T C NA 0 0 38471 160739 168433 0 367643 0.32325 1 1 0 0 164 550 600 0 1314 0.334094 1 1 0 0 38307 160189 167833 0 366329 0.323211 1 1 -8711.88 -8711.15 -0.0502341 0.0414353 0.225378 1 0.226678 2 NA
rs4148218 rs4148218 02 44099582 G A NA 0 0 245310 109945 12388 0 367643 0.183223 1 1 0 0 893 382 39 0 1314 0.175038 1 1 0 0 244417 109563 12349 0 366329 0.183252 1 1 -8711.88 -8711.28 -0.055806 0.0514364 0.277943 1 0.275066 2 NA
rs2710642 rs2710642 02 63149557 G A NA 0 0 39460 161658 166525 0 367643 0.32719 1 1 0 0 143 567 604 0 1314 0.324581 1 1 0 0 39317 161091 165921 0 366329 0.327199 1 1 -8711.88 -8711.84 0.0116435 0.0417637 0.780403 1 0.780259 2 NA
2:118576719_T_C rs17508045 02 118576719 T C NA 0 0 306025 58753.3 2864.9 3.49246e-10 367643 0.087698 0.997926 0.997926 0 0 1100.34 201.757 11.9059 0 1314 0.0858328 0.997139 0.997139 0 0 304924 58551.5 2853 2.13163e-12 366329 0.0877047 0.997929 0.997929 -8711.88 -8711.82 -0.0241696 0.0698444 0.729305 1 0.728437 2 NA
rs2030746 rs2030746 02 121309488 C T NA 0 0 125490 178620 63533 0 367643 0.415738 1 1 0 0 452 633 229 0 1314 0.415145 1 1 0 0 125038 177987 63304 0 366329 0.41574 1 1 -8711.88 -8711.88 -0.00251536 0.0396746 0.949448 1 0.949445 2 NA
2:135762344_C_T rs16831243 02 135762344 C T NA 0 0 297981 65527.4 4134.64 1.45519e-09 367643 0.100365 0.998032 0.998032 0 0 1072.81 217.188 24 0 1314 0.100909 0.99928 0.99928 0 0 296908 65310.2 4110.64 2.4869e-13 366329 0.100363 0.998027 0.998027 -8711.88 -8711.87 0.00703755 0.0654124 0.914323 1 0.9144 2 NA
2:165551201_T_C rs7607980 02 165551201 T C NA 0 0 284344 77922.9 5376.6 9.8953e-10 367643 0.120601 0.997628 0.997628 0 0 1021.48 275.867 16.651 0 1314 0.117644 0.998165 0.998165 0 0 283322 77647 5359.95 4.01812e-12 366329 0.120611 0.997626 0.997626 -8711.88 -8711.77 -0.0279117 0.0606953 0.645612 1 0.64444 2 NA
2:165619163_T_G rs355838 02 165619163 T G NA 0 0 56394.1 175428 135821 -1.33878e-09 367643 0.391979 0.992057 0.992057 0 0 206.173 620.278 487.549 0 1314 0.392931 0.992645 0.992645 0 0 56187.9 174808 135333 3.33955e-13 366329 0.391975 0.992055 0.992055 -8711.88 -8711.87 -0.00432987 0.0402013 0.91423 1 0.914243 2 NA
rs2287623 rs2287623 02 169830155 G A NA 0 0 57765 176327 133551 0 367643 0.39693 1 1 0 0 192 643 479 0 1314 0.390791 1 1 0 0 57573 175684 133072 0 366329 0.396952 1 1 -8711.88 -8711.66 0.0265318 0.040097 0.508169 1 0.507769 2 NA
rs1047891 rs1047891 02 211540507 C A NA 0 0 172182 158724 36737 0 367643 0.315793 1 1 0 0 653 552 109 0 1314 0.292998 1 1 0 0 171529 158172 36628 0 366329 0.315875 1 1 -8711.88 -8708.65 -0.108278 0.0429219 0.0116468 1 0.0110522 3 NA
rs1250229 rs1250229 02 216304384 T C NA 0 0 24475 143800 199368 0 367643 0.262143 1 1 0 0 86 530 698 0 1314 0.267123 1 1 0 0 24389 143270 198670 0 366329 0.262125 1 1 -8711.88 -8711.72 -0.0250627 0.0444352 0.572735 1 0.573461 2 NA
2:227122216_G_T rs1515110 02 227122216 G T NA 0 0 48616.5 170063 148964 2.56114e-09 367643 0.363526 0.998217 0.998217 0 0 168.49 613.125 532.384 0 1314 0.361532 0.998041 0.998041 0 0 48448 169449 148432 -2.84217e-12 366329 0.363533 0.998218 0.998218 -8711.88 -8711.85 0.00871641 0.040711 0.830465 1 0.830399 2 NA
rs11563251 rs11563251 02 234679384 C T NA 0 0 290918 72185 4540 0 367643 0.110522 1 1 0 0 1040 262 12 0 1314 0.108828 1 1 0 0 289878 71923 4528 0 366329 0.110528 1 1 -8711.88 -8711.84 -0.0167988 0.0627212 0.788828 1 0.788378 2 NA
3:12296469_G_A rs9875338 03 12296469 G A NA 0 0 132606 176147 58890 -2.91038e-10 367643 0.399745 0.998416 0.998416 0 0 461.514 629.494 222.992 0 1314 0.409238 0.998804 0.998804 0 0 132145 175517 58667 -1.63425e-12 366329 0.399711 0.998414 0.998414 -8711.88 -8711.34 0.0412412 0.0397601 0.299619 1 0.300235 2 NA
rs7640978 rs7640978 03 32533010 C T NA 0 0 305159 59567 2917 0 367643 0.0889463 1 1 0 0 1092 214 8 0 1314 0.087519 1 1 0 0 304067 59353 2909 0 366329 0.0889515 1 1 -8711.88 -8711.85 -0.0169158 0.06916 0.806775 1 0.806337 2 NA
Affx-22382690 rs2290547 03 47061183 G A NA 0 0 250154 106011 11478 0 367643 0.175397 1 1 0 0 878 391 45 0 1314 0.183029 1 1 0 0 249276 105620 11433 0 366329 0.17537 1 1 -8711.88 -8711.37 0.0511322 0.0505221 0.311502 1 0.314112 2 NA
3:50113034_A_G rs2240327 03 50113034 A G NA 0 0 100638 183372 83633 1.04774e-09 367643 0.476873 0.999813 0.999813 0 0 378.902 656.082 279.016 0 1314 0.461992 0.999834 0.999834 0 0 100259 182716 83354 -7.35412e-13 366329 0.476927 0.999813 0.999813 -8711.88 -8710.63 -0.0629736 0.0398633 0.114167 1 0.113975 2 NA
rs13326165 rs13326165 03 52532118 A G NA 0 0 15457 119234 232952 0 367643 0.204204 1 1 0 0 53 444 817 0 1314 0.209285 1 1 0 0 15404 118790 232135 0 366329 0.204185 1 1 -8711.88 -8711.66 -0.0319678 0.0481867 0.507064 1 0.508356 2 NA
rs6805251 rs6805251 03 119560606 T C NA 0 0 53883 173728 140032 0 367643 0.382836 1 1 0 0 174 608 532 0 1314 0.363775 1 1 0 0 53709 173120 139500 0 366329 0.382904 1 1 -8711.88 -8709.79 0.0826437 0.0406406 0.0419993 1 0.0412646 3 NA
rs17345563 rs17345563 03 132209203 A G NA 0 0 289342 73619 4682 0 367643 0.112858 1 1 0 0 1018 280 16 0 1314 0.118721 1 1 0 0 288324 73339 4666 0 366329 0.112837 1 1 -8711.88 -8711.42 0.058339 0.0604497 0.334503 1 0.338063 2 NA
3:135932359_C_T rs687339 03 135932359 C T NA 0 0 19126.1 129473 219044 -5.87897e-09 367643 0.228108 0.997226 0.997226 0 0 57.0863 492.953 763.961 0 1314 0.231022 0.997467 0.997467 0 0 19069 128980 218280 -6.76437e-12 366329 0.228098 0.997225 0.997225 -8711.88 -8711.8 -0.0180404 0.0464418 0.697683 1 0.698144 2 NA
3:156798294_A_G rs1482852 03 156798294 A G NA 0 0 131835 177038 58770 2.21189e-09 367643 0.40063 0.996846 0.996846 0 0 476.843 644.573 192.584 0 1314 0.391835 0.996651 0.996651 0 0 131358 176393 58577.4 -7.99716e-12 366329 0.400662 0.996846 0.996846 -8711.88 -8711.45 -0.0372687 0.0402134 0.354045 1 0.353417 2 NA
3:170727218_G_A rs10513688 03 170727218 G A NA 0 0 299650 64523.6 3469.13 6.98492e-10 367643 0.0971891 0.999859 0.999859 0 0 1070 236.004 8 0 1314 0.0958919 0.999983 0.999983 0 0 298580 64287.5 3461.13 -8.88178e-13 366329 0.0971938 0.999858 0.999858 -8711.88 -8711.86 -0.0136252 0.0664015 0.837421 1 0.837129 2 NA
rs6831256 rs6831256 04 3473139 A G NA 0 0 122347 179591 65705 0 367643 0.422966 1 1 0 0 422 661 231 0 1314 0.427321 1 1 0 0 121925 178930 65474 0 366329 0.42295 1 1 -8711.88 -8711.76 0.0188182 0.0395447 0.634166 1 0.634321 2 NA
4:26062990_A_G rs10019888 04 26062990 A G NA 0 0 256257 101247 10139.8 2.09548e-09 367643 0.165277 0.990718 0.990718 0 0 903.608 363.522 46.8706 0 1314 0.173996 0.989443 0.989443 0 0 255353 100883 10092.9 1.51275e-11 366329 0.165246 0.990722 0.990722 -8711.88 -8711.13 0.0635738 0.0517759 0.219498 1 0.222724 2 NA
rs442177 rs442177 04 88030261 G T NA 0 0 60686 177403 129554 0 367643 0.406338 1 1 0 0 222 640 452 0 1314 0.412481 1 1 0 0 60464 176763 129102 0 366329 0.406316 1 1 -8711.88 -8711.68 -0.0251386 0.0397294 0.526899 1 0.527204 2 NA
4:88160140_C_T rs10029254 04 88160140 C T NA 0 0 217282 130595 19765.7 -4.07454e-10 367643 0.231375 0.999771 0.999771 0 0 795.02 427.969 91.0118 0 1314 0.232113 0.999917 0.999917 0 0 216487 130167 19674.7 4.12115e-13 366329 0.231372 0.999771 0.999771 -8711.88 -8711.87 0.00380115 0.0463087 0.934581 1 0.934603 2 NA
rs3822072 rs3822072 04 89741269 G A NA 0 0 110799 182140 74704 0 367643 0.45091 1 1 0 0 395 648 271 0 1314 0.452816 1 1 0 0 110404 181492 74433 0 366329 0.450903 1 1 -8711.88 -8711.86 0.00806544 0.0393053 0.837416 1 0.837436 2 NA
rs2602836 rs2602836 04 100014805 A G NA 0 0 64743 179602 123298 0 367643 0.420364 1 1 0 0 237 639 438 0 1314 0.423516 1 1 0 0 64506 178963 122860 0 366329 0.420353 1 1 -8711.88 -8711.82 -0.0133033 0.0396134 0.737 1 0.737086 2 NA
rs13107325 rs13107325 04 103188709 C T NA 0 0 314590 51084 1969 0 367643 0.0748307 1 1 0 0 1118 191 5 0 1314 0.076484 1 1 0 0 313472 50893 1964 0 366329 0.0748248 1 1 -8711.88 -8711.81 0.0262158 0.0737455 0.722222 1 0.723187 2 NA
rs6450176 rs6450176 05 53298025 G A NA 0 0 205174 139039 23430 0 367643 0.252825 1 1 0 0 672 546 96 0 1314 0.280822 1 1 0 0 204502 138493 23334 0 366329 0.252725 1 1 -8711.88 -8706.48 0.144502 0.0435237 0.000899969 1 0.00102097 3 NA
5:55861786_C_T rs9686661 05 55861786 C T NA 0 0 235368 117459 14815.2 1.10595e-09 367643 0.200044 0.999703 0.999703 0 0 843.694 412.298 58.0078 0 1314 0.201033 0.999479 0.999479 0 0 234525 117047 14757.2 -1.22213e-12 366329 0.200041 0.999704 0.999704 -8711.88 -8711.86 0.00792993 0.0487504 0.870783 1 0.870884 2 NA
5:67714246_A_G rs4976033 05 67714246 A G NA 0 0 131266 176824 59552.2 1.78115e-08 367643 0.402468 0.972517 0.972517 0 0 475.361 632.09 206.549 0 1314 0.397712 0.971632 0.971632 0 0 130791 176192 59345.6 4.83151e-11 366329 0.402485 0.97252 0.97252 -8711.88 -8711.75 -0.0203911 0.0405358 0.614938 1 0.614692 2 NA
5:74562029_C_G rs2006760 05 74562029 C G NA 0 0 232590 119597 15455.7 1.88011e-08 367643 0.204694 0.974957 0.974957 0 0 833.71 430.282 50.0078 0 1314 0.201788 0.973545 0.973545 0 0 231757 119167 15405.7 2.77911e-11 366329 0.204704 0.974962 0.974962 -8711.88 -8711.81 -0.0184447 0.0493812 0.708764 1 0.708246 2 NA
rs7703051 rs7703051 05 74625487 C A NA 0 0 143744 172116 51783 0 367643 0.374932 1 1 0 0 509 641 164 0 1314 0.368721 1 1 0 0 143235 171475 51619 0 366329 0.374954 1 1 -8711.88 -8711.65 -0.027576 0.0405089 0.496036 1 0.495525 2 NA
5:74648496_G_T rs17238484 05 74648496 G T NA 0 0 220697 127980 18965.4 5.82077e-11 367643 0.225642 0.999474 0.999474 0 0 802.992 444.008 67 0 1314 0.219942 0.999655 0.999655 0 0 219894 127536 18898.4 -2.02505e-12 366329 0.225662 0.999473 0.999473 -8711.88 -8711.62 -0.0333794 0.0471091 0.478601 1 0.477233 2 NA
rs12916 rs12916 05 74656539 T C NA 0 0 132174 176634 58835 0 367643 0.400258 1 1 0 0 471 651 192 0 1314 0.393836 1 1 0 0 131703 175983 58643 0 366329 0.400281 1 1 -8711.88 -8711.64 -0.027795 0.0400322 0.487484 1 0.487066 2 NA
rs4530754 rs4530754 05 122855416 G A NA 0 0 76387 182339 108917 0 367643 0.455759 1 1 0 0 290 646 378 0 1314 0.466514 1 1 0 0 76097 181693 108539 0 366329 0.45572 1 1 -8711.88 -8711.29 -0.0423516 0.0391923 0.27987 1 0.280113 2 NA
rs6882076 rs6882076 05 156390297 T C NA 0 0 49177 170283 148183 0 367643 0.36535 1 1 0 0 187 575 552 0 1314 0.361111 1 1 0 0 48990 169708 147631 0 366329 0.365366 1 1 -8711.88 -8711.78 0.0183313 0.0406705 0.652186 1 0.651913 2 NA
6:16109163_A_C rs2294261 06 16109163 A C NA 0 0 95768.4 183285 88590.1 2.67755e-09 367643 0.490237 0.994417 0.994417 0 0 360.843 652.608 300.549 0 1314 0.477057 0.993476 0.993476 0 0 95407.6 182632 88289.5 5.10925e-12 366329 0.490285 0.99442 0.99442 -8711.88 -8710.91 -0.0544671 0.0392485 0.165213 1 0.16506 2 NA
6:26093141_G_A rs1800562 06 26093141 G A NA 0 0 313477 51911.4 2254.63 2.79397e-09 367643 0.0767329 0.997285 0.997285 0 0 1102.02 202.98 9 0 1314 0.0840869 0.998548 0.998548 0 0 312375 51708.4 2245.63 3.48166e-13 366329 0.0767065 0.99728 0.99728 -8711.88 -8710.9 0.0999138 0.0706346 0.15721 1 0.162895 3 NA
rs2247056 rs2247056 06 31265490 T C NA 0 0 32592 153707 181344 0 367643 0.297695 1 1 0 0 118 534 662 0 1314 0.292998 1 1 0 0 32474 153173 180682 0 366329 0.297712 1 1 -8711.88 -8711.73 0.0232727 0.0431709 0.589829 1 0.589252 2 NA
6:34563164_A_G rs205262 06 34563164 A G NA 0 0 196653 144337 26652.4 8.14907e-10 367643 0.268796 0.998621 0.998621 0 0 659.094 539.702 115.204 0 1314 0.29304 0.997977 0.997977 0 0 195994 143798 26537.2 1.36779e-13 366329 0.268709 0.998624 0.998624 -8711.88 -8707.97 0.121226 0.0429768 0.00479131 1 0.00516111 3 NA
6:43757896_C_A rs998584 06 43757896 C A NA 0 0 98516.4 183590 85536.2 -1.22818e-08 367643 0.482347 0.994692 0.994692 0 0 370.388 628.455 315.157 0 1314 0.478983 0.994512 0.994512 0 0 98146 182962 85221.1 -3.06883e-11 366329 0.482359 0.994692 0.994692 -8711.88 -8711.82 -0.0137702 0.039243 0.725667 1 0.725643 2 NA
rs17789218 rs17789218 06 100600097 T C NA 0 0 209856 135892 21895 0 367643 0.24437 1 1 0 0 764 482 68 0 1314 0.23516 1 1 0 0 209092 135410 21827 0 366329 0.244403 1 1 -8711.88 -8711.31 -0.0487252 0.046135 0.290903 1 0.288862 2 NA
6:116337503_G_A rs868943 06 116337503 G A NA 0 0 122660 178886 66096.8 -2.50293e-09 367643 0.423073 0.999376 0.999376 0 0 442.894 626.11 244.996 0 1314 0.424696 0.999465 0.999465 0 0 122217 178260 65851.8 -2.70006e-12 366329 0.423067 0.999376 0.999376 -8711.88 -8711.86 0.0081814 0.0395374 0.836066 1 0.836099 2 NA
rs9491696 rs9491696 06 127452639 C G NA 0 0 94122 184018 89503 0 367643 0.493718 1 1 0 0 314 663 337 0 1314 0.491248 1 1 0 0 93808 183355 89166 0 366329 0.493664 1 1 -8711.88 -8710.68 0.0604729 0.0391405 0.122341 1 0.122303 2 NA
6:139831757_T_C rs634869 06 139831757 T C NA 0 0 61843.2 177574 128225 -6.40284e-10 367643 0.409719 0.999687 0.999687 0 0 232 665.443 416.557 0 1314 0.429773 0.999576 0.999576 0 0 61611.2 176909 127809 0 366329 0.409647 0.999688 0.999688 -8711.88 -8709.73 -0.0819363 0.0394669 0.0378868 1 0.0382785 3 NA
6:152040291_T_C rs12525163 06 152040291 T C NA 0 0 193889 146385 27368.9 7.567e-10 367643 0.27353 0.998573 0.998573 0 0 674.835 538.169 100.996 0 1314 0.281644 0.998605 0.998605 0 0 193215 145847 27267.9 -4.70735e-12 366329 0.273501 0.998573 0.998573 -8711.88 -8711.46 0.0396711 0.0435389 0.362208 1 0.36359 2 NA
6:160575985_C_T rs2297374 06 160575985 C T NA 0 0 144005 171907 51731.5 -5.76256e-09 367643 0.374507 0.996826 0.996826 0 0 511.059 619.522 183.42 0 1314 0.375328 0.995848 0.995848 0 0 143494 171287 51548 -2.18705e-11 366329 0.374504 0.99683 0.99683 -8711.88 -8711.87 0.00453511 0.0404201 0.910665 1 0.910682 2 NA
rs1564348 rs1564348 06 160578860 T C NA 0 0 253320 103781 10542 0 367643 0.169818 1 1 0 0 909 367 38 0 1314 0.168569 1 1 0 0 252411 103414 10504 0 366329 0.169823 1 1 -8711.88 -8711.86 -0.00934196 0.0522466 0.858091 1 0.857947 2 NA
rs702485 rs702485 07 6449272 A G NA 0 0 109073 182191 76379 0 367643 0.455536 1 1 0 0 380 633 301 0 1314 0.469939 1 1 0 0 108693 181558 76078 0 366329 0.455484 1 1 -8711.88 -8710.8 0.05757 0.0391897 0.14183 1 0.142084 2 NA
7:16152174_T_A rs17286602 07 16152174 T A NA 0 0 120209 180211 67223.6 -9.31323e-10 367643 0.42794 0.996459 0.996459 0 0 447.294 625.035 241.671 0 1314 0.421757 0.997847 0.997847 0 0 119761 179586 66981.9 -4.43379e-12 366329 0.427962 0.996454 0.996454 -8711.88 -8711.66 -0.0263944 0.0396521 0.505636 1 0.505351 2 NA
rs10282707 rs10282707 07 17911038 C T NA 0 0 133679 176084 57880 0 367643 0.396912 1 1 0 0 483 631 200 0 1314 0.392314 1 1 0 0 133196 175453 57680 0 366329 0.396929 1 1 -8711.88 -8711.76 -0.0194707 0.0400527 0.626878 1 0.626642 2 NA
rs12670798 rs12670798 07 21607352 T C NA 0 0 208530 136828 22285 0 367643 0.246704 1 1 0 0 767 471 76 0 1314 0.237062 1 1 0 0 207763 136357 22209 0 366329 0.246739 1 1 -8711.88 -8711.2 -0.0533346 0.0459969 0.246242 1 0.244071 2 NA
rs4722551 rs4722551 07 25991826 T C NA 0 0 260226 98082 9335 0 367643 0.158784 1 1 0 0 916 364 34 0 1314 0.164384 1 1 0 0 259310 97718 9301 0 366329 0.158764 1 1 -8711.88 -8711.57 0.0415276 0.0526984 0.430683 1 0.432818 2 NA
rs2073547 rs2073547 07 44582331 A G NA 0 0 245464 109051 13128 0 367643 0.18402 1 1 0 0 852 417 45 0 1314 0.192922 1 1 0 0 244612 108634 13083 0 366329 0.183988 1 1 -8711.88 -8711.23 0.0561975 0.0492377 0.253724 1 0.256518 2 NA
rs217386 rs217386 07 44600695 G A NA 0 0 122011 179193 66439 0 367643 0.424421 1 1 0 0 437 626 251 0 1314 0.429224 1 1 0 0 121574 178567 66188 0 366329 0.424404 1 1 -8711.88 -8711.74 0.0205237 0.039445 0.602846 1 0.603024 2 NA
rs4917014 rs4917014 07 50305863 T G NA 0 0 170033 160292 37318 0 367643 0.319506 1 1 0 0 620 573 121 0 1314 0.310122 1 1 0 0 169413 159719 37197 0 366329 0.319539 1 1 -8711.88 -8711.36 -0.0430714 0.0423286 0.308892 1 0.307605 2 NA
rs17145738 rs17145738 07 72982874 C T NA 0 0 283453 78574 5616 0 367643 0.122138 1 1 0 0 1012 288 14 0 1314 0.120244 1 1 0 0 282441 78286 5602 0 366329 0.122144 1 1 -8711.88 -8711.83 -0.018493 0.0600027 0.757927 1 0.757379 2 NA
rs799160 rs799160 07 73060006 C T NA 0 0 96065 183981 87597 0 367643 0.488483 1 1 0 0 328 651 335 0 1314 0.497336 1 1 0 0 95737 183330 87262 0 366329 0.488433 1 1 -8711.88 -8710.83 0.056752 0.0391573 0.147245 1 0.147252 2 NA
7:116358044_A_G rs38855 07 116358044 A G NA 0 0 103008 183294 81340.4 -5.93718e-09 367643 0.470531 0.989759 0.989759 0 0 355.655 689.043 269.302 0 1314 0.467141 0.990753 0.990753 0 0 102653 182605 81071.1 -1.4305e-11 366329 0.470543 0.989756 0.989756 -8711.88 -8711.81 -0.0140255 0.0393662 0.721628 1 0.721586 2 NA
7:130444934_A_G rs3996352 07 130444934 A G NA 0 0 94827.4 183503 89312.7 3.14321e-09 367643 0.4925 0.996092 0.996092 0 0 331.212 652.498 330.29 0 1314 0.499649 0.996171 0.996171 0 0 94496.2 182850 88982.4 -8.32934e-12 366329 0.492474 0.996092 0.996092 -8711.88 -8711.6 0.0291036 0.0391665 0.457437 1 0.457448 2 NA
rs17173637 rs17173637 07 150529449 T C NA 0 0 308079 56892 2672 0 367643 0.0846419 1 1 0 0 1106 198 10 0 1314 0.0829528 1 1 0 0 306973 56694 2662 0 366329 0.084648 1 1 -8711.88 -8711.83 -0.0226718 0.0708722 0.749046 1 0.748287 2 NA
8:9184231_G_A rs4240624 08 9184231 G A NA 0 0 3037.28 61092.2 303513 1.74623e-10 367643 0.0913478 0.999323 0.999323 0 0 16 200.357 1097.64 0 1314 0.0884159 0.998893 0.998893 0 0 3021.28 60891.9 302416 1.27898e-13 366329 0.0913583 0.999324 0.999324 -8711.88 -8711.73 0.0368567 0.0689131 0.592768 1 0.590908 2 NA
8:9267117_C_T rs9693857 08 9267117 C T NA 0 0 112966 181961 72716.1 -1.22236e-09 367643 0.44526 0.99529 0.99529 0 0 388.882 670.847 254.271 0 1314 0.448778 0.995904 0.995904 0 0 112577 181290 72461.8 -1.80229e-11 366329 0.445247 0.995288 0.995288 -8711.88 -8711.81 0.0145329 0.0394231 0.712396 1 0.712466 2 NA
8:15799853_G_C rs4332136 08 15799853 G C NA 0 0 361800 5821.84 21 3.14321e-09 367643 0.0079749 0.978214 0.978214 0 0 1295.23 18.7686 0 0 1314 0.00714179 0.979801 0.979801 0 0 360505 5803.07 21 3.70193e-12 366329 0.00797789 0.978209 0.978209 -8711.88 -8711.75 -0.118021 0.234855 0.615299 1 0.608231 2 NA
rs4921914 rs4921914 08 18272438 C T NA 0 0 17863 128037 221743 0 367643 0.22272 1 1 0 0 68 434 812 0 1314 0.216895 1 1 0 0 17795 127603 220931 0 366329 0.222741 1 1 -8711.88 -8711.61 0.0346512 0.0475608 0.466267 1 0.46484 2 NA
rs12678919 rs12678919 08 19844222 A G NA 0 0 299569 64598 3476 0 367643 0.0973091 1 1 0 0 1059 248 7 0 1314 0.0996956 1 1 0 0 298510 64350 3469 0 366329 0.0973005 1 1 -8711.88 -8711.78 0.028635 0.0652737 0.660885 1 0.662086 2 NA
8:19865843_G_A rs894210 08 19865843 G A NA 0 0 77462.3 182791 107390 1.74623e-09 367643 0.459298 0.992946 0.992946 0 0 290.651 650.89 372.459 0 1314 0.468871 0.994667 0.994667 0 0 77171.7 182140 107018 -1.28431e-11 366329 0.459264 0.99294 0.99294 -8711.88 -8711.4 -0.038226 0.0393084 0.33082 1 0.331024 2 NA
rs10102164 rs10102164 08 55421614 G A NA 0 0 228406 122700 16537 0 367643 0.211855 1 1 0 0 810 435 69 0 1314 0.218037 1 1 0 0 227596 122265 16468 0 366329 0.211833 1 1 -8711.88 -8711.6 0.0356442 0.0473531 0.451611 1 0.453118 2 NA
8:59385919_C_T rs2326077 08 59385919 C T NA 0 0 41722.8 164216 161704 -2.85218e-09 367643 0.336823 0.998927 0.998927 0 0 150.871 580.718 582.412 0 1314 0.335791 0.998697 0.998697 0 0 41572 163635 161122 7.88702e-13 366329 0.336827 0.998928 0.998928 -8711.88 -8711.87 0.00552314 0.0414121 0.893901 1 0.893869 2 NA
rs2293889 rs2293889 08 116599199 T G NA 0 0 68124 181368 118151 0 367643 0.431963 1 1 0 0 264 646 404 0 1314 0.446728 1 1 0 0 67860 180722 117747 0 366329 0.43191 1 1 -8711.88 -8710.67 -0.0613327 0.0394328 0.119858 1 0.120281 2 NA
8:116663898_G_A rs2737252 08 116663898 G A NA 0 0 189831 148639 29173.6 1.57161e-09 367643 0.281504 0.996606 0.996606 0 0 667.204 537.624 109.173 0 1314 0.287659 0.996538 0.996538 0 0 189163 148101 29064.4 -2.10321e-12 366329 0.281482 0.996606 0.996606 -8711.88 -8711.63 0.0305476 0.043286 0.480365 1 0.481312 2 NA
8:121868551_G_T rs4871137 08 121868551 G T NA 0 0 37343.3 159071 171229 -1.97906e-09 367643 0.317913 0.997721 0.997721 0 0 124.071 569.145 620.784 0 1314 0.310992 0.997879 0.997879 0 0 37219.2 158502 170608 -5.88685e-12 366329 0.317938 0.99772 0.99772 -8711.88 -8711.59 0.0320184 0.0422707 0.448774 1 0.44787 2 NA
8:126474306_G_A rs2980885 08 126474306 G A NA 0 0 18550.5 128653 220440 -2.40398e-08 367643 0.225428 0.979756 0.979756 0 0 57.6196 455.259 801.122 0 1314 0.217084 0.984102 0.984102 0 0 18492.9 128198 219639 -4.72546e-11 366329 0.225458 0.979741 0.979741 -8711.88 -8711.37 0.0479359 0.0478715 0.31666 1 0.314482 2 NA
8:126482621_C_A rs2954022 08 126482621 C A NA 0 0 105014 183109 79520.4 -8.73115e-10 367643 0.465328 0.999672 0.999672 0 0 360.925 663.078 289.996 0 1314 0.47301 0.999867 0.999867 0 0 104653 182445 79230.4 -4.76064e-13 366329 0.465301 0.999671 0.999671 -8711.88 -8711.58 0.0302784 0.0391782 0.439618 1 0.439749 2 NA
8:126482621_C_T rs2954022 08 126482621 C T NA 0 0 367299 343.506 0.113725 4.19095e-09 367643 0.000467482 0.694179 0.694179 0 0 1311.95 2.05098 0 0 1314 0.000780434 0.832689 0.832689 0 0 365987 341.455 0.113725 4.63984e-12 366329 0.00046636 0.693347 0.693347 -8711.88 -8711.58 0.63267 0.738848 0.391836 1 0.443703 4 NA
rs4075205 rs4075205 08 144284709 T C NA 0 0 105980 182903 78760 0 367643 0.46298 1 1 0 0 373 669 272 0 1314 0.461568 1 1 0 0 105607 182234 78488 0 366329 0.462985 1 1 -8711.88 -8711.87 -0.00443384 0.039239 0.910034 1 0.910029 2 NA
8:145022657_G_T rs7832643 08 145022657 G T NA 0 0 130835 177109 59698.9 1.86265e-09 367643 0.403254 0.99187 0.99187 0 0 474.569 618.561 220.871 0 1314 0.403463 0.994252 0.994252 0 0 130360 176491 59478.1 -2.68585e-12 366329 0.403254 0.991861 0.991861 -8711.88 -8711.88 0.00191152 0.0399836 0.961869 1 0.961872 2 NA
9:2640759_A_G rs3780181 09 2640759 A G NA 0 0 319761 46182.4 1699.8 7.10133e-09 367643 0.0674323 0.983967 0.983967 0 0 1143.78 161.471 8.7451 0 1314 0.0680977 0.990563 0.990563 0 0 318617 46021 1691.05 7.28839e-12 366329 0.0674299 0.983943 0.983943 -8711.88 -8711.87 0.0110315 0.077912 0.887404 1 0.887583 2 NA
9:15304782_C_A rs686030 09 15304782 C A NA 0 0 7307.74 89274.9 271060 1.16415e-10 367643 0.141292 0.997838 0.997838 0 0 22.0549 322.843 969.102 0 1314 0.139632 0.997624 0.997624 0 0 7285.68 88952.1 270091 -1.13687e-13 366329 0.141298 0.997839 0.997839 -8711.88 -8711.85 0.0136282 0.0564762 0.809316 1 0.809012 2 NA
9:16904846_C_T rs7033354 09 16904846 C T NA 0 0 38090 160241 169312 -2.73576e-09 367643 0.321537 0.99779 0.99779 0 0 138.82 563.384 611.796 0 1314 0.320024 0.997152 0.997152 0 0 37951.2 159678 168700 -7.64544e-12 366329 0.321542 0.997792 0.997792 -8711.88 -8711.86 0.00818183 0.0419763 0.845459 1 0.845385 2 NA
rs1883025 rs1883025 09 107664301 C T NA 0 0 204221 139492 23930 0 367643 0.254802 1 1 0 0 739 475 100 0 1314 0.256849 1 1 0 0 203482 139017 23830 0 366329 0.254794 1 1 -8711.88 -8711.84 0.0116496 0.0447424 0.794578 1 0.794767 2 NA
9:107684230_T_G rs2472509 09 107684230 T G NA 0 0 166632 161775 39235.5 8.26549e-09 367643 0.326739 0.982562 0.982562 0 0 612.878 580.031 121.09 0 1314 0.312866 0.984859 0.984859 0 0 166019 161195 39114.4 -1.77547e-12 366329 0.326788 0.982554 0.982554 -8711.88 -8710.65 -0.0663118 0.0424988 0.118684 1 0.117171 2 NA
rs8176720 rs8176720 09 136132873 T C NA 0 0 165335 162059 40249 0 367643 0.329881 1 1 0 0 593 564 157 0 1314 0.334094 1 1 0 0 164742 161495 40092 0 366329 0.329866 1 1 -8711.88 -8711.78 0.0181728 0.0414235 0.660873 1 0.661193 2 NA
rs579459 rs579459 09 136154168 T C NA 0 0 230673 121134 15836 0 367643 0.207818 1 1 0 0 777 483 54 0 1314 0.224886 1 1 0 0 229896 120651 15782 0 366329 0.207757 1 1 -8711.88 -8709.53 0.102734 0.046975 0.0287428 1 0.0302574 3 NA
10:5196273_A_G rs1781930 10 5196273 A G NA 0 0 11602.8 107622 248418 5.82077e-11 367643 0.177928 0.999538 0.999538 0 0 41 376.004 896.996 0 1314 0.174279 0.99999 0.99999 0 0 11561.8 107246 247521 -1.7053e-13 366329 0.177941 0.999537 0.999537 -8711.88 -8711.75 0.0254869 0.0515569 0.621062 1 0.620106 2 NA
rs970548 rs970548 10 46013277 A C NA 0 0 208592 136658 22393 0 367643 0.246767 1 1 0 0 754 488 72 0 1314 0.240487 1 1 0 0 207838 136170 22321 0 366329 0.246789 1 1 -8711.88 -8711.6 -0.0337312 0.0457281 0.460729 1 0.459434 2 NA
10:65301725_T_C rs7897379 10 65301725 T C NA 0 0 99877.9 183743 84022.2 -1.04774e-09 367643 0.478436 0.9991 0.9991 0 0 360.2 666.341 287.459 0 1314 0.472321 0.999087 0.999087 0 0 99517.7 183077 83734.8 2.20268e-13 366329 0.478458 0.9991 0.9991 -8711.88 -8711.67 -0.025148 0.0392118 0.521303 1 0.521213 2 NA
rs2068888 rs2068888 10 94839642 G A NA 0 0 111308 181936 74399 0 367643 0.449803 1 1 0 0 415 636 263 0 1314 0.442161 1 1 0 0 110893 181300 74136 0 366329 0.449831 1 1 -8711.88 -8711.55 -0.031812 0.039361 0.418969 1 0.418695 2 NA
rs2255141 rs2255141 10 113933886 A G NA 0 0 27847 146638 193158 0 367643 0.275175 1 1 0 0 96 534 684 0 1314 0.276256 1 1 0 0 27751 146104 192474 0 366329 0.275171 1 1 -8711.88 -8711.87 -0.00635224 0.0437381 0.884527 1 0.88458 2 NA
rs2923084 rs2923084 11 10388782 A G NA 0 0 248214 107729 11700 0 367643 0.178337 1 1 0 0 892 380 42 0 1314 0.17656 1 1 0 0 247322 107349 11658 0 366329 0.178344 1 1 -8711.88 -8711.85 -0.0121751 0.051255 0.812238 1 0.811998 2 NA
11:14276999_G_A rs2303975 11 14276999 G A NA 0 0 290446 72723.9 4473.22 -2.32831e-10 367643 0.111073 0.995931 0.995931 0 0 1059.49 240.365 14.149 0 1314 0.102231 0.996432 0.996432 0 0 289386 72483.6 4459.07 2.91323e-13 366329 0.111105 0.995929 0.995929 -8711.88 -8710.78 -0.0947254 0.0646986 0.143166 1 0.138218 3 NA
11:18656271_C_T rs10832962 11 18656271 C T NA 0 0 24576.6 141039 202027 -3.49246e-09 367643 0.258664 0.997176 0.997176 0 0 70.0824 496.953 746.965 0 1314 0.242434 0.997167 0.997167 0 0 24506.6 140542 201280 -1.53335e-11 366329 0.258723 0.997176 0.997176 -8711.88 -8709.99 0.0880552 0.0456889 0.053945 1 0.0521783 3 NA
rs326214 rs326214 11 47298360 G A NA 0 0 38540 160496 168607 0 367643 0.323107 1 1 0 0 133 591 590 0 1314 0.326104 1 1 0 0 38407 159905 168017 0 366329 0.323096 1 1 -8711.88 -8711.84 -0.0120331 0.0416814 0.772817 1 0.77297 2 NA
rs17788930 rs17788930 11 47752775 A G NA 0 0 156993 166090 44560 0 367643 0.347089 1 1 0 0 546 640 128 0 1314 0.340944 1 1 0 0 156447 165450 44432 0 366329 0.347111 1 1 -8711.88 -8711.65 -0.0278849 0.0411716 0.498226 1 0.497597 2 NA
11:51512090_T_C rs11246602 11 51512090 T C NA 0 0 276639 84522.2 6482.33 3.20142e-09 367643 0.132584 0.998718 0.998718 0 0 997.78 294.18 22.0392 0 1314 0.128713 0.999049 0.999049 0 0 275641 84228 6460.29 1.50635e-12 366329 0.132597 0.998717 0.998717 -8711.88 -8711.69 -0.0359614 0.0584043 0.538072 1 0.536275 2 NA
11:55324308_A_G rs12226802 11 55324308 A G NA 0 0 279135 82421 6086.81 -1.16415e-10 367643 0.12865 0.999736 0.999736 0 0 1007.81 286.188 20 0 1314 0.12412 0.99938 0.99938 0 0 278127 82134.8 6066.81 -6.25278e-13 366329 0.128666 0.999737 0.999737 -8711.88 -8711.61 -0.0428559 0.0593149 0.469978 1 0.46761 2 NA
rs174532 rs174532 11 61548874 G A NA 0 0 182070 153320 32253 0 367643 0.296247 1 1 0 0 665 538 111 0 1314 0.289193 1 1 0 0 181405 152782 32142 0 366329 0.296272 1 1 -8711.88 -8711.59 -0.0325799 0.0431379 0.450099 1 0.449078 2 NA
rs1535 rs1535 11 61597972 A G NA 0 0 157026 166517 44100 0 367643 0.346419 1 1 0 0 516 634 164 0 1314 0.366058 1 1 0 0 156510 165883 43936 0 366329 0.346349 1 1 -8711.88 -8709.67 0.0856524 0.0405895 0.0348401 1 0.0355559 3 NA
rs12801636 rs12801636 11 65391317 G A NA 0 0 221001 127937 18705 0 367643 0.224874 1 1 0 0 795 455 64 0 1314 0.221842 1 1 0 0 220206 127482 18641 0 366329 0.224885 1 1 -8711.88 -8711.81 -0.0172282 0.0470046 0.713975 1 0.713541 2 NA
rs499974 rs499974 11 75455021 C A NA 0 0 261531 97077 9035 0 367643 0.156602 1 1 0 0 911 365 38 0 1314 0.167808 1 1 0 0 260620 96712 8997 0 366329 0.156561 1 1 -8711.88 -8710.66 0.0823501 0.0523115 0.115435 1 0.118758 3 NA
11:116639104_A_G rs10790162 11 116639104 A G NA 0 0 1652.59 46448.9 319542 4.65661e-10 367643 0.0676663 0.998467 0.998467 0 0 4 159.004 1151 0 1314 0.0635479 0.999975 0.999975 0 0 1648.59 46289.9 318391 -4.01457e-13 366329 0.067681 0.998462 0.998462 -8711.88 -8711.51 0.0678385 0.0801746 0.397478 1 0.392836 2 NA
rs603446 rs603446 11 116654435 C T NA 0 0 109750 182299 75594 0 367643 0.453547 1 1 0 0 372 661 281 0 1314 0.465373 1 1 0 0 109378 181638 75313 0 366329 0.453505 1 1 -8711.88 -8711.11 0.0485449 0.0392206 0.215813 1 0.216088 2 NA
11:122534504_T_C rs7117842 11 122534504 T C NA 0 0 146372 171087 50184.2 -1.79862e-08 367643 0.369183 0.988903 0.988903 0 0 521.498 589.761 202.741 0 1314 0.378707 0.986462 0.986462 0 0 145850 170497 49981.5 -3.68567e-11 366329 0.369149 0.988912 0.988912 -8711.88 -8711.38 0.0407219 0.0405665 0.31546 1 0.316283 2 NA
rs11220462 rs11220462 11 126243952 G A NA 0 0 276652 84429 6562 0 367643 0.132674 1 1 0 0 994 296 24 0 1314 0.130898 1 1 0 0 275658 84133 6538 0 366329 0.13268 1 1 -8711.88 -8711.84 -0.0165018 0.0578818 0.775571 1 0.775129 2 NA
12:20463526_A_G rs11045163 12 20463526 A G NA 0 0 119322 180184 68136.7 9.25502e-09 367643 0.430387 0.99506 0.99506 0 0 411.529 649.914 252.557 0 1314 0.439508 0.995134 0.995134 0 0 118910 179535 67884.1 8.73257e-12 366329 0.430355 0.99506 0.99506 -8711.88 -8711.42 0.0376461 0.0394767 0.340273 1 0.340649 2 NA
12:57844049_C_T rs3741414 12 57844049 C T NA 0 0 211870 134105 21667.2 -8.73115e-10 367643 0.241321 0.999183 0.999183 0 0 752.945 487.141 73.9137 0 1314 0.241617 0.999196 0.999196 0 0 211117 133618 21593.3 -4.73221e-12 366329 0.24132 0.999183 0.999183 -8711.88 -8711.88 0.00075667 0.0456643 0.986779 1 0.986783 1 NA
rs10861661 rs10861661 12 107174646 A C NA 0 0 208460 137013 22170 0 367643 0.246643 1 1 0 0 759 479 76 0 1314 0.240107 1 1 0 0 207701 136534 22094 0 366329 0.246666 1 1 -8711.88 -8711.56 -0.0362731 0.0458323 0.428693 1 0.427268 2 NA
12:109950144_A_G rs2241210 12 109950144 A G NA 0 0 83594.8 183070 100978 -3.49246e-10 367643 0.476359 0.999793 0.999793 0 0 307.8 684.188 322.012 0 1314 0.494592 0.999739 0.999739 0 0 83287 182386 100656 -5.11591e-13 366329 0.476293 0.999794 0.999794 -8711.88 -8710.12 -0.0732767 0.0390694 0.0607169 1 0.060779 3 NA
rs653178 rs653178 12 112007756 C T NA 0 0 85741 183420 98482 0 367643 0.482672 1 1 0 0 312 648 354 0 1314 0.484018 1 1 0 0 85429 182772 98128 0 366329 0.482667 1 1 -8711.88 -8711.86 -0.00625018 0.039127 0.873085 1 0.873089 2 NA
12:112310580_G_A rs6489818 12 112310580 G A NA 0 0 249812 106378 11453.5 8.14907e-10 367643 0.175829 0.999793 0.999793 0 0 912.878 366.122 35 0 1314 0.165952 0.999704 0.999704 0 0 248899 106012 11418.5 -7.4607e-13 366329 0.175865 0.999793 0.999793 -8711.88 -8710.95 -0.0710572 0.0525254 0.176114 1 0.172728 2 NA
12:121376416_C_T rs1186380 12 121376416 C T NA 0 0 206323 138394 22926.1 9.77889e-09 367643 0.250577 0.991403 0.991403 0 0 753.859 480.427 79.7137 0 1314 0.243476 0.993077 0.993077 0 0 205569 137913 22846.4 1.45945e-11 366329 0.250603 0.991397 0.991397 -8711.88 -8711.5 -0.0396324 0.0457561 0.386398 1 0.384805 2 NA
12:121416650_A_C rs1169288 12 121416650 A C NA 0 0 172202 158881 36559.9 2.20025e-08 367643 0.315524 0.989162 0.989162 0 0 601.682 578.494 133.824 0 1314 0.321972 0.990226 0.990226 0 0 171601 158302 36426.1 2.62332e-11 366329 0.315501 0.989159 0.989159 -8711.88 -8711.63 0.0294634 0.0420743 0.483758 1 0.48452 2 NA
12:125259888_A_G rs838876 12 125259888 A G NA 0 0 36945.9 159460 171237 -3.17232e-08 367643 0.317362 0.977164 0.977164 0 0 141.863 567.235 604.902 0 1314 0.323805 0.975682 0.975682 0 0 36804 158893 170632 -9.36082e-11 366329 0.317338 0.977169 0.977169 -8711.88 -8711.61 -0.0308341 0.0423058 0.4661 1 0.46692 2 NA
12:125283766_C_T rs10773105 12 125283766 C T NA 0 0 89407.4 184024 94211.8 -3.84171e-09 367643 0.493466 0.997077 0.997077 0 0 322.165 654.776 337.059 0 1314 0.494333 0.99689 0.99689 0 0 89085.2 183369 93874.7 -1.70104e-11 366329 0.493463 0.997078 0.997078 -8711.88 -8711.87 -0.00426395 0.039184 0.913346 1 0.913347 2 NA
rs4942486 rs4942486 13 32953388 T C NA 0 0 83364 183387 100892 0 367643 0.476162 1 1 0 0 286 656 372 0 1314 0.467275 1 1 0 0 83078 182731 100520 0 366329 0.476194 1 1 -8711.88 -8711.47 0.0354081 0.0391726 0.36605 1 0.365877 2 NA
rs1341267 rs1341267 13 95284980 C A NA 0 0 59052 176304 132287 0 367643 0.400399 1 1 0 0 235 636 443 0 1314 0.420852 1 1 0 0 58817 175668 131844 0 366329 0.400326 1 1 -8711.88 -8709.59 -0.0847854 0.0395634 0.032111 1 0.0325192 3 NA
rs8017377 rs8017377 14 24883887 G A NA 0 0 101701 183243 82699 0 367643 0.474157 1 1 0 0 368 616 330 0 1314 0.48554 1 1 0 0 101333 182627 82369 0 366329 0.474116 1 1 -8711.88 -8711.17 0.0465744 0.0391009 0.233601 1 0.233726 2 NA
rs4983559 rs4983559 14 105277209 G A NA 0 0 54863 174774 138006 0 367643 0.386924 1 1 0 0 195 620 499 0 1314 0.384323 1 1 0 0 54668 174154 137507 0 366329 0.386934 1 1 -8711.88 -8711.83 0.0125329 0.0402315 0.755406 1 0.755293 2 NA
rs2412710 rs2412710 15 42683787 G A NA 0 0 354500 13031 112 0 367643 0.018027 1 1 0 0 1268 46 0 0 1314 0.0175038 1 1 0 0 353232 12985 112 0 366329 0.0180289 1 1 -8711.88 -8711.86 -0.0273274 0.149148 0.854623 1 0.853995 2 NA
15:44211273_T_C rs492571 15 44211273 T C NA 0 0 337467 29527.7 648.675 -8.14907e-10 367643 0.0419225 0.997857 0.997857 0 0 1197.99 110.996 5.01569 0 1314 0.0460531 0.999697 0.999697 0 0 336269 29416.7 643.659 -4.72511e-13 366329 0.0419076 0.99785 0.99785 -8711.88 -8711.32 0.099783 0.0933213 0.284961 1 0.292131 3 NA
rs1532085 rs1532085 15 58683366 A G NA 0 0 55036 174219 138388 0 367643 0.38664 1 1 0 0 188 615 511 0 1314 0.377093 1 1 0 0 54848 173604 137877 0 366329 0.386674 1 1 -8711.88 -8711.37 0.0404289 0.0403199 0.316003 1 0.31522 2 NA
15:58731153_G_C rs261342 15 58731153 G C NA 0 0 17976.2 126343 223324 -1.64146e-08 367643 0.220725 0.988362 0.988362 0 0 74.3882 429.545 810.067 0 1314 0.220061 0.989771 0.989771 0 0 17901.8 125914 222513 -4.81082e-11 366329 0.220727 0.988357 0.988357 -8711.88 -8711.87 0.00485969 0.0474064 0.918351 1 0.918314 2 NA
rs2652834 rs2652834 15 63396867 A G NA 0 0 12888 111863 242892 0 367643 0.187191 1 1 0 0 43 420 851 0 1314 0.192542 1 1 0 0 12845 111443 242041 0 366329 0.187172 1 1 -8711.88 -8711.62 -0.035494 0.0495798 0.474055 1 0.475653 2 NA
15:72566615_C_T rs1035744 15 72566615 C T NA 0 0 26417.8 145276 195949 4.30737e-09 367643 0.269435 0.995229 0.995229 0 0 99.6 513.949 700.451 0 1314 0.271366 0.9965 0.9965 0 0 26318.2 144762 195249 -7.18003e-12 366329 0.269428 0.995224 0.995224 -8711.88 -8711.85 -0.00959836 0.0441098 0.827739 1 0.827862 2 NA
rs3198697 rs3198697 16 15129940 C T NA 0 0 129024 177270 61349 0 367643 0.407961 1 1 0 0 461 616 237 0 1314 0.414764 1 1 0 0 128563 176654 61112 0 366329 0.407937 1 1 -8711.88 -8711.61 0.0290642 0.0396404 0.463438 1 0.463813 2 NA
rs749671 rs749671 16 31088347 G A NA 0 0 144942 171612 51089 0 367643 0.372359 1 1 0 0 527 615 172 0 1314 0.364916 1 1 0 0 144415 170997 50917 0 366329 0.372385 1 1 -8711.88 -8711.59 -0.0307201 0.0406002 0.44926 1 0.448645 2 NA
16:53799977_T_G rs9930333 16 53799977 T G NA 0 0 122315 179595 65732.5 4.07454e-10 367643 0.423046 0.999843 0.999843 0 0 443.29 622.714 247.996 0 1314 0.425687 0.999272 0.999272 0 0 121872 178972 65484.5 1.7053e-13 366329 0.423037 0.999845 0.999845 -8711.88 -8711.84 0.0108251 0.0395733 0.784435 1 0.784491 2 NA
rs9989419 rs9989419 16 56985139 A G NA 0 0 57313 175506 134824 0 367643 0.394584 1 1 0 0 185 643 486 0 1314 0.385464 1 1 0 0 57128 174863 134338 0 366329 0.394617 1 1 -8711.88 -8711.42 0.0381592 0.0401344 0.341714 1 0.341027 2 NA
rs5880 rs5880 16 57015091 G C NA 0 0 327986 38441 1216 0 367643 0.0555879 1 1 0 0 1177 130 7 0 1314 0.0547945 1 1 0 0 326809 38311 1209 0 366329 0.0555907 1 1 -8711.88 -8711.86 -0.0147774 0.0857241 0.863136 1 0.862838 2 NA
rs16942887 rs16942887 16 67928042 G A NA 0 0 287956 74708 4979 0 367643 0.115147 1 1 0 0 1027 267 20 0 1314 0.116819 1 1 0 0 286929 74441 4959 0 366329 0.115141 1 1 -8711.88 -8711.85 0.0146902 0.0608018 0.809085 1 0.809434 2 NA
16:72057282_A_G rs2288002 16 72057282 A G NA 0 0 69255.7 180711 117676 1.39698e-09 367643 0.434148 0.99485 0.99485 0 0 232.471 643.565 437.965 0 1314 0.421806 0.996512 0.996512 0 0 69023.3 180068 117238 -3.2685e-12 366329 0.434192 0.994844 0.994844 -8711.88 -8711.06 0.0506877 0.0396831 0.201492 1 0.200924 2 NA
rs2000999 rs2000999 16 72108093 G A NA 0 0 241573 112715 13355 0 367643 0.18962 1 1 0 0 839 427 48 0 1314 0.199011 1 1 0 0 240734 112288 13307 0 366329 0.189586 1 1 -8711.88 -8711.14 0.0598262 0.0489332 0.221477 1 0.224258 2 NA
rs2925979 rs2925979 16 81534790 T C NA 0 0 33101 154536 180006 0 367643 0.300207 1 1 0 0 111 548 655 0 1314 0.292998 1 1 0 0 32990 153988 179351 0 366329 0.300233 1 1 -8711.88 -8711.55 0.034625 0.0429578 0.420229 1 0.419136 2 NA
rs314253 rs314253 17 7091650 T C NA 0 0 155761 167026 44856 0 367643 0.349168 1 1 0 0 568 581 165 0 1314 0.346651 1 1 0 0 155193 166445 44691 0 366329 0.349177 1 1 -8711.88 -8711.84 -0.0117715 0.0410647 0.774374 1 0.774244 2 NA
rs4791641 rs4791641 17 8161149 C T NA 0 0 90816 183529 93298 0 367643 0.496624 1 1 0 0 322 676 316 0 1314 0.497717 1 1 0 0 90494 182853 92982 0 366329 0.496604 1 1 -8711.88 -8711.7 -0.0232156 0.0390991 0.552671 1 0.552668 2 NA
17:37821435_G_T rs931992 17 37821435 G T NA 0 0 40720.2 163166 163757 3.49246e-10 367643 0.332668 0.998046 0.998046 0 0 141.047 588.09 584.863 0 1314 0.33112 0.998383 0.998383 0 0 40579.2 162577 163172 -5.22959e-12 366329 0.332673 0.998044 0.998044 -8711.88 -8711.86 0.00693647 0.0415707 0.867481 1 0.86743 2 NA
rs8077889 rs8077889 17 41878166 A C NA 0 0 227111 123853 16679 0 367643 0.213809 1 1 0 0 809 445 60 0 1314 0.214992 1 1 0 0 226302 123408 16619 0 366329 0.213805 1 1 -8711.88 -8711.86 0.00755629 0.047626 0.873938 1 0.874026 2 NA
17:45391804_T_C rs7225700 17 45391804 T C NA 0 0 46242.7 168507 152894 5.82077e-11 367643 0.354953 0.999518 0.999518 0 0 171.016 578.165 564.82 0 1314 0.350151 0.999681 0.999681 0 0 46071.7 167928 152329 -4.61853e-13 366329 0.35497 0.999518 0.999518 -8711.88 -8711.75 0.0208071 0.0410153 0.611943 1 0.61158 2 NA
17:66882466_T_G rs4148005 17 66882466 T G NA 0 0 171418 159435 36790.2 -6.17001e-09 367643 0.316904 0.998377 0.998377 0 0 576.271 590.604 147.125 0 1314 0.336703 0.998452 0.998452 0 0 170842 158844 36643 -1.2399e-11 366329 0.316833 0.998376 0.998376 -8711.88 -8709.42 0.0923577 0.0414479 0.0258615 1 0.0266274 3 NA
17:76388202_A_G rs4969178 17 76388202 A G NA 0 0 55554.9 174880 137208 1.98488e-08 367643 0.388951 0.976307 0.976307 0 0 194.098 604.784 515.118 0 1314 0.377846 0.978595 0.978595 0 0 55360.8 174276 136692 -5.16263e-11 366329 0.388991 0.976299 0.976299 -8711.88 -8711.18 0.0479977 0.0407746 0.239136 1 0.238217 2 NA
rs4939883 rs4939883 18 47167214 T C NA 0 0 11824 108397 247422 0 367643 0.179583 1 1 0 0 35 404 875 0 1314 0.180365 1 1 0 0 11789 107993 246547 0 366329 0.17958 1 1 -8711.88 -8711.87 -0.00495294 0.0508938 0.922473 1 0.922513 2 NA
18:47209143_C_T rs11660468 18 47209143 C T NA 0 0 136043 174701 56899.6 4.01633e-09 367643 0.392364 0.997576 0.997576 0 0 488.051 619.812 206.137 0 1314 0.392727 0.99739 0.99739 0 0 135555 174081 56693.5 -1.54898e-12 366329 0.392363 0.997576 0.997576 -8711.88 -8711.88 0.00170954 0.0400124 0.96592 1 0.965929 1 NA
18:57798110_C_T rs952044 18 57798110 C T NA 0 0 165305 162609 39729.3 4.59841e-09 367643 0.329215 0.990504 0.990504 0 0 593.247 567.012 153.741 0 1314 0.33276 0.989016 0.989016 0 0 164712 162042 39575.6 4.2224e-12 366329 0.329203 0.990509 0.990509 -8711.88 -8711.8 0.0167143 0.0417396 0.68883 1 0.689106 2 NA
19:8431581_G_A rs2278236 19 8431581 G A NA 0 0 86128.3 183824 97691 3.60887e-09 367643 0.484275 0.99757 0.99757 0 0 309.337 651.749 352.914 0 1314 0.483418 0.997572 0.997572 0 0 85819 183172 97338.1 -1.26761e-11 366329 0.484278 0.99757 0.99757 -8711.88 -8711.87 0.0034455 0.0391865 0.929936 1 0.929934 2 NA
rs6511720 rs6511720 19 11202306 G T NA 0 0 285494 77068 5081 0 367643 0.118634 1 1 0 0 1007 291 16 0 1314 0.122907 1 1 0 0 284487 76777 5065 0 366329 0.118619 1 1 -8711.88 -8711.63 0.0418702 0.0596205 0.482505 1 0.484779 2 NA
19:11227602_C_T rs688 19 11227602 C T NA 0 0 110675 182477 74491.8 -2.32831e-10 367643 0.450791 0.999301 0.999301 0 0 387.196 673.388 253.416 0 1314 0.449094 0.99912 0.99912 0 0 110287 181803 74238.4 -8.2423e-13 366329 0.450797 0.999301 0.999301 -8711.88 -8711.86 -0.00625425 0.0393687 0.873776 1 0.873763 2 NA
19:19407718_T_C rs10401969 19 19407718 T C NA 0 0 313405 52120.4 2117.37 8.73115e-10 367643 0.0766438 0.997444 0.997444 0 0 1121.11 187.894 5 0 1314 0.0753022 0.99582 0.99582 0 0 312284 51932.5 2112.37 -4.12115e-13 366329 0.0766486 0.99745 0.99745 -8711.88 -8711.84 -0.019216 0.0743128 0.795957 1 0.795417 2 NA
rs731839 rs731839 19 33899065 G A NA 0 0 41270 163841 162532 0 367643 0.335082 1 1 0 0 152 601 561 0 1314 0.344368 1 1 0 0 41118 163240 161971 0 366329 0.335049 1 1 -8711.88 -8711.38 -0.0409962 0.0411586 0.319223 1 0.320258 2 NA
19:35556744_T_C rs1688030 19 35556744 T C NA 0 0 1691.18 45801.9 320150 4.07454e-10 367643 0.0668914 0.998272 0.998272 0 0 6 164.408 1143.59 0 1314 0.0671263 0.998075 0.998075 0 0 1685.18 45637.5 319006 -4.33431e-13 366329 0.0668905 0.998272 0.998272 -8711.88 -8711.88 -0.00127272 0.0781622 0.987009 1 0.987018 1 NA
rs6859 rs6859 19 45382034 A G NA 0 0 65627 179040 122976 0 367643 0.422004 1 1 0 0 241 605 468 0 1314 0.413623 1 1 0 0 65386 178435 122508 0 366329 0.422035 1 1 -8711.88 -8711.5 0.0346256 0.0396638 0.382676 1 0.382214 2 NA
rs7254892 rs7254892 19 45389596 G A NA 0 0 344933 22370 340 0 367643 0.0313483 1 1 0 0 1229 84 1 0 1314 0.0327245 1 1 0 0 343704 22286 339 0 366329 0.0313434 1 1 -8711.88 -8711.8 0.0443105 0.110075 0.687279 1 0.689284 2 NA
rs492602 rs492602 19 49206417 A G NA 0 0 89567 183226 94850 0 367643 0.492815 1 1 0 0 330 670 314 0 1314 0.493912 1 1 0 0 89237 182556 94536 0 366329 0.492767 1 1 -8711.88 -8710.99 -0.0523355 0.0392638 0.182558 1 0.182535 2 NA
rs17695224 rs17695224 19 52324216 G A NA 0 0 197528 144075 26040 0 367643 0.266774 1 1 0 0 720 507 87 0 1314 0.259132 1 1 0 0 196808 143568 25953 0 366329 0.266801 1 1 -8711.88 -8711.51 -0.0382049 0.0446444 0.39213 1 0.3907 2 NA
rs103294 rs103294 19 54797848 C T NA 0 0 221283 127606 18754 0 367643 0.224558 1 1 0 0 806 434 74 0 1314 0.221461 1 1 0 0 220477 127172 18680 0 366329 0.224569 1 1 -8711.88 -8711.8 -0.0182005 0.0471386 0.699419 1 0.698943 2 NA
rs364585 rs364585 20 12962718 A G NA 0 0 56358 175315 135970 0 367643 0.391726 1 1 0 0 198 597 519 0 1314 0.377854 1 1 0 0 56160 174718 135451 0 366329 0.391776 1 1 -8711.88 -8710.81 0.0587693 0.0403395 0.145153 1 0.144225 2 NA
rs2328223 rs2328223 20 17845921 A C NA 0 0 242999 111748 12896 0 367643 0.187056 1 1 0 0 882 393 39 0 1314 0.179224 1 1 0 0 242117 111355 12857 0 366329 0.187085 1 1 -8711.88 -8711.34 -0.0527292 0.0509729 0.300924 1 0.298226 2 NA
20:34154741_C_T rs7264396 20 34154741 C T NA 0 0 229301 122209 16133.7 -5.82077e-10 367643 0.21009 0.999709 0.999709 0 0 820.82 432.18 61 0 1314 0.210875 0.999653 0.999653 0 0 228480 121777 16072.7 3.05533e-13 366329 0.210087 0.999709 0.999709 -8711.88 -8711.87 0.00572086 0.0480344 0.905197 1 0.905248 2 NA
20:39180436_T_C rs6016381 20 39180436 T C NA 0 0 134763 175280 57600.3 2.18279e-08 367643 0.395058 0.976161 0.976161 0 0 516.565 609.616 187.82 0 1314 0.374907 0.977755 0.977755 0 0 134246 174670 57412.5 8.33733e-12 366329 0.39513 0.976155 0.976155 -8711.88 -8709.55 -0.087792 0.0408507 0.0316268 1 0.0310235 3 NA
20:39724338_T_C rs6065311 20 39724338 T C NA 0 0 99710.9 183970 83962.3 -6.40284e-10 367643 0.478582 0.999483 0.999483 0 0 339.996 666.439 307.565 0 1314 0.487659 0.99906 0.99906 0 0 99371 183303 83654.8 4.90274e-13 366329 0.478549 0.999484 0.999484 -8711.88 -8711.45 0.0361033 0.039191 0.356939 1 0.357022 2 NA
rs1800961 rs1800961 20 43042364 C T NA 0 0 345102 22187 354 0 367643 0.0311375 1 1 0 0 1239 73 2 0 1314 0.0292998 1 1 0 0 343863 22114 352 0 366329 0.0311441 1 1 -8711.88 -8711.72 -0.0642316 0.115899 0.579441 1 0.575611 2 NA
20:44585420_A_G rs4465830 20 44585420 A G NA 0 0 243312 111575 12755.9 1.74623e-10 367643 0.18644 0.999604 0.999604 0 0 873.988 399.012 41 0 1314 0.183033 0.99997 0.99997 0 0 242438 111176 12714.9 -4.54747e-13 366329 0.186453 0.999602 0.999602 -8711.88 -8711.77 -0.0228969 0.0505576 0.65063 1 0.649848 2 NA
rs181362 rs181362 22 21932068 C T NA 0 0 239971 113974 13698 0 367643 0.192265 1 1 0 0 853 404 57 0 1314 0.197108 1 1 0 0 239118 113570 13641 0 366329 0.192248 1 1 -8711.88 -8711.69 0.03053 0.0491492 0.534487 1 0.535738 2 NA
rs5763662 rs5763662 22 30378703 C T NA 0 0 351180 16289 174 0 367643 0.0226266 1 1 0 0 1246 68 0 0 1314 0.0258752 1 1 0 0 349934 16221 174 0 366329 0.0226149 1 1 -8711.88 -8711.32 0.133491 0.123445 0.279528 1 0.289426 3 NA
22:38595411_G_A rs3761445 22 38595411 G A NA 0 0 59207 176674 131763 -3.66708e-09 367643 0.401323 0.998254 0.998254 0 0 208.71 625.176 480.114 0 1314 0.396726 0.998846 0.998846 0 0 58998.3 176048 131282 -6.65246e-12 366329 0.40134 0.998252 0.998252 -8711.88 -8711.77 0.0185875 0.0399789 0.641979 1 0.64177 2 NA
# Completed successfully at 2019-06-21 22:11:11
