# Supplementary material for: Predicting the effect of statins on cancer risk using genetic variants from a Mendelian randomization study in the UK Biobank
Source: eLife. 2020 Oct 13;9:e57191. doi: 10.7554/eLife.57191 (PMC7553780; doi:10.7554/eLife.57191)
Supplement: Source data 1. [file elife-57191-data1.zip › Steve_April_ca_prost.out]

# Analysis: "SNPTEST analysis, started 2019-06-21 20:50:10"
#  started: 2019-06-21 20:57:16
# 
# Analysis properties:
#   -cov_names PC1 PC2 PC3 PC4 PC5 PC6 PC7 PC8 PC9 PC10 (user-supplied)
#   -data /scratch/am2609/Gwas/projects/Steve_April/bgen/Steve_April.bgen /scratch/am2609/Gwas/projects/Steve_April/input/cancer.sample (user-supplied)
#   -exclude_samples /scratch/am2609/Gwas/input_all/exclusion_list.txt (user-supplied)
#   -frequentist 1 (user-supplied)
#   -method newml (user-supplied)
#   -o /scratch/am2609/Gwas/projects/Steve_April/output/Steve_April_ca_prost.out (user-supplied)
#   -pheno ca_prost (user-supplied)
# 
alternate_ids rsid chromosome position alleleA alleleB incorrectly_coded all_A all_B all_AA all_AB all_BB all_NULL all_total all_maf all_info all_impute_info cases_A cases_B cases_AA cases_AB cases_BB cases_NULL cases_total cases_maf cases_info cases_impute_info controls_A controls_B controls_AA controls_AB controls_BB controls_NULL controls_total controls_maf controls_info controls_impute_info frequentist_add_null_ll frequentist_add_alternative_ll frequentist_add_beta_1:add/ca_prost=1 frequentist_add_se_1 frequentist_add_wald_pvalue_1 frequentist_add_degrees_of_freedom frequentist_add_lrt_pvalue iterations comment
rs10903129 rs10903129 01 25768937 A G NA 0 0 72176 181083 114384 0 367643 0.442596 1 1 0 0 1305 3431 2096 0 6832 0.442111 1 1 0 0 70871 177652 112288 0 360811 0.442606 1 1 -33975.6 -33975.6 0.000527585 0.0173833 0.975788 1 0.975787 1 NA
rs4660293 rs4660293 01 40028180 A G NA 0 0 215542 132037 20064 0 367643 0.234147 1 1 0 0 4002 2450 380 0 6832 0.234924 1 1 0 0 211540 129587 19684 0 360811 0.234132 1 1 -33975.6 -33975.6 0.00193895 0.020399 0.924274 1 0.924286 2 NA
rs2479394 rs2479394 01 55486064 G A NA 0 0 28479 148028 191136 0 367643 0.278784 1 1 0 0 502 2701 3629 0 6832 0.27115 1 1 0 0 27977 145327 187507 0 360811 0.278929 1 1 -33975.6 -33973.5 0.0392935 0.0194416 0.0432691 1 0.042673 2 NA
rs11206510 rs11206510 01 55496039 T C NA 0 0 242656 111981 13006 0 367643 0.187673 1 1 0 0 4460 2128 244 0 6832 0.191452 1 1 0 0 238196 109853 12762 0 360811 0.187601 1 1 -33975.6 -33975 0.0227911 0.0219575 0.299286 1 0.300377 2 NA
1:55502137_C_G rs2149041 01 55502137 C G NA 0 0 242393 112210 13040.4 4.07454e-09 367643 0.188077 0.992299 0.992299 0 0 4556.6 2043.82 231.584 0 6832 0.183474 0.992052 0.992052 0 0 237836 110166 12808.8 -1.04172e-11 360811 0.188164 0.992303 0.992303 -33975.6 -33974.6 -0.0309374 0.0223951 0.167144 1 0.165802 2 NA
rs2479409 rs2479409 01 55504650 G A NA 0 0 44719 166839 156085 0 367643 0.348541 1 1 0 0 816 3064 2952 0 6832 0.343677 1 1 0 0 43903 163775 153133 0 360811 0.348633 1 1 -33975.6 -33974.9 0.0216858 0.0181789 0.232904 1 0.232398 2 NA
rs10888897 rs10888897 01 55513061 T C NA 0 0 56462 175531 135650 0 367643 0.392303 1 1 0 0 1015 3309 2508 0 6832 0.390735 1 1 0 0 55447 172222 133142 0 360811 0.392333 1 1 -33975.6 -33975.5 0.00658488 0.0177147 0.710102 1 0.710038 2 NA
1:55518752_C_T rs7552841 01 55518752 C T NA 0 0 142970 172753 51920.5 2.36905e-08 367643 0.376172 0.933839 0.933839 0 0 2682.36 3176.24 973.4 2.22045e-16 6832 0.374929 0.932884 0.932884 0 0 140287 169577 50947.1 -3.52616e-11 360811 0.376195 0.933857 0.933857 -33975.6 -33975.5 -0.00587611 0.0184876 0.750605 1 0.750544 2 NA
rs562556 rs562556 01 55524237 G A NA 0 0 11876 108138 247629 0 367643 0.179372 1 1 0 0 204 1985 4643 0 6832 0.175132 1 1 0 0 11672 106153 242986 0 360811 0.179453 1 1 -33975.6 -33974.8 0.0284061 0.0227162 0.211125 1 0.209773 2 NA
1:55958030_C_T rs1998013 01 55958030 C T NA 0 0 365213 2424.65 5.47451 -1.92085e-09 367643 0.00331245 0.924788 0.924788 0 0 6795.71 36.2863 0 0 6832 0.00265561 0.93019 0.93019 0 0 358417 2388.36 5.47451 -2.78533e-12 360811 0.00332489 0.924706 0.924706 -33975.6 -33974.5 -0.245652 0.174714 0.159717 1 0.142401 3 NA
1:62953373_G_A rs10493326 01 62953373 G A NA 0 0 204911 139081 23651.2 4.94765e-09 367643 0.253484 0.986538 0.986538 0 0 3814.29 2554.81 462.902 4.44089e-16 6832 0.254729 0.986431 0.986431 0 0 201096 136526 23188.3 -3.41935e-11 360811 0.253461 0.98654 0.98654 -33975.6 -33975.5 0.00552435 0.0199565 0.781918 1 0.782012 2 NA
1:63133930_G_A rs4587594 01 63133930 G A NA 0 0 154571 167745 45327.3 -3.43425e-09 367643 0.351427 0.999167 0.999167 0 0 2934.51 3102.77 794.718 0 6832 0.343399 0.999278 0.999278 0 0 151636 164642 44532.6 -6.69687e-13 360811 0.351579 0.999165 0.999165 -33975.6 -33973.3 -0.0384414 0.0182127 0.0347987 1 0.0344539 2 NA
1:92993807_C_T rs6603981 01 92993807 C T NA 0 0 16188.4 118977 232477 -3.43425e-09 367643 0.205844 0.997189 0.997189 0 0 324.765 2155 4352.24 0 6832 0.205249 0.996792 0.996792 0 0 15863.6 116822 228125 -1.88294e-13 360811 0.205855 0.997197 0.997197 -33975.6 -33975.5 0.00671142 0.0213191 0.752907 1 0.752752 2 NA
rs12133576 rs12133576 01 93816400 A G NA 0 0 50176 170925 146542 0 367643 0.368941 1 1 0 0 951 3215 2666 0 6832 0.374488 1 1 0 0 49225 167710 143876 0 360811 0.368836 1 1 -33975.6 -33974.6 -0.0248002 0.017836 0.164392 1 0.164818 2 NA
rs646776 rs646776 01 109818530 C T NA 0 0 18205 127023 222415 0 367643 0.222271 1 1 0 0 328 2375 4129 0 6832 0.221824 1 1 0 0 17877 124648 218286 0 360811 0.22228 1 1 -33975.6 -33975.6 0.000445443 0.0207865 0.982903 1 0.9829 1 NA
1:110198727_C_G rs1010167 01 110198727 C G NA 0 0 138015 174554 55073.9 -9.25502e-09 367643 0.387199 0.993892 0.993892 0 0 2597.26 3234.61 1000.13 0 6832 0.383114 0.994078 0.994078 0 0 135418 171319 54073.7 -1.72911e-11 360811 0.387276 0.993888 0.993888 -33975.6 -33975.1 -0.0164836 0.0178267 0.355145 1 0.354848 2 NA
rs267733 rs267733 01 150958836 A G NA 0 0 258995 99148 9500 0 367643 0.160683 1 1 0 0 4738 1908 186 0 6832 0.166862 1 1 0 0 254257 97240 9314 0 360811 0.160566 1 1 -33975.6 -33973.6 0.0464584 0.023185 0.0450901 1 0.0461636 2 NA
rs12145743 rs12145743 01 156700651 T G NA 0 0 161195 164538 41910 0 367643 0.337771 1 1 0 0 3034 3081 717 0 6832 0.33043 1 1 0 0 158161 161457 41193 0 360811 0.33791 1 1 -33975.6 -33973.8 -0.034676 0.0183772 0.0591734 1 0.0587012 2 NA
rs4650994 rs4650994 01 178515312 G A NA 0 0 81154 181922 104567 0 367643 0.468158 1 1 0 0 1497 3364 1971 0 6832 0.46531 1 1 0 0 79657 178558 102596 0 360811 0.468212 1 1 -33975.6 -33975.4 0.0115083 0.0172668 0.505091 1 0.505036 2 NA
1:182150978_C_A rs1689797 01 182150978 C A NA 0 0 163441 163324 40878.1 -2.44472e-09 367643 0.333312 0.997402 0.997402 0 0 3119.06 2976.19 736.749 0 6832 0.32565 0.996908 0.996908 0 0 160322 160347 40141.3 -4.01812e-12 360811 0.333457 0.997412 0.997412 -33975.6 -33973.6 -0.0367467 0.018459 0.0465114 1 0.0460647 2 NA
rs2642438 rs2642438 01 220970028 A G NA 0 0 32490 153267 181886 0 367643 0.296819 1 1 0 0 678 2877 3277 0 6832 0.309792 1 1 0 0 31812 150390 178609 0 360811 0.296574 1 1 -33975.6 -33969.9 -0.0630515 0.018671 0.000732889 1 0.000768698 3 NA
1:220985811_T_C rs903319 01 220985811 T C NA 0 0 198725 143094 25823.5 6.98492e-10 367643 0.264851 0.994977 0.994977 0 0 3791.29 2596.18 444.522 0 6832 0.255066 0.994142 0.994142 0 0 194934 140498 25379 -1.16229e-11 360811 0.265037 0.994992 0.994992 -33975.6 -33972.1 -0.0522398 0.0198735 0.00857347 1 0.00830462 3 NA
rs4846914 rs4846914 01 230295691 G A NA 0 0 56760 176045 134838 0 367643 0.393813 1 1 0 0 1028 3279 2525 0 6832 0.390442 1 1 0 0 55732 172766 132313 0 360811 0.393877 1 1 -33975.6 -33975.2 0.0144494 0.0177325 0.415156 1 0.414922 2 NA
1:230419344_G_A rs6680658 01 230419344 G A NA 0 0 216249 131491 19903 2.15368e-09 367643 0.232967 0.986 0.986 0 0 4043.42 2417.76 370.816 0 6832 0.23122 0.985693 0.985693 0 0 212206 129073 19532.2 -1.31317e-11 360811 0.233 0.986006 0.986006 -33975.6 -33975.5 -0.00877066 0.0206445 0.670951 1 0.670714 2 NA
1:234849339_G_A rs2587534 01 234849339 G A NA 0 0 85070.7 183737 98835.1 3.7835e-09 367643 0.48128 0.992502 0.992502 0 0 1572.24 3379.38 1880.38 0 6832 0.477449 0.992718 0.992718 0 0 83498.4 180358 96954.7 -3.71996e-11 360811 0.481353 0.992498 0.992498 -33975.6 -33975.1 0.0168403 0.0173676 0.332228 1 0.332171 2 NA
rs1367117 rs1367117 02 21263900 G A NA 0 0 161878 164017 41748 0 367643 0.336621 1 1 0 0 3044 3027 761 0 6832 0.332919 1 1 0 0 158834 160990 40987 0 360811 0.336692 1 1 -33975.6 -33975.1 -0.018662 0.0183294 0.308609 1 0.308127 2 NA
rs515135 rs515135 02 21286057 T C NA 0 0 11884 108448 247311 0 367643 0.179816 1 1 0 0 211 2006 4615 0 6832 0.177693 1 1 0 0 11673 106442 242696 0 360811 0.179856 1 1 -33975.6 -33975.4 0.0139461 0.0225992 0.537164 1 0.536577 2 NA
rs1260326 rs1260326 02 27730940 T C NA 0 0 57446 175555 134642 0 367643 0.395012 1 1 0 0 1039 3283 2510 0 6832 0.392345 1 1 0 0 56407 172272 132132 0 360811 0.395063 1 1 -33975.6 -33975.4 0.0101566 0.0176962 0.566008 1 0.565873 2 NA
2:27731212_T_C rs3817588 02 27731212 T C NA 0 0 237991 115461 14190.9 -2.42726e-08 367643 0.195629 0.980656 0.980656 0 0 4474.78 2110.71 246.514 0 6832 0.190555 0.981444 0.981444 0 0 233516 113351 13944.3 -6.06848e-12 360811 0.195725 0.980641 0.980641 -33975.6 -33974.4 -0.0340693 0.0221819 0.124562 1 0.123258 2 NA
rs6544713 rs6544713 02 44073881 T C NA 0 0 38471 160739 168433 0 367643 0.32325 1 1 0 0 722 2985 3125 0 6832 0.324136 1 1 0 0 37749 157754 165308 0 360811 0.323233 1 1 -33975.6 -33975.5 -0.00492484 0.0184506 0.78953 1 0.789587 2 NA
rs4148218 rs4148218 02 44099582 G A NA 0 0 245310 109945 12388 0 367643 0.183223 1 1 0 0 4561 2039 232 0 6832 0.183182 1 1 0 0 240749 107906 12156 0 360811 0.183223 1 1 -33975.6 -33975.6 0.00362085 0.0223302 0.871188 1 0.871235 2 NA
rs2710642 rs2710642 02 63149557 G A NA 0 0 39460 161658 166525 0 367643 0.32719 1 1 0 0 632 2936 3264 0 6832 0.307377 1 1 0 0 38828 158722 163261 0 360811 0.327565 1 1 -33975.6 -33963.8 0.0904848 0.0187211 1.34278e-06 1 1.17434e-06 3 NA
2:118576719_T_C rs17508045 02 118576719 T C NA 0 0 306025 58753.3 2864.9 3.49246e-10 367643 0.087698 0.997926 0.997926 0 0 5706.94 1080.06 45.0039 0 6832 0.0856313 0.997864 0.997864 0 0 300318 57673.2 2819.9 -1.26388e-12 360811 0.0877371 0.997927 0.997927 -33975.6 -33975.3 -0.0236676 0.0308835 0.443468 1 0.442026 2 NA
rs2030746 rs2030746 02 121309488 C T NA 0 0 125490 178620 63533 0 367643 0.415738 1 1 0 0 2317 3330 1185 0 6832 0.417155 1 1 0 0 123173 175290 62348 0 360811 0.415711 1 1 -33975.6 -33975.5 0.00785542 0.0175211 0.653908 1 0.653976 2 NA
2:135762344_C_T rs16831243 02 135762344 C T NA 0 0 297981 65527.4 4134.64 1.45519e-09 367643 0.100365 0.998032 0.998032 0 0 5546.28 1209.63 76.0902 0 6832 0.0996639 0.998523 0.998523 0 0 292435 64317.8 4058.55 -3.62377e-13 360811 0.100378 0.998022 0.998022 -33975.6 -33975.6 0.00174789 0.0290467 0.952016 1 0.952027 2 NA
2:165551201_T_C rs7607980 02 165551201 T C NA 0 0 284344 77922.9 5376.6 9.8953e-10 367643 0.120601 0.997628 0.997628 0 0 5203.55 1527.32 101.129 0 6832 0.126579 0.997913 0.997913 0 0 279140 76395.5 5275.47 -2.19558e-12 360811 0.120488 0.997622 0.997622 -33975.6 -33973 0.0591505 0.0260055 0.0229337 1 0.0239168 3 NA
2:165619163_T_G rs355838 02 165619163 T G NA 0 0 56394.1 175428 135821 -1.33878e-09 367643 0.391979 0.992057 0.992057 0 0 1061.16 3292.36 2478.48 0 6832 0.396273 0.992359 0.992359 0 0 55332.9 172136 133342 -5.78426e-12 360811 0.391897 0.992052 0.992052 -33975.6 -33974.9 -0.0202614 0.0177404 0.253409 1 0.253735 2 NA
rs2287623 rs2287623 02 169830155 G A NA 0 0 57765 176327 133551 0 367643 0.39693 1 1 0 0 1077 3258 2497 0 6832 0.396077 1 1 0 0 56688 173069 131054 0 360811 0.396946 1 1 -33975.6 -33975.6 0.00156304 0.0176801 0.929553 1 0.92955 2 NA
rs1047891 rs1047891 02 211540507 C A NA 0 0 172182 158724 36737 0 367643 0.315793 1 1 0 0 3248 2918 666 0 6832 0.311036 1 1 0 0 168934 155806 36071 0 360811 0.315883 1 1 -33975.6 -33974.8 -0.023081 0.0186483 0.215828 1 0.215188 2 NA
rs1250229 rs1250229 02 216304384 T C NA 0 0 24475 143800 199368 0 367643 0.262143 1 1 0 0 455 2643 3734 0 6832 0.260026 1 1 0 0 24020 141157 195634 0 360811 0.262183 1 1 -33975.6 -33975.4 0.011328 0.0198011 0.567261 1 0.566931 2 NA
2:227122216_G_T rs1515110 02 227122216 G T NA 0 0 48616.5 170063 148964 2.56114e-09 367643 0.363526 0.998217 0.998217 0 0 878.725 3153.27 2800.01 0 6832 0.359391 0.998359 0.998359 0 0 47737.8 166909 146164 -1.03206e-12 360811 0.363604 0.998214 0.998214 -33975.6 -33975.1 0.0175051 0.0180118 0.331116 1 0.330735 2 NA
rs11563251 rs11563251 02 234679384 C T NA 0 0 290918 72185 4540 0 367643 0.110522 1 1 0 0 5387 1369 76 0 6832 0.111314 1 1 0 0 285531 70816 4464 0 360811 0.110507 1 1 -33975.6 -33975.5 0.00675158 0.0274478 0.805698 1 0.805859 2 NA
3:12296469_G_A rs9875338 03 12296469 G A NA 0 0 132606 176147 58890 -2.91038e-10 367643 0.399745 0.998416 0.998416 0 0 2343.87 3363.94 1124.19 0 6832 0.410738 0.997623 0.997623 0 0 130262 172783 57765.8 -1.49214e-12 360811 0.399537 0.998431 0.998431 -33975.6 -33971.9 0.0478923 0.0175709 0.00641714 1 0.0064924 3 NA
rs7640978 rs7640978 03 32533010 C T NA 0 0 305159 59567 2917 0 367643 0.0889463 1 1 0 0 5719 1049 64 0 6832 0.0861388 1 1 0 0 299440 58518 2853 0 360811 0.0889995 1 1 -33975.6 -33974.8 -0.0378823 0.0307736 0.218322 1 0.216003 2 NA
Affx-22382690 rs2290547 03 47061183 G A NA 0 0 250154 106011 11478 0 367643 0.175397 1 1 0 0 4615 2017 200 0 6832 0.176888 1 1 0 0 245539 103994 11278 0 360811 0.175369 1 1 -33975.6 -33975.5 0.0086664 0.0226234 0.701666 1 0.701921 2 NA
3:50113034_A_G rs2240327 03 50113034 A G NA 0 0 100638 183372 83633 1.04774e-09 367643 0.476873 0.999813 0.999813 0 0 1930.95 3404.88 1496.17 0 6832 0.468181 0.999825 0.999825 0 0 98706.9 179967 82136.9 -1.03739e-12 360811 0.477038 0.999813 0.999813 -33975.6 -33973.6 -0.0345526 0.017605 0.0496858 1 0.0496322 2 NA
rs13326165 rs13326165 03 52532118 A G NA 0 0 15457 119234 232952 0 367643 0.204204 1 1 0 0 252 2312 4268 0 6832 0.206089 1 1 0 0 15205 116922 228684 0 360811 0.204168 1 1 -33975.6 -33975.4 -0.013268 0.0214161 0.535565 1 0.536068 2 NA
rs6805251 rs6805251 03 119560606 T C NA 0 0 53883 173728 140032 0 367643 0.382836 1 1 0 0 1016 3193 2623 0 6832 0.382392 1 1 0 0 52867 170535 137409 0 360811 0.382844 1 1 -33975.6 -33975.6 0.000474016 0.0177803 0.978731 1 0.97873 1 NA
rs17345563 rs17345563 03 132209203 A G NA 0 0 289342 73619 4682 0 367643 0.112858 1 1 0 0 5361 1396 75 0 6832 0.113144 1 1 0 0 283981 72223 4607 0 360811 0.112853 1 1 -33975.6 -33975.6 0.00549132 0.0272761 0.840446 1 0.840553 2 NA
3:135932359_C_T rs687339 03 135932359 C T NA 0 0 19126.1 129473 219044 -5.87897e-09 367643 0.228108 0.997226 0.997226 0 0 345.624 2384.44 4101.94 4.44089e-16 6832 0.225094 0.997478 0.997478 0 0 18780.4 127088 214942 -1.7053e-12 360811 0.228165 0.997222 0.997222 -33975.6 -33975.2 0.0180595 0.0207076 0.383144 1 0.382386 2 NA
3:156798294_A_G rs1482852 03 156798294 A G NA 0 0 131835 177038 58770 2.21189e-09 367643 0.40063 0.996846 0.996846 0 0 2370.25 3290.03 1171.71 0 6832 0.412285 0.99783 0.99783 0 0 129465 173748 57598.3 -2.68559e-11 360811 0.40041 0.996827 0.996827 -33975.6 -33971.7 0.0492148 0.0176118 0.00519926 1 0.00526279 3 NA
3:170727218_G_A rs10513688 03 170727218 G A NA 0 0 299650 64523.6 3469.13 6.98492e-10 367643 0.0971891 0.999859 0.999859 0 0 5572.87 1185.13 74 0 6832 0.0975654 0.999892 0.999892 0 0 294077 63338.4 3395.13 -7.0699e-13 360811 0.097182 0.999858 0.999858 -33975.6 -33975.6 0.00276444 0.02912 0.924368 1 0.924395 2 NA
rs6831256 rs6831256 04 3473139 A G NA 0 0 122347 179591 65705 0 367643 0.422966 1 1 0 0 2260 3357 1215 0 6832 0.423522 1 1 0 0 120087 176234 64490 0 360811 0.422956 1 1 -33975.6 -33975.6 0.00366239 0.0174966 0.834199 1 0.834213 2 NA
4:26062990_A_G rs10019888 04 26062990 A G NA 0 0 256257 101247 10139.8 2.09548e-09 367643 0.165277 0.990718 0.990718 0 0 4821.66 1849.85 160.486 0 6832 0.158872 0.99021 0.99021 0 0 251435 99396.7 9979.32 -1.22258e-11 360811 0.165399 0.990727 0.990727 -33975.6 -33973.6 -0.0467029 0.0237227 0.0489877 1 0.0478239 2 NA
rs442177 rs442177 04 88030261 G T NA 0 0 60686 177403 129554 0 367643 0.406338 1 1 0 0 1094 3325 2413 0 6832 0.403469 1 1 0 0 59592 174078 127141 0 360811 0.406393 1 1 -33975.6 -33975.3 0.0123484 0.0176137 0.483261 1 0.483095 2 NA
4:88160140_C_T rs10029254 04 88160140 C T NA 0 0 217282 130595 19765.7 -4.07454e-10 367643 0.231375 0.999771 0.999771 0 0 4035.22 2422.8 373.988 0 6832 0.232053 0.999886 0.999886 0 0 213247 128172 19391.7 -2.71783e-13 360811 0.231362 0.999769 0.999769 -33975.6 -33975.6 -0.000291845 0.0204683 0.988624 1 0.988623 1 NA
rs3822072 rs3822072 04 89741269 G A NA 0 0 110799 182140 74704 0 367643 0.45091 1 1 0 0 2074 3433 1325 0 6832 0.445184 1 1 0 0 108725 178707 73379 0 360811 0.451019 1 1 -33975.6 -33974.8 -0.0209755 0.0173942 0.227861 1 0.227693 2 NA
rs2602836 rs2602836 04 100014805 A G NA 0 0 64743 179602 123298 0 367643 0.420364 1 1 0 0 1202 3356 2274 0 6832 0.421546 1 1 0 0 63541 176246 121024 0 360811 0.420342 1 1 -33975.6 -33975.6 -0.00354749 0.0175172 0.839514 1 0.839528 2 NA
rs13107325 rs13107325 04 103188709 C T NA 0 0 314590 51084 1969 0 367643 0.0748307 1 1 0 0 5820 975 37 0 6832 0.0767711 1 1 0 0 308770 50109 1932 0 360811 0.074794 1 1 -33975.6 -33975.2 0.0293278 0.0325409 0.36745 1 0.369334 2 NA
rs6450176 rs6450176 05 53298025 G A NA 0 0 205174 139039 23430 0 367643 0.252825 1 1 0 0 3895 2512 425 0 6832 0.246048 1 1 0 0 201279 136527 23005 0 360811 0.252954 1 1 -33975.6 -33973.8 -0.0378857 0.0200614 0.0589597 1 0.0581852 2 NA
5:55861786_C_T rs9686661 05 55861786 C T NA 0 0 235368 117459 14815.2 1.10595e-09 367643 0.200044 0.999703 0.999703 0 0 4318.89 2248.08 265.024 0 6832 0.203317 0.999936 0.999936 0 0 231050 115211 14550.2 -1.06759e-12 360811 0.199982 0.999699 0.999699 -33975.6 -33975.1 0.0209524 0.0214494 0.328654 1 0.329622 2 NA
5:67714246_A_G rs4976033 05 67714246 A G NA 0 0 131266 176824 59552.2 1.78115e-08 367643 0.402468 0.972517 0.972517 0 0 2410.42 3308.33 1113.26 2.22045e-16 6832 0.405068 0.973492 0.973492 0 0 128856 173516 58438.9 -2.51026e-11 360811 0.402418 0.972499 0.972499 -33975.6 -33975.4 0.0104425 0.0178402 0.558322 1 0.55845 2 NA
5:74562029_C_G rs2006760 05 74562029 C G NA 0 0 232590 119597 15455.7 1.88011e-08 367643 0.204694 0.974957 0.974957 0 0 4304.78 2237.91 289.31 0 6832 0.206128 0.97592 0.97592 0 0 228285 117359 15166.4 -1.84173e-11 360811 0.204667 0.974939 0.974939 -33975.6 -33975.5 0.00997422 0.021621 0.644568 1 0.644886 2 NA
rs7703051 rs7703051 05 74625487 C A NA 0 0 143744 172116 51783 0 367643 0.374932 1 1 0 0 2668 3192 972 0 6832 0.375878 1 1 0 0 141076 168924 50811 0 360811 0.374914 1 1 -33975.6 -33975.6 0.00346823 0.0178313 0.845782 1 0.845803 2 NA
5:74648496_G_T rs17238484 05 74648496 G T NA 0 0 220697 127980 18965.4 5.82077e-11 367643 0.225642 0.999474 0.999474 0 0 4072.31 2397.69 362 0 6832 0.228461 0.999727 0.999727 0 0 216625 125583 18603.4 -1.59872e-13 360811 0.225588 0.999469 0.999469 -33975.6 -33975.3 0.0164078 0.0205402 0.424399 1 0.425067 2 NA
rs12916 rs12916 05 74656539 T C NA 0 0 132174 176634 58835 0 367643 0.400258 1 1 0 0 2441 3261 1130 0 6832 0.404054 1 1 0 0 129733 173373 57705 0 360811 0.400186 1 1 -33975.6 -33975.2 0.0154153 0.0176161 0.381537 1 0.381764 2 NA
rs4530754 rs4530754 05 122855416 G A NA 0 0 76387 182339 108917 0 367643 0.455759 1 1 0 0 1373 3406 2053 0 6832 0.450234 1 1 0 0 75014 178933 106864 0 360811 0.455863 1 1 -33975.6 -33974.7 0.0222822 0.0173655 0.199446 1 0.19929 2 NA
rs6882076 rs6882076 05 156390297 T C NA 0 0 49177 170283 148183 0 367643 0.36535 1 1 0 0 869 3235 2728 0 6832 0.363949 1 1 0 0 48308 167048 145455 0 360811 0.365377 1 1 -33975.6 -33975.5 0.0048375 0.0179387 0.787415 1 0.787371 2 NA
6:16109163_A_C rs2294261 06 16109163 A C NA 0 0 95768.4 183285 88590.1 2.67755e-09 367643 0.490237 0.994417 0.994417 0 0 1754.08 3449.27 1628.65 0 6832 0.49082 0.993775 0.993775 0 0 94014.3 179835 86961.4 -1.26841e-11 360811 0.490226 0.994429 0.994429 -33975.6 -33975.5 0.00414343 0.0173248 0.81098 1 0.810982 2 NA
6:26093141_G_A rs1800562 06 26093141 G A NA 0 0 313477 51911.4 2254.63 2.79397e-09 367643 0.0767329 0.997285 0.997285 0 0 5743.31 1049.83 38.8549 0 6832 0.0825191 0.998004 0.998004 0 0 307734 50861.5 2215.78 -3.59446e-12 360811 0.0766233 0.99727 0.99727 -33975.6 -33972.1 0.0840232 0.0314971 0.0076385 1 0.00833726 3 NA
rs2247056 rs2247056 06 31265490 T C NA 0 0 32592 153707 181344 0 367643 0.297695 1 1 0 0 556 2841 3435 0 6832 0.2893 1 1 0 0 32036 150866 177909 0 360811 0.297854 1 1 -33975.6 -33973.2 0.0416292 0.0191392 0.0296249 1 0.029181 2 NA
6:34563164_A_G rs205262 06 34563164 A G NA 0 0 196653 144337 26652.4 8.14907e-10 367643 0.268796 0.998621 0.998621 0 0 3564.91 2739.63 527.463 0 6832 0.277705 0.998984 0.998984 0 0 193089 141598 26124.9 -2.30838e-12 360811 0.268627 0.998614 0.998614 -33975.6 -33972.9 0.0443595 0.019295 0.021504 1 0.0219235 2 NA
6:43757896_C_A rs998584 06 43757896 C A NA 0 0 98516.4 183590 85536.2 -1.22818e-08 367643 0.482347 0.994692 0.994692 0 0 1857.9 3447.09 1527.01 0 6832 0.475784 0.995386 0.995386 0 0 96658.5 180143 84009.2 -1.66711e-11 360811 0.482471 0.994678 0.994678 -33975.6 -33974.5 -0.0250486 0.0173385 0.148547 1 0.14847 2 NA
rs17789218 rs17789218 06 100600097 T C NA 0 0 209856 135892 21895 0 367643 0.24437 1 1 0 0 3895 2536 401 0 6832 0.244292 1 1 0 0 205961 133356 21494 0 360811 0.244372 1 1 -33975.6 -33975.6 -0.00275229 0.020123 0.89121 1 0.891186 2 NA
6:116337503_G_A rs868943 06 116337503 G A NA 0 0 122660 178886 66096.8 -2.50293e-09 367643 0.423073 0.999376 0.999376 0 0 2289.82 3271.17 1271.01 0 6832 0.425439 0.9992 0.9992 0 0 120370 175615 64825.8 -5.57776e-13 360811 0.423028 0.99938 0.99938 -33975.6 -33975.4 0.0104862 0.0174674 0.548289 1 0.54839 2 NA
rs9491696 rs9491696 06 127452639 C G NA 0 0 94122 184018 89503 0 367643 0.493718 1 1 0 0 1732 3446 1654 0 6832 0.494292 1 1 0 0 92390 180572 87849 0 360811 0.493707 1 1 -33975.6 -33975.6 0.00150992 0.0172954 0.930432 1 0.930432 2 NA
6:139831757_T_C rs634869 06 139831757 T C NA 0 0 61843.2 177574 128225 -6.40284e-10 367643 0.409719 0.999687 0.999687 0 0 1122.71 3255.62 2453.67 0 6832 0.402593 0.999664 0.999664 0 0 60720.5 174319 125772 1.03029e-13 360811 0.409854 0.999688 0.999688 -33975.6 -33974.1 0.0305066 0.0176022 0.0830755 1 0.0827858 2 NA
6:152040291_T_C rs12525163 06 152040291 T C NA 0 0 193889 146385 27368.9 7.567e-10 367643 0.27353 0.998573 0.998573 0 0 3649.65 2669.95 512.4 0 6832 0.2704 0.998557 0.998557 0 0 190240 143715 26856.5 -2.57128e-12 360811 0.273589 0.998573 0.998573 -33975.6 -33975.2 -0.0172757 0.0194834 0.375248 1 0.374644 2 NA
6:160575985_C_T rs2297374 06 160575985 C T NA 0 0 144005 171907 51731.5 -5.76256e-09 367643 0.374507 0.996826 0.996826 0 0 2629.86 3251.7 950.439 0 6832 0.377092 0.997371 0.997371 0 0 141375 168655 50781 -1.81908e-11 360811 0.374458 0.996816 0.996816 -33975.6 -33975.4 0.0118066 0.017835 0.507977 1 0.508177 2 NA
rs1564348 rs1564348 06 160578860 T C NA 0 0 253320 103781 10542 0 367643 0.169818 1 1 0 0 4713 1961 158 0 6832 0.166642 1 1 0 0 248607 101820 10384 0 360811 0.169878 1 1 -33975.6 -33975.1 -0.0214308 0.023194 0.355498 1 0.3544 2 NA
rs702485 rs702485 07 6449272 A G NA 0 0 109073 182191 76379 0 367643 0.455536 1 1 0 0 2033 3432 1367 0 6832 0.451259 1 1 0 0 107040 178759 75012 0 360811 0.455617 1 1 -33975.6 -33975.2 -0.0157412 0.0173652 0.36468 1 0.364564 2 NA
7:16152174_T_A rs17286602 07 16152174 T A NA 0 0 120209 180211 67223.6 -9.31323e-10 367643 0.42794 0.996459 0.996459 0 0 2238.63 3321.94 1271.43 0 6832 0.429216 0.996074 0.996074 0 0 117970 176889 65952.1 -6.12399e-12 360811 0.427915 0.996466 0.996466 -33975.6 -33975.5 0.00425333 0.0174983 0.807951 1 0.807969 2 NA
rs10282707 rs10282707 07 17911038 C T NA 0 0 133679 176084 57880 0 367643 0.396912 1 1 0 0 2546 3224 1062 0 6832 0.391393 1 1 0 0 131133 172860 56818 0 360811 0.397017 1 1 -33975.6 -33974.8 -0.0220263 0.0177079 0.213547 1 0.2132 2 NA
rs12670798 rs12670798 07 21607352 T C NA 0 0 208530 136828 22285 0 367643 0.246704 1 1 0 0 3956 2439 437 0 6832 0.242462 1 1 0 0 204574 134389 21848 0 360811 0.246784 1 1 -33975.6 -33974.8 -0.0248281 0.020165 0.218231 1 0.217292 2 NA
rs4722551 rs4722551 07 25991826 T C NA 0 0 260226 98082 9335 0 367643 0.158784 1 1 0 0 4779 1861 192 0 6832 0.1643 1 1 0 0 255447 96221 9143 0 360811 0.15868 1 1 -33975.6 -33973.9 0.0429871 0.0232993 0.0650383 1 0.0662928 2 NA
rs2073547 rs2073547 07 44582331 A G NA 0 0 245464 109051 13128 0 367643 0.18402 1 1 0 0 4524 2062 246 0 6832 0.186915 1 1 0 0 240940 106989 12882 0 360811 0.183965 1 1 -33975.6 -33975.1 0.0209726 0.0220263 0.341015 1 0.342057 2 NA
rs217386 rs217386 07 44600695 G A NA 0 0 122011 179193 66439 0 367643 0.424421 1 1 0 0 2288 3246 1298 0 6832 0.427547 1 1 0 0 119723 175947 65141 0 360811 0.424362 1 1 -33975.6 -33975.3 0.0127203 0.01744 0.465771 1 0.465905 2 NA
rs4917014 rs4917014 07 50305863 T G NA 0 0 170033 160292 37318 0 367643 0.319506 1 1 0 0 3127 2978 727 0 6832 0.324356 1 1 0 0 166906 157314 36591 0 360811 0.319414 1 1 -33975.6 -33975 0.0201618 0.0184845 0.275387 1 0.275931 2 NA
rs17145738 rs17145738 07 72982874 C T NA 0 0 283453 78574 5616 0 367643 0.122138 1 1 0 0 5352 1367 113 0 6832 0.116584 1 1 0 0 278101 77207 5503 0 360811 0.122243 1 1 -33975.6 -33973.7 -0.0522729 0.026868 0.0517092 1 0.0502094 3 NA
rs799160 rs799160 07 73060006 C T NA 0 0 96065 183981 87597 0 367643 0.488483 1 1 0 0 1790 3428 1614 0 6832 0.487119 1 1 0 0 94275 180553 85983 0 360811 0.488509 1 1 -33975.6 -33975.5 -0.00765171 0.0173107 0.658473 1 0.658463 2 NA
7:116358044_A_G rs38855 07 116358044 A G NA 0 0 103008 183294 81340.4 -5.93718e-09 367643 0.470531 0.989759 0.989759 0 0 1881.15 3438.26 1512.59 0 6832 0.473027 0.98968 0.98968 0 0 101127 179856 79827.8 -1.40323e-11 360811 0.470484 0.989761 0.989761 -33975.6 -33975.4 0.0104193 0.0173921 0.549117 1 0.549154 2 NA
7:130444934_A_G rs3996352 07 130444934 A G NA 0 0 94827.4 183503 89312.7 3.14321e-09 367643 0.4925 0.996092 0.996092 0 0 1691.57 3415.76 1724.67 0 6832 0.497578 0.99666 0.99666 0 0 93135.8 180087 87588 -1.48184e-11 360811 0.492312 0.996081 0.996081 -33975.6 -33972.6 0.0418844 0.0173055 0.0155081 1 0.0155071 2 NA
rs17173637 rs17173637 07 150529449 T C NA 0 0 308079 56892 2672 0 367643 0.0846419 1 1 0 0 5698 1084 50 0 6832 0.0866511 1 1 0 0 302381 55808 2622 0 360811 0.0846039 1 1 -33975.6 -33975.3 0.0220516 0.0307125 0.472756 1 0.474047 2 NA
8:9184231_G_A rs4240624 08 9184231 G A NA 0 0 3037.28 61092.2 303513 1.74623e-10 367643 0.0913478 0.999323 0.999323 0 0 63.9725 1105.03 5663 0 6832 0.0902354 0.999241 0.999241 0 0 2973.31 59987.2 297851 3.73035e-14 360811 0.0913689 0.999324 0.999324 -33975.6 -33975.4 0.0161032 0.0301733 0.593557 1 0.592775 2 NA
8:9267117_C_T rs9693857 08 9267117 C T NA 0 0 112966 181961 72716.1 -1.22236e-09 367643 0.44526 0.99529 0.99529 0 0 2078.89 3448.64 1304.47 0 6832 0.443324 0.994031 0.994031 0 0 110887 178512 71411.6 -1.5751e-11 360811 0.445296 0.995314 0.995314 -33975.6 -33975.5 -0.00619016 0.0174584 0.722914 1 0.722884 2 NA
8:15799853_G_C rs4332136 08 15799853 G C NA 0 0 361800 5821.84 21 3.14321e-09 367643 0.0079749 0.978214 0.978214 0 0 6723.42 108.576 0.00392157 0 6832 0.00794674 0.975117 0.975117 0 0 355077 5713.26 20.9961 -4.34852e-12 360811 0.00797544 0.978272 0.978272 -33975.6 -33975.6 -0.00152698 0.09859 0.987643 1 0.987631 1 NA
rs4921914 rs4921914 08 18272438 C T NA 0 0 17863 128037 221743 0 367643 0.22272 1 1 0 0 319 2414 4099 0 6832 0.223361 1 1 0 0 17544 125623 217644 0 360811 0.222708 1 1 -33975.6 -33975.6 -0.00310703 0.0208028 0.881273 1 0.881305 2 NA
rs12678919 rs12678919 08 19844222 A G NA 0 0 299569 64598 3476 0 367643 0.0973091 1 1 0 0 5609 1170 53 0 6832 0.0933841 1 1 0 0 293960 63428 3423 0 360811 0.0973834 1 1 -33975.6 -33974.2 -0.0480481 0.0296832 0.105513 1 0.103336 2 NA
8:19865843_G_A rs894210 08 19865843 G A NA 0 0 77462.3 182791 107390 1.74623e-09 367643 0.459298 0.992946 0.992946 0 0 1430.12 3422.78 1979.1 0 6832 0.459823 0.993907 0.993907 0 0 76032.2 179368 105411 -1.44382e-11 360811 0.459288 0.992928 0.992928 -33975.6 -33975.6 -0.0031449 0.0174007 0.856576 1 0.856582 2 NA
rs10102164 rs10102164 08 55421614 G A NA 0 0 228406 122700 16537 0 367643 0.211855 1 1 0 0 4211 2302 319 0 6832 0.215164 1 1 0 0 224195 120398 16218 0 360811 0.211792 1 1 -33975.6 -33975.2 0.019168 0.0210284 0.362016 1 0.362856 2 NA
8:59385919_C_T rs2326077 08 59385919 C T NA 0 0 41722.8 164216 161704 -2.85218e-09 367643 0.336823 0.998927 0.998927 0 0 743.122 3010.88 3078 0 6832 0.329122 0.99923 0.99923 0 0 40979.7 161205 158626 3.55271e-15 360811 0.336969 0.998921 0.998921 -33975.6 -33973.8 0.0344535 0.018387 0.0609579 1 0.0604744 2 NA
rs2293889 rs2293889 08 116599199 T G NA 0 0 68124 181368 118151 0 367643 0.431963 1 1 0 0 1230 3375 2227 0 6832 0.427035 1 1 0 0 66894 177993 115924 0 360811 0.432056 1 1 -33975.6 -33974.9 0.0204362 0.0175123 0.243226 1 0.243007 2 NA
8:116663898_G_A rs2737252 08 116663898 G A NA 0 0 189831 148639 29173.6 1.57161e-09 367643 0.281504 0.996606 0.996606 0 0 3483.36 2832.02 516.62 0 6832 0.282879 0.996268 0.996268 0 0 186347 145807 28657 -4.41647e-12 360811 0.281478 0.996613 0.996613 -33975.6 -33975.6 0.00273159 0.0192292 0.887037 1 0.887059 2 NA
8:121868551_G_T rs4871137 08 121868551 G T NA 0 0 37343.3 159071 171229 -1.97906e-09 367643 0.317913 0.997721 0.997721 0 0 670.565 2980.29 3181.15 0 6832 0.316263 0.998249 0.998249 0 0 36672.7 156090 168048 -2.65477e-12 360811 0.317945 0.997711 0.997711 -33975.6 -33975.5 0.00834706 0.018592 0.65346 1 0.653301 2 NA
8:126474306_G_A rs2980885 08 126474306 G A NA 0 0 18550.5 128653 220440 -2.40398e-08 367643 0.225428 0.979756 0.979756 0 0 345.157 2307.22 4179.63 2.22045e-16 6832 0.219374 0.98138 0.98138 0 0 18205.3 126346 216260 -2.28431e-11 360811 0.225542 0.979726 0.979726 -33975.6 -33974.2 0.034901 0.0211021 0.0981454 1 0.0970859 2 NA
8:126482621_C_A rs2954022 08 126482621 C A NA 0 0 105014 183109 79520.4 -8.73115e-10 367643 0.465328 0.999672 0.999672 0 0 2006.04 3362.9 1463.06 0 6832 0.460262 0.999632 0.999632 0 0 103008 179746 78057.4 -6.92779e-14 360811 0.465424 0.999673 0.999673 -33975.6 -33974.8 -0.0214839 0.0173465 0.215524 1 0.215402 2 NA
8:126482621_C_T rs2954022 08 126482621 C T NA 0 0 367299 343.506 0.113725 4.19095e-09 367643 0.000467482 0.694179 0.694179 0 0 6825.98 6.01961 0 0 6832 0.000440545 0.664948 0.664948 0 0 360473 337.486 0.113725 -3.54738e-12 360811 0.000467993 0.6947 0.6947 -33975.6 -33975.6 -0.055657 0.508899 0.912911 1 0.911874 2 NA
rs4075205 rs4075205 08 144284709 T C NA 0 0 105980 182903 78760 0 367643 0.46298 1 1 0 0 2055 3347 1430 0 6832 0.454259 1 1 0 0 103925 179556 77330 0 360811 0.463146 1 1 -33975.6 -33973 -0.0391904 0.0173594 0.0239708 1 0.0238935 2 NA
8:145022657_G_T rs7832643 08 145022657 G T NA 0 0 130835 177109 59698.9 1.86265e-09 367643 0.403254 0.99187 0.99187 0 0 2441.18 3217.07 1173.75 0 6832 0.407243 0.99086 0.99086 0 0 128393 173892 58525.2 -6.09468e-12 360811 0.403179 0.991889 0.991889 -33975.6 -33975.1 0.0163645 0.0176689 0.354356 1 0.354595 2 NA
9:2640759_A_G rs3780181 09 2640759 A G NA 0 0 319761 46182.4 1699.8 7.10133e-09 367643 0.0674323 0.983967 0.983967 0 0 5987.53 819.925 24.549 0 6832 0.0635995 0.983751 0.983751 0 0 313773 45362.5 1675.25 -5.28422e-12 360811 0.0675049 0.983971 0.983971 -33975.6 -33974.1 -0.0613221 0.0356644 0.0855374 1 0.0828216 3 NA
9:15304782_C_A rs686030 09 15304782 C A NA 0 0 7307.74 89274.9 271060 1.16415e-10 367643 0.141292 0.997838 0.997838 0 0 148.267 1708.2 4975.53 0 6832 0.146716 0.997976 0.997976 0 0 7159.47 87566.7 266085 -1.63425e-13 360811 0.14119 0.997836 0.997836 -33975.6 -33973.8 -0.0458621 0.0244506 0.0606957 1 0.0620456 2 NA
9:16904846_C_T rs7033354 09 16904846 C T NA 0 0 38090 160241 169312 -2.73576e-09 367643 0.321537 0.99779 0.99779 0 0 708.737 2961.01 3162.25 0 6832 0.32044 0.997963 0.997963 0 0 37381.3 157280 166149 -4.02345e-12 360811 0.321558 0.997786 0.997786 -33975.6 -33975.5 0.0041954 0.0185313 0.820894 1 0.820851 2 NA
rs1883025 rs1883025 09 107664301 C T NA 0 0 204221 139492 23930 0 367643 0.254802 1 1 0 0 3692 2652 488 0 6832 0.265515 1 1 0 0 200529 136840 23442 0 360811 0.254599 1 1 -33975.6 -33971 0.0595398 0.0195658 0.00234189 1 0.00245056 3 NA
9:107684230_T_G rs2472509 09 107684230 T G NA 0 0 166632 161775 39235.5 8.26549e-09 367643 0.326739 0.982562 0.982562 0 0 3068.4 3041.38 722.227 0 6832 0.328296 0.982493 0.982493 0 0 163564 158734 38513.3 -2.39817e-11 360811 0.326709 0.982563 0.982563 -33975.6 -33975.4 0.00979264 0.0185617 0.597796 1 0.597996 2 NA
rs8176720 rs8176720 09 136132873 T C NA 0 0 165335 162059 40249 0 367643 0.329881 1 1 0 0 3158 2915 759 0 6832 0.324429 1 1 0 0 162177 159144 39490 0 360811 0.329984 1 1 -33975.6 -33975 -0.0199691 0.0184431 0.278922 1 0.278383 2 NA
rs579459 rs579459 09 136154168 T C NA 0 0 230673 121134 15836 0 367643 0.207818 1 1 0 0 4250 2262 320 0 6832 0.212383 1 1 0 0 226423 118872 15516 0 360811 0.207732 1 1 -33975.6 -33975 0.0227772 0.0211856 0.282318 1 0.283319 2 NA
10:5196273_A_G rs1781930 10 5196273 A G NA 0 0 11602.8 107622 248418 5.82077e-11 367643 0.177928 0.999538 0.999538 0 0 216.953 1951.32 4663.73 0 6832 0.174563 0.999654 0.999654 0 0 11385.8 105671 243754 7.10543e-14 360811 0.177991 0.999536 0.999536 -33975.6 -33974.9 0.0258251 0.0227687 0.256696 1 0.255417 2 NA
rs970548 rs970548 10 46013277 A C NA 0 0 208592 136658 22393 0 367643 0.246767 1 1 0 0 3895 2514 423 0 6832 0.245902 1 1 0 0 204697 134144 21970 0 360811 0.246783 1 1 -33975.6 -33975.5 -0.00615335 0.0200559 0.758988 1 0.758871 2 NA
10:65301725_T_C rs7897379 10 65301725 T C NA 0 0 99877.9 183743 84022.2 -1.04774e-09 367643 0.478436 0.9991 0.9991 0 0 1891.02 3439.42 1501.56 0 6832 0.471497 0.999202 0.999202 0 0 97986.9 180303 82520.7 -6.91891e-13 360811 0.478567 0.999098 0.999098 -33975.6 -33974.2 -0.0285703 0.01733 0.0992287 1 0.0991453 2 NA
rs2068888 rs2068888 10 94839642 G A NA 0 0 111308 181936 74399 0 367643 0.449803 1 1 0 0 2139 3358 1335 0 6832 0.441159 1 1 0 0 109169 178578 73064 0 360811 0.449967 1 1 -33975.6 -33973.7 -0.0332245 0.0173954 0.056138 1 0.0559882 2 NA
rs2255141 rs2255141 10 113933886 A G NA 0 0 27847 146638 193158 0 367643 0.275175 1 1 0 0 475 2801 3556 0 6832 0.274517 1 1 0 0 27372 143837 189602 0 360811 0.275187 1 1 -33975.6 -33975.5 0.00446411 0.0193648 0.817682 1 0.817624 2 NA
rs2923084 rs2923084 11 10388782 A G NA 0 0 248214 107729 11700 0 367643 0.178337 1 1 0 0 4662 1943 227 0 6832 0.175424 1 1 0 0 243552 105786 11473 0 360811 0.178393 1 1 -33975.6 -33975.1 -0.0215208 0.0227057 0.343223 1 0.342142 2 NA
11:14276999_G_A rs2303975 11 14276999 G A NA 0 0 290446 72723.9 4473.22 -2.32831e-10 367643 0.111073 0.995931 0.995931 0 0 5396.04 1348.9 87.0627 0 6832 0.111463 0.996901 0.996901 0 0 285050 71375 4386.16 -2.17426e-12 360811 0.111066 0.995912 0.995912 -33975.6 -33975.6 0.00527128 0.0275166 0.848081 1 0.84818 2 NA
11:18656271_C_T rs10832962 11 18656271 C T NA 0 0 24576.6 141039 202027 -3.49246e-09 367643 0.258664 0.997176 0.997176 0 0 460.953 2645.56 3725.49 0 6832 0.261085 0.997258 0.997258 0 0 24115.7 138393 198302 -7.49045e-12 360811 0.258619 0.997175 0.997175 -33975.6 -33975.3 -0.0150711 0.0196991 0.444234 1 0.444762 2 NA
rs326214 rs326214 11 47298360 G A NA 0 0 38540 160496 168607 0 367643 0.323107 1 1 0 0 692 2946 3194 0 6832 0.316891 1 1 0 0 37848 157550 165413 0 360811 0.323225 1 1 -33975.6 -33974.2 0.0301294 0.0185569 0.104457 1 0.103847 2 NA
rs17788930 rs17788930 11 47752775 A G NA 0 0 156993 166090 44560 0 367643 0.347089 1 1 0 0 2957 3025 850 0 6832 0.345799 1 1 0 0 154036 163065 43710 0 360811 0.347114 1 1 -33975.6 -33975.6 -0.0037488 0.018136 0.83624 1 0.83621 2 NA
11:51512090_T_C rs11246602 11 51512090 T C NA 0 0 276639 84522.2 6482.33 3.20142e-09 367643 0.132584 0.998718 0.998718 0 0 5157.06 1563.75 111.192 0 6832 0.130718 0.998684 0.998684 0 0 271481 82958.4 6371.14 -1.95026e-11 360811 0.132619 0.998719 0.998719 -33975.6 -33975.3 -0.0189068 0.0256455 0.460978 1 0.459974 2 NA
11:55324308_A_G rs12226802 11 55324308 A G NA 0 0 279135 82421 6086.81 -1.16415e-10 367643 0.12865 0.999736 0.999736 0 0 5199.6 1523.65 108.741 0 6832 0.127425 0.999408 0.999408 0 0 273936 80897.3 5978.07 -4.08562e-13 360811 0.128673 0.999742 0.999742 -33975.6 -33975.4 -0.0130894 0.0259197 0.613559 1 0.613004 2 NA
rs174532 rs174532 11 61548874 G A NA 0 0 182070 153320 32253 0 367643 0.296247 1 1 0 0 3341 2856 635 0 6832 0.301961 1 1 0 0 178729 150464 31618 0 360811 0.296138 1 1 -33975.6 -33974.7 0.0252552 0.0188265 0.179768 1 0.180468 2 NA
rs1535 rs1535 11 61597972 A G NA 0 0 157026 166517 44100 0 367643 0.346419 1 1 0 0 2916 3086 830 0 6832 0.347336 1 1 0 0 154110 163431 43270 0 360811 0.346402 1 1 -33975.6 -33975.5 0.00413755 0.0181464 0.819638 1 0.819674 2 NA
rs12801636 rs12801636 11 65391317 G A NA 0 0 221001 127937 18705 0 367643 0.224874 1 1 0 0 4101 2375 356 0 6832 0.225922 1 1 0 0 216900 125562 18349 0 360811 0.224855 1 1 -33975.6 -33975.5 0.00651288 0.0206419 0.752369 1 0.752506 2 NA
rs499974 rs499974 11 75455021 C A NA 0 0 261531 97077 9035 0 367643 0.156602 1 1 0 0 4856 1805 171 0 6832 0.157128 1 1 0 0 256675 95272 8864 0 360811 0.156592 1 1 -33975.6 -33975.5 0.00511668 0.023736 0.829326 1 0.82942 2 NA
11:116639104_A_G rs10790162 11 116639104 A G NA 0 0 1652.59 46448.9 319542 4.65661e-10 367643 0.0676663 0.998467 0.998467 0 0 27 920.588 5884.41 0 6832 0.0713253 0.998545 0.998545 0 0 1625.59 45528.3 313657 6.75016e-14 360811 0.067597 0.998466 0.998466 -33975.6 -33974 -0.0595578 0.0336266 0.0765357 1 0.0789545 3 NA
rs603446 rs603446 11 116654435 C T NA 0 0 109750 182299 75594 0 367643 0.453547 1 1 0 0 2061 3375 1396 0 6832 0.451332 1 1 0 0 107689 178924 74198 0 360811 0.453589 1 1 -33975.6 -33975.3 -0.0117874 0.0173683 0.497347 1 0.497269 2 NA
11:122534504_T_C rs7117842 11 122534504 T C NA 0 0 146372 171087 50184.2 -1.79862e-08 367643 0.369183 0.988903 0.988903 0 0 2730.16 3171.04 930.8 0 6832 0.368314 0.988789 0.988789 0 0 143642 167916 49253.4 -1.04512e-11 360811 0.3692 0.988905 0.988905 -33975.6 -33975.6 -0.00170715 0.0180045 0.924459 1 0.924454 2 NA
rs11220462 rs11220462 11 126243952 G A NA 0 0 276652 84429 6562 0 367643 0.132674 1 1 0 0 5074 1647 111 0 6832 0.136783 1 1 0 0 271578 82782 6451 0 360811 0.132596 1 1 -33975.6 -33974.5 0.036651 0.0251176 0.144516 1 0.146242 2 NA
12:20463526_A_G rs11045163 12 20463526 A G NA 0 0 119322 180184 68136.7 9.25502e-09 367643 0.430387 0.99506 0.99506 0 0 2293.34 3289.09 1249.56 0 6832 0.423611 0.994509 0.994509 0 0 117029 176895 66887.1 -7.21867e-12 360811 0.430516 0.99507 0.99507 -33975.6 -33974.4 -0.0272188 0.0175286 0.120465 1 0.120221 2 NA
12:57844049_C_T rs3741414 12 57844049 C T NA 0 0 211870 134105 21667.2 -8.73115e-10 367643 0.241321 0.999183 0.999183 0 0 4015.06 2412.02 404.922 0 6832 0.235792 0.999352 0.999352 0 0 207855 131693 21262.3 -1.14246e-11 360811 0.241426 0.99918 0.99918 -33975.6 -33974.1 -0.0353033 0.0203455 0.0827075 1 0.081792 2 NA
rs10861661 rs10861661 12 107174646 A C NA 0 0 208460 137013 22170 0 367643 0.246643 1 1 0 0 3916 2507 409 0 6832 0.24334 1 1 0 0 204544 134506 21761 0 360811 0.246705 1 1 -33975.6 -33975.2 -0.018139 0.0201615 0.368289 1 0.36758 2 NA
12:109950144_A_G rs2241210 12 109950144 A G NA 0 0 83594.8 183070 100978 -3.49246e-10 367643 0.476359 0.999793 0.999793 0 0 1558.36 3412.33 1861.31 0 6832 0.477828 0.999732 0.999732 0 0 82036.4 179658 99116.7 -3.33955e-13 360811 0.476331 0.999795 0.999795 -33975.6 -33975.5 -0.00497071 0.0172826 0.773643 1 0.773651 2 NA
rs653178 rs653178 12 112007756 C T NA 0 0 85741 183420 98482 0 367643 0.482672 1 1 0 0 1672 3308 1852 0 6832 0.486827 1 1 0 0 84069 180112 96630 0 360811 0.482593 1 1 -33975.6 -33975 -0.0177728 0.0172855 0.30386 1 0.303898 2 NA
12:112310580_G_A rs6489818 12 112310580 G A NA 0 0 249812 106378 11453.5 8.14907e-10 367643 0.175829 0.999793 0.999793 0 0 4682.71 1952.3 196.996 0 6832 0.171713 0.99982 0.99982 0 0 245129 104426 11256.5 -3.05533e-13 360811 0.175907 0.999792 0.999792 -33975.6 -33974.7 -0.0295322 0.0228881 0.196951 1 0.195557 2 NA
12:121376416_C_T rs1186380 12 121376416 C T NA 0 0 206323 138394 22926.1 9.77889e-09 367643 0.250577 0.991403 0.991403 0 0 3856.75 2563.54 411.714 2.22045e-16 6832 0.247875 0.991267 0.991267 0 0 202467 135830 22514.4 -8.75144e-12 360811 0.250628 0.991405 0.991405 -33975.6 -33975.3 -0.0139512 0.0201144 0.487937 1 0.487446 2 NA
12:121416650_A_C rs1169288 12 121416650 A C NA 0 0 172202 158881 36559.9 2.20025e-08 367643 0.315524 0.989162 0.989162 0 0 3210.48 2915.45 706.071 2.22045e-16 6832 0.316715 0.989417 0.989417 0 0 168992 155965 35853.8 -2.13602e-11 360811 0.315502 0.989158 0.989158 -33975.6 -33975.5 0.00753132 0.0186803 0.686824 1 0.686956 2 NA
12:125259888_A_G rs838876 12 125259888 A G NA 0 0 36945.9 159460 171237 -3.17232e-08 367643 0.317362 0.977164 0.977164 0 0 717.761 2877.27 3236.97 0 6832 0.315632 0.975112 0.975112 0 0 36228.1 156583 168000 -4.03586e-11 360811 0.317394 0.977203 0.977203 -33975.6 -33975.5 0.00820726 0.0188297 0.662932 1 0.662776 2 NA
12:125283766_C_T rs10773105 12 125283766 C T NA 0 0 89407.4 184024 94211.8 -3.84171e-09 367643 0.493466 0.997077 0.997077 0 0 1669.64 3420.53 1741.83 0 6832 0.494717 0.997394 0.997394 0 0 87737.7 180603 92470 -2.55262e-11 360811 0.493442 0.997071 0.997071 -33975.6 -33975.5 -0.00407337 0.0173124 0.813986 1 0.813988 2 NA
rs4942486 rs4942486 13 32953388 T C NA 0 0 83364 183387 100892 0 367643 0.476162 1 1 0 0 1577 3411 1844 0 6832 0.48046 1 1 0 0 81787 179976 99048 0 360811 0.47608 1 1 -33975.6 -33975 -0.0179436 0.0172882 0.299313 1 0.29937 2 NA
rs1341267 rs1341267 13 95284980 C A NA 0 0 59052 176304 132287 0 367643 0.400399 1 1 0 0 1134 3241 2457 0 6832 0.403176 1 1 0 0 57918 173063 129830 0 360811 0.400347 1 1 -33975.6 -33975.3 -0.0128402 0.0175967 0.465579 1 0.465758 2 NA
rs8017377 rs8017377 14 24883887 G A NA 0 0 101701 183243 82699 0 367643 0.474157 1 1 0 0 1951 3304 1577 0 6832 0.472629 1 1 0 0 99750 179939 81122 0 360811 0.474186 1 1 -33975.6 -33975.5 -0.00655519 0.0172984 0.704726 1 0.70471 2 NA
rs4983559 rs4983559 14 105277209 G A NA 0 0 54863 174774 138006 0 367643 0.386924 1 1 0 0 989 3249 2594 0 6832 0.382538 1 1 0 0 53874 171525 135412 0 360811 0.387007 1 1 -33975.6 -33975.1 0.0175756 0.0177933 0.323266 1 0.32295 2 NA
rs2412710 rs2412710 15 42683787 G A NA 0 0 354500 13031 112 0 367643 0.018027 1 1 0 0 6604 226 2 0 6832 0.0168326 1 1 0 0 347896 12805 110 0 360811 0.0180496 1 1 -33975.6 -33975 -0.0740045 0.0671426 0.270375 1 0.264845 2 NA
15:44211273_T_C rs492571 15 44211273 T C NA 0 0 337467 29527.7 648.675 -8.14907e-10 367643 0.0419225 0.997857 0.997857 0 0 6299.11 523.875 9.01961 0 6832 0.03966 0.998595 0.998595 0 0 331168 29003.8 639.655 -1.87561e-12 360811 0.0419653 0.997844 0.997844 -33975.6 -33974.6 -0.05975 0.0442833 0.177251 1 0.173418 2 NA
rs1532085 rs1532085 15 58683366 A G NA 0 0 55036 174219 138388 0 367643 0.38664 1 1 0 0 1023 3222 2587 0 6832 0.385539 1 1 0 0 54013 170997 135801 0 360811 0.386661 1 1 -33975.6 -33975.5 0.00619218 0.0177437 0.727105 1 0.727045 2 NA
15:58731153_G_C rs261342 15 58731153 G C NA 0 0 17976.2 126343 223324 -1.64146e-08 367643 0.220725 0.988362 0.988362 0 0 317.071 2371.48 4143.45 0 6832 0.219967 0.988293 0.988293 0 0 17659.1 123972 219180 -2.16254e-11 360811 0.220739 0.988364 0.988364 -33975.6 -33975.6 0.00211445 0.0209671 0.919673 1 0.919657 2 NA
rs2652834 rs2652834 15 63396867 A G NA 0 0 12888 111863 242892 0 367643 0.187191 1 1 0 0 216 2033 4583 0 6832 0.180401 1 1 0 0 12672 109830 238309 0 360811 0.18732 1 1 -33975.6 -33973.5 0.0456268 0.0224592 0.0422005 1 0.0412452 2 NA
15:72566615_C_T rs1035744 15 72566615 C T NA 0 0 26417.8 145276 195949 4.30737e-09 367643 0.269435 0.995229 0.995229 0 0 477.682 2736.59 3617.73 0 6832 0.270196 0.995038 0.995038 0 0 25940.1 142540 192331 -4.50262e-12 360811 0.269421 0.995233 0.995233 -33975.6 -33975.5 -0.00435059 0.019535 0.823764 1 0.823819 2 NA
rs3198697 rs3198697 16 15129940 C T NA 0 0 129024 177270 61349 0 367643 0.407961 1 1 0 0 2375 3328 1129 0 6832 0.408811 1 1 0 0 126649 173942 60220 0 360811 0.407945 1 1 -33975.6 -33975.5 0.00405092 0.0175581 0.817537 1 0.817558 2 NA
rs749671 rs749671 16 31088347 G A NA 0 0 144942 171612 51089 0 367643 0.372359 1 1 0 0 2676 3190 966 0 6832 0.374854 1 1 0 0 142266 168422 50123 0 360811 0.372311 1 1 -33975.6 -33975.4 0.00996844 0.0178414 0.57635 1 0.576503 2 NA
16:53799977_T_G rs9930333 16 53799977 T G NA 0 0 122315 179595 65732.5 4.07454e-10 367643 0.423046 0.999843 0.999843 0 0 2210.21 3382.02 1239.77 0 6832 0.428979 0.999812 0.999812 0 0 120105 176213 64492.8 -7.60281e-13 360811 0.422934 0.999844 0.999844 -33975.6 -33974.6 0.0247962 0.0174623 0.155612 1 0.155849 2 NA
rs9989419 rs9989419 16 56985139 A G NA 0 0 57313 175506 134824 0 367643 0.394584 1 1 0 0 1064 3307 2461 0 6832 0.397761 1 1 0 0 56249 172199 132363 0 360811 0.394524 1 1 -33975.6 -33975.3 -0.0133293 0.0176376 0.449809 1 0.450009 2 NA
rs5880 rs5880 16 57015091 G C NA 0 0 327986 38441 1216 0 367643 0.0555879 1 1 0 0 6112 699 21 0 6832 0.0542301 1 1 0 0 321874 37742 1195 0 360811 0.0556136 1 1 -33975.6 -33975.3 -0.0266641 0.0380578 0.48354 1 0.481854 2 NA
rs16942887 rs16942887 16 67928042 G A NA 0 0 287956 74708 4979 0 367643 0.115147 1 1 0 0 5381 1368 83 0 6832 0.112266 1 1 0 0 282575 73340 4896 0 360811 0.115202 1 1 -33975.6 -33975 -0.0300563 0.0273308 0.271452 1 0.269653 2 NA
16:72057282_A_G rs2288002 16 72057282 A G NA 0 0 69255.7 180711 117676 1.39698e-09 367643 0.434148 0.99485 0.99485 0 0 1320.88 3370.13 2140.99 0 6832 0.439981 0.995907 0.995907 0 0 67934.9 177341 115535 -3.98837e-12 360811 0.434037 0.99483 0.99483 -33975.6 -33974.6 -0.0239413 0.0174499 0.170063 1 0.170264 2 NA
rs2000999 rs2000999 16 72108093 G A NA 0 0 241573 112715 13355 0 367643 0.18962 1 1 0 0 4598 2007 227 0 6832 0.180108 1 1 0 0 236975 110708 13128 0 360811 0.1898 1 1 -33975.6 -33971.4 -0.0646788 0.0224556 0.00397299 1 0.0037378 3 NA
rs2925979 rs2925979 16 81534790 T C NA 0 0 33101 154536 180006 0 367643 0.300207 1 1 0 0 590 2873 3369 0 6832 0.296619 1 1 0 0 32511 151663 176637 0 360811 0.300275 1 1 -33975.6 -33975 0.0194621 0.0189122 0.303444 1 0.302832 2 NA
rs314253 rs314253 17 7091650 T C NA 0 0 155761 167026 44856 0 367643 0.349168 1 1 0 0 2904 3058 870 0 6832 0.351142 1 1 0 0 152857 163968 43986 0 360811 0.34913 1 1 -33975.6 -33975.5 0.00813093 0.0180942 0.653167 1 0.653293 2 NA
rs4791641 rs4791641 17 8161149 C T NA 0 0 90816 183529 93298 0 367643 0.496624 1 1 0 0 1754 3349 1729 0 6832 0.49817 1 1 0 0 89062 180180 91569 0 360811 0.496526 1 1 -33975.6 -33974.9 -0.0197292 0.0172762 0.253459 1 0.253457 2 NA
17:37821435_G_T rs931992 17 37821435 G T NA 0 0 40720.2 163166 163757 3.49246e-10 367643 0.332668 0.998046 0.998046 0 0 799.71 3064.04 2968.25 0 6832 0.341295 0.997984 0.997984 0 0 39920.5 160101 160789 -1.57296e-12 360811 0.332504 0.998047 0.998047 -33975.6 -33973.5 -0.0375772 0.0182406 0.0393903 1 0.0397723 2 NA
rs8077889 rs8077889 17 41878166 A C NA 0 0 227111 123853 16679 0 367643 0.213809 1 1 0 0 4235 2302 295 0 6832 0.211651 1 1 0 0 222876 121551 16384 0 360811 0.21385 1 1 -33975.6 -33975.4 -0.0132446 0.0211636 0.531432 1 0.530931 2 NA
17:45391804_T_C rs7225700 17 45391804 T C NA 0 0 46242.7 168507 152894 5.82077e-11 367643 0.354953 0.999518 0.999518 0 0 876.631 3178.38 2776.98 0 6832 0.360923 0.999538 0.999538 0 0 45366.1 165328 150117 -2.82441e-13 360811 0.35484 0.999518 0.999518 -33975.6 -33974.7 -0.0234683 0.0180071 0.192479 1 0.192946 2 NA
17:66882466_T_G rs4148005 17 66882466 T G NA 0 0 171418 159435 36790.2 -6.17001e-09 367643 0.316904 0.998377 0.998377 0 0 3172.76 2973.75 685.494 0 6832 0.317969 0.99852 0.99852 0 0 168245 156461 36104.7 -1.17844e-11 360811 0.316884 0.998374 0.998374 -33975.6 -33975.5 0.00538475 0.0185853 0.772021 1 0.772091 2 NA
17:76388202_A_G rs4969178 17 76388202 A G NA 0 0 55554.9 174880 137208 1.98488e-08 367643 0.388951 0.976307 0.976307 0 0 1047.33 3205.11 2579.56 0 6832 0.387864 0.976856 0.976856 0 0 54507.6 171675 134628 -6.02973e-11 360811 0.388972 0.976297 0.976297 -33975.6 -33975.5 0.00642796 0.0179429 0.72016 1 0.720096 2 NA
rs4939883 rs4939883 18 47167214 T C NA 0 0 11824 108397 247422 0 367643 0.179583 1 1 0 0 210 1951 4671 0 6832 0.173522 1 1 0 0 11614 106446 242751 0 360811 0.179698 1 1 -33975.6 -33974 0.0399026 0.0228301 0.0804981 1 0.0792451 2 NA
18:47209143_C_T rs11660468 18 47209143 C T NA 0 0 136043 174701 56899.6 4.01633e-09 367643 0.392364 0.997576 0.997576 0 0 2429.97 3288.67 1113.36 0 6832 0.403644 0.997286 0.997286 0 0 133613 171412 55786.2 -1.63158e-11 360811 0.39215 0.997581 0.997581 -33975.6 -33972 0.0473742 0.017602 0.00711496 1 0.00720191 3 NA
18:57798110_C_T rs952044 18 57798110 C T NA 0 0 165305 162609 39729.3 4.59841e-09 367643 0.329215 0.990504 0.990504 0 0 3067.96 3002.11 761.933 0 6832 0.331233 0.990879 0.990879 0 0 162237 159607 38967.4 -8.75611e-12 360811 0.329177 0.990497 0.990497 -33975.6 -33975.5 0.00848541 0.01845 0.645578 1 0.645731 2 NA
19:8431581_G_A rs2278236 19 8431581 G A NA 0 0 86128.3 183824 97691 3.60887e-09 367643 0.484275 0.99757 0.99757 0 0 1611.06 3380.26 1840.68 0 6832 0.483195 0.997442 0.997442 0 0 84517.3 180443 95850.3 -1.71605e-11 360811 0.484295 0.997573 0.997573 -33975.6 -33975.6 0.00341216 0.0173167 0.843793 1 0.84379 2 NA
rs6511720 rs6511720 19 11202306 G T NA 0 0 285494 77068 5081 0 367643 0.118634 1 1 0 0 5276 1450 106 0 6832 0.121633 1 1 0 0 280218 75618 4975 0 360811 0.118577 1 1 -33975.6 -33975.1 0.0260318 0.0264672 0.325338 1 0.326857 2 NA
19:11227602_C_T rs688 19 11227602 C T NA 0 0 110675 182477 74491.8 -2.32831e-10 367643 0.450791 0.999301 0.999301 0 0 2008.25 3432.88 1390.87 0 6832 0.454818 0.999183 0.999183 0 0 108666 179044 73100.9 -1.36247e-12 360811 0.450715 0.999303 0.999303 -33975.6 -33975.1 0.016129 0.0173777 0.353334 1 0.353448 2 NA
19:19407718_T_C rs10401969 19 19407718 T C NA 0 0 313405 52120.4 2117.37 8.73115e-10 367643 0.0766438 0.997444 0.997444 0 0 5795.96 980.184 55.8588 0 6832 0.0799109 0.996409 0.996409 0 0 307609 51140.2 2061.51 -6.2883e-13 360811 0.0765819 0.997464 0.997464 -33975.6 -33974.7 0.0416269 0.0319567 0.192709 1 0.195206 2 NA
rs731839 rs731839 19 33899065 G A NA 0 0 41270 163841 162532 0 367643 0.335082 1 1 0 0 746 3053 3033 0 6832 0.332626 1 1 0 0 40524 160788 159499 0 360811 0.335128 1 1 -33975.6 -33975.5 0.00868411 0.0183423 0.635894 1 0.635738 2 NA
19:35556744_T_C rs1688030 19 35556744 T C NA 0 0 1691.18 45801.9 320150 4.07454e-10 367643 0.0668914 0.998272 0.998272 0 0 32.0039 869.588 5930.41 0 6832 0.0683252 0.997756 0.997756 0 0 1659.18 44932.3 314219 -1.52767e-13 360811 0.0668642 0.998282 0.998282 -33975.6 -33975.3 -0.023714 0.0342661 0.488903 1 0.490332 2 NA
rs6859 rs6859 19 45382034 A G NA 0 0 65627 179040 122976 0 367643 0.422004 1 1 0 0 1270 3291 2271 0 6832 0.426742 1 1 0 0 64357 175749 120705 0 360811 0.421915 1 1 -33975.6 -33974.9 -0.0202631 0.0174539 0.245662 1 0.24589 2 NA
rs7254892 rs7254892 19 45389596 G A NA 0 0 344933 22370 340 0 367643 0.0313483 1 1 0 0 6392 432 8 0 6832 0.0327869 1 1 0 0 338541 21938 332 0 360811 0.0313211 1 1 -33975.6 -33975.2 0.0428946 0.0486123 0.377571 1 0.380604 2 NA
rs492602 rs492602 19 49206417 A G NA 0 0 89567 183226 94850 0 367643 0.492815 1 1 0 0 1644 3470 1718 0 6832 0.494584 1 1 0 0 87923 179756 93132 0 360811 0.492782 1 1 -33975.6 -33975.6 -0.00306921 0.0173438 0.859538 1 0.859538 2 NA
rs17695224 rs17695224 19 52324216 G A NA 0 0 197528 144075 26040 0 367643 0.266774 1 1 0 0 3666 2712 454 0 6832 0.26493 1 1 0 0 193862 141363 25586 0 360811 0.266809 1 1 -33975.6 -33975.4 -0.00970178 0.0195911 0.62045 1 0.620196 2 NA
rs103294 rs103294 19 54797848 C T NA 0 0 221283 127606 18754 0 367643 0.224558 1 1 0 0 4078 2401 353 0 6832 0.227386 1 1 0 0 217205 125205 18401 0 360811 0.224504 1 1 -33975.6 -33975.2 0.018204 0.0206366 0.377711 1 0.378466 2 NA
rs364585 rs364585 20 12962718 A G NA 0 0 56358 175315 135970 0 367643 0.391726 1 1 0 0 1049 3203 2580 0 6832 0.387954 1 1 0 0 55309 172112 133390 0 360811 0.391798 1 1 -33975.6 -33975.1 0.0176017 0.0177376 0.321032 1 0.320729 2 NA
rs2328223 rs2328223 20 17845921 A C NA 0 0 242999 111748 12896 0 367643 0.187056 1 1 0 0 4496 2099 237 0 6832 0.188305 1 1 0 0 238503 109649 12659 0 360811 0.187033 1 1 -33975.6 -33975.5 0.0080876 0.0221018 0.71442 1 0.714641 2 NA
20:34154741_C_T rs7264396 20 34154741 C T NA 0 0 229301 122209 16133.7 -5.82077e-10 367643 0.21009 0.999709 0.999709 0 0 4264.79 2270.34 296.875 0 6832 0.209608 0.999676 0.999676 0 0 225036 119938 15836.8 1.62981e-13 360811 0.210099 0.999709 0.999709 -33975.6 -33975.6 -0.000804571 0.0212676 0.969823 1 0.969814 1 NA
20:39180436_T_C rs6016381 20 39180436 T C NA 0 0 134763 175280 57600.3 2.18279e-08 367643 0.395058 0.976161 0.976161 0 0 2554.29 3211.51 1066.2 0 6832 0.391094 0.976665 0.976665 0 0 132209 172068 56534.1 -3.54239e-11 360811 0.395133 0.976151 0.976151 -33975.6 -33975.2 -0.0147262 0.0179122 0.411002 1 0.410758 2 NA
20:39724338_T_C rs6065311 20 39724338 T C NA 0 0 99710.9 183970 83962.3 -6.40284e-10 367643 0.478582 0.999483 0.999483 0 0 1853.07 3486.87 1492.06 0 6832 0.47358 0.999655 0.999655 0 0 97857.9 180483 82470.3 -2.30926e-13 360811 0.478676 0.999479 0.999479 -33975.6 -33974.7 -0.0226415 0.0173323 0.191444 1 0.191363 2 NA
rs1800961 rs1800961 20 43042364 C T NA 0 0 345102 22187 354 0 367643 0.0311375 1 1 0 0 6410 416 6 0 6832 0.0313232 1 1 0 0 338692 21771 348 0 360811 0.031134 1 1 -33975.6 -33975.6 0.00451869 0.04959 0.927396 1 0.927446 2 NA
20:44585420_A_G rs4465830 20 44585420 A G NA 0 0 243312 111575 12755.9 1.74623e-10 367643 0.18644 0.999604 0.999604 0 0 4537.47 2049.46 245.067 0 6832 0.18586 0.999586 0.999586 0 0 238774 109526 12510.9 -1.00009e-12 360811 0.186451 0.999604 0.999604 -33975.6 -33975.6 -0.00280093 0.0222143 0.899663 1 0.899635 2 NA
rs181362 rs181362 22 21932068 C T NA 0 0 239971 113974 13698 0 367643 0.192265 1 1 0 0 4501 2098 233 0 6832 0.187646 1 1 0 0 235470 111876 13465 0 360811 0.192353 1 1 -33975.6 -33974.4 -0.033568 0.022122 0.129165 1 0.127882 2 NA
rs5763662 rs5763662 22 30378703 C T NA 0 0 351180 16289 174 0 367643 0.0226266 1 1 0 0 6538 291 3 0 6832 0.0217359 1 1 0 0 344642 15998 171 0 360811 0.0226434 1 1 -33975.6 -33975.4 -0.0347338 0.0593091 0.558117 1 0.556021 2 NA
22:38595411_G_A rs3761445 22 38595411 G A NA 0 0 59207 176674 131763 -3.66708e-09 367643 0.401323 0.998254 0.998254 0 0 1067.98 3235.02 2529 0 6832 0.393076 0.998265 0.998265 0 0 58139 173439 129234 -1.06848e-12 360811 0.40148 0.998254 0.998254 -33975.6 -33973.7 0.0345496 0.0176994 0.0509362 1 0.050666 2 NA
# Completed successfully at 2019-06-21 20:57:16
