# Supplementary material for: Predicting the effect of statins on cancer risk using genetic variants from a Mendelian randomization study in the UK Biobank
Source: eLife. 2020 Oct 13;9:e57191. doi: 10.7554/eLife.57191 (PMC7553780; doi:10.7554/eLife.57191)
Supplement: Source data 1. [file elife-57191-data1.zip › Steve_April_ca_prost_Male.out]

# Analysis: "SNPTEST 2.5.4-beta1 analysis, started 2019-06-26 16:38:01"
#  started: 2019-06-26 17:49:10
# 
# Analysis properties:
#   -cov_names PC1 PC2 PC3 PC4 PC5 PC6 PC7 PC8 PC9 PC10 (user-supplied)
#   -data - /scratch/am2609/Gwas/projects/Steve_April/input/cancer_v2.sample (user-supplied)
#   -exclude_samples /scratch/am2609/Gwas/input_all/exclusion_list.txt (user-supplied)
#   -exclude_samples_where sex=1 (user-supplied)
#   -filetype bgen (user-supplied)
#   -frequentist 1 (user-supplied)
#   -method newml (user-supplied)
#   -o /scratch/am2609/Gwas/projects/Steve_April/output/Steve_April_ca_prost_Male.out (user-supplied)
#   -pheno ca_prost (user-supplied)
# 
alternate_ids rsid chromosome position alleleA alleleB incorrectly_coded all_A all_B all_AA all_AB all_BB all_NULL all_total all_maf all_info all_impute_info cases_A cases_B cases_AA cases_AB cases_BB cases_NULL cases_total cases_maf cases_info cases_impute_info controls_A controls_B controls_AA controls_AB controls_BB controls_NULL controls_total controls_maf controls_info controls_impute_info minor_predictor_count null_ll null_iterations frequentist_add_ll frequentist_add_beta_1:add/ca_prost=1 frequentist_add_se_1 frequentist_add_wald_pvalue_1 frequentist_add_degrees_of_freedom frequentist_add_lrt_pvalue frequentist_add_iterations frequentist_add_fit_time comment
rs10903129 rs10903129 01 25768937 A G NA 0 0 33096 83176 52533 0 168805 0.442428 1 1 0 0 1270 3357 2044 0 6671 0.441988 1 1 0 0 31826 79819 50489 0 162134 0.442446 1 1 149368 -28076.5 6 -28076.5 0.000726311 0.0177858 0.967426 1 0.967424 1 0.340 NA
rs4660293 rs4660293 01 40028180 A G NA 0 0 98863 60736 9206 0 168805 0.234436 1 1 0 0 3901 2398 372 0 6671 0.235497 1 1 0 0 94962 58338 8834 0 162134 0.234393 1 1 79148 -28076.5 6 -28076.5 0.00349316 0.0208596 0.867008 1 0.867045 2 0.450 NA
rs2479394 rs2479394 01 55486064 G A NA 0 0 13091 67717 87997 0 168805 0.278129 1 1 0 0 492 2636 3543 0 6671 0.271324 1 1 0 0 12599 65081 84454 0 162134 0.278409 1 1 93899 -28076.5 6 -28074.9 0.0352552 0.0198611 0.0758827 1 0.0751607 2 0.450 NA
rs11206510 rs11206510 01 55496039 T C NA 0 0 111138 51665 6002 0 168805 0.188587 1 1 0 0 4353 2077 241 0 6671 0.1918 1 1 0 0 106785 49588 5761 0 162134 0.188455 1 1 63669 -28076.5 6 -28076.1 0.0196178 0.0224599 0.382412 1 0.383292 2 0.450 NA
1:55502137_C_G rs2149041 01 55502137 C G NA 0 0 111370 51432.6 6002.45 -2.61934e-10 168805 0.187902 0.992333 0.992333 0 0 4454.73 1989.06 227.212 0 6671 0.183142 0.992201 0.992201 0 0 106915 49443.6 5775.24 -4.2415e-12 162134 0.188098 0.992339 0.992339 63437.5 -28076.5 6 -28075.5 -0.0321725 0.0229099 0.160228 1 0.158909 2 0.450 NA
rs2479409 rs2479409 01 55504650 G A NA 0 0 20390 76704 71711 0 168805 0.347987 1 1 0 0 799 2991 2881 0 6671 0.343951 1 1 0 0 19591 73713 68830 0 162134 0.348153 1 1 117484 -28076.5 6 -28076 0.01829 0.0186119 0.325751 1 0.325329 2 0.440 NA
rs10888897 rs10888897 01 55513061 T C NA 0 0 25999 80440 62366 0 168805 0.392281 1 1 0 0 994 3232 2445 0 6671 0.391246 1 1 0 0 25005 77208 59921 0 162134 0.392324 1 1 132438 -28076.5 6 -28076.5 0.0042691 0.0180985 0.813525 1 0.813499 2 0.440 NA
1:55518752_C_T rs7552841 01 55518752 C T NA 0 0 65532.4 79503.7 23768.8 1.03319e-08 168805 0.376296 0.933506 0.933506 0 0 2626.51 3094.14 950.349 2.22045e-16 6671 0.37437 0.932814 0.932814 0 0 62905.9 76409.6 22818.5 -9.9003e-12 162134 0.376376 0.933534 0.933534 127041 -28076.5 6 -28076.4 -0.00932023 0.0189416 0.622683 1 0.622549 2 0.440 NA
rs562556 rs562556 01 55524237 G A NA 0 0 5512 49742 113551 0 168805 0.179989 1 1 0 0 202 1955 4514 0 6671 0.17681 1 1 0 0 5310 47787 109037 0 162134 0.18012 1 1 60766 -28076.5 6 -28076.1 0.0214901 0.0231384 0.353012 1 0.351982 2 0.450 NA
1:55958030_C_T rs1998013 01 55958030 C T NA 0 0 167705 1096.34 3.50588 1.22236e-09 168805 0.00326812 0.926916 0.926916 0 0 6634.71 36.2863 0 0 6671 0.0027197 0.930186 0.930186 0 0 161070 1060.05 3.50588 -1.18838e-12 162134 0.00329068 0.926804 0.926804 1103.35 -28076.5 6 -28075.7 -0.20861 0.176005 0.235917 1 0.219838 3 0.600 NA
1:62953373_G_A rs10493326 01 62953373 G A NA 0 0 94043.7 63946.1 10815.2 4.36557e-10 168805 0.253477 0.986509 0.986509 0 0 3724.28 2498.76 447.961 4.44089e-16 6671 0.254436 0.986506 0.986506 0 0 90319.4 61447.3 10367.2 -1.0526e-11 162134 0.253438 0.986509 0.986509 85576.5 -28076.5 6 -28076.5 0.00421605 0.020437 0.836561 1 0.836613 2 0.440 NA
1:63133930_G_A rs4587594 01 63133930 G A NA 0 0 70993.3 76911.8 20899.9 3.7835e-10 168805 0.351623 0.999209 0.999209 0 0 2864.51 3026.76 779.737 0 6671 0.343744 0.999269 0.999269 0 0 68128.8 73885 20120.1 -1.81188e-13 162134 0.351948 0.999207 0.999207 118712 -28076.5 6 -28074.4 -0.0376385 0.0186056 0.0430764 1 0.0427032 2 0.430 NA
1:92993807_C_T rs6603981 01 92993807 C T NA 0 0 7462.44 54640.9 106702 -4.65661e-10 168805 0.206054 0.997088 0.997088 0 0 315.984 2096.78 4258.24 0 6671 0.204523 0.996785 0.996785 0 0 7146.45 52544.1 102443 -4.44089e-14 162134 0.206117 0.9971 0.9971 69565.7 -28076.5 6 -28076.3 0.0125921 0.0218341 0.56413 1 0.563675 2 0.440 NA
rs12133576 rs12133576 01 93816400 A G NA 0 0 23142 78506 67157 0 168805 0.369628 1 1 0 0 934 3141 2596 0 6671 0.375431 1 1 0 0 22208 75365 64561 0 162134 0.369389 1 1 124790 -28076.5 6 -28075.4 -0.0269299 0.0182348 0.139718 1 0.14013 2 0.440 NA
rs646776 rs646776 01 109818530 C T NA 0 0 8429 58216 102160 0 168805 0.222369 1 1 0 0 322 2325 4024 0 6671 0.22253 1 1 0 0 8107 55891 98136 0 162134 0.222362 1 1 75074 -28076.5 6 -28076.5 -0.00303789 0.0212184 0.886154 1 0.886183 2 0.440 NA
1:110198727_C_G rs1010167 01 110198727 C G NA 0 0 63366.7 80062.7 25375.7 -2.91038e-09 168805 0.387471 0.994036 0.994036 0 0 2532.78 3162.43 975.796 0 6671 0.383302 0.994166 0.994166 0 0 60833.9 76900.3 24399.9 -3.66773e-12 162134 0.387642 0.994031 0.994031 130814 -28076.5 6 -28076 -0.0172216 0.0182201 0.344559 1 0.34426 2 0.440 NA
rs267733 rs267733 01 150958836 A G NA 0 0 118873 45641 4291 0 168805 0.160608 1 1 0 0 4622 1869 180 0 6671 0.167066 1 1 0 0 114251 43772 4111 0 162134 0.160343 1 1 54223 -28076.5 6 -28074.3 0.050173 0.0237511 0.0346481 1 0.035576 2 0.440 NA
rs12145743 rs12145743 01 156700651 T G NA 0 0 74052 75524 19229 0 168805 0.337614 1 1 0 0 2975 3002 694 0 6671 0.329036 1 1 0 0 71077 72522 18535 0 162134 0.337967 1 1 113982 -28076.5 6 -28074 -0.042008 0.0188159 0.0255769 1 0.0252565 2 0.450 NA
rs4650994 rs4650994 01 178515312 G A NA 0 0 37215 83632 47958 0 168805 0.468179 1 1 0 0 1467 3279 1925 0 6671 0.465672 1 1 0 0 35748 80353 46033 0 162134 0.468282 1 1 158062 -28076.5 6 -28076.3 0.010409 0.0176736 0.555889 1 0.555846 2 0.460 NA
1:182150978_C_A rs1689797 01 182150978 C A NA 0 0 75269.2 74842 18693.7 -7.567e-10 168805 0.332424 0.997368 0.997368 0 0 3042.06 2906.19 722.745 2.22045e-16 6671 0.326164 0.996837 0.996837 0 0 72227.2 71935.8 17971 -8.18901e-13 162134 0.332681 0.997389 0.997389 112230 -28076.5 6 -28075.2 -0.0308839 0.0188707 0.101713 1 0.10115 2 0.440 NA
rs2642438 rs2642438 01 220970028 A G NA 0 0 15016 70503 83286 0 168805 0.297784 1 1 0 0 663 2809 3199 0 6671 0.309924 1 1 0 0 14353 67694 80087 0 162134 0.297285 1 1 100535 -28076.5 6 -28071.5 -0.0603059 0.0191041 0.00159562 1 0.00165786 3 0.590 NA
1:220985811_T_C rs903319 01 220985811 T C NA 0 0 91299.7 65675.4 11829.9 8.73115e-11 168805 0.264611 0.994941 0.994941 0 0 3705.35 2537.11 428.533 0 6671 0.254398 0.994044 0.994044 0 0 87594.3 63138.3 11401.4 -2.88303e-12 162134 0.265031 0.994977 0.994977 89335.2 -28076.5 6 -28072.6 -0.0562213 0.0203433 0.00571618 1 0.0055132 3 0.590 NA
rs4846914 rs4846914 01 230295691 G A NA 0 0 26167 80820 61818 0 168805 0.394402 1 1 0 0 1010 3202 2459 0 6671 0.391396 1 1 0 0 25157 77618 59359 0 162134 0.394526 1 1 133154 -28076.5 6 -28076.2 0.0131661 0.0181251 0.467592 1 0.467399 2 0.440 NA
1:230419344_G_A rs6680658 01 230419344 G A NA 0 0 99161.1 60466.4 9177.47 2.41562e-09 168805 0.233469 0.986045 0.986045 0 0 3950.82 2359.45 360.729 0 6671 0.230918 0.985742 0.985742 0 0 95210.3 58107 8816.74 -5.24047e-12 162134 0.233574 0.986057 0.986057 78821.4 -28076.5 6 -28076.3 -0.0133037 0.0211268 0.528885 1 0.528426 2 0.440 NA
1:234849339_G_A rs2587534 01 234849339 G A NA 0 0 39004.9 84329.9 45470.2 2.32831e-10 168805 0.48085 0.992539 0.992539 0 0 1537.21 3302.15 1831.64 0 6671 0.477933 0.992733 0.992733 0 0 37467.7 81027.8 43638.6 -8.12328e-12 162134 0.48097 0.992531 0.992531 162340 -28076.5 6 -28076.2 0.0132819 0.0177615 0.454588 1 0.454548 2 0.440 NA
rs1367117 rs1367117 02 21263900 G A NA 0 0 74346 75423 19036 0 168805 0.336172 1 1 0 0 2974 2955 742 0 6671 0.332709 1 1 0 0 71372 72468 18294 0 162134 0.336314 1 1 113495 -28076.5 6 -28076.1 -0.0175943 0.018772 0.348624 1 0.348192 2 0.450 NA
rs515135 rs515135 02 21286057 T C NA 0 0 5417 50009 113379 0 168805 0.180217 1 1 0 0 207 1965 4499 0 6671 0.178309 1 1 0 0 5210 48044 108880 0 162134 0.180295 1 1 60843 -28076.5 6 -28076.3 0.0125588 0.0231122 0.586866 1 0.586404 2 0.450 NA
rs1260326 rs1260326 02 27730940 T C NA 0 0 26471 80584 61750 0 168805 0.395504 1 1 0 0 1018 3213 2440 0 6671 0.393419 1 1 0 0 25453 77371 59310 0 162134 0.395589 1 1 133526 -28076.5 6 -28076.4 0.00757391 0.0180917 0.675479 1 0.675403 2 0.440 NA
2:27731212_T_C rs3817588 02 27731212 T C NA 0 0 109590 52780.4 6434.46 1.77533e-09 168805 0.194453 0.980732 0.980732 0 0 4373.14 2062.33 235.529 0 6671 0.189881 0.981665 0.981665 0 0 105217 50718.1 6198.93 -3.9293e-12 162134 0.194641 0.980694 0.980694 65649.3 -28076.5 6 -28075.5 -0.0315237 0.0227179 0.165254 1 0.163954 2 0.440 NA
rs6544713 rs6544713 02 44073881 T C NA 0 0 17762 73638 77405 0 168805 0.323338 1 1 0 0 705 2912 3054 0 6671 0.323939 1 1 0 0 17057 70726 74351 0 162134 0.323313 1 1 109162 -28076.5 6 -28076.5 -0.00381682 0.0188553 0.839583 1 0.839616 2 0.450 NA
rs4148218 rs4148218 02 44099582 G A NA 0 0 112530 50606 5669 0 168805 0.183478 1 1 0 0 4447 1998 226 0 6671 0.183631 1 1 0 0 108083 48608 5443 0 162134 0.183472 1 1 61944 -28076.5 6 -28076.5 0.00477754 0.0228402 0.834313 1 0.834389 2 0.460 NA
rs2710642 rs2710642 02 63149557 G A NA 0 0 18016 74137 76652 0 168805 0.32632 1 1 0 0 619 2867 3185 0 6671 0.307675 1 1 0 0 17397 71270 73467 0 162134 0.327087 1 1 110169 -28076.5 6 -28066.1 0.0867131 0.0191468 5.93058e-06 1 5.31937e-06 3 0.600 NA
2:118576719_T_C rs17508045 02 118576719 T C NA 0 0 140351 27127.2 1327.04 7.567e-10 168805 0.0882119 0.997974 0.997974 0 0 5569.09 1058.91 43.0039 0 6671 0.0858128 0.997941 0.997941 0 0 134782 26068.2 1284.03 -8.23785e-13 162134 0.0883106 0.997976 0.997976 29781.2 -28076.5 6 -28076.1 -0.0285812 0.0315543 0.365054 1 0.363301 2 0.440 NA
rs2030746 rs2030746 02 121309488 C T NA 0 0 57699 82027 29079 0 168805 0.415228 1 1 0 0 2263 3250 1158 0 6671 0.417179 1 1 0 0 55436 78777 27921 0 162134 0.415147 1 1 140185 -28076.5 6 -28076.3 0.010605 0.0179295 0.554199 1 0.554305 2 0.460 NA
2:135762344_C_T rs16831243 02 135762344 C T NA 0 0 136944 29998.6 1862.42 -1.74623e-10 168805 0.0998889 0.997988 0.997988 0 0 5416.2 1181.71 73.0902 0 6671 0.0995271 0.998549 0.998549 0 0 131528 28816.9 1789.33 -4.51195e-13 162134 0.0999038 0.997965 0.997965 33723.5 -28076.5 6 -28076.5 0.0019118 0.0297541 0.948768 1 0.94878 2 0.450 NA
2:165551201_T_C rs7607980 02 165551201 T C NA 0 0 130197 36053.6 2554.17 1.74623e-09 168805 0.121922 0.99767 0.99767 0 0 5073.25 1496.62 101.122 0 6671 0.127332 0.998019 0.998019 0 0 125124 34557 2453.05 -1.74305e-12 162134 0.121699 0.997655 0.997655 41161.9 -28076.5 6 -28074.4 0.0540674 0.0265191 0.0414689 1 0.0427429 3 0.590 NA
2:165619163_T_G rs355838 02 165619163 T G NA 0 0 25649.2 80681.4 62474.3 1.16415e-10 168805 0.390924 0.992304 0.992304 0 0 1031.35 3217.57 2422.08 0 6671 0.395763 0.992427 0.992427 0 0 24617.9 77463.9 60052.3 -7.94476e-13 162134 0.390725 0.992299 0.992299 131980 -28076.5 6 -28075.7 -0.0231074 0.0181774 0.203652 1 0.203989 2 0.440 NA
rs2287623 rs2287623 02 169830155 G A NA 0 0 26563 81022 61220 0 168805 0.397346 1 1 0 0 1051 3182 2438 0 6671 0.396043 1 1 0 0 25512 77840 58782 0 162134 0.3974 1 1 134148 -28076.5 6 -28076.5 0.00412995 0.0180906 0.819419 1 0.819396 2 0.440 NA
rs1047891 rs1047891 02 211540507 C A NA 0 0 78852 73162 16791 0 168805 0.316175 1 1 0 0 3167 2855 649 0 6671 0.311273 1 1 0 0 75685 70307 16142 0 162134 0.316377 1 1 106744 -28076.5 6 -28075.7 -0.0243237 0.0191005 0.202855 1 0.202223 2 0.460 NA
rs1250229 rs1250229 02 216304384 T C NA 0 0 11348 65982 91475 0 168805 0.262664 1 1 0 0 444 2588 3639 0 6671 0.260531 1 1 0 0 10904 63394 87836 0 162134 0.262752 1 1 88678 -28076.5 6 -28076.3 0.0113118 0.0202211 0.575885 1 0.575574 2 0.440 NA
2:227122216_G_T rs1515110 02 227122216 G T NA 0 0 22293.2 78085.3 68426.5 -7.85803e-10 168805 0.363353 0.998244 0.998244 0 0 858.725 3077.26 2735.01 0 6671 0.35937 0.99832 0.99832 0 0 21434.5 75008 65691.5 -2.07834e-13 162134 0.363517 0.998241 0.998241 122672 -28076.5 6 -28076 0.0174859 0.0184275 0.34267 1 0.342307 2 0.450 NA
rs11563251 rs11563251 02 234679384 C T NA 0 0 133629 33093 2083 0 168805 0.110361 1 1 0 0 5257 1341 73 0 6671 0.111453 1 1 0 0 128372 31752 2010 0 162134 0.110316 1 1 37259 -28076.5 6 -28076.4 0.0107452 0.0280617 0.701782 1 0.702147 2 0.450 NA
3:12296469_G_A rs9875338 03 12296469 G A NA 0 0 60647.6 81059.4 27098 5.52973e-10 168805 0.400626 0.998462 0.998462 0 0 2287.87 3296.73 1086.41 0 6671 0.409949 0.997618 0.997618 0 0 58359.8 77762.6 26011.6 -5.08038e-13 162134 0.400242 0.998497 0.998497 135255 -28076.5 6 -28073.8 0.0419414 0.0179939 0.0197602 1 0.0199058 2 0.450 NA
rs7640978 rs7640978 03 32533010 C T NA 0 0 140203 27268 1334 0 168805 0.0886704 1 1 0 0 5583 1025 63 0 6671 0.0862689 1 1 0 0 134620 26243 1271 0 162134 0.0887692 1 1 29936 -28076.5 6 -28076 -0.0321026 0.0314484 0.307348 1 0.30537 2 0.440 NA
Affx-22382690 rs2290547 03 47061183 G A NA 0 0 114910 48680 5215 0 168805 0.175084 1 1 0 0 4514 1964 193 0 6671 0.176136 1 1 0 0 110396 46716 5022 0 162134 0.17504 1 1 59110 -28076.5 6 -28076.5 0.00539493 0.0232008 0.816125 1 0.816221 2 0.450 NA
3:50113034_A_G rs2240327 03 50113034 A G NA 0 0 46596.8 84114.6 38093.6 5.82077e-10 168805 0.474814 0.999823 0.999823 0 0 1882.95 3321.88 1466.17 0 6671 0.468762 0.99982 0.99982 0 0 44713.8 80792.7 36627.5 -1.7053e-13 162134 0.475063 0.999823 0.999823 160302 -28076.5 6 -28075.5 -0.0252214 0.0179952 0.161045 1 0.160975 2 0.450 NA
rs13326165 rs13326165 03 52532118 A G NA 0 0 7169 54833 106803 0 168805 0.204884 1 1 0 0 248 2258 4165 0 6671 0.206416 1 1 0 0 6921 52575 102638 0 162134 0.204821 1 1 69171 -28076.5 6 -28076.4 -0.0108935 0.0218905 0.618742 1 0.619081 2 0.460 NA
rs6805251 rs6805251 03 119560606 T C NA 0 0 24780 79880 64145 0 168805 0.383401 1 1 0 0 998 3109 2564 0 6671 0.382626 1 1 0 0 23782 76771 61581 0 162134 0.383433 1 1 129440 -28076.5 6 -28076.5 0.00230262 0.0181966 0.899304 1 0.899295 2 0.440 NA
rs17345563 rs17345563 03 132209203 A G NA 0 0 132928 33701 2176 0 168805 0.112713 1 1 0 0 5231 1365 75 0 6671 0.113551 1 1 0 0 127697 32336 2101 0 162134 0.112678 1 1 38053 -28076.5 6 -28076.4 0.0110251 0.0278373 0.692063 1 0.692446 2 0.460 NA
3:135932359_C_T rs687339 03 135932359 C T NA 0 0 8842.51 59385.6 100577 -5.82077e-11 168805 0.228283 0.997296 0.997296 0 0 330.62 2332.46 4007.92 4.44089e-16 6671 0.224382 0.997428 0.997428 0 0 8511.89 57053.1 96569 7.54952e-15 162134 0.228443 0.99729 0.99729 77070.6 -28076.5 6 -28075.9 0.0232512 0.0211893 0.272506 1 0.27156 2 0.440 NA
3:156798294_A_G rs1482852 03 156798294 A G NA 0 0 60631.1 81175.5 26998.4 1.19326e-09 168805 0.40038 0.996839 0.996839 0 0 2301.3 3223.11 1146.59 0 6671 0.413453 0.997854 0.997854 0 0 58329.8 77952.4 25851.8 -8.12062e-12 162134 0.399842 0.996796 0.996796 135172 -28076.5 6 -28071.7 0.0559783 0.0179994 0.00187085 1 0.0019007 3 0.590 NA
3:170727218_G_A rs10513688 03 170727218 G A NA 0 0 137553 29681.1 1570.62 9.02219e-10 168805 0.0972198 0.999844 0.999844 0 0 5449.87 1150.13 71 0 6671 0.096847 0.999889 0.999889 0 0 132103 28531 1499.62 -4.39648e-13 162134 0.0972351 0.999842 0.999842 32822.4 -28076.5 6 -28076.5 -0.00607418 0.0299106 0.839074 1 0.838955 2 0.440 NA
rs6831256 rs6831256 04 3473139 A G NA 0 0 56299 82445 30061 0 168805 0.422283 1 1 0 0 2213 3276 1182 0 6671 0.422725 1 1 0 0 54086 79169 28879 0 162134 0.422265 1 1 142567 -28076.5 6 -28076.5 0.00267163 0.0179072 0.881401 1 0.881409 2 0.440 NA
4:26062990_A_G rs10019888 04 26062990 A G NA 0 0 117740 46365.7 4699.71 3.25963e-09 168805 0.165176 0.990515 0.990515 0 0 4717.47 1795.02 158.514 0 6671 0.1583 0.990062 0.990062 0 0 113022 44570.7 4541.2 -4.78373e-12 162134 0.165459 0.990532 0.990532 55765.1 -28076.5 6 -28074.2 -0.0516898 0.0242697 0.0331876 1 0.0322236 2 0.460 NA
rs442177 rs442177 04 88030261 G T NA 0 0 27691 81705 59409 0 168805 0.406051 1 1 0 0 1062 3241 2368 0 6671 0.402114 1 1 0 0 26629 78464 57041 0 162134 0.406213 1 1 137087 -28076.5 6 -28076 0.0183944 0.0180588 0.3084 1 0.308136 2 0.440 NA
4:88160140_C_T rs10029254 04 88160140 C T NA 0 0 99813.4 59857.4 9134.2 -2.03727e-10 168805 0.231408 0.999767 0.999767 0 0 3929.22 2372.8 368.988 0 6671 0.233156 0.999883 0.999883 0 0 95884.2 57484.6 8765.21 -1.35003e-13 162134 0.231336 0.999763 0.999763 78125.8 -28076.5 6 -28076.4 0.00640943 0.0208885 0.758965 1 0.759088 2 0.450 NA
rs3822072 rs3822072 04 89741269 G A NA 0 0 51056 83557 34192 0 168805 0.450049 1 1 0 0 2032 3347 1292 0 6671 0.444536 1 1 0 0 49024 80210 32900 0 162134 0.450276 1 1 151941 -28076.5 6 -28075.8 -0.0215266 0.0177908 0.226286 1 0.226119 2 0.450 NA
rs2602836 rs2602836 04 100014805 A G NA 0 0 29791 82296 56718 0 168805 0.420242 1 1 0 0 1174 3282 2215 0 6671 0.421976 1 1 0 0 28617 79014 54503 0 162134 0.420171 1 1 141878 -28076.5 6 -28076.4 -0.00618347 0.0178996 0.729754 1 0.729793 2 0.440 NA
rs13107325 rs13107325 04 103188709 C T NA 0 0 144065 23826 914 0 168805 0.0759871 1 1 0 0 5679 958 34 0 6671 0.0769 1 1 0 0 138386 22868 880 0 162134 0.0759495 1 1 25654 -28076.5 6 -28076.4 0.0151114 0.0332912 0.64989 1 0.65052 2 0.440 NA
rs6450176 rs6450176 05 53298025 G A NA 0 0 94258 63809 10738 0 168805 0.252614 1 1 0 0 3798 2454 419 0 6671 0.24674 1 1 0 0 90460 61355 10319 0 162134 0.252856 1 1 85285 -28076.5 6 -28075.2 -0.033291 0.0205025 0.104428 1 0.103536 2 0.440 NA
5:55861786_C_T rs9686661 05 55861786 C T NA 0 0 107900 54009.3 6896.09 2.32831e-10 168805 0.200828 0.999713 0.999713 0 0 4220.89 2190.09 260.02 0 6671 0.203127 0.999936 0.999936 0 0 103679 51819.2 6636.07 -3.98792e-13 162134 0.200733 0.999703 0.999703 67801.5 -28076.5 6 -28076.2 0.015433 0.0219372 0.481738 1 0.482358 2 0.450 NA
5:67714246_A_G rs4976033 05 67714246 A G NA 0 0 60441.4 81059.7 27303.9 1.59489e-08 168805 0.401847 0.972255 0.972255 0 0 2360.39 3225.6 1085.02 2.22045e-16 6671 0.404409 0.973282 0.973282 0 0 58081 77834.1 26218.9 -8.73279e-12 162134 0.401742 0.972213 0.972213 135668 -28076.5 6 -28076.3 0.0100214 0.0182472 0.582868 1 0.582982 2 0.440 NA
5:74562029_C_G rs2006760 05 74562029 C G NA 0 0 106836 54875.6 7093.18 3.14321e-09 168805 0.204561 0.975073 0.975073 0 0 4194.45 2191.04 285.518 0 6671 0.207021 0.976127 0.976127 0 0 102642 52684.6 6807.67 -1.06342e-11 162134 0.20446 0.975029 0.975029 69062 -28076.5 6 -28076.2 0.0162696 0.0220808 0.461231 1 0.461901 2 0.440 NA
rs7703051 rs7703051 05 74625487 C A NA 0 0 65971 79093 23741 0 168805 0.374915 1 1 0 0 2605 3112 954 0 6671 0.376255 1 1 0 0 63366 75981 22787 0 162134 0.37486 1 1 126575 -28076.5 6 -28076.5 0.00466576 0.0182441 0.798151 1 0.798186 2 0.450 NA
5:74648496_G_T rs17238484 05 74648496 G T NA 0 0 101235 58931.9 8638.25 -2.91038e-10 168805 0.225729 0.999513 0.999513 0 0 3982.31 2331.69 357 0 6671 0.228278 0.999722 0.999722 0 0 97252.6 56600.2 8281.25 -2.11386e-13 162134 0.225624 0.999505 0.999505 76208.4 -28076.5 6 -28076.2 0.0149253 0.0210465 0.478225 1 0.478774 2 0.460 NA
rs12916 rs12916 05 74656539 T C NA 0 0 60634 81192 26979 0 168805 0.400314 1 1 0 0 2383 3178 1110 0 6671 0.404587 1 1 0 0 58251 78014 25869 0 162134 0.400138 1 1 135150 -28076.5 6 -28076 0.0172533 0.0180247 0.338466 1 0.33871 2 0.430 NA
rs4530754 rs4530754 05 122855416 G A NA 0 0 35081 83903 49821 0 168805 0.45634 1 1 0 0 1336 3335 2000 0 6671 0.450232 1 1 0 0 33745 80568 47821 0 162134 0.456591 1 1 154065 -28076.5 6 -28075.5 0.0253461 0.0177834 0.154081 1 0.153926 2 0.430 NA
rs6882076 rs6882076 05 156390297 T C NA 0 0 22488 78239 68078 0 168805 0.364963 1 1 0 0 846 3159 2666 0 6671 0.363589 1 1 0 0 21642 75080 65412 0 162134 0.365019 1 1 123215 -28076.5 6 -28076.5 0.00525053 0.0183646 0.774951 1 0.774903 2 0.440 NA
6:16109163_A_C rs2294261 06 16109163 A C NA 0 0 43913.4 84287 40604.6 2.96859e-09 168805 0.490199 0.994437 0.994437 0 0 1716.76 3368.29 1585.95 0 6671 0.490195 0.993875 0.993875 0 0 42196.7 80918.7 39018.6 -2.38742e-12 162134 0.490199 0.99446 0.99446 165496 -28076.5 6 -28076.5 0.000671335 0.0177357 0.969805 1 0.969806 1 0.300 NA
6:26093141_G_A rs1800562 06 26093141 G A NA 0 0 143815 23959.2 1030.82 -8.73115e-10 168805 0.0770736 0.997225 0.997225 0 0 5618.17 1014.98 37.8549 0 6671 0.0817483 0.998101 0.998101 0 0 138197 22944.2 992.965 -1.29274e-12 162134 0.0768812 0.997187 0.997187 26020.8 -28076.5 6 -28074 0.072382 0.0323993 0.025479 1 0.0268479 3 0.590 NA
rs2247056 rs2247056 06 31265490 T C NA 0 0 15039 70742 83024 0 168805 0.298629 1 1 0 0 545 2780 3346 0 6671 0.290061 1 1 0 0 14494 67962 79678 0 162134 0.298981 1 1 100820 -28076.5 6 -28074.2 0.0422592 0.0195698 0.0308188 1 0.0303775 2 0.440 NA
6:34563164_A_G rs205262 06 34563164 A G NA 0 0 90111.8 66399.2 12294 1.74623e-10 168805 0.269504 0.998652 0.998652 0 0 3472.87 2683.66 514.463 0 6671 0.278263 0.998972 0.998972 0 0 86638.9 63715.5 11779.5 -1.26565e-12 162134 0.269143 0.998639 0.998639 90987.2 -28076.5 6 -28074 0.0445881 0.0197313 0.0238361 1 0.0242668 2 0.440 NA
6:43757896_C_A rs998584 06 43757896 C A NA 0 0 45413 84179 39213 -3.46336e-09 168805 0.481636 0.994708 0.994708 0 0 1815.84 3372.04 1483.12 0 6671 0.475062 0.995371 0.995371 0 0 43597.2 80806.9 37729.9 -2.37099e-12 162134 0.481906 0.994681 0.994681 162605 -28076.5 6 -28075.4 -0.0257549 0.0177276 0.146274 1 0.146196 2 0.440 NA
rs17789218 rs17789218 06 100600097 T C NA 0 0 96472 62280 10053 0 168805 0.244027 1 1 0 0 3807 2468 396 0 6671 0.244341 1 1 0 0 92665 59812 9657 0 162134 0.244014 1 1 82386 -28076.5 6 -28076.5 -4.66257e-05 0.0205739 0.998192 1 0.998192 1 0.290 NA
6:116337503_G_A rs868943 06 116337503 G A NA 0 0 56231.7 82032.2 30541.1 -6.40284e-10 168805 0.423905 0.999363 0.999363 0 0 2230.82 3195.16 1245.02 0 6671 0.426113 0.999183 0.999183 0 0 54000.8 78837.1 29296.1 -2.20268e-13 162134 0.423814 0.99937 0.99937 143114 -28076.5 6 -28076.3 0.0109736 0.0178505 0.53872 1 0.538822 2 0.450 NA
rs9491696 rs9491696 06 127452639 C G NA 0 0 43136 84492 41177 0 168805 0.494197 1 1 0 0 1688 3374 1609 0 6671 0.494079 1 1 0 0 41448 81118 39568 0 162134 0.494202 1 1 166846 -28076.5 6 -28076.5 -0.00142275 0.0176919 0.935905 1 0.935904 2 0.460 NA
6:139831757_T_C rs634869 06 139831757 T C NA 0 0 28496.3 81416.5 58892.2 -1.74623e-10 168805 0.409968 0.999688 0.999688 0 0 1095.71 3176.62 2398.67 0 6671 0.402341 0.999656 0.999656 0 0 27400.6 78239.9 56493.5 -3.01981e-14 162134 0.410281 0.999689 0.999689 138409 -28076.5 6 -28074.7 0.0337162 0.0179947 0.0609756 1 0.0607162 2 0.450 NA
6:152040291_T_C rs12525163 06 152040291 T C NA 0 0 89095.9 67240 12469.1 -8.44011e-10 168805 0.273031 0.998541 0.998541 0 0 3566.64 2602.96 501.4 0 6671 0.270257 0.998527 0.998527 0 0 85529.3 64637.1 11967.7 -5.55112e-13 162134 0.273146 0.998542 0.998542 92178.1 -28076.5 6 -28076.2 -0.016276 0.0199502 0.414594 1 0.414063 2 0.450 NA
6:160575985_C_T rs2297374 06 160575985 C T NA 0 0 65943.1 79010.1 23851.8 -3.31784e-09 168805 0.375326 0.996888 0.996888 0 0 2561.63 3186.92 922.451 0 6671 0.377141 0.997373 0.997373 0 0 63381.5 75823.2 22929.3 -5.75717e-12 162134 0.375251 0.996868 0.996868 126714 -28076.5 6 -28076.4 0.0087491 0.0182454 0.631566 1 0.631679 2 0.440 NA
rs1564348 rs1564348 06 160578860 T C NA 0 0 116331 47656 4818 0 168805 0.169699 1 1 0 0 4588 1929 154 0 6671 0.167666 1 1 0 0 111743 45727 4664 0 162134 0.169782 1 1 57292 -28076.5 6 -28076.3 -0.0137785 0.0236725 0.560536 1 0.559987 2 0.460 NA
rs702485 rs702485 07 6449272 A G NA 0 0 50150 83602 35053 0 168805 0.455283 1 1 0 0 1983 3364 1324 0 6671 0.450607 1 1 0 0 48167 80238 33729 0 162134 0.455475 1 1 153708 -28076.5 6 -28076 -0.0174204 0.0177673 0.326852 1 0.326726 2 0.450 NA
7:16152174_T_A rs17286602 07 16152174 T A NA 0 0 55347.3 82708 30749.7 -6.40284e-10 168805 0.427142 0.996482 0.996482 0 0 2185.1 3248.41 1237.49 0 6671 0.428975 0.996104 0.996104 0 0 53162.2 79459.6 29512.2 -2.02238e-12 162134 0.427066 0.996497 0.996497 144207 -28076.5 6 -28076.4 0.00689186 0.0179016 0.700248 1 0.700291 2 0.450 NA
rs10282707 rs10282707 07 17911038 C T NA 0 0 61363 80826 26616 0 168805 0.397079 1 1 0 0 2479 3161 1031 0 6671 0.391471 1 1 0 0 58884 77665 25585 0 162134 0.39731 1 1 134058 -28076.5 6 -28075.7 -0.0234933 0.0181091 0.19452 1 0.194174 2 0.440 NA
rs12670798 rs12670798 07 21607352 T C NA 0 0 96103 62549 10153 0 168805 0.245416 1 1 0 0 3869 2375 427 0 6671 0.242018 1 1 0 0 92234 60174 9726 0 162134 0.245556 1 1 82855 -28076.5 6 -28076 -0.0207735 0.0206337 0.314044 1 0.31325 2 0.450 NA
rs4722551 rs4722551 07 25991826 T C NA 0 0 119395 45076 4334 0 168805 0.15919 1 1 0 0 4665 1818 188 0 6671 0.164443 1 1 0 0 114730 43258 4146 0 162134 0.158973 1 1 53744 -28076.5 6 -28075 0.0417299 0.0238201 0.0797948 1 0.0811007 2 0.440 NA
rs2073547 rs2073547 07 44582331 A G NA 0 0 112805 50032 5968 0 168805 0.183549 1 1 0 0 4426 2004 241 0 6671 0.186329 1 1 0 0 108379 48028 5727 0 162134 0.183435 1 1 61968 -28076.5 6 -28076.1 0.0200201 0.0225754 0.375181 1 0.37612 2 0.450 NA
rs217386 rs217386 07 44600695 G A NA 0 0 55751 82385 30669 0 168805 0.425707 1 1 0 0 2227 3181 1263 0 6671 0.427747 1 1 0 0 53524 79204 29406 0 162134 0.425623 1 1 143723 -28076.5 6 -28076.4 0.00859147 0.0178464 0.630223 1 0.630289 2 0.440 NA
rs4917014 rs4917014 07 50305863 T G NA 0 0 78044 73569 17192 0 168805 0.319757 1 1 0 0 3054 2904 713 0 6671 0.324539 1 1 0 0 74990 70665 16479 0 162134 0.31956 1 1 107953 -28076.5 6 -28075.9 0.0201353 0.0189022 0.286768 1 0.287289 2 0.450 NA
rs17145738 rs17145738 07 72982874 C T NA 0 0 130183 36078 2544 0 168805 0.121934 1 1 0 0 5219 1341 111 0 6671 0.117149 1 1 0 0 124964 34737 2433 0 162134 0.12213 1 1 41166 -28076.5 6 -28075.1 -0.0456013 0.0274365 0.0964995 1 0.0947115 2 0.450 NA
rs799160 rs799160 07 73060006 C T NA 0 0 44131 84467 40207 0 168805 0.488377 1 1 0 0 1749 3350 1572 0 6671 0.486734 1 1 0 0 42382 81117 38635 0 162134 0.488445 1 1 164881 -28076.5 6 -28076.4 -0.00869031 0.0177084 0.623606 1 0.623594 2 0.480 NA
7:116358044_A_G rs38855 07 116358044 A G NA 0 0 47104.9 84288 37412.1 5.52973e-10 168805 0.47129 0.98985 0.98985 0 0 1835.42 3361.45 1474.13 0 6671 0.472921 0.989663 0.989663 0 0 45269.5 80926.5 35938 -2.93299e-12 162134 0.471223 0.989858 0.989858 159112 -28076.5 6 -28076.4 0.00730049 0.0178065 0.681813 1 0.681832 2 0.440 NA
7:130444934_A_G rs3996352 07 130444934 A G NA 0 0 43196.4 84452.9 41155.7 -1.16415e-10 168805 0.493956 0.996137 0.996137 0 0 1661.58 3330.73 1678.69 0 6671 0.498717 0.996599 0.996599 0 0 41534.8 81122.2 39477 -3.43103e-12 162134 0.493654 0.996118 0.996118 166764 -28076.5 6 -28074.9 0.0317659 0.0177248 0.0731055 1 0.0731043 2 0.450 NA
rs17173637 rs17173637 07 150529449 T C NA 0 0 141466 26105 1234 0 168805 0.0846332 1 1 0 0 5562 1059 50 0 6671 0.0868685 1 1 0 0 135904 25046 1184 0 162134 0.0845412 1 1 28573 -28076.5 6 -28076.2 0.0256452 0.0313826 0.413826 1 0.415341 2 0.450 NA
8:9184231_G_A rs4240624 08 9184231 G A NA 0 0 1358.8 28021 139425 -2.91038e-11 168805 0.0910477 0.99931 0.99931 0 0 58.9725 1079.07 5532.96 0 6671 0.0897176 0.99925 0.99925 0 0 1299.83 26941.9 133892 4.44089e-14 162134 0.0911024 0.999313 0.999313 30738.6 -28076.5 6 -28076.3 0.0187969 0.0309739 0.543943 1 0.542993 2 0.440 NA
8:9267117_C_T rs9693857 08 9267117 C T NA 0 0 51755.1 83523.5 33526.4 -2.32831e-09 168805 0.446006 0.995356 0.995356 0 0 2025.91 3370.65 1274.44 0 6671 0.443676 0.993906 0.993906 0 0 49729.2 80152.8 32251.9 -2.84928e-12 162134 0.446102 0.995415 0.995415 150576 -28076.5 6 -28076.4 -0.00893333 0.0178538 0.616821 1 0.616767 2 0.440 NA
8:15799853_G_C rs4332136 08 15799853 G C NA 0 0 166116 2679.76 8.97255 1.45519e-09 168805 0.00799061 0.978305 0.978305 0 0 6564.46 106.537 0.00392157 0 6671 0.00798569 0.975148 0.975148 0 0 159552 2573.23 8.96863 -2.2542e-12 162134 0.00799081 0.978435 0.978435 2697.71 -28076.5 6 -28076.5 0.000471411 0.100631 0.996262 1 0.996263 1 0.310 NA
rs4921914 rs4921914 08 18272438 C T NA 0 0 8288 58695 101822 0 168805 0.222953 1 1 0 0 310 2355 4006 0 6671 0.22298 1 1 0 0 7978 56340 97816 0 162134 0.222951 1 1 75271 -28076.5 6 -28076.5 0.000470415 0.0212704 0.982355 1 0.982353 1 0.300 NA
rs12678919 rs12678919 08 19844222 A G NA 0 0 137678 29518 1609 0 168805 0.096964 1 1 0 0 5483 1137 51 0 6671 0.0928646 1 1 0 0 132195 28381 1558 0 162134 0.0971326 1 1 32736 -28076.5 6 -28075.1 -0.051068 0.0304101 0.0930908 1 0.0910027 2 0.440 NA
8:19865843_G_A rs894210 08 19865843 G A NA 0 0 35464.2 83939.7 49401.1 -6.1118e-10 168805 0.458719 0.99296 0.99296 0 0 1401.01 3333.02 1936.96 0 6671 0.45983 0.993931 0.993931 0 0 34063.1 80606.7 47464.2 -3.28404e-12 162134 0.458673 0.99292 0.99292 154868 -28076.5 6 -28076.4 -0.00570389 0.0178022 0.748663 1 0.74868 2 0.440 NA
rs10102164 rs10102164 08 55421614 G A NA 0 0 104896 56353 7556 0 168805 0.211679 1 1 0 0 4112 2244 315 0 6671 0.21541 1 1 0 0 100784 54109 7241 0 162134 0.211526 1 1 71465 -28076.5 6 -28075.9 0.022838 0.0215168 0.288506 1 0.289465 2 0.450 NA
8:59385919_C_T rs2326077 08 59385919 C T NA 0 0 19330.9 75414.5 74059.5 -2.32831e-10 168805 0.337894 0.998916 0.998916 0 0 728.204 2937.72 3005.07 0 6671 0.329346 0.999263 0.999263 0 0 18602.7 72476.8 71054.4 -4.44089e-14 162134 0.338246 0.998902 0.998902 114076 -28076.5 6 -28074.3 0.0396147 0.0187912 0.0350175 1 0.0346415 2 0.460 NA
rs2293889 rs2293889 08 116599199 T G NA 0 0 31538 83288 53979 0 168805 0.43353 1 1 0 0 1198 3293 2180 0 6671 0.426398 1 1 0 0 30340 79995 51799 0 162134 0.433823 1 1 146364 -28076.5 6 -28075.1 0.0300795 0.0179105 0.0930672 1 0.0928506 2 0.440 NA
8:116663898_G_A rs2737252 08 116663898 G A NA 0 0 87158.2 68214.7 13432.2 2.32831e-10 168805 0.281624 0.996677 0.996677 0 0 3412.2 2752.39 506.404 0 6671 0.282207 0.99633 0.99633 0 0 83746 65462.3 12925.8 -9.58345e-13 162134 0.2816 0.996691 0.996691 95079 -28076.5 6 -28076.5 -0.000659087 0.0196778 0.973281 1 0.973276 1 0.320 NA
8:121868551_G_T rs4871137 08 121868551 G T NA 0 0 17049.5 72887 78868.6 -1.22236e-09 168805 0.316892 0.99779 0.99779 0 0 651.565 2905.3 3114.14 0 6671 0.315427 0.998211 0.998211 0 0 16397.9 69981.7 75754.4 -3.73035e-13 162134 0.316952 0.997773 0.997773 106986 -28076.5 6 -28076.4 0.00778109 0.0190317 0.682651 1 0.682519 2 0.450 NA
8:126474306_G_A rs2980885 08 126474306 G A NA 0 0 8570.92 59165.3 101069 -4.68572e-09 168805 0.226022 0.979969 0.979969 0 0 334.086 2251.11 4085.8 0 6671 0.218804 0.981224 0.981224 0 0 8236.84 56914.2 96983 -1.64313e-12 162134 0.226319 0.979918 0.979918 76307.1 -28076.5 6 -28074.5 0.0427547 0.021602 0.0477934 1 0.0469691 2 0.440 NA
8:126482621_C_A rs2954022 08 126482621 C A NA 0 0 48437.2 83968.5 36399.4 -2.03727e-10 168805 0.464344 0.999666 0.999666 0 0 1953.04 3290.9 1427.06 0 6671 0.460577 0.999623 0.999623 0 0 46484.1 80677.6 34972.3 -3.90799e-14 162134 0.464499 0.999667 0.999667 156767 -28076.5 6 -28076.1 -0.0165901 0.0177348 0.349556 1 0.349462 2 0.440 NA
8:126482621_C_T rs2954022 08 126482621 C T NA 0 0 168654 150.467 0.113725 1.4843e-09 168805 0.000446356 0.679797 0.679797 0 0 6665 6 0 0 6671 0.000449708 0.667055 0.667055 0 0 161989 144.467 0.113725 -1.96643e-12 162134 0.000446218 0.680325 0.680325 150.694 -28076.5 6 -28076.5 0.034441 0.507509 0.945895 1 0.946269 2 0.440 NA
rs4075205 rs4075205 08 144284709 T C NA 0 0 48733 84195 35877 0 168805 0.461921 1 1 0 0 2005 3267 1399 0 6671 0.45458 1 1 0 0 46728 80928 34478 0 162134 0.462223 1 1 155949 -28076.5 6 -28074.7 -0.033544 0.0177796 0.0592062 1 0.0590917 2 0.440 NA
8:145022657_G_T rs7832643 08 145022657 G T NA 0 0 60117.6 81388.5 27299 7.85803e-10 168805 0.402791 0.99201 0.99201 0 0 2379.25 3139.95 1151.81 0 6671 0.408002 0.990975 0.990975 0 0 57738.3 78248.5 26147.2 -1.25211e-12 162134 0.402577 0.992053 0.992053 135986 -28076.5 6 -28075.7 0.0226943 0.0180805 0.209412 1 0.209708 2 0.440 NA
9:2640759_A_G rs3780181 09 2640759 A G NA 0 0 146910 21133.8 761.239 2.00816e-09 168805 0.067108 0.984494 0.984494 0 0 5847.8 799.592 23.6118 0 6671 0.0634699 0.983751 0.983751 0 0 141062 20334.3 737.627 -4.52882e-12 162134 0.0672577 0.984523 0.984523 22656.3 -28076.5 6 -28075.1 -0.060629 0.0365165 0.0968507 1 0.0940995 2 0.450 NA
9:15304782_C_A rs686030 09 15304782 C A NA 0 0 3356.93 41157.8 124290 -3.49246e-10 168805 0.141796 0.997796 0.997796 0 0 144.267 1668.2 4858.53 0 6671 0.14666 0.997926 0.997926 0 0 3212.66 39489.6 119432 1.65201e-13 162134 0.141596 0.99779 0.99779 47871.7 -28076.5 6 -28075.1 -0.0416255 0.0250432 0.0964828 1 0.0979868 2 0.440 NA
9:16904846_C_T rs7033354 09 16904846 C T NA 0 0 17469.5 73555.4 77780.1 -1.97906e-09 168805 0.32136 0.997689 0.997689 0 0 690.737 2893.97 3086.29 0 6671 0.32045 0.997928 0.997928 0 0 16778.8 70661.4 74693.8 -6.05738e-13 162134 0.321398 0.997679 0.997679 108494 -28076.5 6 -28076.5 0.004492 0.0189601 0.81272 1 0.812675 2 0.440 NA
rs1883025 rs1883025 09 107664301 C T NA 0 0 93679 64158 10968 0 168805 0.25501 1 1 0 0 3611 2583 477 0 6671 0.265103 1 1 0 0 90068 61575 10491 0 162134 0.254595 1 1 86094 -28076.5 6 -28072.4 0.0574575 0.0200415 0.00414486 1 0.00430263 3 0.590 NA
9:107684230_T_G rs2472509 09 107684230 T G NA 0 0 76739.2 73998.5 18067.3 -1.60071e-09 168805 0.326214 0.982521 0.982521 0 0 2992.95 2974.27 703.776 0 6671 0.328424 0.982619 0.982619 0 0 73746.2 71024.3 17363.5 -7.35167e-12 162134 0.326123 0.982517 0.982517 110133 -28076.5 6 -28076.3 0.0127764 0.018957 0.500334 1 0.500629 2 0.440 NA
rs8176720 rs8176720 09 136132873 T C NA 0 0 75987 74448 18370 0 168805 0.329339 1 1 0 0 3086 2842 743 0 6671 0.324389 1 1 0 0 72901 71606 17627 0 162134 0.329542 1 1 111188 -28076.5 6 -28076 -0.0185903 0.0188796 0.324782 1 0.3243 2 0.460 NA
rs579459 rs579459 09 136154168 T C NA 0 0 106116 55397 7292 0 168805 0.207284 1 1 0 0 4131 2225 315 0 6671 0.213986 1 1 0 0 101985 53172 6977 0 162134 0.207008 1 1 69981 -28076.5 6 -28075.1 0.0359429 0.0216053 0.0961905 1 0.0972347 2 0.450 NA
10:5196273_A_G rs1781930 10 5196273 A G NA 0 0 5304.27 49438.3 114062 -8.73115e-11 168805 0.177859 0.999551 0.999551 0 0 211.953 1908.32 4550.73 0 6671 0.174803 0.999646 0.999646 0 0 5092.32 47530 109512 -2.30926e-14 162134 0.177984 0.999548 0.999548 60046.8 -28076.5 6 -28076 0.0241205 0.0232872 0.300303 1 0.299144 2 0.440 NA
rs970548 rs970548 10 46013277 A C NA 0 0 95907 62692 10206 0 168805 0.246154 1 1 0 0 3810 2452 409 0 6671 0.245091 1 1 0 0 92097 60240 9797 0 162134 0.246198 1 1 83104 -28076.5 6 -28076.4 -0.00715721 0.0205462 0.72758 1 0.727433 2 0.440 NA
10:65301725_T_C rs7897379 10 65301725 T C NA 0 0 45961.7 84357.7 38485.6 -2.03727e-10 168805 0.477856 0.999147 0.999147 0 0 1851.03 3357.41 1462.56 0 6671 0.470884 0.999185 0.999185 0 0 44110.6 81000.3 37023.1 -2.24709e-13 162134 0.478143 0.999146 0.999146 161329 -28076.5 6 -28075.1 -0.0294903 0.0177292 0.0962372 1 0.0961532 2 0.440 NA
rs2068888 rs2068888 10 94839642 G A NA 0 0 51293 83505 34007 0 168805 0.448799 1 1 0 0 2092 3269 1310 0 6671 0.441388 1 1 0 0 49201 80236 32697 0 162134 0.449104 1 1 151519 -28076.5 6 -28075.1 -0.0294106 0.0177934 0.0983525 1 0.0981779 2 0.450 NA
rs2255141 rs2255141 10 113933886 A G NA 0 0 12702 67216 88887 0 168805 0.27434 1 1 0 0 468 2729 3474 0 6671 0.274696 1 1 0 0 12234 64487 85413 0 162134 0.274326 1 1 92620 -28076.5 6 -28076.5 -0.000990561 0.019809 0.960118 1 0.960121 2 0.460 NA
rs2923084 rs2923084 11 10388782 A G NA 0 0 114332 49160 5313 0 168805 0.177086 1 1 0 0 4540 1908 223 0 6671 0.176435 1 1 0 0 109792 47252 5090 0 162134 0.177113 1 1 59786 -28076.5 6 -28076.5 -0.00518431 0.0231665 0.822925 1 0.822835 2 0.430 NA
11:14276999_G_A rs2303975 11 14276999 G A NA 0 0 133242 33531.9 2030.66 -3.20142e-10 168805 0.111351 0.995876 0.995876 0 0 5268.62 1317.31 85.0627 0 6671 0.111485 0.997013 0.997013 0 0 127974 32214.6 1945.6 -1.09512e-12 162134 0.111345 0.995829 0.995829 37593.2 -28076.5 6 -28076.5 0.00233792 0.0281739 0.933866 1 0.933884 2 0.440 NA
11:18656271_C_T rs10832962 11 18656271 C T NA 0 0 11278.3 64675.4 92851.3 -1.62981e-09 168805 0.258381 0.997116 0.997116 0 0 446.024 2578.53 3646.45 0 6671 0.260124 0.99723 0.99723 0 0 10832.3 62096.8 89204.8 -7.64722e-13 162134 0.258309 0.997111 0.997111 87232 -28076.5 6 -28076.3 -0.0114172 0.0201708 0.571378 1 0.571702 2 0.450 NA
rs326214 rs326214 11 47298360 G A NA 0 0 17693 73637 77475 0 168805 0.322926 1 1 0 0 676 2872 3123 0 6671 0.316594 1 1 0 0 17017 70765 74352 0 162134 0.323186 1 1 109023 -28076.5 6 -28075.1 0.0312068 0.0189804 0.100144 1 0.0995491 2 0.430 NA
rs17788930 rs17788930 11 47752775 A G NA 0 0 72188 76117 20500 0 168805 0.3469 1 1 0 0 2889 2954 828 0 6671 0.345525 1 1 0 0 69299 73163 19672 0 162134 0.346957 1 1 117117 -28076.5 6 -28076.5 -0.00474188 0.0185381 0.798112 1 0.798067 2 0.440 NA
11:51512090_T_C rs11246602 11 51512090 T C NA 0 0 126930 38904.8 2969.88 2.50293e-09 168805 0.132829 0.998729 0.998729 0 0 5039.07 1522.76 109.169 0 6671 0.130497 0.998676 0.998676 0 0 121891 37382 2860.71 -5.86553e-12 162134 0.132925 0.998731 0.998731 44844.6 -28076.5 6 -28076.1 -0.0231014 0.0262592 0.378997 1 0.37775 2 0.440 NA
11:55324308_A_G rs12226802 11 55324308 A G NA 0 0 128116 37922 2766.8 -2.91038e-11 168805 0.128715 0.99974 0.99974 0 0 5080.6 1483.65 106.741 0 6671 0.127203 0.999392 0.999392 0 0 123036 36438.3 2660.06 -2.45137e-13 162134 0.128778 0.999754 0.999754 43455.6 -28076.5 6 -28076.3 -0.0155915 0.0265526 0.557075 1 0.556374 2 0.450 NA
rs174532 rs174532 11 61548874 G A NA 0 0 83919 70146 14740 0 168805 0.295092 1 1 0 0 3257 2787 627 0 6671 0.302878 1 1 0 0 80662 67359 14113 0 162134 0.294772 1 1 99626 -28076.5 6 -28074.7 0.036422 0.0192328 0.0582598 1 0.0588176 2 0.440 NA
rs1535 rs1535 11 61597972 A G NA 0 0 71772 76617 20416 0 168805 0.347884 1 1 0 0 2863 3004 804 0 6671 0.345675 1 1 0 0 68909 73613 19612 0 162134 0.347975 1 1 117449 -28076.5 6 -28076.4 -0.0099952 0.0185823 0.590654 1 0.590479 2 0.440 NA
rs12801636 rs12801636 11 65391317 G A NA 0 0 101556 58636 8613 0 168805 0.224703 1 1 0 0 4007 2316 348 0 6671 0.225753 1 1 0 0 97549 56320 8265 0 162134 0.22466 1 1 75862 -28076.5 6 -28076.4 0.00683975 0.0211097 0.745931 1 0.746073 2 0.460 NA
rs499974 rs499974 11 75455021 C A NA 0 0 120163 44559 4083 0 168805 0.156171 1 1 0 0 4744 1761 166 0 6671 0.156873 1 1 0 0 115419 42798 3917 0 162134 0.156142 1 1 52725 -28076.5 6 -28076.5 0.00578042 0.0243252 0.812167 1 0.812279 2 0.440 NA
11:116639104_A_G rs10790162 11 116639104 A G NA 0 0 757.647 21320.3 146727 0 168805 0.067639 0.99855 0.99855 0 0 26 896.588 5748.41 0 6671 0.0710979 0.998505 0.998505 0 0 731.647 20423.7 140979 -1.15463e-14 162134 0.0674967 0.998552 0.998552 22835.6 -28076.5 6 -28075.1 -0.0570205 0.0344727 0.0981122 1 0.100635 2 0.460 NA
rs603446 rs603446 11 116654435 C T NA 0 0 50490 83611 34704 0 168805 0.453242 1 1 0 0 2011 3295 1365 0 6671 0.451581 1 1 0 0 48479 80316 33339 0 162134 0.45331 1 1 153019 -28076.5 6 -28076.4 -0.00904548 0.0177603 0.610536 1 0.610489 2 0.440 NA
11:122534504_T_C rs7117842 11 122534504 T C NA 0 0 67557.1 78108.2 23139.7 -6.37374e-09 168805 0.368436 0.989007 0.989007 0 0 2671.2 3088.83 910.969 0 6671 0.368068 0.988912 0.988912 0 0 64885.9 75019.3 22228.7 -1.85807e-12 162134 0.368451 0.989011 0.989011 124388 -28076.5 6 -28076.5 -0.0003259 0.0183758 0.98585 1 0.985849 1 0.300 NA
rs11220462 rs11220462 11 126243952 G A NA 0 0 127125 38715 2965 0 168805 0.132238 1 1 0 0 4954 1609 108 0 6671 0.136786 1 1 0 0 122171 37106 2857 0 162134 0.132051 1 1 44645 -28076.5 6 -28075.2 0.0408719 0.0257255 0.112113 1 0.113751 2 0.440 NA
12:20463526_A_G rs11045163 12 20463526 A G NA 0 0 54789.1 82709.5 31306.4 2.70666e-09 168805 0.430444 0.995014 0.995014 0 0 2233.29 3221.2 1216.52 0 6671 0.423792 0.994419 0.994419 0 0 52555.8 79488.3 30089.9 -2.52687e-12 162134 0.430718 0.995039 0.995039 145322 -28076.5 6 -28075.4 -0.026996 0.0179278 0.132114 1 0.131872 2 0.440 NA
12:57844049_C_T rs3741414 12 57844049 C T NA 0 0 97361.6 61550.9 9892.52 -8.73115e-11 168805 0.240917 0.999162 0.999162 0 0 3929.06 2351.02 390.922 0 6671 0.234812 0.999341 0.999341 0 0 93432.5 59199.9 9501.6 -4.10072e-12 162134 0.241168 0.999155 0.999155 81335.9 -28076.5 6 -28074.8 -0.0385392 0.0208468 0.0645034 1 0.0636695 2 0.450 NA
rs10861661 rs10861661 12 107174646 A C NA 0 0 95866 62632 10307 0 168805 0.246574 1 1 0 0 3821 2456 394 0 6671 0.243142 1 1 0 0 92045 60176 9913 0 162134 0.246716 1 1 83246 -28076.5 6 -28076.1 -0.0191308 0.0205816 0.352624 1 0.351897 2 0.440 NA
12:109950144_A_G rs2241210 12 109950144 A G NA 0 0 38234.9 84224 46346 3.20142e-10 168805 0.475975 0.999795 0.999795 0 0 1510.36 3347.53 1813.11 0 6671 0.477309 0.999775 0.999775 0 0 36724.6 80876.5 44532.9 -1.35003e-13 162134 0.47592 0.999796 0.999796 160694 -28076.5 6 -28076.5 -0.00466648 0.0176996 0.792051 1 0.792057 2 0.440 NA
rs653178 rs653178 12 112007756 C T NA 0 0 39267 84516 45022 0 168805 0.482954 1 1 0 0 1629 3235 1807 0 6671 0.486659 1 1 0 0 37638 81281 43215 0 162134 0.482801 1 1 163050 -28076.5 6 -28076.1 -0.0161327 0.0177123 0.362391 1 0.362423 2 0.460 NA
12:112310580_G_A rs6489818 12 112310580 G A NA 0 0 115048 48539.3 5217.39 -2.91038e-11 168805 0.174681 0.99977 0.99977 0 0 4572.71 1908.3 189.996 0 6671 0.17151 0.999816 0.999816 0 0 110476 46631 5027.39 -9.9476e-14 162134 0.174811 0.999768 0.999768 58974.1 -28076.5 6 -28076 -0.0231972 0.0234073 0.321673 1 0.320536 2 0.450 NA
12:121376416_C_T rs1186380 12 121376416 C T NA 0 0 94890.1 63504.5 10410.4 3.52156e-09 168805 0.249771 0.991326 0.991326 0 0 3771.87 2497.03 402.094 2.22045e-16 6671 0.247431 0.991266 0.991266 0 0 91118.2 61007.4 10008.3 -4.18288e-12 162134 0.249868 0.991329 0.991329 84325.3 -28076.5 6 -28076.3 -0.012479 0.0206053 0.544767 1 0.544379 2 0.440 NA
12:121416650_A_C rs1169288 12 121416650 A C NA 0 0 79172.9 72862.6 16769.6 5.96629e-09 168805 0.315162 0.989274 0.989274 0 0 3126.51 2851.49 693.008 6.66134e-16 6671 0.317606 0.989366 0.989366 0 0 76046.4 70011.1 16076.6 -7.94298e-12 162134 0.315061 0.98927 0.98927 106402 -28076.5 6 -28076.2 0.0135074 0.0190914 0.479247 1 0.479581 2 0.440 NA
12:125259888_A_G rs838876 12 125259888 A G NA 0 0 16984 73183.8 78637.2 -1.09139e-08 168805 0.317383 0.977382 0.977382 0 0 705.055 2822.16 3143.78 0 6671 0.317214 0.975307 0.975307 0 0 16278.9 70361.6 75493.5 -4.30389e-12 162134 0.31739 0.977467 0.977467 107152 -28076.5 6 -28076.5 0.000655821 0.0192292 0.972793 1 0.972789 1 0.300 NA
12:125283766_C_T rs10773105 12 125283766 C T NA 0 0 41037 84452.5 43315.5 9.31323e-10 168805 0.493251 0.997012 0.997012 0 0 1628.65 3339.51 1702.84 0 6671 0.494439 0.997355 0.997355 0 0 39408.3 81113 41612.7 -4.85834e-12 162134 0.493202 0.996998 0.996998 166526 -28076.5 6 -28076.5 -0.0045467 0.0177082 0.797366 1 0.797368 2 0.460 NA
rs4942486 rs4942486 13 32953388 T C NA 0 0 38244 84009 46552 0 168805 0.475392 1 1 0 0 1542 3330 1799 0 6671 0.480738 1 1 0 0 36702 80679 44753 0 162134 0.475172 1 1 160497 -28076.5 6 -28075.7 -0.0223959 0.0176674 0.204925 1 0.204988 2 0.450 NA
rs1341267 rs1341267 13 95284980 C A NA 0 0 27107 81006 60692 0 168805 0.400521 1 1 0 0 1108 3164 2399 0 6671 0.403238 1 1 0 0 25999 77842 58293 0 162134 0.40041 1 1 135220 -28076.5 6 -28076.2 -0.0127067 0.0180063 0.480386 1 0.480553 2 0.440 NA
rs8017377 rs8017377 14 24883887 G A NA 0 0 46734 84146 37925 0 168805 0.473908 1 1 0 0 1900 3227 1544 0 6671 0.473317 1 1 0 0 44834 80919 36381 0 162134 0.473932 1 1 159996 -28076.5 6 -28076.5 -0.00253073 0.0176951 0.886275 1 0.886273 2 0.460 NA
rs4983559 rs4983559 14 105277209 G A NA 0 0 24996 80276 63533 0 168805 0.385853 1 1 0 0 973 3168 2530 0 6671 0.383301 1 1 0 0 24023 77108 61003 0 162134 0.385959 1 1 130268 -28076.5 6 -28076.3 0.0108838 0.018205 0.549944 1 0.54979 2 0.440 NA
rs2412710 rs2412710 15 42683787 G A NA 0 0 162712 6036 57 0 168805 0.0182163 1 1 0 0 6449 220 2 0 6671 0.0167891 1 1 0 0 156263 5816 55 0 162134 0.018275 1 1 6150 -28076.5 6 -28075.6 -0.0882189 0.0686639 0.198865 1 0.192954 3 0.590 NA
15:44211273_T_C rs492571 15 44211273 T C NA 0 0 154997 13516.6 291.4 -2.03727e-10 168805 0.0417623 0.997948 0.997948 0 0 6151.11 510.871 9.01961 0 6671 0.0396425 0.998568 0.998568 0 0 148846 13005.7 282.38 -1.36247e-12 162134 0.0418495 0.997923 0.997923 14099.4 -28076.5 6 -28075.7 -0.0565746 0.0453121 0.211829 1 0.208165 2 0.440 NA
rs1532085 rs1532085 15 58683366 A G NA 0 0 25464 80068 63273 0 168805 0.38801 1 1 0 0 998 3147 2526 0 6671 0.385474 1 1 0 0 24466 76921 60747 0 162134 0.388114 1 1 130996 -28076.5 6 -28076.3 0.0120875 0.0181468 0.505351 1 0.505171 2 0.450 NA
15:58731153_G_C rs261342 15 58731153 G C NA 0 0 8259 57945.9 102600 -4.07454e-09 168805 0.220562 0.988323 0.988323 0 0 305.322 2315.33 4050.35 0 6671 0.219306 0.98855 0.98855 0 0 7953.68 55630.6 98549.7 -2.39542e-12 162134 0.220614 0.988314 0.988314 74463.9 -28076.5 6 -28076.5 0.00568217 0.0214617 0.791195 1 0.791094 2 0.450 NA
rs2652834 rs2652834 15 63396867 A G NA 0 0 5855 51364 111586 0 168805 0.186825 1 1 0 0 213 1988 4470 0 6671 0.180932 1 1 0 0 5642 49376 107116 0 162134 0.187067 1 1 63074 -28076.5 6 -28074.9 0.0405481 0.0229599 0.0773895 1 0.0762206 2 0.440 NA
15:72566615_C_T rs1035744 15 72566615 C T NA 0 0 11981.9 66630.2 90192.9 -6.98492e-10 168805 0.268339 0.995116 0.995116 0 0 461.035 2670.2 3539.77 0 6671 0.269245 0.995046 0.995046 0 0 11520.9 63960 86653.2 -9.98757e-13 162134 0.268302 0.995119 0.995119 90594 -28076.5 6 -28076.5 -0.00516766 0.0200195 0.796306 1 0.796378 2 0.430 NA
rs3198697 rs3198697 16 15129940 C T NA 0 0 59273 81499 28033 0 168805 0.407467 1 1 0 0 2320 3243 1108 0 6671 0.409159 1 1 0 0 56953 78256 26925 0 162134 0.407398 1 1 137565 -28076.5 6 -28076.4 0.0079664 0.0179745 0.657616 1 0.657688 2 0.440 NA
rs749671 rs749671 16 31088347 G A NA 0 0 66204 79056 23545 0 168805 0.373644 1 1 0 0 2618 3111 942 0 6671 0.374382 1 1 0 0 63586 75945 22603 0 162134 0.373614 1 1 126146 -28076.5 6 -28076.5 0.00203698 0.0182771 0.911259 1 0.911266 2 0.440 NA
16:53799977_T_G rs9930333 16 53799977 T G NA 0 0 55761.1 82534 30509.9 -2.03727e-10 168805 0.425206 0.999851 0.999851 0 0 2159.18 3300.04 1211.78 0 6671 0.428991 0.999815 0.999815 0 0 53601.9 79234 29298.1 -2.1938e-13 162134 0.42505 0.999852 0.999852 143554 -28076.5 6 -28076.1 0.0155801 0.0178617 0.383064 1 0.383227 2 0.440 NA
rs9989419 rs9989419 16 56985139 A G NA 0 0 26238 80764 61803 0 168805 0.394657 1 1 0 0 1042 3234 2395 0 6671 0.398591 1 1 0 0 25196 77530 59408 0 162134 0.394495 1 1 133240 -28076.5 6 -28076.1 -0.0169802 0.0180574 0.34704 1 0.347296 2 0.440 NA
rs5880 rs5880 16 57015091 G C NA 0 0 150647 17613 545 0 168805 0.0553982 1 1 0 0 5973 677 21 0 6671 0.05389 1 1 0 0 144674 16936 524 0 162134 0.0554603 1 1 18703 -28076.5 6 -28076.2 -0.0299202 0.0390596 0.443668 1 0.441784 2 0.430 NA
rs16942887 rs16942887 16 67928042 G A NA 0 0 132066 34458 2281 0 168805 0.115577 1 1 0 0 5255 1337 79 0 6671 0.112052 1 1 0 0 126811 33121 2202 0 162134 0.115722 1 1 39020 -28076.5 6 -28075.6 -0.0375382 0.0279923 0.179915 1 0.177966 2 0.440 NA
16:72057282_A_G rs2288002 16 72057282 A G NA 0 0 31920.5 82836.5 54048 1.30967e-09 168805 0.434458 0.994851 0.994851 0 0 1288.75 3284.83 2097.42 2.22045e-16 6671 0.43939 0.995957 0.995957 0 0 30631.8 79551.6 51950.6 -3.81473e-13 162134 0.434256 0.994805 0.994805 146678 -28076.5 6 -28075.8 -0.0205587 0.017837 0.249079 1 0.249263 2 0.450 NA
rs2000999 rs2000999 16 72108093 G A NA 0 0 110785 51909 6111 0 168805 0.189956 1 1 0 0 4481 1969 221 0 6671 0.180708 1 1 0 0 106304 49940 5890 0 162134 0.190336 1 1 64131 -28076.5 6 -28072.5 -0.0646036 0.022953 0.00488379 1 0.0046192 3 0.590 NA
rs2925979 rs2925979 16 81534790 T C NA 0 0 15229 70898 82678 0 168805 0.300216 1 1 0 0 575 2814 3282 0 6671 0.297107 1 1 0 0 14654 68084 79396 0 162134 0.300344 1 1 101356 -28076.5 6 -28076.1 0.0173495 0.01933 0.369429 1 0.368912 2 0.430 NA
rs314253 rs314253 17 7091650 T C NA 0 0 71541 76593 20671 0 168805 0.349323 1 1 0 0 2834 2995 842 0 6671 0.350697 1 1 0 0 68707 73598 19829 0 162134 0.349267 1 1 117935 -28076.5 6 -28076.5 0.0054822 0.018502 0.766998 1 0.767055 2 0.440 NA
rs4791641 rs4791641 17 8161149 C T NA 0 0 41736 84267 42802 0 168805 0.496843 1 1 0 0 1719 3268 1684 0 6671 0.497377 1 1 0 0 40017 80999 41118 0 162134 0.496605 1 1 167739 -28076.5 6 -28075.6 -0.0235893 0.0176737 0.18197 1 0.181964 2 0.430 NA
17:37821435_G_T rs931992 17 37821435 G T NA 0 0 18768.5 75068.4 74968.1 -8.73115e-11 168805 0.333537 0.998027 0.998027 0 0 785.69 2988.22 2897.09 0 6671 0.341748 0.99803 0.99803 0 0 17982.8 72080.2 72071 -2.20268e-13 162134 0.333199 0.998027 0.998027 112605 -28076.5 6 -28074.6 -0.0361655 0.0186621 0.052634 1 0.0530526 2 0.470 NA
rs8077889 rs8077889 17 41878166 A C NA 0 0 104201 56904 7700 0 168805 0.214164 1 1 0 0 4141 2243 287 0 6671 0.211138 1 1 0 0 100060 54661 7413 0 162134 0.214289 1 1 72304 -28076.5 6 -28076.1 -0.0185608 0.0216602 0.391497 1 0.39072 2 0.440 NA
17:45391804_T_C rs7225700 17 45391804 T C NA 0 0 21067.7 77414.2 70323.1 0 168805 0.354106 0.999543 0.999543 0 0 866.631 3098.39 2705.98 0 6671 0.362138 0.999528 0.999528 0 0 20201.1 74315.8 67617.1 -1.95399e-14 162134 0.353775 0.999543 0.999543 119550 -28076.5 6 -28074.8 -0.0341563 0.0184247 0.0637639 1 0.0641485 2 0.440 NA
17:66882466_T_G rs4148005 17 66882466 T G NA 0 0 78631 73348.5 16825.5 -2.15368e-09 168805 0.316932 0.998333 0.998333 0 0 3094.89 2906.61 669.494 0 6671 0.318213 0.998552 0.998552 0 0 75536.1 70441.9 16156 -3.74878e-12 162134 0.316879 0.998324 0.998324 106999 -28076.5 6 -28076.4 0.00687975 0.0190269 0.717666 1 0.717769 2 0.450 NA
17:76388202_A_G rs4969178 17 76388202 A G NA 0 0 25475.4 80160.6 63169 2.91038e-10 168805 0.388352 0.976262 0.976262 0 0 1014.65 3134.89 2521.47 -4.44089e-16 6671 0.387062 0.976833 0.976833 0 0 24460.8 77025.7 60647.5 -1.12774e-11 162134 0.388405 0.976238 0.976238 131111 -28076.5 6 -28076.4 0.0067841 0.0183541 0.711664 1 0.711597 2 0.440 NA
rs4939883 rs4939883 18 47167214 T C NA 0 0 5334 49951 113520 0 168805 0.179553 1 1 0 0 205 1903 4563 0 6671 0.173362 1 1 0 0 5129 48048 108957 0 162134 0.179808 1 1 60619 -28076.5 6 -28074.9 0.042 0.0233983 0.0726535 1 0.0714687 2 0.460 NA
18:47209143_C_T rs11660468 18 47209143 C T NA 0 0 62371.9 80471.8 25961.3 2.50293e-09 168805 0.392152 0.997552 0.997552 0 0 2378.98 3202.67 1089.36 0 6671 0.403341 0.99724 0.99724 0 0 59992.9 77269.1 24872 -3.884e-12 162134 0.391692 0.997565 0.997565 132394 -28076.5 6 -28073 0.04794 0.0180441 0.00788806 1 0.00797838 2 0.480 NA
18:57798110_C_T rs952044 18 57798110 C T NA 0 0 76045.3 74621.2 18138.5 2.00816e-09 168805 0.32848 0.990387 0.990387 0 0 2999.16 2931.95 739.89 0 6671 0.330665 0.99086 0.99086 0 0 73046.1 71689.3 17398.6 -2.47047e-12 162134 0.32839 0.990368 0.990368 110898 -28076.5 6 -28076.4 0.0100602 0.0188878 0.594292 1 0.594485 2 0.490 NA
19:8431581_G_A rs2278236 19 8431581 G A NA 0 0 39440.5 84435.2 44929.3 3.49246e-10 168805 0.483742 0.997601 0.997601 0 0 1581.08 3286.33 1803.59 0 6671 0.483323 0.997419 0.997419 0 0 37859.4 81148.8 43125.7 -3.62377e-12 162134 0.483759 0.997608 0.997608 163316 -28076.5 6 -28076.5 0.000713115 0.0177182 0.967896 1 0.967895 1 0.310 NA
rs6511720 rs6511720 19 11202306 G T NA 0 0 131097 35341 2367 0 168805 0.118702 1 1 0 0 5156 1412 103 0 6671 0.121271 1 1 0 0 125941 33929 2264 0 162134 0.118596 1 1 40075 -28076.5 6 -28076.1 0.0237304 0.0270904 0.381045 1 0.382353 2 0.490 NA
19:11227602_C_T rs688 19 11227602 C T NA 0 0 50759.3 83816.5 34229.1 0 168805 0.451038 0.999298 0.999298 0 0 1964.25 3349.89 1356.86 0 6671 0.454475 0.999169 0.999169 0 0 48795.1 80466.7 32872.3 -3.0731e-13 162134 0.450896 0.999304 0.999304 152275 -28076.5 6 -28076.1 0.0148814 0.0177807 0.402624 1 0.402723 2 0.470 NA
19:19407718_T_C rs10401969 19 19407718 T C NA 0 0 143842 23988.7 974.757 -3.7835e-10 168805 0.076829 0.997492 0.997492 0 0 5654.96 962.188 53.8549 0 6671 0.0801902 0.996338 0.996338 0 0 138187 23026.6 920.902 -5.24025e-13 162134 0.0766908 0.997542 0.997542 25938.3 -28076.5 6 -28075.6 0.0440395 0.0326617 0.177545 1 0.18 2 0.470 NA
rs731839 rs731839 19 33899065 G A NA 0 0 18965 75277 74563 0 168805 0.335319 1 1 0 0 734 2988 2949 0 6671 0.333983 1 1 0 0 18231 72289 71614 0 162134 0.335374 1 1 113207 -28076.5 6 -28076.5 0.00411867 0.0187487 0.826122 1 0.826086 2 0.470 NA
19:35556744_T_C rs1688030 19 35556744 T C NA 0 0 776.816 21059.6 146969 1.74623e-10 168805 0.0669804 0.998332 0.998332 0 0 32.0039 842.588 5796.41 0 6671 0.0679505 0.99769 0.99769 0 0 744.812 20217 141172 -4.17444e-14 162134 0.0669404 0.998359 0.998359 22613.2 -28076.5 6 -28076.4 -0.0170725 0.03515 0.627177 1 0.627958 2 0.500 NA
rs6859 rs6859 19 45382034 A G NA 0 0 30276 81880 56649 0 168805 0.421883 1 1 0 0 1241 3218 2212 0 6671 0.427222 1 1 0 0 29035 78662 54437 0 162134 0.421664 1 1 142432 -28076.5 6 -28075.7 -0.022824 0.0178194 0.200246 1 0.200481 2 0.490 NA
rs7254892 rs7254892 19 45389596 G A NA 0 0 158276 10393 136 0 168805 0.0315897 1 1 0 0 6243 421 7 0 6671 0.0326038 1 1 0 0 152033 9972 129 0 162134 0.031548 1 1 10665 -28076.5 6 -28076.3 0.028962 0.0499983 0.562414 1 0.564001 2 0.480 NA
rs492602 rs492602 19 49206417 A G NA 0 0 41172 84307 43326 0 168805 0.49362 1 1 0 0 1611 3388 1672 0 6671 0.495428 1 1 0 0 39561 80919 41654 0 162134 0.493545 1 1 166651 -28076.5 6 -28076.5 -0.00266153 0.0177559 0.880847 1 0.880848 2 0.450 NA
rs17695224 rs17695224 19 52324216 G A NA 0 0 90766 66116 11923 0 168805 0.266467 1 1 0 0 3577 2650 444 0 6671 0.265178 1 1 0 0 87189 63466 11479 0 162134 0.26652 1 1 89962 -28076.5 6 -28076.4 -0.00708961 0.0200372 0.723472 1 0.723337 2 0.440 NA
rs103294 rs103294 19 54797848 C T NA 0 0 101692 58578 8535 0 168805 0.224069 1 1 0 0 3978 2349 344 0 6671 0.227627 1 1 0 0 97714 56229 8191 0 162134 0.223923 1 1 75648 -28076.5 6 -28075.9 0.0234741 0.0211233 0.266442 1 0.267372 2 0.440 NA
rs364585 rs364585 20 12962718 A G NA 0 0 25892 80395 62518 0 168805 0.391514 1 1 0 0 1021 3140 2510 0 6671 0.388398 1 1 0 0 24871 77255 60008 0 162134 0.391642 1 1 132179 -28076.5 6 -28076.2 0.0145306 0.0181305 0.422874 1 0.422645 2 0.450 NA
rs2328223 rs2328223 20 17845921 A C NA 0 0 111829 51118 5858 0 168805 0.186114 1 1 0 0 4388 2055 228 0 6671 0.188203 1 1 0 0 107441 49063 5630 0 162134 0.186028 1 1 62834 -28076.5 6 -28076.3 0.0147556 0.0226197 0.514186 1 0.514778 2 0.440 NA
20:34154741_C_T rs7264396 20 34154741 C T NA 0 0 105244 56108 7452.93 -1.16415e-10 168805 0.210343 0.999705 0.999705 0 0 4162.79 2222.34 285.875 0 6671 0.20942 0.999668 0.999668 0 0 101081 53885.7 7167.06 -1.15463e-14 162134 0.210381 0.999707 0.999707 71013.9 -28076.5 6 -28076.5 -0.00388734 0.0217488 0.858143 1 0.858095 2 0.440 NA
20:39180436_T_C rs6016381 20 39180436 T C NA 0 0 61648.2 80757.4 26399.4 5.93718e-09 168805 0.395593 0.976298 0.976298 0 0 2492.56 3132.57 1045.87 -4.44089e-16 6671 0.391568 0.976657 0.976657 0 0 59155.6 77624.8 25353.5 -1.05913e-11 162134 0.395759 0.976283 0.976283 133556 -28076.5 6 -28076.1 -0.0156289 0.0183455 0.39426 1 0.394012 2 0.460 NA
20:39724338_T_C rs6065311 20 39724338 T C NA 0 0 45519.7 84821.7 38463.6 2.61934e-10 168805 0.4791 0.999483 0.999483 0 0 1805.07 3412.91 1453.02 0 6671 0.473614 0.999661 0.999661 0 0 43714.7 81408.8 37010.5 -2.66454e-14 162134 0.479325 0.999476 0.999476 161749 -28076.5 6 -28075.5 -0.0253662 0.0177674 0.153384 1 0.153304 2 0.450 NA
rs1800961 rs1800961 20 43042364 C T NA 0 0 158424 10215 166 0 168805 0.0312402 1 1 0 0 6264 401 6 0 6671 0.0309549 1 1 0 0 152160 9814 160 0 162134 0.0312519 1 1 10547 -28076.5 6 -28076.5 -0.0115221 0.0509984 0.821256 1 0.820964 2 0.440 NA
20:44585420_A_G rs4465830 20 44585420 A G NA 0 0 111505 51445.7 5854.49 2.61934e-10 168805 0.187064 0.999586 0.999586 0 0 4428.47 2001.44 241.082 0 6671 0.18615 0.999584 0.999584 0 0 107076 49444.3 5613.4 -5.57776e-13 162134 0.187102 0.999586 0.999586 63154.7 -28076.5 6 -28076.5 -0.00525002 0.0227288 0.817326 1 0.817236 2 0.450 NA
rs181362 rs181362 22 21932068 C T NA 0 0 110552 51964 6289 0 168805 0.191173 1 1 0 0 4392 2048 231 0 6671 0.188128 1 1 0 0 106160 49916 6058 0 162134 0.191299 1 1 64542 -28076.5 6 -28076 -0.0229011 0.0225769 0.310411 1 0.309345 2 0.450 NA
rs5763662 rs5763662 22 30378703 C T NA 0 0 161399 7328 78 0 168805 0.0221676 1 1 0 0 6389 281 1 0 6671 0.0212112 1 1 0 0 155010 7047 77 0 162134 0.0222069 1 1 7484 -28076.5 6 -28076.3 -0.0414055 0.0613752 0.499911 1 0.497301 2 0.450 NA
22:38595411_G_A rs3761445 22 38595411 G A NA 0 0 27446.3 80686.2 60672.5 -1.19326e-09 168805 0.401584 0.998244 0.998244 0 0 1046.89 3161.86 2462.25 0 6671 0.393917 0.998312 0.998312 0 0 26399.4 77524.3 58210.2 -2.93099e-13 162134 0.4019 0.998242 0.998242 135579 -28076.5 6 -28074.9 0.0325784 0.0180483 0.0710641 1 0.0707646 2 0.460 NA
# Completed successfully at 2019-06-26 17:49:10
