# Supplementary material for: Predicting the effect of statins on cancer risk using genetic variants from a Mendelian randomization study in the UK Biobank
Source: eLife. 2020 Oct 13;9:e57191. doi: 10.7554/eLife.57191 (PMC7553780; doi:10.7554/eLife.57191)
Supplement: Source data 1. [file elife-57191-data1.zip › Steve_April_ca_thyroid.out]

# Analysis: "SNPTEST analysis, started 2019-06-21 22:52:44"
#  started: 2019-06-21 23:00:44
# 
# Analysis properties:
#   -cov_names PC1 PC2 PC3 PC4 PC5 PC6 PC7 PC8 PC9 PC10 (user-supplied)
#   -data /scratch/am2609/Gwas/projects/Steve_April/bgen/Steve_April.bgen /scratch/am2609/Gwas/projects/Steve_April/input/cancer.sample (user-supplied)
#   -exclude_samples /scratch/am2609/Gwas/input_all/exclusion_list.txt (user-supplied)
#   -frequentist 1 (user-supplied)
#   -method newml (user-supplied)
#   -o /scratch/am2609/Gwas/projects/Steve_April/output/Steve_April_ca_thyroid.out (user-supplied)
#   -pheno ca_thyroid (user-supplied)
# 
alternate_ids rsid chromosome position alleleA alleleB incorrectly_coded all_A all_B all_AA all_AB all_BB all_NULL all_total all_maf all_info all_impute_info cases_A cases_B cases_AA cases_AB cases_BB cases_NULL cases_total cases_maf cases_info cases_impute_info controls_A controls_B controls_AA controls_AB controls_BB controls_NULL controls_total controls_maf controls_info controls_impute_info frequentist_add_null_ll frequentist_add_alternative_ll frequentist_add_beta_1:add/ca_thyroid=1 frequentist_add_se_1 frequentist_add_wald_pvalue_1 frequentist_add_degrees_of_freedom frequentist_add_lrt_pvalue iterations comment
rs10903129 rs10903129 01 25768937 A G NA 0 0 72176 181083 114384 0 367643 0.442596 1 1 0 0 154 373 275 0 802 0.424564 1 1 0 0 72022 180710 114109 0 366841 0.442636 1 1 -5690.14 -5689.28 0.0664537 0.0505327 0.188489 1 0.187788 2 NA
rs4660293 rs4660293 01 40028180 A G NA 0 0 215542 132037 20064 0 367643 0.234147 1 1 0 0 461 309 32 0 802 0.232544 1 1 0 0 215081 131728 20032 0 366841 0.23415 1 1 -5690.14 -5690.12 -0.011292 0.059273 0.848911 1 0.848763 2 NA
rs2479394 rs2479394 01 55486064 G A NA 0 0 28479 148028 191136 0 367643 0.278784 1 1 0 0 59 329 414 0 802 0.278678 1 1 0 0 28420 147699 190722 0 366841 0.278784 1 1 -5690.14 -5690.14 -0.00208392 0.0558011 0.970209 1 0.970228 1 NA
rs11206510 rs11206510 01 55496039 T C NA 0 0 242656 111981 13006 0 367643 0.187673 1 1 0 0 549 226 27 0 802 0.174564 1 1 0 0 242107 111755 12979 0 366841 0.187701 1 1 -5690.14 -5689.21 -0.0889659 0.065872 0.176828 1 0.172713 3 NA
1:55502137_C_G rs2149041 01 55502137 C G NA 0 0 242393 112210 13040.4 4.07454e-09 367643 0.188077 0.992299 0.992299 0 0 514.188 256.729 31.0824 0 802 0.198812 0.993778 0.993778 0 0 241879 111953 13009.3 6.90648e-12 366841 0.188054 0.992295 0.992295 -5690.14 -5689.49 0.0720542 0.0628349 0.251496 1 0.254967 2 NA
rs2479409 rs2479409 01 55504650 G A NA 0 0 44719 166839 156085 0 367643 0.348541 1 1 0 0 111 357 334 0 802 0.360973 1 1 0 0 44608 166482 155751 0 366841 0.348513 1 1 -5690.14 -5689.62 -0.0532743 0.0520366 0.305937 1 0.307153 2 NA
rs10888897 rs10888897 01 55513061 T C NA 0 0 56462 175531 135650 0 367643 0.392303 1 1 0 0 117 368 317 0 802 0.375312 1 1 0 0 56345 175163 135333 0 366841 0.39234 1 1 -5690.14 -5689.15 0.072454 0.0516607 0.160767 1 0.159554 2 NA
1:55518752_C_T rs7552841 01 55518752 C T NA 0 0 142970 172753 51920.5 2.36905e-08 367643 0.376172 0.933839 0.933839 0 0 309.682 373.298 119.02 0 802 0.381133 0.928148 0.928148 0 0 142660 172379 51801.4 5.4583e-11 366841 0.376161 0.933851 0.933851 -5690.14 -5690.07 0.0200046 0.0534716 0.708317 1 0.708556 2 NA
rs562556 rs562556 01 55524237 G A NA 0 0 11876 108138 247629 0 367643 0.179372 1 1 0 0 16 214 572 0 802 0.153367 1 1 0 0 11860 107924 247057 0 366841 0.179429 1 1 -5690.14 -5686.31 0.187912 0.0693795 0.00675946 1 0.0056544 3 NA
1:55958030_C_T rs1998013 01 55958030 C T NA 0 0 365213 2424.65 5.47451 -1.92085e-09 367643 0.00331245 0.924788 0.924788 0 0 796.192 5.80784 0 0 802 0.00362085 0.943176 0.943176 0 0 364417 2418.84 5.47451 2.75691e-12 366841 0.00331178 0.924744 0.924744 -5690.14 -5690.11 0.108778 0.426654 0.798757 1 0.802542 2 NA
1:62953373_G_A rs10493326 01 62953373 G A NA 0 0 204911 139081 23651.2 4.94765e-09 367643 0.253484 0.986538 0.986538 0 0 451.8 290.204 59.9961 0 802 0.255733 0.989948 0.989948 0 0 204459 138791 23591.2 9.56124e-12 366841 0.253479 0.98653 0.98653 -5690.14 -5690.13 0.00874127 0.0575769 0.87933 1 0.879415 2 NA
1:63133930_G_A rs4587594 01 63133930 G A NA 0 0 154571 167745 45327.3 -3.43425e-09 367643 0.351427 0.999167 0.999167 0 0 326.11 365.004 110.886 0 802 0.365821 0.999378 0.999378 0 0 154245 167380 45216.4 -2.27374e-12 366841 0.351396 0.999166 0.999166 -5690.14 -5689.62 0.0533815 0.0519602 0.304254 1 0.305428 2 NA
1:92993807_C_T rs6603981 01 92993807 C T NA 0 0 16188.4 118977 232477 -3.43425e-09 367643 0.205844 0.997189 0.997189 0 0 37.1725 247.318 517.51 0 802 0.200538 0.998019 0.998019 0 0 16151.2 118730 231960 -2.359e-12 366841 0.205855 0.997188 0.997188 -5690.14 -5689.94 0.0393508 0.0621988 0.526955 1 0.525307 2 NA
rs12133576 rs12133576 01 93816400 A G NA 0 0 50176 170925 146542 0 367643 0.368941 1 1 0 0 104 375 323 0 802 0.363466 1 1 0 0 50072 170550 146219 0 366841 0.368953 1 1 -5690.14 -5689.99 0.0289893 0.0519545 0.576861 1 0.576365 2 NA
rs646776 rs646776 01 109818530 C T NA 0 0 18205 127023 222415 0 367643 0.222271 1 1 0 0 42 273 487 0 802 0.222569 1 1 0 0 18163 126750 221928 0 366841 0.222271 1 1 -5690.14 -5690.14 -0.00575531 0.0601034 0.923714 1 0.923754 2 NA
1:110198727_C_G rs1010167 01 110198727 C G NA 0 0 138015 174554 55073.9 -9.25502e-09 367643 0.387199 0.993892 0.993892 0 0 301.596 378.616 121.788 0 802 0.3879 0.992863 0.992863 0 0 137713 174175 54952.1 -3.67848e-11 366841 0.387197 0.993894 0.993894 -5690.14 -5690.14 0.00445958 0.051508 0.931005 1 0.931017 2 NA
rs267733 rs267733 01 150958836 A G NA 0 0 258995 99148 9500 0 367643 0.160683 1 1 0 0 584 203 15 0 802 0.145262 1 1 0 0 258411 98945 9485 0 366841 0.160717 1 1 -5690.14 -5688.48 -0.127516 0.0709804 0.0724153 1 0.0682282 3 NA
rs12145743 rs12145743 01 156700651 T G NA 0 0 161195 164538 41910 0 367643 0.337771 1 1 0 0 375 342 85 0 802 0.319202 1 1 0 0 160820 164196 41825 0 366841 0.337811 1 1 -5690.14 -5689.02 -0.0801849 0.0536892 0.135306 1 0.133482 3 NA
rs4650994 rs4650994 01 178515312 G A NA 0 0 81154 181922 104567 0 367643 0.468158 1 1 0 0 185 376 241 0 802 0.465087 1 1 0 0 80969 181546 104326 0 366841 0.468165 1 1 -5690.14 -5690.13 0.00661906 0.0500019 0.894687 1 0.894679 2 NA
1:182150978_C_A rs1689797 01 182150978 C A NA 0 0 163441 163324 40878.1 -2.44472e-09 367643 0.333312 0.997402 0.997402 0 0 350.592 362.855 88.5529 0 802 0.336634 0.996365 0.996365 0 0 163091 162961 40789.5 -1.12266e-11 366841 0.333305 0.997405 0.997405 -5690.14 -5690.1 0.0147879 0.0529985 0.780226 1 0.780399 2 NA
rs2642438 rs2642438 01 220970028 A G NA 0 0 32490 153267 181886 0 367643 0.296819 1 1 0 0 55 342 405 0 802 0.281796 1 1 0 0 32435 152925 181481 0 366841 0.296852 1 1 -5690.14 -5689.23 0.0747565 0.0555403 0.178307 1 0.175984 2 NA
1:220985811_T_C rs903319 01 220985811 T C NA 0 0 198725 143094 25823.5 6.98492e-10 367643 0.264851 0.994977 0.994977 0 0 420.851 332.341 48.8078 0 802 0.268053 0.993318 0.993318 0 0 198304 142762 25774.7 -4.63274e-12 366841 0.264844 0.994981 0.994981 -5690.14 -5690.1 0.0172606 0.0566288 0.760516 1 0.760827 2 NA
rs4846914 rs4846914 01 230295691 G A NA 0 0 56760 176045 134838 0 367643 0.393813 1 1 0 0 134 392 276 0 802 0.411471 1 1 0 0 56626 175653 134562 0 366841 0.393774 1 1 -5690.14 -5688.95 -0.0787884 0.0508958 0.121614 1 0.12252 2 NA
1:230419344_G_A rs6680658 01 230419344 G A NA 0 0 216249 131491 19903 2.15368e-09 367643 0.232967 0.986 0.986 0 0 462.122 286.941 52.9373 0 802 0.244898 0.98701 0.98701 0 0 215787 131204 19850.1 4.37161e-12 366841 0.232941 0.985998 0.985998 -5690.14 -5689.47 0.0683268 0.0585368 0.243112 1 0.245907 2 NA
1:234849339_G_A rs2587534 01 234849339 G A NA 0 0 85070.7 183737 98835.1 3.7835e-09 367643 0.48128 0.992502 0.992502 0 0 187.702 385.855 228.443 0 802 0.4746 0.99141 0.99141 0 0 84883 183351 98606.7 -3.89289e-12 366841 0.481295 0.992504 0.992504 -5690.14 -5689.97 0.029736 0.0503115 0.554495 1 0.554402 2 NA
rs1367117 rs1367117 02 21263900 G A NA 0 0 161878 164017 41748 0 367643 0.336621 1 1 0 0 367 342 93 0 802 0.329177 1 1 0 0 161511 163675 41655 0 366841 0.336638 1 1 -5690.14 -5689.82 -0.0428819 0.0532028 0.420238 1 0.419121 2 NA
rs515135 rs515135 02 21286057 T C NA 0 0 11884 108448 247311 0 367643 0.179816 1 1 0 0 32 246 524 0 802 0.193267 1 1 0 0 11852 108202 246787 0 366841 0.179786 1 1 -5690.14 -5689.16 -0.0896231 0.0633489 0.157141 1 0.160957 3 NA
rs1260326 rs1260326 02 27730940 T C NA 0 0 57446 175555 134642 0 367643 0.395012 1 1 0 0 123 390 289 0 802 0.396509 1 1 0 0 57323 175165 134353 0 366841 0.395009 1 1 -5690.14 -5690.12 -0.0102604 0.0511229 0.840933 1 0.840988 2 NA
2:27731212_T_C rs3817588 02 27731212 T C NA 0 0 237991 115461 14190.9 -2.42726e-08 367643 0.195629 0.980656 0.980656 0 0 517.129 251.843 33.0275 0 802 0.198191 0.977859 0.977859 0 0 237474 115210 14157.8 -1.89857e-11 366841 0.195623 0.980662 0.980662 -5690.14 -5690.13 0.0110058 0.0633502 0.862078 1 0.862234 2 NA
rs6544713 rs6544713 02 44073881 T C NA 0 0 38471 160739 168433 0 367643 0.32325 1 1 0 0 92 321 389 0 802 0.314838 1 1 0 0 38379 160418 168044 0 366841 0.323268 1 1 -5690.14 -5689.87 0.0394205 0.0538025 0.463748 1 0.462673 2 NA
rs4148218 rs4148218 02 44099582 G A NA 0 0 245310 109945 12388 0 367643 0.183223 1 1 0 0 510 273 19 0 802 0.19389 1 1 0 0 244800 109672 12369 0 366841 0.183199 1 1 -5690.14 -5689.42 0.0767578 0.0632421 0.224857 1 0.228494 3 NA
rs2710642 rs2710642 02 63149557 G A NA 0 0 39460 161658 166525 0 367643 0.32719 1 1 0 0 94 335 373 0 802 0.32606 1 1 0 0 39366 161323 166152 0 366841 0.327192 1 1 -5690.14 -5690.14 0.000562497 0.0533332 0.991585 1 0.991584 1 NA
2:118576719_T_C rs17508045 02 118576719 T C NA 0 0 306025 58753.3 2864.9 3.49246e-10 367643 0.087698 0.997926 0.997926 0 0 665.294 132.749 3.95686 0 802 0.087695 0.996426 0.996426 0 0 305360 58620.5 2860.95 7.24754e-13 366841 0.087698 0.997929 0.997929 -5690.14 -5690.14 9.84808e-05 0.088515 0.999112 1 0.999112 1 NA
rs2030746 rs2030746 02 121309488 C T NA 0 0 125490 178620 63533 0 367643 0.415738 1 1 0 0 289 374 139 0 802 0.406484 1 1 0 0 125201 178246 63394 0 366841 0.415758 1 1 -5690.14 -5689.85 -0.0390043 0.050923 0.443707 1 0.443169 2 NA
2:135762344_C_T rs16831243 02 135762344 C T NA 0 0 297981 65527.4 4134.64 1.45519e-09 367643 0.100365 0.998032 0.998032 0 0 648.706 141.294 12 0 802 0.103051 0.998379 0.998379 0 0 297332 65386.1 4122.64 4.0572e-12 366841 0.100359 0.998031 0.998031 -5690.14 -5689.66 0.0820582 0.0826753 0.320936 1 0.326111 2 NA
2:165551201_T_C rs7607980 02 165551201 T C NA 0 0 284344 77922.9 5376.6 9.8953e-10 367643 0.120601 0.997628 0.997628 0 0 632.086 160.914 9 0 802 0.111542 0.996578 0.996578 0 0 283711 77761.9 5367.6 7.08411e-12 366841 0.120621 0.99763 0.99763 -5690.14 -5689.62 -0.0805426 0.0795262 0.311165 1 0.306104 2 NA
2:165619163_T_G rs355838 02 165619163 T G NA 0 0 56394.1 175428 135821 -1.33878e-09 367643 0.391979 0.992057 0.992057 0 0 118.459 405.424 278.118 0 802 0.400462 0.98997 0.98997 0 0 56275.6 175023 135543 -5.75184e-12 366841 0.39196 0.992062 0.992062 -5690.14 -5689.92 -0.0343732 0.0513271 0.503056 1 0.503555 2 NA
rs2287623 rs2287623 02 169830155 G A NA 0 0 57765 176327 133551 0 367643 0.39693 1 1 0 0 124 402 276 0 802 0.405237 1 1 0 0 57641 175925 133275 0 366841 0.396912 1 1 -5690.14 -5689.88 -0.0370013 0.0509963 0.468104 1 0.46863 2 NA
rs1047891 rs1047891 02 211540507 C A NA 0 0 172182 158724 36737 0 367643 0.315793 1 1 0 0 374 345 83 0 802 0.318579 1 1 0 0 171808 158379 36654 0 366841 0.315787 1 1 -5690.14 -5690.13 0.00834816 0.053641 0.876325 1 0.876386 2 NA
rs1250229 rs1250229 02 216304384 T C NA 0 0 24475 143800 199368 0 367643 0.262143 1 1 0 0 57 282 463 0 802 0.246883 1 1 0 0 24418 143518 198905 0 366841 0.262176 1 1 -5690.14 -5689.06 0.0852895 0.0582796 0.143343 1 0.140583 3 NA
2:227122216_G_T rs1515110 02 227122216 G T NA 0 0 48616.5 170063 148964 2.56114e-09 367643 0.363526 0.998217 0.998217 0 0 122.627 373.475 305.898 0 802 0.385742 0.998507 0.998507 0 0 48493.9 169689 148658 -6.57874e-12 366841 0.363477 0.998216 0.998216 -5690.14 -5688.43 -0.0955013 0.0513983 0.0631599 1 0.0641663 3 NA
rs11563251 rs11563251 02 234679384 C T NA 0 0 290918 72185 4540 0 367643 0.110522 1 1 0 0 622 171 9 0 802 0.11783 1 1 0 0 290296 72014 4531 0 366841 0.110506 1 1 -5690.14 -5689.71 0.0726973 0.077498 0.348217 1 0.352686 2 NA
3:12296469_G_A rs9875338 03 12296469 G A NA 0 0 132606 176147 58890 -2.91038e-10 367643 0.399745 0.998416 0.998416 0 0 276.176 395.835 129.988 0 802 0.40886 0.999377 0.999377 0 0 132330 175751 58760 -1.27898e-12 366841 0.399725 0.998414 0.998414 -5690.14 -5689.83 0.0403705 0.0508433 0.427185 1 0.427767 2 NA
rs7640978 rs7640978 03 32533010 C T NA 0 0 305159 59567 2917 0 367643 0.0889463 1 1 0 0 665 132 5 0 802 0.0885287 1 1 0 0 304494 59435 2912 0 366841 0.0889473 1 1 -5690.14 -5690.13 -0.0149305 0.0880236 0.86531 1 0.865038 2 NA
Affx-22382690 rs2290547 03 47061183 G A NA 0 0 250154 106011 11478 0 367643 0.175397 1 1 0 0 543 237 22 0 802 0.175187 1 1 0 0 249611 105774 11456 0 366841 0.175398 1 1 -5690.14 -5690.14 -0.00684955 0.0657319 0.917007 1 0.916946 2 NA
3:50113034_A_G rs2240327 03 50113034 A G NA 0 0 100638 183372 83633 1.04774e-09 367643 0.476873 0.999813 0.999813 0 0 231.145 372.843 198.012 0 802 0.479343 0.999644 0.999644 0 0 100407 182999 83435 -1.27898e-13 366841 0.476868 0.999813 0.999813 -5690.14 -5690.07 0.0188233 0.0508843 0.71144 1 0.711463 2 NA
rs13326165 rs13326165 03 52532118 A G NA 0 0 15457 119234 232952 0 367643 0.204204 1 1 0 0 37 257 508 0 802 0.206359 1 1 0 0 15420 118977 232444 0 366841 0.204199 1 1 -5690.14 -5690.12 -0.0137531 0.0619484 0.824306 1 0.824535 2 NA
rs6805251 rs6805251 03 119560606 T C NA 0 0 53883 173728 140032 0 367643 0.382836 1 1 0 0 118 381 303 0 802 0.384663 1 1 0 0 53765 173347 139729 0 366841 0.382832 1 1 -5690.14 -5690.12 -0.0107478 0.0514086 0.834397 1 0.834464 2 NA
rs17345563 rs17345563 03 132209203 A G NA 0 0 289342 73619 4682 0 367643 0.112858 1 1 0 0 637 158 7 0 802 0.107232 1 1 0 0 288705 73461 4675 0 366841 0.11287 1 1 -5690.14 -5689.96 -0.0478783 0.0808338 0.553646 1 0.551167 2 NA
3:135932359_C_T rs687339 03 135932359 C T NA 0 0 19126.1 129473 219044 -5.87897e-09 367643 0.228108 0.997226 0.997226 0 0 48.1176 265.302 488.58 0 802 0.225397 0.997693 0.997693 0 0 19077.9 129207 218556 -1.34861e-11 366841 0.228114 0.997225 0.997225 -5690.14 -5690.12 0.0132577 0.0599312 0.824925 1 0.824718 2 NA
3:156798294_A_G rs1482852 03 156798294 A G NA 0 0 131835 177038 58770 2.21189e-09 367643 0.40063 0.996846 0.996846 0 0 298.894 387.773 115.333 0 802 0.385561 0.9983 0.9983 0 0 131536 176650 58654.7 4.69846e-13 366841 0.400663 0.996843 0.996843 -5690.14 -5689.47 -0.0597084 0.0515276 0.246552 1 0.245521 2 NA
3:170727218_G_A rs10513688 03 170727218 G A NA 0 0 299650 64523.6 3469.13 6.98492e-10 367643 0.0971891 0.999859 0.999859 0 0 644.996 149.004 8 0 802 0.10287 0.999974 0.999974 0 0 299005 64374.5 3461.13 -1.03029e-12 366841 0.0971767 0.999859 0.999859 -5690.14 -5689.81 0.0672439 0.0823029 0.413911 1 0.418051 2 NA
rs6831256 rs6831256 04 3473139 A G NA 0 0 122347 179591 65705 0 367643 0.422966 1 1 0 0 265 401 136 0 802 0.419576 1 1 0 0 122082 179190 65569 0 366841 0.422973 1 1 -5690.14 -5690.14 -0.00375752 0.0507061 0.940928 1 0.940922 2 NA
4:26062990_A_G rs10019888 04 26062990 A G NA 0 0 256257 101247 10139.8 2.09548e-09 367643 0.165277 0.990718 0.990718 0 0 587.945 189.69 24.3647 0 802 0.148641 0.991152 0.991152 0 0 255669 101057 10115.4 1.33866e-11 366841 0.165314 0.990717 0.990717 -5690.14 -5688.58 -0.122965 0.0705614 0.0813912 1 0.0770642 3 NA
rs442177 rs442177 04 88030261 G T NA 0 0 60686 177403 129554 0 367643 0.406338 1 1 0 0 127 386 289 0 802 0.399002 1 1 0 0 60559 177017 129265 0 366841 0.406355 1 1 -5690.14 -5690.02 0.0249712 0.0510744 0.6249 1 0.624615 2 NA
4:88160140_C_T rs10029254 04 88160140 C T NA 0 0 217282 130595 19765.7 -4.07454e-10 367643 0.231375 0.999771 0.999771 0 0 487.29 281.702 33.0078 0 802 0.216782 0.998178 0.998178 0 0 216795 130313 19732.7 -6.82121e-13 366841 0.231407 0.999774 0.999774 -5690.14 -5688.87 -0.0960992 0.0607673 0.11378 1 0.110575 3 NA
rs3822072 rs3822072 04 89741269 G A NA 0 0 110799 182140 74704 0 367643 0.45091 1 1 0 0 234 388 180 0 802 0.466334 1 1 0 0 110565 181752 74524 0 366841 0.450877 1 1 -5690.14 -5689.09 0.0729075 0.0501593 0.146079 1 0.146451 2 NA
rs2602836 rs2602836 04 100014805 A G NA 0 0 64743 179602 123298 0 367643 0.420364 1 1 0 0 136 364 302 0 802 0.396509 1 1 0 0 64607 179238 122996 0 366841 0.420416 1 1 -5690.14 -5688.1 0.103069 0.0511782 0.044017 1 0.0433183 3 NA
rs13107325 rs13107325 04 103188709 C T NA 0 0 314590 51084 1969 0 367643 0.0748307 1 1 0 0 672 126 4 0 802 0.0835411 1 1 0 0 313918 50958 1965 0 366841 0.0748117 1 1 -5690.14 -5689.32 0.11797 0.0906498 0.19313 1 0.200311 3 NA
rs6450176 rs6450176 05 53298025 G A NA 0 0 205174 139039 23430 0 367643 0.252825 1 1 0 0 442 302 58 0 802 0.260599 1 1 0 0 204732 138737 23372 0 366841 0.252808 1 1 -5690.14 -5689.88 0.0410695 0.0569745 0.471008 1 0.472463 2 NA
5:55861786_C_T rs9686661 05 55861786 C T NA 0 0 235368 117459 14815.2 1.10595e-09 367643 0.200044 0.999703 0.999703 0 0 519.976 257.02 25.0039 0 802 0.191414 0.999892 0.999892 0 0 234848 117202 14790.2 -6.03961e-13 366841 0.200063 0.999703 0.999703 -5690.14 -5689.86 -0.0474012 0.0635134 0.455475 1 0.453285 2 NA
5:67714246_A_G rs4976033 05 67714246 A G NA 0 0 131266 176824 59552.2 1.78115e-08 367643 0.402468 0.972517 0.972517 0 0 263.357 413.894 124.749 0 802 0.413586 0.974101 0.974101 0 0 131003 176411 59427.4 5.50511e-11 366841 0.402443 0.972514 0.972514 -5690.14 -5689.69 0.0491067 0.0514712 0.340052 1 0.340772 2 NA
5:74562029_C_G rs2006760 05 74562029 C G NA 0 0 232590 119597 15455.7 1.88011e-08 367643 0.204694 0.974957 0.974957 0 0 520.094 251.753 30.1529 0 802 0.19455 0.978304 0.978304 0 0 232070 119345 15425.6 2.65352e-11 366841 0.204716 0.97495 0.97495 -5690.14 -5689.77 -0.0547283 0.0638877 0.391648 1 0.388968 2 NA
rs7703051 rs7703051 05 74625487 C A NA 0 0 143744 172116 51783 0 367643 0.374932 1 1 0 0 313 372 117 0 802 0.377805 1 1 0 0 143431 171744 51666 0 366841 0.374925 1 1 -5690.14 -5690.08 0.0182637 0.051565 0.723199 1 0.723397 2 NA
5:74648496_G_T rs17238484 05 74648496 G T NA 0 0 220697 127980 18965.4 5.82077e-11 367643 0.225642 0.999474 0.999474 0 0 480.969 277.031 44 0 802 0.227576 0.999865 0.999865 0 0 220216 127703 18921.4 -8.3844e-13 366841 0.225637 0.999473 0.999473 -5690.14 -5690.11 0.0153055 0.0595379 0.797123 1 0.7974 2 NA
rs12916 rs12916 05 74656539 T C NA 0 0 132174 176634 58835 0 367643 0.400258 1 1 0 0 286 389 127 0 802 0.400873 1 1 0 0 131888 176245 58708 0 366841 0.400257 1 1 -5690.14 -5690.13 0.00826614 0.0510586 0.871388 1 0.871423 2 NA
rs4530754 rs4530754 05 122855416 G A NA 0 0 76387 182339 108917 0 367643 0.455759 1 1 0 0 167 409 226 0 802 0.463217 1 1 0 0 76220 181930 108691 0 366841 0.455742 1 1 -5690.14 -5690.02 -0.0252753 0.0501576 0.61432 1 0.614434 2 NA
rs6882076 rs6882076 05 156390297 T C NA 0 0 49177 170283 148183 0 367643 0.36535 1 1 0 0 97 365 340 0 802 0.348504 1 1 0 0 49080 169918 147843 0 366841 0.365387 1 1 -5690.14 -5689.15 0.0736308 0.0524474 0.160349 1 0.158837 2 NA
6:16109163_A_C rs2294261 06 16109163 A C NA 0 0 95768.4 183285 88590.1 2.67755e-09 367643 0.490237 0.994417 0.994417 0 0 220.11 389.478 192.412 0 802 0.482732 0.994034 0.994034 0 0 95548.3 182895 88397.7 9.10205e-12 366841 0.490254 0.994417 0.994417 -5690.14 -5690.05 -0.0218024 0.0501615 0.663821 1 0.663784 2 NA
6:26093141_G_A rs1800562 06 26093141 G A NA 0 0 313477 51911.4 2254.63 2.79397e-09 367643 0.0767329 0.997285 0.997285 0 0 677.863 121.137 3 0 802 0.0792626 0.998775 0.998775 0 0 312799 51790.2 2251.63 2.4869e-12 366841 0.0767274 0.997282 0.997282 -5690.14 -5690.13 0.0145914 0.0927301 0.874966 1 0.875217 2 NA
rs2247056 rs2247056 06 31265490 T C NA 0 0 32592 153707 181344 0 367643 0.297695 1 1 0 0 77 336 389 0 802 0.305486 1 1 0 0 32515 153371 180955 0 366841 0.297678 1 1 -5690.14 -5690.05 -0.0233658 0.0545155 0.668209 1 0.668673 2 NA
6:34563164_A_G rs205262 06 34563164 A G NA 0 0 196653 144337 26652.4 8.14907e-10 367643 0.268796 0.998621 0.998621 0 0 408.075 328.953 64.9725 0 802 0.286096 0.999482 0.999482 0 0 196245 144008 26587.4 8.31335e-13 366841 0.268758 0.998619 0.998619 -5690.14 -5689 0.0840657 0.0553233 0.128628 1 0.130958 3 NA
6:43757896_C_A rs998584 06 43757896 C A NA 0 0 98516.4 183590 85536.2 -1.22818e-08 367643 0.482347 0.994692 0.994692 0 0 219.349 393.737 188.914 0 802 0.481025 0.99502 0.99502 0 0 98297.1 183197 85347.3 -3.695e-11 366841 0.48235 0.994691 0.994691 -5690.14 -5690.14 0.000939306 0.050166 0.985061 1 0.985062 1 NA
rs17789218 rs17789218 06 100600097 T C NA 0 0 209856 135892 21895 0 367643 0.24437 1 1 0 0 494 267 41 0 802 0.217581 1 1 0 0 209362 135625 21854 0 366841 0.244429 1 1 -5690.14 -5687.1 -0.147592 0.0606428 0.0149416 1 0.0136245 3 NA
6:116337503_G_A rs868943 06 116337503 G A NA 0 0 122660 178886 66096.8 -2.50293e-09 367643 0.423073 0.999376 0.999376 0 0 277.008 373.784 151.208 0 802 0.421571 0.999476 0.999476 0 0 122383 178512 65945.6 -4.53326e-12 366841 0.423076 0.999376 0.999376 -5690.14 -5690.12 -0.0103171 0.0506207 0.8385 1 0.838458 2 NA
rs9491696 rs9491696 06 127452639 C G NA 0 0 94122 184018 89503 0 367643 0.493718 1 1 0 0 216 400 186 0 802 0.481297 1 1 0 0 93906 183618 89317 0 366841 0.493745 1 1 -5690.14 -5689.66 -0.049169 0.0500981 0.326369 1 0.326245 2 NA
6:139831757_T_C rs634869 06 139831757 T C NA 0 0 61843.2 177574 128225 -6.40284e-10 367643 0.409719 0.999687 0.999687 0 0 127 388.365 286.635 0 802 0.400477 0.999348 0.999348 0 0 61716.2 177186 127939 2.20268e-13 366841 0.409739 0.999688 0.999688 -5690.14 -5689.86 0.0385571 0.0510139 0.449761 1 0.449195 2 NA
6:152040291_T_C rs12525163 06 152040291 T C NA 0 0 193889 146385 27368.9 7.567e-10 367643 0.27353 0.998573 0.998573 0 0 383.945 354.008 64.0471 0 802 0.300562 0.999223 0.999223 0 0 193505 146031 27304.9 -2.70006e-12 366841 0.273471 0.998571 0.998571 -5690.14 -5687.45 0.127855 0.0546394 0.0192851 1 0.0203485 3 NA
6:160575985_C_T rs2297374 06 160575985 C T NA 0 0 144005 171907 51731.5 -5.76256e-09 367643 0.374507 0.996826 0.996826 0 0 326.204 386.827 88.9686 0 802 0.352098 0.997161 0.997161 0 0 143679 171520 51642.5 -2.66027e-11 366841 0.374556 0.996825 0.996825 -5690.14 -5688.59 -0.0918202 0.052399 0.0797175 1 0.0784053 3 NA
rs1564348 rs1564348 06 160578860 T C NA 0 0 253320 103781 10542 0 367643 0.169818 1 1 0 0 537 240 25 0 802 0.180798 1 1 0 0 252783 103541 10517 0 366841 0.169794 1 1 -5690.14 -5689.44 0.0776257 0.0650504 0.232745 1 0.236606 2 NA
rs702485 rs702485 07 6449272 A G NA 0 0 109073 182191 76379 0 367643 0.455536 1 1 0 0 216 413 173 0 802 0.473192 1 1 0 0 108857 181778 76206 0 366841 0.455497 1 1 -5690.14 -5689.12 0.0716329 0.0501178 0.152921 1 0.153226 2 NA
7:16152174_T_A rs17286602 07 16152174 T A NA 0 0 120209 180211 67223.6 -9.31323e-10 367643 0.42794 0.996459 0.996459 0 0 279.506 369.161 153.333 0 802 0.421339 0.994928 0.994928 0 0 119929 179842 67070.2 -1.02744e-11 366841 0.427954 0.996462 0.996462 -5690.14 -5689.95 -0.0317486 0.0508128 0.532093 1 0.531759 2 NA
rs10282707 rs10282707 07 17911038 C T NA 0 0 133679 176084 57880 0 367643 0.396912 1 1 0 0 285 405 112 0 802 0.392145 1 1 0 0 133394 175679 57768 0 366841 0.396923 1 1 -5690.14 -5690.11 -0.0135814 0.0512332 0.79094 1 0.790841 2 NA
rs12670798 rs12670798 07 21607352 T C NA 0 0 208530 136828 22285 0 367643 0.246704 1 1 0 0 443 306 53 0 802 0.256858 1 1 0 0 208087 136522 22232 0 366841 0.246682 1 1 -5690.14 -5689.76 0.0505689 0.0572685 0.377228 1 0.379185 2 NA
rs4722551 rs4722551 07 25991826 T C NA 0 0 260226 98082 9335 0 367643 0.158784 1 1 0 0 594 190 18 0 802 0.140898 1 1 0 0 259632 97892 9317 0 366841 0.158824 1 1 -5690.14 -5688.14 -0.141234 0.0718098 0.0492084 1 0.0454888 3 NA
rs2073547 rs2073547 07 44582331 A G NA 0 0 245464 109051 13128 0 367643 0.18402 1 1 0 0 534 240 28 0 802 0.184539 1 1 0 0 244930 108811 13100 0 366841 0.184018 1 1 -5690.14 -5690.14 0.000819507 0.0640887 0.989798 1 0.989801 1 NA
rs217386 rs217386 07 44600695 G A NA 0 0 122011 179193 66439 0 367643 0.424421 1 1 0 0 255 408 139 0 802 0.427681 1 1 0 0 121756 178785 66300 0 366841 0.424414 1 1 -5690.14 -5690.1 0.015409 0.0504797 0.760174 1 0.760262 2 NA
rs4917014 rs4917014 07 50305863 T G NA 0 0 170033 160292 37318 0 367643 0.319506 1 1 0 0 339 360 103 0 802 0.352868 1 1 0 0 169694 159932 37215 0 366841 0.319433 1 1 -5690.14 -5686.07 0.150774 0.0524206 0.00402459 1 0.00431405 3 NA
rs17145738 rs17145738 07 72982874 C T NA 0 0 283453 78574 5616 0 367643 0.122138 1 1 0 0 616 177 9 0 802 0.121571 1 1 0 0 282837 78397 5607 0 366841 0.122139 1 1 -5690.14 -5690.14 -0.00736844 0.0763967 0.923163 1 0.923092 2 NA
rs799160 rs799160 07 73060006 C T NA 0 0 96065 183981 87597 0 367643 0.488483 1 1 0 0 201 396 205 0 802 0.497506 1 1 0 0 95864 183585 87392 0 366841 0.488453 1 1 -5690.14 -5689.53 0.0553311 0.050095 0.269366 1 0.269375 2 NA
7:116358044_A_G rs38855 07 116358044 A G NA 0 0 103008 183294 81340.4 -5.93718e-09 367643 0.470531 0.989759 0.989759 0 0 225.62 395.184 181.196 0 802 0.472305 0.988353 0.988353 0 0 102783 182899 81159.2 -5.74119e-12 366841 0.470527 0.989762 0.989762 -5690.14 -5690.13 0.00671265 0.0503763 0.893996 1 0.894002 2 NA
7:130444934_A_G rs3996352 07 130444934 A G NA 0 0 94827.4 183503 89312.7 3.14321e-09 367643 0.4925 0.996092 0.996092 0 0 223.357 372.188 206.455 0 802 0.489463 0.993851 0.993851 0 0 94604 183131 89106.2 -2.99138e-12 366841 0.492507 0.996097 0.996097 -5690.14 -5690.11 -0.0123743 0.0501606 0.805145 1 0.805137 2 NA
rs17173637 rs17173637 07 150529449 T C NA 0 0 308079 56892 2672 0 367643 0.0846419 1 1 0 0 682 112 8 0 802 0.0798005 1 1 0 0 307397 56780 2664 0 366841 0.0846525 1 1 -5690.14 -5689.87 -0.066982 0.092272 0.467888 1 0.463708 2 NA
8:9184231_G_A rs4240624 08 9184231 G A NA 0 0 3037.28 61092.2 303513 1.74623e-10 367643 0.0913478 0.999323 0.999323 0 0 4 165.996 632.004 0 802 0.108476 0.999975 0.999975 0 0 3033.28 60926.2 302881 -1.19371e-12 366841 0.0913104 0.999321 0.999321 -5690.14 -5687.59 -0.186039 0.0804563 0.0207609 1 0.023986 3 NA
8:9267117_C_T rs9693857 08 9267117 C T NA 0 0 112966 181961 72716.1 -1.22236e-09 367643 0.44526 0.99529 0.99529 0 0 284.863 388.125 129.012 0 802 0.402836 0.998287 0.998287 0 0 112681 181573 72587.1 -1.30971e-11 366841 0.445352 0.995283 0.995283 -5690.14 -5684.53 -0.17029 0.0510664 0.000854022 1 0.000804856 3 NA
8:15799853_G_C rs4332136 08 15799853 G C NA 0 0 361800 5821.84 21 3.14321e-09 367643 0.0079749 0.978214 0.978214 0 0 789.58 12.4196 0 0 802 0.0077429 0.974213 0.974213 0 0 361011 5809.42 21 6.47304e-12 366841 0.00797541 0.978222 0.978222 -5690.14 -5690.14 -0.00435952 0.2891 0.987969 1 0.987934 1 NA
rs4921914 rs4921914 08 18272438 C T NA 0 0 17863 128037 221743 0 367643 0.22272 1 1 0 0 36 285 481 0 802 0.222569 1 1 0 0 17827 127752 221262 0 366841 0.22272 1 1 -5690.14 -5690.14 0.00164802 0.0602846 0.978191 1 0.978178 1 NA
rs12678919 rs12678919 08 19844222 A G NA 0 0 299569 64598 3476 0 367643 0.0973091 1 1 0 0 666 134 2 0 802 0.0860349 1 1 0 0 298903 64464 3474 0 366841 0.0973337 1 1 -5690.14 -5689.08 -0.127677 0.0891672 0.152177 1 0.145047 3 NA
8:19865843_G_A rs894210 08 19865843 G A NA 0 0 77462.3 182791 107390 1.74623e-09 367643 0.459298 0.992946 0.992946 0 0 176.627 370.898 254.475 0 802 0.451467 0.993235 0.993235 0 0 77285.7 182420 107136 -5.39302e-12 366841 0.459315 0.992946 0.992946 -5690.14 -5689.89 0.0359991 0.0504479 0.475481 1 0.475237 2 NA
rs10102164 rs10102164 08 55421614 G A NA 0 0 228406 122700 16537 0 367643 0.211855 1 1 0 0 498 272 32 0 802 0.209476 1 1 0 0 227908 122428 16505 0 366841 0.21186 1 1 -5690.14 -5690.06 -0.0243791 0.0614399 0.691518 1 0.690832 2 NA
8:59385919_C_T rs2326077 08 59385919 C T NA 0 0 41722.8 164216 161704 -2.85218e-09 367643 0.336823 0.998927 0.998927 0 0 85.9255 369.035 347.039 0 802 0.337211 0.998276 0.998276 0 0 41636.9 163847 161357 -4.81748e-12 366841 0.336822 0.998928 0.998928 -5690.14 -5690.14 -0.00260574 0.0529445 0.960747 1 0.960752 2 NA
rs2293889 rs2293889 08 116599199 T G NA 0 0 68124 181368 118151 0 367643 0.431963 1 1 0 0 161 372 269 0 802 0.432668 1 1 0 0 67963 180996 117882 0 366841 0.431961 1 1 -5690.14 -5690.14 -0.00084136 0.0506144 0.986737 1 0.986738 1 NA
8:116663898_G_A rs2737252 08 116663898 G A NA 0 0 189831 148639 29173.6 1.57161e-09 367643 0.281504 0.996606 0.996606 0 0 382.812 348.369 70.8196 0 802 0.305491 0.996547 0.996547 0 0 189448 148291 29102.8 -2.71427e-12 366841 0.281452 0.996606 0.996606 -5690.14 -5688.11 0.110491 0.054399 0.0422421 1 0.0437627 3 NA
8:121868551_G_T rs4871137 08 121868551 G T NA 0 0 37343.3 159071 171229 -1.97906e-09 367643 0.317913 0.997721 0.997721 0 0 82.7412 337.549 381.71 0 802 0.313611 0.996433 0.996433 0 0 37260.5 158733 170847 -6.89226e-12 366841 0.317923 0.997723 0.997723 -5690.14 -5690.09 0.0171485 0.0539695 0.750678 1 0.750422 2 NA
8:126474306_G_A rs2980885 08 126474306 G A NA 0 0 18550.5 128653 220440 -2.40398e-08 367643 0.225428 0.979756 0.979756 0 0 33.6078 290.455 477.937 0 802 0.222987 0.978581 0.978581 0 0 18516.9 128362 219962 -6.11156e-11 366841 0.225433 0.979759 0.979759 -5690.14 -5690.12 0.011963 0.0608273 0.844085 1 0.843913 2 NA
8:126482621_C_A rs2954022 08 126482621 C A NA 0 0 105014 183109 79520.4 -8.73115e-10 367643 0.465328 0.999672 0.999672 0 0 219.459 405.541 177 0 802 0.473529 0.998983 0.998983 0 0 104795 182703 79343.4 -1.03739e-12 366841 0.46531 0.999674 0.999674 -5690.14 -5689.96 0.030578 0.0501257 0.541844 1 0.541959 2 NA
8:126482621_C_T rs2954022 08 126482621 C T NA 0 0 367299 343.506 0.113725 4.19095e-09 367643 0.000467482 0.694179 0.694179 0 0 801.875 0.12549 0 0 802 7.82358e-05 0.0207567 0.0207567 0 0 366498 343.38 0.113725 3.23297e-12 366841 0.000468333 0.694424 0.694424 -5690.14 -5689.58 -6.99757 44.2261 0.874281 1 0.290321 7 NA
rs4075205 rs4075205 08 144284709 T C NA 0 0 105980 182903 78760 0 367643 0.46298 1 1 0 0 232 397 173 0 802 0.463217 1 1 0 0 105748 182506 78587 0 366841 0.46298 1 1 -5690.14 -5690.14 -0.000386795 0.0501848 0.99385 1 0.99385 1 NA
8:145022657_G_T rs7832643 08 145022657 G T NA 0 0 130835 177109 59698.9 1.86265e-09 367643 0.403254 0.99187 0.99187 0 0 302.557 384.173 115.271 0 802 0.383238 0.993103 0.993103 0 0 130532 176725 59583.7 2.21334e-12 366841 0.403298 0.991867 0.991867 -5690.14 -5688.8 -0.0842779 0.0516261 0.102581 1 0.101503 3 NA
9:2640759_A_G rs3780181 09 2640759 A G NA 0 0 319761 46182.4 1699.8 7.10133e-09 367643 0.0674323 0.983967 0.983967 0 0 692.933 105.067 4 0 802 0.0704904 0.984452 0.984452 0 0 319068 46077.4 1695.8 1.54898e-11 366841 0.0674256 0.983966 0.983966 -5690.14 -5689.98 0.0559135 0.098368 0.569755 1 0.572874 2 NA
9:15304782_C_A rs686030 09 15304782 C A NA 0 0 7307.74 89274.9 271060 1.16415e-10 367643 0.141292 0.997838 0.997838 0 0 21.6078 190.38 590.012 0 802 0.145633 0.997743 0.997743 0 0 7286.13 89084.5 270470 -9.09495e-13 366841 0.141283 0.997839 0.997839 -5690.14 -5690 -0.0379741 0.0709705 0.592602 1 0.594256 2 NA
9:16904846_C_T rs7033354 09 16904846 C T NA 0 0 38090 160241 169312 -2.73576e-09 367643 0.321537 0.99779 0.99779 0 0 59.9529 336.824 405.224 0 802 0.284744 0.998263 0.998263 0 0 38030.1 159905 168906 -8.46967e-12 366841 0.321617 0.997789 0.997789 -5690.14 -5685.57 0.165669 0.05544 0.00280583 1 0.0025055 3 NA
rs1883025 rs1883025 09 107664301 C T NA 0 0 204221 139492 23930 0 367643 0.254802 1 1 0 0 444 310 48 0 802 0.253117 1 1 0 0 203777 139182 23882 0 366841 0.254805 1 1 -5690.14 -5690.14 -0.00440446 0.0575164 0.93896 1 0.938938 2 NA
9:107684230_T_G rs2472509 09 107684230 T G NA 0 0 166632 161775 39235.5 8.26549e-09 367643 0.326739 0.982562 0.982562 0 0 362.286 336.612 103.102 0 802 0.338414 0.983306 0.983306 0 0 166270 161439 39132.4 4.25615e-12 366841 0.326713 0.98256 0.98256 -5690.14 -5689.64 0.0537343 0.0532908 0.3133 1 0.314758 2 NA
rs8176720 rs8176720 09 136132873 T C NA 0 0 165335 162059 40249 0 367643 0.329881 1 1 0 0 358 363 81 0 802 0.327307 1 1 0 0 164977 161696 40168 0 366841 0.329887 1 1 -5690.14 -5690.14 -0.00302604 0.0532613 0.954693 1 0.954685 2 NA
rs579459 rs579459 09 136154168 T C NA 0 0 230673 121134 15836 0 367643 0.207818 1 1 0 0 514 256 32 0 802 0.199501 1 1 0 0 230159 120878 15804 0 366841 0.207837 1 1 -5690.14 -5689.85 -0.0476101 0.0627412 0.447953 1 0.445826 2 NA
10:5196273_A_G rs1781930 10 5196273 A G NA 0 0 11602.8 107622 248418 5.82077e-11 367643 0.177928 0.999538 0.999538 0 0 16.3255 258.682 526.992 0 802 0.181629 0.999046 0.999046 0 0 11586.4 107364 247891 -6.25278e-13 366841 0.17792 0.99954 0.99954 -5690.14 -5690.1 -0.0199395 0.0649197 0.758736 1 0.759227 2 NA
rs970548 rs970548 10 46013277 A C NA 0 0 208592 136658 22393 0 367643 0.246767 1 1 0 0 469 289 44 0 802 0.235037 1 1 0 0 208123 136369 22349 0 366841 0.246792 1 1 -5690.14 -5689.48 -0.0673455 0.0589456 0.253246 1 0.250452 2 NA
10:65301725_T_C rs7897379 10 65301725 T C NA 0 0 99877.9 183743 84022.2 -1.04774e-09 367643 0.478436 0.9991 0.9991 0 0 214 410.071 177.929 0 802 0.477512 0.999832 0.999832 0 0 99663.9 183333 83844.3 -1.86162e-12 366841 0.478438 0.999098 0.999098 -5690.14 -5690.14 -0.00201335 0.0501078 0.967949 1 0.967947 1 NA
rs2068888 rs2068888 10 94839642 G A NA 0 0 111308 181936 74399 0 367643 0.449803 1 1 0 0 269 389 144 0 802 0.42207 1 1 0 0 111039 181547 74255 0 366841 0.449864 1 1 -5690.14 -5687.85 -0.108031 0.0506283 0.0328582 1 0.0324125 3 NA
rs2255141 rs2255141 10 113933886 A G NA 0 0 27847 146638 193158 0 367643 0.275175 1 1 0 0 71 313 418 0 802 0.283666 1 1 0 0 27776 146325 192740 0 366841 0.275156 1 1 -5690.14 -5689.79 -0.0468282 0.055495 0.398766 1 0.400363 2 NA
rs2923084 rs2923084 11 10388782 A G NA 0 0 248214 107729 11700 0 367643 0.178337 1 1 0 0 525 248 29 0 802 0.190773 1 1 0 0 247689 107481 11671 0 366841 0.17831 1 1 -5690.14 -5689.36 0.0804993 0.0636413 0.205911 1 0.209681 3 NA
11:14276999_G_A rs2303975 11 14276999 G A NA 0 0 290446 72723.9 4473.22 -2.32831e-10 367643 0.111073 0.995931 0.995931 0 0 644.435 149.569 7.99608 0 802 0.103217 0.996771 0.996771 0 0 289801 72574.4 4465.22 7.17648e-13 366841 0.11109 0.995929 0.995929 -5690.14 -5689.58 -0.0860795 0.0823766 0.296046 1 0.290546 2 NA
11:18656271_C_T rs10832962 11 18656271 C T NA 0 0 24576.6 141039 202027 -3.49246e-09 367643 0.258664 0.997176 0.997176 0 0 51.1843 297.961 452.855 0 802 0.249582 0.997241 0.997241 0 0 24525.5 140741 201575 -1.21219e-11 366841 0.258684 0.997176 0.997176 -5690.14 -5689.86 0.0434274 0.0578709 0.453002 1 0.45138 2 NA
rs326214 rs326214 11 47298360 G A NA 0 0 38540 160496 168607 0 367643 0.323107 1 1 0 0 92 332 378 0 802 0.321696 1 1 0 0 38448 160164 168229 0 366841 0.32311 1 1 -5690.14 -5690.13 0.0100142 0.0534958 0.851507 1 0.85142 2 NA
rs17788930 rs17788930 11 47752775 A G NA 0 0 156993 166090 44560 0 367643 0.347089 1 1 0 0 320 380 102 0 802 0.36409 1 1 0 0 156673 165710 44458 0 366841 0.347052 1 1 -5690.14 -5689.08 0.0758047 0.0518927 0.144071 1 0.145491 3 NA
11:51512090_T_C rs11246602 11 51512090 T C NA 0 0 276639 84522.2 6482.33 3.20142e-09 367643 0.132584 0.998718 0.998718 0 0 603.859 184.11 14.0314 0 802 0.132277 0.99907 0.99907 0 0 276035 84338.1 6468.3 1.79057e-12 366841 0.132584 0.998717 0.998717 -5690.14 -5690.13 -0.0119746 0.0738378 0.871168 1 0.870982 2 NA
11:55324308_A_G rs12226802 11 55324308 A G NA 0 0 279135 82421 6086.81 -1.16415e-10 367643 0.12865 0.999736 0.999736 0 0 608.008 179.992 14 0 802 0.129671 0.999914 0.999914 0 0 278527 82241 6072.81 -8.31335e-13 366841 0.128648 0.999736 0.999736 -5690.14 -5690.14 0.000136916 0.0744451 0.998533 1 0.998533 1 NA
rs174532 rs174532 11 61548874 G A NA 0 0 182070 153320 32253 0 367643 0.296247 1 1 0 0 379 355 68 0 802 0.30611 1 1 0 0 181691 152965 32185 0 366841 0.296225 1 1 -5690.14 -5689.76 0.0476782 0.0542685 0.379639 1 0.381116 2 NA
rs1535 rs1535 11 61597972 A G NA 0 0 157026 166517 44100 0 367643 0.346419 1 1 0 0 345 361 96 0 802 0.344763 1 1 0 0 156681 166156 44004 0 366841 0.346423 1 1 -5690.14 -5690.12 -0.0122435 0.0526046 0.815958 1 0.815845 2 NA
rs12801636 rs12801636 11 65391317 G A NA 0 0 221001 127937 18705 0 367643 0.224874 1 1 0 0 495 261 46 0 802 0.220075 1 1 0 0 220506 127676 18659 0 366841 0.224885 1 1 -5690.14 -5690.03 -0.0279605 0.0602965 0.64285 1 0.641986 2 NA
rs499974 rs499974 11 75455021 C A NA 0 0 261531 97077 9035 0 367643 0.156602 1 1 0 0 572 210 20 0 802 0.15586 1 1 0 0 260959 96867 9015 0 366841 0.156603 1 1 -5690.14 -5690.14 0.00257934 0.0689337 0.970152 1 0.970187 1 NA
11:116639104_A_G rs10790162 11 116639104 A G NA 0 0 1652.59 46448.9 319542 4.65661e-10 367643 0.0676663 0.998467 0.998467 0 0 4 96.9843 701.016 0 802 0.0654516 0.993965 0.993965 0 0 1648.59 46351.9 318841 -1.3074e-12 366841 0.0676711 0.998477 0.998477 -5690.14 -5690.1 0.0288746 0.101475 0.77599 1 0.775076 2 NA
rs603446 rs603446 11 116654435 C T NA 0 0 109750 182299 75594 0 367643 0.453547 1 1 0 0 220 410 172 0 802 0.470075 1 1 0 0 109530 181889 75422 0 366841 0.453511 1 1 -5690.14 -5689.41 0.0605722 0.0501076 0.226724 1 0.227038 2 NA
11:122534504_T_C rs7117842 11 122534504 T C NA 0 0 146372 171087 50184.2 -1.79862e-08 367643 0.369183 0.988903 0.988903 0 0 341.592 347.388 113.02 0 802 0.357498 0.990019 0.990019 0 0 146030 170740 50071.2 -5.32108e-11 366841 0.369209 0.988901 0.988901 -5690.14 -5689.68 -0.0505534 0.0524381 0.335016 1 0.33386 2 NA
rs11220462 rs11220462 11 126243952 G A NA 0 0 276652 84429 6562 0 367643 0.132674 1 1 0 0 606 181 15 0 802 0.131546 1 1 0 0 276046 84248 6547 0 366841 0.132676 1 1 -5690.14 -5690.14 -0.00370266 0.0739012 0.96004 1 0.960022 2 NA
12:20463526_A_G rs11045163 12 20463526 A G NA 0 0 119322 180184 68136.7 9.25502e-09 367643 0.430387 0.99506 0.99506 0 0 246.62 397.463 157.918 0 802 0.4447 0.992809 0.992809 0 0 119075 179787 67978.7 1.95959e-11 366841 0.430356 0.995065 0.995065 -5690.14 -5689.54 0.0555555 0.0504989 0.271274 1 0.271792 2 NA
12:57844049_C_T rs3741414 12 57844049 C T NA 0 0 211870 134105 21667.2 -8.73115e-10 367643 0.241321 0.999183 0.999183 0 0 484.243 276.753 41.0039 0 802 0.223666 0.998975 0.998975 0 0 211386 133829 21626.2 -1.44951e-12 366841 0.24136 0.999183 0.999183 -5690.14 -5688.3 -0.113989 0.0599931 0.0574276 1 0.0548818 3 NA
rs10861661 rs10861661 12 107174646 A C NA 0 0 208460 137013 22170 0 367643 0.246643 1 1 0 0 450 290 62 0 802 0.258105 1 1 0 0 208010 136723 22108 0 366841 0.246618 1 1 -5690.14 -5689.66 0.0564678 0.0572169 0.323688 1 0.32589 2 NA
12:109950144_A_G rs2241210 12 109950144 A G NA 0 0 83594.8 183070 100978 -3.49246e-10 367643 0.476359 0.999793 0.999793 0 0 181.8 430.192 190.008 0 802 0.494883 0.999582 0.999582 0 0 83413 182640 100788 1.13687e-13 366841 0.476318 0.999794 0.999794 -5690.14 -5689.06 -0.0735668 0.0499775 0.141021 1 0.141117 2 NA
rs653178 rs653178 12 112007756 C T NA 0 0 85741 183420 98482 0 367643 0.482672 1 1 0 0 185 375 242 0 802 0.464464 1 1 0 0 85556 183045 98240 0 366841 0.482712 1 1 -5690.14 -5689.05 0.0738823 0.0501282 0.140517 1 0.140214 2 NA
12:112310580_G_A rs6489818 12 112310580 G A NA 0 0 249812 106378 11453.5 8.14907e-10 367643 0.175829 0.999793 0.999793 0 0 536.945 239.055 26 0 802 0.181456 0.999782 0.999782 0 0 249275 106139 11427.5 -1.10845e-12 366841 0.175817 0.999793 0.999793 -5690.14 -5689.93 0.0429659 0.0648588 0.507681 1 0.509614 2 NA
12:121376416_C_T rs1186380 12 121376416 C T NA 0 0 206323 138394 22926.1 9.77889e-09 367643 0.250577 0.991403 0.991403 0 0 430.31 321.349 50.3412 0 802 0.263112 0.991443 0.991443 0 0 205893 138072 22875.8 2.26912e-11 366841 0.25055 0.991403 0.991403 -5690.14 -5689.48 0.0661728 0.0571178 0.246647 1 0.249137 2 NA
12:121416650_A_C rs1169288 12 121416650 A C NA 0 0 172202 158881 36559.9 2.20025e-08 367643 0.315524 0.989162 0.989162 0 0 383.318 331.467 87.2157 0 802 0.315398 0.986283 0.986283 0 0 171819 158549 36472.7 6.02007e-11 366841 0.315524 0.989169 0.989169 -5690.14 -5690.14 0.00184893 0.0542228 0.972798 1 0.972811 1 NA
12:125259888_A_G rs838876 12 125259888 A G NA 0 0 36945.9 159460 171237 -3.17232e-08 367643 0.317362 0.977164 0.977164 0 0 75.3059 346.725 379.969 0 802 0.310061 0.979994 0.979994 0 0 36870.5 159113 170857 -1.16898e-10 366841 0.317378 0.977158 0.977158 -5690.14 -5689.97 0.0320709 0.0546359 0.557209 1 0.556408 2 NA
12:125283766_C_T rs10773105 12 125283766 C T NA 0 0 89407.4 184024 94211.8 -3.84171e-09 367643 0.493466 0.997077 0.997077 0 0 197.004 412.455 192.541 0 802 0.497218 0.996681 0.996681 0 0 89210.3 183611 94019.3 -1.2605e-11 366841 0.493446 0.997078 0.997078 -5690.14 -5689.96 -0.0306109 0.0501199 0.541363 1 0.541359 2 NA
rs4942486 rs4942486 13 32953388 T C NA 0 0 83364 183387 100892 0 367643 0.476162 1 1 0 0 188 400 214 0 802 0.483791 1 1 0 0 83176 182987 100678 0 366841 0.476145 1 1 -5690.14 -5689.88 -0.0363783 0.0500095 0.466964 1 0.467063 2 NA
rs1341267 rs1341267 13 95284980 C A NA 0 0 59052 176304 132287 0 367643 0.400399 1 1 0 0 128 391 283 0 802 0.403367 1 1 0 0 58924 175913 132004 0 366841 0.400393 1 1 -5690.14 -5690.09 -0.0163326 0.0509195 0.748397 1 0.748526 2 NA
rs8017377 rs8017377 14 24883887 G A NA 0 0 101701 183243 82699 0 367643 0.474157 1 1 0 0 218 405 179 0 802 0.475686 1 1 0 0 101483 182838 82520 0 366841 0.474154 1 1 -5690.14 -5690.14 0.00441654 0.0500612 0.9297 1 0.929702 2 NA
rs4983559 rs4983559 14 105277209 G A NA 0 0 54863 174774 138006 0 367643 0.386924 1 1 0 0 127 359 316 0 802 0.38217 1 1 0 0 54736 174415 137690 0 366841 0.386935 1 1 -5690.14 -5690.07 0.0200796 0.0515227 0.696741 1 0.696518 2 NA
rs2412710 rs2412710 15 42683787 G A NA 0 0 354500 13031 112 0 367643 0.018027 1 1 0 0 776 26 0 0 802 0.0162095 1 1 0 0 353724 13005 112 0 366841 0.018031 1 1 -5690.14 -5690.01 -0.10017 0.198054 0.61302 1 0.607209 2 NA
15:44211273_T_C rs492571 15 44211273 T C NA 0 0 337467 29527.7 648.675 -8.14907e-10 367643 0.0419225 0.997857 0.997857 0 0 731.984 69.0157 1 0 802 0.0442741 0.999773 0.999773 0 0 336735 29458.6 647.675 -5.8975e-13 366841 0.0419173 0.997853 0.997853 -5690.14 -5690.02 0.0601879 0.121605 0.620638 1 0.623799 2 NA
rs1532085 rs1532085 15 58683366 A G NA 0 0 55036 174219 138388 0 367643 0.38664 1 1 0 0 123 351 328 0 802 0.372195 1 1 0 0 54913 173868 138060 0 366841 0.386672 1 1 -5690.14 -5689.31 0.0664722 0.0517266 0.198768 1 0.197537 2 NA
15:58731153_G_C rs261342 15 58731153 G C NA 0 0 17976.2 126343 223324 -1.64146e-08 367643 0.220725 0.988362 0.988362 0 0 27.9686 250.216 523.816 0 802 0.190868 0.992841 0.992841 0 0 17948.2 126093 222800 -5.41291e-11 366841 0.22079 0.988353 0.988353 -5690.14 -5686.01 0.180187 0.0638404 0.00476571 1 0.00404353 3 NA
rs2652834 rs2652834 15 63396867 A G NA 0 0 12888 111863 242892 0 367643 0.187191 1 1 0 0 32 252 518 0 802 0.197007 1 1 0 0 12856 111611 242374 0 366841 0.18717 1 1 -5690.14 -5689.6 -0.0661087 0.0628791 0.293092 1 0.296323 2 NA
15:72566615_C_T rs1035744 15 72566615 C T NA 0 0 26417.8 145276 195949 4.30737e-09 367643 0.269435 0.995229 0.995229 0 0 52.1176 312.361 437.522 0 802 0.259723 0.996439 0.996439 0 0 26365.7 144964 195511 -7.42517e-12 366841 0.269456 0.995226 0.995226 -5690.14 -5689.79 0.0481623 0.0572023 0.399808 1 0.398009 2 NA
rs3198697 rs3198697 16 15129940 C T NA 0 0 129024 177270 61349 0 367643 0.407961 1 1 0 0 280 394 128 0 802 0.405237 1 1 0 0 128744 176876 61221 0 366841 0.407967 1 1 -5690.14 -5690.12 -0.0108315 0.0508922 0.831458 1 0.831402 2 NA
rs749671 rs749671 16 31088347 G A NA 0 0 144942 171612 51089 0 367643 0.372359 1 1 0 0 298 389 115 0 802 0.38591 1 1 0 0 144644 171223 50974 0 366841 0.372329 1 1 -5690.14 -5689.35 0.0648608 0.0513458 0.206512 1 0.207666 2 NA
16:53799977_T_G rs9930333 16 53799977 T G NA 0 0 122315 179595 65732.5 4.07454e-10 367643 0.423046 0.999843 0.999843 0 0 271.945 381.055 149 0 802 0.423351 0.999788 0.999788 0 0 122043 179214 65583.5 1.41398e-12 366841 0.423046 0.999843 0.999843 -5690.14 -5690.14 0.00407572 0.0506347 0.935845 1 0.935852 2 NA
rs9989419 rs9989419 16 56985139 A G NA 0 0 57313 175506 134824 0 367643 0.394584 1 1 0 0 131 394 277 0 802 0.408978 1 1 0 0 57182 175112 134547 0 366841 0.394552 1 1 -5690.14 -5689.48 -0.0585831 0.0508106 0.248923 1 0.249796 2 NA
rs5880 rs5880 16 57015091 G C NA 0 0 327986 38441 1216 0 367643 0.0555879 1 1 0 0 729 67 6 0 802 0.0492519 1 1 0 0 327257 38374 1210 0 366841 0.0556017 1 1 -5690.14 -5689.5 -0.128547 0.115313 0.26495 1 0.255663 3 NA
rs16942887 rs16942887 16 67928042 G A NA 0 0 287956 74708 4979 0 367643 0.115147 1 1 0 0 625 172 5 0 802 0.113466 1 1 0 0 287331 74536 4974 0 366841 0.115151 1 1 -5690.14 -5690.13 -0.0131195 0.0787418 0.867673 1 0.867452 2 NA
16:72057282_A_G rs2288002 16 72057282 A G NA 0 0 69255.7 180711 117676 1.39698e-09 367643 0.434148 0.99485 0.99485 0 0 158.384 390.176 253.439 0 802 0.440739 0.994832 0.994832 0 0 69097.4 180321 117422 6.56453e-12 366841 0.434134 0.99485 0.99485 -5690.14 -5690.03 -0.0243833 0.0505281 0.629402 1 0.629571 2 NA
rs2000999 rs2000999 16 72108093 G A NA 0 0 241573 112715 13355 0 367643 0.18962 1 1 0 0 526 250 26 0 802 0.188279 1 1 0 0 241047 112465 13329 0 366841 0.189623 1 1 -5690.14 -5690.14 -0.00158733 0.0639053 0.980184 1 0.980171 1 NA
rs2925979 rs2925979 16 81534790 T C NA 0 0 33101 154536 180006 0 367643 0.300207 1 1 0 0 85 334 383 0 802 0.314214 1 1 0 0 33016 154202 179623 0 366841 0.300176 1 1 -5690.14 -5689.44 -0.0639788 0.0538795 0.235054 1 0.236933 2 NA
rs314253 rs314253 17 7091650 T C NA 0 0 155761 167026 44856 0 367643 0.349168 1 1 0 0 343 381 78 0 802 0.334788 1 1 0 0 155418 166645 44778 0 366841 0.349199 1 1 -5690.14 -5689.35 -0.0666312 0.0529668 0.208399 1 0.206768 2 NA
rs4791641 rs4791641 17 8161149 C T NA 0 0 90816 183529 93298 0 367643 0.496624 1 1 0 0 206 406 190 0 802 0.490025 1 1 0 0 90610 183123 93108 0 366841 0.496595 1 1 -5690.14 -5689.67 -0.048614 0.0500115 0.331022 1 0.330967 2 NA
17:37821435_G_T rs931992 17 37821435 G T NA 0 0 40720.2 163166 163757 3.49246e-10 367643 0.332668 0.998046 0.998046 0 0 89.3569 354.745 357.898 0 802 0.33258 0.99807 0.99807 0 0 40630.8 162811 163399 -1.08713e-12 366841 0.332668 0.998045 0.998045 -5690.14 -5690.14 -0.00179985 0.0531221 0.972972 1 0.972983 1 NA
rs8077889 rs8077889 17 41878166 A C NA 0 0 227111 123853 16679 0 367643 0.213809 1 1 0 0 512 248 42 0 802 0.206983 1 1 0 0 226599 123605 16637 0 366841 0.213824 1 1 -5690.14 -5689.92 -0.0411353 0.0617755 0.505486 1 0.503794 2 NA
17:45391804_T_C rs7225700 17 45391804 T C NA 0 0 46242.7 168507 152894 5.82077e-11 367643 0.354953 0.999518 0.999518 0 0 109.02 355.973 337.008 0 802 0.357863 0.999884 0.999884 0 0 46133.7 168151 152557 -1.39977e-12 366841 0.354947 0.999518 0.999518 -5690.14 -5690.13 -0.00958981 0.0522413 0.854353 1 0.854418 2 NA
17:66882466_T_G rs4148005 17 66882466 T G NA 0 0 171418 159435 36790.2 -6.17001e-09 367643 0.316904 0.998377 0.998377 0 0 349.157 372.843 80 0 802 0.332196 0.999393 0.999393 0 0 171069 159062 36710.2 -1.56106e-11 366841 0.316871 0.998374 0.998374 -5690.14 -5689.17 0.0744918 0.0531863 0.161339 1 0.163108 3 NA
17:76388202_A_G rs4969178 17 76388202 A G NA 0 0 55554.9 174880 137208 1.98488e-08 367643 0.388951 0.976307 0.976307 0 0 131.69 377.89 292.42 0 802 0.399795 0.977332 0.977332 0 0 55423.2 174503 136915 8.59757e-13 366841 0.388927 0.976305 0.976305 -5690.14 -5689.79 -0.04334 0.0516441 0.401354 1 0.402068 2 NA
rs4939883 rs4939883 18 47167214 T C NA 0 0 11824 108397 247422 0 367643 0.179583 1 1 0 0 37 236 529 0 802 0.193267 1 1 0 0 11787 108161 246893 0 366841 0.179553 1 1 -5690.14 -5689.16 -0.0897949 0.063387 0.156596 1 0.160404 3 NA
18:47209143_C_T rs11660468 18 47209143 C T NA 0 0 136043 174701 56899.6 4.01633e-09 367643 0.392364 0.997576 0.997576 0 0 303.737 369.565 128.698 0 802 0.390873 0.997547 0.997547 0 0 135739 174331 56770.9 8.40572e-12 366841 0.392367 0.997576 0.997576 -5690.14 -5690.14 -0.00336205 0.0512104 0.947655 1 0.947649 2 NA
18:57798110_C_T rs952044 18 57798110 C T NA 0 0 165305 162609 39729.3 4.59841e-09 367643 0.329215 0.990504 0.990504 0 0 372.204 339.016 90.7804 0 802 0.324549 0.990929 0.990929 0 0 164933 162270 39638.5 1.63496e-11 366841 0.329225 0.990503 0.990503 -5690.14 -5690.06 -0.021608 0.0537025 0.687415 1 0.687044 2 NA
19:8431581_G_A rs2278236 19 8431581 G A NA 0 0 86128.3 183824 97691 3.60887e-09 367643 0.484275 0.99757 0.99757 0 0 197.6 401.706 202.694 0 802 0.496824 0.997421 0.997421 0 0 85930.7 183422 97488.3 -1.98597e-12 366841 0.484247 0.99757 0.99757 -5690.14 -5689.56 -0.0539221 0.0500871 0.281674 1 0.281732 2 NA
rs6511720 rs6511720 19 11202306 G T NA 0 0 285494 77068 5081 0 367643 0.118634 1 1 0 0 629 157 16 0 802 0.11783 1 1 0 0 284865 76911 5065 0 366841 0.118636 1 1 -5690.14 -5690.13 -0.0134528 0.0776423 0.862442 1 0.862211 2 NA
19:11227602_C_T rs688 19 11227602 C T NA 0 0 110675 182477 74491.8 -2.32831e-10 367643 0.450791 0.999301 0.999301 0 0 223 406.988 172.012 0 802 0.468212 0.999816 0.999816 0 0 110452 182070 74319.8 -1.19371e-12 366841 0.450753 0.999299 0.999299 -5690.14 -5689.23 0.067656 0.0501758 0.177537 1 0.177885 2 NA
19:19407718_T_C rs10401969 19 19407718 T C NA 0 0 313405 52120.4 2117.37 8.73115e-10 367643 0.0766438 0.997444 0.997444 0 0 689.192 111.808 1 0 802 0.0709525 0.994443 0.994443 0 0 312716 52008.6 2116.37 -2.34479e-13 366841 0.0766562 0.99745 0.99745 -5690.14 -5689.75 -0.0858914 0.0977613 0.379628 1 0.373739 2 NA
rs731839 rs731839 19 33899065 G A NA 0 0 41270 163841 162532 0 367643 0.335082 1 1 0 0 86 366 350 0 802 0.335411 1 1 0 0 41184 163475 162182 0 366841 0.335081 1 1 -5690.14 -5690.13 -0.00978426 0.0529755 0.853469 1 0.853547 2 NA
19:35556744_T_C rs1688030 19 35556744 T C NA 0 0 1691.18 45801.9 320150 4.07454e-10 367643 0.0668914 0.998272 0.998272 0 0 5 92.9961 704.004 0 802 0.064212 0.999959 0.999959 0 0 1686.18 45708.9 319446 1.7053e-13 366841 0.0668972 0.998268 0.998268 -5690.14 -5690.03 0.048544 0.10194 0.63393 1 0.63153 2 NA
rs6859 rs6859 19 45382034 A G NA 0 0 65627 179040 122976 0 367643 0.422004 1 1 0 0 130 402 270 0 802 0.412718 1 1 0 0 65497 178638 122706 0 366841 0.422025 1 1 -5690.14 -5689.83 0.0403846 0.0507611 0.426276 1 0.425748 2 NA
rs7254892 rs7254892 19 45389596 G A NA 0 0 344933 22370 340 0 367643 0.0313483 1 1 0 0 754 46 2 0 802 0.0311721 1 1 0 0 344179 22324 338 0 366841 0.0313487 1 1 -5690.14 -5690.14 3.67135e-05 0.144101 0.999797 1 0.999797 1 NA
rs492602 rs492602 19 49206417 A G NA 0 0 89567 183226 94850 0 367643 0.492815 1 1 0 0 197 401 204 0 802 0.495636 1 1 0 0 89370 182825 94646 0 366841 0.492809 1 1 -5690.14 -5690.12 -0.0102292 0.0502142 0.83858 1 0.838582 2 NA
rs17695224 rs17695224 19 52324216 G A NA 0 0 197528 144075 26040 0 367643 0.266774 1 1 0 0 428 312 62 0 802 0.27182 1 1 0 0 197100 143763 25978 0 366841 0.266763 1 1 -5690.14 -5690 0.0301499 0.0562627 0.592044 1 0.592889 2 NA
rs103294 rs103294 19 54797848 C T NA 0 0 221283 127606 18754 0 367643 0.224558 1 1 0 0 466 292 44 0 802 0.236908 1 1 0 0 220817 127314 18710 0 366841 0.224531 1 1 -5690.14 -5689.54 0.0648632 0.0588555 0.270429 1 0.273161 2 NA
rs364585 rs364585 20 12962718 A G NA 0 0 56358 175315 135970 0 367643 0.391726 1 1 0 0 132 386 284 0 802 0.405237 1 1 0 0 56226 174929 135686 0 366841 0.391697 1 1 -5690.14 -5689.67 -0.0496778 0.0509571 0.329613 1 0.33039 2 NA
rs2328223 rs2328223 20 17845921 A C NA 0 0 242999 111748 12896 0 367643 0.187056 1 1 0 0 523 244 35 0 802 0.195761 1 1 0 0 242476 111504 12861 0 366841 0.187037 1 1 -5690.14 -5689.72 0.0580083 0.0630472 0.357533 1 0.360359 2 NA
20:34154741_C_T rs7264396 20 34154741 C T NA 0 0 229301 122209 16133.7 -5.82077e-10 367643 0.21009 0.999709 0.999709 0 0 497.941 279.059 25 0 802 0.205149 0.999782 0.999782 0 0 228803 121930 16108.7 -2.03215e-12 366841 0.210101 0.999708 0.999708 -5690.14 -5690.11 -0.0147073 0.062025 0.812565 1 0.812302 2 NA
20:39180436_T_C rs6016381 20 39180436 T C NA 0 0 134763 175280 57600.3 2.18279e-08 367643 0.395058 0.976161 0.976161 0 0 298.369 375.827 127.804 0 802 0.393663 0.977584 0.977584 0 0 134464 174904 57472.5 3.61455e-11 366841 0.395061 0.976158 0.976158 -5690.14 -5690.14 -0.00583288 0.051748 0.910255 1 0.910236 2 NA
20:39724338_T_C rs6065311 20 39724338 T C NA 0 0 99710.9 183970 83962.3 -6.40284e-10 367643 0.478582 0.999483 0.999483 0 0 207.024 440.839 154.137 0 802 0.467029 0.999629 0.999629 0 0 99503.9 183529 83808.2 -9.9476e-13 366841 0.478607 0.999482 0.999482 -5690.14 -5689.67 -0.0489547 0.0502243 0.329698 1 0.329465 2 NA
rs1800961 rs1800961 20 43042364 C T NA 0 0 345102 22187 354 0 367643 0.0311375 1 1 0 0 759 42 1 0 802 0.0274314 1 1 0 0 344343 22145 353 0 366841 0.0311456 1 1 -5690.14 -5689.73 -0.136128 0.153082 0.373871 1 0.363573 3 NA
20:44585420_A_G rs4465830 20 44585420 A G NA 0 0 243312 111575 12755.9 1.74623e-10 367643 0.18644 0.999604 0.999604 0 0 516.012 259.91 26.0784 0 802 0.194555 0.999635 0.999635 0 0 242796 111315 12729.9 7.10543e-14 366841 0.186423 0.999604 0.999604 -5690.14 -5689.81 0.0521902 0.0631956 0.408888 1 0.411373 2 NA
rs181362 rs181362 22 21932068 C T NA 0 0 239971 113974 13698 0 367643 0.192265 1 1 0 0 535 238 29 0 802 0.184539 1 1 0 0 239436 113736 13669 0 366841 0.192282 1 1 -5690.14 -5689.81 -0.0524771 0.0644588 0.415577 1 0.413021 2 NA
rs5763662 rs5763662 22 30378703 C T NA 0 0 351180 16289 174 0 367643 0.0226266 1 1 0 0 771 31 0 0 802 0.0193267 1 1 0 0 350409 16258 174 0 366841 0.0226338 1 1 -5690.14 -5689.79 -0.148203 0.181754 0.414842 1 0.403704 3 NA
22:38595411_G_A rs3761445 22 38595411 G A NA 0 0 59207 176674 131763 -3.66708e-09 367643 0.401323 0.998254 0.998254 0 0 112.22 392.788 296.992 0 802 0.384805 0.997088 0.997088 0 0 59094.7 176281 131466 -5.6346e-12 366841 0.401359 0.998257 0.998257 -5690.14 -5689.36 0.0643754 0.0514748 0.211073 1 0.209984 2 NA
# Completed successfully at 2019-06-21 23:00:44
