# Supplementary material for: Predicting the effect of statins on cancer risk using genetic variants from a Mendelian randomization study in the UK Biobank
Source: eLife. 2020 Oct 13;9:e57191. doi: 10.7554/eLife.57191 (PMC7553780; doi:10.7554/eLife.57191)
Supplement: Source data 1. [file elife-57191-data1.zip › Steve_April_ca_uter.out]

# Analysis: "SNPTEST analysis, started 2019-06-21 22:04:12"
#  started: 2019-06-21 22:12:26
# 
# Analysis properties:
#   -cov_names PC1 PC2 PC3 PC4 PC5 PC6 PC7 PC8 PC9 PC10 (user-supplied)
#   -data /scratch/am2609/Gwas/projects/Steve_April/bgen/Steve_April.bgen /scratch/am2609/Gwas/projects/Steve_April/input/cancer.sample (user-supplied)
#   -exclude_samples /scratch/am2609/Gwas/input_all/exclusion_list.txt (user-supplied)
#   -frequentist 1 (user-supplied)
#   -method newml (user-supplied)
#   -o /scratch/am2609/Gwas/projects/Steve_April/output/Steve_April_ca_uter.out (user-supplied)
#   -pheno ca_uter (user-supplied)
# 
alternate_ids rsid chromosome position alleleA alleleB incorrectly_coded all_A all_B all_AA all_AB all_BB all_NULL all_total all_maf all_info all_impute_info cases_A cases_B cases_AA cases_AB cases_BB cases_NULL cases_total cases_maf cases_info cases_impute_info controls_A controls_B controls_AA controls_AB controls_BB controls_NULL controls_total controls_maf controls_info controls_impute_info frequentist_add_null_ll frequentist_add_alternative_ll frequentist_add_beta_1:add/ca_uter=1 frequentist_add_se_1 frequentist_add_wald_pvalue_1 frequentist_add_degrees_of_freedom frequentist_add_lrt_pvalue iterations comment
rs10903129 rs10903129 01 25768937 A G NA 0 0 72176 181083 114384 0 367643 0.442596 1 1 0 0 301 727 464 0 1492 0.445375 1 1 0 0 71875 180356 113920 0 366151 0.442585 1 1 -9700.82 -9700.77 -0.0119592 0.036897 0.745843 1 0.745897 2 NA
rs4660293 rs4660293 01 40028180 A G NA 0 0 215542 132037 20064 0 367643 0.234147 1 1 0 0 871 536 85 0 1492 0.236595 1 1 0 0 214671 131501 19979 0 366151 0.234137 1 1 -9700.82 -9700.77 0.013816 0.0432294 0.749274 1 0.749565 2 NA
rs2479394 rs2479394 01 55486064 G A NA 0 0 28479 148028 191136 0 367643 0.278784 1 1 0 0 110 629 753 0 1492 0.284517 1 1 0 0 28369 147399 190383 0 366151 0.278761 1 1 -9700.82 -9700.57 -0.029018 0.0407048 0.475915 1 0.476828 2 NA
rs11206510 rs11206510 01 55496039 T C NA 0 0 242656 111981 13006 0 367643 0.187673 1 1 0 0 1004 438 50 0 1492 0.180295 1 1 0 0 241652 111543 12956 0 366151 0.187703 1 1 -9700.82 -9700.28 -0.0494481 0.0477219 0.300122 1 0.297602 2 NA
1:55502137_C_G rs2149041 01 55502137 C G NA 0 0 242393 112210 13040.4 4.07454e-09 367643 0.188077 0.992299 0.992299 0 0 981.424 463.471 47.1059 0 1492 0.186891 0.992193 0.992193 0 0 241412 111746 12993.3 4.58478e-12 366151 0.188082 0.992299 0.992299 -9700.82 -9700.81 -0.00649748 0.0472342 0.890589 1 0.890515 2 NA
rs2479409 rs2479409 01 55504650 G A NA 0 0 44719 166839 156085 0 367643 0.348541 1 1 0 0 178 712 602 0 1492 0.357909 1 1 0 0 44541 166127 155483 0 366151 0.348502 1 1 -9700.82 -9700.23 -0.0417027 0.0382539 0.275644 1 0.276602 2 NA
rs10888897 rs10888897 01 55513061 T C NA 0 0 56462 175531 135650 0 367643 0.392303 1 1 0 0 213 705 574 0 1492 0.379021 1 1 0 0 56249 174826 135076 0 366151 0.392357 1 1 -9700.82 -9699.76 0.0550129 0.037848 0.146079 1 0.145217 2 NA
1:55518752_C_T rs7552841 01 55518752 C T NA 0 0 142970 172753 51920.5 2.36905e-08 367643 0.376172 0.933839 0.933839 0 0 600.796 701.078 190.125 4.44089e-16 1492 0.362376 0.93869 0.93869 0 0 142369 172052 51730.3 2.56222e-11 366151 0.376228 0.933819 0.933819 -9700.82 -9699.53 -0.063174 0.0394438 0.109239 1 0.108173 2 NA
rs562556 rs562556 01 55524237 G A NA 0 0 11876 108138 247629 0 367643 0.179372 1 1 0 0 52 447 993 0 1492 0.184651 1 1 0 0 11824 107691 246636 0 366151 0.179351 1 1 -9700.82 -9700.55 -0.0347279 0.0472777 0.462612 1 0.464236 2 NA
1:55958030_C_T rs1998013 01 55958030 C T NA 0 0 365213 2424.65 5.47451 -1.92085e-09 367643 0.00331245 0.924788 0.924788 0 0 1481.78 10.2235 0 0 1492 0.00342612 0.932786 0.932786 0 0 363731 2414.43 5.47451 1.09424e-12 366151 0.00331199 0.924754 0.924754 -9700.82 -9700.81 0.0385569 0.324612 0.905451 1 0.906075 2 NA
1:62953373_G_A rs10493326 01 62953373 G A NA 0 0 204911 139081 23651.2 4.94765e-09 367643 0.253484 0.986538 0.986538 0 0 832.557 567.969 91.4745 0 1492 0.251648 0.987114 0.987114 0 0 204078 138513 23559.7 -1.51923e-11 366151 0.253492 0.986535 0.986535 -9700.82 -9700.79 -0.0100189 0.0425492 0.813847 1 0.813695 2 NA
1:63133930_G_A rs4587594 01 63133930 G A NA 0 0 154571 167745 45327.3 -3.43425e-09 367643 0.351427 0.999167 0.999167 0 0 641.725 658.286 191.988 0 1492 0.349284 0.999521 0.999521 0 0 153929 167087 45135.3 -1.73372e-12 366151 0.351436 0.999165 0.999165 -9700.82 -9700.79 -0.0102517 0.0385372 0.790224 1 0.79012 2 NA
1:92993807_C_T rs6603981 01 92993807 C T NA 0 0 16188.4 118977 232477 -3.43425e-09 367643 0.205844 0.997189 0.997189 0 0 63.5216 466.275 962.204 0 1492 0.198833 0.998212 0.998212 0 0 16124.9 118511 231515 -9.9476e-13 366151 0.205872 0.997185 0.997185 -9700.82 -9700.36 0.0438797 0.0458039 0.338067 1 0.33592 2 NA
rs12133576 rs12133576 01 93816400 A G NA 0 0 50176 170925 146542 0 367643 0.368941 1 1 0 0 213 680 599 0 1492 0.370643 1 1 0 0 49963 170245 145943 0 366151 0.368934 1 1 -9700.82 -9700.8 -0.00766511 0.0379584 0.839968 1 0.84002 2 NA
rs646776 rs646776 01 109818530 C T NA 0 0 18205 127023 222415 0 367643 0.222271 1 1 0 0 76 525 891 0 1492 0.226877 1 1 0 0 18129 126498 221524 0 366151 0.222253 1 1 -9700.82 -9700.67 -0.0241127 0.0437985 0.581951 1 0.582775 2 NA
1:110198727_C_G rs1010167 01 110198727 C G NA 0 0 138015 174554 55073.9 -9.25502e-09 367643 0.387199 0.993892 0.993892 0 0 571.753 681.298 238.949 0 1492 0.388471 0.992044 0.992044 0 0 137443 173873 54834.9 -2.19371e-11 366151 0.387194 0.9939 0.9939 -9700.82 -9700.8 0.00738224 0.0378079 0.845192 1 0.845234 2 NA
rs267733 rs267733 01 150958836 A G NA 0 0 258995 99148 9500 0 367643 0.160683 1 1 0 0 1030 412 50 0 1492 0.171582 1 1 0 0 257965 98736 9450 0 366151 0.160639 1 1 -9700.82 -9699.54 0.0787518 0.0486871 0.105768 1 0.108776 3 NA
rs12145743 rs12145743 01 156700651 T G NA 0 0 161195 164538 41910 0 367643 0.337771 1 1 0 0 641 683 168 0 1492 0.341488 1 1 0 0 160554 163855 41742 0 366151 0.337755 1 1 -9700.82 -9700.74 0.015384 0.0387234 0.691162 1 0.691398 2 NA
rs4650994 rs4650994 01 178515312 G A NA 0 0 81154 181922 104567 0 367643 0.468158 1 1 0 0 348 727 417 0 1492 0.476877 1 1 0 0 80806 181195 104150 0 366151 0.468122 1 1 -9700.82 -9700.33 -0.0362499 0.0366217 0.322249 1 0.322398 2 NA
1:182150978_C_A rs1689797 01 182150978 C A NA 0 0 163441 163324 40878.1 -2.44472e-09 367643 0.333312 0.997402 0.997402 0 0 692.024 636.231 163.745 0 1492 0.322963 0.997815 0.997815 0 0 162749 162687 40714.3 -7.63833e-12 366151 0.333354 0.997401 0.997401 -9700.82 -9700.17 -0.0446411 0.0392799 0.255752 1 0.25452 2 NA
rs2642438 rs2642438 01 220970028 A G NA 0 0 32490 153267 181886 0 367643 0.296819 1 1 0 0 120 622 750 0 1492 0.288874 1 1 0 0 32370 152645 181136 0 366151 0.296852 1 1 -9700.82 -9700.38 0.037733 0.0404546 0.350962 1 0.349699 2 NA
1:220985811_T_C rs903319 01 220985811 T C NA 0 0 198725 143094 25823.5 6.98492e-10 367643 0.264851 0.994977 0.994977 0 0 818.357 571.941 101.702 2.22045e-16 1492 0.259834 0.995427 0.995427 0 0 197907 142522 25721.8 -4.9365e-12 366151 0.264872 0.994975 0.994975 -9700.82 -9700.57 -0.02973 0.0419379 0.478384 1 0.477345 2 NA
rs4846914 rs4846914 01 230295691 G A NA 0 0 56760 176045 134838 0 367643 0.393813 1 1 0 0 227 736 529 0 1492 0.398794 1 1 0 0 56533 175309 134309 0 366151 0.393792 1 1 -9700.82 -9700.66 -0.021168 0.0375293 0.572727 1 0.573 2 NA
1:230419344_G_A rs6680658 01 230419344 G A NA 0 0 216249 131491 19903 2.15368e-09 367643 0.232967 0.986 0.986 0 0 834.902 578.69 78.4078 0 1492 0.246483 0.988231 0.988231 0 0 215414 130912 19824.6 5.11946e-12 366151 0.232912 0.985991 0.985991 -9700.82 -9699.27 0.075958 0.0428418 0.0762309 1 0.0781416 3 NA
1:234849339_G_A rs2587534 01 234849339 G A NA 0 0 85070.7 183737 98835.1 3.7835e-09 367643 0.48128 0.992502 0.992502 0 0 359.514 722.318 410.169 0 1492 0.483024 0.992136 0.992136 0 0 84711.1 183015 98424.9 -1.52482e-11 366151 0.481273 0.992503 0.992503 -9700.82 -9700.8 -0.00804932 0.0368884 0.827267 1 0.827275 2 NA
rs1367117 rs1367117 02 21263900 G A NA 0 0 161878 164017 41748 0 367643 0.336621 1 1 0 0 675 662 155 0 1492 0.325737 1 1 0 0 161203 163355 41593 0 366151 0.336666 1 1 -9700.82 -9699.98 -0.0505174 0.0391512 0.196941 1 0.195656 2 NA
rs515135 rs515135 02 21286057 T C NA 0 0 11884 108448 247311 0 367643 0.179816 1 1 0 0 54 429 1009 0 1492 0.17996 1 1 0 0 11830 108019 246302 0 366151 0.179815 1 1 -9700.82 -9700.82 -0.00379048 0.0477697 0.936755 1 0.93678 2 NA
rs1260326 rs1260326 02 27730940 T C NA 0 0 57446 175555 134642 0 367643 0.395012 1 1 0 0 239 700 553 0 1492 0.394772 1 1 0 0 57207 174855 134089 0 366151 0.395013 1 1 -9700.82 -9700.82 -0.00263682 0.0375487 0.944015 1 0.94402 2 NA
2:27731212_T_C rs3817588 02 27731212 T C NA 0 0 237991 115461 14190.9 -2.42726e-08 367643 0.195629 0.980656 0.980656 0 0 984.667 451.847 55.4863 0 1492 0.188612 0.981682 0.981682 0 0 237006 115010 14135.4 6.39666e-12 366151 0.195657 0.980652 0.980652 -9700.82 -9700.3 -0.047999 0.0473062 0.310275 1 0.307828 2 NA
rs6544713 rs6544713 02 44073881 T C NA 0 0 38471 160739 168433 0 367643 0.32325 1 1 0 0 165 626 701 0 1492 0.320375 1 1 0 0 38306 160113 167732 0 366151 0.323261 1 1 -9700.82 -9700.77 0.0127232 0.0393143 0.746219 1 0.746035 2 NA
rs4148218 rs4148218 02 44099582 G A NA 0 0 245310 109945 12388 0 367643 0.183223 1 1 0 0 968 474 50 0 1492 0.192359 1 1 0 0 244342 109471 12338 0 366151 0.183185 1 1 -9700.82 -9699.99 0.0603198 0.0465519 0.19506 1 0.197821 2 NA
rs2710642 rs2710642 02 63149557 G A NA 0 0 39460 161658 166525 0 367643 0.32719 1 1 0 0 164 644 684 0 1492 0.325737 1 1 0 0 39296 161014 165841 0 366151 0.327196 1 1 -9700.82 -9700.82 0.00402736 0.0391566 0.91808 1 0.918061 2 NA
2:118576719_T_C rs17508045 02 118576719 T C NA 0 0 306025 58753.3 2864.9 3.49246e-10 367643 0.087698 0.997926 0.997926 0 0 1256.81 226.196 8.99216 0 1492 0.0818299 0.998949 0.998949 0 0 304768 58527.1 2855.91 1.59872e-12 366151 0.0877219 0.997922 0.997922 -9700.82 -9700.16 -0.0764235 0.0669339 0.253547 1 0.248502 2 NA
rs2030746 rs2030746 02 121309488 C T NA 0 0 125490 178620 63533 0 367643 0.415738 1 1 0 0 503 740 249 0 1492 0.414879 1 1 0 0 124987 177880 63284 0 366151 0.415741 1 1 -9700.82 -9700.82 -0.00338199 0.0372464 0.927651 1 0.927644 2 NA
2:135762344_C_T rs16831243 02 135762344 C T NA 0 0 297981 65527.4 4134.64 1.45519e-09 367643 0.100365 0.998032 0.998032 0 0 1201.12 270.878 20 0 1492 0.104182 0.995623 0.995623 0 0 296780 65256.5 4114.64 -5.25802e-13 366151 0.100349 0.998042 0.998042 -9700.82 -9700.45 0.0523517 0.0605983 0.387635 1 0.390824 2 NA
2:165551201_T_C rs7607980 02 165551201 T C NA 0 0 284344 77922.9 5376.6 9.8953e-10 367643 0.120601 0.997628 0.997628 0 0 1116.73 354.267 21 0 1492 0.132797 0.99846 0.99846 0 0 283227 77568.6 5355.6 3.45324e-12 366151 0.120551 0.997624 0.997624 -9700.82 -9698.77 0.111031 0.0540889 0.0400975 1 0.0428503 3 NA
2:165619163_T_G rs355838 02 165619163 T G NA 0 0 56394.1 175428 135821 -1.33878e-09 367643 0.391979 0.992057 0.992057 0 0 209.118 735.667 547.216 0 1492 0.386696 0.992499 0.992499 0 0 56185 174692 135274 -1.44151e-12 366151 0.392 0.992056 0.992056 -9700.82 -9700.66 0.0212675 0.0378509 0.574201 1 0.573897 2 NA
rs2287623 rs2287623 02 169830155 G A NA 0 0 57765 176327 133551 0 367643 0.39693 1 1 0 0 221 717 554 0 1492 0.388405 1 1 0 0 57544 175610 132997 0 366151 0.396965 1 1 -9700.82 -9700.34 0.0367665 0.0376816 0.329205 1 0.328564 2 NA
rs1047891 rs1047891 02 211540507 C A NA 0 0 172182 158724 36737 0 367643 0.315793 1 1 0 0 721 622 149 0 1492 0.308311 1 1 0 0 171461 158102 36588 0 366151 0.315823 1 1 -9700.82 -9700.45 -0.0341445 0.0397073 0.389841 1 0.38882 2 NA
rs1250229 rs1250229 02 216304384 T C NA 0 0 24475 143800 199368 0 367643 0.262143 1 1 0 0 89 561 842 0 1492 0.247654 1 1 0 0 24386 143239 198526 0 366151 0.262202 1 1 -9700.82 -9699.13 0.0781688 0.0427363 0.0673854 1 0.065671 3 NA
2:227122216_G_T rs1515110 02 227122216 G T NA 0 0 48616.5 170063 148964 2.56114e-09 367643 0.363526 0.998217 0.998217 0 0 191.059 670.396 630.545 0 1492 0.352719 0.997971 0.997971 0 0 48425.4 169392 148333 -7.10543e-15 366151 0.36357 0.998218 0.998218 -9700.82 -9700.05 0.0476447 0.0384294 0.215051 1 0.214002 2 NA
rs11563251 rs11563251 02 234679384 C T NA 0 0 290918 72185 4540 0 367643 0.110522 1 1 0 0 1163 306 23 0 1492 0.117962 1 1 0 0 289755 71879 4517 0 366151 0.110491 1 1 -9700.82 -9699.96 0.0751176 0.0568498 0.186389 1 0.190588 3 NA
3:12296469_G_A rs9875338 03 12296469 G A NA 0 0 132606 176147 58890 -2.91038e-10 367643 0.399745 0.998416 0.998416 0 0 561.082 711.706 219.212 0 1492 0.385432 0.998643 0.998643 0 0 132045 175435 58670.8 -1.09424e-12 366151 0.399803 0.998415 0.998415 -9700.82 -9699.58 -0.0593219 0.0377079 0.115673 1 0.114875 2 NA
rs7640978 rs7640978 03 32533010 C T NA 0 0 305159 59567 2917 0 367643 0.0889463 1 1 0 0 1242 229 21 0 1492 0.0908177 1 1 0 0 303917 59338 2896 0 366151 0.0889387 1 1 -9700.82 -9700.74 0.0261767 0.0638492 0.681823 1 0.682885 2 NA
Affx-22382690 rs2290547 03 47061183 G A NA 0 0 250154 106011 11478 0 367643 0.175397 1 1 0 0 995 445 52 0 1492 0.183981 1 1 0 0 249159 105566 11426 0 366151 0.175362 1 1 -9700.82 -9700.09 0.0575594 0.0473293 0.223929 1 0.226736 2 NA
3:50113034_A_G rs2240327 03 50113034 A G NA 0 0 100638 183372 83633 1.04774e-09 367643 0.476873 0.999813 0.999813 0 0 386.235 787.733 318.031 0 1492 0.477143 0.999701 0.999701 0 0 100252 182584 83315 -4.40536e-13 366151 0.476872 0.999813 0.999813 -9700.82 -9700.82 0.00159739 0.0373856 0.965919 1 0.96592 1 NA
rs13326165 rs13326165 03 52532118 A G NA 0 0 15457 119234 232952 0 367643 0.204204 1 1 0 0 53 465 974 0 1492 0.191354 1 1 0 0 15404 118769 231978 0 366151 0.204256 1 1 -9700.82 -9699.24 0.0824889 0.0467565 0.0776943 1 0.0752624 3 NA
rs6805251 rs6805251 03 119560606 T C NA 0 0 53883 173728 140032 0 367643 0.382836 1 1 0 0 204 682 606 0 1492 0.365282 1 1 0 0 53679 173046 139426 0 366151 0.382908 1 1 -9700.82 -9698.91 0.0742466 0.0381117 0.0513994 1 0.0506555 3 NA
rs17345563 rs17345563 03 132209203 A G NA 0 0 289342 73619 4682 0 367643 0.112858 1 1 0 0 1159 315 18 0 1492 0.117627 1 1 0 0 288183 73304 4664 0 366151 0.112839 1 1 -9700.82 -9700.48 0.0472185 0.05697 0.4072 1 0.409997 2 NA
3:135932359_C_T rs687339 03 135932359 C T NA 0 0 19126.1 129473 219044 -5.87897e-09 367643 0.228108 0.997226 0.997226 0 0 65.5608 507.949 918.49 0 1492 0.214166 0.996874 0.996874 0 0 19060.5 128965 218126 -6.27409e-12 366151 0.228165 0.997228 0.997228 -9700.82 -9699.19 0.0802066 0.0447912 0.0733451 1 0.0711982 3 NA
3:156798294_A_G rs1482852 03 156798294 A G NA 0 0 131835 177038 58770 2.21189e-09 367643 0.40063 0.996846 0.996846 0 0 515.765 719.047 257.188 0 1492 0.413346 0.99732 0.99732 0 0 131319 176319 58512.8 -9.24416e-12 366151 0.400579 0.996844 0.996844 -9700.82 -9699.73 0.0554205 0.037406 0.138449 1 0.139095 2 NA
3:170727218_G_A rs10513688 03 170727218 G A NA 0 0 299650 64523.6 3469.13 6.98492e-10 367643 0.0971891 0.999859 0.999859 0 0 1225.97 254.031 12 0 1492 0.0931741 0.999879 0.999879 0 0 298424 64269.5 3457.13 -1.26477e-12 366151 0.0972055 0.999859 0.999859 -9700.82 -9700.58 -0.0437463 0.0631394 0.488401 1 0.485838 2 NA
rs6831256 rs6831256 04 3473139 A G NA 0 0 122347 179591 65705 0 367643 0.422966 1 1 0 0 511 723 258 0 1492 0.415214 1 1 0 0 121836 178868 65447 0 366151 0.422998 1 1 -9700.82 -9700.47 -0.0311641 0.0372631 0.402971 1 0.40257 2 NA
4:26062990_A_G rs10019888 04 26062990 A G NA 0 0 256257 101247 10139.8 2.09548e-09 367643 0.165277 0.990718 0.990718 0 0 1045.78 404.275 41.949 0 1492 0.163597 0.991397 0.991397 0 0 255211 100842 10097.9 1.22675e-11 366151 0.165284 0.990715 0.990715 -9700.82 -9700.8 -0.0111793 0.0497718 0.822282 1 0.822062 2 NA
rs442177 rs442177 04 88030261 G T NA 0 0 60686 177403 129554 0 367643 0.406338 1 1 0 0 254 731 507 0 1492 0.415214 1 1 0 0 60432 176672 129047 0 366151 0.406302 1 1 -9700.82 -9700.4 -0.0341612 0.037254 0.359154 1 0.359624 2 NA
4:88160140_C_T rs10029254 04 88160140 C T NA 0 0 217282 130595 19765.7 -4.07454e-10 367643 0.231375 0.999771 0.999771 0 0 911.02 502.984 77.9961 0 1492 0.220837 0.999939 0.999939 0 0 216371 130092 19687.7 3.76588e-13 366151 0.231418 0.99977 0.99977 -9700.82 -9699.88 -0.0604917 0.0442315 0.171432 1 0.169056 2 NA
rs3822072 rs3822072 04 89741269 G A NA 0 0 110799 182140 74704 0 367643 0.45091 1 1 0 0 457 722 313 0 1492 0.451743 1 1 0 0 110342 181418 74391 0 366151 0.450907 1 1 -9700.82 -9700.82 0.00370095 0.0369031 0.920115 1 0.92012 2 NA
rs2602836 rs2602836 04 100014805 A G NA 0 0 64743 179602 123298 0 367643 0.420364 1 1 0 0 243 731 518 0 1492 0.407842 1 1 0 0 64500 178871 122780 0 366151 0.420415 1 1 -9700.82 -9699.9 0.0505544 0.0373864 0.176307 1 0.175665 2 NA
rs13107325 rs13107325 04 103188709 C T NA 0 0 314590 51084 1969 0 367643 0.0748307 1 1 0 0 1297 184 11 0 1492 0.0690349 1 1 0 0 313293 50900 1958 0 366151 0.0748544 1 1 -9700.82 -9700.17 -0.0815853 0.07253 0.260653 1 0.255134 2 NA
rs6450176 rs6450176 05 53298025 G A NA 0 0 205174 139039 23430 0 367643 0.252825 1 1 0 0 834 565 93 0 1492 0.251676 1 1 0 0 204340 138474 23337 0 366151 0.25283 1 1 -9700.82 -9700.81 -0.00542539 0.0423022 0.897949 1 0.897904 2 NA
5:55861786_C_T rs9686661 05 55861786 C T NA 0 0 235368 117459 14815.2 1.10595e-09 367643 0.200044 0.999703 0.999703 0 0 967.961 461.031 63.0078 0 1492 0.196732 0.999885 0.999885 0 0 234400 116998 14752.2 2.84217e-14 366151 0.200058 0.999703 0.999703 -9700.82 -9700.72 -0.0205884 0.0461227 0.655321 1 0.654654 2 NA
5:67714246_A_G rs4976033 05 67714246 A G NA 0 0 131266 176824 59552.2 1.78115e-08 367643 0.402468 0.972517 0.972517 0 0 550.235 739.227 202.537 0 1492 0.383479 0.971048 0.971048 0 0 130716 176085 59349.6 4.38254e-11 366151 0.402545 0.972523 0.972523 -9700.82 -9698.55 -0.0814483 0.0383156 0.0335267 1 0.0329802 3 NA
5:74562029_C_G rs2006760 05 74562029 C G NA 0 0 232590 119597 15455.7 1.88011e-08 367643 0.204694 0.974957 0.974957 0 0 935.165 496.341 60.4941 0 1492 0.20688 0.973955 0.973955 0 0 231655 119101 15395.2 1.81519e-11 366151 0.204685 0.974961 0.974961 -9700.82 -9700.77 0.0153529 0.045906 0.738046 1 0.738429 2 NA
rs7703051 rs7703051 05 74625487 C A NA 0 0 143744 172116 51783 0 367643 0.374932 1 1 0 0 571 719 202 0 1492 0.37634 1 1 0 0 143173 171397 51581 0 366151 0.374926 1 1 -9700.82 -9700.81 0.00557004 0.037862 0.883042 1 0.883068 2 NA
5:74648496_G_T rs17238484 05 74648496 G T NA 0 0 220697 127980 18965.4 5.82077e-11 367643 0.225642 0.999474 0.999474 0 0 893.98 526.094 71.9255 0 1492 0.224512 0.999744 0.999744 0 0 219803 127454 18893.5 3.01981e-13 366151 0.225646 0.999473 0.999473 -9700.82 -9700.81 -0.0062796 0.0438922 0.886236 1 0.886171 2 NA
rs12916 rs12916 05 74656539 T C NA 0 0 132174 176634 58835 0 367643 0.400258 1 1 0 0 517 735 240 0 1492 0.407172 1 1 0 0 131657 175899 58595 0 366151 0.40023 1 1 -9700.82 -9700.53 0.0283901 0.0373676 0.447403 1 0.447805 2 NA
rs4530754 rs4530754 05 122855416 G A NA 0 0 76387 182339 108917 0 367643 0.455759 1 1 0 0 342 741 409 0 1492 0.477547 1 1 0 0 76045 181598 108508 0 366151 0.45567 1 1 -9700.82 -9698.04 -0.08677 0.0367407 0.0181922 1 0.0182841 3 NA
rs6882076 rs6882076 05 156390297 T C NA 0 0 49177 170283 148183 0 367643 0.36535 1 1 0 0 183 695 614 0 1492 0.355563 1 1 0 0 48994 169588 147569 0 366151 0.36539 1 1 -9700.82 -9700.22 0.0419625 0.0383048 0.273303 1 0.272354 2 NA
6:16109163_A_C rs2294261 06 16109163 A C NA 0 0 95768.4 183285 88590.1 2.67755e-09 367643 0.490237 0.994417 0.994417 0 0 389.918 734.506 367.576 0 1492 0.492513 0.995382 0.995382 0 0 95378.5 182550 88222.5 1.78701e-12 366151 0.490228 0.994413 0.994413 -9700.82 -9700.79 0.00919196 0.0367681 0.802589 1 0.802594 2 NA
6:26093141_G_A rs1800562 06 26093141 G A NA 0 0 313477 51911.4 2254.63 2.79397e-09 367643 0.0767329 0.997285 0.997285 0 0 1294.14 188.416 9.44314 0 1492 0.0694712 0.997333 0.997333 0 0 312183 51722.9 2245.19 -2.11031e-12 366151 0.0767625 0.997285 0.997285 -9700.82 -9699.6 -0.111303 0.0723616 0.124011 1 0.118117 3 NA
rs2247056 rs2247056 06 31265490 T C NA 0 0 32592 153707 181344 0 367643 0.297695 1 1 0 0 156 650 686 0 1492 0.322386 1 1 0 0 32436 153057 180658 0 366151 0.297594 1 1 -9700.82 -9696.77 -0.113182 0.0394737 0.00414038 1 0.00439669 3 NA
6:34563164_A_G rs205262 06 34563164 A G NA 0 0 196653 144337 26652.4 8.14907e-10 367643 0.268796 0.998621 0.998621 0 0 829.271 547.09 115.639 0 1492 0.260847 0.99864 0.99864 0 0 195824 143790 26536.7 -3.05533e-13 366151 0.268828 0.998621 0.998621 -9700.82 -9700.4 -0.0382286 0.0417998 0.360421 1 0.358973 2 NA
6:43757896_C_A rs998584 06 43757896 C A NA 0 0 98516.4 183590 85536.2 -1.22818e-08 367643 0.482347 0.994692 0.994692 0 0 420.29 727.969 343.741 0 1492 0.474347 0.99522 0.99522 0 0 98096.1 182862 85192.5 -3.0326e-11 366151 0.482379 0.994689 0.994689 -9700.82 -9700.42 -0.0329064 0.0368393 0.371728 1 0.371603 2 NA
rs17789218 rs17789218 06 100600097 T C NA 0 0 209856 135892 21895 0 367643 0.24437 1 1 0 0 817 587 88 0 1492 0.255697 1 1 0 0 209039 135305 21807 0 366151 0.244324 1 1 -9700.82 -9699.7 0.0633574 0.0421062 0.1324 1 0.134401 2 NA
6:116337503_G_A rs868943 06 116337503 G A NA 0 0 122660 178886 66096.8 -2.50293e-09 367643 0.423073 0.999376 0.999376 0 0 477.502 731.718 282.78 0 1492 0.434745 0.998605 0.998605 0 0 122183 178154 65814 -1.27187e-12 366151 0.423025 0.999379 0.999379 -9700.82 -9699.91 0.0501697 0.037024 0.175399 1 0.17589 2 NA
rs9491696 rs9491696 06 127452639 C G NA 0 0 94122 184018 89503 0 367643 0.493718 1 1 0 0 390 720 382 0 1492 0.497319 1 1 0 0 93732 183298 89121 0 366151 0.493703 1 1 -9700.82 -9700.77 0.0113444 0.0367326 0.757446 1 0.757449 2 NA
6:139831757_T_C rs634869 06 139831757 T C NA 0 0 61843.2 177574 128225 -6.40284e-10 367643 0.409719 0.999687 0.999687 0 0 268.043 699.945 524.012 0 1492 0.41422 0.999927 0.999927 0 0 61575.1 176874 127701 6.39488e-14 366151 0.409701 0.999686 0.999686 -9700.82 -9700.71 -0.0175595 0.0372204 0.637091 1 0.637261 2 NA
6:152040291_T_C rs12525163 06 152040291 T C NA 0 0 193889 146385 27368.9 7.567e-10 367643 0.27353 0.998573 0.998573 0 0 798.039 586.42 107.541 0 1492 0.2686 0.998258 0.998258 0 0 193091 145798 27261.4 -8.73968e-13 366151 0.27355 0.998574 0.998574 -9700.82 -9700.61 -0.0267834 0.0414775 0.518453 1 0.517602 2 NA
6:160575985_C_T rs2297374 06 160575985 C T NA 0 0 144005 171907 51731.5 -5.76256e-09 367643 0.374507 0.996826 0.996826 0 0 596.22 702.055 193.725 0 1492 0.365116 0.998537 0.998537 0 0 143409 171205 51537.7 -1.85025e-11 366151 0.374545 0.996819 0.996819 -9700.82 -9700.31 -0.0385103 0.0381057 0.312198 1 0.311374 2 NA
rs1564348 rs1564348 06 160578860 T C NA 0 0 253320 103781 10542 0 367643 0.169818 1 1 0 0 1010 440 42 0 1492 0.175603 1 1 0 0 252310 103341 10500 0 366151 0.169795 1 1 -9700.82 -9700.51 0.0380452 0.0482576 0.430476 1 0.432354 2 NA
rs702485 rs702485 07 6449272 A G NA 0 0 109073 182191 76379 0 367643 0.455536 1 1 0 0 422 757 313 0 1492 0.463472 1 1 0 0 108651 181434 76066 0 366151 0.455503 1 1 -9700.82 -9700.49 0.0301099 0.0368155 0.413438 1 0.413616 2 NA
7:16152174_T_A rs17286602 07 16152174 T A NA 0 0 120209 180211 67223.6 -9.31323e-10 367643 0.42794 0.996459 0.996459 0 0 486.345 754.522 251.133 0 1492 0.421176 0.997698 0.997698 0 0 119722 179456 66972.4 -1.72307e-12 366151 0.427967 0.996454 0.996454 -9700.82 -9700.52 -0.0289373 0.0372282 0.436985 1 0.436646 2 NA
rs10282707 rs10282707 07 17911038 C T NA 0 0 133679 176084 57880 0 367643 0.396912 1 1 0 0 509 742 241 0 1492 0.410188 1 1 0 0 133170 175342 57639 0 366151 0.396858 1 1 -9700.82 -9699.65 0.0571334 0.0373272 0.125866 1 0.126531 2 NA
rs12670798 rs12670798 07 21607352 T C NA 0 0 208530 136828 22285 0 367643 0.246704 1 1 0 0 829 554 109 0 1492 0.258713 1 1 0 0 207701 136274 22176 0 366151 0.246655 1 1 -9700.82 -9699.72 0.062575 0.0419331 0.135632 1 0.137606 2 NA
rs4722551 rs4722551 07 25991826 T C NA 0 0 260226 98082 9335 0 367643 0.158784 1 1 0 0 1072 387 33 0 1492 0.15181 1 1 0 0 259154 97695 9302 0 366151 0.158813 1 1 -9700.82 -9700.28 -0.052956 0.0510877 0.299936 1 0.296982 2 NA
rs2073547 rs2073547 07 44582331 A G NA 0 0 245464 109051 13128 0 367643 0.18402 1 1 0 0 997 436 59 0 1492 0.185657 1 1 0 0 244467 108615 13069 0 366151 0.184013 1 1 -9700.82 -9700.8 0.00925418 0.0469018 0.843585 1 0.843737 2 NA
rs217386 rs217386 07 44600695 G A NA 0 0 122011 179193 66439 0 367643 0.424421 1 1 0 0 519 716 257 0 1492 0.412198 1 1 0 0 121492 178477 66182 0 366151 0.424471 1 1 -9700.82 -9699.97 -0.0486082 0.0372296 0.191678 1 0.191067 2 NA
rs4917014 rs4917014 07 50305863 T G NA 0 0 170033 160292 37318 0 367643 0.319506 1 1 0 0 695 642 155 0 1492 0.319035 1 1 0 0 169338 159650 37163 0 366151 0.319508 1 1 -9700.82 -9700.82 -0.000482775 0.0394345 0.990232 1 0.990231 1 NA
rs17145738 rs17145738 07 72982874 C T NA 0 0 283453 78574 5616 0 367643 0.122138 1 1 0 0 1151 311 30 0 1492 0.12433 1 1 0 0 282302 78263 5586 0 366151 0.122129 1 1 -9700.82 -9700.76 0.0188623 0.0555176 0.734042 1 0.734645 2 NA
rs799160 rs799160 07 73060006 C T NA 0 0 96065 183981 87597 0 367643 0.488483 1 1 0 0 385 749 358 0 1492 0.490952 1 1 0 0 95680 183232 87239 0 366151 0.488473 1 1 -9700.82 -9700.78 0.0111681 0.0367598 0.76127 1 0.761278 2 NA
7:116358044_A_G rs38855 07 116358044 A G NA 0 0 103008 183294 81340.4 -5.93718e-09 367643 0.470531 0.989759 0.989759 0 0 411.596 724.973 355.431 0 1492 0.481178 0.987136 0.987136 0 0 102597 182569 80984.9 -1.2065e-11 366151 0.470488 0.98977 0.98977 -9700.82 -9700.14 0.0431113 0.0369633 0.243482 1 0.243634 2 NA
7:130444934_A_G rs3996352 07 130444934 A G NA 0 0 94827.4 183503 89312.7 3.14321e-09 367643 0.4925 0.996092 0.996092 0 0 378.271 721.769 391.961 0 1492 0.495412 0.995996 0.995996 0 0 94449.1 182781 88920.7 -9.57101e-12 366151 0.492451 0.996092 0.996092 -9700.82 -9700.02 0.0465682 0.0367694 0.205336 1 0.20532 2 NA
rs17173637 rs17173637 07 150529449 T C NA 0 0 308079 56892 2672 0 367643 0.0846419 1 1 0 0 1263 220 9 0 1492 0.0797587 1 1 0 0 306816 56672 2663 0 366151 0.0846618 1 1 -9700.82 -9700.35 -0.064979 0.0677181 0.337281 1 0.3329 2 NA
8:9184231_G_A rs4240624 08 9184231 G A NA 0 0 3037.28 61092.2 303513 1.74623e-10 367643 0.0913478 0.999323 0.999323 0 0 14 247.031 1230.97 0 1492 0.0921687 0.999757 0.999757 0 0 3023.28 60845.2 302283 4.61853e-13 366151 0.0913445 0.999321 0.999321 -9700.82 -9700.81 -0.00796883 0.0634674 0.900082 1 0.900188 2 NA
8:9267117_C_T rs9693857 08 9267117 C T NA 0 0 112966 181961 72716.1 -1.22236e-09 367643 0.44526 0.99529 0.99529 0 0 500.651 708.918 282.431 0 1492 0.42687 0.995302 0.995302 0 0 112465 181252 72433.7 -1.87406e-11 366151 0.445335 0.99529 0.99529 -9700.82 -9698.81 -0.0745209 0.0372233 0.045285 1 0.0449198 3 NA
8:15799853_G_C rs4332136 08 15799853 G C NA 0 0 361800 5821.84 21 3.14321e-09 367643 0.0079749 0.978214 0.978214 0 0 1469.6 22.3961 0 0 1492 0.00750539 0.984473 0.984473 0 0 360331 5799.44 21 2.7196e-12 366151 0.00797682 0.97819 0.97819 -9700.82 -9700.77 -0.0706852 0.21445 0.741694 1 0.738776 2 NA
rs4921914 rs4921914 08 18272438 C T NA 0 0 17863 128037 221743 0 367643 0.22272 1 1 0 0 67 524 901 0 1492 0.220509 1 1 0 0 17796 127513 220842 0 366151 0.222729 1 1 -9700.82 -9700.78 0.0133617 0.0443848 0.763382 1 0.763102 2 NA
rs12678919 rs12678919 08 19844222 A G NA 0 0 299569 64598 3476 0 367643 0.0973091 1 1 0 0 1222 256 14 0 1492 0.0951743 1 1 0 0 298347 64342 3462 0 366151 0.0973178 1 1 -9700.82 -9700.74 -0.0251465 0.0625464 0.687651 1 0.686655 2 NA
8:19865843_G_A rs894210 08 19865843 G A NA 0 0 77462.3 182791 107390 1.74623e-09 367643 0.459298 0.992946 0.992946 0 0 306.314 748.416 437.271 0 1492 0.456114 0.993903 0.993903 0 0 77156 182042 106953 -1.17222e-11 366151 0.459311 0.992942 0.992942 -9700.82 -9700.76 0.0126482 0.0369833 0.732353 1 0.732307 2 NA
rs10102164 rs10102164 08 55421614 G A NA 0 0 228406 122700 16537 0 367643 0.211855 1 1 0 0 907 515 70 0 1492 0.219504 1 1 0 0 227499 122185 16467 0 366151 0.211824 1 1 -9700.82 -9700.34 0.0436336 0.0443443 0.325128 1 0.327092 2 NA
8:59385919_C_T rs2326077 08 59385919 C T NA 0 0 41722.8 164216 161704 -2.85218e-09 367643 0.336823 0.998927 0.998927 0 0 163.122 670.867 658.012 0 1492 0.334152 0.998456 0.998456 0 0 41559.7 163545 161046 -3.55271e-15 366151 0.336834 0.998929 0.998929 -9700.82 -9700.77 0.0122483 0.0389231 0.753006 1 0.752845 2 NA
rs2293889 rs2293889 08 116599199 T G NA 0 0 68124 181368 118151 0 367643 0.431963 1 1 0 0 292 747 453 0 1492 0.446046 1 1 0 0 67832 180621 117698 0 366151 0.431905 1 1 -9700.82 -9699.62 -0.0574287 0.0370136 0.120769 1 0.121169 2 NA
8:116663898_G_A rs2737252 08 116663898 G A NA 0 0 189831 148639 29173.6 1.57161e-09 367643 0.281504 0.996606 0.996606 0 0 777.376 591.063 123.561 2.22045e-16 1492 0.280893 0.995755 0.995755 0 0 189053 148048 29050 -4.24016e-12 366151 0.281507 0.99661 0.99661 -9700.82 -9700.81 -0.00580392 0.0409388 0.887261 1 0.887214 2 NA
8:121868551_G_T rs4871137 08 121868551 G T NA 0 0 37343.3 159071 171229 -1.97906e-09 367643 0.317913 0.997721 0.997721 0 0 154.698 644.416 692.886 0 1492 0.319642 0.997796 0.997796 0 0 37188.6 158426 170536 -5.94014e-12 366151 0.317906 0.99772 0.99772 -9700.82 -9700.79 -0.00996266 0.0393905 0.80033 1 0.800446 2 NA
8:126474306_G_A rs2980885 08 126474306 G A NA 0 0 18550.5 128653 220440 -2.40398e-08 367643 0.225428 0.979756 0.979756 0 0 81.902 476.443 933.655 0 1492 0.21456 0.980065 0.980065 0 0 18468.6 128176 219506 -5.26281e-11 366151 0.225472 0.979755 0.979755 -9700.82 -9699.86 0.0623256 0.0452201 0.16812 1 0.165606 2 NA
8:126482621_C_A rs2954022 08 126482621 C A NA 0 0 105014 183109 79520.4 -8.73115e-10 367643 0.465328 0.999672 0.999672 0 0 409.996 773.655 308.349 0 1492 0.465936 0.999633 0.999633 0 0 104604 182335 79212.1 7.60281e-13 366151 0.465326 0.999672 0.999672 -9700.82 -9700.82 0.000841124 0.0368133 0.981771 1 0.981772 1 NA
8:126482621_C_T rs2954022 08 126482621 C T NA 0 0 367299 343.506 0.113725 4.19095e-09 367643 0.000467482 0.694179 0.694179 0 0 1489.27 2.72549 0 0 1492 0.000913368 0.779683 0.779683 0 0 365810 340.78 0.113725 3.02691e-12 366151 0.000465666 0.693495 0.693495 -9700.82 -9700.08 0.89208 0.620576 0.150575 1 0.223833 5 NA
rs4075205 rs4075205 08 144284709 T C NA 0 0 105980 182903 78760 0 367643 0.46298 1 1 0 0 430 744 318 0 1492 0.462466 1 1 0 0 105550 182159 78442 0 366151 0.462982 1 1 -9700.82 -9700.82 -0.00144924 0.0368236 0.968606 1 0.968604 1 NA
8:145022657_G_T rs7832643 08 145022657 G T NA 0 0 130835 177109 59698.9 1.86265e-09 367643 0.403254 0.99187 0.99187 0 0 532.373 707.224 252.404 0 1492 0.406177 0.993289 0.993289 0 0 130302 176402 59446.5 -3.70903e-12 366151 0.403242 0.991864 0.991864 -9700.82 -9700.75 0.0144028 0.0375107 0.701004 1 0.701132 2 NA
9:2640759_A_G rs3780181 09 2640759 A G NA 0 0 319761 46182.4 1699.8 7.10133e-09 367643 0.0674323 0.983967 0.983967 0 0 1295.22 190.773 6.01176 0 1492 0.0679612 0.985265 0.985265 0 0 318466 45991.7 1693.79 6.56541e-12 366151 0.0674302 0.983962 0.983962 -9700.82 -9700.82 0.00741647 0.0734007 0.919518 1 0.919604 2 NA
9:15304782_C_A rs686030 09 15304782 C A NA 0 0 7307.74 89274.9 271060 1.16415e-10 367643 0.141292 0.997838 0.997838 0 0 33.8863 329.024 1129.09 0 1492 0.132975 0.997442 0.997442 0 0 7273.85 88945.9 269931 -1.92557e-12 366151 0.141326 0.99784 0.99784 -9700.82 -9699.92 0.0720797 0.0541265 0.182962 1 0.179134 2 NA
9:16904846_C_T rs7033354 09 16904846 C T NA 0 0 38090 160241 169312 -2.73576e-09 367643 0.321537 0.99779 0.99779 0 0 169.031 628.667 694.302 0 1492 0.323971 0.998997 0.998997 0 0 37921 159613 168617 -1.08358e-11 366151 0.321527 0.997785 0.997785 -9700.82 -9700.79 -0.0104572 0.0392417 0.789868 1 0.789993 2 NA
rs1883025 rs1883025 09 107664301 C T NA 0 0 204221 139492 23930 0 367643 0.254802 1 1 0 0 817 575 100 0 1492 0.259718 1 1 0 0 203404 138917 23830 0 366151 0.254781 1 1 -9700.82 -9700.63 0.0260234 0.0418453 0.534011 1 0.534859 2 NA
9:107684230_T_G rs2472509 09 107684230 T G NA 0 0 166632 161775 39235.5 8.26549e-09 367643 0.326739 0.982562 0.982562 0 0 655.733 661.035 175.231 0 1492 0.338974 0.981642 0.981642 0 0 165976 161114 39060.3 -1.73239e-11 366151 0.326689 0.982565 0.982565 -9700.82 -9699.81 0.0558879 0.0391266 0.153181 1 0.154449 2 NA
rs8176720 rs8176720 09 136132873 T C NA 0 0 165335 162059 40249 0 367643 0.329881 1 1 0 0 681 638 173 0 1492 0.329759 1 1 0 0 164654 161421 40076 0 366151 0.329882 1 1 -9700.82 -9700.82 -0.00183861 0.0390141 0.962412 1 0.962408 2 NA
rs579459 rs579459 09 136154168 T C NA 0 0 230673 121134 15836 0 367643 0.207818 1 1 0 0 903 523 66 0 1492 0.219504 1 1 0 0 229770 120611 15770 0 366151 0.207771 1 1 -9700.82 -9699.52 0.0722508 0.0444682 0.10421 1 0.106529 3 NA
10:5196273_A_G rs1781930 10 5196273 A G NA 0 0 11602.8 107622 248418 5.82077e-11 367643 0.177928 0.999538 0.999538 0 0 52.0039 428.024 1011.97 0 1492 0.178295 0.999843 0.999843 0 0 11550.8 107194 247406 7.03437e-13 366151 0.177926 0.999537 0.999537 -9700.82 -9700.82 -0.00134013 0.0479657 0.977711 1 0.977723 1 NA
rs970548 rs970548 10 46013277 A C NA 0 0 208592 136658 22393 0 367643 0.246767 1 1 0 0 868 516 108 0 1492 0.245308 1 1 0 0 207724 136142 22285 0 366151 0.246773 1 1 -9700.82 -9700.81 -0.00734835 0.0426387 0.86317 1 0.863087 2 NA
10:65301725_T_C rs7897379 10 65301725 T C NA 0 0 99877.9 183743 84022.2 -1.04774e-09 367643 0.478436 0.9991 0.9991 0 0 408.416 756.784 326.8 0 1492 0.472649 0.999249 0.999249 0 0 99469.5 182986 83695.4 -9.80549e-13 366151 0.47846 0.999099 0.999099 -9700.82 -9700.61 -0.0237717 0.0368025 0.518327 1 0.518242 2 NA
rs2068888 rs2068888 10 94839642 G A NA 0 0 111308 181936 74399 0 367643 0.449803 1 1 0 0 455 747 290 0 1492 0.444705 1 1 0 0 110853 181189 74109 0 366151 0.449824 1 1 -9700.82 -9700.66 -0.0210564 0.0369255 0.568514 1 0.568369 2 NA
rs2255141 rs2255141 10 113933886 A G NA 0 0 27847 146638 193158 0 367643 0.275175 1 1 0 0 121 598 773 0 1492 0.281501 1 1 0 0 27726 146040 192385 0 366151 0.275149 1 1 -9700.82 -9700.48 -0.03369 0.0408201 0.409184 1 0.410328 2 NA
rs2923084 rs2923084 11 10388782 A G NA 0 0 248214 107729 11700 0 367643 0.178337 1 1 0 0 1007 438 47 0 1492 0.178284 1 1 0 0 247207 107291 11653 0 366151 0.178338 1 1 -9700.82 -9700.82 0.00124637 0.0479332 0.979256 1 0.979267 1 NA
11:14276999_G_A rs2303975 11 14276999 G A NA 0 0 290446 72723.9 4473.22 -2.32831e-10 367643 0.111073 0.995931 0.995931 0 0 1180.65 293.529 17.8235 0 1492 0.110314 0.995722 0.995722 0 0 289265 72430.4 4455.4 -1.01608e-12 366151 0.111076 0.995931 0.995931 -9700.82 -9700.81 -0.00775355 0.0587516 0.895007 1 0.894902 2 NA
11:18656271_C_T rs10832962 11 18656271 C T NA 0 0 24576.6 141039 202027 -3.49246e-09 367643 0.258664 0.997176 0.997176 0 0 85.2706 584.863 821.867 0 1492 0.253151 0.997176 0.997176 0 0 24491.4 140454 201205 -1.45661e-11 366151 0.258687 0.997176 0.997176 -9700.82 -9700.57 0.0299768 0.0422739 0.478257 1 0.477184 2 NA
rs326214 rs326214 11 47298360 G A NA 0 0 38540 160496 168607 0 367643 0.323107 1 1 0 0 165 634 693 0 1492 0.323056 1 1 0 0 38375 159862 167914 0 366151 0.323107 1 1 -9700.82 -9700.82 0.00276077 0.0392183 0.943879 1 0.94387 2 NA
rs17788930 rs17788930 11 47752775 A G NA 0 0 156993 166090 44560 0 367643 0.347089 1 1 0 0 634 676 182 0 1492 0.348525 1 1 0 0 156359 165414 44378 0 366151 0.347084 1 1 -9700.82 -9700.81 0.00473957 0.0384495 0.901895 1 0.901919 2 NA
11:51512090_T_C rs11246602 11 51512090 T C NA 0 0 276639 84522.2 6482.33 3.20142e-09 367643 0.132584 0.998718 0.998718 0 0 1106.57 355.392 30.0353 0 1492 0.13923 0.998255 0.998255 0 0 275532 84166.8 6452.29 1.49214e-13 366151 0.132556 0.99872 0.99872 -9700.82 -9700.3 0.0544776 0.0530623 0.304575 1 0.307723 2 NA
11:55324308_A_G rs12226802 11 55324308 A G NA 0 0 279135 82421 6086.81 -1.16415e-10 367643 0.12865 0.999736 0.999736 0 0 1122.02 343.976 26.0039 0 1492 0.132703 0.999909 0.999909 0 0 278013 82077 6060.8 6.39488e-14 366151 0.128634 0.999736 0.999736 -9700.82 -9700.63 0.0334444 0.0541077 0.536504 1 0.538155 2 NA
rs174532 rs174532 11 61548874 G A NA 0 0 182070 153320 32253 0 367643 0.296247 1 1 0 0 736 626 130 0 1492 0.296917 1 1 0 0 181334 152694 32123 0 366151 0.296244 1 1 -9700.82 -9700.81 0.00455674 0.0401831 0.909714 1 0.909741 2 NA
rs1535 rs1535 11 61597972 A G NA 0 0 157026 166517 44100 0 367643 0.346419 1 1 0 0 629 693 170 0 1492 0.34618 1 1 0 0 156397 165824 43930 0 366151 0.34642 1 1 -9700.82 -9700.82 -0.00244958 0.038574 0.949366 1 0.949359 2 NA
rs12801636 rs12801636 11 65391317 G A NA 0 0 221001 127937 18705 0 367643 0.224874 1 1 0 0 912 506 74 0 1492 0.219169 1 1 0 0 220089 127431 18631 0 366151 0.224898 1 1 -9700.82 -9700.55 -0.0324814 0.0443236 0.463665 1 0.462317 2 NA
rs499974 rs499974 11 75455021 C A NA 0 0 261531 97077 9035 0 367643 0.156602 1 1 0 0 1028 407 57 0 1492 0.174598 1 1 0 0 260503 96670 8978 0 366151 0.156528 1 1 -9700.82 -9697.32 0.129664 0.0483406 0.0073119 1 0.00817 3 NA
11:116639104_A_G rs10790162 11 116639104 A G NA 0 0 1652.59 46448.9 319542 4.65661e-10 367643 0.0676663 0.998467 0.998467 0 0 8 171 1313 0 1492 0.0626676 1 1 0 0 1644.59 46277.9 318229 4.26326e-14 366151 0.0676866 0.998461 0.998461 -9700.82 -9700.23 0.0813074 0.0757469 0.283088 1 0.277409 2 NA
rs603446 rs603446 11 116654435 C T NA 0 0 109750 182299 75594 0 367643 0.453547 1 1 0 0 464 727 301 0 1492 0.445375 1 1 0 0 109286 181572 75293 0 366151 0.453581 1 1 -9700.82 -9700.4 -0.0338559 0.0369493 0.35952 1 0.359239 2 NA
11:122534504_T_C rs7117842 11 122534504 T C NA 0 0 146372 171087 50184.2 -1.79862e-08 367643 0.369183 0.988903 0.988903 0 0 593.933 729.8 168.267 0 1492 0.35735 0.9926 0.9926 0 0 145778 170357 50015.9 -3.69162e-11 366151 0.369232 0.988888 0.988888 -9700.82 -9699.84 -0.0536945 0.0384232 0.162278 1 0.161221 2 NA
rs11220462 rs11220462 11 126243952 G A NA 0 0 276652 84429 6562 0 367643 0.132674 1 1 0 0 1136 337 19 0 1492 0.12567 1 1 0 0 275516 84092 6543 0 366151 0.132702 1 1 -9700.82 -9700.13 -0.0646762 0.0552832 0.242039 1 0.238253 2 NA
12:20463526_A_G rs11045163 12 20463526 A G NA 0 0 119322 180184 68136.7 9.25502e-09 367643 0.430387 0.99506 0.99506 0 0 506.184 694.361 291.455 0 1492 0.42804 0.995957 0.995957 0 0 118816 179490 67845.2 1.36851e-11 366151 0.430397 0.995056 0.995056 -9700.82 -9700.79 -0.00898258 0.0371591 0.808987 1 0.808947 2 NA
12:57844049_C_T rs3741414 12 57844049 C T NA 0 0 211870 134105 21667.2 -8.73115e-10 367643 0.241321 0.999183 0.999183 0 0 869.98 538.071 83.949 0 1492 0.236585 0.999079 0.999079 0 0 211000 133567 21583.3 -3.64508e-12 366151 0.24134 0.999183 0.999183 -9700.82 -9700.6 -0.0286788 0.0431766 0.506549 1 0.505488 2 NA
rs10861661 rs10861661 12 107174646 A C NA 0 0 208460 137013 22170 0 367643 0.246643 1 1 0 0 830 558 104 0 1492 0.256702 1 1 0 0 207630 136455 22066 0 366151 0.246602 1 1 -9700.82 -9700.01 0.0537865 0.0420824 0.201206 1 0.203161 2 NA
12:109950144_A_G rs2241210 12 109950144 A G NA 0 0 83594.8 183070 100978 -3.49246e-10 367643 0.476359 0.999793 0.999793 0 0 331.953 720.792 439.255 0 1492 0.464041 0.999669 0.999669 0 0 83262.8 182349 100539 -8.52651e-14 366151 0.476409 0.999794 0.999794 -9700.82 -9699.86 0.0510793 0.0367685 0.164768 1 0.164532 2 NA
rs653178 rs653178 12 112007756 C T NA 0 0 85741 183420 98482 0 367643 0.482672 1 1 0 0 345 714 433 0 1492 0.470509 1 1 0 0 85396 182706 98049 0 366151 0.482722 1 1 -9700.82 -9699.96 0.0483526 0.0367723 0.188537 1 0.188351 2 NA
12:112310580_G_A rs6489818 12 112310580 G A NA 0 0 249812 106378 11453.5 8.14907e-10 367643 0.175829 0.999793 0.999793 0 0 1003.87 435.129 53 0 1492 0.181344 0.999746 0.999746 0 0 248808 105943 11400.5 -1.7053e-13 366151 0.175807 0.999793 0.999793 -9700.82 -9700.53 0.0366023 0.0476076 0.441992 1 0.443757 2 NA
12:121376416_C_T rs1186380 12 121376416 C T NA 0 0 206323 138394 22926.1 9.77889e-09 367643 0.250577 0.991403 0.991403 0 0 837.278 579.106 75.6157 0 1492 0.244751 0.991459 0.991459 0 0 205486 137815 22850.5 9.25482e-12 366151 0.250601 0.991403 0.991403 -9700.82 -9700.54 -0.0320809 0.0429008 0.454585 1 0.453367 2 NA
12:121416650_A_C rs1169288 12 121416650 A C NA 0 0 172202 158881 36559.9 2.20025e-08 367643 0.315524 0.989162 0.989162 0 0 654.671 694.216 143.114 0 1492 0.328567 0.989424 0.989424 0 0 171548 158186 36416.8 2.13571e-11 366151 0.315471 0.989161 0.989161 -9700.82 -9699.56 0.0625855 0.0392969 0.111243 1 0.112542 2 NA
12:125259888_A_G rs838876 12 125259888 A G NA 0 0 36945.9 159460 171237 -3.17232e-08 367643 0.317362 0.977164 0.977164 0 0 130.259 675.161 686.58 0 1492 0.313565 0.975725 0.975725 0 0 36815.6 158785 170551 -9.49196e-11 366151 0.317377 0.97717 0.97717 -9700.82 -9700.73 0.0171987 0.0400566 0.667661 1 0.667325 2 NA
12:125283766_C_T rs10773105 12 125283766 C T NA 0 0 89407.4 184024 94211.8 -3.84171e-09 367643 0.493466 0.997077 0.997077 0 0 354.533 716.608 420.859 0 1492 0.477773 0.997176 0.997176 0 0 89052.8 183307 93790.9 -1.73728e-11 366151 0.49353 0.997077 0.997077 -9700.82 -9699.43 0.0613092 0.0368114 0.0958135 1 0.0956876 2 NA
rs4942486 rs4942486 13 32953388 T C NA 0 0 83364 183387 100892 0 367643 0.476162 1 1 0 0 347 718 427 0 1492 0.47319 1 1 0 0 83017 182669 100465 0 366151 0.476174 1 1 -9700.82 -9700.77 0.0114849 0.0367505 0.754653 1 0.754629 2 NA
rs1341267 rs1341267 13 95284980 C A NA 0 0 59052 176304 132287 0 367643 0.400399 1 1 0 0 245 733 514 0 1492 0.409853 1 1 0 0 58807 175571 131773 0 366151 0.400361 1 1 -9700.82 -9700.3 -0.0381552 0.0372815 0.306103 1 0.306668 2 NA
rs8017377 rs8017377 14 24883887 G A NA 0 0 101701 183243 82699 0 367643 0.474157 1 1 0 0 388 746 358 0 1492 0.489946 1 1 0 0 101313 182497 82341 0 366151 0.474093 1 1 -9700.82 -9699.27 0.0646256 0.0366936 0.0782004 1 0.0782897 2 NA
rs4983559 rs4983559 14 105277209 G A NA 0 0 54863 174774 138006 0 367643 0.386924 1 1 0 0 224 712 556 0 1492 0.38874 1 1 0 0 54639 174062 137450 0 366151 0.386917 1 1 -9700.82 -9700.8 -0.00704289 0.0376812 0.851733 1 0.851771 2 NA
rs2412710 rs2412710 15 42683787 G A NA 0 0 354500 13031 112 0 367643 0.018027 1 1 0 0 1447 45 0 0 1492 0.0150804 1 1 0 0 353053 12986 112 0 366151 0.018039 1 1 -9700.82 -9700.1 -0.175539 0.150586 0.243734 1 0.230401 3 NA
15:44211273_T_C rs492571 15 44211273 T C NA 0 0 337467 29527.7 648.675 -8.14907e-10 367643 0.0419225 0.997857 0.997857 0 0 1365.76 123.231 3.00392 0 1492 0.0433107 0.99444 0.99444 0 0 336101 29404.4 645.671 -8.45546e-13 366151 0.0419168 0.997872 0.997872 -9700.82 -9700.72 0.0416472 0.0904116 0.645057 1 0.647133 2 NA
rs1532085 rs1532085 15 58683366 A G NA 0 0 55036 174219 138388 0 367643 0.38664 1 1 0 0 242 726 524 0 1492 0.405496 1 1 0 0 54794 173493 137864 0 366151 0.386563 1 1 -9700.82 -9698.53 -0.0801212 0.0373658 0.0320139 1 0.0324663 3 NA
15:58731153_G_C rs261342 15 58731153 G C NA 0 0 17976.2 126343 223324 -1.64146e-08 367643 0.220725 0.988362 0.988362 0 0 65.4627 521.4 905.137 0 1492 0.218608 0.990333 0.990333 0 0 17910.7 125822 222418 -4.03482e-11 366151 0.220733 0.988354 0.988354 -9700.82 -9700.77 0.0143781 0.0445972 0.74715 1 0.74682 2 NA
rs2652834 rs2652834 15 63396867 A G NA 0 0 12888 111863 242892 0 367643 0.187191 1 1 0 0 60 453 979 0 1492 0.192024 1 1 0 0 12828 111410 241913 0 366151 0.187171 1 1 -9700.82 -9700.56 -0.0334785 0.046583 0.472335 1 0.473847 2 NA
15:72566615_C_T rs1035744 15 72566615 C T NA 0 0 26417.8 145276 195949 4.30737e-09 367643 0.269435 0.995229 0.995229 0 0 115.365 594.196 782.439 0 1492 0.27645 0.9961 0.9961 0 0 26302.4 144682 195167 -5.84421e-12 366151 0.269406 0.995225 0.995225 -9700.82 -9700.46 -0.0348597 0.0411795 0.397256 1 0.398476 2 NA
rs3198697 rs3198697 16 15129940 C T NA 0 0 129024 177270 61349 0 367643 0.407961 1 1 0 0 495 752 245 0 1492 0.41622 1 1 0 0 128529 176518 61104 0 366151 0.407927 1 1 -9700.82 -9700.39 0.0345456 0.0371926 0.352977 1 0.353449 2 NA
rs749671 rs749671 16 31088347 G A NA 0 0 144942 171612 51089 0 367643 0.372359 1 1 0 0 596 698 198 0 1492 0.366622 1 1 0 0 144346 170914 50891 0 366151 0.372382 1 1 -9700.82 -9700.63 -0.0233322 0.0380721 0.53998 1 0.539567 2 NA
16:53799977_T_G rs9930333 16 53799977 T G NA 0 0 122315 179595 65732.5 4.07454e-10 367643 0.423046 0.999843 0.999843 0 0 489.984 735.02 266.996 0 1492 0.425272 0.999952 0.999952 0 0 121825 178860 65465.5 5.68434e-14 366151 0.423037 0.999843 0.999843 -9700.82 -9700.79 0.00972199 0.0371351 0.793475 1 0.793524 2 NA
rs9989419 rs9989419 16 56985139 A G NA 0 0 57313 175506 134824 0 367643 0.394584 1 1 0 0 234 706 552 0 1492 0.393432 1 1 0 0 57079 174800 134272 0 366151 0.394589 1 1 -9700.82 -9700.81 0.00478058 0.0375381 0.898661 1 0.898644 2 NA
rs5880 rs5880 16 57015091 G C NA 0 0 327986 38441 1216 0 367643 0.0555879 1 1 0 0 1345 140 7 0 1492 0.0516086 1 1 0 0 326641 38301 1209 0 366151 0.0556041 1 1 -9700.82 -9700.32 -0.0819865 0.0827715 0.321922 1 0.315949 2 NA
rs16942887 rs16942887 16 67928042 G A NA 0 0 287956 74708 4979 0 367643 0.115147 1 1 0 0 1154 323 15 0 1492 0.118298 1 1 0 0 286802 74385 4964 0 366151 0.115134 1 1 -9700.82 -9700.69 0.0294749 0.0567623 0.603573 1 0.604923 2 NA
16:72057282_A_G rs2288002 16 72057282 A G NA 0 0 69255.7 180711 117676 1.39698e-09 367643 0.434148 0.99485 0.99485 0 0 294.376 715.773 481.851 0 1492 0.437173 0.994015 0.994015 0 0 68961.4 179996 117194 -5.33618e-12 366151 0.434136 0.994853 0.994853 -9700.82 -9700.79 -0.00953486 0.0371272 0.797321 1 0.79736 2 NA
rs2000999 rs2000999 16 72108093 G A NA 0 0 241573 112715 13355 0 367643 0.18962 1 1 0 0 988 458 46 0 1492 0.184316 1 1 0 0 240585 112257 13309 0 366151 0.189642 1 1 -9700.82 -9700.58 -0.0327789 0.0472948 0.488262 1 0.486773 2 NA
rs2925979 rs2925979 16 81534790 T C NA 0 0 33101 154536 180006 0 367643 0.300207 1 1 0 0 135 623 734 0 1492 0.299263 1 1 0 0 32966 153913 179272 0 366151 0.300211 1 1 -9700.82 -9700.81 0.00472048 0.0400738 0.90623 1 0.906201 2 NA
rs314253 rs314253 17 7091650 T C NA 0 0 155761 167026 44856 0 367643 0.349168 1 1 0 0 616 695 181 0 1492 0.354223 1 1 0 0 155145 166331 44675 0 366151 0.349147 1 1 -9700.82 -9700.68 0.0204987 0.0383566 0.593047 1 0.593415 2 NA
rs4791641 rs4791641 17 8161149 C T NA 0 0 90816 183529 93298 0 367643 0.496624 1 1 0 0 384 742 366 0 1492 0.493968 1 1 0 0 90432 182787 92932 0 366151 0.496586 1 1 -9700.82 -9700.19 -0.0413854 0.0367033 0.259503 1 0.25948 2 NA
17:37821435_G_T rs931992 17 37821435 G T NA 0 0 40720.2 163166 163757 3.49246e-10 367643 0.332668 0.998046 0.998046 0 0 163.278 640.09 688.631 0 1492 0.323943 0.997851 0.997851 0 0 40556.9 162525 163069 -2.02505e-12 366151 0.332703 0.998046 0.998046 -9700.82 -9700.29 0.040383 0.0392548 0.303602 1 0.302475 2 NA
rs8077889 rs8077889 17 41878166 A C NA 0 0 227111 123853 16679 0 367643 0.213809 1 1 0 0 913 505 74 0 1492 0.218834 1 1 0 0 226198 123348 16605 0 366151 0.213789 1 1 -9700.82 -9700.57 0.0313767 0.044424 0.480001 1 0.481279 2 NA
17:45391804_T_C rs7225700 17 45391804 T C NA 0 0 46242.7 168507 152894 5.82077e-11 367643 0.354953 0.999518 0.999518 0 0 182.996 694.82 614.184 0 1492 0.3555 0.998938 0.998938 0 0 46059.7 167812 152279 -1.76925e-12 366151 0.354951 0.999521 0.999521 -9700.82 -9700.82 -0.00288866 0.03838 0.940004 1 0.940012 2 NA
17:66882466_T_G rs4148005 17 66882466 T G NA 0 0 171418 159435 36790.2 -6.17001e-09 367643 0.316904 0.998377 0.998377 0 0 712.039 638.416 141.545 0 1492 0.308816 0.998702 0.998702 0 0 170706 158796 36648.6 -1.04095e-11 366151 0.316937 0.998375 0.998375 -9700.82 -9700.4 -0.0362771 0.0397814 0.361815 1 0.360725 2 NA
17:76388202_A_G rs4969178 17 76388202 A G NA 0 0 55554.9 174880 137208 1.98488e-08 367643 0.388951 0.976307 0.976307 0 0 248.847 703.867 539.286 0 1492 0.402668 0.976873 0.976873 0 0 55306 174177 136668 -4.16627e-11 366151 0.388895 0.976305 0.976305 -9700.82 -9699.59 -0.0594831 0.0378595 0.116147 1 0.116891 2 NA
rs4939883 rs4939883 18 47167214 T C NA 0 0 11824 108397 247422 0 367643 0.179583 1 1 0 0 61 424 1007 0 1492 0.182976 1 1 0 0 11763 107973 246415 0 366151 0.179569 1 1 -9700.82 -9700.73 -0.0199989 0.0475086 0.67379 1 0.674431 2 NA
18:47209143_C_T rs11660468 18 47209143 C T NA 0 0 136043 174701 56899.6 4.01633e-09 367643 0.392364 0.997576 0.997576 0 0 562.737 713.667 215.596 0 1492 0.383666 0.997794 0.997794 0 0 135480 173987 56684 -2.60059e-12 366151 0.392399 0.997575 0.997575 -9700.82 -9700.35 -0.0365111 0.0377129 0.332977 1 0.332305 2 NA
18:57798110_C_T rs952044 18 57798110 C T NA 0 0 165305 162609 39729.3 4.59841e-09 367643 0.329215 0.990504 0.990504 0 0 661.949 664.761 165.29 0 1492 0.333559 0.990615 0.990615 0 0 164643 161944 39564 3.68772e-12 366151 0.329198 0.990504 0.990504 -9700.82 -9700.71 0.0187946 0.0391239 0.630952 1 0.631308 2 NA
19:8431581_G_A rs2278236 19 8431581 G A NA 0 0 86128.3 183824 97691 3.60887e-09 367643 0.484275 0.99757 0.99757 0 0 349.6 726.714 415.686 0 1492 0.477853 0.997434 0.997434 0 0 85778.7 183097 97275.3 -9.24416e-12 366151 0.484301 0.997571 0.997571 -9700.82 -9700.54 0.0275215 0.0368018 0.454563 1 0.454478 2 NA
rs6511720 rs6511720 19 11202306 G T NA 0 0 285494 77068 5081 0 367643 0.118634 1 1 0 0 1161 313 18 0 1492 0.116957 1 1 0 0 284333 76755 5063 0 366151 0.118641 1 1 -9700.82 -9700.79 -0.0135438 0.0571646 0.812714 1 0.812401 2 NA
19:11227602_C_T rs688 19 11227602 C T NA 0 0 110675 182477 74491.8 -2.32831e-10 367643 0.450791 0.999301 0.999301 0 0 452.835 753.137 286.027 0 1492 0.444099 0.999691 0.999691 0 0 110222 181724 74205.8 3.48166e-13 366151 0.450818 0.999299 0.999299 -9700.82 -9700.56 -0.0268301 0.0369813 0.468143 1 0.46793 2 NA
19:19407718_T_C rs10401969 19 19407718 T C NA 0 0 313405 52120.4 2117.37 8.73115e-10 367643 0.0766438 0.997444 0.997444 0 0 1268.96 213.051 9.99216 0 1492 0.0780949 0.997235 0.997235 0 0 312136 51907.3 2107.38 6.00409e-13 366151 0.0766379 0.997445 0.997445 -9700.82 -9700.78 0.0199957 0.0685513 0.770524 1 0.771144 2 NA
rs731839 rs731839 19 33899065 G A NA 0 0 41270 163841 162532 0 367643 0.335082 1 1 0 0 190 617 685 0 1492 0.334115 1 1 0 0 41080 163224 161847 0 366151 0.335086 1 1 -9700.82 -9700.81 0.00533381 0.0389243 0.891007 1 0.890975 2 NA
19:35556744_T_C rs1688030 19 35556744 T C NA 0 0 1691.18 45801.9 320150 4.07454e-10 367643 0.0668914 0.998272 0.998272 0 0 4 190.58 1297.42 0 1492 0.0665484 0.995996 0.995996 0 0 1687.18 45611.3 318852 -4.76064e-13 366151 0.0668928 0.998281 0.998281 -9700.82 -9700.82 0.00735867 0.0737469 0.920517 1 0.920433 2 NA
rs6859 rs6859 19 45382034 A G NA 0 0 65627 179040 122976 0 367643 0.422004 1 1 0 0 258 732 502 0 1492 0.418231 1 1 0 0 65369 178308 122474 0 366151 0.42202 1 1 -9700.82 -9700.73 0.0161607 0.0371739 0.663757 1 0.663621 2 NA
rs7254892 rs7254892 19 45389596 G A NA 0 0 344933 22370 340 0 367643 0.0313483 1 1 0 0 1401 91 0 0 1492 0.030496 1 1 0 0 343532 22279 340 0 366151 0.0313518 1 1 -9700.82 -9700.79 -0.0268229 0.106879 0.801842 1 0.801037 2 NA
rs492602 rs492602 19 49206417 A G NA 0 0 89567 183226 94850 0 367643 0.492815 1 1 0 0 340 738 414 0 1492 0.475201 1 1 0 0 89227 182488 94436 0 366151 0.492887 1 1 -9700.82 -9699.06 0.0692307 0.0368956 0.0606014 1 0.0604826 3 NA
rs17695224 rs17695224 19 52324216 G A NA 0 0 197528 144075 26040 0 367643 0.266774 1 1 0 0 814 570 108 0 1492 0.263405 1 1 0 0 196714 143505 25932 0 366151 0.266787 1 1 -9700.82 -9700.74 -0.0169668 0.0416895 0.684023 1 0.683628 2 NA
rs103294 rs103294 19 54797848 C T NA 0 0 221283 127606 18754 0 367643 0.224558 1 1 0 0 921 488 83 0 1492 0.219169 1 1 0 0 220362 127118 18671 0 366151 0.224579 1 1 -9700.82 -9700.48 -0.0364025 0.0444099 0.412392 1 0.410826 2 NA
rs364585 rs364585 20 12962718 A G NA 0 0 56358 175315 135970 0 367643 0.391726 1 1 0 0 224 710 558 0 1492 0.38807 1 1 0 0 56134 174605 135412 0 366151 0.391741 1 1 -9700.82 -9700.73 0.0161858 0.0376725 0.667454 1 0.667269 2 NA
rs2328223 rs2328223 20 17845921 A C NA 0 0 242999 111748 12896 0 367643 0.187056 1 1 0 0 1011 430 51 0 1492 0.178284 1 1 0 0 241988 111318 12845 0 366151 0.187092 1 1 -9700.82 -9700.1 -0.0571531 0.0479441 0.233231 1 0.230401 2 NA
20:34154741_C_T rs7264396 20 34154741 C T NA 0 0 229301 122209 16133.7 -5.82077e-10 367643 0.21009 0.999709 0.999709 0 0 937.102 488.898 66 0 1492 0.208076 0.999814 0.999814 0 0 228364 121720 16067.7 1.30029e-12 366151 0.210098 0.999708 0.999708 -9700.82 -9700.8 -0.0100817 0.0452936 0.823858 1 0.823691 2 NA
20:39180436_T_C rs6016381 20 39180436 T C NA 0 0 134763 175280 57600.3 2.18279e-08 367643 0.395058 0.976161 0.976161 0 0 516.125 725.337 250.537 0 1492 0.410996 0.972999 0.972999 0 0 134247 174554 57349.8 -2.53042e-12 366151 0.394993 0.976174 0.976174 -9700.82 -9699.32 0.0655825 0.0378162 0.082875 1 0.0835032 3 NA
20:39724338_T_C rs6065311 20 39724338 T C NA 0 0 99710.9 183970 83962.3 -6.40284e-10 367643 0.478582 0.999483 0.999483 0 0 424.937 748.075 318.988 0 1492 0.464494 0.999025 0.999025 0 0 99286 183222 83643.4 8.66862e-13 366151 0.478639 0.999485 0.999485 -9700.82 -9699.62 -0.0570122 0.0368678 0.122009 1 0.121784 2 NA
rs1800961 rs1800961 20 43042364 C T NA 0 0 345102 22187 354 0 367643 0.0311375 1 1 0 0 1394 98 0 0 1492 0.0328418 1 1 0 0 343708 22089 354 0 366151 0.0311306 1 1 -9700.82 -9700.69 0.0528816 0.102962 0.607529 1 0.610447 2 NA
20:44585420_A_G rs4465830 20 44585420 A G NA 0 0 243312 111575 12755.9 1.74623e-10 367643 0.18644 0.999604 0.999604 0 0 1009.01 437.965 45.0275 0 1492 0.17695 0.999815 0.999815 0 0 242303 111137 12710.9 -1.42464e-12 366151 0.186479 0.999603 0.999603 -9700.82 -9699.89 -0.0651373 0.0480864 0.175549 1 0.172559 2 NA
rs181362 rs181362 22 21932068 C T NA 0 0 239971 113974 13698 0 367643 0.192265 1 1 0 0 956 480 56 0 1492 0.198391 1 1 0 0 239015 113494 13642 0 366151 0.19224 1 1 -9700.82 -9700.46 0.0391601 0.0460173 0.394776 1 0.396626 2 NA
rs5763662 rs5763662 22 30378703 C T NA 0 0 351180 16289 174 0 367643 0.0226266 1 1 0 0 1431 61 0 0 1492 0.0204424 1 1 0 0 349749 16228 174 0 366151 0.0226355 1 1 -9700.82 -9700.47 -0.106319 0.129895 0.413072 1 0.405122 2 NA
22:38595411_G_A rs3761445 22 38595411 G A NA 0 0 59207 176674 131763 -3.66708e-09 367643 0.401323 0.998254 0.998254 0 0 246.937 726.592 518.471 0 1492 0.409004 0.997999 0.997999 0 0 58960 175947 131244 -6.01119e-12 366151 0.401292 0.998255 0.998255 -9700.82 -9700.44 -0.0326997 0.0373561 0.381383 1 0.381863 2 NA
# Completed successfully at 2019-06-21 22:12:26
