# Supplementary material for: Predicting the effect of statins on cancer risk using genetic variants from a Mendelian randomization study in the UK Biobank
Source: eLife. 2020 Oct 13;9:e57191. doi: 10.7554/eLife.57191 (PMC7553780; doi:10.7554/eLife.57191)
Supplement: Source data 1. [file elife-57191-data1.zip › Steve_April_ca_uter_Female.out]

# Analysis: "SNPTEST 2.5.4-beta1 analysis, started 2019-06-26 16:40:15"
#  started: 2019-06-26 17:41:53
# 
# Analysis properties:
#   -cov_names PC1 PC2 PC3 PC4 PC5 PC6 PC7 PC8 PC9 PC10 (user-supplied)
#   -data - /scratch/am2609/Gwas/projects/Steve_April/input/cancer_v2.sample (user-supplied)
#   -exclude_samples /scratch/am2609/Gwas/input_all/exclusion_list.txt (user-supplied)
#   -exclude_samples_where sex=0 (user-supplied)
#   -filetype bgen (user-supplied)
#   -frequentist 1 (user-supplied)
#   -method newml (user-supplied)
#   -o /scratch/am2609/Gwas/projects/Steve_April/output/Steve_April_ca_uter_Female.out (user-supplied)
#   -pheno ca_uter (user-supplied)
# 
alternate_ids rsid chromosome position alleleA alleleB incorrectly_coded all_A all_B all_AA all_AB all_BB all_NULL all_total all_maf all_info all_impute_info cases_A cases_B cases_AA cases_AB cases_BB cases_NULL cases_total cases_maf cases_info cases_impute_info controls_A controls_B controls_AA controls_AB controls_BB controls_NULL controls_total controls_maf controls_info controls_impute_info minor_predictor_count null_ll null_iterations frequentist_add_ll frequentist_add_beta_1:add/ca_uter=1 frequentist_add_se_1 frequentist_add_wald_pvalue_1 frequentist_add_degrees_of_freedom frequentist_add_lrt_pvalue frequentist_add_iterations frequentist_add_fit_time comment
rs10903129 rs10903129 01 25768937 A G NA 0 0 39098 97935 61862 0 198895 0.442774 1 1 0 0 286 676 438 0 1400 0.445714 1 1 0 0 38812 97259 61424 0 197495 0.442753 1 1 176131 -8330.16 8 -8330.1 -0.0130495 0.0381388 0.732232 1 0.732293 2 0.400 NA
rs4660293 rs4660293 01 40028180 A G NA 0 0 116717 71316 10862 0 198895 0.233892 1 1 0 0 811 510 79 0 1400 0.238571 1 1 0 0 115906 70806 10783 0 197495 0.233859 1 1 93040 -8330.16 8 -8330 0.025568 0.0445541 0.566059 1 0.56691 2 0.390 NA
rs2479394 rs2479394 01 55486064 G A NA 0 0 15393 80327 103175 0 198895 0.279326 1 1 0 0 106 593 701 0 1400 0.2875 1 1 0 0 15287 79734 102474 0 197495 0.279268 1 1 111113 -8330.16 8 -8329.7 -0.0404445 0.0419923 0.335476 1 0.336841 2 0.420 NA
rs11206510 rs11206510 01 55496039 T C NA 0 0 131552 60336 7007 0 198895 0.186908 1 1 0 0 934 419 47 0 1400 0.183214 1 1 0 0 130618 59917 6960 0 197495 0.186934 1 1 74350 -8330.16 8 -8330.02 -0.0253937 0.0490156 0.604408 1 0.603451 2 0.420 NA
1:55502137_C_G rs2149041 01 55502137 C G NA 0 0 131066 60790.2 7038.92 8.44011e-10 198895 0.18821 0.992269 0.992269 0 0 919.643 436.247 44.1098 0 1400 0.18731 0.992119 0.992119 0 0 130146 60353.9 6994.81 -4.13891e-13 197495 0.188216 0.99227 0.99227 74868 -8330.16 8 -8330.15 -0.00494516 0.0488154 0.91931 1 0.919268 2 0.420 NA
rs2479409 rs2479409 01 55504650 G A NA 0 0 24337 90157 84401 0 198895 0.349006 1 1 0 0 168 671 561 0 1400 0.359643 1 1 0 0 24169 89486 83840 0 197495 0.34893 1 1 138831 -8330.16 8 -8329.45 -0.0472262 0.0394738 0.231543 1 0.232583 2 0.430 NA
rs10888897 rs10888897 01 55513061 T C NA 0 0 30476 95111 73308 0 198895 0.392325 1 1 0 0 199 664 537 0 1400 0.379286 1 1 0 0 30277 94447 72771 0 197495 0.392418 1 1 156063 -8330.16 8 -8329.2 0.0542213 0.0391587 0.166158 1 0.165274 2 0.420 NA
1:55518752_C_T rs7552841 01 55518752 C T NA 0 0 77464.6 93269.4 28161 1.24855e-08 198895 0.376056 0.934109 0.934109 0 0 557.937 659.733 182.329 4.44089e-16 1400 0.365854 0.938986 0.938986 0 0 76906.6 92609.7 27978.7 -5.70544e-12 197495 0.376129 0.934074 0.934074 149591 -8330.16 8 -8329.5 -0.0466525 0.0406429 0.251024 1 0.249994 2 0.430 NA
rs562556 rs562556 01 55524237 G A NA 0 0 6366 58410 134119 0 198895 0.178843 1 1 0 0 47 411 942 0 1400 0.180357 1 1 0 0 6319 57999 133177 0 197495 0.178832 1 1 71142 -8330.16 8 -8330.14 -0.00981184 0.0493438 0.842383 1 0.842543 2 0.420 NA
1:55958030_C_T rs1998013 01 55958030 C T NA 0 0 197565 1328.32 1.96863 1.36788e-09 198895 0.00334915 0.92302 0.92302 0 0 1391.78 8.22353 0 0 1400 0.00293697 0.91648 0.91648 0 0 196173 1320.1 1.96863 7.38964e-13 197495 0.00335207 0.923061 0.923061 1332.26 -8330.16 8 -8330.08 -0.143859 0.367774 0.695677 1 0.688149 2 0.430 NA
1:62953373_G_A rs10493326 01 62953373 G A NA 0 0 110895 75156.4 12843.9 7.567e-10 198895 0.253511 0.986561 0.986561 0 0 779.886 537.118 82.9961 0 1400 0.251111 0.987724 0.987724 0 0 110115 74619.3 12760.9 -8.70148e-12 197495 0.253528 0.986552 0.986552 100844 -8330.16 8 -8330.11 -0.013209 0.0439853 0.763944 1 0.763694 2 0.420 NA
1:63133930_G_A rs4587594 01 63133930 G A NA 0 0 83599.5 90857.1 24438.4 1.74623e-10 198895 0.351276 0.999131 0.999131 0 0 595.725 621.286 182.988 0 1400 0.352594 0.999491 0.999491 0 0 83003.8 90235.8 24255.4 -4.83169e-13 197495 0.351266 0.999128 0.999128 139734 -8330.16 8 -8330.15 0.00439822 0.039791 0.911987 1 0.912005 2 0.420 NA
1:92993807_C_T rs6603981 01 92993807 C T NA 0 0 8729.49 64356.9 125809 -6.98492e-10 198895 0.205676 0.997273 0.997273 0 0 57.5216 436.275 906.204 0 1400 0.196899 0.99808 0.99808 0 0 8671.97 63920.6 124902 1.77636e-13 197495 0.205738 0.997267 0.997267 81815.9 -8330.16 8 -8329.47 0.0556728 0.0475385 0.241554 1 0.238903 2 0.420 NA
rs12133576 rs12133576 01 93816400 A G NA 0 0 27040 92448 79407 0 198895 0.368355 1 1 0 0 200 639 561 0 1400 0.371071 1 1 0 0 26840 91809 78846 0 197495 0.368336 1 1 146528 -8330.16 8 -8330.11 -0.0119657 0.0392449 0.760443 1 0.760561 2 0.430 NA
rs646776 rs646776 01 109818530 C T NA 0 0 9784 68828 120283 0 198895 0.222218 1 1 0 0 75 494 831 0 1400 0.23 1 1 0 0 9709 68334 119452 0 197495 0.222163 1 1 88396 -8330.16 8 -8329.7 -0.0432864 0.0451046 0.337211 1 0.339071 2 0.420 NA
1:110198727_C_G rs1010167 01 110198727 C G NA 0 0 74672.4 94514.4 29708.2 -3.60887e-09 198895 0.386965 0.993771 0.993771 0 0 538.788 633.263 227.949 0 1400 0.388986 0.991621 0.991621 0 0 74133.6 93881.1 29480.3 -1.1652e-11 197495 0.386951 0.993786 0.993786 153931 -8330.16 8 -8330.12 0.0106018 0.0391113 0.786339 1 0.786421 2 0.420 NA
rs267733 rs267733 01 150958836 A G NA 0 0 140159 53525 5211 0 198895 0.160756 1 1 0 0 967 389 44 0 1400 0.170357 1 1 0 0 139192 53136 5167 0 197495 0.160688 1 1 63947 -8330.16 8 -8329.23 0.0693947 0.0504238 0.168751 1 0.171992 2 0.430 NA
rs12145743 rs12145743 01 156700651 T G NA 0 0 87171 89039 22685 0 198895 0.337889 1 1 0 0 600 642 158 0 1400 0.342143 1 1 0 0 86571 88397 22527 0 197495 0.337859 1 1 134409 -8330.16 8 -8330.06 0.0177688 0.0400212 0.657054 1 0.65735 2 0.430 NA
rs4650994 rs4650994 01 178515312 G A NA 0 0 43954 98316 56625 0 198895 0.468147 1 1 0 0 328 681 391 0 1400 0.4775 1 1 0 0 43626 97635 56234 0 197495 0.46808 1 1 186224 -8330.16 8 -8329.64 -0.0386617 0.0378439 0.306966 1 0.307121 2 0.430 NA
1:182150978_C_A rs1689797 01 182150978 C A NA 0 0 88200.2 88506.5 22188.3 -1.28057e-09 198895 0.334053 0.997432 0.997432 0 0 652.024 599.18 148.796 0 1400 0.320276 0.997741 0.997741 0 0 87548.1 87907.3 22039.5 -4.13891e-12 197495 0.334151 0.99743 0.99743 132883 -8330.16 8 -8329.02 -0.0612738 0.0407079 0.132271 1 0.130889 2 0.420 NA
rs2642438 rs2642438 01 220970028 A G NA 0 0 17483 82786 98626 0 198895 0.296015 1 1 0 0 113 589 698 0 1400 0.291071 1 1 0 0 17370 82197 97928 0 197495 0.296051 1 1 117752 -8330.16 8 -8330.01 0.0231135 0.0417312 0.57967 1 0.579069 2 0.420 NA
1:220985811_T_C rs903319 01 220985811 T C NA 0 0 107460 77435.9 13998.7 6.1118e-10 198895 0.265047 0.995009 0.995009 0 0 770.361 532.937 96.702 2.22045e-16 1400 0.259408 0.995143 0.995143 0 0 106690 76903 13902 -5.14788e-12 197495 0.265087 0.995008 0.995008 105433 -8330.16 8 -8329.87 -0.0328464 0.0433816 0.448959 1 0.44778 2 0.420 NA
rs4846914 rs4846914 01 230295691 G A NA 0 0 30600 95256 73039 0 198895 0.393313 1 1 0 0 209 687 504 0 1400 0.394643 1 1 0 0 30391 94569 72535 0 197495 0.393304 1 1 156456 -8330.16 8 -8330.15 -0.0058115 0.0388863 0.8812 1 0.881223 2 0.410 NA
1:230419344_G_A rs6680658 01 230419344 G A NA 0 0 117123 71043.4 10728.6 1.13505e-09 198895 0.232536 0.985962 0.985962 0 0 784.976 543.529 71.4941 0 1400 0.245185 0.988568 0.988568 0 0 116338 70499.9 10657.1 -3.39373e-12 197495 0.232446 0.985943 0.985943 92500.6 -8330.16 8 -8328.88 0.0714636 0.0443675 0.107241 1 0.10938 3 0.570 NA
1:234849339_G_A rs2587534 01 234849339 G A NA 0 0 46073.8 99436.3 53384.9 3.66708e-09 198895 0.481621 0.992471 0.992471 0 0 337.514 675.275 387.212 0 1400 0.482251 0.992709 0.992709 0 0 45736.3 98761 52997.7 -1.86855e-11 197495 0.481616 0.992469 0.992469 191584 -8330.16 8 -8330.16 -0.0030149 0.0381402 0.936995 1 0.936996 2 0.430 NA
rs1367117 rs1367117 02 21263900 G A NA 0 0 87554 88624 22717 0 198895 0.337007 1 1 0 0 632 620 148 0 1400 0.327143 1 1 0 0 86922 88004 22569 0 197495 0.337077 1 1 134058 -8330.16 8 -8329.51 -0.0460858 0.0404031 0.254016 1 0.252785 2 0.430 NA
rs515135 rs515135 02 21286057 T C NA 0 0 6469 58453 133973 0 198895 0.179469 1 1 0 0 51 398 951 0 1400 0.178571 1 1 0 0 6418 58055 133022 0 197495 0.179475 1 1 71391 -8330.16 8 -8330.16 0.00364335 0.0494881 0.941312 1 0.94129 2 0.420 NA
rs1260326 rs1260326 02 27730940 T C NA 0 0 30984 95000 72911 0 198895 0.3946 1 1 0 0 224 652 524 0 1400 0.392857 1 1 0 0 30760 94348 72387 0 197495 0.394613 1 1 156968 -8330.16 8 -8330.15 0.00410385 0.0388583 0.915891 1 0.915879 2 0.420 NA
2:27731212_T_C rs3817588 02 27731212 T C NA 0 0 128434 62703 7757.91 2.73576e-09 198895 0.196633 0.980589 0.980589 0 0 926.286 422.235 51.4784 0 1400 0.187569 0.981396 0.981396 0 0 127508 62280.7 7706.43 4.64517e-12 197495 0.196698 0.980584 0.980584 78218.8 -8330.16 8 -8329.37 -0.0613359 0.0490241 0.210884 1 0.207944 2 0.430 NA
rs6544713 rs6544713 02 44073881 T C NA 0 0 20713 87122 91060 0 198895 0.323155 1 1 0 0 159 589 652 0 1400 0.323929 1 1 0 0 20554 86533 90408 0 197495 0.32315 1 1 128548 -8330.16 8 -8330.15 -0.00381711 0.0405742 0.925048 1 0.925064 2 0.420 NA
rs4148218 rs4148218 02 44099582 G A NA 0 0 132814 59357 6724 0 198895 0.183024 1 1 0 0 902 452 46 0 1400 0.194286 1 1 0 0 131912 58905 6678 0 197495 0.182944 1 1 72805 -8330.16 8 -8328.93 0.0756518 0.0479227 0.114423 1 0.117209 3 0.570 NA
rs2710642 rs2710642 02 63149557 G A NA 0 0 21448 87553 89894 0 198895 0.327934 1 1 0 0 157 601 642 0 1400 0.326786 1 1 0 0 21291 86952 89252 0 197495 0.327942 1 1 130449 -8330.16 8 -8330.16 0.00212783 0.0404431 0.95804 1 0.958035 2 0.420 NA
2:118576719_T_C rs17508045 02 118576719 T C NA 0 0 165722 31635.4 1537.87 8.14907e-10 198895 0.0872599 0.997879 0.997879 0 0 1184.79 206.216 8.99216 0 1400 0.0800714 0.99895 0.99895 0 0 164537 31429.2 1528.87 -9.59233e-14 197495 0.0873108 0.997872 0.997872 34711.1 -8330.16 8 -8329.23 -0.0941382 0.0698818 0.177947 1 0.172317 3 0.570 NA
rs2030746 rs2030746 02 121309488 C T NA 0 0 67812 96621 34462 0 198895 0.416162 1 1 0 0 479 685 236 0 1400 0.413214 1 1 0 0 67333 95936 34226 0 197495 0.416183 1 1 165545 -8330.16 8 -8330.11 -0.0118493 0.0385193 0.758372 1 0.758293 2 0.430 NA
2:135762344_C_T rs16831243 02 135762344 C T NA 0 0 161085 35537.7 2272.22 2.91038e-11 198895 0.100762 0.998069 0.998069 0 0 1129.12 250.878 20 0 1400 0.103885 0.995324 0.995324 0 0 159956 35286.9 2252.22 -3.55271e-13 197495 0.10074 0.998089 0.998089 40082.2 -8330.16 8 -8329.87 0.0475841 0.062707 0.447954 1 0.450712 2 0.430 NA
2:165551201_T_C rs7607980 02 165551201 T C NA 0 0 154190 41881.3 2823.43 1.80444e-09 198895 0.11948 0.997592 0.997592 0 0 1051.73 330.267 18 0 1400 0.13081 0.998338 0.998338 0 0 153139 41551 2805.43 1.06581e-14 197495 0.1194 0.997586 0.997586 47528.1 -8330.16 8 -8328.45 0.105415 0.0563398 0.0613378 1 0.0647047 3 0.570 NA
2:165619163_T_G rs355838 02 165619163 T G NA 0 0 30753.9 94778.9 73362.2 1.33878e-09 198895 0.392887 0.991846 0.991846 0 0 192.667 699.153 508.18 0 1400 0.387317 0.992706 0.992706 0 0 30561.2 94079.8 72854 -2.07301e-12 197495 0.392927 0.99184 0.99184 156287 -8330.16 8 -8330 0.0222369 0.0390722 0.569272 1 0.568954 2 0.420 NA
rs2287623 rs2287623 02 169830155 G A NA 0 0 31210 95334 72351 0 198895 0.396576 1 1 0 0 209 671 520 0 1400 0.388929 1 1 0 0 31001 94663 71831 0 197495 0.39663 1 1 157754 -8330.16 8 -8329.81 0.0325889 0.0389464 0.402726 1 0.402177 2 0.430 NA
rs1047891 rs1047891 02 211540507 C A NA 0 0 93358 85586 19951 0 198895 0.315463 1 1 0 0 682 580 138 0 1400 0.305714 1 1 0 0 92676 85006 19813 0 197495 0.315532 1 1 125488 -8330.16 8 -8329.56 -0.0449326 0.0410908 0.274177 1 0.272802 2 0.420 NA
rs1250229 rs1250229 02 216304384 T C NA 0 0 13131 77839 107925 0 198895 0.261698 1 1 0 0 84 526 790 0 1400 0.247857 1 1 0 0 13047 77313 107135 0 197495 0.261797 1 1 104101 -8330.16 8 -8328.69 0.0752543 0.0442044 0.0886777 1 0.0867708 3 0.570 NA
2:227122216_G_T rs1515110 02 227122216 G T NA 0 0 26330.3 92003.3 80561.5 -1.4843e-09 198895 0.363669 0.998195 0.998195 0 0 181.059 637.396 581.545 0 1400 0.356969 0.997849 0.997849 0 0 26149.2 91365.9 79979.9 -9.9476e-13 197495 0.363716 0.998197 0.998197 144664 -8330.16 8 -8329.88 0.0295572 0.0396214 0.455672 1 0.455051 2 0.430 NA
rs11563251 rs11563251 02 234679384 C T NA 0 0 157332 39105 2458 0 198895 0.110664 1 1 0 0 1093 285 22 0 1400 0.1175 1 1 0 0 156239 38820 2436 0 197495 0.110615 1 1 44021 -8330.16 8 -8329.5 0.068431 0.0588878 0.245212 1 0.249295 2 0.420 NA
3:12296469_G_A rs9875338 03 12296469 G A NA 0 0 71981.6 95111.5 31802 2.91038e-10 198895 0.398993 0.998376 0.998376 0 0 525.082 664.776 210.141 0 1400 0.387521 0.998657 0.998657 0 0 71456.5 94446.7 31591.8 -1.19371e-12 197495 0.399074 0.998374 0.998374 158715 -8330.16 8 -8329.41 -0.0475227 0.0389228 0.222106 1 0.221307 2 0.420 NA
rs7640978 rs7640978 03 32533010 C T NA 0 0 165003 32309 1583 0 198895 0.0891802 1 1 0 0 1167 212 21 0 1400 0.0907143 1 1 0 0 163836 32097 1562 0 197495 0.0891693 1 1 35475 -8330.16 8 -8330.11 0.0212433 0.0660501 0.747738 1 0.748433 2 0.420 NA
Affx-22382690 rs2290547 03 47061183 G A NA 0 0 135281 57349 6265 0 198895 0.175668 1 1 0 0 940 408 52 0 1400 0.182857 1 1 0 0 134341 56941 6213 0 197495 0.175617 1 1 69879 -8330.16 8 -8329.69 0.0477031 0.0490253 0.330538 1 0.332958 2 0.420 NA
3:50113034_A_G rs2240327 03 50113034 A G NA 0 0 54057.1 99282.5 45555.4 8.14907e-10 198895 0.478628 0.999805 0.999805 0 0 361.235 741.733 297.031 0 1400 0.47707 0.999681 0.999681 0 0 53695.8 98540.8 45258.4 -2.98428e-13 197495 0.478639 0.999805 0.999805 190393 -8330.16 8 -8330.15 -0.00427477 0.0386858 0.912013 1 0.912011 2 0.420 NA
rs13326165 rs13326165 03 52532118 A G NA 0 0 8290 64421 126184 0 198895 0.203628 1 1 0 0 51 437 912 0 1400 0.1925 1 1 0 0 8239 63984 125272 0 197495 0.203706 1 1 81001 -8330.16 8 -8329.06 0.0710665 0.0482447 0.140739 1 0.13794 2 0.430 NA
rs6805251 rs6805251 03 119560606 T C NA 0 0 29112 93873 75910 0 198895 0.382355 1 1 0 0 191 637 572 0 1400 0.363929 1 1 0 0 28921 93236 75338 0 197495 0.382486 1 1 152097 -8330.16 8 -8328.21 0.0775333 0.0394169 0.0491826 1 0.0484226 3 0.570 NA
rs17345563 rs17345563 03 132209203 A G NA 0 0 156461 39925 2509 0 198895 0.112982 1 1 0 0 1084 298 18 0 1400 0.119286 1 1 0 0 155377 39627 2491 0 197495 0.112937 1 1 44943 -8330.16 8 -8329.6 0.0626774 0.0585992 0.284802 1 0.288571 2 0.430 NA
3:135932359_C_T rs687339 03 135932359 C T NA 0 0 10286.6 70108.3 118500 -8.44011e-10 198895 0.227963 0.997167 0.997167 0 0 58.5647 480.851 860.584 0 1400 0.213564 0.997457 0.997457 0 0 10228 69627.5 117640 -1.59162e-12 197495 0.228065 0.997165 0.997165 90681.5 -8330.16 8 -8328.48 0.0842114 0.0463681 0.0693475 1 0.0671808 3 0.540 NA
3:156798294_A_G rs1482852 03 156798294 A G NA 0 0 71223.8 95891.5 31779.7 7.27596e-10 198895 0.400842 0.996852 0.996852 0 0 480.729 670.098 249.173 0 1400 0.417301 0.997237 0.997237 0 0 70743.1 95221.4 31530.5 -1.09512e-11 197495 0.400725 0.996849 0.996849 159451 -8330.16 8 -8328.46 0.0713516 0.0386473 0.0648596 1 0.0653993 3 0.560 NA
3:170727218_G_A rs10513688 03 170727218 G A NA 0 0 162135 34859.4 1900.5 6.40284e-10 198895 0.0971881 0.999871 0.999871 0 0 1149.97 238.031 12 0 1400 0.0935826 0.999872 0.999872 0 0 160985 34621.4 1888.5 -9.166e-13 197495 0.0972136 0.999871 0.999871 38660.4 -8330.16 8 -8329.97 -0.039755 0.0651027 0.541431 1 0.539274 2 0.420 NA
rs6831256 rs6831256 04 3473139 A G NA 0 0 66067 97172 35656 0 198895 0.42355 1 1 0 0 485 678 237 0 1400 0.411429 1 1 0 0 65582 96494 35419 0 197495 0.423636 1 1 168484 -8330.16 8 -8329.35 -0.0490322 0.0385774 0.203726 1 0.203102 2 0.430 NA
4:26062990_A_G rs10019888 04 26062990 A G NA 0 0 138553 54900.8 5441.09 3.63798e-09 198895 0.165371 0.990891 0.990891 0 0 980.675 378.549 40.7765 0 1400 0.164322 0.992265 0.992265 0 0 137572 54522.3 5400.32 -1.48503e-12 197495 0.165379 0.990881 0.990881 65783 -8330.16 8 -8330.15 -0.00664274 0.0513931 0.897157 1 0.897082 2 0.420 NA
rs442177 rs442177 04 88030261 G T NA 0 0 33006 95717 70172 0 198895 0.406569 1 1 0 0 244 689 467 0 1400 0.420357 1 1 0 0 32762 95028 69705 0 197495 0.406471 1 1 161729 -8330.16 8 -8329.14 -0.054829 0.0383948 0.153283 1 0.153899 2 0.430 NA
4:88160140_C_T rs10029254 04 88160140 C T NA 0 0 117500 70761.8 10633.5 -2.91038e-10 198895 0.23135 0.999774 0.999774 0 0 859.02 468.984 71.9961 0 1400 0.21892 0.999935 0.999935 0 0 116641 70292.8 10561.5 1.56319e-13 197495 0.231438 0.999773 0.999773 92028.8 -8330.16 8 -8328.88 -0.0730229 0.0459065 0.11168 1 0.109301 3 0.560 NA
rs3822072 rs3822072 04 89741269 G A NA 0 0 59755 98618 40522 0 198895 0.45165 1 1 0 0 433 672 295 0 1400 0.450714 1 1 0 0 59322 97946 40227 0 197495 0.451657 1 1 179662 -8330.16 8 -8330.16 -0.00259986 0.038174 0.945702 1 0.945699 2 0.420 NA
rs2602836 rs2602836 04 100014805 A G NA 0 0 34960 97333 66602 0 198895 0.420456 1 1 0 0 226 686 488 0 1400 0.406429 1 1 0 0 34734 96647 66114 0 197495 0.420555 1 1 167253 -8330.16 8 -8329.05 0.0575967 0.0387058 0.136734 1 0.136068 2 0.420 NA
rs13107325 rs13107325 04 103188709 C T NA 0 0 170576 27264 1055 0 198895 0.073843 1 1 0 0 1215 174 11 0 1400 0.07 1 1 0 0 169361 27090 1044 0 197495 0.0738702 1 1 29374 -8330.16 8 -8329.91 -0.0526367 0.0744627 0.479637 1 0.476374 2 0.420 NA
rs6450176 rs6450176 05 53298025 G A NA 0 0 110943 75257 12695 0 198895 0.253015 1 1 0 0 789 529 82 0 1400 0.2475 1 1 0 0 110154 74728 12613 0 197495 0.253055 1 1 100647 -8330.16 8 -8329.93 -0.0294541 0.043979 0.503029 1 0.501991 2 0.430 NA
5:55861786_C_T rs9686661 05 55861786 C T NA 0 0 127505 63467 7923.12 2.61934e-10 198895 0.199385 0.999695 0.999695 0 0 904.961 437.031 58.0078 0 1400 0.197517 0.999878 0.999878 0 0 126600 63030 7865.11 -5.25802e-13 197495 0.199398 0.999694 0.999694 79313.3 -8330.16 8 -8330.13 -0.0119477 0.0476402 0.801975 1 0.801745 2 0.420 NA
5:67714246_A_G rs4976033 05 67714246 A G NA 0 0 70842.9 95795 32257.1 1.67056e-08 198895 0.403 0.972734 0.972734 0 0 509.761 697.933 192.306 0 1400 0.386623 0.971718 0.971718 0 0 70333.1 95097.1 32064.8 6.57874e-12 197495 0.403116 0.972741 0.972741 160309 -8330.16 8 -8328.57 -0.0703342 0.0395566 0.075393 1 0.0746355 2 0.430 NA
5:74562029_C_G rs2006760 05 74562029 C G NA 0 0 125789 64741.5 8364.24 4.86034e-09 198895 0.204807 0.974849 0.974849 0 0 877.302 464.231 58.4667 0 1400 0.207559 0.973049 0.973049 0 0 124912 64277.3 8305.77 7.0266e-12 197495 0.204787 0.974862 0.974862 81470 -8330.16 8 -8330.08 0.0188731 0.0474355 0.690727 1 0.69127 2 0.430 NA
rs7703051 rs7703051 05 74625487 C A NA 0 0 77793 93053 28049 0 198895 0.374949 1 1 0 0 538 669 193 0 1400 0.376786 1 1 0 0 77255 92384 27856 0 197495 0.374936 1 1 149151 -8330.16 8 -8330.14 0.00736862 0.0391279 0.850625 1 0.850669 2 0.420 NA
5:74648496_G_T rs17238484 05 74648496 G T NA 0 0 119494 69071.4 10329.1 -3.49246e-10 198895 0.22557 0.99944 0.99944 0 0 836.957 496.118 66.9255 0 1400 0.224989 0.999774 0.999774 0 0 118658 68575.3 10262.2 1.79412e-13 197495 0.225575 0.999438 0.999438 89729.7 -8330.16 8 -8330.16 -0.00331211 0.0452979 0.941712 1 0.941694 2 0.420 NA
rs12916 rs12916 05 74656539 T C NA 0 0 71558 95473 31864 0 198895 0.400214 1 1 0 0 488 682 230 0 1400 0.407857 1 1 0 0 71070 94791 31634 0 197495 0.400159 1 1 159201 -8330.16 8 -8329.83 0.0314881 0.0386139 0.414809 1 0.415261 2 0.420 NA
rs4530754 rs4530754 05 122855416 G A NA 0 0 41316 98463 59116 0 198895 0.455253 1 1 0 0 326 687 387 0 1400 0.478214 1 1 0 0 40990 97776 58729 0 197495 0.45509 1 1 181095 -8330.16 8 -8327.21 -0.0923092 0.0379494 0.0149979 1 0.0150814 3 0.560 NA
rs6882076 rs6882076 05 156390297 T C NA 0 0 26693 92074 80128 0 198895 0.36567 1 1 0 0 176 651 573 0 1400 0.358214 1 1 0 0 26517 91423 79555 0 197495 0.365723 1 1 145460 -8330.16 8 -8329.84 0.0314052 0.039515 0.426749 1 0.426076 2 0.430 NA
6:16109163_A_C rs2294261 06 16109163 A C NA 0 0 51871 99023.5 48000.5 3.25963e-09 198895 0.49027 0.994401 0.994401 0 0 366.992 688.447 344.561 0 1400 0.491989 0.99533 0.99533 0 0 51504 98335.1 47656 -6.29008e-12 197495 0.490258 0.994394 0.994394 195025 -8330.16 8 -8330.14 0.00808048 0.0379919 0.831569 1 0.831573 2 0.430 NA
6:26093141_G_A rs1800562 06 26093141 G A NA 0 0 169714 27957.2 1223.81 -3.20142e-10 198895 0.0764343 0.997336 0.997336 0 0 1214.15 176.408 9.44314 0 1400 0.0697479 0.99738 0.99738 0 0 168500 27780.8 1214.37 -2.28084e-12 197495 0.0764817 0.997336 0.997336 30404.8 -8330.16 8 -8329.18 -0.103087 0.0746243 0.16715 1 0.160987 3 0.570 NA
rs2247056 rs2247056 06 31265490 T C NA 0 0 17554 82994 98347 0 198895 0.296895 1 1 0 0 147 606 647 0 1400 0.321429 1 1 0 0 17407 82388 97700 0 197495 0.296721 1 1 118102 -8330.16 8 -8326.4 -0.112756 0.0408352 0.00575823 1 0.00608859 3 0.560 NA
6:34563164_A_G rs205262 06 34563164 A G NA 0 0 106574 77958 14363.4 -3.7835e-10 198895 0.268194 0.998595 0.998595 0 0 781.271 510.098 108.631 0 1400 0.259772 0.998561 0.998561 0 0 105792 77447.9 14254.7 -1.84741e-12 197495 0.268253 0.998595 0.998595 106685 -8330.16 8 -8329.7 -0.0413496 0.0432722 0.339289 1 0.337716 2 0.420 NA
6:43757896_C_A rs998584 06 43757896 C A NA 0 0 53115.8 99440.2 46339 -4.68572e-09 198895 0.482964 0.994674 0.994674 0 0 394.18 683.078 322.741 0 1400 0.474486 0.995051 0.995051 0 0 52721.6 98757.1 46016.3 -1.62323e-11 197495 0.483024 0.994672 0.994672 192118 -8330.16 8 -8329.74 -0.0347054 0.03811 0.362474 1 0.362345 2 0.420 NA
rs17789218 rs17789218 06 100600097 T C NA 0 0 113411 73640 11844 0 198895 0.244672 1 1 0 0 766 549 85 0 1400 0.256786 1 1 0 0 112645 73091 11759 0 197495 0.244586 1 1 97328 -8330.16 8 -8329.01 0.0662763 0.043495 0.127566 1 0.129601 2 0.420 NA
6:116337503_G_A rs868943 06 116337503 G A NA 0 0 66449.4 96880.9 35564.7 -9.31323e-10 198895 0.422359 0.999387 0.999387 0 0 439.498 690.694 269.808 0 1400 0.439396 0.998649 0.998649 0 0 66009.9 96190.2 35294.9 -8.73968e-13 197495 0.422238 0.999393 0.999393 168010 -8330.16 8 -8328.38 0.0722246 0.0382627 0.0590802 1 0.0594703 3 0.570 NA
rs9491696 rs9491696 06 127452639 C G NA 0 0 51008 99553 48334 0 198895 0.493278 1 1 0 0 366 672 362 0 1400 0.498571 1 1 0 0 50642 98881 47972 0 197495 0.49324 1 1 196221 -8330.16 8 -8330.05 0.0179017 0.0379791 0.637387 1 0.637392 2 0.430 NA
6:139831757_T_C rs634869 06 139831757 T C NA 0 0 33358.8 96181.9 69354.3 -2.61934e-10 198895 0.409511 0.999687 0.999687 0 0 259.043 650.945 490.012 0 1400 0.417511 0.999922 0.999922 0 0 33099.8 95530.9 68864.3 1.27898e-13 197495 0.409455 0.999685 0.999685 162900 -8330.16 8 -8329.82 -0.0319037 0.0384682 0.406905 1 0.407319 2 0.420 NA
6:152040291_T_C rs12525163 06 152040291 T C NA 0 0 104825 79167.5 14902.9 -1.04774e-09 198895 0.273947 0.998598 0.998598 0 0 752.035 548.424 99.5412 0 1400 0.266966 0.998143 0.998143 0 0 104073 78619.1 14803.4 -1.13687e-12 197495 0.273996 0.998601 0.998601 108973 -8330.16 8 -8329.77 -0.0375948 0.042942 0.381313 1 0.37995 2 0.420 NA
6:160575985_C_T rs2297374 06 160575985 C T NA 0 0 78080.8 92922.5 27891.7 -3.20142e-09 198895 0.37383 0.996774 0.996774 0 0 558.224 661.055 180.722 0 1400 0.365178 0.998477 0.998477 0 0 77522.6 92261.4 27711 -1.02016e-11 197495 0.373891 0.996762 0.996762 148706 -8330.16 8 -8329.75 -0.0354987 0.0393971 0.367563 1 0.366814 2 0.420 NA
rs1564348 rs1564348 06 160578860 T C NA 0 0 137030 56140 5725 0 198895 0.169914 1 1 0 0 945 416 39 0 1400 0.176429 1 1 0 0 136085 55724 5686 0 197495 0.169868 1 1 67590 -8330.16 8 -8329.79 0.0432162 0.0497962 0.38547 1 0.387653 2 0.420 NA
rs702485 rs702485 07 6449272 A G NA 0 0 58935 98622 41338 0 198895 0.455763 1 1 0 0 397 708 295 0 1400 0.463571 1 1 0 0 58538 97914 41043 0 197495 0.455708 1 1 181298 -8330.16 8 -8329.84 0.0305214 0.0380645 0.42265 1 0.422827 2 0.430 NA
7:16152174_T_A rs17286602 07 16152174 T A NA 0 0 64885.2 97526.6 36483.2 -1.74623e-10 198895 0.4286 0.996438 0.996438 0 0 451.102 709.741 239.157 0 1400 0.424305 0.997923 0.997923 0 0 64434.1 96816.8 36244 -2.72316e-12 197495 0.428631 0.996428 0.996428 170493 -8330.16 8 -8330.04 -0.0187183 0.0384444 0.626335 1 0.626177 2 0.420 NA
rs10282707 rs10282707 07 17911038 C T NA 0 0 72336 95286 31273 0 198895 0.396772 1 1 0 0 473 702 225 0 1400 0.411429 1 1 0 0 71863 94584 31048 0 197495 0.396668 1 1 157832 -8330.16 8 -8328.8 0.0637008 0.0385839 0.098745 1 0.0993943 2 0.420 NA
rs12670798 rs12670798 07 21607352 T C NA 0 0 112457 74302 12136 0 198895 0.247804 1 1 0 0 779 518 103 0 1400 0.258571 1 1 0 0 111678 73784 12033 0 197495 0.247728 1 1 98574 -8330.16 8 -8329.33 0.0560257 0.043378 0.196507 1 0.198508 2 0.420 NA
rs4722551 rs4722551 07 25991826 T C NA 0 0 140875 53018 5002 0 198895 0.15843 1 1 0 0 1001 367 32 0 1400 0.153929 1 1 0 0 139874 52651 4970 0 197495 0.158462 1 1 63022 -8330.16 8 -8329.96 -0.033062 0.0525451 0.52921 1 0.527659 2 0.430 NA
rs2073547 rs2073547 07 44582331 A G NA 0 0 132701 59031 7163 0 198895 0.184411 1 1 0 0 939 406 55 0 1400 0.184286 1 1 0 0 131762 58625 7108 0 197495 0.184412 1 1 73357 -8330.16 8 -8330.16 -0.00140954 0.0486093 0.976867 1 0.976853 1 0.290 NA
rs217386 rs217386 07 44600695 G A NA 0 0 66281 96833 35781 0 198895 0.423326 1 1 0 0 498 658 244 0 1400 0.409286 1 1 0 0 65783 96175 35537 0 197495 0.423426 1 1 168395 -8330.16 8 -8329.08 -0.0566295 0.0385191 0.141517 1 0.140863 2 0.430 NA
rs4917014 rs4917014 07 50305863 T G NA 0 0 92016 86749 20130 0 198895 0.319287 1 1 0 0 649 608 143 0 1400 0.319286 1 1 0 0 91367 86141 19987 0 197495 0.319287 1 1 127009 -8330.16 8 -8330.16 0.000832295 0.0407748 0.983715 1 0.983718 1 0.280 NA
rs17145738 rs17145738 07 72982874 C T NA 0 0 153310 42512 3073 0 198895 0.122321 1 1 0 0 1078 293 29 0 1400 0.125357 1 1 0 0 152232 42219 3044 0 197495 0.122299 1 1 48658 -8330.16 8 -8330.05 0.0268765 0.0571643 0.638239 1 0.639358 2 0.430 NA
rs799160 rs799160 07 73060006 C T NA 0 0 51950 99542 47403 0 198895 0.488569 1 1 0 0 361 706 333 0 1400 0.49 1 1 0 0 51589 98836 47070 0 197495 0.488559 1 1 194348 -8330.16 8 -8330.15 0.00623504 0.0380078 0.869695 1 0.869698 2 0.420 NA
7:116358044_A_G rs38855 07 116358044 A G NA 0 0 55919.5 99039.3 43936.2 2.61934e-10 198895 0.469875 0.989685 0.989685 0 0 380.569 684.114 335.318 0 1400 0.483839 0.986968 0.986968 0 0 55538.9 98355.2 43600.9 -8.21743e-12 197495 0.469776 0.989704 0.989704 186912 -8330.16 8 -8329.06 0.0567183 0.0381878 0.137479 1 0.137631 2 0.420 NA
7:130444934_A_G rs3996352 07 130444934 A G NA 0 0 51648 99077 48170 -2.91038e-11 198895 0.491257 0.996054 0.996054 0 0 355.271 670.776 373.953 0 1400 0.493328 0.995755 0.995755 0 0 51292.7 98406.3 47796 -9.44134e-12 197495 0.491147 0.996057 0.996057 195417 -8330.16 8 -8328.9 0.0603642 0.0379865 0.112039 1 0.112011 2 0.400 NA
rs17173637 rs17173637 07 150529449 T C NA 0 0 166658 30799 1438 0 198895 0.0846552 1 1 0 0 1182 209 9 0 1400 0.0810714 1 1 0 0 165476 30590 1429 0 197495 0.0846806 1 1 33675 -8330.16 8 -8329.91 -0.048453 0.0695165 0.485803 1 0.482886 2 0.390 NA
8:9184231_G_A rs4240624 08 9184231 G A NA 0 0 1678.47 33080.2 164136 5.82077e-11 198895 0.091599 0.999333 0.999333 0 0 12 231.027 1156.97 0 1400 0.0910812 0.999755 0.999755 0 0 1666.47 32849.2 162979 -2.70006e-13 197495 0.0916027 0.99933 0.99933 36437.2 -8330.16 8 -8330.15 0.00873294 0.0659146 0.894598 1 0.894475 2 0.390 NA
8:9267117_C_T rs9693857 08 9267117 C T NA 0 0 61224.8 98469.5 39200.7 -2.56114e-09 198895 0.444634 0.995235 0.995235 0 0 467.647 670.918 261.435 0 1400 0.426353 0.995003 0.995003 0 0 60757.1 97798.5 38939.3 -1.2216e-11 197495 0.444764 0.995237 0.995237 176871 -8330.16 8 -8328.31 -0.0738933 0.0385071 0.0549905 1 0.05458 3 0.570 NA
8:15799853_G_C rs4332136 08 15799853 G C NA 0 0 195740 3143.07 12.0275 8.44011e-10 198895 0.0079618 0.978143 0.978143 0 0 1377.6 22.3961 0 0 1400 0.0079986 0.984466 0.984466 0 0 194362 3120.67 12.0275 4.52971e-14 197495 0.00796154 0.978098 0.978098 3167.13 -8330.16 8 -8330.16 -0.00245859 0.214786 0.990867 1 0.990852 1 0.290 NA
rs4921914 rs4921914 08 18272438 C T NA 0 0 9578 69364 119953 0 198895 0.222529 1 1 0 0 60 491 849 0 1400 0.218214 1 1 0 0 9518 68873 119104 0 197495 0.22256 1 1 88520 -8330.16 8 -8330 0.0261941 0.0461108 0.569988 1 0.56907 2 0.420 NA
rs12678919 rs12678919 08 19844222 A G NA 0 0 161933 35095 1867 0 198895 0.0976118 1 1 0 0 1144 242 14 0 1400 0.0964286 1 1 0 0 160789 34853 1853 0 197495 0.0976202 1 1 38829 -8330.16 8 -8330.13 -0.0145458 0.0643297 0.821113 1 0.820775 2 0.430 NA
8:19865843_G_A rs894210 08 19865843 G A NA 0 0 42010.2 98880 58004.9 -3.49246e-10 198895 0.459791 0.992936 0.992936 0 0 282.31 703.976 413.714 0 1400 0.45307 0.993939 0.993939 0 0 41727.8 98176 57591.1 -6.91358e-12 197495 0.459839 0.992929 0.992929 182900 -8330.16 8 -8329.91 0.0270127 0.0382552 0.480115 1 0.479938 2 0.420 NA
rs10102164 rs10102164 08 55421614 G A NA 0 0 123546 66365 8984 0 198895 0.212004 1 1 0 0 846 490 64 0 1400 0.220714 1 1 0 0 122700 65875 8920 0 197495 0.211942 1 1 84333 -8330.16 8 -8329.56 0.050207 0.0457412 0.272365 1 0.274588 2 0.430 NA
8:59385919_C_T rs2326077 08 59385919 C T NA 0 0 22398.9 88824.3 87671.9 5.52973e-10 198895 0.335911 0.998937 0.998937 0 0 152.122 629.867 618.012 0 1400 0.333611 0.998353 0.998353 0 0 22246.8 88194.4 87053.8 -6.32383e-13 197495 0.335927 0.998941 0.998941 133622 -8330.16 8 -8330.13 0.0099501 0.0402867 0.804922 1 0.804818 2 0.410 NA
rs2293889 rs2293889 08 116599199 T G NA 0 0 36597 98109 64189 0 198895 0.430637 1 1 0 0 271 708 421 0 1400 0.446429 1 1 0 0 36326 97401 63768 0 197495 0.430525 1 1 171303 -8330.16 8 -8328.75 -0.0642815 0.0382773 0.0930809 1 0.0934717 2 0.420 NA
8:116663898_G_A rs2737252 08 116663898 G A NA 0 0 102697 80451.2 15746.4 -1.60071e-09 198895 0.281415 0.996547 0.996547 0 0 739.365 548.949 111.686 2.22045e-16 1400 0.275829 0.995642 0.995642 0 0 101958 79902.3 15634.7 -2.41407e-12 197495 0.281455 0.996554 0.996554 111944 -8330.16 8 -8329.88 -0.0319389 0.0425759 0.453156 1 0.452097 2 0.430 NA
8:121868551_G_T rs4871137 08 121868551 G T NA 0 0 20299.8 86208.7 92386.5 -1.01863e-09 198895 0.318782 0.997662 0.997662 0 0 149.698 595.416 654.886 0 1400 0.319576 0.997651 0.997651 0 0 20150.1 85613.3 91731.6 -2.18492e-12 197495 0.318776 0.997662 0.997662 126808 -8330.16 8 -8330.15 -0.00546303 0.0407324 0.893308 1 0.893342 2 0.430 NA
8:126474306_G_A rs2980885 08 126474306 G A NA 0 0 9983.43 69504.5 119407 -7.5961e-09 198895 0.224921 0.979571 0.979571 0 0 80.8824 446.929 872.188 0 1400 0.217391 0.980104 0.980104 0 0 9902.55 69057.5 118535 -2.30056e-11 197495 0.224974 0.979568 0.979568 89471.3 -8330.16 8 -8329.73 0.0428288 0.0465359 0.357395 1 0.355468 2 0.430 NA
8:126482621_C_A rs2954022 08 126482621 C A NA 0 0 56593.9 99169.1 43132.1 -5.23869e-10 198895 0.466159 0.999678 0.999678 0 0 389.996 723.655 286.349 0 1400 0.462983 0.999609 0.999609 0 0 56203.9 98445.4 42845.7 2.62901e-13 197495 0.466181 0.999678 0.999678 185433 -8330.16 8 -8330.09 -0.0144477 0.0380957 0.704504 1 0.704456 2 0.420 NA
8:126482621_C_T rs2954022 08 126482621 C T NA 0 0 198702 193.106 0 1.60071e-09 198895 0.000485447 0.70518 0.70518 0 0 1397.27 2.72549 0 0 1400 0.000973389 0.77967 0.77967 0 0 197305 190.38 0 -2.27374e-13 197495 0.000481988 0.704113 0.704113 193.106 -8330.16 8 -8329.35 0.942032 0.621841 0.129795 1 0.202329 5 0.850 NA
rs4075205 rs4075205 08 144284709 T C NA 0 0 57262 98740 42893 0 198895 0.463878 1 1 0 0 408 691 301 0 1400 0.461786 1 1 0 0 56854 98049 42592 0 197495 0.463893 1 1 184526 -8330.16 8 -8330.13 -0.00887433 0.0380314 0.815496 1 0.815476 2 0.420 NA
8:145022657_G_T rs7832643 08 145022657 G T NA 0 0 70738.1 95747.3 32409.7 2.03727e-10 198895 0.403647 0.991751 0.991751 0 0 502.38 660.522 237.098 0 1400 0.405256 0.99325 0.99325 0 0 70235.7 95086.7 32172.6 -1.67866e-12 197495 0.403635 0.99174 0.99174 160567 -8330.16 8 -8330.14 0.00851636 0.038779 0.826173 1 0.826219 2 0.420 NA
9:2640759_A_G rs3780181 09 2640759 A G NA 0 0 172896 25060.6 938.561 3.17232e-09 198895 0.0677183 0.983529 0.983529 0 0 1220.11 174.875 5.01176 0 1400 0.066035 0.985368 0.985368 0 0 171676 24885.7 933.549 1.24878e-12 197495 0.0677303 0.983516 0.983516 26937.7 -8330.16 8 -8330.09 -0.0278713 0.0768908 0.716994 1 0.715894 2 0.420 NA
9:15304782_C_A rs686030 09 15304782 C A NA 0 0 3950.81 48139 146805 -2.91038e-10 198895 0.14088 0.997874 0.997874 0 0 32.8863 315.937 1051.18 0 1400 0.136325 0.99757 0.99757 0 0 3917.93 47823.1 145754 -6.11067e-13 197495 0.140912 0.997876 0.997876 56040.6 -8330.16 8 -8329.91 0.0391579 0.0553431 0.479226 1 0.477159 2 0.430 NA
9:16904846_C_T rs7033354 09 16904846 C T NA 0 0 20620.5 86715 91559.4 -1.86265e-09 198895 0.321667 0.997876 0.997876 0 0 159.031 583.412 657.557 0 1400 0.321955 0.999238 0.999238 0 0 20461.5 86131.6 90901.9 -4.12737e-12 197495 0.321665 0.997866 0.997866 127956 -8330.16 8 -8330.16 -0.00133483 0.0406291 0.973791 1 0.973799 1 0.280 NA
rs1883025 rs1883025 09 107664301 C T NA 0 0 110576 75357 12962 0 198895 0.254609 1 1 0 0 771 538 91 0 1400 0.257143 1 1 0 0 109805 74819 12871 0 197495 0.254591 1 1 101281 -8330.16 8 -8330.11 0.0138841 0.0433841 0.748948 1 0.749217 2 0.430 NA
9:107684230_T_G rs2472509 09 107684230 T G NA 0 0 89914.2 87802 21178.8 -4.65661e-10 198895 0.327207 0.982598 0.982598 0 0 609.114 622.965 167.922 0 1400 0.342431 0.982758 0.982758 0 0 89305 87179 21010.9 -1.21982e-11 197495 0.327099 0.982596 0.982596 130160 -8330.16 8 -8328.63 0.0708459 0.0403816 0.0793604 1 0.0805 3 0.570 NA
rs8176720 rs8176720 09 136132873 T C NA 0 0 89378 87632 21885 0 198895 0.33033 1 1 0 0 643 596 161 0 1400 0.327857 1 1 0 0 88735 87036 21724 0 197495 0.330348 1 1 131402 -8330.16 8 -8330.12 -0.0112901 0.0403664 0.779715 1 0.779578 2 0.420 NA
rs579459 rs579459 09 136154168 T C NA 0 0 124586 65763 8546 0 198895 0.208288 1 1 0 0 843 492 65 0 1400 0.222143 1 1 0 0 123743 65271 8481 0 197495 0.20819 1 1 82855 -8330.16 8 -8328.5 0.0841132 0.0458181 0.0663862 1 0.0684714 3 0.570 NA
10:5196273_A_G rs1781930 10 5196273 A G NA 0 0 6298.49 58199.9 134397 5.82077e-11 198895 0.177976 0.999527 0.999527 0 0 48.0039 408.024 943.973 0 1400 0.180011 0.999834 0.999834 0 0 6250.48 57791.9 133453 -1.45661e-13 197495 0.177961 0.999525 0.999525 70796.9 -8330.16 8 -8330.13 -0.0124797 0.0493912 0.800522 1 0.800778 2 0.430 NA
rs970548 rs970548 10 46013277 A C NA 0 0 112714 73989 12192 0 198895 0.247299 1 1 0 0 814 482 104 0 1400 0.246429 1 1 0 0 111900 73507 12088 0 197495 0.247305 1 1 98373 -8330.16 8 -8330.15 -0.00432642 0.0439988 0.92167 1 0.921642 2 0.420 NA
10:65301725_T_C rs7897379 10 65301725 T C NA 0 0 53932.2 99416.2 45546.6 -2.91038e-10 198895 0.47892 0.99906 0.99906 0 0 387.416 709.784 302.8 0 1400 0.46978 0.9992 0.9992 0 0 53544.8 98706.4 45243.8 -3.41061e-13 197495 0.478984 0.999059 0.999059 190509 -8330.16 8 -8329.68 -0.0373356 0.038067 0.326698 1 0.326531 2 0.430 NA
rs2068888 rs2068888 10 94839642 G A NA 0 0 60035 98457 40403 0 198895 0.450647 1 1 0 0 432 697 271 0 1400 0.4425 1 1 0 0 59603 97760 40132 0 197495 0.450705 1 1 179263 -8330.16 8 -8329.79 -0.0326576 0.0381929 0.392512 1 0.39223 2 0.420 NA
rs2255141 rs2255141 10 113933886 A G NA 0 0 15150 79439 104306 0 198895 0.275872 1 1 0 0 111 570 719 0 1400 0.282857 1 1 0 0 15039 78869 103587 0 197495 0.275822 1 1 109739 -8330.16 8 -8329.79 -0.0364676 0.0421363 0.386782 1 0.388024 2 0.420 NA
rs2923084 rs2923084 11 10388782 A G NA 0 0 133922 58586 6387 0 198895 0.179391 1 1 0 0 943 410 47 0 1400 0.18 1 1 0 0 132979 58176 6340 0 197495 0.179387 1 1 71360 -8330.16 8 -8330.15 0.00490202 0.0493875 0.920935 1 0.920975 2 0.430 NA
11:14276999_G_A rs2303975 11 14276999 G A NA 0 0 157247 39204.1 2443.56 8.44011e-10 198895 0.11084 0.995978 0.995978 0 0 1112.69 270.498 16.8157 0 1400 0.108618 0.995843 0.995843 0 0 156135 38933.6 2426.75 -9.68114e-14 197495 0.110856 0.995979 0.995979 44091.2 -8330.16 8 -8330.09 -0.0223953 0.0610961 0.713948 1 0.713155 2 0.420 NA
11:18656271_C_T rs10832962 11 18656271 C T NA 0 0 13301.3 76386 109208 -9.8953e-10 198895 0.258902 0.997224 0.997224 0 0 84.2706 547.898 767.831 0 1400 0.255871 0.997176 0.997176 0 0 13217 75838.1 108440 -8.17835e-12 197495 0.258923 0.997224 0.997224 102989 -8330.16 8 -8330.09 0.0161276 0.0435647 0.711234 1 0.710878 2 0.420 NA
rs326214 rs326214 11 47298360 G A NA 0 0 20855 86882 91158 0 198895 0.323266 1 1 0 0 154 593 653 0 1400 0.321786 1 1 0 0 20701 86289 90505 0 197495 0.323277 1 1 128592 -8330.16 8 -8330.13 0.00944744 0.0405985 0.815991 1 0.815891 2 0.420 NA
rs17788930 rs17788930 11 47752775 A G NA 0 0 84834 89996 24065 0 198895 0.347233 1 1 0 0 603 624 173 0 1400 0.346429 1 1 0 0 84231 89372 23892 0 197495 0.347239 1 1 138126 -8330.16 8 -8330.15 -0.00437495 0.03984 0.912558 1 0.912539 2 0.420 NA
11:51512090_T_C rs11246602 11 51512090 T C NA 0 0 149747 45634.4 3513.45 2.79397e-09 198895 0.132385 0.998709 0.998709 0 0 1033.54 337.424 29.0353 0 1400 0.141248 0.998298 0.998298 0 0 148714 45297 3484.41 -1.69109e-12 197495 0.132322 0.998712 0.998712 52661.3 -8330.16 8 -8329.28 0.0729936 0.0545134 0.18057 1 0.184351 2 0.420 NA
11:55324308_A_G rs12226802 11 55324308 A G NA 0 0 151059 44515 3321 1.16415e-10 198895 0.128603 0.999733 0.999733 0 0 1048.02 326.976 25.0039 0 1400 0.134637 0.999904 0.999904 0 0 150011 44188 3296 4.9738e-14 197495 0.12856 0.999732 0.999732 51157 -8330.16 8 -8329.75 0.0505657 0.0555648 0.362806 1 0.365727 2 0.420 NA
rs174532 rs174532 11 61548874 G A NA 0 0 98179 83196 17520 0 198895 0.297232 1 1 0 0 679 594 127 0 1400 0.302857 1 1 0 0 97500 82602 17393 0 197495 0.297192 1 1 118236 -8330.16 8 -8329.94 0.0271911 0.0413377 0.51068 1 0.511425 2 0.420 NA
rs1535 rs1535 11 61597972 A G NA 0 0 85277 89927 23691 0 198895 0.34518 1 1 0 0 600 644 156 0 1400 0.341429 1 1 0 0 84677 89283 23535 0 197495 0.345206 1 1 137309 -8330.16 8 -8330.06 -0.0181508 0.0400136 0.650105 1 0.649798 2 0.420 NA
rs12801636 rs12801636 11 65391317 G A NA 0 0 119480 69321 10094 0 198895 0.225016 1 1 0 0 857 473 70 0 1400 0.218929 1 1 0 0 118623 68848 10024 0 197495 0.225059 1 1 89509 -8330.16 8 -8329.87 -0.0347689 0.0458678 0.448437 1 0.446984 2 0.430 NA
rs499974 rs499974 11 75455021 C A NA 0 0 141409 52533 4953 0 198895 0.156965 1 1 0 0 965 379 56 0 1400 0.175357 1 1 0 0 140444 52154 4897 0 197495 0.156834 1 1 62439 -8330.16 8 -8326.68 0.133416 0.0498535 0.00744715 1 0.00833871 3 0.560 NA
11:116639104_A_G rs10790162 11 116639104 A G NA 0 0 895.945 25134.5 172865 -5.82077e-11 198895 0.0676901 0.998397 0.998397 0 0 8 165 1227 0 1400 0.0646429 1 1 0 0 887.945 24969.5 171638 -2.84217e-14 197495 0.0677117 0.998386 0.998386 26926.4 -8330.16 8 -8329.97 0.0476971 0.0771883 0.53662 1 0.533834 2 0.410 NA
rs603446 rs603446 11 116654435 C T NA 0 0 59275 98718 40902 0 198895 0.453812 1 1 0 0 445 676 279 0 1400 0.440714 1 1 0 0 58830 98042 40623 0 197495 0.453905 1 1 180522 -8330.16 8 -8329.12 -0.0550492 0.0382542 0.15014 1 0.149728 2 0.420 NA
11:122534504_T_C rs7117842 11 122534504 T C NA 0 0 78842.1 93002.4 27050.5 -8.14907e-09 198895 0.369802 0.988815 0.988815 0 0 562.784 684.941 152.275 0 1400 0.353389 0.992309 0.992309 0 0 78279.4 92317.4 26898.2 -1.31637e-11 197495 0.369918 0.98879 0.98879 147103 -8330.16 8 -8328.45 -0.0735085 0.0399089 0.0654891 1 0.0645572 3 0.560 NA
rs11220462 rs11220462 11 126243952 G A NA 0 0 149574 45723 3598 0 198895 0.133033 1 1 0 0 1070 312 18 0 1400 0.124286 1 1 0 0 148504 45411 3580 0 197495 0.133095 1 1 52919 -8330.16 8 -8329.17 -0.0798051 0.0573975 0.164409 1 0.160248 3 0.570 NA
12:20463526_A_G rs11045163 12 20463526 A G NA 0 0 64552.8 97501 36841.3 3.89991e-09 198895 0.430336 0.9951 0.9951 0 0 477.627 646.937 275.435 0 1400 0.427789 0.996151 0.996151 0 0 64075.1 96854.1 36565.8 8.84626e-13 197495 0.430354 0.995093 0.995093 171184 -8330.16 8 -8330.13 -0.00974465 0.0384225 0.79979 1 0.799745 2 0.430 NA
12:57844049_C_T rs3741414 12 57844049 C T NA 0 0 114541 72572.5 11781.8 -3.20142e-10 198895 0.241675 0.9992 0.9992 0 0 817.98 508.063 73.9569 0 1400 0.234277 0.999058 0.999058 0 0 113723 72064.4 11707.8 -3.75167e-12 197495 0.241728 0.999201 0.999201 96136 -8330.16 8 -8329.65 -0.0448938 0.0447803 0.316086 1 0.314192 2 0.420 NA
rs10861661 rs10861661 12 107174646 A C NA 0 0 112625 74399 11871 0 198895 0.246716 1 1 0 0 787 521 92 0 1400 0.251786 1 1 0 0 111838 73878 11779 0 197495 0.24668 1 1 98141 -8330.16 8 -8329.96 0.0279215 0.0438658 0.524437 1 0.52537 2 0.430 NA
12:109950144_A_G rs2241210 12 109950144 A G NA 0 0 45368.9 98875.2 54651 5.82077e-11 198895 0.476666 0.999792 0.999792 0 0 309.949 673.796 416.255 0 1400 0.462034 0.999653 0.999653 0 0 45058.9 98201.4 54234.7 -1.20792e-13 197495 0.476769 0.999793 0.999793 189613 -8330.16 8 -8328.88 0.0608052 0.0379933 0.109506 1 0.109258 2 0.420 NA
rs653178 rs653178 12 112007756 C T NA 0 0 46492 98929 53474 0 198895 0.482448 1 1 0 0 319 676 405 0 1400 0.469286 1 1 0 0 46173 98253 53069 0 197495 0.482541 1 1 191913 -8330.16 8 -8329.2 0.052665 0.0379695 0.165432 1 0.16523 2 0.420 NA
12:112310580_G_A rs6489818 12 112310580 G A NA 0 0 134803 57854.5 6237.1 -5.82077e-11 198895 0.176799 0.999812 0.999812 0 0 938.871 411.129 50 0 1400 0.182546 0.99973 0.99973 0 0 133865 57443.4 6187.1 9.23706e-14 197495 0.176758 0.999813 0.999813 70328.7 -8330.16 8 -8329.85 0.0384846 0.0491264 0.433404 1 0.435251 2 0.420 NA
12:121376416_C_T rs1186380 12 121376416 C T NA 0 0 111466 74913.5 12515.7 3.28873e-09 198895 0.25125 0.991467 0.991467 0 0 784.482 542.898 72.6196 0 1400 0.245763 0.991661 0.991661 0 0 110681 74370.6 12443.1 4.18332e-13 197495 0.251289 0.991465 0.991465 99944.8 -8330.16 8 -8329.93 -0.0298693 0.044259 0.499755 1 0.498684 2 0.420 NA
12:121416650_A_C rs1169288 12 121416650 A C NA 0 0 93052.5 86044.6 19797.9 6.46105e-09 198895 0.315846 0.989067 0.989067 0 0 619.702 645.18 135.118 0 1400 0.326934 0.988869 0.988869 0 0 92432.8 85399.4 19662.8 1.15641e-12 197495 0.315767 0.989069 0.989069 125640 -8330.16 8 -8329.27 0.0545382 0.0407047 0.180294 1 0.181671 2 0.420 NA
12:125259888_A_G rs838876 12 125259888 A G NA 0 0 19967.3 86301.3 92626.3 -1.15251e-08 198895 0.317343 0.97697 0.97697 0 0 120.788 639.31 639.902 0 1400 0.314602 0.976816 0.976816 0 0 19846.6 85662 91986.4 -4.42366e-11 197495 0.317363 0.976971 0.976971 126236 -8330.16 8 -8330.11 0.0123241 0.0413628 0.765741 1 0.765568 2 0.420 NA
12:125283766_C_T rs10773105 12 125283766 C T NA 0 0 48378.4 99603.3 50913.3 4.36557e-10 198895 0.493628 0.997133 0.997133 0 0 333.557 674.584 391.859 0 1400 0.479178 0.997112 0.997112 0 0 48044.8 98928.7 50521.4 -1.34932e-11 197495 0.49373 0.997133 0.997133 196360 -8330.16 8 -8329.03 0.057245 0.0380591 0.132554 1 0.132425 2 0.420 NA
rs4942486 rs4942486 13 32953388 T C NA 0 0 45139 99400 54356 0 198895 0.476829 1 1 0 0 325 676 399 0 1400 0.473571 1 1 0 0 44814 98724 53957 0 197495 0.476853 1 1 189678 -8330.16 8 -8330.1 0.0132147 0.0380292 0.728224 1 0.728195 2 0.420 NA
rs1341267 rs1341267 13 95284980 C A NA 0 0 31953 95328 71614 0 198895 0.400297 1 1 0 0 230 689 481 0 1400 0.410357 1 1 0 0 31723 94639 71133 0 197495 0.400225 1 1 159234 -8330.16 8 -8329.59 -0.0411939 0.038531 0.285021 1 0.285622 2 0.430 NA
rs8017377 rs8017377 14 24883887 G A NA 0 0 54985 99121 44789 0 198895 0.474368 1 1 0 0 361 705 334 0 1400 0.490357 1 1 0 0 54624 98416 44455 0 197495 0.474255 1 1 188699 -8330.16 8 -8328.67 0.0654432 0.0379353 0.0845048 1 0.0845956 2 0.420 NA
rs4983559 rs4983559 14 105277209 G A NA 0 0 29875 94526 74494 0 198895 0.387833 1 1 0 0 215 667 518 0 1400 0.391786 1 1 0 0 29660 93859 73976 0 197495 0.387805 1 1 154276 -8330.16 8 -8330.06 -0.0170421 0.0388909 0.66124 1 0.661433 2 0.430 NA
rs2412710 rs2412710 15 42683787 G A NA 0 0 191844 6996 55 0 198895 0.0178637 1 1 0 0 1357 43 0 0 1400 0.0153571 1 1 0 0 190487 6953 55 0 197495 0.0178815 1 1 7106 -8330.16 8 -8329.66 -0.15124 0.154368 0.327217 1 0.315485 3 0.560 NA
15:44211273_T_C rs492571 15 44211273 T C NA 0 0 182521 16017.1 357.275 -8.73115e-11 198895 0.0420615 0.997782 0.997782 0 0 1279.76 117.231 3.00392 0 1400 0.044014 0.994165 0.994165 0 0 181241 15899.8 354.271 8.88178e-14 197495 0.0420476 0.997808 0.997808 16731.6 -8330.16 8 -8329.99 0.0544316 0.0927474 0.557284 1 0.5605 2 0.430 NA
rs1532085 rs1532085 15 58683366 A G NA 0 0 29584 94175 75136 0 198895 0.385487 1 1 0 0 224 678 498 0 1400 0.402143 1 1 0 0 29360 93497 74638 0 197495 0.385369 1 1 153343 -8330.16 8 -8328.49 -0.0709509 0.038692 0.0666936 1 0.0673404 3 0.570 NA
15:58731153_G_C rs261342 15 58731153 G C NA 0 0 9718.2 68424.3 120753 -4.77303e-09 198895 0.220872 0.988399 0.988399 0 0 63.3176 485.443 851.239 0 1400 0.218599 0.99037 0.99037 0 0 9654.88 67938.8 119901 -2.08686e-11 197495 0.220888 0.988385 0.988385 87860.7 -8330.16 8 -8330.11 0.0142167 0.0461254 0.757915 1 0.757605 2 0.420 NA
rs2652834 rs2652834 15 63396867 A G NA 0 0 7035 60509 131351 0 198895 0.187483 1 1 0 0 54 422 924 0 1400 0.189286 1 1 0 0 6981 60087 130427 0 197495 0.187471 1 1 74579 -8330.16 8 -8330.12 -0.0137527 0.0483974 0.776287 1 0.776593 2 0.430 NA
15:72566615_C_T rs1035744 15 72566615 C T NA 0 0 14438.9 78672.7 105783 -1.71713e-09 198895 0.27037 0.995322 0.995322 0 0 105.859 558.698 735.443 0 1400 0.275148 0.9963 0.9963 0 0 14333 78114 105048 -4.70779e-12 197495 0.270336 0.995315 0.995315 107550 -8330.16 8 -8330.01 -0.0235335 0.0426143 0.580781 1 0.58144 2 0.420 NA
rs3198697 rs3198697 16 15129940 C T NA 0 0 69766 95796 33333 0 198895 0.408411 1 1 0 0 463 705 232 0 1400 0.4175 1 1 0 0 69303 95091 33101 0 197495 0.408347 1 1 162462 -8330.16 8 -8329.67 0.0379587 0.0384081 0.323007 1 0.32352 2 0.420 NA
rs749671 rs749671 16 31088347 G A NA 0 0 78759 92581 27555 0 198895 0.371279 1 1 0 0 553 654 193 0 1400 0.371429 1 1 0 0 78206 91927 27362 0 197495 0.371278 1 1 147691 -8330.16 8 -8330.16 0.0017609 0.0392189 0.964188 1 0.96419 2 0.420 NA
16:53799977_T_G rs9930333 16 53799977 T G NA 0 0 66568.3 97093 35233.7 -1.45519e-10 198895 0.421228 0.999837 0.999837 0 0 446.992 697.012 255.996 0 1400 0.431787 0.99996 0.99996 0 0 66121.3 96396 34977.7 -2.13163e-13 197495 0.421153 0.999836 0.999836 167560 -8330.16 8 -8329.51 0.0438848 0.0383284 0.252223 1 0.252705 2 0.410 NA
rs9989419 rs9989419 16 56985139 A G NA 0 0 31085 94766 73044 0 198895 0.39452 1 1 0 0 217 665 518 0 1400 0.3925 1 1 0 0 30868 94101 72526 0 197495 0.394534 1 1 156936 -8330.16 8 -8330.14 0.00853828 0.0387913 0.825787 1 0.825735 2 0.420 NA
rs5880 rs5880 16 57015091 G C NA 0 0 177389 20835 671 0 198895 0.0557505 1 1 0 0 1259 134 7 0 1400 0.0528571 1 1 0 0 176130 20701 664 0 197495 0.055771 1 1 22177 -8330.16 8 -8329.9 -0.0603253 0.0845653 0.475624 1 0.471647 2 0.420 NA
rs16942887 rs16942887 16 67928042 G A NA 0 0 155933 40260 2702 0 198895 0.114794 1 1 0 0 1078 309 13 0 1400 0.119643 1 1 0 0 154855 39951 2689 0 197495 0.11476 1 1 45664 -8330.16 8 -8329.85 0.0459136 0.0583707 0.431525 1 0.434182 2 0.430 NA
16:72057282_A_G rs2288002 16 72057282 A G NA 0 0 37347.2 97905.9 63641.8 9.60426e-10 198895 0.433898 0.99485 0.99485 0 0 281.361 665.753 452.886 0 1400 0.438741 0.993744 0.993744 0 0 37065.9 97240.2 63189 -5.32907e-14 197495 0.433864 0.994858 0.994858 172600 -8330.16 8 -8330.06 -0.0171477 0.0384063 0.655249 1 0.655361 2 0.420 NA
rs2000999 rs2000999 16 72108093 G A NA 0 0 130824 60826 7245 0 198895 0.189336 1 1 0 0 928 431 41 0 1400 0.183214 1 1 0 0 129896 60395 7204 0 197495 0.189379 1 1 75316 -8330.16 8 -8329.85 -0.0384616 0.0489729 0.432239 1 0.430389 2 0.430 NA
rs2925979 rs2925979 16 81534790 T C NA 0 0 17878 83657 97360 0 198895 0.300191 1 1 0 0 127 588 685 0 1400 0.300714 1 1 0 0 17751 83069 96675 0 197495 0.300187 1 1 119413 -8330.16 8 -8330.16 -0.00173468 0.0413904 0.96657 1 0.966585 1 0.290 NA
rs314253 rs314253 17 7091650 T C NA 0 0 84248 90456 24191 0 198895 0.349023 1 1 0 0 575 653 172 0 1400 0.356071 1 1 0 0 83673 89803 24019 0 197495 0.348973 1 1 138838 -8330.16 8 -8329.88 0.0294719 0.0396369 0.45715 1 0.457782 2 0.430 NA
rs4791641 rs4791641 17 8161149 C T NA 0 0 49094 99294 50507 0 198895 0.496448 1 1 0 0 362 693 345 0 1400 0.493929 1 1 0 0 48732 98601 50162 0 197495 0.49638 1 1 197482 -8330.16 8 -8329.57 -0.0413318 0.0379484 0.276084 1 0.276059 2 0.420 NA
17:37821435_G_T rs931992 17 37821435 G T NA 0 0 21954.7 88130.1 88810.1 2.61934e-10 198895 0.331933 0.998062 0.998062 0 0 155.278 604.29 640.431 0 1400 0.326731 0.99801 0.99801 0 0 21799.5 87525.8 88169.7 -2.36611e-12 197495 0.33197 0.998062 0.998062 132040 -8330.16 8 -8329.97 0.0245947 0.0404836 0.543504 1 0.542942 2 0.420 NA
rs8077889 rs8077889 17 41878166 A C NA 0 0 122947 66968 8980 0 198895 0.2135 1 1 0 0 859 470 71 0 1400 0.218571 1 1 0 0 122088 66498 8909 0 197495 0.213464 1 1 84928 -8330.16 8 -8329.92 0.0315839 0.0459627 0.491979 1 0.493239 2 0.430 NA
17:45391804_T_C rs7225700 17 45391804 T C NA 0 0 25183 91115.5 82596.6 -2.91038e-11 198895 0.355669 0.999498 0.999498 0 0 175.996 657.816 566.188 0 1400 0.360646 0.998882 0.998882 0 0 25007 90457.6 82030.4 9.23706e-14 197495 0.355633 0.999502 0.999502 141481 -8330.16 8 -8330.01 -0.0213082 0.0395342 0.589899 1 0.590265 2 0.420 NA
17:66882466_T_G rs4148005 17 66882466 T G NA 0 0 92817 86110.3 19967.7 -2.70666e-09 198895 0.316865 0.998414 0.998414 0 0 671.114 596.31 132.576 0 1400 0.307665 0.999053 0.999053 0 0 92145.9 85514 19835.1 -5.40723e-12 197495 0.31693 0.998409 0.998409 126046 -8330.16 8 -8329.64 -0.0419222 0.0411331 0.308116 1 0.306844 2 0.420 NA
17:76388202_A_G rs4969178 17 76388202 A G NA 0 0 30088.6 94748.7 74057.7 -1.45519e-09 198895 0.389467 0.976348 0.976348 0 0 232.643 663.337 504.02 0 1400 0.40308 0.977638 0.977638 0 0 29856 94085.3 73553.7 -3.81637e-11 197495 0.38937 0.976339 0.976339 154926 -8330.16 8 -8329.05 -0.0584559 0.0391387 0.135291 1 0.136061 2 0.420 NA
rs4939883 rs4939883 18 47167214 T C NA 0 0 6494 58466 133935 0 198895 0.179627 1 1 0 0 56 407 937 0 1400 0.185357 1 1 0 0 6438 58059 132998 0 197495 0.179587 1 1 71454 -8330.16 8 -8329.89 -0.0360516 0.0488068 0.460114 1 0.461791 2 0.420 NA
18:47209143_C_T rs11660468 18 47209143 C T NA 0 0 73688.8 94256.9 30949.3 1.89175e-09 198895 0.392557 0.997596 0.997596 0 0 529.796 667.612 202.592 0 1400 0.383141 0.997761 0.997761 0 0 73159 93589.3 30746.7 -4.66649e-12 197495 0.392624 0.997595 0.997595 156155 -8330.16 8 -8329.65 -0.039185 0.0389446 0.314333 1 0.313609 2 0.430 NA
18:57798110_C_T rs952044 18 57798110 C T NA 0 0 89284.1 88014.1 21596.8 2.15368e-09 198895 0.329842 0.990603 0.990603 0 0 623.953 618.757 157.29 0 1400 0.333335 0.990002 0.990002 0 0 88660.1 87395.3 21439.5 -1.86517e-12 197495 0.329817 0.990607 0.990607 131208 -8330.16 8 -8330.1 0.0144324 0.0404637 0.721334 1 0.721547 2 0.430 NA
19:8431581_G_A rs2278236 19 8431581 G A NA 0 0 46701.8 99420.5 52772.7 1.04774e-09 198895 0.484739 0.997545 0.997545 0 0 328.6 677.729 393.671 0 1400 0.476761 0.997354 0.997354 0 0 46373.2 98742.7 52379 -9.94405e-12 197495 0.484795 0.997546 0.997546 192824 -8330.16 8 -8329.77 0.0337675 0.0380457 0.374781 1 0.374668 2 0.420 NA
rs6511720 rs6511720 19 11202306 G T NA 0 0 154444 41736 2715 0 198895 0.11857 1 1 0 0 1091 291 18 0 1400 0.116786 1 1 0 0 153353 41445 2697 0 197495 0.118583 1 1 47166 -8330.16 8 -8330.12 -0.0157803 0.0591837 0.789752 1 0.789347 2 0.430 NA
19:11227602_C_T rs688 19 11227602 C T NA 0 0 59937.2 98685.2 40272.6 1.16415e-10 198895 0.450566 0.999303 0.999303 0 0 423.835 707.133 269.031 0 1400 0.444713 0.999677 0.999677 0 0 59513.4 97978 40003.6 -8.02913e-13 197495 0.450607 0.9993 0.9993 179230 -8330.16 8 -8329.96 -0.0238293 0.0382301 0.53308 1 0.532909 2 0.420 NA
19:19407718_T_C rs10401969 19 19407718 T C NA 0 0 169607 28145.6 1142.61 1.74623e-10 198895 0.0764998 0.997404 0.997404 0 0 1192.96 197.051 9.99216 0 1400 0.0775126 0.997033 0.997033 0 0 168414 27948.6 1132.62 4.90274e-13 197495 0.0764926 0.997407 0.997407 30430.9 -8330.16 8 -8330.14 0.0133583 0.0711141 0.851 1 0.851272 2 0.370 NA
rs731839 rs731839 19 33899065 G A NA 0 0 22310 88583 88002 0 198895 0.334858 1 1 0 0 177 574 649 0 1400 0.331429 1 1 0 0 22133 88009 87353 0 197495 0.334882 1 1 133203 -8330.16 8 -8330.08 0.0155507 0.040312 0.699676 1 0.699431 2 0.390 NA
19:35556744_T_C rs1688030 19 35556744 T C NA 0 0 914.369 24746.3 173234 1.16415e-10 198895 0.0668068 0.998221 0.998221 0 0 3 175.58 1221.42 0 1400 0.0648501 0.995629 0.995629 0 0 911.369 24570.7 172013 -1.63425e-13 197495 0.0668206 0.998238 0.998238 26575.1 -8330.16 8 -8330.06 0.0334506 0.0771691 0.664672 1 0.663152 2 0.370 NA
rs6859 rs6859 19 45382034 A G NA 0 0 35359 97190 66346 0 198895 0.422102 1 1 0 0 246 688 466 0 1400 0.421429 1 1 0 0 35113 96502 65880 0 197495 0.422107 1 1 167908 -8330.16 8 -8330.16 0.0029891 0.0384602 0.938051 1 0.938047 2 0.380 NA
rs7254892 rs7254892 19 45389596 G A NA 0 0 186709 11981 205 0 198895 0.0311496 1 1 0 0 1317 83 0 0 1400 0.0296429 1 1 0 0 185392 11898 205 0 197495 0.0311603 1 1 12391 -8330.16 8 -8330.05 -0.0508439 0.11179 0.649241 1 0.646646 2 0.380 NA
rs492602 rs492602 19 49206417 A G NA 0 0 48410 98941 51544 0 198895 0.492121 1 1 0 0 314 696 390 0 1400 0.472857 1 1 0 0 48096 98245 51154 0 197495 0.492258 1 1 195761 -8330.16 8 -8328.15 0.0763522 0.0381296 0.0452377 1 0.0451171 3 0.500 NA
rs17695224 rs17695224 19 52324216 G A NA 0 0 106785 77985 14125 0 198895 0.267063 1 1 0 0 764 536 100 0 1400 0.262857 1 1 0 0 106021 77449 14025 0 197495 0.267093 1 1 106235 -8330.16 8 -8330.03 -0.0216967 0.0431252 0.614888 1 0.614294 2 0.380 NA
rs103294 rs103294 19 54797848 C T NA 0 0 119629 69046 10220 0 198895 0.224958 1 1 0 0 863 458 79 0 1400 0.22 1 1 0 0 118766 68588 10141 0 197495 0.224993 1 1 89486 -8330.16 8 -8329.89 -0.0335029 0.0458222 0.464688 1 0.463319 2 0.370 NA
rs364585 rs364585 20 12962718 A G NA 0 0 30476 94952 73467 0 198895 0.391925 1 1 0 0 211 666 523 0 1400 0.388571 1 1 0 0 30265 94286 72944 0 197495 0.391949 1 1 155904 -8330.16 8 -8330.08 0.0153524 0.0389603 0.693542 1 0.693381 2 0.370 NA
rs2328223 rs2328223 20 17845921 A C NA 0 0 131209 60646 7040 0 198895 0.187853 1 1 0 0 944 408 48 0 1400 0.18 1 1 0 0 130265 60238 6992 0 197495 0.187909 1 1 74726 -8330.16 8 -8329.62 -0.0508792 0.0493737 0.302779 1 0.300197 2 0.380 NA
20:34154741_C_T rs7264396 20 34154741 C T NA 0 0 124093 66117.7 8684.77 2.03727e-10 198895 0.209878 0.999712 0.999712 0 0 881.102 456.898 62 0 1400 0.207464 0.999801 0.999801 0 0 123211 65660.8 8622.77 2.41585e-13 197495 0.209895 0.999711 0.999711 83487.2 -8330.16 8 -8330.13 -0.0117254 0.0469074 0.802612 1 0.802396 2 0.370 NA
20:39180436_T_C rs6016381 20 39180436 T C NA 0 0 73134.7 94546.4 31213.8 5.00586e-09 198895 0.394616 0.976049 0.976049 0 0 487.153 676.733 236.114 0 1400 0.410343 0.972162 0.972162 0 0 72647.6 93869.7 30977.7 -1.32072e-11 197495 0.394504 0.976077 0.976077 156974 -8330.16 8 -8328.77 0.0653673 0.0390785 0.0943831 1 0.0950596 2 0.380 NA
20:39724338_T_C rs6065311 20 39724338 T C NA 0 0 54213.2 99172 45509.8 2.03727e-10 198895 0.478121 0.999483 0.999483 0 0 392.902 703.11 303.988 0 1400 0.468245 0.99901 0.99901 0 0 53820.3 98468.9 45205.8 -2.98428e-13 197495 0.478191 0.999486 0.999486 190192 -8330.16 8 -8329.6 -0.0403336 0.0380325 0.288916 1 0.288728 2 0.380 NA
rs1800961 rs1800961 20 43042364 C T NA 0 0 186733 11974 188 0 198895 0.0310465 1 1 0 0 1309 91 0 0 1400 0.0325 1 1 0 0 185424 11883 188 0 197495 0.0310362 1 1 12350 -8330.16 8 -8330.07 0.0448785 0.107024 0.674973 1 0.677072 2 0.380 NA
20:44585420_A_G rs4465830 20 44585420 A G NA 0 0 131843 60147.4 6904.45 4.36557e-10 198895 0.185918 0.999619 0.999619 0 0 938.008 418.965 43.0275 0 1400 0.180364 0.999806 0.999806 0 0 130905 59728.4 6861.43 1.42109e-14 197495 0.185957 0.999618 0.999618 73956.3 -8330.16 8 -8329.86 -0.0381456 0.0493118 0.439192 1 0.437356 2 0.370 NA
rs181362 rs181362 22 21932068 C T NA 0 0 129453 62028 7414 0 198895 0.193207 1 1 0 0 898 452 50 0 1400 0.197143 1 1 0 0 128555 61576 7364 0 197495 0.19318 1 1 76856 -8330.16 8 -8330.03 0.0244327 0.0477493 0.60887 1 0.609736 2 0.370 NA
rs5763662 rs5763662 22 30378703 C T NA 0 0 189837 8962 96 0 198895 0.0230121 1 1 0 0 1343 57 0 0 1400 0.0203571 1 1 0 0 188494 8905 96 0 197495 0.023031 1 1 9154 -8330.16 8 -8329.71 -0.124957 0.134524 0.352951 1 0.343441 3 0.500 NA
22:38595411_G_A rs3761445 22 38595411 G A NA 0 0 31766.7 96008.9 71119.4 -1.33878e-09 198895 0.401072 0.998261 0.998261 0 0 223.933 685.388 490.678 0 1400 0.404734 0.998129 0.998129 0 0 31542.7 95323.5 70628.7 -2.01794e-12 197495 0.401046 0.998261 0.998261 159542 -8330.16 8 -8330.07 -0.0162027 0.0387759 0.676053 1 0.676209 2 0.380 NA
# Completed successfully at 2019-06-26 17:41:53
